# Supplementary material for: A Comparative Analysis of Drug-Induced Hepatotoxicity in Clinically Relevant Situations
Source: PLoS Comput Biol. 2017 Feb 2;13(2):e1005280. doi: 10.1371/journal.pcbi.1005280 (PMC5289425; doi:10.1371/journal.pcbi.1005280)
Supplement: S1 Dataset — Significantly overrepresented key cellular processes identified in rat hepatocytes. (XLS) [file pcbi.1005280.s014.xls]

## Sheet: phenobarbital
toxicity list id	toxicity list name	p value
TOX_LIST:02	aryl hydrocarbon receptor signaling	4.2615e-09
TOX_LIST:04	car_rxr activation	1.82911e-07
TOX_LIST:15	cytochrome p450 - substrate is a xenobiotic	4.4302e-05
TOX_LIST:20	fatty acid metabolism	4.26109e-10
TOX_LIST:21	fxr_rxr activation	1.29682e-07
TOX_LIST:24	glutathione depletion - cyp induction and reactive metabolites	0.000537639
TOX_LIST:26	glutathione depletion - phase II reactions	9.03299e-05
TOX_LIST:29	hepatic stellate cell activation	0.00260527
TOX_LIST:40	increases liver damage	0.000361958
TOX_LIST:49	liver necrosis_cell death	1.18067e-10
TOX_LIST:50	liver proliferation	2.35211e-07
TOX_LIST:51	lps_il-1 mediated inhibition of rxr function	7.62501e-13
TOX_LIST:52	lxr_rxr activation	0.000381857
TOX_LIST:54	mitochondrial dysfunction	0.000559786
TOX_LIST:58	nrf-2 mediated oxidative stress response	3.21463e-11
TOX_LIST:59	oxidative stress	0.00257413
TOX_LIST:65	pxr_rxr activation	7.44231e-06
TOX_LIST:68	renal necrosis_cell death	5.22507e-08
TOX_LIST:74	xenobiotic metabolism signaling	2.52242e-10
TOX_LIST:10	cholesterol biosynthesis	0.00241297
TOX_LIST:28	hepatic fibrosis	2.71886e-07
TOX_LIST:06	cardiac hypertrophy	0.00021492
TOX_LIST:27	hepatic cholestasis	0.000764611
TOX_LIST:60	p53 signaling	0.000217205
TOX_LIST:05	cardiac fibrosis	0.000198235
TOX_LIST:25	glutathione depletion - hepatocellular hypertrophy	0.00235479
TOX_LIST:53	mechanism of gene regulation by peroxisome proliferations via ppar_alpha	0.000904435
TOX_LIST:62	ppar_alpha _ rxr_alpha activation	0.00193518
TOX_LIST:07	cardiac necrosis_cell death	0.00230541
TOX_LIST:56	nf-kb signaling	0.00290596
TOX_LIST:43	increases liver steatosis	2.8958e-05
TOX_LIST:19	decreases transmembrane potential of mitochondria and mitochondrial membrane	0.000219655

## Sheet: diclofenac
toxicity list id	toxicity list name	p value
TOX_LIST:05	cardiac fibrosis	1.60912e-05
TOX_LIST:06	cardiac hypertrophy	1.16658e-05
TOX_LIST:20	fatty acid metabolism	0.000118563
TOX_LIST:34	increases cardiac dysfunction	2.33641e-05
TOX_LIST:43	increases liver steatosis	0.000490361
TOX_LIST:50	liver proliferation	0.000617922
TOX_LIST:51	lps_il-1 mediated inhibition of rxr function	5.61503e-06
TOX_LIST:52	lxr_rxr activation	0.00136809
TOX_LIST:53	mechanism of gene regulation by peroxisome proliferations via ppar_alpha	7.98847e-05
TOX_LIST:65	pxr_rxr activation	0.00303806
TOX_LIST:74	xenobiotic metabolism signaling	0.000239645
TOX_LIST:04	car_rxr activation	0.000760463
TOX_LIST:49	liver necrosis_cell death	3.31083e-06
TOX_LIST:60	p53 signaling	0.000688689
TOX_LIST:68	renal necrosis_cell death	2.33357e-05
TOX_LIST:21	fxr_rxr activation	0.000330253
TOX_LIST:28	hepatic fibrosis	0.000435337
TOX_LIST:58	nrf-2 mediated oxidative stress response	3.58904e-06
TOX_LIST:61	positive acute phase response proteins	1.05452e-06

## Sheet: simvastatin
toxicity list id	toxicity list name	p value
TOX_LIST:10	cholesterol biosynthesis	0
TOX_LIST:52	lxr_rxr activation	0.000512329
TOX_LIST:20	fatty acid metabolism	0.000112601
TOX_LIST:34	increases cardiac dysfunction	0.000564357
TOX_LIST:50	liver proliferation	0.000654678
TOX_LIST:51	lps_il-1 mediated inhibition of rxr function	0.00175732
TOX_LIST:65	pxr_rxr activation	0.000502715
TOX_LIST:12	cytochrome p450 - substrate is a fatty acid	0.000837957
TOX_LIST:06	cardiac hypertrophy	0.000616713
TOX_LIST:27	hepatic cholestasis	0.00189216
TOX_LIST:43	increases liver steatosis	0.0010397
TOX_LIST:49	liver necrosis_cell death	0.000143316
TOX_LIST:53	mechanism of gene regulation by peroxisome proliferations via ppar_alpha	1.05253e-05
TOX_LIST:02	aryl hydrocarbon receptor signaling	4.05245e-06
TOX_LIST:04	car_rxr activation	7.56144e-05
TOX_LIST:05	cardiac fibrosis	0.00194693
TOX_LIST:15	cytochrome p450 - substrate is a xenobiotic	0.000465288
TOX_LIST:21	fxr_rxr activation	3.89662e-06
TOX_LIST:25	glutathione depletion - hepatocellular hypertrophy	0.00015136
TOX_LIST:28	hepatic fibrosis	5.79161e-08
TOX_LIST:29	hepatic stellate cell activation	0.00124841
TOX_LIST:42	increases liver hyperplasia_hyperproliferation	4.14324e-05
TOX_LIST:58	nrf-2 mediated oxidative stress response	0.00331944
TOX_LIST:74	xenobiotic metabolism signaling	0.000211363

## Sheet: cyclophosphamide
toxicity list id	toxicity list name	p value
TOX_LIST:04	car_rxr activation	0.00011727
TOX_LIST:05	cardiac fibrosis	0.000592792
TOX_LIST:74	xenobiotic metabolism signaling	0.000609352
TOX_LIST:02	aryl hydrocarbon receptor signaling	2.58072e-05
TOX_LIST:06	cardiac hypertrophy	1.44314e-07
TOX_LIST:22	genes associated with chronic allograft nephropathy	1.78059e-06
TOX_LIST:28	hepatic fibrosis	7.54375e-10
TOX_LIST:29	hepatic stellate cell activation	0.000833339
TOX_LIST:34	increases cardiac dysfunction	0.00159167
TOX_LIST:35	increases cardiac proliferation	0.00101216
TOX_LIST:40	increases liver damage	4.39453e-05
TOX_LIST:52	lxr_rxr activation	0.00151092
TOX_LIST:68	renal necrosis_cell death	5.54685e-06

## Sheet: phenytoin
no significantly regulated toxicity lists found

## Sheet: erythromycin_ethylsuccinate
toxicity list id	toxicity list name	p value
TOX_LIST:02	aryl hydrocarbon receptor signaling	0.00273674
TOX_LIST:21	fxr_rxr activation	0.00189852
TOX_LIST:27	hepatic cholestasis	0.00300305
TOX_LIST:28	hepatic fibrosis	1.62828e-05
TOX_LIST:40	increases liver damage	0.00115096
TOX_LIST:47	increases renal proliferation	0.00186229
TOX_LIST:50	liver proliferation	0.00636631
TOX_LIST:51	lps_il-1 mediated inhibition of rxr function	0.00555133
TOX_LIST:52	lxr_rxr activation	0.00139051
TOX_LIST:53	mechanism of gene regulation by peroxisome proliferations via ppar_alpha	0.0011797
TOX_LIST:56	nf-kb signaling	0.00342457
TOX_LIST:05	cardiac fibrosis	0.00583389

## Sheet: azathioprine
toxicity list id	toxicity list name	p value
TOX_LIST:15	cytochrome p450 - substrate is a xenobiotic	0.000189654
TOX_LIST:20	fatty acid metabolism	8.69366e-05
TOX_LIST:51	lps_il-1 mediated inhibition of rxr function	0.00135229
TOX_LIST:58	nrf-2 mediated oxidative stress response	0.000224445
TOX_LIST:74	xenobiotic metabolism signaling	9.00029e-05
TOX_LIST:06	cardiac hypertrophy	0.000255561
TOX_LIST:07	cardiac necrosis_cell death	0.00131371
TOX_LIST:10	cholesterol biosynthesis	0.00023487
TOX_LIST:49	liver necrosis_cell death	5.25636e-05
TOX_LIST:60	p53 signaling	8.53641e-05
TOX_LIST:02	aryl hydrocarbon receptor signaling	0.000114667
TOX_LIST:21	fxr_rxr activation	1.73576e-08
TOX_LIST:50	liver proliferation	5.49215e-07
TOX_LIST:52	lxr_rxr activation	1.0366e-05

## Sheet: rifampicin
toxicity list id	toxicity list name	p value
TOX_LIST:51	lps_il-1 mediated inhibition of rxr function	0.0043543
TOX_LIST:10	cholesterol biosynthesis	1.3985e-07
TOX_LIST:60	p53 signaling	0.000986903
TOX_LIST:04	car_rxr activation	0.000265076
TOX_LIST:15	cytochrome p450 - substrate is a xenobiotic	0.000722465
TOX_LIST:20	fatty acid metabolism	0.000167771
TOX_LIST:21	fxr_rxr activation	1.61553e-05
TOX_LIST:25	glutathione depletion - hepatocellular hypertrophy	5.97752e-05
TOX_LIST:52	lxr_rxr activation	0.000626642
TOX_LIST:58	nrf-2 mediated oxidative stress response	9.91148e-07
TOX_LIST:74	xenobiotic metabolism signaling	0.0016744

## Sheet: cyclosporine_A
toxicity list id	toxicity list name	p value
TOX_LIST:68	renal necrosis_cell death	6.21589e-06
TOX_LIST:04	car_rxr activation	0.00112241
TOX_LIST:51	lps_il-1 mediated inhibition of rxr function	7.12567e-05
TOX_LIST:52	lxr_rxr activation	2.68039e-05
TOX_LIST:19	decreases transmembrane potential of mitochondria and mitochondrial membrane	0.000512329
TOX_LIST:49	liver necrosis_cell death	0.00033517
TOX_LIST:58	nrf-2 mediated oxidative stress response	2.78516e-05
TOX_LIST:10	cholesterol biosynthesis	1.83835e-08
TOX_LIST:20	fatty acid metabolism	1.58423e-06
TOX_LIST:21	fxr_rxr activation	8.8545e-08
TOX_LIST:65	pxr_rxr activation	0.000805001
TOX_LIST:72	tr_rxr activation	0.00112369
TOX_LIST:74	xenobiotic metabolism signaling	0.000420406

## Sheet: amiodarone
toxicity list id	toxicity list name	p value
TOX_LIST:50	liver proliferation	0.00272582

[truncated: 5 more sheets: flutamide, haloperidol, isoniazid, acetaminophen, valproic_acid]
