# Supplementary material for: A Comparative Analysis of Drug-Induced Hepatotoxicity in Clinically Relevant Situations
Source: PLoS Comput Biol. 2017 Feb 2;13(2):e1005280. doi: 10.1371/journal.pcbi.1005280 (PMC5289425; doi:10.1371/journal.pcbi.1005280)
Supplement: S2 Dataset — Significantly overrepresented key cellular processes identified in human hepatocytes. (XLS) [file pcbi.1005280.s015.xls]

## Sheet: phenobarbital
toxicity list id	toxicity list name	p value
TOX_LIST:02	aryl hydrocarbon receptor signaling	0.000286168
TOX_LIST:15	cytochrome p450 - substrate is a xenobiotic	4.21183e-06
TOX_LIST:20	fatty acid metabolism	0.000134661
TOX_LIST:51	lps_il-1 mediated inhibition of rxr function	4.29637e-06
TOX_LIST:58	nrf-2 mediated oxidative stress response	0.000566976
TOX_LIST:65	pxr_rxr activation	1.13176e-07
TOX_LIST:74	xenobiotic metabolism signaling	0.00117979
TOX_LIST:04	car_rxr activation	2.03831e-10
TOX_LIST:25	glutathione depletion - hepatocellular hypertrophy	0.000154936
TOX_LIST:60	p53 signaling	0.000292447
TOX_LIST:06	cardiac hypertrophy	0.00112723
TOX_LIST:27	hepatic cholestasis	0.00104526
TOX_LIST:29	hepatic stellate cell activation	0.00089887
TOX_LIST:40	increases liver damage	0.0073871
TOX_LIST:07	cardiac necrosis_cell death	0.00357469
TOX_LIST:09	cell cycle g2_m dna damage checkpoint regulation	3.61986e-06
TOX_LIST:10	cholesterol biosynthesis	3.92886e-07
TOX_LIST:17	decreases permeability transition of mitochondria and mitochondrial membrane	0.00234528
TOX_LIST:28	hepatic fibrosis	1.44239e-06
TOX_LIST:41	increases liver hepatitis	0.000212934
TOX_LIST:49	liver necrosis_cell death	6.58612e-06
TOX_LIST:50	liver proliferation	0.00116637
TOX_LIST:52	lxr_rxr activation	0.00230905
TOX_LIST:68	renal necrosis_cell death	0.00173289
TOX_LIST:53	mechanism of gene regulation by peroxisome proliferations via ppar_alpha	5.78641e-05
TOX_LIST:63	primary glomerulonephritis biomarker panel	5.82104e-05
TOX_LIST:01	anti-apoptosis	9.63174e-05
TOX_LIST:08	cell cycle g1_s checkpoint regulation	2.65453e-05
TOX_LIST:21	fxr_rxr activation	0.000736987
TOX_LIST:42	increases liver hyperplasia_hyperproliferation	4.69256e-05
TOX_LIST:43	increases liver steatosis	0.00128905
TOX_LIST:48	increases transmembrane potential of mitochondria and mitochondrial membrane	0.00346316
TOX_LIST:56	nf-kb signaling	0.00157908
TOX_LIST:62	ppar_alpha _ rxr_alpha activation	0.00028559
TOX_LIST:66	rar activation	0.000342818
TOX_LIST:71	tgf-beta signaling	0.00125109

## Sheet: diclofenac
toxicity list id	toxicity list name	p value
TOX_LIST:02	aryl hydrocarbon receptor signaling	0.00357027
TOX_LIST:15	cytochrome p450 - substrate is a xenobiotic	5.45039e-05
TOX_LIST:20	fatty acid metabolism	0.00170219
TOX_LIST:51	lps_il-1 mediated inhibition of rxr function	0.00766688
TOX_LIST:58	nrf-2 mediated oxidative stress response	0.000247212
TOX_LIST:65	pxr_rxr activation	0.000721469
TOX_LIST:49	liver necrosis_cell death	8.95752e-05
TOX_LIST:50	liver proliferation	3.6434e-05
TOX_LIST:56	nf-kb signaling	0.000650062
TOX_LIST:60	p53 signaling	0.000871197
TOX_LIST:68	renal necrosis_cell death	8.33236e-05
TOX_LIST:04	car_rxr activation	0.000153619
TOX_LIST:09	cell cycle g2_m dna damage checkpoint regulation	2.21769e-06
TOX_LIST:21	fxr_rxr activation	2.50151e-06
TOX_LIST:28	hepatic fibrosis	0.000650805
TOX_LIST:42	increases liver hyperplasia_hyperproliferation	0.000425274
TOX_LIST:43	increases liver steatosis	0.000894571
TOX_LIST:63	primary glomerulonephritis biomarker panel	0.00103379
TOX_LIST:74	xenobiotic metabolism signaling	0.000777912

## Sheet: simvastatin
toxicity list id	toxicity list name	p value
TOX_LIST:02	aryl hydrocarbon receptor signaling	0.00215819
TOX_LIST:04	car_rxr activation	0.00108699
TOX_LIST:10	cholesterol biosynthesis	0
TOX_LIST:22	genes associated with chronic allograft nephropathy	0.000706534
TOX_LIST:28	hepatic fibrosis	3.10667e-05
TOX_LIST:29	hepatic stellate cell activation	3.84406e-05
TOX_LIST:51	lps_il-1 mediated inhibition of rxr function	0.0064963
TOX_LIST:52	lxr_rxr activation	6.51901e-05
TOX_LIST:58	nrf-2 mediated oxidative stress response	0.00565058
TOX_LIST:65	pxr_rxr activation	0.00587269
TOX_LIST:68	renal necrosis_cell death	0.0017177
TOX_LIST:72	tr_rxr activation	0.000562696
TOX_LIST:20	fatty acid metabolism	0.000181992
TOX_LIST:15	cytochrome p450 - substrate is a xenobiotic	1.4645e-07
TOX_LIST:74	xenobiotic metabolism signaling	0.000152437
TOX_LIST:01	anti-apoptosis	0.0034871
TOX_LIST:06	cardiac hypertrophy	4.18165e-05
TOX_LIST:07	cardiac necrosis_cell death	5.00383e-05
TOX_LIST:08	cell cycle g1_s checkpoint regulation	0.000277696
TOX_LIST:19	decreases transmembrane potential of mitochondria and mitochondrial membrane	0.00146391
TOX_LIST:21	fxr_rxr activation	2.89378e-08
TOX_LIST:38	increases glomerular injury	0.000121035
TOX_LIST:40	increases liver damage	0.000845616
TOX_LIST:41	increases liver hepatitis	0.00183715
TOX_LIST:42	increases liver hyperplasia_hyperproliferation	5.25337e-05
TOX_LIST:43	increases liver steatosis	3.14252e-07
TOX_LIST:45	increases renal damage	2.80394e-05
TOX_LIST:49	liver necrosis_cell death	3.6093e-10
TOX_LIST:50	liver proliferation	1.281e-09
TOX_LIST:55	negative acute phase response proteins	0.00206382
TOX_LIST:57	nongenotoxic hepatocarcinogenicity biomarker panel	6.0414e-05
TOX_LIST:60	p53 signaling	0.000151463
TOX_LIST:61	positive acute phase response proteins	0.000275759
TOX_LIST:63	primary glomerulonephritis biomarker panel	0.000395235
TOX_LIST:71	tgf-beta signaling	0.00379641
TOX_LIST:73	vdr_xrx activation	0.00486591

## Sheet: cyclophosphamide
toxicity list id	toxicity list name	p value
TOX_LIST:02	aryl hydrocarbon receptor signaling	1.79755e-05
TOX_LIST:04	car_rxr activation	0.000417648
TOX_LIST:15	cytochrome p450 - substrate is a xenobiotic	0.000175892
TOX_LIST:20	fatty acid metabolism	0.000174505
TOX_LIST:51	lps_il-1 mediated inhibition of rxr function	8.35344e-05
TOX_LIST:65	pxr_rxr activation	0.00229393
TOX_LIST:74	xenobiotic metabolism signaling	0.000283309
TOX_LIST:06	cardiac hypertrophy	0.000347866
TOX_LIST:07	cardiac necrosis_cell death	0.000722765
TOX_LIST:25	glutathione depletion - hepatocellular hypertrophy	4.07495e-05
TOX_LIST:58	nrf-2 mediated oxidative stress response	2.69825e-08
TOX_LIST:09	cell cycle g2_m dna damage checkpoint regulation	0.000121068
TOX_LIST:41	increases liver hepatitis	0.0017502
TOX_LIST:68	renal necrosis_cell death	0.000975332

## Sheet: phenytoin
toxicity list id	toxicity list name	p value
TOX_LIST:02	aryl hydrocarbon receptor signaling	4.57886e-08
TOX_LIST:04	car_rxr activation	4.8743e-07
TOX_LIST:07	cardiac necrosis_cell death	0.00320387
TOX_LIST:08	cell cycle g1_s checkpoint regulation	0.000495112
TOX_LIST:09	cell cycle g2_m dna damage checkpoint regulation	0.00637106
TOX_LIST:15	cytochrome p450 - substrate is a xenobiotic	4.69872e-10
TOX_LIST:20	fatty acid metabolism	3.61051e-06
TOX_LIST:51	lps_il-1 mediated inhibition of rxr function	1.08274e-05
TOX_LIST:57	nongenotoxic hepatocarcinogenicity biomarker panel	0.00123799
TOX_LIST:58	nrf-2 mediated oxidative stress response	8.11613e-06
TOX_LIST:60	p53 signaling	1.53856e-07
TOX_LIST:65	pxr_rxr activation	8.69931e-09
TOX_LIST:74	xenobiotic metabolism signaling	6.45806e-05

## Sheet: erythromycin_ethylsuccinate
no significantly regulated toxicity lists found

## Sheet: azathioprine
toxicity list id	toxicity list name	p value
TOX_LIST:02	aryl hydrocarbon receptor signaling	9.76033e-05
TOX_LIST:09	cell cycle g2_m dna damage checkpoint regulation	5.23367e-11
TOX_LIST:42	increases liver hyperplasia_hyperproliferation	0.000225791
TOX_LIST:55	negative acute phase response proteins	1.96588e-05
TOX_LIST:30	hormone receptor regulated cholesterol metabolism	6.54465e-05
TOX_LIST:73	vdr_xrx activation	0.000165847
TOX_LIST:07	cardiac necrosis_cell death	0.000249004
TOX_LIST:17	decreases permeability transition of mitochondria and mitochondrial membrane	0.00187901
TOX_LIST:20	fatty acid metabolism	0.00045852
TOX_LIST:47	increases renal proliferation	0.00169862
TOX_LIST:48	increases transmembrane potential of mitochondria and mitochondrial membrane	0.00219129
TOX_LIST:50	liver proliferation	0.000165778
TOX_LIST:58	nrf-2 mediated oxidative stress response	4.16903e-07
TOX_LIST:60	p53 signaling	5.31218e-05
TOX_LIST:63	primary glomerulonephritis biomarker panel	8.40816e-05
TOX_LIST:68	renal necrosis_cell death	2.31996e-05
TOX_LIST:06	cardiac hypertrophy	3.67241e-05
TOX_LIST:08	cell cycle g1_s checkpoint regulation	0.000723685
TOX_LIST:16	decreases depolarization of mitochondria and mitochondria membrane	0.00207883
TOX_LIST:49	liver necrosis_cell death	5.28818e-05
TOX_LIST:21	fxr_rxr activation	0.000188516
TOX_LIST:25	glutathione depletion - hepatocellular hypertrophy	0.000158909
TOX_LIST:28	hepatic fibrosis	0.0013554
TOX_LIST:40	increases liver damage	0.000275681
TOX_LIST:41	increases liver hepatitis	0.000143131
TOX_LIST:51	lps_il-1 mediated inhibition of rxr function	2.65025e-06
TOX_LIST:52	lxr_rxr activation	0.0031338
TOX_LIST:74	xenobiotic metabolism signaling	0.000464689

## Sheet: rifampicin
toxicity list id	toxicity list name	p value
TOX_LIST:02	aryl hydrocarbon receptor signaling	6.5054e-06
TOX_LIST:15	cytochrome p450 - substrate is a xenobiotic	1.06983e-08
TOX_LIST:20	fatty acid metabolism	2.09037e-06
TOX_LIST:51	lps_il-1 mediated inhibition of rxr function	1.62398e-07
TOX_LIST:58	nrf-2 mediated oxidative stress response	1.81876e-05
TOX_LIST:65	pxr_rxr activation	1.24827e-09
TOX_LIST:74	xenobiotic metabolism signaling	5.46648e-05
TOX_LIST:04	car_rxr activation	1.27787e-13
TOX_LIST:25	glutathione depletion - hepatocellular hypertrophy	7.6281e-05
TOX_LIST:27	hepatic cholestasis	0.00573151
TOX_LIST:62	ppar_alpha _ rxr_alpha activation	0.00656324
TOX_LIST:72	tr_rxr activation	0.00100206
TOX_LIST:07	cardiac necrosis_cell death	0.00341447
TOX_LIST:21	fxr_rxr activation	9.66854e-06
TOX_LIST:73	vdr_xrx activation	0.00380726
TOX_LIST:42	increases liver hyperplasia_hyperproliferation	0.00100289
TOX_LIST:52	lxr_rxr activation	0.00221775
TOX_LIST:10	cholesterol biosynthesis	0.00205786
TOX_LIST:29	hepatic stellate cell activation	0.00244352
TOX_LIST:41	increases liver hepatitis	0.0014237
TOX_LIST:43	increases liver steatosis	0.00150942
TOX_LIST:49	liver necrosis_cell death	0.000303362
TOX_LIST:50	liver proliferation	0.00252619

## Sheet: cyclosporine_A
toxicity list id	toxicity list name	p value
TOX_LIST:09	cell cycle g2_m dna damage checkpoint regulation	0.000327036
TOX_LIST:42	increases liver hyperplasia_hyperproliferation	0.000107058
TOX_LIST:08	cell cycle g1_s checkpoint regulation	0.000651512
TOX_LIST:02	aryl hydrocarbon receptor signaling	2.60308e-05
TOX_LIST:10	cholesterol biosynthesis	0.000998012
TOX_LIST:20	fatty acid metabolism	0.000331327
TOX_LIST:60	p53 signaling	1.04965e-05

## Sheet: amiodarone
toxicity list id	toxicity list name	p value
TOX_LIST:74	xenobiotic metabolism signaling	0.00289453

[truncated: 5 more sheets: flutamide, haloperidol, isoniazid, acetaminophen, valproic_acid]
