# Supplementary material for: A Comparative Analysis of Drug-Induced Hepatotoxicity in Clinically Relevant Situations
Source: PLoS Comput Biol. 2017 Feb 2;13(2):e1005280. doi: 10.1371/journal.pcbi.1005280 (PMC5289425; doi:10.1371/journal.pcbi.1005280)
Supplement: S3 Dataset — Individual molecular biomarkers identified for the high- and low-responsive drugs. (XLSX) [file pcbi.1005280.s016.xlsx]

## Sheet: high responsive drugs
drug	symbol	name	location	type	entrez_id	tp	tox_lists
phenobarbital	CYP3A5	cytochrome P450, family 3, subfamily A, polypeptide 5	Cytoplasm	enzyme	1577	8h	PXR_RXR activation|cytochrome p450 - substrate is a xenobiotic
phenobarbital	CYP3A7	cytochrome P450, family 3, subfamily A, polypeptide 7	Cytoplasm	enzyme	1551	8h	PXR_RXR activation|cytochrome p450 - substrate is a xenobiotic
phenobarbital	ALAS1	5'-aminolevulinate synthase 1	Cytoplasm	enzyme	211	24h	PXR_RXR activation|LPS_IL-1 mediated inhibition of rxr function
phenobarbital	CYP2B6	cytochrome P450, family 2, subfamily B, polypeptide 6	Cytoplasm	enzyme	1555	24h	PXR_RXR activation|cytochrome p450 - substrate is a xenobiotic|fatty acid metabolism|xenobiotic metabolism signaling|LPS_IL-1 mediated inhibition of rxr function|CAR_RXR activation|NRF-2 mediated oxidative stress response|glutathione depletion - hepatocellular hypertrophy
phenobarbital	CYP2C8	cytochrome P450, family 2, subfamily C, polypeptide 8	Cytoplasm	enzyme	1558	24h	PXR_RXR activation|cytochrome p450 - substrate is a xenobiotic|fatty acid metabolism|xenobiotic metabolism signaling|LPS_IL-1 mediated inhibition of rxr function|aryl hydrocarbon receptor signaling|CAR_RXR activation|NRF-2 mediated oxidative stress response
phenobarbital	CYP3A4	cytochrome P450, family 3, subfamily A, polypeptide 4	Cytoplasm	enzyme	1576	24h	PXR_RXR activation|cytochrome p450 - substrate is a xenobiotic|xenobiotic metabolism signaling|LPS_IL-1 mediated inhibition of rxr function|aryl hydrocarbon receptor signaling|NRF-2 mediated oxidative stress response
phenobarbital	CYP3A5	cytochrome P450, family 3, subfamily A, polypeptide 5	Cytoplasm	enzyme	1577	24h	PXR_RXR activation|cytochrome p450 - substrate is a xenobiotic|fatty acid metabolism|xenobiotic metabolism signaling|LPS_IL-1 mediated inhibition of rxr function|aryl hydrocarbon receptor signaling|NRF-2 mediated oxidative stress response
phenobarbital	CYP3A7	cytochrome P450, family 3, subfamily A, polypeptide 7	Cytoplasm	enzyme	1551	24h	PXR_RXR activation|cytochrome p450 - substrate is a xenobiotic|fatty acid metabolism|xenobiotic metabolism signaling|LPS_IL-1 mediated inhibition of rxr function|aryl hydrocarbon receptor signaling|NRF-2 mediated oxidative stress response
phenobarbital	CYP1A1	cytochrome P450, family 1, subfamily A, polypeptide 1	Cytoplasm	enzyme	1543	8h	cytochrome p450 - substrate is a xenobiotic
phenobarbital	CYP4X1	cytochrome P450, family 4, subfamily X, polypeptide 1	Cytoplasm	enzyme	260293	24h	fatty acid metabolism|xenobiotic metabolism signaling
phenobarbital	SULT1E1	sulfotransferase family 1E, estrogen-preferring, member 1	Cytoplasm	enzyme	6783	24h	xenobiotic metabolism signaling|LPS_IL-1 mediated inhibition of rxr function
cyclophosphamide	CYP3A4	cytochrome P450, family 3, subfamily A, polypeptide 4	Cytoplasm	enzyme	1576	24h	PXR_RXR activation|cytochrome p450 - substrate is a xenobiotic|xenobiotic metabolism signaling|LPS_IL-1 mediated inhibition of rxr function|aryl hydrocarbon receptor signaling|NRF-2 mediated oxidative stress response
cyclophosphamide	CYP3A7	cytochrome P450, family 3, subfamily A, polypeptide 7	Cytoplasm	enzyme	1551	24h	PXR_RXR activation|cytochrome p450 - substrate is a xenobiotic|fatty acid metabolism|xenobiotic metabolism signaling|LPS_IL-1 mediated inhibition of rxr function|aryl hydrocarbon receptor signaling|NRF-2 mediated oxidative stress response
azathioprine	CYP4X1	cytochrome P450, family 4, subfamily X, polypeptide 1	Cytoplasm	enzyme	260293	24h	fatty acid metabolism|xenobiotic metabolism signaling
azathioprine	BORA	bora, aurora kinase A activator	Cytoplasm	other	79866	24h	cell cycle G2_M DNA damage checkpoint regulation
azathioprine	CCNB1	cyclin B1	Cytoplasm	kinase	891	24h	cell cycle G2_M DNA damage checkpoint regulation
azathioprine	PLK1	polo-like kinase 1	Nucleus	kinase	5347	24h	cell cycle G2_M DNA damage checkpoint regulation
rifampicin	CYP3A4	cytochrome P450, family 3, subfamily A, polypeptide 4	Cytoplasm	enzyme	1576	8h	PXR_RXR activation|cytochrome p450 - substrate is a xenobiotic
rifampicin	CYP3A5	cytochrome P450, family 3, subfamily A, polypeptide 5	Cytoplasm	enzyme	1577	8h	PXR_RXR activation|cytochrome p450 - substrate is a xenobiotic
rifampicin	CYP3A7	cytochrome P450, family 3, subfamily A, polypeptide 7	Cytoplasm	enzyme	1551	8h	PXR_RXR activation|cytochrome p450 - substrate is a xenobiotic
rifampicin	ALAS1	5'-aminolevulinate synthase 1	Cytoplasm	enzyme	211	24h	PXR_RXR activation|LPS_IL-1 mediated inhibition of rxr function
rifampicin	CYP2B6	cytochrome P450, family 2, subfamily B, polypeptide 6	Cytoplasm	enzyme	1555	24h	PXR_RXR activation|cytochrome p450 - substrate is a xenobiotic|fatty acid metabolism|xenobiotic metabolism signaling|LPS_IL-1 mediated inhibition of rxr function|CAR_RXR activation|NRF-2 mediated oxidative stress response|glutathione depletion - hepatocellular hypertrophy
rifampicin	CYP2C19	cytochrome P450, family 2, subfamily C, polypeptide 19	Cytoplasm	enzyme	1557	24h	PXR_RXR activation|cytochrome p450 - substrate is a xenobiotic|fatty acid metabolism|xenobiotic metabolism signaling|LPS_IL-1 mediated inhibition of rxr function|aryl hydrocarbon receptor signaling|CAR_RXR activation|NRF-2 mediated oxidative stress response
rifampicin	CYP2C8	cytochrome P450, family 2, subfamily C, polypeptide 8	Cytoplasm	enzyme	1558	24h	PXR_RXR activation|cytochrome p450 - substrate is a xenobiotic|fatty acid metabolism|xenobiotic metabolism signaling|LPS_IL-1 mediated inhibition of rxr function|aryl hydrocarbon receptor signaling|CAR_RXR activation|NRF-2 mediated oxidative stress response
rifampicin	CYP2C9	cytochrome P450, family 2, subfamily C, polypeptide 9	Cytoplasm	enzyme	1559	24h	PXR_RXR activation|cytochrome p450 - substrate is a xenobiotic|fatty acid metabolism|xenobiotic metabolism signaling|LPS_IL-1 mediated inhibition of rxr function|aryl hydrocarbon receptor signaling|CAR_RXR activation|NRF-2 mediated oxidative stress response
rifampicin	CYP3A4	cytochrome P450, family 3, subfamily A, polypeptide 4	Cytoplasm	enzyme	1576	24h	PXR_RXR activation|cytochrome p450 - substrate is a xenobiotic|xenobiotic metabolism signaling|LPS_IL-1 mediated inhibition of rxr function|aryl hydrocarbon receptor signaling|NRF-2 mediated oxidative stress response
rifampicin	CYP3A5	cytochrome P450, family 3, subfamily A, polypeptide 5	Cytoplasm	enzyme	1577	24h	PXR_RXR activation|cytochrome p450 - substrate is a xenobiotic|fatty acid metabolism|xenobiotic metabolism signaling|LPS_IL-1 mediated inhibition of rxr function|aryl hydrocarbon receptor signaling|NRF-2 mediated oxidative stress response
rifampicin	CYP3A7	cytochrome P450, family 3, subfamily A, polypeptide 7	Cytoplasm	enzyme	1551	24h	PXR_RXR activation|cytochrome p450 - substrate is a xenobiotic|fatty acid metabolism|xenobiotic metabolism signaling|LPS_IL-1 mediated inhibition of rxr function|aryl hydrocarbon receptor signaling|NRF-2 mediated oxidative stress response
rifampicin	CYP3A43	cytochrome P450, family 3, subfamily A, polypeptide 43	Cytoplasm	enzyme	64816	24h	cytochrome p450 - substrate is a xenobiotic|aryl hydrocarbon receptor signaling|NRF-2 mediated oxidative stress response
rifampicin	AKR1D1	aldo-keto reductase family 1, member D1	Cytoplasm	enzyme	6718	24h	fatty acid metabolism
rifampicin	GAL3ST1	galactose-3-O-sulfotransferase 1	Cytoplasm	enzyme	9514	24h	xenobiotic metabolism signaling|LPS_IL-1 mediated inhibition of rxr function
rifampicin	POR	P450 (cytochrome) oxidoreductase	Cytoplasm	enzyme	5447	24h	glutathione depletion - hepatocellular hypertrophy
haloperidol	CYP3A4	cytochrome P450, family 3, subfamily A, polypeptide 4	Cytoplasm	enzyme	1576	24h	PXR_RXR activation|cytochrome p450 - substrate is a xenobiotic|xenobiotic metabolism signaling|LPS_IL-1 mediated inhibition of rxr function|aryl hydrocarbon receptor signaling|NRF-2 mediated oxidative stress response
haloperidol	CYP3A7	cytochrome P450, family 3, subfamily A, polypeptide 7	Cytoplasm	enzyme	1551	24h	PXR_RXR activation|cytochrome p450 - substrate is a xenobiotic|fatty acid metabolism|xenobiotic metabolism signaling|LPS_IL-1 mediated inhibition of rxr function|aryl hydrocarbon receptor signaling|NRF-2 mediated oxidative stress response
isoniazid	CYP1A2	cytochrome P450, family 1, subfamily A, polypeptide 2	Cytoplasm	enzyme	1544	8h	PXR_RXR activation|cytochrome p450 - substrate is a xenobiotic
isoniazid	CYP1A2	cytochrome P450, family 1, subfamily A, polypeptide 2	Cytoplasm	enzyme	1544	24h	PXR_RXR activation|cytochrome p450 - substrate is a xenobiotic|fatty acid metabolism|xenobiotic metabolism signaling|aryl hydrocarbon receptor signaling|NRF-2 mediated oxidative stress response
isoniazid	CYP1A1	cytochrome P450, family 1, subfamily A, polypeptide 1	Cytoplasm	enzyme	1543	8h	cytochrome p450 - substrate is a xenobiotic
isoniazid	CYP1A1	cytochrome P450, family 1, subfamily A, polypeptide 1	Cytoplasm	enzyme	1543	24h	cytochrome p450 - substrate is a xenobiotic|fatty acid metabolism|xenobiotic metabolism signaling|aryl hydrocarbon receptor signaling|NRF-2 mediated oxidative stress response
acetaminophen	NR1I2	nuclear receptor subfamily 1, group I, member 2	Nucleus	ligand-dependent nuclear receptor	8856	8h	PXR_RXR activation
acetaminophen	PPARGC1A	peroxisome proliferator-activated receptor gamma, coactivator 1 alpha	Nucleus	transcription regulator	10891	8h	PXR_RXR activation
acetaminophen	CYP1A1	cytochrome P450, family 1, subfamily A, polypeptide 1	Cytoplasm	enzyme	1543	8h	cytochrome p450 - substrate is a xenobiotic
acetaminophen	SULT1B1	sulfotransferase family, cytosolic, 1B, member 1	Cytoplasm	enzyme	27284	24h	xenobiotic metabolism signaling|LPS_IL-1 mediated inhibition of rxr function|CAR_RXR activation
acetaminophen	SULT1E1	sulfotransferase family 1E, estrogen-preferring, member 1	Cytoplasm	enzyme	6783	24h	xenobiotic metabolism signaling|LPS_IL-1 mediated inhibition of rxr function
acetaminophen	UGT2B17	UDP glucuronosyltransferase 2 family, polypeptide B17	Cytoplasm	enzyme	7367	24h	xenobiotic metabolism signaling
acetaminophen	EGR1	early growth response 1	Nucleus	transcription regulator	1958	2h	primary glomerulonephritis biomarker panel
acetaminophen	IER3	immediate early response 3	Cytoplasm	other	8870	2h	primary glomerulonephritis biomarker panel
acetaminophen	CCNE2	cyclin E2	Nucleus	other	9134	24h	aryl hydrocarbon receptor signaling
acetaminophen	PCK1	phosphoenolpyruvate carboxykinase 1 (soluble)	Cytoplasm	kinase	5105	8h	CAR_RXR activation
acetaminophen	SULT1B1	sulfotransferase family, cytosolic, 1B, member 1	Cytoplasm	enzyme	27284	8h	CAR_RXR activation
valproic_acid	PPARGC1A	peroxisome proliferator-activated receptor gamma, coactivator 1 alpha	Nucleus	transcription regulator	10891	8h	PXR_RXR activation
valproic_acid	ABCB11	ATP-binding cassette, sub-family B (MDR/TAP), member 11	Plasma Membrane	transporter	8647	24h	PXR_RXR activation|LPS_IL-1 mediated inhibition of rxr function
valproic_acid	CYP1A2	cytochrome P450, family 1, subfamily A, polypeptide 2	Cytoplasm	enzyme	1544	24h	PXR_RXR activation|cytochrome p450 - substrate is a xenobiotic|fatty acid metabolism|xenobiotic metabolism signaling|aryl hydrocarbon receptor signaling|NRF-2 mediated oxidative stress response
valproic_acid	CYP2B6	cytochrome P450, family 2, subfamily B, polypeptide 6	Cytoplasm	enzyme	1555	24h	PXR_RXR activation|cytochrome p450 - substrate is a xenobiotic|fatty acid metabolism|xenobiotic metabolism signaling|LPS_IL-1 mediated inhibition of rxr function|CAR_RXR activation|NRF-2 mediated oxidative stress response|glutathione depletion - hepatocellular hypertrophy
valproic_acid	CYP3A4	cytochrome P450, family 3, subfamily A, polypeptide 4	Cytoplasm	enzyme	1576	24h	PXR_RXR activation|cytochrome p450 - substrate is a xenobiotic|xenobiotic metabolism signaling|LPS_IL-1 mediated inhibition of rxr function|aryl hydrocarbon receptor signaling|NRF-2 mediated oxidative stress response
valproic_acid	CYP3A7	cytochrome P450, family 3, subfamily A, polypeptide 7	Cytoplasm	enzyme	1551	24h	PXR_RXR activation|cytochrome p450 - substrate is a xenobiotic|fatty acid metabolism|xenobiotic metabolism signaling|LPS_IL-1 mediated inhibition of rxr function|aryl hydrocarbon receptor signaling|NRF-2 mediated oxidative stress response
valproic_acid	HMGCS2	3-hydroxy-3-methylglutaryl-CoA synthase 2 (mitochondrial)	Cytoplasm	enzyme	3158	24h	PXR_RXR activation|LPS_IL-1 mediated inhibition of rxr function
valproic_acid	NR1I3	nuclear receptor subfamily 1, group I, member 3	Nucleus	ligand-dependent nuclear receptor	9970	24h	PXR_RXR activation|xenobiotic metabolism signaling|LPS_IL-1 mediated inhibition of rxr function|CAR_RXR activation
valproic_acid	PPARGC1A	peroxisome proliferator-activated receptor gamma, coactivator 1 alpha	Nucleus	transcription regulator	10891	24h	PXR_RXR activation|xenobiotic metabolism signaling|LPS_IL-1 mediated inhibition of rxr function
valproic_acid	SULT2A1	sulfotransferase family, cytosolic, 2A, dehydroepiandrosterone (DHEA)-preferring, member 1	Cytoplasm	enzyme	6822	24h	PXR_RXR activation|xenobiotic metabolism signaling|LPS_IL-1 mediated inhibition of rxr function|CAR_RXR activation
valproic_acid	CYP1A1	cytochrome P450, family 1, subfamily A, polypeptide 1	Cytoplasm	enzyme	1543	24h	cytochrome p450 - substrate is a xenobiotic|fatty acid metabolism|xenobiotic metabolism signaling|aryl hydrocarbon receptor signaling|NRF-2 mediated oxidative stress response
valproic_acid	ACSL1	acyl-CoA synthetase long-chain family member 1	Cytoplasm	enzyme	2180	24h	fatty acid metabolism|LPS_IL-1 mediated inhibition of rxr function
valproic_acid	ADH1A	alcohol dehydrogenase 1A (class I), alpha polypeptide	Cytoplasm	enzyme	124	24h	fatty acid metabolism|xenobiotic metabolism signaling
valproic_acid	ADH1C	alcohol dehydrogenase 1C (class I), gamma polypeptide	Cytoplasm	enzyme	126	24h	fatty acid metabolism|xenobiotic metabolism signaling
valproic_acid	ADH4	alcohol dehydrogenase 4 (class II), pi polypeptide	Cytoplasm	enzyme	127	24h	fatty acid metabolism|xenobiotic metabolism signaling
valproic_acid	ADHFE1	alcohol dehydrogenase, iron containing, 1	Cytoplasm	enzyme	137872	24h	fatty acid metabolism|xenobiotic metabolism signaling
valproic_acid	AKR1D1	aldo-keto reductase family 1, member D1	Cytoplasm	enzyme	6718	24h	fatty acid metabolism
valproic_acid	CYP4A11	cytochrome P450, family 4, subfamily A, polypeptide 11	Cytoplasm	enzyme	1579	24h	fatty acid metabolism|LPS_IL-1 mediated inhibition of rxr function|NRF-2 mediated oxidative stress response
valproic_acid	CYP4F12	cytochrome P450, family 4, subfamily F, polypeptide 12	Cytoplasm	enzyme	66002	24h	fatty acid metabolism|xenobiotic metabolism signaling
valproic_acid	CYP4X1	cytochrome P450, family 4, subfamily X, polypeptide 1	Cytoplasm	enzyme	260293	24h	fatty acid metabolism|xenobiotic metabolism signaling
valproic_acid	SLC27A1	solute carrier family 27 (fatty acid transporter), member 1	Plasma Membrane	transporter	376497	24h	fatty acid metabolism|LPS_IL-1 mediated inhibition of rxr function
valproic_acid	SRD5A2	steroid-5-alpha-reductase, alpha polypeptide 2 (3-oxo-5 alpha-steroid delta 4-dehydrogenase alpha 2)	Cytoplasm	enzyme	6716	24h	fatty acid metabolism
valproic_acid	EPHX2	epoxide hydrolase 2, cytoplasmic	Cytoplasm	enzyme	2053	24h	xenobiotic metabolism signaling
valproic_acid	FMO1	flavin containing monooxygenase 1	Cytoplasm	enzyme	2326	24h	xenobiotic metabolism signaling|LPS_IL-1 mediated inhibition of rxr function|NRF-2 mediated oxidative stress response|glutathione depletion - hepatocellular hypertrophy
valproic_acid	KEAP1	kelch-like ECH-associated protein 1	Cytoplasm	transcription regulator	9817	24h	xenobiotic metabolism signaling|NRF-2 mediated oxidative stress response
valproic_acid	MAP2K6	mitogen-activated protein kinase kinase 6	Cytoplasm	kinase	5608	24h	xenobiotic metabolism signaling|NRF-2 mediated oxidative stress response
valproic_acid	PPM1J	protein phosphatase, Mg2+/Mn2+ dependent, 1J	Other	phosphatase	333926	24h	xenobiotic metabolism signaling
valproic_acid	SULT1E1	sulfotransferase family 1E, estrogen-preferring, member 1	Cytoplasm	enzyme	6783	24h	xenobiotic metabolism signaling|LPS_IL-1 mediated inhibition of rxr function
valproic_acid	UGT2B15	UDP glucuronosyltransferase 2 family, polypeptide B15	Cytoplasm	enzyme	7366	24h	xenobiotic metabolism signaling
valproic_acid	IER3	immediate early response 3	Cytoplasm	other	8870	24h	primary glomerulonephritis biomarker panel
valproic_acid	CYP2U1	cytochrome P450, family 2, subfamily U, polypeptide 1	Cytoplasm	enzyme	113612	24h	LPS_IL-1 mediated inhibition of rxr function|NRF-2 mediated oxidative stress response
valproic_acid	SLC10A1	solute carrier family 10 (sodium/bile acid cotransporter), member 1	Plasma Membrane	transporter	6554	24h	LPS_IL-1 mediated inhibition of rxr function
valproic_acid	CCNA2	cyclin A2	Nucleus	other	890	24h	aryl hydrocarbon receptor signaling
valproic_acid	TGFB3	transforming growth factor, beta 3	Extracellular Space	growth factor	7043	24h	aryl hydrocarbon receptor signaling
valproic_acid	PLK1	polo-like kinase 1	Nucleus	kinase	5347	24h	cell cycle G2_M DNA damage checkpoint regulation
valproic_acid	FOSL1	FOS-like antigen 1	Nucleus	transcription regulator	8061	24h	NRF-2 mediated oxidative stress response
valproic_acid	PMF1/PMF1-BGLAP	polyamine-modulated factor 1	Nucleus	transcription regulator	11243	24h	NRF-2 mediated oxidative stress response

## Sheet: low responsive drugs
			drug	symbol	name	location	type	entrez_id	tp	tox_lists
			phenytoin	CYP1A1	cytochrome P450, family 1, subfamily A, polypeptide 1	Cytoplasm	enzyme	1543	8h	cytochrome p450 - substrate is a xenobiotic
			phenytoin	CYP3A4	cytochrome P450, family 3, subfamily A, polypeptide 4	Cytoplasm	enzyme	1576	24h	cytochrome p450 - substrate is a xenobiotic|pxr_rxr activation|xenobiotic metabolism signaling|aryl hydrocarbon receptor signaling|lps_il-1 mediated inhibition of rxr function|nrf-2 mediated oxidative stress response
			phenytoin	CYP3A5	cytochrome P450, family 3, subfamily A, polypeptide 5	Cytoplasm	enzyme	1577	24h	cytochrome p450 - substrate is a xenobiotic|fatty acid metabolism|pxr_rxr activation|xenobiotic metabolism signaling|aryl hydrocarbon receptor signaling|lps_il-1 mediated inhibition of rxr function|nrf-2 mediated oxidative stress response
			phenytoin	CYP3A7	cytochrome P450, family 3, subfamily A, polypeptide 7	Cytoplasm	enzyme	1551	24h	cytochrome p450 - substrate is a xenobiotic|fatty acid metabolism|pxr_rxr activation|xenobiotic metabolism signaling|aryl hydrocarbon receptor signaling|lps_il-1 mediated inhibition of rxr function|nrf-2 mediated oxidative stress response
			phenytoin	CYP4A11	cytochrome P450, family 4, subfamily A, polypeptide 11	Cytoplasm	enzyme	1579	24h	fatty acid metabolism|lps_il-1 mediated inhibition of rxr function|nrf-2 mediated oxidative stress response
			phenytoin	CYP4X1	cytochrome P450, family 4, subfamily X, polypeptide 1	Cytoplasm	enzyme	260293	24h	fatty acid metabolism|xenobiotic metabolism signaling
			phenytoin	IGFBP1	insulin-like growth factor binding protein 1	Extracellular Space	other	3484	8h	pxr_rxr activation
			phenytoin	HMGCS2	3-hydroxy-3-methylglutaryl-CoA synthase 2 (mitochondrial)	Cytoplasm	enzyme	3158	24h	pxr_rxr activation|lps_il-1 mediated inhibition of rxr function
			phenytoin	BAX	BCL2-associated X protein	Cytoplasm	transporter	581	24h	aryl hydrocarbon receptor signaling
			phenytoin	PCK1	phosphoenolpyruvate carboxykinase 1 (soluble)	Cytoplasm	kinase	5105	8h	car_rxr activation
			phenytoin	PCK1	phosphoenolpyruvate carboxykinase 1 (soluble)	Cytoplasm	kinase	5105	24h	car_rxr activation
			cyclosporine_A	MAP3K8	mitogen-activated protein kinase kinase kinase 8	Cytoplasm	kinase	1326	24h	xenobiotic metabolism signaling
			cyclosporine_A	IL1RN	interleukin 1 receptor antagonist	Extracellular Space	cytokine	3557	24h	lps_il-1 mediated inhibition of rxr function
