# Supplementary material for: A Comparative Analysis of Drug-Induced Hepatotoxicity in Clinically Relevant Situations
Source: PLoS Comput Biol. 2017 Feb 2;13(2):e1005280. doi: 10.1371/journal.pcbi.1005280 (PMC5289425; doi:10.1371/journal.pcbi.1005280)
Supplement: S1 Model Files — (ZIP) [file pcbi.1005280.s019.zip]

Archive with 45 entries (45 files):
- ad_ref_iv_400mg.xml
- ad_ref_po_400mg.xml
- apap_ref_po_1000mg.xml
- apap_val_po_20mgkg.xml
- aza_ref_iv_50mg.xml
- aza_ref_po_100mg.xml
- aza_val_iv_100mg.xml
- cpa_ref_iv_800mg.xml
- cpa_ref_po_300mg.xml
- cpa_val_iv_200mg.xml
- cpa_val_iv_800mg.xml
- csa_ref_iv_4mgkg.xml
- csa_ref_po_10mgkg.xml
- csa_val_iv_4mgkg.xml
- csa_val_po_10mgkg.xml
- dfn_ref_iv_50mg.xml
- dfn_ref_po_50mg.xml
- dfn_val_po_100mg.xml
- ery_ethyl_ref_po_400mg.xml
- ery_ref_iv_500mg.xml
- ft_ref_po_250mg.xml
- hpl_ref_iv_3.5mg.xml
- hpl_ref_po_2mg.xml
- inh_ref_iv_670mg_rapid.xml
- inh_ref_iv_681mg_slow.xml
- inh_ref_po_300mg_rapid.xml
- inh_ref_po_300mg_slow.xml
- PB_ref_iv_2.6mgkg.xml
- PB_ref_po_2.9mgkg.xml
- PB_val_po_4.33mgkg.xml
- PB_val_po_5.21mgkg.xml
- phe_ref_iv_5mgkg.xml
- phe_ref_po_5mgkg.xml
- phe_val_po_300mg.xml
- rif_ref_iv_300mg.xml
- rif_ref_po_450mg.xml
- rif_val_iv_600mg.xml
- rif_val_po_150mg.xml
- rif_val_po_300mg.xml
- rif_val_po_600mg.xml
- sst_ref_po_40mg.xml
- vpa_ref_iv_800mg.xml
- vpa_ref_po_800mg.xml
- vpa_val_po_1000mg.xml
- vpa_val_po_600mg.xml
