# Supplementary material for: A Comparative Analysis of Drug-Induced Hepatotoxicity in Clinically Relevant Situations
Source: PLoS Comput Biol. 2017 Feb 2;13(2):e1005280. doi: 10.1371/journal.pcbi.1005280 (PMC5289425; doi:10.1371/journal.pcbi.1005280)
Supplement: S1 Model Files — (ZIP) [file pcbi.1005280.s019.zip › apap_ref_po_1000mg.xml]

<?xml version="1.0" encoding="utf-8"?>
<Simulation objectPathDelimiter="|" version="4" xmlns="http://www.systems-biology.com">
  <ObserverList>
    <Observer id="106" entityId="oasCX7hJok2ExXrNJ31c0A" name="Blood Cells" path="apap_ref_po_1000mg|Organism|PeripheralVenousBlood|acetaminophen|Blood Cells" unit="µmol/l" persistable="0" formulaId="117" />
    <Observer id="118" entityId="1oL4bnjTNUC8aBg2zcK3Aw" name="Plasma (Peripheral Venous Blood)" path="apap_ref_po_1000mg|Organism|PeripheralVenousBlood|acetaminophen|Plasma (Peripheral Venous Blood)" unit="µmol/l" persistable="1" formulaId="124" />
    <Observer id="125" entityId="VVblj_M5qUeW3xjyN2OKiQ" name="Plasma Unbound (Peripheral Venous Blood)" path="apap_ref_po_1000mg|Organism|PeripheralVenousBlood|acetaminophen|Plasma Unbound (Peripheral Venous Blood)" unit="µmol/l" persistable="0" formulaId="127" />
    <Observer id="128" entityId="NlEXBLfZXEGZbCf26FxIFA" name="Whole Blood (Peripheral Venous Blood)" path="apap_ref_po_1000mg|Organism|PeripheralVenousBlood|acetaminophen|Whole Blood (Peripheral Venous Blood)" unit="µmol/l" persistable="0" formulaId="129" />
    <Observer id="130" entityId="BNJCGAGRTEqddWshT4WqDQ" name="Blood Cells" path="apap_ref_po_1000mg|Organism|PeripheralVenousBlood|APAPC|Blood Cells" unit="µmol/l" persistable="0" formulaId="136" />
    <Observer id="137" entityId="SWrUmFa0DkCiLHogIFTYMA" name="Plasma (Peripheral Venous Blood)" path="apap_ref_po_1000mg|Organism|PeripheralVenousBlood|APAPC|Plasma (Peripheral Venous Blood)" unit="µmol/l" persistable="1" formulaId="143" />
    <Observer id="144" entityId="QQCZ7DqBykGUhEqopef0Zw" name="Plasma Unbound (Peripheral Venous Blood)" path="apap_ref_po_1000mg|Organism|PeripheralVenousBlood|APAPC|Plasma Unbound (Peripheral Venous Blood)" unit="µmol/l" persistable="0" formulaId="146" />
    <Observer id="147" entityId="D-Ie942z2kOhlDosJKMG3Q" name="Whole Blood (Peripheral Venous Blood)" path="apap_ref_po_1000mg|Organism|PeripheralVenousBlood|APAPC|Whole Blood (Peripheral Venous Blood)" unit="µmol/l" persistable="0" formulaId="148" />
    <Observer id="149" entityId="LDoL5ctkqkuMm0qc3uMFrQ" name="Blood Cells" path="apap_ref_po_1000mg|Organism|PeripheralVenousBlood|APAPG|Blood Cells" unit="µmol/l" persistable="0" formulaId="155" />
    <Observer id="156" entityId="rJt-IH68lk6CdOS3lOjyng" name="Plasma (Peripheral Venous Blood)" path="apap_ref_po_1000mg|Organism|PeripheralVenousBlood|APAPG|Plasma (Peripheral Venous Blood)" unit="µmol/l" persistable="1" formulaId="162" />
    <Observer id="163" entityId="7YGZRRIhB0OQfWD9D9Am6g" name="Plasma Unbound (Peripheral Venous Blood)" path="apap_ref_po_1000mg|Organism|PeripheralVenousBlood|APAPG|Plasma Unbound (Peripheral Venous Blood)" unit="µmol/l" persistable="0" formulaId="165" />
    <Observer id="166" entityId="mtOO27y7LUy6rJF5W7EKWg" name="Whole Blood (Peripheral Venous Blood)" path="apap_ref_po_1000mg|Organism|PeripheralVenousBlood|APAPG|Whole Blood (Peripheral Venous Blood)" unit="µmol/l" persistable="0" formulaId="167" />
    <Observer id="168" entityId="NsNWHiwLEUuwEchD9rGccw" name="Blood Cells" path="apap_ref_po_1000mg|Organism|PeripheralVenousBlood|APAPS|Blood Cells" unit="µmol/l" persistable="0" formulaId="174" />
    <Observer id="175" entityId="vy2U8h4YQ0Gtgv7JZUJIfg" name="Plasma (Peripheral Venous Blood)" path="apap_ref_po_1000mg|Organism|PeripheralVenousBlood|APAPS|Plasma (Peripheral Venous Blood)" unit="µmol/l" persistable="1" formulaId="181" />
    <Observer id="182" entityId="hhplQv5E7ESpFQlOSHoSxg" name="Plasma Unbound (Peripheral Venous Blood)" path="apap_ref_po_1000mg|Organism|PeripheralVenousBlood|APAPS|Plasma Unbound (Peripheral Venous Blood)" unit="µmol/l" persistable="0" formulaId="184" />
    <Observer id="185" entityId="6YGPUcKO9k-rn8zlH2ObPA" name="Whole Blood (Peripheral Venous Blood)" path="apap_ref_po_1000mg|Organism|PeripheralVenousBlood|APAPS|Whole Blood (Peripheral Venous Blood)" unit="µmol/l" persistable="0" formulaId="186" />
    <Observer id="187" entityId="u3f-N88RXEO3AUSa1GA8VQ" name="Blood Cells" path="apap_ref_po_1000mg|Organism|PeripheralVenousBlood|NAPQI|Blood Cells" unit="µmol/l" persistable="0" formulaId="193" />
    <Observer id="194" entityId="YzDHHW5owUGfQ8bYdEAiLg" name="Plasma (Peripheral Venous Blood)" path="apap_ref_po_1000mg|Organism|PeripheralVenousBlood|NAPQI|Plasma (Peripheral Venous Blood)" unit="µmol/l" persistable="1" formulaId="200" />
    <Observer id="201" entityId="CD74a7hZ70CSXU59PFZvnQ" name="Plasma Unbound (Peripheral Venous Blood)" path="apap_ref_po_1000mg|Organism|PeripheralVenousBlood|NAPQI|Plasma Unbound (Peripheral Venous Blood)" unit="µmol/l" persistable="0" formulaId="203" />
    <Observer id="204" entityId="avD013Jn6k2eUbeGlhiYZw" name="Whole Blood (Peripheral Venous Blood)" path="apap_ref_po_1000mg|Organism|PeripheralVenousBlood|NAPQI|Whole Blood (Peripheral Venous Blood)" unit="µmol/l" persistable="0" formulaId="205" />
    <Observer id="238" entityId="kaykFFcTGE6_7RaZXCILPA" name="Concentration in container" path="apap_ref_po_1000mg|Organism|VenousBlood|Plasma|CYP2E1|Concentration in container" unit="µmol/l" persistable="0" formulaId="239" />
    <Observer id="263" entityId="7rcBO-5O4k-jZzM2EP2Hyw" name="Concentration in container" path="apap_ref_po_1000mg|Organism|VenousBlood|Plasma|CYP3A4|Concentration in container" unit="µmol/l" persistable="0" formulaId="264" />
    <Observer id="288" entityId="NucrQXUf7kCnkB8b7w0z7A" name="Concentration in container" path="apap_ref_po_1000mg|Organism|VenousBlood|Plasma|SULT1A1|Concentration in container" unit="µmol/l" persistable="0" formulaId="289" />
    <Observer id="313" entityId="wHl-rik_OUCPFvItQx8tDw" name="Concentration in container" path="apap_ref_po_1000mg|Organism|VenousBlood|Plasma|SULT1E1|Concentration in container" unit="µmol/l" persistable="0" formulaId="314" />
    <Observer id="338" entityId="1aXhXwLg6U67gwvaEuTMWQ" name="Concentration in container" path="apap_ref_po_1000mg|Organism|VenousBlood|Plasma|SULT1A3|Concentration in container" unit="µmol/l" persistable="0" formulaId="339" />
    <Observer id="363" entityId="E7KpiNBoaEaX7wLN5Dyo4A" name="Concentration in container" path="apap_ref_po_1000mg|Organism|VenousBlood|Plasma|SULT1A3 1|Concentration in container" unit="µmol/l" persistable="0" formulaId="364" />
    <Observer id="388" entityId="Ol6OQtadgECkdIcq51rhMg" name="Concentration in container" path="apap_ref_po_1000mg|Organism|VenousBlood|Plasma|SULT2A1|Concentration in container" unit="µmol/l" persistable="0" formulaId="389" />
    <Observer id="413" entityId="r0azzm8EHkCJ6-sNby6YHw" name="Concentration in container" path="apap_ref_po_1000mg|Organism|VenousBlood|Plasma|UGT1A6 (UGT1A1)|Concentration in container" unit="µmol/l" persistable="0" formulaId="414" />
    <Observer id="438" entityId="38MHsmusBkK5NxKn8YdK6g" name="Concentration in container" path="apap_ref_po_1000mg|Organism|VenousBlood|Plasma|UGT1A1|Concentration in container" unit="µmol/l" persistable="0" formulaId="439" />
    <Observer id="463" entityId="GsMKk0shpk6bFo_vrTEngw" name="Concentration in container" path="apap_ref_po_1000mg|Organism|VenousBlood|Plasma|UGT1A9 (UGT1A1)|Concentration in container" unit="µmol/l" persistable="0" formulaId="464" />
    <Observer id="488" entityId="9YgqS-s49kap7j8qOfqoEg" name="Concentration in container" path="apap_ref_po_1000mg|Organism|VenousBlood|Plasma|CYP1A2|Concentration in container" unit="µmol/l" persistable="0" formulaId="489" />
    <Observer id="513" entityId="F07eg_KTb0C5QV7lyjgp-w" name="Concentration in container" path="apap_ref_po_1000mg|Organism|VenousBlood|Plasma|GSTT1|Concentration in container" unit="µmol/l" persistable="0" formulaId="514" />
    <Observer id="520" entityId="-uYYQ86gGUGw6cgRXLhamw" name="Concentration in container" path="apap_ref_po_1000mg|Organism|VenousBlood|Plasma|acetaminophen|Concentration in container" unit="µmol/l" persistable="1" formulaId="521" />
    <Observer id="522" entityId="nyW-LT4nmEaDBfRGKLQtWQ" name="Plasma Unbound" path="apap_ref_po_1000mg|Organism|VenousBlood|Plasma|acetaminophen|Plasma Unbound" unit="µmol/l" persistable="0" formulaId="523" />
    <Observer id="529" entityId="NFUZ_i10rkS483T7t1ilqg" name="Concentration in container" path="apap_ref_po_1000mg|Organism|VenousBlood|Plasma|APAPC|Concentration in container" unit="µmol/l" persistable="1" formulaId="530" />
    <Observer id="531" entityId="2bG_n_YfBEO0zsi7Slktzw" name="Plasma Unbound" path="apap_ref_po_1000mg|Organism|VenousBlood|Plasma|APAPC|Plasma Unbound" unit="µmol/l" persistable="0" formulaId="532" />
    <Observer id="538" entityId="POHoaclusE-UZWPdSzh6lw" name="Concentration in container" path="apap_ref_po_1000mg|Organism|VenousBlood|Plasma|APAPG|Concentration in container" unit="µmol/l" persistable="1" formulaId="539" />
    <Observer id="540" entityId="XS1TWmhzvk2GV_6KpAHmFA" name="Plasma Unbound" path="apap_ref_po_1000mg|Organism|VenousBlood|Plasma|APAPG|Plasma Unbound" unit="µmol/l" persistable="0" formulaId="541" />
    <Observer id="547" entityId="wtSLEHu0P0SsGb7lymcf1w" name="Concentration in container" path="apap_ref_po_1000mg|Organism|VenousBlood|Plasma|APAPS|Concentration in container" unit="µmol/l" persistable="1" formulaId="548" />
    <Observer id="549" entityId="z9OBA0VieUOffJvNYPDPtw" name="Plasma Unbound" path="apap_ref_po_1000mg|Organism|VenousBlood|Plasma|APAPS|Plasma Unbound" unit="µmol/l" persistable="0" formulaId="550" />
    <Observer id="556" entityId="JVuHNg0H2EKdODOeuqEw2g" name="Concentration in container" path="apap_ref_po_1000mg|Organism|VenousBlood|Plasma|NAPQI|Concentration in container" unit="µmol/l" persistable="1" formulaId="557" />
    <Observer id="558" entityId="cqzMXpVjJEyYQR2KF2vINg" name="Plasma Unbound" path="apap_ref_po_1000mg|Organism|VenousBlood|Plasma|NAPQI|Plasma Unbound" unit="µmol/l" persistable="0" formulaId="559" />
    <Observer id="624" entityId="DxLEMo2Qk0i9iSo0r1f22A" name="Concentration in container" path="apap_ref_po_1000mg|Organism|VenousBlood|BloodCells|CYP2E1|Concentration in container" unit="µmol/l" persistable="0" formulaId="625" />
    <Observer id="646" entityId="ZnTYPNqN-k2kpvt-RNPpLg" name="Concentration in container" path="apap_ref_po_1000mg|Organism|VenousBlood|BloodCells|CYP3A4|Concentration in container" unit="µmol/l" persistable="0" formulaId="647" />
    <Observer id="668" entityId="8YSZeutNeEeVPut-boJIrA" name="Concentration in container" path="apap_ref_po_1000mg|Organism|VenousBlood|BloodCells|SULT1A1|Concentration in container" unit="µmol/l" persistable="0" formulaId="669" />
    <Observer id="690" entityId="R9UfcZ-Iq0qHkuWavigZXg" name="Concentration in container" path="apap_ref_po_1000mg|Organism|VenousBlood|BloodCells|SULT1E1|Concentration in container" unit="µmol/l" persistable="0" formulaId="691" />
    <Observer id="712" entityId="2bJ5vOXYxEib4O6UXocuMQ" name="Concentration in container" path="apap_ref_po_1000mg|Organism|VenousBlood|BloodCells|SULT1A3|Concentration in container" unit="µmol/l" persistable="0" formulaId="713" />
    <Observer id="734" entityId="I6d094nmUEyXnblpCyiz3g" name="Concentration in container" path="apap_ref_po_1000mg|Organism|VenousBlood|BloodCells|SULT1A3 1|Concentration in container" unit="µmol/l" persistable="0" formulaId="735" />
    <Observer id="756" entityId="Vx90027X0E2nuvUFGfHzyg" name="Concentration in container" path="apap_ref_po_1000mg|Organism|VenousBlood|BloodCells|SULT2A1|Concentration in container" unit="µmol/l" persistable="0" formulaId="757" />
    <Observer id="778" entityId="fGGex4hFgkKR8ZH-mxOAfQ" name="Concentration in container" path="apap_ref_po_1000mg|Organism|VenousBlood|BloodCells|UGT1A6 (UGT1A1)|Concentration in container" unit="µmol/l" persistable="0" formulaId="779" />
    <Observer id="800" entityId="pH0jzSER5UWVfDTH2keGTA" name="Concentration in container" path="apap_ref_po_1000mg|Organism|VenousBlood|BloodCells|UGT1A1|Concentration in container" unit="µmol/l" persistable="0" formulaId="801" />
    <Observer id="822" entityId="EKYSUZacHEyCS9xTBEP_qQ" name="Concentration in container" path="apap_ref_po_1000mg|Organism|VenousBlood|BloodCells|UGT1A9 (UGT1A1)|Concentration in container" unit="µmol/l" persistable="0" formulaId="823" />
    <Observer id="844" entityId="xHPWUZRE40S2iwJPtghICw" name="Concentration in container" path="apap_ref_po_1000mg|Organism|VenousBlood|BloodCells|CYP1A2|Concentration in container" unit="µmol/l" persistable="0" formulaId="845" />
    <Observer id="866" entityId="sAXghxS4wkicZ_svFGBkJg" name="Concentration in container" path="apap_ref_po_1000mg|Organism|VenousBlood|BloodCells|GSTT1|Concentration in container" unit="µmol/l" persistable="0" formulaId="867" />
    <Observer id="874" entityId="l_X3Ej86skm0aC2UjU4f8g" name="Concentration in container" path="apap_ref_po_1000mg|Organism|VenousBlood|BloodCells|acetaminophen|Concentration in container" unit="µmol/l" persistable="0" formulaId="875" />
    <Observer id="882" entityId="DLXY6dAEQEysuFHJl5bAVQ" name="Concentration in container" path="apap_ref_po_1000mg|Organism|VenousBlood|BloodCells|APAPC|Concentration in container" unit="µmol/l" persistable="0" formulaId="883" />
    <Observer id="890" entityId="dpTYCyOrVka_YlR62ZBRzw" name="Concentration in container" path="apap_ref_po_1000mg|Organism|VenousBlood|BloodCells|APAPG|Concentration in container" unit="µmol/l" persistable="0" formulaId="891" />
    <Observer id="898" entityId="FcO_vnfIZkuXT8UWhP-pUw" name="Concentration in container" path="apap_ref_po_1000mg|Organism|VenousBlood|BloodCells|APAPS|Concentration in container" unit="µmol/l" persistable="0" formulaId="899" />
    <Observer id="906" entityId="EigCeFb4Tkufhnd06x6HxQ" name="Concentration in container" path="apap_ref_po_1000mg|Organism|VenousBlood|BloodCells|NAPQI|Concentration in container" unit="µmol/l" persistable="0" formulaId="907" />
    <Observer id="940" entityId="SIVZOE71UEayUcn1j9XFoA" name="Whole Blood" path="apap_ref_po_1000mg|Organism|VenousBlood|acetaminophen|Whole Blood" unit="µmol/l" persistable="0" formulaId="941" />
    <Observer id="942" entityId="IbYuf-w8Q06pwKw2E1OhsA" name="Whole Blood" path="apap_ref_po_1000mg|Organism|VenousBlood|APAPC|Whole Blood" unit="µmol/l" persistable="0" formulaId="943" />
    <Observer id="944" entityId="4b12Jj2z5k-HL-8VZTFrNw" name="Whole Blood" path="apap_ref_po_1000mg|Organism|VenousBlood|APAPG|Whole Blood" unit="µmol/l" persistable="0" formulaId="945" />
    <Observer id="946" entityId="cG3_hoy9lkiIcjUwvj1KyQ" name="Whole Blood" path="apap_ref_po_1000mg|Organism|VenousBlood|APAPS|Whole Blood" unit="µmol/l" persistable="0" formulaId="947" />
    <Observer id="948" entityId="3QMa5i4UgkioDBF3H5S5MA" name="Whole Blood" path="apap_ref_po_1000mg|Organism|VenousBlood|NAPQI|Whole Blood" unit="µmol/l" persistable="0" formulaId="949" />
    <Observer id="977" entityId="zesu696ll0iWMXr9uhrF9A" name="Concentration in container" path="apap_ref_po_1000mg|Organism|ArterialBlood|Plasma|CYP2E1|Concentration in container" unit="µmol/l" persistable="0" formulaId="978" />
    <Observer id="997" entityId="yi3rPNn4pUC2GyB8JsSSGg" name="Concentration in container" path="apap_ref_po_1000mg|Organism|ArterialBlood|Plasma|CYP3A4|Concentration in container" unit="µmol/l" persistable="0" formulaId="998" />
    <Observer id="1017" entityId="lSbVHlPhTEWZdNAck2F5QA" name="Concentration in container" path="apap_ref_po_1000mg|Organism|ArterialBlood|Plasma|SULT1A1|Concentration in container" unit="µmol/l" persistable="0" formulaId="1018" />
    <Observer id="1037" entityId="9O4sxm_Gz0ykOs4W96ye6w" name="Concentration in container" path="apap_ref_po_1000mg|Organism|ArterialBlood|Plasma|SULT1E1|Concentration in container" unit="µmol/l" persistable="0" formulaId="1038" />
    <Observer id="1057" entityId="xKBeBUoRHUaVTSdvLQntjg" name="Concentration in container" path="apap_ref_po_1000mg|Organism|ArterialBlood|Plasma|SULT1A3|Concentration in container" unit="µmol/l" persistable="0" formulaId="1058" />
    <Observer id="1077" entityId="gOSplxqUeUGCIIgmS-QpbA" name="Concentration in container" path="apap_ref_po_1000mg|Organism|ArterialBlood|Plasma|SULT1A3 1|Concentration in container" unit="µmol/l" persistable="0" formulaId="1078" />
    <Observer id="1097" entityId="mNsSBOg9qE-wAP4fWcawuA" name="Concentration in container" path="apap_ref_po_1000mg|Organism|ArterialBlood|Plasma|SULT2A1|Concentration in container" unit="µmol/l" persistable="0" formulaId="1098" />
    <Observer id="1117" entityId="QNide3TZL0u0EXeOyc7Bfw" name="Concentration in container" path="apap_ref_po_1000mg|Organism|ArterialBlood|Plasma|UGT1A6 (UGT1A1)|Concentration in container" unit="µmol/l" persistable="0" formulaId="1118" />
    <Observer id="1137" entityId="MFgCJ_pxIEW3nB2MBd2ANQ" name="Concentration in container" path="apap_ref_po_1000mg|Organism|ArterialBlood|Plasma|UGT1A1|Concentration in container" unit="µmol/l" persistable="0" formulaId="1138" />
    <Observer id="1157" entityId="AkfNG08A7E2nJB2lIKLALg" name="Concentration in container" path="apap_ref_po_1000mg|Organism|ArterialBlood|Plasma|UGT1A9 (UGT1A1)|Concentration in container" unit="µmol/l" persistable="0" formulaId="1158" />
    <Observer id="1177" entityId="NeMaaSHICkSqyP_QLMcMBw" name="Concentration in container" path="apap_ref_po_1000mg|Organism|ArterialBlood|Plasma|CYP1A2|Concentration in container" unit="µmol/l" persistable="0" formulaId="1178" />
    <Observer id="1197" entityId="QBzwSQxczEmBwz2GfN8ZLQ" name="Concentration in container" path="apap_ref_po_1000mg|Organism|ArterialBlood|Plasma|GSTT1|Concentration in container" unit="µmol/l" persistable="0" formulaId="1198" />
    <Observer id="1203" entityId="QWIvmvr4k0OuFV8BEO1RNQ" name="Concentration in container" path="apap_ref_po_1000mg|Organism|ArterialBlood|Plasma|acetaminophen|Concentration in container" unit="µmol/l" persistable="0" formulaId="1204" />
    <Observer id="1205" entityId="ec7ZBvmdD0apCu6laY29zA" name="Plasma Unbound" path="apap_ref_po_1000mg|Organism|ArterialBlood|Plasma|acetaminophen|Plasma Unbound" unit="µmol/l" persistable="0" formulaId="1206" />
    <Observer id="1211" entityId="VIkvzgp7SUaeQXRwc3U3KA" name="Concentration in container" path="apap_ref_po_1000mg|Organism|ArterialBlood|Plasma|APAPC|Concentration in container" unit="µmol/l" persistable="0" formulaId="1212" />
    <Observer id="1213" entityId="eLl_8Ai8KkCYUW9BjaQunA" name="Plasma Unbound" path="apap_ref_po_1000mg|Organism|ArterialBlood|Plasma|APAPC|Plasma Unbound" unit="µmol/l" persistable="0" formulaId="1214" />
    <Observer id="1219" entityId="YIqu5E5TwUC-iEq7_XPt6w" name="Concentration in container" path="apap_ref_po_1000mg|Organism|ArterialBlood|Plasma|APAPG|Concentration in container" unit="µmol/l" persistable="0" formulaId="1220" />
    <Observer id="1221" entityId="ul-lY-OcmESX-HNa5zXkgw" name="Plasma Unbound" path="apap_ref_po_1000mg|Organism|ArterialBlood|Plasma|APAPG|Plasma Unbound" unit="µmol/l" persistable="0" formulaId="1222" />
    <Observer id="1227" entityId="DTYwaGbne0666mAVsia6Dg" name="Concentration in container" path="apap_ref_po_1000mg|Organism|ArterialBlood|Plasma|APAPS|Concentration in container" unit="µmol/l" persistable="0" formulaId="1228" />
    <Observer id="1229" entityId="0UE4wXQtL0Gz-bvD0TrVhA" name="Plasma Unbound" path="apap_ref_po_1000mg|Organism|ArterialBlood|Plasma|APAPS|Plasma Unbound" unit="µmol/l" persistable="0" formulaId="1230" />
    <Observer id="1235" entityId="CCEptbanIEeq3wBPE9mstw" name="Concentration in container" path="apap_ref_po_1000mg|Organism|ArterialBlood|Plasma|NAPQI|Concentration in container" unit="µmol/l" persistable="0" formulaId="1236" />
    <Observer id="1237" entityId="96mbKK4zEkG4DB0K9ne1bg" name="Plasma Unbound" path="apap_ref_po_1000mg|Organism|ArterialBlood|Plasma|NAPQI|Plasma Unbound" unit="µmol/l" persistable="0" formulaId="1238" />
    <Observer id="1293" entityId="PLIo0rpDgkeq7DWLyJom3w" name="Concentration in container" path="apap_ref_po_1000mg|Organism|ArterialBlood|BloodCells|CYP2E1|Concentration in container" unit="µmol/l" persistable="0" formulaId="1294" />
    <Observer id="1313" entityId="wHwfVEZQM0-5kM6pwJWCWw" name="Concentration in container" path="apap_ref_po_1000mg|Organism|ArterialBlood|BloodCells|CYP3A4|Concentration in container" unit="µmol/l" persistable="0" formulaId="1314" />
    <Observer id="1333" entityId="gOsqseHU7Eya6W-7YHaJIw" name="Concentration in container" path="apap_ref_po_1000mg|Organism|ArterialBlood|BloodCells|SULT1A1|Concentration in container" unit="µmol/l" persistable="0" formulaId="1334" />
    <Observer id="1353" entityId="E6px65O10k-AYeRMuw8zXw" name="Concentration in container" path="apap_ref_po_1000mg|Organism|ArterialBlood|BloodCells|SULT1E1|Concentration in container" unit="µmol/l" persistable="0" formulaId="1354" />
    <Observer id="1373" entityId="yOsRG9X-0kCSDjDct5JL7Q" name="Concentration in container" path="apap_ref_po_1000mg|Organism|ArterialBlood|BloodCells|SULT1A3|Concentration in container" unit="µmol/l" persistable="0" formulaId="1374" />
    <Observer id="1393" entityId="14eo04Klrk6KKgmHCRaGqQ" name="Concentration in container" path="apap_ref_po_1000mg|Organism|ArterialBlood|BloodCells|SULT1A3 1|Concentration in container" unit="µmol/l" persistable="0" formulaId="1394" />
    <Observer id="1413" entityId="VRyYV2G_sUmje11Y1AU86w" name="Concentration in container" path="apap_ref_po_1000mg|Organism|ArterialBlood|BloodCells|SULT2A1|Concentration in container" unit="µmol/l" persistable="0" formulaId="1414" />
    <Observer id="1433" entityId="NmhJDRxwZ0yWTBpSZ0aU-A" name="Concentration in container" path="apap_ref_po_1000mg|Organism|ArterialBlood|BloodCells|UGT1A6 (UGT1A1)|Concentration in container" unit="µmol/l" persistable="0" formulaId="1434" />
    <Observer id="1453" entityId="NA31YGVA7Uu5dOx5wAWs2Q" name="Concentration in container" path="apap_ref_po_1000mg|Organism|ArterialBlood|BloodCells|UGT1A1|Concentration in container" unit="µmol/l" persistable="0" formulaId="1454" />
    <Observer id="1473" entityId="c2bAQhUQO0Ocl6Lcvfytzw" name="Concentration in container" path="apap_ref_po_1000mg|Organism|ArterialBlood|BloodCells|UGT1A9 (UGT1A1)|Concentration in container" unit="µmol/l" persistable="0" formulaId="1474" />
    <Observer id="1493" entityId="yfxvjQ8HTUqgfEog4ce-2A" name="Concentration in container" path="apap_ref_po_1000mg|Organism|ArterialBlood|BloodCells|CYP1A2|Concentration in container" unit="µmol/l" persistable="0" formulaId="1494" />
    <Observer id="1513" entityId="OEdxdi7JQEuJHc_rdUx2zQ" name="Concentration in container" path="apap_ref_po_1000mg|Organism|ArterialBlood|BloodCells|GSTT1|Concentration in container" unit="µmol/l" persistable="0" formulaId="1514" />
    <Observer id="1519" entityId="MpE-jlfRU0OUJEivim3cAw" name="Concentration in container" path="apap_ref_po_1000mg|Organism|ArterialBlood|BloodCells|acetaminophen|Concentration in container" unit="µmol/l" persistable="0" formulaId="1520" />
    <Observer id="1525" entityId="mxIyS0Lkak6HBU7QozZrGQ" name="Concentration in container" path="apap_ref_po_1000mg|Organism|ArterialBlood|BloodCells|APAPC|Concentration in container" unit="µmol/l" persistable="0" formulaId="1526" />
    <Observer id="1531" entityId="--yGzz6lhkKDWfvnWGNSeA" name="Concentration in container" path="apap_ref_po_1000mg|Organism|ArterialBlood|BloodCells|APAPG|Concentration in container" unit="µmol/l" persistable="0" formulaId="1532" />
    <Observer id="1537" entityId="woVX9KhIkUCZjl1i9w2pUw" name="Concentration in container" path="apap_ref_po_1000mg|Organism|ArterialBlood|BloodCells|APAPS|Concentration in container" unit="µmol/l" persistable="0" formulaId="1538" />
    <Observer id="1543" entityId="UNkyFv4gxkKhBmHBrS3dAg" name="Concentration in container" path="apap_ref_po_1000mg|Organism|ArterialBlood|BloodCells|NAPQI|Concentration in container" unit="µmol/l" persistable="0" formulaId="1544" />
    <Observer id="1577" entityId="jkHsHSafdU6TMf2ihlw8Hg" name="Whole Blood" path="apap_ref_po_1000mg|Organism|ArterialBlood|acetaminophen|Whole Blood" unit="µmol/l" persistable="0" formulaId="1578" />
    <Observer id="1579" entityId="57D_iQcEEUCQCwPZTn6t3g" name="Whole Blood" path="apap_ref_po_1000mg|Organism|ArterialBlood|APAPC|Whole Blood" unit="µmol/l" persistable="0" formulaId="1580" />
    <Observer id="1581" entityId="yZb38iEgMEOy0C0umw3dAA" name="Whole Blood" path="apap_ref_po_1000mg|Organism|ArterialBlood|APAPG|Whole Blood" unit="µmol/l" persistable="0" formulaId="1582" />
    <Observer id="1583" entityId="WDiR5JmyVUOB1eIpktnppw" name="Whole Blood" path="apap_ref_po_1000mg|Organism|ArterialBlood|APAPS|Whole Blood" unit="µmol/l" persistable="0" formulaId="1584" />
    <Observer id="1585" entityId="5JCyeaxZwkqhMxL1hRLB4w" name="Whole Blood" path="apap_ref_po_1000mg|Organism|ArterialBlood|NAPQI|Whole Blood" unit="µmol/l" persistable="0" formulaId="1586" />
    <Observer id="1596" entityId="ODvIVcVT3kGYUY5cOwshdA" name="Fraction excreted to bile" path="apap_ref_po_1000mg|Organism|Gallbladder|acetaminophen|Fraction excreted to bile" persistable="0" formulaId="1598" />
    <Observer id="1602" entityId="jPdPkx7LtE-TU0vn3FZTnQ" name="Fraction excreted to bile" path="apap_ref_po_1000mg|Organism|Gallbladder|APAPC|Fraction excreted to bile" persistable="0" formulaId="1604" />
    <Observer id="1608" entityId="bHkrYgvFWk6d4VLtp0ru-A" name="Fraction excreted to bile" path="apap_ref_po_1000mg|Organism|Gallbladder|APAPG|Fraction excreted to bile" persistable="0" formulaId="1610" />
    <Observer id="1614" entityId="5GHJsoMKbUqD5dam1WsdAw" name="Fraction excreted to bile" path="apap_ref_po_1000mg|Organism|Gallbladder|APAPS|Fraction excreted to bile" persistable="0" formulaId="1616" />
    <Observer id="1620" entityId="GqVL2iAiHU6x1QIGC_okjA" name="Fraction excreted to bile" path="apap_ref_po_1000mg|Organism|Gallbladder|NAPQI|Fraction excreted to bile" persistable="0" formulaId="1622" />
    <Observer id="1688" entityId="zEf0b2RCx0eFLkrKw2sqSA" name="Concentration in container" path="apap_ref_po_1000mg|Organism|Bone|Plasma|CYP2E1|Concentration in container" unit="µmol/l" persistable="0" formulaId="1689" />
    <Observer id="1708" entityId="Pt3LlF_HBU6YAhCR0RLJQQ" name="Concentration in container" path="apap_ref_po_1000mg|Organism|Bone|Plasma|CYP3A4|Concentration in container" unit="µmol/l" persistable="0" formulaId="1709" />
    <Observer id="1728" entityId="8cnPkM3sMkCBzRtuh_JuKQ" name="Concentration in container" path="apap_ref_po_1000mg|Organism|Bone|Plasma|SULT1A1|Concentration in container" unit="µmol/l" persistable="0" formulaId="1729" />
    <Observer id="1748" entityId="0cC7Wm8IvE6w7hGcpReIPw" name="Concentration in container" path="apap_ref_po_1000mg|Organism|Bone|Plasma|SULT1E1|Concentration in container" unit="µmol/l" persistable="0" formulaId="1749" />
    <Observer id="1768" entityId="mF9DGN9ZiEKbYIrElBISMQ" name="Concentration in container" path="apap_ref_po_1000mg|Organism|Bone|Plasma|SULT1A3|Concentration in container" unit="µmol/l" persistable="0" formulaId="1769" />
    <Observer id="1788" entityId="HFS29Ffl6EewS7lUSNfCzQ" name="Concentration in container" path="apap_ref_po_1000mg|Organism|Bone|Plasma|SULT1A3 1|Concentration in container" unit="µmol/l" persistable="0" formulaId="1789" />
    <Observer id="1808" entityId="QbZDMy4nyEeHsJ7q17sC-w" name="Concentration in container" path="apap_ref_po_1000mg|Organism|Bone|Plasma|SULT2A1|Concentration in container" unit="µmol/l" persistable="0" formulaId="1809" />
    <Observer id="1828" entityId="DS1AxEHawUCbp2FQNbC0jw" name="Concentration in container" path="apap_ref_po_1000mg|Organism|Bone|Plasma|UGT1A6 (UGT1A1)|Concentration in container" unit="µmol/l" persistable="0" formulaId="1829" />
    <Observer id="1848" entityId="0mTc1ntAsUyhU5fxYNoj_w" name="Concentration in container" path="apap_ref_po_1000mg|Organism|Bone|Plasma|UGT1A1|Concentration in container" unit="µmol/l" persistable="0" formulaId="1849" />
    <Observer id="1868" entityId="RqpYNTMYx06DJMVCKGQilw" name="Concentration in container" path="apap_ref_po_1000mg|Organism|Bone|Plasma|UGT1A9 (UGT1A1)|Concentration in container" unit="µmol/l" persistable="0" formulaId="1869" />
    <Observer id="1888" entityId="EY6a8R-msEmWTgp2cbybBg" name="Concentration in container" path="apap_ref_po_1000mg|Organism|Bone|Plasma|CYP1A2|Concentration in container" unit="µmol/l" persistable="0" formulaId="1889" />
    <Observer id="1908" entityId="LVlzEwDLFkOS8BzVlNJpNA" name="Concentration in container" path="apap_ref_po_1000mg|Organism|Bone|Plasma|GSTT1|Concentration in container" unit="µmol/l" persistable="0" formulaId="1909" />
    <Observer id="1914" entityId="o6t_pOi9rEyp1JRpwoiLuQ" name="Concentration in container" path="apap_ref_po_1000mg|Organism|Bone|Plasma|acetaminophen|Concentration in container" unit="µmol/l" persistable="0" formulaId="1915" />
    <Observer id="1920" entityId="YzeoIHoj806NVlYSwXpZXg" name="Concentration in container" path="apap_ref_po_1000mg|Organism|Bone|Plasma|APAPC|Concentration in container" unit="µmol/l" persistable="0" formulaId="1921" />
    <Observer id="1926" entityId="NjB5vT_ZuEi3wf5mQ7s1RA" name="Concentration in container" path="apap_ref_po_1000mg|Organism|Bone|Plasma|APAPG|Concentration in container" unit="µmol/l" persistable="0" formulaId="1927" />
    <Observer id="1932" entityId="6GVnQJ8_yk6WUqa69QXnWQ" name="Concentration in container" path="apap_ref_po_1000mg|Organism|Bone|Plasma|APAPS|Concentration in container" unit="µmol/l" persistable="0" formulaId="1933" />
    <Observer id="1938" entityId="2BI_EHg1aEOg4hu0uU6_RA" name="Concentration in container" path="apap_ref_po_1000mg|Organism|Bone|Plasma|NAPQI|Concentration in container" unit="µmol/l" persistable="0" formulaId="1939" />
    <Observer id="1994" entityId="KJIJV7Yz7k-rnUrMOuQSWg" name="Concentration in container" path="apap_ref_po_1000mg|Organism|Bone|BloodCells|CYP2E1|Concentration in container" unit="µmol/l" persistable="0" formulaId="1995" />
    <Observer id="2014" entityId="6btJqV__FEW0KF1pRSz7bQ" name="Concentration in container" path="apap_ref_po_1000mg|Organism|Bone|BloodCells|CYP3A4|Concentration in container" unit="µmol/l" persistable="0" formulaId="2015" />
    <Observer id="2034" entityId="Wj4I7svIOk2KNIaMHaKVZw" name="Concentration in container" path="apap_ref_po_1000mg|Organism|Bone|BloodCells|SULT1A1|Concentration in container" unit="µmol/l" persistable="0" formulaId="2035" />
    <Observer id="2054" entityId="ohBRDRz7uEGoaZth17IT7w" name="Concentration in container" path="apap_ref_po_1000mg|Organism|Bone|BloodCells|SULT1E1|Concentration in container" unit="µmol/l" persistable="0" formulaId="2055" />
    <Observer id="2074" entityId="FZWuYSah20qNcRiEBD8TfA" name="Concentration in container" path="apap_ref_po_1000mg|Organism|Bone|BloodCells|SULT1A3|Concentration in container" unit="µmol/l" persistable="0" formulaId="2075" />
    <Observer id="2094" entityId="XMgQx0uY2EKnLkOvXReZDA" name="Concentration in container" path="apap_ref_po_1000mg|Organism|Bone|BloodCells|SULT1A3 1|Concentration in container" unit="µmol/l" persistable="0" formulaId="2095" />
    <Observer id="2114" entityId="zFo5tNeZB0emgZDZl3PR-A" name="Concentration in container" path="apap_ref_po_1000mg|Organism|Bone|BloodCells|SULT2A1|Concentration in container" unit="µmol/l" persistable="0" formulaId="2115" />
    <Observer id="2134" entityId="QzalwYv7WkK2XghLVqw47Q" name="Concentration in container" path="apap_ref_po_1000mg|Organism|Bone|BloodCells|UGT1A6 (UGT1A1)|Concentration in container" unit="µmol/l" persistable="0" formulaId="2135" />
    <Observer id="2154" entityId="MC7iPXiKLECXroQmkEw1vw" name="Concentration in container" path="apap_ref_po_1000mg|Organism|Bone|BloodCells|UGT1A1|Concentration in container" unit="µmol/l" persistable="0" formulaId="2155" />
    <Observer id="2174" entityId="kZxKNM5mHEC9feuQj3RXyQ" name="Concentration in container" path="apap_ref_po_1000mg|Organism|Bone|BloodCells|UGT1A9 (UGT1A1)|Concentration in container" unit="µmol/l" persistable="0" formulaId="2175" />
    <Observer id="2194" entityId="fxM1Vn9bIE2KPre4Ze6NQQ" name="Concentration in container" path="apap_ref_po_1000mg|Organism|Bone|BloodCells|CYP1A2|Concentration in container" unit="µmol/l" persistable="0" formulaId="2195" />
    <Observer id="2214" entityId="HoVZNOl0qku4eo7OK_1-Vg" name="Concentration in container" path="apap_ref_po_1000mg|Organism|Bone|BloodCells|GSTT1|Concentration in container" unit="µmol/l" persistable="0" formulaId="2215" />
    <Observer id="2220" entityId="VgIRIT_0-E2lGG_Sz6kSiQ" name="Concentration in container" path="apap_ref_po_1000mg|Organism|Bone|BloodCells|acetaminophen|Concentration in container" unit="µmol/l" persistable="0" formulaId="2221" />
    <Observer id="2226" entityId="vMmuDyNxO06mtCbuD-R5HQ" name="Concentration in container" path="apap_ref_po_1000mg|Organism|Bone|BloodCells|APAPC|Concentration in container" unit="µmol/l" persistable="0" formulaId="2227" />
    <Observer id="2232" entityId="1B4Zm3ylzkyHwHv62aOqKg" name="Concentration in container" path="apap_ref_po_1000mg|Organism|Bone|BloodCells|APAPG|Concentration in container" unit="µmol/l" persistable="0" formulaId="2233" />
    <Observer id="2238" entityId="1rbTd9CVWkaR6x5iVXhOLg" name="Concentration in container" path="apap_ref_po_1000mg|Organism|Bone|BloodCells|APAPS|Concentration in container" unit="µmol/l" persistable="0" formulaId="2239" />
    <Observer id="2244" entityId="Iov33IQ5z0e4z1vI2eioBQ" name="Concentration in container" path="apap_ref_po_1000mg|Organism|Bone|BloodCells|NAPQI|Concentration in container" unit="µmol/l" persistable="0" formulaId="2245" />
    <Observer id="2290" entityId="F_GngYstuEyBGkzoejHz6w" name="Concentration in container" path="apap_ref_po_1000mg|Organism|Bone|Interstitial|acetaminophen|Concentration in container" unit="µmol/l" persistable="0" formulaId="2291" />
    <Observer id="2298" entityId="5CdXSG6q80eYlEJuRqyl0w" name="Concentration in container" path="apap_ref_po_1000mg|Organism|Bone|Interstitial|APAPC|Concentration in container" unit="µmol/l" persistable="0" formulaId="2299" />
    <Observer id="2306" entityId="diGbWZLL8k-9ACkhuOpIJg" name="Concentration in container" path="apap_ref_po_1000mg|Organism|Bone|Interstitial|APAPG|Concentration in container" unit="µmol/l" persistable="0" formulaId="2307" />
    <Observer id="2314" entityId="3gykwI4lQU-PpeKzVGWlfA" name="Concentration in container" path="apap_ref_po_1000mg|Organism|Bone|Interstitial|APAPS|Concentration in container" unit="µmol/l" persistable="0" formulaId="2315" />
    <Observer id="2322" entityId="5q6qtbxx50mkKALCCrqqPA" name="Concentration in container" path="apap_ref_po_1000mg|Organism|Bone|Interstitial|NAPQI|Concentration in container" unit="µmol/l" persistable="0" formulaId="2323" />
    <Observer id="2345" entityId="0XVGKvjK4ES131orDIRewQ" name="Concentration in container" path="apap_ref_po_1000mg|Organism|Bone|Intracellular|CYP2E1|Concentration in container" unit="µmol/l" persistable="0" formulaId="2346" />
    <Observer id="2363" entityId="BOt1_PQSCUq4su9CEoyCMA" name="Concentration in container" path="apap_ref_po_1000mg|Organism|Bone|Intracellular|CYP3A4|Concentration in container" unit="µmol/l" persistable="0" formulaId="2364" />
    <Observer id="2384" entityId="2jfI8dHbzESxtFyMAIoBnQ" name="Concentration in container" path="apap_ref_po_1000mg|Organism|Bone|Intracellular|ABCC1|Concentration in container" unit="µmol/l" persistable="0" formulaId="2385" />
    <Observer id="2405" entityId="Yhc3-11IikisumHaKG5I3A" name="Concentration in container" path="apap_ref_po_1000mg|Organism|Bone|Intracellular|ABCC4|Concentration in container" unit="µmol/l" persistable="0" formulaId="2406" />
    <Observer id="2426" entityId="LxcfDKaQ3ECD3nZcgGQ-_A" name="Concentration in container" path="apap_ref_po_1000mg|Organism|Bone|Intracellular|ABCG2|Concentration in container" unit="µmol/l" persistable="0" formulaId="2427" />
    <Observer id="2447" entityId="J-0zX2q2xkuprQMF3nDTWg" name="Concentration in container" path="apap_ref_po_1000mg|Organism|Bone|Intracellular|ABCB1|Concentration in container" unit="µmol/l" persistable="0" formulaId="2448" />
    <Observer id="2465" entityId="Ns3kd_CPlE-vNcYwMAs3WQ" name="Concentration in container" path="apap_ref_po_1000mg|Organism|Bone|Intracellular|SULT1A1|Concentration in container" unit="µmol/l" persistable="0" formulaId="2466" />
    <Observer id="2483" entityId="BkTNJoje3Uy6UQ5Neek9hg" name="Concentration in container" path="apap_ref_po_1000mg|Organism|Bone|Intracellular|SULT1E1|Concentration in container" unit="µmol/l" persistable="0" formulaId="2484" />
    <Observer id="2501" entityId="9JYUzStJm0GpYSQXRLWbfQ" name="Concentration in container" path="apap_ref_po_1000mg|Organism|Bone|Intracellular|SULT1A3|Concentration in container" unit="µmol/l" persistable="0" formulaId="2502" />
    <Observer id="2519" entityId="rJo0Xm0te0qL_eSuXzUuOQ" name="Concentration in container" path="apap_ref_po_1000mg|Organism|Bone|Intracellular|SULT1A3 1|Concentration in container" unit="µmol/l" persistable="0" formulaId="2520" />
    <Observer id="2537" entityId="GqvGczDzL0yxxNZV5RcINw" name="Concentration in container" path="apap_ref_po_1000mg|Organism|Bone|Intracellular|SULT2A1|Concentration in container" unit="µmol/l" persistable="0" formulaId="2538" />
    <Observer id="2555" entityId="PaVOLc0ZZkmbFYa2m-PYNQ" name="Concentration in container" path="apap_ref_po_1000mg|Organism|Bone|Intracellular|UGT1A6 (UGT1A1)|Concentration in container" unit="µmol/l" persistable="0" formulaId="2556" />
    <Observer id="2573" entityId="c8r8cCIZcEGUqeZSB0roHA" name="Concentration in container" path="apap_ref_po_1000mg|Organism|Bone|Intracellular|UGT1A1|Concentration in container" unit="µmol/l" persistable="0" formulaId="2574" />
    <Observer id="2591" entityId="a3FqFF414E6mPdKRHv4f5Q" name="Concentration in container" path="apap_ref_po_1000mg|Organism|Bone|Intracellular|UGT1A9 (UGT1A1)|Concentration in container" unit="µmol/l" persistable="0" formulaId="2592" />
    <Observer id="2609" entityId="1cACv5DSb0yi2Rjd1r8cEw" name="Concentration in container" path="apap_ref_po_1000mg|Organism|Bone|Intracellular|CYP1A2|Concentration in container" unit="µmol/l" persistable="0" formulaId="2610" />
    <Observer id="2627" entityId="TZo83BVgvkSJNssxL_tdHw" name="Concentration in container" path="apap_ref_po_1000mg|Organism|Bone|Intracellular|GSTT1|Concentration in container" unit="µmol/l" persistable="0" formulaId="2628" />
    <Observer id="2648" entityId="zxXivapFxUmQoK4SCIt4EA" name="Concentration in container" path="apap_ref_po_1000mg|Organism|Bone|Intracellular|ABCC3|Concentration in container" unit="µmol/l" persistable="0" formulaId="2649" />
    <Observer id="2656" entityId="VkcJUTySh0a373R3CRHahQ" name="Concentration in container" path="apap_ref_po_1000mg|Organism|Bone|Intracellular|acetaminophen|Concentration in container" unit="µmol/l" persistable="0" formulaId="2657" />
    <Observer id="2664" entityId="-GCu96sgZ0edXQ_8aNT-Ow" name="Concentration in container" path="apap_ref_po_1000mg|Organism|Bone|Intracellular|APAPC|Concentration in container" unit="µmol/l" persistable="0" formulaId="2665" />
    <Observer id="2672" entityId="PlJPjWeYQ0uEKyj6NQQ55Q" name="Concentration in container" path="apap_ref_po_1000mg|Organism|Bone|Intracellular|APAPG|Concentration in container" unit="µmol/l" persistable="0" formulaId="2673" />
    <Observer id="2680" entityId="fu5n-q8zrk2aGDW0OIRtBg" name="Concentration in container" path="apap_ref_po_1000mg|Organism|Bone|Intracellular|APAPS|Concentration in container" unit="µmol/l" persistable="0" formulaId="2681" />
    <Observer id="2688" entityId="fjI2MvVp40a1Q_A4DWB3_g" name="Concentration in container" path="apap_ref_po_1000mg|Organism|Bone|Intracellular|NAPQI|Concentration in container" unit="µmol/l" persistable="0" formulaId="2689" />
    <Observer id="2722" entityId="uIMAxDBEGUuwcUPzIOV3fw" name="Interstitial Unbound" path="apap_ref_po_1000mg|Organism|Bone|acetaminophen|Interstitial Unbound" unit="µmol/l" persistable="0" formulaId="2723" />
    <Observer id="2724" entityId="jbx7YiKKtkucf9yz2Oru-g" name="Intracellular Unbound" path="apap_ref_po_1000mg|Organism|Bone|acetaminophen|Intracellular Unbound" unit="µmol/l" persistable="0" formulaId="2725" />
    <Observer id="2726" entityId="m3vCYUtLCk2uvpZj7Ck6jw" name="Tissue" path="apap_ref_po_1000mg|Organism|Bone|acetaminophen|Tissue" unit="µmol/l" persistable="0" formulaId="2727" />
    <Observer id="2728" entityId="wl3aKC0YKEO6tB4gGxJ6VQ" name="Interstitial Unbound" path="apap_ref_po_1000mg|Organism|Bone|APAPC|Interstitial Unbound" unit="µmol/l" persistable="0" formulaId="2729" />
    <Observer id="2730" entityId="nWQLRGcusU-2DzzFb8D0sg" name="Intracellular Unbound" path="apap_ref_po_1000mg|Organism|Bone|APAPC|Intracellular Unbound" unit="µmol/l" persistable="0" formulaId="2731" />
    <Observer id="2732" entityId="gVf-MNWgFEeI5GpuTWsx3A" name="Tissue" path="apap_ref_po_1000mg|Organism|Bone|APAPC|Tissue" unit="µmol/l" persistable="0" formulaId="2733" />
    <Observer id="2734" entityId="CNbrneap0kO5urgbiBo7HA" name="Interstitial Unbound" path="apap_ref_po_1000mg|Organism|Bone|APAPG|Interstitial Unbound" unit="µmol/l" persistable="0" formulaId="2735" />
    <Observer id="2736" entityId="D7yF6keBN0ulGtXATob4mA" name="Intracellular Unbound" path="apap_ref_po_1000mg|Organism|Bone|APAPG|Intracellular Unbound" unit="µmol/l" persistable="0" formulaId="2737" />
    <Observer id="2738" entityId="QcY0IwitLkWQZDzo8sz_xA" name="Tissue" path="apap_ref_po_1000mg|Organism|Bone|APAPG|Tissue" unit="µmol/l" persistable="0" formulaId="2739" />
    <Observer id="2740" entityId="a4UjTsqh4kSvmhEQOdnsTg" name="Interstitial Unbound" path="apap_ref_po_1000mg|Organism|Bone|APAPS|Interstitial Unbound" unit="µmol/l" persistable="0" formulaId="2741" />
    <Observer id="2742" entityId="4VOIGWcVf0ewRhn4mri-ng" name="Intracellular Unbound" path="apap_ref_po_1000mg|Organism|Bone|APAPS|Intracellular Unbound" unit="µmol/l" persistable="0" formulaId="2743" />
    <Observer id="2744" entityId="Al8OI5VoA0qP-BzIK-BlGQ" name="Tissue" path="apap_ref_po_1000mg|Organism|Bone|APAPS|Tissue" unit="µmol/l" persistable="0" formulaId="2745" />
    <Observer id="2746" entityId="CjHM2vNzUUCnaUo2dehYzA" name="Interstitial Unbound" path="apap_ref_po_1000mg|Organism|Bone|NAPQI|Interstitial Unbound" unit="µmol/l" persistable="0" formulaId="2747" />
    <Observer id="2748" entityId="mVFZ_FEyYUCyKmnxKNyGQg" name="Intracellular Unbound" path="apap_ref_po_1000mg|Organism|Bone|NAPQI|Intracellular Unbound" unit="µmol/l" persistable="0" formulaId="2749" />
    <Observer id="2750" entityId="1UwoXo8GBkWyp-PF2J4CQg" name="Tissue" path="apap_ref_po_1000mg|Organism|Bone|NAPQI|Tissue" unit="µmol/l" persistable="0" formulaId="2751" />
    <Observer id="2817" entityId="36HE6vYhCEGDSEmBh2zfvw" name="Concentration in container" path="apap_ref_po_1000mg|Organism|Brain|Plasma|CYP2E1|Concentration in container" unit="µmol/l" persistable="0" formulaId="2818" />
    <Observer id="2837" entityId="rmI0g-nttE-vBryEclfE-w" name="Concentration in container" path="apap_ref_po_1000mg|Organism|Brain|Plasma|CYP3A4|Concentration in container" unit="µmol/l" persistable="0" formulaId="2838" />
    <Observer id="2857" entityId="EO9t-wBX2kKrWXdz04sjqA" name="Concentration in container" path="apap_ref_po_1000mg|Organism|Brain|Plasma|SULT1A1|Concentration in container" unit="µmol/l" persistable="0" formulaId="2858" />
    <Observer id="2877" entityId="SBBSnwYa6kWI8jKU0S33ew" name="Concentration in container" path="apap_ref_po_1000mg|Organism|Brain|Plasma|SULT1E1|Concentration in container" unit="µmol/l" persistable="0" formulaId="2878" />
    <Observer id="2897" entityId="DitVCfiMQ06k6mrk4zusVw" name="Concentration in container" path="apap_ref_po_1000mg|Organism|Brain|Plasma|SULT1A3|Concentration in container" unit="µmol/l" persistable="0" formulaId="2898" />
    <Observer id="2917" entityId="8Xz8G0drTkOV-PIadRGOxg" name="Concentration in container" path="apap_ref_po_1000mg|Organism|Brain|Plasma|SULT1A3 1|Concentration in container" unit="µmol/l" persistable="0" formulaId="2918" />
    <Observer id="2937" entityId="FBC7clYsEk2bHsUKmNf_Ww" name="Concentration in container" path="apap_ref_po_1000mg|Organism|Brain|Plasma|SULT2A1|Concentration in container" unit="µmol/l" persistable="0" formulaId="2938" />
    <Observer id="2957" entityId="E_r8tYjYf0upSj8Jc1DSJQ" name="Concentration in container" path="apap_ref_po_1000mg|Organism|Brain|Plasma|UGT1A6 (UGT1A1)|Concentration in container" unit="µmol/l" persistable="0" formulaId="2958" />
    <Observer id="2977" entityId="Rukl_6dNU0CPcTwZ_3CYdg" name="Concentration in container" path="apap_ref_po_1000mg|Organism|Brain|Plasma|UGT1A1|Concentration in container" unit="µmol/l" persistable="0" formulaId="2978" />
    <Observer id="2997" entityId="u-Rk-Ny_REiPqNJ-iFZ57w" name="Concentration in container" path="apap_ref_po_1000mg|Organism|Brain|Plasma|UGT1A9 (UGT1A1)|Concentration in container" unit="µmol/l" persistable="0" formulaId="2998" />
    <Observer id="3017" entityId="axoYpCy4Hk6ho1Y4VmPI0w" name="Concentration in container" path="apap_ref_po_1000mg|Organism|Brain|Plasma|CYP1A2|Concentration in container" unit="µmol/l" persistable="0" formulaId="3018" />
    <Observer id="3037" entityId="DIk4wTMyYkG5VDOPDcUuCA" name="Concentration in container" path="apap_ref_po_1000mg|Organism|Brain|Plasma|GSTT1|Concentration in container" unit="µmol/l" persistable="0" formulaId="3038" />
    <Observer id="3044" entityId="MkGYnlSpvEupCEDnJUMPwQ" name="Concentration in container" path="apap_ref_po_1000mg|Organism|Brain|Plasma|acetaminophen|Concentration in container" unit="µmol/l" persistable="0" formulaId="3045" />
    <Observer id="3051" entityId="6WvoTj3F4E6OOZx2gJjM1w" name="Concentration in container" path="apap_ref_po_1000mg|Organism|Brain|Plasma|APAPC|Concentration in container" unit="µmol/l" persistable="0" formulaId="3052" />
    <Observer id="3058" entityId="DYmPTxGuv0OR_4MXYouhzg" name="Concentration in container" path="apap_ref_po_1000mg|Organism|Brain|Plasma|APAPG|Concentration in container" unit="µmol/l" persistable="0" formulaId="3059" />
    <Observer id="3065" entityId="NubHZDP8MkSaSi0hPWIwlQ" name="Concentration in container" path="apap_ref_po_1000mg|Organism|Brain|Plasma|APAPS|Concentration in container" unit="µmol/l" persistable="0" formulaId="3066" />
    <Observer id="3072" entityId="HxhA9WFe-0-TBHIqmRtQEA" name="Concentration in container" path="apap_ref_po_1000mg|Organism|Brain|Plasma|NAPQI|Concentration in container" unit="µmol/l" persistable="0" formulaId="3073" />
    <Observer id="3128" entityId="_MzsSp5KOk247-aIGlOhLQ" name="Concentration in container" path="apap_ref_po_1000mg|Organism|Brain|BloodCells|CYP2E1|Concentration in container" unit="µmol/l" persistable="0" formulaId="3129" />
    <Observer id="3148" entityId="AME1xKo3iku8ean6P5aYiQ" name="Concentration in container" path="apap_ref_po_1000mg|Organism|Brain|BloodCells|CYP3A4|Concentration in container" unit="µmol/l" persistable="0" formulaId="3149" />
    <Observer id="3168" entityId="JVNpG2eUt0uXNeu6PzbrSw" name="Concentration in container" path="apap_ref_po_1000mg|Organism|Brain|BloodCells|SULT1A1|Concentration in container" unit="µmol/l" persistable="0" formulaId="3169" />
    <Observer id="3188" entityId="_R5GsZ9-Sk2KJlRpAquWhg" name="Concentration in container" path="apap_ref_po_1000mg|Organism|Brain|BloodCells|SULT1E1|Concentration in container" unit="µmol/l" persistable="0" formulaId="3189" />
    <Observer id="3208" entityId="o1quV8NpaUe1SP8-utz5lg" name="Concentration in container" path="apap_ref_po_1000mg|Organism|Brain|BloodCells|SULT1A3|Concentration in container" unit="µmol/l" persistable="0" formulaId="3209" />
    <Observer id="3228" entityId="dx1KtSHz0UmTpmBTsc2Ddw" name="Concentration in container" path="apap_ref_po_1000mg|Organism|Brain|BloodCells|SULT1A3 1|Concentration in container" unit="µmol/l" persistable="0" formulaId="3229" />
    <Observer id="3248" entityId="T_oKF-hcPE2uLDwiCsYkEg" name="Concentration in container" path="apap_ref_po_1000mg|Organism|Brain|BloodCells|SULT2A1|Concentration in container" unit="µmol/l" persistable="0" formulaId="3249" />
    <Observer id="3268" entityId="biyOzA7To0Ss77qG6gsPHw" name="Concentration in container" path="apap_ref_po_1000mg|Organism|Brain|BloodCells|UGT1A6 (UGT1A1)|Concentration in container" unit="µmol/l" persistable="0" formulaId="3269" />
    <Observer id="3288" entityId="NEjst4wu80G-GjAnkysb1A" name="Concentration in container" path="apap_ref_po_1000mg|Organism|Brain|BloodCells|UGT1A1|Concentration in container" unit="µmol/l" persistable="0" formulaId="3289" />
    <Observer id="3308" entityId="eqJOHY7LZUKliCKV6ALA9Q" name="Concentration in container" path="apap_ref_po_1000mg|Organism|Brain|BloodCells|UGT1A9 (UGT1A1)|Concentration in container" unit="µmol/l" persistable="0" formulaId="3309" />
    <Observer id="3328" entityId="AwowAeDuB06ySUGXtdKB3g" name="Concentration in container" path="apap_ref_po_1000mg|Organism|Brain|BloodCells|CYP1A2|Concentration in container" unit="µmol/l" persistable="0" formulaId="3329" />
    <Observer id="3348" entityId="wzVfzTFFy0iLG5kn2pELNw" name="Concentration in container" path="apap_ref_po_1000mg|Organism|Brain|BloodCells|GSTT1|Concentration in container" unit="µmol/l" persistable="0" formulaId="3349" />
    <Observer id="3355" entityId="Ut0Wqnsrw0CtueCNENy_jQ" name="Concentration in container" path="apap_ref_po_1000mg|Organism|Brain|BloodCells|acetaminophen|Concentration in container" unit="µmol/l" persistable="0" formulaId="3356" />
    <Observer id="3362" entityId="r0Osln8RjEuKLbXi8kVyCw" name="Concentration in container" path="apap_ref_po_1000mg|Organism|Brain|BloodCells|APAPC|Concentration in container" unit="µmol/l" persistable="0" formulaId="3363" />
    <Observer id="3369" entityId="mwJTYDuVfEqnM1QFB2kqpQ" name="Concentration in container" path="apap_ref_po_1000mg|Organism|Brain|BloodCells|APAPG|Concentration in container" unit="µmol/l" persistable="0" formulaId="3370" />
    <Observer id="3376" entityId="CWUfDG-NMkm4gd4ANN6NUg" name="Concentration in container" path="apap_ref_po_1000mg|Organism|Brain|BloodCells|APAPS|Concentration in container" unit="µmol/l" persistable="0" formulaId="3377" />
    <Observer id="3383" entityId="jXXTaVJnWkOwmEcDL7kJZQ" name="Concentration in container" path="apap_ref_po_1000mg|Organism|Brain|BloodCells|NAPQI|Concentration in container" unit="µmol/l" persistable="0" formulaId="3384" />
    <Observer id="3439" entityId="scHkimTwKEyDAH0benEo4Q" name="Concentration in container" path="apap_ref_po_1000mg|Organism|Brain|Interstitial|ABCC1|Concentration in container" unit="µmol/l" persistable="0" formulaId="3440" />
    <Observer id="3457" entityId="l5uLQQFiA0KhQ7pJqrwlGw" name="Concentration in container" path="apap_ref_po_1000mg|Organism|Brain|Interstitial|ABCC4|Concentration in container" unit="µmol/l" persistable="0" formulaId="3458" />
    <Observer id="3475" entityId="mZ6KbdQoy0qpa_4MYgZ1Tg" name="Concentration in container" path="apap_ref_po_1000mg|Organism|Brain|Interstitial|ABCG2|Concentration in container" unit="µmol/l" persistable="0" formulaId="3476" />
    <Observer id="3493" entityId="GKFP8fM8WUiwAS7ixDbifQ" name="Concentration in container" path="apap_ref_po_1000mg|Organism|Brain|Interstitial|ABCB1|Concentration in container" unit="µmol/l" persistable="0" formulaId="3494" />
    <Observer id="3511" entityId="MaxBbRqNA06U_gx3N-i-Bw" name="Concentration in container" path="apap_ref_po_1000mg|Organism|Brain|Interstitial|ABCC3|Concentration in container" unit="µmol/l" persistable="0" formulaId="3512" />
    <Observer id="3519" entityId="XSrBB_C7mkq0aOzE4SDPrA" name="Concentration in container" path="apap_ref_po_1000mg|Organism|Brain|Interstitial|acetaminophen|Concentration in container" unit="µmol/l" persistable="0" formulaId="3520" />
    <Observer id="3527" entityId="EGyIC3R86Uu_NWpVzgRF2g" name="Concentration in container" path="apap_ref_po_1000mg|Organism|Brain|Interstitial|APAPC|Concentration in container" unit="µmol/l" persistable="0" formulaId="3528" />
    <Observer id="3535" entityId="lxVDKDyq9UmrvyRUjbLrgQ" name="Concentration in container" path="apap_ref_po_1000mg|Organism|Brain|Interstitial|APAPG|Concentration in container" unit="µmol/l" persistable="0" formulaId="3536" />
    <Observer id="3543" entityId="uH1_XqO3ZUqSrLIQ09xAtw" name="Concentration in container" path="apap_ref_po_1000mg|Organism|Brain|Interstitial|APAPS|Concentration in container" unit="µmol/l" persistable="0" formulaId="3544" />
    <Observer id="3551" entityId="ADs-oq-BYkq0X5A59VSU1w" name="Concentration in container" path="apap_ref_po_1000mg|Organism|Brain|Interstitial|NAPQI|Concentration in container" unit="µmol/l" persistable="0" formulaId="3552" />
    <Observer id="3574" entityId="jTJIYCt-AkSaoCY9FZjLWA" name="Concentration in container" path="apap_ref_po_1000mg|Organism|Brain|Intracellular|CYP2E1|Concentration in container" unit="µmol/l" persistable="0" formulaId="3575" />
    <Observer id="3592" entityId="ytZ6BrJF5kWykQ76hfEcdQ" name="Concentration in container" path="apap_ref_po_1000mg|Organism|Brain|Intracellular|CYP3A4|Concentration in container" unit="µmol/l" persistable="0" formulaId="3593" />
    <Observer id="3610" entityId="nlJhbY5il0uZmDQegM8v3A" name="Concentration in container" path="apap_ref_po_1000mg|Organism|Brain|Intracellular|SULT1A1|Concentration in container" unit="µmol/l" persistable="0" formulaId="3611" />
    <Observer id="3628" entityId="sjrRWqZe6kqCumZ5dxh0bw" name="Concentration in container" path="apap_ref_po_1000mg|Organism|Brain|Intracellular|SULT1E1|Concentration in container" unit="µmol/l" persistable="0" formulaId="3629" />
    <Observer id="3646" entityId="sIv9KX856ECZDHuySCG3aA" name="Concentration in container" path="apap_ref_po_1000mg|Organism|Brain|Intracellular|SULT1A3|Concentration in container" unit="µmol/l" persistable="0" formulaId="3647" />
    <Observer id="3664" entityId="Nzkz_FBajU6K65QB4mZpcg" name="Concentration in container" path="apap_ref_po_1000mg|Organism|Brain|Intracellular|SULT1A3 1|Concentration in container" unit="µmol/l" persistable="0" formulaId="3665" />
    <Observer id="3682" entityId="7nfYJUTZM02FKwYGQ74vrg" name="Concentration in container" path="apap_ref_po_1000mg|Organism|Brain|Intracellular|SULT2A1|Concentration in container" unit="µmol/l" persistable="0" formulaId="3683" />
    <Observer id="3700" entityId="KVKaPIqojUCNMWktaYSVWg" name="Concentration in container" path="apap_ref_po_1000mg|Organism|Brain|Intracellular|UGT1A6 (UGT1A1)|Concentration in container" unit="µmol/l" persistable="0" formulaId="3701" />
    <Observer id="3718" entityId="H36aMc3Wq0a_o8qJzxRSIA" name="Concentration in container" path="apap_ref_po_1000mg|Organism|Brain|Intracellular|UGT1A1|Concentration in container" unit="µmol/l" persistable="0" formulaId="3719" />
    <Observer id="3736" entityId="bGgufsUxSUKrT_7bDr1ipw" name="Concentration in container" path="apap_ref_po_1000mg|Organism|Brain|Intracellular|UGT1A9 (UGT1A1)|Concentration in container" unit="µmol/l" persistable="0" formulaId="3737" />
    <Observer id="3754" entityId="QfUa-j5M8kmEx8RaIJjqNQ" name="Concentration in container" path="apap_ref_po_1000mg|Organism|Brain|Intracellular|CYP1A2|Concentration in container" unit="µmol/l" persistable="0" formulaId="3755" />
    <Observer id="3772" entityId="seYQTNe2QUqDc_FKiKrNAw" name="Concentration in container" path="apap_ref_po_1000mg|Organism|Brain|Intracellular|GSTT1|Concentration in container" unit="µmol/l" persistable="0" formulaId="3773" />
    <Observer id="3780" entityId="9JQeJIh_0Eun2Q9P6_ahbw" name="Concentration in container" path="apap_ref_po_1000mg|Organism|Brain|Intracellular|acetaminophen|Concentration in container" unit="µmol/l" persistable="0" formulaId="3781" />
    <Observer id="3788" entityId="ukTg8_EMw0Kf_9VpYHb0ww" name="Concentration in container" path="apap_ref_po_1000mg|Organism|Brain|Intracellular|APAPC|Concentration in container" unit="µmol/l" persistable="0" formulaId="3789" />
    <Observer id="3796" entityId="OlO58MWLJkCCfNDSCJdyFg" name="Concentration in container" path="apap_ref_po_1000mg|Organism|Brain|Intracellular|APAPG|Concentration in container" unit="µmol/l" persistable="0" formulaId="3797" />
    <Observer id="3804" entityId="ptNWwcNddU2pq_lYRIoOTg" name="Concentration in container" path="apap_ref_po_1000mg|Organism|Brain|Intracellular|APAPS|Concentration in container" unit="µmol/l" persistable="0" formulaId="3805" />
    <Observer id="3812" entityId="YXTVZ1ShRkCaFxkJRz8PPQ" name="Concentration in container" path="apap_ref_po_1000mg|Organism|Brain|Intracellular|NAPQI|Concentration in container" unit="µmol/l" persistable="0" formulaId="3813" />
    <Observer id="3846" entityId="vFOKFwrAfE2pVD8E7m9wdA" name="Interstitial Unbound" path="apap_ref_po_1000mg|Organism|Brain|acetaminophen|Interstitial Unbound" unit="µmol/l" persistable="0" formulaId="3847" />
    <Observer id="3848" entityId="7psH7_ZmsUiDZlHy8cQZ4Q" name="Intracellular Unbound" path="apap_ref_po_1000mg|Organism|Brain|acetaminophen|Intracellular Unbound" unit="µmol/l" persistable="0" formulaId="3849" />
    <Observer id="3850" entityId="Z81Cdid7mk--yWydaqxGbA" name="Tissue" path="apap_ref_po_1000mg|Organism|Brain|acetaminophen|Tissue" unit="µmol/l" persistable="0" formulaId="3851" />
    <Observer id="3852" entityId="BMulvbP_602NNqphQJ7Ugg" name="Interstitial Unbound" path="apap_ref_po_1000mg|Organism|Brain|APAPC|Interstitial Unbound" unit="µmol/l" persistable="0" formulaId="3853" />
    <Observer id="3854" entityId="SXWeUlQbaUyqJByBa-y9IQ" name="Intracellular Unbound" path="apap_ref_po_1000mg|Organism|Brain|APAPC|Intracellular Unbound" unit="µmol/l" persistable="0" formulaId="3855" />
    <Observer id="3856" entityId="5AAuFXqeUUiFR_QqBv5B8Q" name="Tissue" path="apap_ref_po_1000mg|Organism|Brain|APAPC|Tissue" unit="µmol/l" persistable="0" formulaId="3857" />
    <Observer id="3858" entityId="TPebMvHyxUafPQpxCd-ryw" name="Interstitial Unbound" path="apap_ref_po_1000mg|Organism|Brain|APAPG|Interstitial Unbound" unit="µmol/l" persistable="0" formulaId="3859" />
    <Observer id="3860" entityId="jRPHzlgVx0i5Ql7Vp1c7BQ" name="Intracellular Unbound" path="apap_ref_po_1000mg|Organism|Brain|APAPG|Intracellular Unbound" unit="µmol/l" persistable="0" formulaId="3861" />
    <Observer id="3862" entityId="4mQb3uiT00Cg2rECpoMy9A" name="Tissue" path="apap_ref_po_1000mg|Organism|Brain|APAPG|Tissue" unit="µmol/l" persistable="0" formulaId="3863" />
    <Observer id="3864" entityId="B1dOohMd80WBnWIPJ4pQLQ" name="Interstitial Unbound" path="apap_ref_po_1000mg|Organism|Brain|APAPS|Interstitial Unbound" unit="µmol/l" persistable="0" formulaId="3865" />
    <Observer id="3866" entityId="5yFkwzDAGkSKNgGWbfzNGg" name="Intracellular Unbound" path="apap_ref_po_1000mg|Organism|Brain|APAPS|Intracellular Unbound" unit="µmol/l" persistable="0" formulaId="3867" />
    <Observer id="3868" entityId="bcPR1tcVN06Q-bPK46gf1Q" name="Tissue" path="apap_ref_po_1000mg|Organism|Brain|APAPS|Tissue" unit="µmol/l" persistable="0" formulaId="3869" />
    <Observer id="3870" entityId="MrVolO14JUeo0Gl8ku1iJQ" name="Interstitial Unbound" path="apap_ref_po_1000mg|Organism|Brain|NAPQI|Interstitial Unbound" unit="µmol/l" persistable="0" formulaId="3871" />
    <Observer id="3872" entityId="rbRebJt480W9iPOlFtNl4w" name="Intracellular Unbound" path="apap_ref_po_1000mg|Organism|Brain|NAPQI|Intracellular Unbound" unit="µmol/l" persistable="0" formulaId="3873" />
    <Observer id="3874" entityId="93jfYwQhwUqPlVlKeTgZ4g" name="Tissue" path="apap_ref_po_1000mg|Organism|Brain|NAPQI|Tissue" unit="µmol/l" persistable="0" formulaId="3875" />
    <Observer id="3954" entityId="5aV7mRYl_0yXHJJ3B0lgzw" name="Concentration in container" path="apap_ref_po_1000mg|Organism|Fat|Plasma|CYP2E1|Concentration in container" unit="µmol/l" persistable="0" formulaId="3955" />
    <Observer id="3974" entityId="ohezrfF9n0SVVc-jQJbjHQ" name="Concentration in container" path="apap_ref_po_1000mg|Organism|Fat|Plasma|CYP3A4|Concentration in container" unit="µmol/l" persistable="0" formulaId="3975" />
    <Observer id="3994" entityId="NFggFq7VyUyIUit5QPuqQg" name="Concentration in container" path="apap_ref_po_1000mg|Organism|Fat|Plasma|SULT1A1|Concentration in container" unit="µmol/l" persistable="0" formulaId="3995" />
    <Observer id="4014" entityId="_Gljx_UrxEaUE0xcaSKXzg" name="Concentration in container" path="apap_ref_po_1000mg|Organism|Fat|Plasma|SULT1E1|Concentration in container" unit="µmol/l" persistable="0" formulaId="4015" />
    <Observer id="4034" entityId="E8r6i9pUMk-RUR1pd56Kgg" name="Concentration in container" path="apap_ref_po_1000mg|Organism|Fat|Plasma|SULT1A3|Concentration in container" unit="µmol/l" persistable="0" formulaId="4035" />
    <Observer id="4054" entityId="3weec_W9xkitrHBauE9dFQ" name="Concentration in container" path="apap_ref_po_1000mg|Organism|Fat|Plasma|SULT1A3 1|Concentration in container" unit="µmol/l" persistable="0" formulaId="4055" />
    <Observer id="4074" entityId="YiJZlY2R2kikMZ1lT82-Ng" name="Concentration in container" path="apap_ref_po_1000mg|Organism|Fat|Plasma|SULT2A1|Concentration in container" unit="µmol/l" persistable="0" formulaId="4075" />
    <Observer id="4094" entityId="ToaHnHeQOkS9nhFogpBL4w" name="Concentration in container" path="apap_ref_po_1000mg|Organism|Fat|Plasma|UGT1A6 (UGT1A1)|Concentration in container" unit="µmol/l" persistable="0" formulaId="4095" />
    <Observer id="4114" entityId="WKB5L30mB0-XeR8uTExXpQ" name="Concentration in container" path="apap_ref_po_1000mg|Organism|Fat|Plasma|UGT1A1|Concentration in container" unit="µmol/l" persistable="0" formulaId="4115" />
    <Observer id="4134" entityId="CfirsxgB0ESQoMpJOMowgg" name="Concentration in container" path="apap_ref_po_1000mg|Organism|Fat|Plasma|UGT1A9 (UGT1A1)|Concentration in container" unit="µmol/l" persistable="0" formulaId="4135" />
    <Observer id="4154" entityId="sH7l3A1Cqk-Qbt3nL2NgPA" name="Concentration in container" path="apap_ref_po_1000mg|Organism|Fat|Plasma|CYP1A2|Concentration in container" unit="µmol/l" persistable="0" formulaId="4155" />
    <Observer id="4174" entityId="fzHuP91G0EimTZAzQ4-mUw" name="Concentration in container" path="apap_ref_po_1000mg|Organism|Fat|Plasma|GSTT1|Concentration in container" unit="µmol/l" persistable="0" formulaId="4175" />
    <Observer id="4180" entityId="YrySl5_NzU2_CHj1RDEDOg" name="Concentration in container" path="apap_ref_po_1000mg|Organism|Fat|Plasma|acetaminophen|Concentration in container" unit="µmol/l" persistable="0" formulaId="4181" />
    <Observer id="4186" entityId="iFtIi1RXcE2KPxMOkHFyDQ" name="Concentration in container" path="apap_ref_po_1000mg|Organism|Fat|Plasma|APAPC|Concentration in container" unit="µmol/l" persistable="0" formulaId="4187" />
    <Observer id="4192" entityId="YUhxgKVwtUmxsFyh6ICtFA" name="Concentration in container" path="apap_ref_po_1000mg|Organism|Fat|Plasma|APAPG|Concentration in container" unit="µmol/l" persistable="0" formulaId="4193" />
    <Observer id="4198" entityId="chW2UP6K60SSODOoQzxXbQ" name="Concentration in container" path="apap_ref_po_1000mg|Organism|Fat|Plasma|APAPS|Concentration in container" unit="µmol/l" persistable="0" formulaId="4199" />
    <Observer id="4204" entityId="KdCFdGkSzU61AhIrI_XMQQ" name="Concentration in container" path="apap_ref_po_1000mg|Organism|Fat|Plasma|NAPQI|Concentration in container" unit="µmol/l" persistable="0" formulaId="4205" />
    <Observer id="4260" entityId="HwdvpNzZsEimNUX06wb_nA" name="Concentration in container" path="apap_ref_po_1000mg|Organism|Fat|BloodCells|CYP2E1|Concentration in container" unit="µmol/l" persistable="0" formulaId="4261" />
    <Observer id="4280" entityId="KGrUCLzrL0iqTaXJamQ2Tw" name="Concentration in container" path="apap_ref_po_1000mg|Organism|Fat|BloodCells|CYP3A4|Concentration in container" unit="µmol/l" persistable="0" formulaId="4281" />
    <Observer id="4300" entityId="CMlqiQ-JKU6gl0O4bDEelQ" name="Concentration in container" path="apap_ref_po_1000mg|Organism|Fat|BloodCells|SULT1A1|Concentration in container" unit="µmol/l" persistable="0" formulaId="4301" />
    <Observer id="4320" entityId="Rqtoq0xtpUKnFw18A2fDaQ" name="Concentration in container" path="apap_ref_po_1000mg|Organism|Fat|BloodCells|SULT1E1|Concentration in container" unit="µmol/l" persistable="0" formulaId="4321" />
    <Observer id="4340" entityId="slI_4TQuC0KFtAXrSIwYRQ" name="Concentration in container" path="apap_ref_po_1000mg|Organism|Fat|BloodCells|SULT1A3|Concentration in container" unit="µmol/l" persistable="0" formulaId="4341" />
    <Observer id="4360" entityId="m1NO7mkRI0CmgMaRuO94Cg" name="Concentration in container" path="apap_ref_po_1000mg|Organism|Fat|BloodCells|SULT1A3 1|Concentration in container" unit="µmol/l" persistable="0" formulaId="4361" />
    <Observer id="4380" entityId="38e4ImqhrUyRupnD69lJQw" name="Concentration in container" path="apap_ref_po_1000mg|Organism|Fat|BloodCells|SULT2A1|Concentration in container" unit="µmol/l" persistable="0" formulaId="4381" />
    <Observer id="4400" entityId="wpPceqW1NUWO6FY1U_KrBg" name="Concentration in container" path="apap_ref_po_1000mg|Organism|Fat|BloodCells|UGT1A6 (UGT1A1)|Concentration in container" unit="µmol/l" persistable="0" formulaId="4401" />
    <Observer id="4420" entityId="qqkMAW85QUmLmhDD-IDOLg" name="Concentration in container" path="apap_ref_po_1000mg|Organism|Fat|BloodCells|UGT1A1|Concentration in container" unit="µmol/l" persistable="0" formulaId="4421" />
    <Observer id="4440" entityId="vikedHepFEmmYP45sfYcuw" name="Concentration in container" path="apap_ref_po_1000mg|Organism|Fat|BloodCells|UGT1A9 (UGT1A1)|Concentration in container" unit="µmol/l" persistable="0" formulaId="4441" />
    <Observer id="4460" entityId="N3qB-hfKDk6UY3zGwK5WBw" name="Concentration in container" path="apap_ref_po_1000mg|Organism|Fat|BloodCells|CYP1A2|Concentration in container" unit="µmol/l" persistable="0" formulaId="4461" />
    <Observer id="4480" entityId="ko9PtHVJU0K9LFbtFQ_sWQ" name="Concentration in container" path="apap_ref_po_1000mg|Organism|Fat|BloodCells|GSTT1|Concentration in container" unit="µmol/l" persistable="0" formulaId="4481" />
    <Observer id="4486" entityId="CP5CafWM30K1O-E2tVMjhQ" name="Concentration in container" path="apap_ref_po_1000mg|Organism|Fat|BloodCells|acetaminophen|Concentration in container" unit="µmol/l" persistable="0" formulaId="4487" />
    <Observer id="4492" entityId="iL5i57Pf10y_hsVZiCfBPA" name="Concentration in container" path="apap_ref_po_1000mg|Organism|Fat|BloodCells|APAPC|Concentration in container" unit="µmol/l" persistable="0" formulaId="4493" />
    <Observer id="4498" entityId="o12QPXHBHEeJSVOP3Xu6Pg" name="Concentration in container" path="apap_ref_po_1000mg|Organism|Fat|BloodCells|APAPG|Concentration in container" unit="µmol/l" persistable="0" formulaId="4499" />
    <Observer id="4504" entityId="mt0xMuwmDkOe37_83zVx_g" name="Concentration in container" path="apap_ref_po_1000mg|Organism|Fat|BloodCells|APAPS|Concentration in container" unit="µmol/l" persistable="0" formulaId="4505" />
    <Observer id="4510" entityId="umVaU-laFEiaur7w5_yAwg" name="Concentration in container" path="apap_ref_po_1000mg|Organism|Fat|BloodCells|NAPQI|Concentration in container" unit="µmol/l" persistable="0" formulaId="4511" />
    <Observer id="4556" entityId="q8pi8iPbgEq2Ukr7aYMfXg" name="Concentration in container" path="apap_ref_po_1000mg|Organism|Fat|Interstitial|acetaminophen|Concentration in container" unit="µmol/l" persistable="0" formulaId="4557" />
    <Observer id="4564" entityId="pu_o4VkJlUeuv1JCpreg6w" name="Concentration in container" path="apap_ref_po_1000mg|Organism|Fat|Interstitial|APAPC|Concentration in container" unit="µmol/l" persistable="0" formulaId="4565" />
    <Observer id="4572" entityId="ECsAhhHdzU-Xdc8QzJUbIw" name="Concentration in container" path="apap_ref_po_1000mg|Organism|Fat|Interstitial|APAPG|Concentration in container" unit="µmol/l" persistable="0" formulaId="4573" />
    <Observer id="4580" entityId="L3r87M8Hx0CrxjENAbWxdg" name="Concentration in container" path="apap_ref_po_1000mg|Organism|Fat|Interstitial|APAPS|Concentration in container" unit="µmol/l" persistable="0" formulaId="4581" />
    <Observer id="4588" entityId="PhMXP_AXE0yGTa5T0Lveww" name="Concentration in container" path="apap_ref_po_1000mg|Organism|Fat|Interstitial|NAPQI|Concentration in container" unit="µmol/l" persistable="0" formulaId="4589" />
    <Observer id="4611" entityId="fGkAOTwSV0-d8TsizHGbKw" name="Concentration in container" path="apap_ref_po_1000mg|Organism|Fat|Intracellular|CYP2E1|Concentration in container" unit="µmol/l" persistable="0" formulaId="4612" />
    <Observer id="4629" entityId="wD3TB5V6dkKM_4Q9GXYcJw" name="Concentration in container" path="apap_ref_po_1000mg|Organism|Fat|Intracellular|CYP3A4|Concentration in container" unit="µmol/l" persistable="0" formulaId="4630" />
    <Observer id="4647" entityId="XaZZ34kXjk-NpgIFVnMuzA" name="Concentration in container" path="apap_ref_po_1000mg|Organism|Fat|Intracellular|ABCC1|Concentration in container" unit="µmol/l" persistable="0" formulaId="4648" />
    <Observer id="4665" entityId="_T-A1MVhlk2ym2gqIxZHSQ" name="Concentration in container" path="apap_ref_po_1000mg|Organism|Fat|Intracellular|ABCC4|Concentration in container" unit="µmol/l" persistable="0" formulaId="4666" />
    <Observer id="4683" entityId="LmbFYZgFikewBMAUm9BJiA" name="Concentration in container" path="apap_ref_po_1000mg|Organism|Fat|Intracellular|ABCG2|Concentration in container" unit="µmol/l" persistable="0" formulaId="4684" />
    <Observer id="4701" entityId="vJlunuFiFkyzkbYAwp6X5w" name="Concentration in container" path="apap_ref_po_1000mg|Organism|Fat|Intracellular|ABCB1|Concentration in container" unit="µmol/l" persistable="0" formulaId="4702" />
    <Observer id="4719" entityId="IarHuJ-If0CXQdb-PcyXCQ" name="Concentration in container" path="apap_ref_po_1000mg|Organism|Fat|Intracellular|SULT1A1|Concentration in container" unit="µmol/l" persistable="0" formulaId="4720" />
    <Observer id="4737" entityId="G9GKHRtln0eSCWKLnR7f2g" name="Concentration in container" path="apap_ref_po_1000mg|Organism|Fat|Intracellular|SULT1E1|Concentration in container" unit="µmol/l" persistable="0" formulaId="4738" />
    <Observer id="4755" entityId="76_9Lbgdok2_gUqCRpipEA" name="Concentration in container" path="apap_ref_po_1000mg|Organism|Fat|Intracellular|SULT1A3|Concentration in container" unit="µmol/l" persistable="0" formulaId="4756" />
    <Observer id="4773" entityId="6DzlTKF0BUmLpAFGRs5ukA" name="Concentration in container" path="apap_ref_po_1000mg|Organism|Fat|Intracellular|SULT1A3 1|Concentration in container" unit="µmol/l" persistable="0" formulaId="4774" />
    <Observer id="4791" entityId="NkzOvQsjeEu5Lk2qOIfazg" name="Concentration in container" path="apap_ref_po_1000mg|Organism|Fat|Intracellular|SULT2A1|Concentration in container" unit="µmol/l" persistable="0" formulaId="4792" />
    <Observer id="4809" entityId="dM5k3hxKO0qHVk0x4vUZEQ" name="Concentration in container" path="apap_ref_po_1000mg|Organism|Fat|Intracellular|UGT1A6 (UGT1A1)|Concentration in container" unit="µmol/l" persistable="0" formulaId="4810" />
    <Observer id="4827" entityId="RkUhgZRQsEO52suE_UO5TQ" name="Concentration in container" path="apap_ref_po_1000mg|Organism|Fat|Intracellular|UGT1A1|Concentration in container" unit="µmol/l" persistable="0" formulaId="4828" />
    <Observer id="4845" entityId="g6jU9B72ZUyfQCQIgcrwtA" name="Concentration in container" path="apap_ref_po_1000mg|Organism|Fat|Intracellular|UGT1A9 (UGT1A1)|Concentration in container" unit="µmol/l" persistable="0" formulaId="4846" />
    <Observer id="4863" entityId="E6q6ss7LOEGPA0m_QrcmDg" name="Concentration in container" path="apap_ref_po_1000mg|Organism|Fat|Intracellular|CYP1A2|Concentration in container" unit="µmol/l" persistable="0" formulaId="4864" />
    <Observer id="4881" entityId="M5GyFKsIlkaYO1YPBJ_r2w" name="Concentration in container" path="apap_ref_po_1000mg|Organism|Fat|Intracellular|GSTT1|Concentration in container" unit="µmol/l" persistable="0" formulaId="4882" />
    <Observer id="4899" entityId="x2FKhQClY0ag6xqUJd57hA" name="Concentration in container" path="apap_ref_po_1000mg|Organism|Fat|Intracellular|ABCC3|Concentration in container" unit="µmol/l" persistable="0" formulaId="4900" />
    <Observer id="4907" entityId="pcv87kLYgUWUXEocAbMZdQ" name="Concentration in container" path="apap_ref_po_1000mg|Organism|Fat|Intracellular|acetaminophen|Concentration in container" unit="µmol/l" persistable="0" formulaId="4908" />
    <Observer id="4915" entityId="7u_5VqmKlUuy4d7aXgCRgA" name="Concentration in container" path="apap_ref_po_1000mg|Organism|Fat|Intracellular|APAPC|Concentration in container" unit="µmol/l" persistable="0" formulaId="4916" />
    <Observer id="4923" entityId="-fsKeuc3y0ybDEsirsqUgw" name="Concentration in container" path="apap_ref_po_1000mg|Organism|Fat|Intracellular|APAPG|Concentration in container" unit="µmol/l" persistable="0" formulaId="4924" />
    <Observer id="4931" entityId="KqvI08pjrkqXvOaGzMHAHQ" name="Concentration in container" path="apap_ref_po_1000mg|Organism|Fat|Intracellular|APAPS|Concentration in container" unit="µmol/l" persistable="0" formulaId="4932" />
    <Observer id="4939" entityId="VBn-qlmSl0ieBYrtp1TW_w" name="Concentration in container" path="apap_ref_po_1000mg|Organism|Fat|Intracellular|NAPQI|Concentration in container" unit="µmol/l" persistable="0" formulaId="4940" />
    <Observer id="4973" entityId="GDN2ip8zUkeM2cM-r-T74g" name="Interstitial Unbound" path="apap_ref_po_1000mg|Organism|Fat|acetaminophen|Interstitial Unbound" unit="µmol/l" persistable="0" formulaId="4974" />
    <Observer id="4975" entityId="XJBOqZBXzUiXh8-VZboEBQ" name="Intracellular Unbound" path="apap_ref_po_1000mg|Organism|Fat|acetaminophen|Intracellular Unbound" unit="µmol/l" persistable="0" formulaId="4976" />
    <Observer id="4977" entityId="3MahRFoLRUat_tEXKY94AQ" name="Tissue" path="apap_ref_po_1000mg|Organism|Fat|acetaminophen|Tissue" unit="µmol/l" persistable="0" formulaId="4978" />
    <Observer id="4979" entityId="YHJCNVX1lUylSRojUYn14g" name="Interstitial Unbound" path="apap_ref_po_1000mg|Organism|Fat|APAPC|Interstitial Unbound" unit="µmol/l" persistable="0" formulaId="4980" />
    <Observer id="4981" entityId="pvtui1I56k2F_ZGUDIj0SQ" name="Intracellular Unbound" path="apap_ref_po_1000mg|Organism|Fat|APAPC|Intracellular Unbound" unit="µmol/l" persistable="0" formulaId="4982" />
    <Observer id="4983" entityId="HK48Lq73r06naaoxG1ydnw" name="Tissue" path="apap_ref_po_1000mg|Organism|Fat|APAPC|Tissue" unit="µmol/l" persistable="0" formulaId="4984" />
    <Observer id="4985" entityId="oudCEKI5hEixlurH0yAnTA" name="Interstitial Unbound" path="apap_ref_po_1000mg|Organism|Fat|APAPG|Interstitial Unbound" unit="µmol/l" persistable="0" formulaId="4986" />
    <Observer id="4987" entityId="2BvusCkPRkWPAhIZAAG2aw" name="Intracellular Unbound" path="apap_ref_po_1000mg|Organism|Fat|APAPG|Intracellular Unbound" unit="µmol/l" persistable="0" formulaId="4988" />
    <Observer id="4989" entityId="-VTYbOcJ-064hTUfm6mBgQ" name="Tissue" path="apap_ref_po_1000mg|Organism|Fat|APAPG|Tissue" unit="µmol/l" persistable="0" formulaId="4990" />
    <Observer id="4991" entityId="ImTwR8lk3U-mJ-8ejQ-qow" name="Interstitial Unbound" path="apap_ref_po_1000mg|Organism|Fat|APAPS|Interstitial Unbound" unit="µmol/l" persistable="0" formulaId="4992" />
    <Observer id="4993" entityId="hxu9U4nvWUGV90kR_OTpqg" name="Intracellular Unbound" path="apap_ref_po_1000mg|Organism|Fat|APAPS|Intracellular Unbound" unit="µmol/l" persistable="0" formulaId="4994" />
    <Observer id="4995" entityId="4ne3ahroc0OWzlp35UihLA" name="Tissue" path="apap_ref_po_1000mg|Organism|Fat|APAPS|Tissue" unit="µmol/l" persistable="0" formulaId="4996" />
    <Observer id="4997" entityId="ewwNAp7QcUKQohNQmRJ8IA" name="Interstitial Unbound" path="apap_ref_po_1000mg|Organism|Fat|NAPQI|Interstitial Unbound" unit="µmol/l" persistable="0" formulaId="4998" />
    <Observer id="4999" entityId="z57eMGdsP0KNx0IOY2TRkw" name="Intracellular Unbound" path="apap_ref_po_1000mg|Organism|Fat|NAPQI|Intracellular Unbound" unit="µmol/l" persistable="0" formulaId="5000" />
    <Observer id="5001" entityId="x2Q6jScyMEeIC8bPQvfaYA" name="Tissue" path="apap_ref_po_1000mg|Organism|Fat|NAPQI|Tissue" unit="µmol/l" persistable="0" formulaId="5002" />
    <Observer id="5068" entityId="wgN4-1ZPFU2DHeiMnCytpw" name="Concentration in container" path="apap_ref_po_1000mg|Organism|Gonads|Plasma|CYP2E1|Concentration in container" unit="µmol/l" persistable="0" formulaId="5069" />
    <Observer id="5088" entityId="-54h9y-wWUOrLq_Wc0GEYg" name="Concentration in container" path="apap_ref_po_1000mg|Organism|Gonads|Plasma|CYP3A4|Concentration in container" unit="µmol/l" persistable="0" formulaId="5089" />
    <Observer id="5108" entityId="LuDS8xGrnkWHG-o8YCIsPA" name="Concentration in container" path="apap_ref_po_1000mg|Organism|Gonads|Plasma|SULT1A1|Concentration in container" unit="µmol/l" persistable="0" formulaId="5109" />
    <Observer id="5128" entityId="Qr4ZCTaduEmrAlDBfn8dwA" name="Concentration in container" path="apap_ref_po_1000mg|Organism|Gonads|Plasma|SULT1E1|Concentration in container" unit="µmol/l" persistable="0" formulaId="5129" />
    <Observer id="5148" entityId="XTyUqI24Z0OunXmkw0vzcw" name="Concentration in container" path="apap_ref_po_1000mg|Organism|Gonads|Plasma|SULT1A3|Concentration in container" unit="µmol/l" persistable="0" formulaId="5149" />
    <Observer id="5168" entityId="S730bK5OckCte-u32AKJIA" name="Concentration in container" path="apap_ref_po_1000mg|Organism|Gonads|Plasma|SULT1A3 1|Concentration in container" unit="µmol/l" persistable="0" formulaId="5169" />
    <Observer id="5188" entityId="YO2wCy9oUkORk2yM_8VBag" name="Concentration in container" path="apap_ref_po_1000mg|Organism|Gonads|Plasma|SULT2A1|Concentration in container" unit="µmol/l" persistable="0" formulaId="5189" />
    <Observer id="5208" entityId="ZG7As2YHk0mKiiPXJjh47A" name="Concentration in container" path="apap_ref_po_1000mg|Organism|Gonads|Plasma|UGT1A6 (UGT1A1)|Concentration in container" unit="µmol/l" persistable="0" formulaId="5209" />
    <Observer id="5228" entityId="voSGZP8uC0CtdvqNI21INQ" name="Concentration in container" path="apap_ref_po_1000mg|Organism|Gonads|Plasma|UGT1A1|Concentration in container" unit="µmol/l" persistable="0" formulaId="5229" />
    <Observer id="5248" entityId="0asLuO_TM0GZAqb0s9LXDQ" name="Concentration in container" path="apap_ref_po_1000mg|Organism|Gonads|Plasma|UGT1A9 (UGT1A1)|Concentration in container" unit="µmol/l" persistable="0" formulaId="5249" />
    <Observer id="5268" entityId="C-0oEuSDt0Wr-NbKMNI2bw" name="Concentration in container" path="apap_ref_po_1000mg|Organism|Gonads|Plasma|CYP1A2|Concentration in container" unit="µmol/l" persistable="0" formulaId="5269" />
    <Observer id="5288" entityId="h8qo6HcmAUulAte4vO_CoQ" name="Concentration in container" path="apap_ref_po_1000mg|Organism|Gonads|Plasma|GSTT1|Concentration in container" unit="µmol/l" persistable="0" formulaId="5289" />
    <Observer id="5295" entityId="liFqTFCmMEG8Byq4LkJ2mQ" name="Concentration in container" path="apap_ref_po_1000mg|Organism|Gonads|Plasma|acetaminophen|Concentration in container" unit="µmol/l" persistable="0" formulaId="5296" />
    <Observer id="5302" entityId="IOztXM6Oe0ySIxNyQzvLfA" name="Concentration in container" path="apap_ref_po_1000mg|Organism|Gonads|Plasma|APAPC|Concentration in container" unit="µmol/l" persistable="0" formulaId="5303" />
    <Observer id="5309" entityId="mLM_sXW8lEqFRfDJfElfqQ" name="Concentration in container" path="apap_ref_po_1000mg|Organism|Gonads|Plasma|APAPG|Concentration in container" unit="µmol/l" persistable="0" formulaId="5310" />
    <Observer id="5316" entityId="Ud1P3A3I-ki57K5EQGpw2Q" name="Concentration in container" path="apap_ref_po_1000mg|Organism|Gonads|Plasma|APAPS|Concentration in container" unit="µmol/l" persistable="0" formulaId="5317" />
    <Observer id="5323" entityId="MrQ7CdrA3ESgFTObUz0XBQ" name="Concentration in container" path="apap_ref_po_1000mg|Organism|Gonads|Plasma|NAPQI|Concentration in container" unit="µmol/l" persistable="0" formulaId="5324" />
    <Observer id="5379" entityId="hBzU67mjXkiAyMzGrBWwKA" name="Concentration in container" path="apap_ref_po_1000mg|Organism|Gonads|BloodCells|CYP2E1|Concentration in container" unit="µmol/l" persistable="0" formulaId="5380" />
    <Observer id="5399" entityId="3lyBE-NnCUyJOMEKUxl_1A" name="Concentration in container" path="apap_ref_po_1000mg|Organism|Gonads|BloodCells|CYP3A4|Concentration in container" unit="µmol/l" persistable="0" formulaId="5400" />
    <Observer id="5419" entityId="JuZp5-Qn6EaeTfZpzPmq9Q" name="Concentration in container" path="apap_ref_po_1000mg|Organism|Gonads|BloodCells|SULT1A1|Concentration in container" unit="µmol/l" persistable="0" formulaId="5420" />
    <Observer id="5439" entityId="QazJ6vUTLkWyNZuV0rxG7g" name="Concentration in container" path="apap_ref_po_1000mg|Organism|Gonads|BloodCells|SULT1E1|Concentration in container" unit="µmol/l" persistable="0" formulaId="5440" />
    <Observer id="5459" entityId="HFh1-spAM0ioQZy0jjJi7A" name="Concentration in container" path="apap_ref_po_1000mg|Organism|Gonads|BloodCells|SULT1A3|Concentration in container" unit="µmol/l" persistable="0" formulaId="5460" />
    <Observer id="5479" entityId="yvrlb0dO90i3bo3VVG9WtQ" name="Concentration in container" path="apap_ref_po_1000mg|Organism|Gonads|BloodCells|SULT1A3 1|Concentration in container" unit="µmol/l" persistable="0" formulaId="5480" />
    <Observer id="5499" entityId="oyblsxqNRk6vrhYIcsxdrw" name="Concentration in container" path="apap_ref_po_1000mg|Organism|Gonads|BloodCells|SULT2A1|Concentration in container" unit="µmol/l" persistable="0" formulaId="5500" />
    <Observer id="5519" entityId="2UIq69BjEU-Yg1DI1vpohA" name="Concentration in container" path="apap_ref_po_1000mg|Organism|Gonads|BloodCells|UGT1A6 (UGT1A1)|Concentration in container" unit="µmol/l" persistable="0" formulaId="5520" />
    <Observer id="5539" entityId="4Ogo7NWTbECVEc1dD0RLpg" name="Concentration in container" path="apap_ref_po_1000mg|Organism|Gonads|BloodCells|UGT1A1|Concentration in container" unit="µmol/l" persistable="0" formulaId="5540" />
    <Observer id="5559" entityId="c2a27R_qy0a2N7xTOlif6g" name="Concentration in container" path="apap_ref_po_1000mg|Organism|Gonads|BloodCells|UGT1A9 (UGT1A1)|Concentration in container" unit="µmol/l" persistable="0" formulaId="5560" />
    <Observer id="5579" entityId="Vugtp_LK80CdAmwh0ezs6g" name="Concentration in container" path="apap_ref_po_1000mg|Organism|Gonads|BloodCells|CYP1A2|Concentration in container" unit="µmol/l" persistable="0" formulaId="5580" />
    <Observer id="5599" entityId="kbvBOBbDB0mO6BqELrOAvg" name="Concentration in container" path="apap_ref_po_1000mg|Organism|Gonads|BloodCells|GSTT1|Concentration in container" unit="µmol/l" persistable="0" formulaId="5600" />
    <Observer id="5606" entityId="vbewiDpzgEuAsw2zx1-UFg" name="Concentration in container" path="apap_ref_po_1000mg|Organism|Gonads|BloodCells|acetaminophen|Concentration in container" unit="µmol/l" persistable="0" formulaId="5607" />
    <Observer id="5613" entityId="iPK0dny23k26iRvT9IEizA" name="Concentration in container" path="apap_ref_po_1000mg|Organism|Gonads|BloodCells|APAPC|Concentration in container" unit="µmol/l" persistable="0" formulaId="5614" />
    <Observer id="5620" entityId="wmF4QMSJP0C3iv9TTgLckA" name="Concentration in container" path="apap_ref_po_1000mg|Organism|Gonads|BloodCells|APAPG|Concentration in container" unit="µmol/l" persistable="0" formulaId="5621" />
    <Observer id="5627" entityId="RzNf-WbpNUCB0oJCg8tl0Q" name="Concentration in container" path="apap_ref_po_1000mg|Organism|Gonads|BloodCells|APAPS|Concentration in container" unit="µmol/l" persistable="0" formulaId="5628" />
    <Observer id="5634" entityId="s7f7bJrvKUuXVvI4-dbUcQ" name="Concentration in container" path="apap_ref_po_1000mg|Organism|Gonads|BloodCells|NAPQI|Concentration in container" unit="µmol/l" persistable="0" formulaId="5635" />
    <Observer id="5680" entityId="Lm2LHj8fQ0WlZHaebur_fg" name="Concentration in container" path="apap_ref_po_1000mg|Organism|Gonads|Interstitial|acetaminophen|Concentration in container" unit="µmol/l" persistable="0" formulaId="5681" />
    <Observer id="5688" entityId="BQwqtd4b2UqByQzJd63xog" name="Concentration in container" path="apap_ref_po_1000mg|Organism|Gonads|Interstitial|APAPC|Concentration in container" unit="µmol/l" persistable="0" formulaId="5689" />
    <Observer id="5696" entityId="smthFB1YGUCAsdVYjC7MPw" name="Concentration in container" path="apap_ref_po_1000mg|Organism|Gonads|Interstitial|APAPG|Concentration in container" unit="µmol/l" persistable="0" formulaId="5697" />
    <Observer id="5704" entityId="caZr1DzMaUiR0AJfuoREXQ" name="Concentration in container" path="apap_ref_po_1000mg|Organism|Gonads|Interstitial|APAPS|Concentration in container" unit="µmol/l" persistable="0" formulaId="5705" />
    <Observer id="5712" entityId="W9Yn15mTNEmjpyS8N1TwGg" name="Concentration in container" path="apap_ref_po_1000mg|Organism|Gonads|Interstitial|NAPQI|Concentration in container" unit="µmol/l" persistable="0" formulaId="5713" />
    <Observer id="5735" entityId="TVAMYj7G2kWAYX-aq8ULNQ" name="Concentration in container" path="apap_ref_po_1000mg|Organism|Gonads|Intracellular|CYP2E1|Concentration in container" unit="µmol/l" persistable="0" formulaId="5736" />
    <Observer id="5753" entityId="1Lxk5wEFi0KzjyU5ba2rpg" name="Concentration in container" path="apap_ref_po_1000mg|Organism|Gonads|Intracellular|CYP3A4|Concentration in container" unit="µmol/l" persistable="0" formulaId="5754" />
    <Observer id="5771" entityId="Irz9s7x0k0ubVzQTWrZJ9A" name="Concentration in container" path="apap_ref_po_1000mg|Organism|Gonads|Intracellular|ABCC1|Concentration in container" unit="µmol/l" persistable="0" formulaId="5772" />
    <Observer id="5789" entityId="7_0T8TKN50WXQvKkVQllnQ" name="Concentration in container" path="apap_ref_po_1000mg|Organism|Gonads|Intracellular|ABCC4|Concentration in container" unit="µmol/l" persistable="0" formulaId="5790" />
    <Observer id="5807" entityId="J8GP8Sf1ikuTg37CCIZnHg" name="Concentration in container" path="apap_ref_po_1000mg|Organism|Gonads|Intracellular|ABCG2|Concentration in container" unit="µmol/l" persistable="0" formulaId="5808" />
    <Observer id="5825" entityId="Kl_70QRVzEGMa3bnrrQ8aw" name="Concentration in container" path="apap_ref_po_1000mg|Organism|Gonads|Intracellular|ABCB1|Concentration in container" unit="µmol/l" persistable="0" formulaId="5826" />
    <Observer id="5843" entityId="pA8ay1svbE6VyM_HRutPOQ" name="Concentration in container" path="apap_ref_po_1000mg|Organism|Gonads|Intracellular|SULT1A1|Concentration in container" unit="µmol/l" persistable="0" formulaId="5844" />
    <Observer id="5861" entityId="gY1pn-nQLkapGmxsv9zkqw" name="Concentration in container" path="apap_ref_po_1000mg|Organism|Gonads|Intracellular|SULT1E1|Concentration in container" unit="µmol/l" persistable="0" formulaId="5862" />
    <Observer id="5879" entityId="sW2IbasVj0ShHdWlsiMglw" name="Concentration in container" path="apap_ref_po_1000mg|Organism|Gonads|Intracellular|SULT1A3|Concentration in container" unit="µmol/l" persistable="0" formulaId="5880" />
    <Observer id="5897" entityId="8YQx_zUmckCyC6oa-7ic5Q" name="Concentration in container" path="apap_ref_po_1000mg|Organism|Gonads|Intracellular|SULT1A3 1|Concentration in container" unit="µmol/l" persistable="0" formulaId="5898" />
    <Observer id="5915" entityId="GGoHe44saEiZdY2j_FGO0g" name="Concentration in container" path="apap_ref_po_1000mg|Organism|Gonads|Intracellular|SULT2A1|Concentration in container" unit="µmol/l" persistable="0" formulaId="5916" />
    <Observer id="5933" entityId="pGeXGlMfvkKC0nsh6a6GtA" name="Concentration in container" path="apap_ref_po_1000mg|Organism|Gonads|Intracellular|UGT1A6 (UGT1A1)|Concentration in container" unit="µmol/l" persistable="0" formulaId="5934" />
    <Observer id="5951" entityId="RKVXj47CpUy1wc1dEtQkTQ" name="Concentration in container" path="apap_ref_po_1000mg|Organism|Gonads|Intracellular|UGT1A1|Concentration in container" unit="µmol/l" persistable="0" formulaId="5952" />
    <Observer id="5969" entityId="rh3CxMMaFk6m7L1GzfxBxA" name="Concentration in container" path="apap_ref_po_1000mg|Organism|Gonads|Intracellular|UGT1A9 (UGT1A1)|Concentration in container" unit="µmol/l" persistable="0" formulaId="5970" />
    <Observer id="5987" entityId="JBU0gYLuYk6gDd2XKsWCRw" name="Concentration in container" path="apap_ref_po_1000mg|Organism|Gonads|Intracellular|CYP1A2|Concentration in container" unit="µmol/l" persistable="0" formulaId="5988" />
    <Observer id="6005" entityId="q3ZWnyRc9keiKPDOzsr8mg" name="Concentration in container" path="apap_ref_po_1000mg|Organism|Gonads|Intracellular|GSTT1|Concentration in container" unit="µmol/l" persistable="0" formulaId="6006" />
    <Observer id="6023" entityId="VFXsNxpYGE2itMUW7aF7sQ" name="Concentration in container" path="apap_ref_po_1000mg|Organism|Gonads|Intracellular|ABCC3|Concentration in container" unit="µmol/l" persistable="0" formulaId="6024" />
    <Observer id="6031" entityId="SRKOoqLBSEe9TjMtu8bqvQ" name="Concentration in container" path="apap_ref_po_1000mg|Organism|Gonads|Intracellular|acetaminophen|Concentration in container" unit="µmol/l" persistable="0" formulaId="6032" />
    <Observer id="6039" entityId="IdmCZOiqkkmKbkb5EhT-8w" name="Concentration in container" path="apap_ref_po_1000mg|Organism|Gonads|Intracellular|APAPC|Concentration in container" unit="µmol/l" persistable="0" formulaId="6040" />
    <Observer id="6047" entityId="umS6p0OZT0e8fAikB9gosw" name="Concentration in container" path="apap_ref_po_1000mg|Organism|Gonads|Intracellular|APAPG|Concentration in container" unit="µmol/l" persistable="0" formulaId="6048" />
    <Observer id="6055" entityId="MdH53-sDf0e1Giy_YmazXw" name="Concentration in container" path="apap_ref_po_1000mg|Organism|Gonads|Intracellular|APAPS|Concentration in container" unit="µmol/l" persistable="0" formulaId="6056" />
    <Observer id="6063" entityId="YvDzdhCgYECYHk41uNvqag" name="Concentration in container" path="apap_ref_po_1000mg|Organism|Gonads|Intracellular|NAPQI|Concentration in container" unit="µmol/l" persistable="0" formulaId="6064" />
    <Observer id="6097" entityId="qoArZhKM2UyDtk1ZmRegdg" name="Interstitial Unbound" path="apap_ref_po_1000mg|Organism|Gonads|acetaminophen|Interstitial Unbound" unit="µmol/l" persistable="0" formulaId="6098" />
    <Observer id="6099" entityId="O1RTji13WUqlEFs9nnw9Xg" name="Intracellular Unbound" path="apap_ref_po_1000mg|Organism|Gonads|acetaminophen|Intracellular Unbound" unit="µmol/l" persistable="0" formulaId="6100" />
    <Observer id="6101" entityId="997-uqvsy06PqvYEqcfZgw" name="Tissue" path="apap_ref_po_1000mg|Organism|Gonads|acetaminophen|Tissue" unit="µmol/l" persistable="0" formulaId="6102" />
    <Observer id="6103" entityId="hXYlfgVJXku21xHZSb_k0Q" name="Interstitial Unbound" path="apap_ref_po_1000mg|Organism|Gonads|APAPC|Interstitial Unbound" unit="µmol/l" persistable="0" formulaId="6104" />
    <Observer id="6105" entityId="OM9oapQWlkCZEirnjAILVw" name="Intracellular Unbound" path="apap_ref_po_1000mg|Organism|Gonads|APAPC|Intracellular Unbound" unit="µmol/l" persistable="0" formulaId="6106" />
    <Observer id="6107" entityId="sFubLBpIfEiew4GgmTrNzw" name="Tissue" path="apap_ref_po_1000mg|Organism|Gonads|APAPC|Tissue" unit="µmol/l" persistable="0" formulaId="6108" />
    <Observer id="6109" entityId="wbUr1Er6yUy0q3BHW3QuKg" name="Interstitial Unbound" path="apap_ref_po_1000mg|Organism|Gonads|APAPG|Interstitial Unbound" unit="µmol/l" persistable="0" formulaId="6110" />
    <Observer id="6111" entityId="s6bNPyWp_0yyZQOBOaY7SA" name="Intracellular Unbound" path="apap_ref_po_1000mg|Organism|Gonads|APAPG|Intracellular Unbound" unit="µmol/l" persistable="0" formulaId="6112" />
    <Observer id="6113" entityId="53KxKq5WeE-75QhpSEpzYQ" name="Tissue" path="apap_ref_po_1000mg|Organism|Gonads|APAPG|Tissue" unit="µmol/l" persistable="0" formulaId="6114" />
    <Observer id="6115" entityId="B-Sn_xEe7UCiwvGW-0eRWQ" name="Interstitial Unbound" path="apap_ref_po_1000mg|Organism|Gonads|APAPS|Interstitial Unbound" unit="µmol/l" persistable="0" formulaId="6116" />
    <Observer id="6117" entityId="7NvHDhBIdUSN7MFyGnAr5Q" name="Intracellular Unbound" path="apap_ref_po_1000mg|Organism|Gonads|APAPS|Intracellular Unbound" unit="µmol/l" persistable="0" formulaId="6118" />
    <Observer id="6119" entityId="HDmEbx4njEKWjmzG4f7bUA" name="Tissue" path="apap_ref_po_1000mg|Organism|Gonads|APAPS|Tissue" unit="µmol/l" persistable="0" formulaId="6120" />
    <Observer id="6121" entityId="z_FZyKe6dE6CMcts-Eg2Cg" name="Interstitial Unbound" path="apap_ref_po_1000mg|Organism|Gonads|NAPQI|Interstitial Unbound" unit="µmol/l" persistable="0" formulaId="6122" />
    <Observer id="6123" entityId="Pso1Dzkt5EqL-uNo5dITBQ" name="Intracellular Unbound" path="apap_ref_po_1000mg|Organism|Gonads|NAPQI|Intracellular Unbound" unit="µmol/l" persistable="0" formulaId="6124" />
    <Observer id="6125" entityId="i86lLdRsCkqqkndE1XR0eA" name="Tissue" path="apap_ref_po_1000mg|Organism|Gonads|NAPQI|Tissue" unit="µmol/l" persistable="0" formulaId="6126" />
    <Observer id="6192" entityId="-6He3MJj6Uyb7gwOLRbQew" name="Concentration in container" path="apap_ref_po_1000mg|Organism|Heart|Plasma|CYP2E1|Concentration in container" unit="µmol/l" persistable="0" formulaId="6193" />
    <Observer id="6212" entityId="sRiRbLiCpEC4QiwVSISQEQ" name="Concentration in container" path="apap_ref_po_1000mg|Organism|Heart|Plasma|CYP3A4|Concentration in container" unit="µmol/l" persistable="0" formulaId="6213" />
    <Observer id="6232" entityId="XpF5gawRaEOLQcygoCDsKA" name="Concentration in container" path="apap_ref_po_1000mg|Organism|Heart|Plasma|SULT1A1|Concentration in container" unit="µmol/l" persistable="0" formulaId="6233" />
    <Observer id="6252" entityId="hbNwi_xwVEao-SQ2sZUaOg" name="Concentration in container" path="apap_ref_po_1000mg|Organism|Heart|Plasma|SULT1E1|Concentration in container" unit="µmol/l" persistable="0" formulaId="6253" />
    <Observer id="6272" entityId="UScBcmCLf0OTdT_IRF-KPA" name="Concentration in container" path="apap_ref_po_1000mg|Organism|Heart|Plasma|SULT1A3|Concentration in container" unit="µmol/l" persistable="0" formulaId="6273" />
    <Observer id="6292" entityId="vuPiKStVLk6qsuG8pRyY5Q" name="Concentration in container" path="apap_ref_po_1000mg|Organism|Heart|Plasma|SULT1A3 1|Concentration in container" unit="µmol/l" persistable="0" formulaId="6293" />
    <Observer id="6312" entityId="EK1oGNeOx0m3qy2uwM5pSA" name="Concentration in container" path="apap_ref_po_1000mg|Organism|Heart|Plasma|SULT2A1|Concentration in container" unit="µmol/l" persistable="0" formulaId="6313" />
    <Observer id="6332" entityId="4rviZj5A8U-zHWnAoI9hrw" name="Concentration in container" path="apap_ref_po_1000mg|Organism|Heart|Plasma|UGT1A6 (UGT1A1)|Concentration in container" unit="µmol/l" persistable="0" formulaId="6333" />
    <Observer id="6352" entityId="-wU_JFiE-Ea9ki09aAo-sQ" name="Concentration in container" path="apap_ref_po_1000mg|Organism|Heart|Plasma|UGT1A1|Concentration in container" unit="µmol/l" persistable="0" formulaId="6353" />
    <Observer id="6372" entityId="1FbwfgqsIka00q-IXvZXFg" name="Concentration in container" path="apap_ref_po_1000mg|Organism|Heart|Plasma|UGT1A9 (UGT1A1)|Concentration in container" unit="µmol/l" persistable="0" formulaId="6373" />
    <Observer id="6392" entityId="QcZEfhiF00Gh797ih8WYSQ" name="Concentration in container" path="apap_ref_po_1000mg|Organism|Heart|Plasma|CYP1A2|Concentration in container" unit="µmol/l" persistable="0" formulaId="6393" />
    <Observer id="6412" entityId="rln2Pa7vlEyBO7iNRE33ug" name="Concentration in container" path="apap_ref_po_1000mg|Organism|Heart|Plasma|GSTT1|Concentration in container" unit="µmol/l" persistable="0" formulaId="6413" />
    <Observer id="6419" entityId="knO21eEn9U-vl12IFWlBPQ" name="Concentration in container" path="apap_ref_po_1000mg|Organism|Heart|Plasma|acetaminophen|Concentration in container" unit="µmol/l" persistable="0" formulaId="6420" />
    <Observer id="6426" entityId="d2yg61OweEK3XqG6Q3eV-A" name="Concentration in container" path="apap_ref_po_1000mg|Organism|Heart|Plasma|APAPC|Concentration in container" unit="µmol/l" persistable="0" formulaId="6427" />
    <Observer id="6433" entityId="rmd5gJGP1kS6aihU7r80wQ" name="Concentration in container" path="apap_ref_po_1000mg|Organism|Heart|Plasma|APAPG|Concentration in container" unit="µmol/l" persistable="0" formulaId="6434" />
    <Observer id="6440" entityId="r1rTBsllWkG0Gw1wEN4yZg" name="Concentration in container" path="apap_ref_po_1000mg|Organism|Heart|Plasma|APAPS|Concentration in container" unit="µmol/l" persistable="0" formulaId="6441" />
    <Observer id="6447" entityId="CFXwURgjnU6bVpQH0N_HBQ" name="Concentration in container" path="apap_ref_po_1000mg|Organism|Heart|Plasma|NAPQI|Concentration in container" unit="µmol/l" persistable="0" formulaId="6448" />
    <Observer id="6503" entityId="SeatKPiES0WGJPtoObl07g" name="Concentration in container" path="apap_ref_po_1000mg|Organism|Heart|BloodCells|CYP2E1|Concentration in container" unit="µmol/l" persistable="0" formulaId="6504" />
    <Observer id="6523" entityId="tWAmtSRUV0WjjcF3VhIkQA" name="Concentration in container" path="apap_ref_po_1000mg|Organism|Heart|BloodCells|CYP3A4|Concentration in container" unit="µmol/l" persistable="0" formulaId="6524" />
    <Observer id="6543" entityId="XbNfIh67ekqivAYxJs4ePw" name="Concentration in container" path="apap_ref_po_1000mg|Organism|Heart|BloodCells|SULT1A1|Concentration in container" unit="µmol/l" persistable="0" formulaId="6544" />
    <Observer id="6563" entityId="iowW37-GfU-ia6EPXRmK0A" name="Concentration in container" path="apap_ref_po_1000mg|Organism|Heart|BloodCells|SULT1E1|Concentration in container" unit="µmol/l" persistable="0" formulaId="6564" />
    <Observer id="6583" entityId="-qoCQqmq1EC_OBUWYE3_5A" name="Concentration in container" path="apap_ref_po_1000mg|Organism|Heart|BloodCells|SULT1A3|Concentration in container" unit="µmol/l" persistable="0" formulaId="6584" />
    <Observer id="6603" entityId="M7963yqo8k2POOPZPZYbPw" name="Concentration in container" path="apap_ref_po_1000mg|Organism|Heart|BloodCells|SULT1A3 1|Concentration in container" unit="µmol/l" persistable="0" formulaId="6604" />
    <Observer id="6623" entityId="meT6JNyj7EuMvCQj4Vqthg" name="Concentration in container" path="apap_ref_po_1000mg|Organism|Heart|BloodCells|SULT2A1|Concentration in container" unit="µmol/l" persistable="0" formulaId="6624" />
    <Observer id="6643" entityId="sGaikCeMkEixm38Rnf3Teg" name="Concentration in container" path="apap_ref_po_1000mg|Organism|Heart|BloodCells|UGT1A6 (UGT1A1)|Concentration in container" unit="µmol/l" persistable="0" formulaId="6644" />
    <Observer id="6663" entityId="s10RfGP6R0SOHK9BWZqEpQ" name="Concentration in container" path="apap_ref_po_1000mg|Organism|Heart|BloodCells|UGT1A1|Concentration in container" unit="µmol/l" persistable="0" formulaId="6664" />
    <Observer id="6683" entityId="HBn9uLtBREKKHWaQhoDX5Q" name="Concentration in container" path="apap_ref_po_1000mg|Organism|Heart|BloodCells|UGT1A9 (UGT1A1)|Concentration in container" unit="µmol/l" persistable="0" formulaId="6684" />
    <Observer id="6703" entityId="wwJYFTe0hUmJglJEvEDeOw" name="Concentration in container" path="apap_ref_po_1000mg|Organism|Heart|BloodCells|CYP1A2|Concentration in container" unit="µmol/l" persistable="0" formulaId="6704" />
    <Observer id="6723" entityId="C3E5CqCDR0awXFa87ZRuBQ" name="Concentration in container" path="apap_ref_po_1000mg|Organism|Heart|BloodCells|GSTT1|Concentration in container" unit="µmol/l" persistable="0" formulaId="6724" />
    <Observer id="6730" entityId="7dq7-uW10E28MYXaDWkD5g" name="Concentration in container" path="apap_ref_po_1000mg|Organism|Heart|BloodCells|acetaminophen|Concentration in container" unit="µmol/l" persistable="0" formulaId="6731" />
    <Observer id="6737" entityId="vhO20R5eyUWoMgke0SQeOA" name="Concentration in container" path="apap_ref_po_1000mg|Organism|Heart|BloodCells|APAPC|Concentration in container" unit="µmol/l" persistable="0" formulaId="6738" />
    <Observer id="6744" entityId="SWrpwR0GtEahcw7oGVjjwQ" name="Concentration in container" path="apap_ref_po_1000mg|Organism|Heart|BloodCells|APAPG|Concentration in container" unit="µmol/l" persistable="0" formulaId="6745" />
    <Observer id="6751" entityId="Msp1t_XcSUObTLCoEWqXig" name="Concentration in container" path="apap_ref_po_1000mg|Organism|Heart|BloodCells|APAPS|Concentration in container" unit="µmol/l" persistable="0" formulaId="6752" />
    <Observer id="6758" entityId="7zDIaDFFZkuD-P8bm40htQ" name="Concentration in container" path="apap_ref_po_1000mg|Organism|Heart|BloodCells|NAPQI|Concentration in container" unit="µmol/l" persistable="0" formulaId="6759" />
    <Observer id="6804" entityId="dRDpgLRSYEup1x5t_LZyUA" name="Concentration in container" path="apap_ref_po_1000mg|Organism|Heart|Interstitial|acetaminophen|Concentration in container" unit="µmol/l" persistable="0" formulaId="6805" />
    <Observer id="6812" entityId="g_p0cn0X3k-sLiKYD5Ap6A" name="Concentration in container" path="apap_ref_po_1000mg|Organism|Heart|Interstitial|APAPC|Concentration in container" unit="µmol/l" persistable="0" formulaId="6813" />
    <Observer id="6820" entityId="ANCzwqfrFUqxmX8YjNloig" name="Concentration in container" path="apap_ref_po_1000mg|Organism|Heart|Interstitial|APAPG|Concentration in container" unit="µmol/l" persistable="0" formulaId="6821" />
    <Observer id="6828" entityId="-cmBFyB_5kKJpHfqLT7BOA" name="Concentration in container" path="apap_ref_po_1000mg|Organism|Heart|Interstitial|APAPS|Concentration in container" unit="µmol/l" persistable="0" formulaId="6829" />
    <Observer id="6836" entityId="Z5K7xuaMgU6fLJapPdZdTg" name="Concentration in container" path="apap_ref_po_1000mg|Organism|Heart|Interstitial|NAPQI|Concentration in container" unit="µmol/l" persistable="0" formulaId="6837" />
    <Observer id="6859" entityId="V0I17dYcJ0iPnNNAbC4U9g" name="Concentration in container" path="apap_ref_po_1000mg|Organism|Heart|Intracellular|CYP2E1|Concentration in container" unit="µmol/l" persistable="0" formulaId="6860" />
    <Observer id="6877" entityId="Ic7MJMBb8Ey75Zw-dZDa1Q" name="Concentration in container" path="apap_ref_po_1000mg|Organism|Heart|Intracellular|CYP3A4|Concentration in container" unit="µmol/l" persistable="0" formulaId="6878" />
    <Observer id="6895" entityId="TsvqarEa_Ui9GZZ8Ays0TA" name="Concentration in container" path="apap_ref_po_1000mg|Organism|Heart|Intracellular|ABCC1|Concentration in container" unit="µmol/l" persistable="0" formulaId="6896" />
    <Observer id="6913" entityId="FcKiJazq2kml1m3PfXXaSg" name="Concentration in container" path="apap_ref_po_1000mg|Organism|Heart|Intracellular|ABCC4|Concentration in container" unit="µmol/l" persistable="0" formulaId="6914" />
    <Observer id="6931" entityId="w0EAVXrgN0Sy2I2_zcO5ug" name="Concentration in container" path="apap_ref_po_1000mg|Organism|Heart|Intracellular|ABCG2|Concentration in container" unit="µmol/l" persistable="0" formulaId="6932" />
    <Observer id="6949" entityId="InisQ-DtqkyUyj542Ssq0A" name="Concentration in container" path="apap_ref_po_1000mg|Organism|Heart|Intracellular|ABCB1|Concentration in container" unit="µmol/l" persistable="0" formulaId="6950" />
    <Observer id="6967" entityId="91sPp9dKx0mySctFXx0FQA" name="Concentration in container" path="apap_ref_po_1000mg|Organism|Heart|Intracellular|SULT1A1|Concentration in container" unit="µmol/l" persistable="0" formulaId="6968" />
    <Observer id="6985" entityId="q-L0UzVbJk2NfQZWIplnkQ" name="Concentration in container" path="apap_ref_po_1000mg|Organism|Heart|Intracellular|SULT1E1|Concentration in container" unit="µmol/l" persistable="0" formulaId="6986" />
    <Observer id="7003" entityId="QNXVXeMS_0Ko7lFM5abxBA" name="Concentration in container" path="apap_ref_po_1000mg|Organism|Heart|Intracellular|SULT1A3|Concentration in container" unit="µmol/l" persistable="0" formulaId="7004" />
    <Observer id="7021" entityId="T4rXnqbLDkaI3Zu2qAyCcg" name="Concentration in container" path="apap_ref_po_1000mg|Organism|Heart|Intracellular|SULT1A3 1|Concentration in container" unit="µmol/l" persistable="0" formulaId="7022" />
    <Observer id="7039" entityId="sX3rQ5ZpS0aosAKx-A8LOw" name="Concentration in container" path="apap_ref_po_1000mg|Organism|Heart|Intracellular|SULT2A1|Concentration in container" unit="µmol/l" persistable="0" formulaId="7040" />
    <Observer id="7057" entityId="4Y3yC2gW-kyEXoiQjOyQPg" name="Concentration in container" path="apap_ref_po_1000mg|Organism|Heart|Intracellular|UGT1A6 (UGT1A1)|Concentration in container" unit="µmol/l" persistable="0" formulaId="7058" />
    <Observer id="7075" entityId="A3kwFPsQnkOB3YY5PAwXzA" name="Concentration in container" path="apap_ref_po_1000mg|Organism|Heart|Intracellular|UGT1A1|Concentration in container" unit="µmol/l" persistable="0" formulaId="7076" />
    <Observer id="7093" entityId="GYwPwO9s8UqgcWkSmXXasQ" name="Concentration in container" path="apap_ref_po_1000mg|Organism|Heart|Intracellular|UGT1A9 (UGT1A1)|Concentration in container" unit="µmol/l" persistable="0" formulaId="7094" />
    <Observer id="7111" entityId="VSd4d1_ekU6oA-qGzvxpNw" name="Concentration in container" path="apap_ref_po_1000mg|Organism|Heart|Intracellular|CYP1A2|Concentration in container" unit="µmol/l" persistable="0" formulaId="7112" />
    <Observer id="7129" entityId="b83aEc4GHUexsWq6JNTjnw" name="Concentration in container" path="apap_ref_po_1000mg|Organism|Heart|Intracellular|GSTT1|Concentration in container" unit="µmol/l" persistable="0" formulaId="7130" />
    <Observer id="7147" entityId="RgfhcrYun0CnojN_b3QLmQ" name="Concentration in container" path="apap_ref_po_1000mg|Organism|Heart|Intracellular|ABCC3|Concentration in container" unit="µmol/l" persistable="0" formulaId="7148" />
    <Observer id="7155" entityId="5gs5OJ52okq8ppWkqv4XTA" name="Concentration in container" path="apap_ref_po_1000mg|Organism|Heart|Intracellular|acetaminophen|Concentration in container" unit="µmol/l" persistable="0" formulaId="7156" />
    <Observer id="7163" entityId="cIwRlPuVyEOszC6E5Ms4ag" name="Concentration in container" path="apap_ref_po_1000mg|Organism|Heart|Intracellular|APAPC|Concentration in container" unit="µmol/l" persistable="0" formulaId="7164" />
    <Observer id="7171" entityId="gdH7aLypfkSl5856QdHsWQ" name="Concentration in container" path="apap_ref_po_1000mg|Organism|Heart|Intracellular|APAPG|Concentration in container" unit="µmol/l" persistable="0" formulaId="7172" />
    <Observer id="7179" entityId="9uS4qweREkCdf2_ElC2nxw" name="Concentration in container" path="apap_ref_po_1000mg|Organism|Heart|Intracellular|APAPS|Concentration in container" unit="µmol/l" persistable="0" formulaId="7180" />
    <Observer id="7187" entityId="H-fONptJd0efvum71AckMQ" name="Concentration in container" path="apap_ref_po_1000mg|Organism|Heart|Intracellular|NAPQI|Concentration in container" unit="µmol/l" persistable="0" formulaId="7188" />
    <Observer id="7221" entityId="AsdOILiMZ0SvR9Xfea5Kbg" name="Interstitial Unbound" path="apap_ref_po_1000mg|Organism|Heart|acetaminophen|Interstitial Unbound" unit="µmol/l" persistable="0" formulaId="7222" />
    <Observer id="7223" entityId="3oSEHTECy0mrv09PTbFmhA" name="Intracellular Unbound" path="apap_ref_po_1000mg|Organism|Heart|acetaminophen|Intracellular Unbound" unit="µmol/l" persistable="0" formulaId="7224" />
    <Observer id="7225" entityId="FIXpNhr7OUOi2iBH54j-GA" name="Tissue" path="apap_ref_po_1000mg|Organism|Heart|acetaminophen|Tissue" unit="µmol/l" persistable="0" formulaId="7226" />
    <Observer id="7227" entityId="mE4A-YatIEunXxd8wllvHg" name="Interstitial Unbound" path="apap_ref_po_1000mg|Organism|Heart|APAPC|Interstitial Unbound" unit="µmol/l" persistable="0" formulaId="7228" />
    <Observer id="7229" entityId="XCgns6Q9z0Sn4jml0CI6ng" name="Intracellular Unbound" path="apap_ref_po_1000mg|Organism|Heart|APAPC|Intracellular Unbound" unit="µmol/l" persistable="0" formulaId="7230" />
    <Observer id="7231" entityId="S42PskWEcUCH-frNXHPIGQ" name="Tissue" path="apap_ref_po_1000mg|Organism|Heart|APAPC|Tissue" unit="µmol/l" persistable="0" formulaId="7232" />
    <Observer id="7233" entityId="djXQemofrkKm1PIh7BZZYg" name="Interstitial Unbound" path="apap_ref_po_1000mg|Organism|Heart|APAPG|Interstitial Unbound" unit="µmol/l" persistable="0" formulaId="7234" />
    <Observer id="7235" entityId="RZTd37blgUuKY5ayUM6yNQ" name="Intracellular Unbound" path="apap_ref_po_1000mg|Organism|Heart|APAPG|Intracellular Unbound" unit="µmol/l" persistable="0" formulaId="7236" />
    <Observer id="7237" entityId="3uyDjwQL-kOMqRr-3OyoRA" name="Tissue" path="apap_ref_po_1000mg|Organism|Heart|APAPG|Tissue" unit="µmol/l" persistable="0" formulaId="7238" />
    <Observer id="7239" entityId="tpoarnH8u0aMaVVBTRa8Hw" name="Interstitial Unbound" path="apap_ref_po_1000mg|Organism|Heart|APAPS|Interstitial Unbound" unit="µmol/l" persistable="0" formulaId="7240" />
    <Observer id="7241" entityId="hZNUAEMGckKurZTc5nTUZg" name="Intracellular Unbound" path="apap_ref_po_1000mg|Organism|Heart|APAPS|Intracellular Unbound" unit="µmol/l" persistable="0" formulaId="7242" />
    <Observer id="7243" entityId="nLABVoMVJU-HPNmcSrGuFA" name="Tissue" path="apap_ref_po_1000mg|Organism|Heart|APAPS|Tissue" unit="µmol/l" persistable="0" formulaId="7244" />
    <Observer id="7245" entityId="vJySuVFgP0CjYtl93rC14Q" name="Interstitial Unbound" path="apap_ref_po_1000mg|Organism|Heart|NAPQI|Interstitial Unbound" unit="µmol/l" persistable="0" formulaId="7246" />
    <Observer id="7247" entityId="ctRrA-83VkG2VFqbBoZ57w" name="Intracellular Unbound" path="apap_ref_po_1000mg|Organism|Heart|NAPQI|Intracellular Unbound" unit="µmol/l" persistable="0" formulaId="7248" />
    <Observer id="7249" entityId="cOEagUrwF0aCnv_aVNyCHA" name="Tissue" path="apap_ref_po_1000mg|Organism|Heart|NAPQI|Tissue" unit="µmol/l" persistable="0" formulaId="7250" />
    <Observer id="7326" entityId="bMyRkAF_yUyDRizdvADBzQ" name="Concentration in container" path="apap_ref_po_1000mg|Organism|Kidney|Plasma|CYP2E1|Concentration in container" unit="µmol/l" persistable="0" formulaId="7327" />
    <Observer id="7346" entityId="k9xvGBAJXE-Jqcth6tgagg" name="Concentration in container" path="apap_ref_po_1000mg|Organism|Kidney|Plasma|CYP3A4|Concentration in container" unit="µmol/l" persistable="0" formulaId="7347" />
    <Observer id="7366" entityId="Qxtq5S4nyk-OMbMWuHRWHQ" name="Concentration in container" path="apap_ref_po_1000mg|Organism|Kidney|Plasma|SULT1A1|Concentration in container" unit="µmol/l" persistable="0" formulaId="7367" />
    <Observer id="7386" entityId="OB3yeKUsxESHO4l-v9JFJQ" name="Concentration in container" path="apap_ref_po_1000mg|Organism|Kidney|Plasma|SULT1E1|Concentration in container" unit="µmol/l" persistable="0" formulaId="7387" />
    <Observer id="7406" entityId="LVNjb3BOvUGLvfLCHenNJg" name="Concentration in container" path="apap_ref_po_1000mg|Organism|Kidney|Plasma|SULT1A3|Concentration in container" unit="µmol/l" persistable="0" formulaId="7407" />
    <Observer id="7426" entityId="atoqHCMiGkSKor7wEF92yA" name="Concentration in container" path="apap_ref_po_1000mg|Organism|Kidney|Plasma|SULT1A3 1|Concentration in container" unit="µmol/l" persistable="0" formulaId="7427" />
    <Observer id="7446" entityId="bL6ZfuE9NkmoAF0PvPeAUw" name="Concentration in container" path="apap_ref_po_1000mg|Organism|Kidney|Plasma|SULT2A1|Concentration in container" unit="µmol/l" persistable="0" formulaId="7447" />
    <Observer id="7466" entityId="fedKgBQW2kW685-Vg-pt7Q" name="Concentration in container" path="apap_ref_po_1000mg|Organism|Kidney|Plasma|UGT1A6 (UGT1A1)|Concentration in container" unit="µmol/l" persistable="0" formulaId="7467" />
    <Observer id="7486" entityId="B-hlFHBUi0uuPaA1gFZZ5w" name="Concentration in container" path="apap_ref_po_1000mg|Organism|Kidney|Plasma|UGT1A1|Concentration in container" unit="µmol/l" persistable="0" formulaId="7487" />
    <Observer id="7506" entityId="4D4fzyHMd0azfD7hjsujLQ" name="Concentration in container" path="apap_ref_po_1000mg|Organism|Kidney|Plasma|UGT1A9 (UGT1A1)|Concentration in container" unit="µmol/l" persistable="0" formulaId="7507" />
    <Observer id="7526" entityId="FTeKIg_lLESqx5VOm8Fhhg" name="Concentration in container" path="apap_ref_po_1000mg|Organism|Kidney|Plasma|CYP1A2|Concentration in container" unit="µmol/l" persistable="0" formulaId="7527" />
    <Observer id="7546" entityId="Ubqwc5-vsEuscXna6UJ5gg" name="Concentration in container" path="apap_ref_po_1000mg|Organism|Kidney|Plasma|GSTT1|Concentration in container" unit="µmol/l" persistable="0" formulaId="7547" />
    <Observer id="7553" entityId="9F6zGggLLk61nU12RP-qHg" name="Concentration in container" path="apap_ref_po_1000mg|Organism|Kidney|Plasma|acetaminophen|Concentration in container" unit="µmol/l" persistable="0" formulaId="7554" />
    <Observer id="7560" entityId="WzZChRgx9UmD0i-Mf1W1_w" name="Concentration in container" path="apap_ref_po_1000mg|Organism|Kidney|Plasma|APAPC|Concentration in container" unit="µmol/l" persistable="0" formulaId="7561" />
    <Observer id="7567" entityId="itGNXKIID0eZFlzMCDflmg" name="Concentration in container" path="apap_ref_po_1000mg|Organism|Kidney|Plasma|APAPG|Concentration in container" unit="µmol/l" persistable="0" formulaId="7568" />
    <Observer id="7574" entityId="K1rTi3yaDUesVsxNR2NBow" name="Concentration in container" path="apap_ref_po_1000mg|Organism|Kidney|Plasma|APAPS|Concentration in container" unit="µmol/l" persistable="0" formulaId="7575" />
    <Observer id="7581" entityId="R7QSUQTCO0WM5q39wh17Og" name="Concentration in container" path="apap_ref_po_1000mg|Organism|Kidney|Plasma|NAPQI|Concentration in container" unit="µmol/l" persistable="0" formulaId="7582" />
    <Observer id="7637" entityId="y-IMKuAE90-4BRX8OlMmeA" name="Concentration in container" path="apap_ref_po_1000mg|Organism|Kidney|BloodCells|CYP2E1|Concentration in container" unit="µmol/l" persistable="0" formulaId="7638" />
    <Observer id="7657" entityId="MGwVQonvmE2Ans1CjaWDeQ" name="Concentration in container" path="apap_ref_po_1000mg|Organism|Kidney|BloodCells|CYP3A4|Concentration in container" unit="µmol/l" persistable="0" formulaId="7658" />
    <Observer id="7677" entityId="0GjHYKq6e0uSQLFgFFzWnA" name="Concentration in container" path="apap_ref_po_1000mg|Organism|Kidney|BloodCells|SULT1A1|Concentration in container" unit="µmol/l" persistable="0" formulaId="7678" />
    <Observer id="7697" entityId="v-d3AIQTNUWGUQfwqbciww" name="Concentration in container" path="apap_ref_po_1000mg|Organism|Kidney|BloodCells|SULT1E1|Concentration in container" unit="µmol/l" persistable="0" formulaId="7698" />
    <Observer id="7717" entityId="Qg86SPd7-0W2o4zryOdBeA" name="Concentration in container" path="apap_ref_po_1000mg|Organism|Kidney|BloodCells|SULT1A3|Concentration in container" unit="µmol/l" persistable="0" formulaId="7718" />
    <Observer id="7737" entityId="fIeFfVfj8kiG0Vg1WAVeRw" name="Concentration in container" path="apap_ref_po_1000mg|Organism|Kidney|BloodCells|SULT1A3 1|Concentration in container" unit="µmol/l" persistable="0" formulaId="7738" />
    <Observer id="7757" entityId="MMtCm7W-N0SyCCyC-ynwMQ" name="Concentration in container" path="apap_ref_po_1000mg|Organism|Kidney|BloodCells|SULT2A1|Concentration in container" unit="µmol/l" persistable="0" formulaId="7758" />
    <Observer id="7777" entityId="UAUykHBhWUmMSuZ-KKZW-w" name="Concentration in container" path="apap_ref_po_1000mg|Organism|Kidney|BloodCells|UGT1A6 (UGT1A1)|Concentration in container" unit="µmol/l" persistable="0" formulaId="7778" />
    <Observer id="7797" entityId="3Dkn1-ADEUuAaD5Caq3kRA" name="Concentration in container" path="apap_ref_po_1000mg|Organism|Kidney|BloodCells|UGT1A1|Concentration in container" unit="µmol/l" persistable="0" formulaId="7798" />
    <Observer id="7817" entityId="i8JtMJ87PECpv0ZBauyC4g" name="Concentration in container" path="apap_ref_po_1000mg|Organism|Kidney|BloodCells|UGT1A9 (UGT1A1)|Concentration in container" unit="µmol/l" persistable="0" formulaId="7818" />
    <Observer id="7837" entityId="Y1f7qVoxpUiW1YN-QWOIGQ" name="Concentration in container" path="apap_ref_po_1000mg|Organism|Kidney|BloodCells|CYP1A2|Concentration in container" unit="µmol/l" persistable="0" formulaId="7838" />
    <Observer id="7857" entityId="2S9WLa4Qg0On14RbLchLyQ" name="Concentration in container" path="apap_ref_po_1000mg|Organism|Kidney|BloodCells|GSTT1|Concentration in container" unit="µmol/l" persistable="0" formulaId="7858" />
    <Observer id="7864" entityId="gkzwNi1l6Eywtz_-jtU-iA" name="Concentration in container" path="apap_ref_po_1000mg|Organism|Kidney|BloodCells|acetaminophen|Concentration in container" unit="µmol/l" persistable="0" formulaId="7865" />
    <Observer id="7871" entityId="cbZFNvRupki8Rz8tXknj_Q" name="Concentration in container" path="apap_ref_po_1000mg|Organism|Kidney|BloodCells|APAPC|Concentration in container" unit="µmol/l" persistable="0" formulaId="7872" />
    <Observer id="7878" entityId="hLaaqqSYPkuTqQacAAiNBA" name="Concentration in container" path="apap_ref_po_1000mg|Organism|Kidney|BloodCells|APAPG|Concentration in container" unit="µmol/l" persistable="0" formulaId="7879" />
    <Observer id="7885" entityId="QOAOINzySkC-U61SlLcMVA" name="Concentration in container" path="apap_ref_po_1000mg|Organism|Kidney|BloodCells|APAPS|Concentration in container" unit="µmol/l" persistable="0" formulaId="7886" />
    <Observer id="7892" entityId="iw96tNcAUEuPUlsu4_H8nQ" name="Concentration in container" path="apap_ref_po_1000mg|Organism|Kidney|BloodCells|NAPQI|Concentration in container" unit="µmol/l" persistable="0" formulaId="7893" />
    <Observer id="7938" entityId="Y43ZmVyECUmrsHZv4NNofQ" name="Concentration in container" path="apap_ref_po_1000mg|Organism|Kidney|Interstitial|acetaminophen|Concentration in container" unit="µmol/l" persistable="0" formulaId="7939" />
    <Observer id="7946" entityId="eao60oydAkahirM72u6zbQ" name="Concentration in container" path="apap_ref_po_1000mg|Organism|Kidney|Interstitial|APAPC|Concentration in container" unit="µmol/l" persistable="0" formulaId="7947" />
    <Observer id="7954" entityId="vVaiwF3ZI0q85JBpTD1NEQ" name="Concentration in container" path="apap_ref_po_1000mg|Organism|Kidney|Interstitial|APAPG|Concentration in container" unit="µmol/l" persistable="0" formulaId="7955" />
    <Observer id="7962" entityId="q2FLS2aHzkCnq5nLV0zK4Q" name="Concentration in container" path="apap_ref_po_1000mg|Organism|Kidney|Interstitial|APAPS|Concentration in container" unit="µmol/l" persistable="0" formulaId="7963" />
    <Observer id="7970" entityId="AyzdA31g-U6H8vxeBsRMpw" name="Concentration in container" path="apap_ref_po_1000mg|Organism|Kidney|Interstitial|NAPQI|Concentration in container" unit="µmol/l" persistable="0" formulaId="7971" />
    <Observer id="7993" entityId="9H-lqZ14XEiO-S9a6fbeVw" name="Concentration in container" path="apap_ref_po_1000mg|Organism|Kidney|Intracellular|CYP2E1|Concentration in container" unit="µmol/l" persistable="0" formulaId="7994" />
    <Observer id="8011" entityId="CEcS1uaEYU-JE_h4EtALLg" name="Concentration in container" path="apap_ref_po_1000mg|Organism|Kidney|Intracellular|CYP3A4|Concentration in container" unit="µmol/l" persistable="0" formulaId="8012" />
    <Observer id="8029" entityId="WsiBTLqjiUCyFfZBTFo54w" name="Concentration in container" path="apap_ref_po_1000mg|Organism|Kidney|Intracellular|ABCC1|Concentration in container" unit="µmol/l" persistable="0" formulaId="8030" />
    <Observer id="8047" entityId="bYdTQ64ba0Cx7tcNmY7png" name="Concentration in container" path="apap_ref_po_1000mg|Organism|Kidney|Intracellular|ABCC4|Concentration in container" unit="µmol/l" persistable="0" formulaId="8048" />
    <Observer id="8065" entityId="DYn917foHEC6IDN1JBJBHQ" name="Concentration in container" path="apap_ref_po_1000mg|Organism|Kidney|Intracellular|ABCG2|Concentration in container" unit="µmol/l" persistable="0" formulaId="8066" />
    <Observer id="8083" entityId="ac6UZ6UvoEeoqombLFoe1w" name="Concentration in container" path="apap_ref_po_1000mg|Organism|Kidney|Intracellular|ABCB1|Concentration in container" unit="µmol/l" persistable="0" formulaId="8084" />
    <Observer id="8101" entityId="EC9bgEa0MEmfyiTXkb8-AA" name="Concentration in container" path="apap_ref_po_1000mg|Organism|Kidney|Intracellular|SULT1A1|Concentration in container" unit="µmol/l" persistable="0" formulaId="8102" />
    <Observer id="8119" entityId="cKbBmG3p4UqILGTDhZVJQw" name="Concentration in container" path="apap_ref_po_1000mg|Organism|Kidney|Intracellular|SULT1E1|Concentration in container" unit="µmol/l" persistable="0" formulaId="8120" />
    <Observer id="8137" entityId="YRMeE28KAkuSFsfffKQW6Q" name="Concentration in container" path="apap_ref_po_1000mg|Organism|Kidney|Intracellular|SULT1A3|Concentration in container" unit="µmol/l" persistable="0" formulaId="8138" />
    <Observer id="8155" entityId="sM5HYxkTtkCIdzEIm1fOTA" name="Concentration in container" path="apap_ref_po_1000mg|Organism|Kidney|Intracellular|SULT1A3 1|Concentration in container" unit="µmol/l" persistable="0" formulaId="8156" />
    <Observer id="8173" entityId="OQAeRWXEB0e3er4tbqz_og" name="Concentration in container" path="apap_ref_po_1000mg|Organism|Kidney|Intracellular|SULT2A1|Concentration in container" unit="µmol/l" persistable="0" formulaId="8174" />
    <Observer id="8191" entityId="IdAiw8VLR06cpumXUgWwpQ" name="Concentration in container" path="apap_ref_po_1000mg|Organism|Kidney|Intracellular|UGT1A6 (UGT1A1)|Concentration in container" unit="µmol/l" persistable="0" formulaId="8192" />
    <Observer id="8209" entityId="p8ZLvX8spU-d0kSuEV-Fgw" name="Concentration in container" path="apap_ref_po_1000mg|Organism|Kidney|Intracellular|UGT1A1|Concentration in container" unit="µmol/l" persistable="0" formulaId="8210" />
    <Observer id="8227" entityId="6OMiBnrBYkWa59B9g7jf4w" name="Concentration in container" path="apap_ref_po_1000mg|Organism|Kidney|Intracellular|UGT1A9 (UGT1A1)|Concentration in container" unit="µmol/l" persistable="0" formulaId="8228" />
    <Observer id="8245" entityId="f-oAKSd5R0S81xrgn58yOQ" name="Concentration in container" path="apap_ref_po_1000mg|Organism|Kidney|Intracellular|CYP1A2|Concentration in container" unit="µmol/l" persistable="0" formulaId="8246" />
    <Observer id="8263" entityId="-JrFHZVEqUma-8MBj49lgw" name="Concentration in container" path="apap_ref_po_1000mg|Organism|Kidney|Intracellular|GSTT1|Concentration in container" unit="µmol/l" persistable="0" formulaId="8264" />
    <Observer id="8281" entityId="yV-tKZBi0UeL-IwwLb07Uw" name="Concentration in container" path="apap_ref_po_1000mg|Organism|Kidney|Intracellular|ABCC3|Concentration in container" unit="µmol/l" persistable="0" formulaId="8282" />
    <Observer id="8289" entityId="S1AdK4_VPEuen4_4Xy-nqA" name="Concentration in container" path="apap_ref_po_1000mg|Organism|Kidney|Intracellular|acetaminophen|Concentration in container" unit="µmol/l" persistable="0" formulaId="8290" />
    <Observer id="8297" entityId="SgC995h6OUyAv619vPPHmQ" name="Concentration in container" path="apap_ref_po_1000mg|Organism|Kidney|Intracellular|APAPC|Concentration in container" unit="µmol/l" persistable="0" formulaId="8298" />
    <Observer id="8305" entityId="cyOH7nS6-0qcZbFKEavT3A" name="Concentration in container" path="apap_ref_po_1000mg|Organism|Kidney|Intracellular|APAPG|Concentration in container" unit="µmol/l" persistable="0" formulaId="8306" />
    <Observer id="8313" entityId="A8gCTM0Uu0yToeiZqCXjdQ" name="Concentration in container" path="apap_ref_po_1000mg|Organism|Kidney|Intracellular|APAPS|Concentration in container" unit="µmol/l" persistable="0" formulaId="8314" />
    <Observer id="8321" entityId="7tfroyAD906i-V9hDjgQFg" name="Concentration in container" path="apap_ref_po_1000mg|Organism|Kidney|Intracellular|NAPQI|Concentration in container" unit="µmol/l" persistable="0" formulaId="8322" />
    <Observer id="8359" entityId="s3otmiLxhkSwAoKfn8PCSw" name="Concentration in container" path="apap_ref_po_1000mg|Organism|Kidney|Urine|acetaminophen|Concentration in container" unit="µmol/l" persistable="0" formulaId="8360" />
    <Observer id="8361" entityId="COV0aQD6mkuCvG5UKcUP2A" name="Fraction excreted" path="apap_ref_po_1000mg|Organism|Kidney|Urine|acetaminophen|Fraction excreted" persistable="1" formulaId="8362" />
    <Observer id="8366" entityId="rahjO98-vk-Hq905xg0Wbw" name="Concentration in container" path="apap_ref_po_1000mg|Organism|Kidney|Urine|APAPC|Concentration in container" unit="µmol/l" persistable="0" formulaId="8367" />
    <Observer id="8368" entityId="tpoeUxnO5kmLvi1CRODjzA" name="Fraction excreted" path="apap_ref_po_1000mg|Organism|Kidney|Urine|APAPC|Fraction excreted" persistable="1" formulaId="8369" />
    <Observer id="8373" entityId="8JzOqN0gEEKq44oeHtLvzQ" name="Concentration in container" path="apap_ref_po_1000mg|Organism|Kidney|Urine|APAPG|Concentration in container" unit="µmol/l" persistable="0" formulaId="8374" />
    <Observer id="8375" entityId="bVlKWuZqeUqB-TTkPnnH1w" name="Fraction excreted" path="apap_ref_po_1000mg|Organism|Kidney|Urine|APAPG|Fraction excreted" persistable="1" formulaId="8376" />
    <Observer id="8380" entityId="ZLjbNJ6JikCaQ8mBF9coSA" name="Concentration in container" path="apap_ref_po_1000mg|Organism|Kidney|Urine|APAPS|Concentration in container" unit="µmol/l" persistable="0" formulaId="8381" />
    <Observer id="8382" entityId="9SSyUlXavUWAHuxJA6BwRQ" name="Fraction excreted" path="apap_ref_po_1000mg|Organism|Kidney|Urine|APAPS|Fraction excreted" persistable="1" formulaId="8383" />
    <Observer id="8387" entityId="PaFca8AZKUu3GIMq9WrQKw" name="Concentration in container" path="apap_ref_po_1000mg|Organism|Kidney|Urine|NAPQI|Concentration in container" unit="µmol/l" persistable="0" formulaId="8388" />
    <Observer id="8389" entityId="PCT0TSjPoky422mvbe8oug" name="Fraction excreted" path="apap_ref_po_1000mg|Organism|Kidney|Urine|NAPQI|Fraction excreted" persistable="1" formulaId="8390" />
    <Observer id="8391" entityId="gm0h1oP7sUy2KkWJVKTcCw" name="Interstitial Unbound" path="apap_ref_po_1000mg|Organism|Kidney|acetaminophen|Interstitial Unbound" unit="µmol/l" persistable="0" formulaId="8392" />
    <Observer id="8393" entityId="RSGxIKcCjUC1ww7eZmZ-LQ" name="Intracellular Unbound" path="apap_ref_po_1000mg|Organism|Kidney|acetaminophen|Intracellular Unbound" unit="µmol/l" persistable="0" formulaId="8394" />
    <Observer id="8395" entityId="VsSpv2S7rkuGBpzFSYRWWA" name="Tissue" path="apap_ref_po_1000mg|Organism|Kidney|acetaminophen|Tissue" unit="µmol/l" persistable="0" formulaId="8396" />
    <Observer id="8397" entityId="hM_6JTtj5EqJVy8gDUpWog" name="Interstitial Unbound" path="apap_ref_po_1000mg|Organism|Kidney|APAPC|Interstitial Unbound" unit="µmol/l" persistable="0" formulaId="8398" />
    <Observer id="8399" entityId="A9zngVL23U2WHvRupF3AEQ" name="Intracellular Unbound" path="apap_ref_po_1000mg|Organism|Kidney|APAPC|Intracellular Unbound" unit="µmol/l" persistable="0" formulaId="8400" />
    <Observer id="8401" entityId="IB279XiSqEGGk6OcIzBy0w" name="Tissue" path="apap_ref_po_1000mg|Organism|Kidney|APAPC|Tissue" unit="µmol/l" persistable="0" formulaId="8402" />
    <Observer id="8403" entityId="VhL9aArj_ka2-SJu9ta1Yg" name="Interstitial Unbound" path="apap_ref_po_1000mg|Organism|Kidney|APAPG|Interstitial Unbound" unit="µmol/l" persistable="0" formulaId="8404" />
    <Observer id="8405" entityId="hkwbD8jJ40SgnAZceu67CA" name="Intracellular Unbound" path="apap_ref_po_1000mg|Organism|Kidney|APAPG|Intracellular Unbound" unit="µmol/l" persistable="0" formulaId="8406" />
    <Observer id="8407" entityId="TijvGM8oTEWJFhEFTJCbzg" name="Tissue" path="apap_ref_po_1000mg|Organism|Kidney|APAPG|Tissue" unit="µmol/l" persistable="0" formulaId="8408" />
    <Observer id="8409" entityId="hHv1x5wYvkqfCgDqXahNqg" name="Interstitial Unbound" path="apap_ref_po_1000mg|Organism|Kidney|APAPS|Interstitial Unbound" unit="µmol/l" persistable="0" formulaId="8410" />
    <Observer id="8411" entityId="bMPZshDq4UmIZmbK38JHig" name="Intracellular Unbound" path="apap_ref_po_1000mg|Organism|Kidney|APAPS|Intracellular Unbound" unit="µmol/l" persistable="0" formulaId="8412" />
    <Observer id="8413" entityId="Ri1qsyM1KEufEHhxg6wGpA" name="Tissue" path="apap_ref_po_1000mg|Organism|Kidney|APAPS|Tissue" unit="µmol/l" persistable="0" formulaId="8414" />
    <Observer id="8415" entityId="U1TQPKa-rUuEBR8-26nSkw" name="Interstitial Unbound" path="apap_ref_po_1000mg|Organism|Kidney|NAPQI|Interstitial Unbound" unit="µmol/l" persistable="0" formulaId="8416" />
    <Observer id="8417" entityId="Au-h8kBtxEmoKauUcKTnqg" name="Intracellular Unbound" path="apap_ref_po_1000mg|Organism|Kidney|NAPQI|Intracellular Unbound" unit="µmol/l" persistable="0" formulaId="8418" />
    <Observer id="8419" entityId="Xi6qWBvUW0GzazfCZJxilQ" name="Tissue" path="apap_ref_po_1000mg|Organism|Kidney|NAPQI|Tissue" unit="µmol/l" persistable="0" formulaId="8420" />
    <Observer id="8725" entityId="ignrjWACtEibr9ZYtSULsw" name="Concentration in lumen" path="apap_ref_po_1000mg|Organism|Lumen|Stomach|acetaminophen|Concentration in lumen" unit="µmol/l" persistable="0" formulaId="8727" />
    <Observer id="8768" entityId="BzrdUk8pW0acwOw98G5GAw" name="Concentration in lumen" path="apap_ref_po_1000mg|Organism|Lumen|Stomach|APAPC|Concentration in lumen" unit="µmol/l" persistable="0" formulaId="8770" />
    <Observer id="8811" entityId="usaUU9-wCUyBALGn39tYAg" name="Concentration in lumen" path="apap_ref_po_1000mg|Organism|Lumen|Stomach|APAPG|Concentration in lumen" unit="µmol/l" persistable="0" formulaId="8813" />
    <Observer id="8854" entityId="XzpIqZrSoEmHff0dFonCfA" name="Concentration in lumen" path="apap_ref_po_1000mg|Organism|Lumen|Stomach|APAPS|Concentration in lumen" unit="µmol/l" persistable="0" formulaId="8856" />
    <Observer id="8897" entityId="DCe_BQ7-N0WJQCYJAO8q8g" name="Concentration in lumen" path="apap_ref_po_1000mg|Organism|Lumen|Stomach|NAPQI|Concentration in lumen" unit="µmol/l" persistable="0" formulaId="8899" />
    <Observer id="9210" entityId="UXI1fC4_R0CcONhIHqCtgg" name="Concentration in lumen" path="apap_ref_po_1000mg|Organism|Lumen|Duodenum|acetaminophen|Concentration in lumen" unit="µmol/l" persistable="0" formulaId="9211" />
    <Observer id="9212" entityId="xqCdy8teSk-wX56BaMqb0w" name="Fraction of oral drug mass absorbed into mucosa segment" path="apap_ref_po_1000mg|Organism|Lumen|Duodenum|acetaminophen|Fraction of oral drug mass absorbed into mucosa segment" persistable="0" formulaId="9214" />
    <Observer id="9251" entityId="DozBYqQQKkyd2IePL5X0mw" name="Concentration in lumen" path="apap_ref_po_1000mg|Organism|Lumen|Duodenum|APAPC|Concentration in lumen" unit="µmol/l" persistable="0" formulaId="9252" />
    <Observer id="9253" entityId="bSCFs0pQkUiifO_d71B4CA" name="Fraction of oral drug mass absorbed into mucosa segment" path="apap_ref_po_1000mg|Organism|Lumen|Duodenum|APAPC|Fraction of oral drug mass absorbed into mucosa segment" persistable="0" formulaId="9255" />
    <Observer id="9292" entityId="WXi_zwwzk0OwI-vZd-7Ctg" name="Concentration in lumen" path="apap_ref_po_1000mg|Organism|Lumen|Duodenum|APAPG|Concentration in lumen" unit="µmol/l" persistable="0" formulaId="9293" />
    <Observer id="9294" entityId="4h2qCAlgbk-zlLIU-TWXaA" name="Fraction of oral drug mass absorbed into mucosa segment" path="apap_ref_po_1000mg|Organism|Lumen|Duodenum|APAPG|Fraction of oral drug mass absorbed into mucosa segment" persistable="0" formulaId="9296" />
    <Observer id="9333" entityId="ZAuqJrtOK0qh6VBqdaoPyw" name="Concentration in lumen" path="apap_ref_po_1000mg|Organism|Lumen|Duodenum|APAPS|Concentration in lumen" unit="µmol/l" persistable="0" formulaId="9334" />
    <Observer id="9335" entityId="y1hv5eM-SESZH1aDHcK62A" name="Fraction of oral drug mass absorbed into mucosa segment" path="apap_ref_po_1000mg|Organism|Lumen|Duodenum|APAPS|Fraction of oral drug mass absorbed into mucosa segment" persistable="0" formulaId="9337" />
    <Observer id="9374" entityId="UgiqRTgX4ka7QKff6lxQ3w" name="Concentration in lumen" path="apap_ref_po_1000mg|Organism|Lumen|Duodenum|NAPQI|Concentration in lumen" unit="µmol/l" persistable="0" formulaId="9375" />
    <Observer id="9376" entityId="GZyzpkRID0Olu4hZ9OyUQg" name="Fraction of oral drug mass absorbed into mucosa segment" path="apap_ref_po_1000mg|Organism|Lumen|Duodenum|NAPQI|Fraction of oral drug mass absorbed into mucosa segment" persistable="0" formulaId="9378" />
    <Observer id="9687" entityId="HCx8BdMAskaTkqqR6Ux0CQ" name="Concentration in lumen" path="apap_ref_po_1000mg|Organism|Lumen|UpperJejunum|acetaminophen|Concentration in lumen" unit="µmol/l" persistable="0" formulaId="9688" />
    <Observer id="9689" entityId="OvSiXuBGR022fdCN3EN_jA" name="Fraction of oral drug mass absorbed into mucosa segment" path="apap_ref_po_1000mg|Organism|Lumen|UpperJejunum|acetaminophen|Fraction of oral drug mass absorbed into mucosa segment" persistable="0" formulaId="9690" />
    <Observer id="9727" entityId="9xFEoBde-UeHY429xxlmoA" name="Concentration in lumen" path="apap_ref_po_1000mg|Organism|Lumen|UpperJejunum|APAPC|Concentration in lumen" unit="µmol/l" persistable="0" formulaId="9728" />
    <Observer id="9729" entityId="-_92-NTNFkKDuQnys-TBVQ" name="Fraction of oral drug mass absorbed into mucosa segment" path="apap_ref_po_1000mg|Organism|Lumen|UpperJejunum|APAPC|Fraction of oral drug mass absorbed into mucosa segment" persistable="0" formulaId="9730" />
    <Observer id="9767" entityId="ryhb4hkERkyVxFJAMq0EUw" name="Concentration in lumen" path="apap_ref_po_1000mg|Organism|Lumen|UpperJejunum|APAPG|Concentration in lumen" unit="µmol/l" persistable="0" formulaId="9768" />
    <Observer id="9769" entityId="0nhtKfVqhEWtIydViPfAKQ" name="Fraction of oral drug mass absorbed into mucosa segment" path="apap_ref_po_1000mg|Organism|Lumen|UpperJejunum|APAPG|Fraction of oral drug mass absorbed into mucosa segment" persistable="0" formulaId="9770" />
    <Observer id="9807" entityId="tUSwV5RPlUmtxbU3hRSMOQ" name="Concentration in lumen" path="apap_ref_po_1000mg|Organism|Lumen|UpperJejunum|APAPS|Concentration in lumen" unit="µmol/l" persistable="0" formulaId="9808" />
    <Observer id="9809" entityId="o_5JyvQWi0WM4zR8o_m2Rw" name="Fraction of oral drug mass absorbed into mucosa segment" path="apap_ref_po_1000mg|Organism|Lumen|UpperJejunum|APAPS|Fraction of oral drug mass absorbed into mucosa segment" persistable="0" formulaId="9810" />
    <Observer id="9847" entityId="5D8RS9yM-kq9X9kPP5H0pw" name="Concentration in lumen" path="apap_ref_po_1000mg|Organism|Lumen|UpperJejunum|NAPQI|Concentration in lumen" unit="µmol/l" persistable="0" formulaId="9848" />
    <Observer id="9849" entityId="ROOYQ-GpOEycFclfEzVF7Q" name="Fraction of oral drug mass absorbed into mucosa segment" path="apap_ref_po_1000mg|Organism|Lumen|UpperJejunum|NAPQI|Fraction of oral drug mass absorbed into mucosa segment" persistable="0" formulaId="9850" />
    <Observer id="10159" entityId="FYuNoDEZe02hoFIxnPLHRA" name="Concentration in lumen" path="apap_ref_po_1000mg|Organism|Lumen|LowerJejunum|acetaminophen|Concentration in lumen" unit="µmol/l" persistable="0" formulaId="10160" />
    <Observer id="10161" entityId="Fdyu-eubb0-kPS9HYpd8rA" name="Fraction of oral drug mass absorbed into mucosa segment" path="apap_ref_po_1000mg|Organism|Lumen|LowerJejunum|acetaminophen|Fraction of oral drug mass absorbed into mucosa segment" persistable="0" formulaId="10162" />
    <Observer id="10199" entityId="ujz7QfVuC023nLSzB4Hh6w" name="Concentration in lumen" path="apap_ref_po_1000mg|Organism|Lumen|LowerJejunum|APAPC|Concentration in lumen" unit="µmol/l" persistable="0" formulaId="10200" />
    <Observer id="10201" entityId="skRYMijhLUCfi06JjAhjcA" name="Fraction of oral drug mass absorbed into mucosa segment" path="apap_ref_po_1000mg|Organism|Lumen|LowerJejunum|APAPC|Fraction of oral drug mass absorbed into mucosa segment" persistable="0" formulaId="10202" />
    <Observer id="10239" entityId="I6BmMsJLPkudOwYqPPQbbg" name="Concentration in lumen" path="apap_ref_po_1000mg|Organism|Lumen|LowerJejunum|APAPG|Concentration in lumen" unit="µmol/l" persistable="0" formulaId="10240" />
    <Observer id="10241" entityId="OKkghUSYMU2pDAsb-2PGBA" name="Fraction of oral drug mass absorbed into mucosa segment" path="apap_ref_po_1000mg|Organism|Lumen|LowerJejunum|APAPG|Fraction of oral drug mass absorbed into mucosa segment" persistable="0" formulaId="10242" />
    <Observer id="10279" entityId="wN9KcilO90ajDC4nAiublg" name="Concentration in lumen" path="apap_ref_po_1000mg|Organism|Lumen|LowerJejunum|APAPS|Concentration in lumen" unit="µmol/l" persistable="0" formulaId="10280" />
    <Observer id="10281" entityId="H-0iMKj4YkGJbUTeOVunNQ" name="Fraction of oral drug mass absorbed into mucosa segment" path="apap_ref_po_1000mg|Organism|Lumen|LowerJejunum|APAPS|Fraction of oral drug mass absorbed into mucosa segment" persistable="0" formulaId="10282" />
    <Observer id="10319" entityId="lUzPwdptd02tEbT2_xrkXQ" name="Concentration in lumen" path="apap_ref_po_1000mg|Organism|Lumen|LowerJejunum|NAPQI|Concentration in lumen" unit="µmol/l" persistable="0" formulaId="10320" />
    <Observer id="10321" entityId="Tc7K0nrT2kq-PT4pyUTcFA" name="Fraction of oral drug mass absorbed into mucosa segment" path="apap_ref_po_1000mg|Organism|Lumen|LowerJejunum|NAPQI|Fraction of oral drug mass absorbed into mucosa segment" persistable="0" formulaId="10322" />
    <Observer id="10631" entityId="L-K7d-_RN0-F6ifussqXcA" name="Concentration in lumen" path="apap_ref_po_1000mg|Organism|Lumen|UpperIleum|acetaminophen|Concentration in lumen" unit="µmol/l" persistable="0" formulaId="10632" />
    <Observer id="10633" entityId="NjX9AOauc0qoLHNO-4j81w" name="Fraction of oral drug mass absorbed into mucosa segment" path="apap_ref_po_1000mg|Organism|Lumen|UpperIleum|acetaminophen|Fraction of oral drug mass absorbed into mucosa segment" persistable="0" formulaId="10634" />
    <Observer id="10671" entityId="Fk8EzYTHokKwHXUlAhYDsw" name="Concentration in lumen" path="apap_ref_po_1000mg|Organism|Lumen|UpperIleum|APAPC|Concentration in lumen" unit="µmol/l" persistable="0" formulaId="10672" />
    <Observer id="10673" entityId="SfKIzGPX6kKv-1oKfxv5mw" name="Fraction of oral drug mass absorbed into mucosa segment" path="apap_ref_po_1000mg|Organism|Lumen|UpperIleum|APAPC|Fraction of oral drug mass absorbed into mucosa segment" persistable="0" formulaId="10674" />
    <Observer id="10711" entityId="DfjeR-j1uk2bloAgVEcdJg" name="Concentration in lumen" path="apap_ref_po_1000mg|Organism|Lumen|UpperIleum|APAPG|Concentration in lumen" unit="µmol/l" persistable="0" formulaId="10712" />
    <Observer id="10713" entityId="Fgw7PgsCAk2AEkNoO8hYtA" name="Fraction of oral drug mass absorbed into mucosa segment" path="apap_ref_po_1000mg|Organism|Lumen|UpperIleum|APAPG|Fraction of oral drug mass absorbed into mucosa segment" persistable="0" formulaId="10714" />
    <Observer id="10751" entityId="Gw2eeVzezkOvBkL3O8lpgw" name="Concentration in lumen" path="apap_ref_po_1000mg|Organism|Lumen|UpperIleum|APAPS|Concentration in lumen" unit="µmol/l" persistable="0" formulaId="10752" />
    <Observer id="10753" entityId="kq-nW_h3KESMrxPW-isugA" name="Fraction of oral drug mass absorbed into mucosa segment" path="apap_ref_po_1000mg|Organism|Lumen|UpperIleum|APAPS|Fraction of oral drug mass absorbed into mucosa segment" persistable="0" formulaId="10754" />
    <Observer id="10791" entityId="ywvnHmD0JEimvvHVWGiLMQ" name="Concentration in lumen" path="apap_ref_po_1000mg|Organism|Lumen|UpperIleum|NAPQI|Concentration in lumen" unit="µmol/l" persistable="0" formulaId="10792" />
    <Observer id="10793" entityId="6vuUy6Lh8U2w7-2LfkiF_A" name="Fraction of oral drug mass absorbed into mucosa segment" path="apap_ref_po_1000mg|Organism|Lumen|UpperIleum|NAPQI|Fraction of oral drug mass absorbed into mucosa segment" persistable="0" formulaId="10794" />
    <Observer id="11103" entityId="7WyJ6b-JDEi3t_n-zqkPYA" name="Concentration in lumen" path="apap_ref_po_1000mg|Organism|Lumen|LowerIleum|acetaminophen|Concentration in lumen" unit="µmol/l" persistable="0" formulaId="11104" />
    <Observer id="11105" entityId="1YTT27F2mEW48H9b28yQfA" name="Fraction of oral drug mass absorbed into mucosa segment" path="apap_ref_po_1000mg|Organism|Lumen|LowerIleum|acetaminophen|Fraction of oral drug mass absorbed into mucosa segment" persistable="0" formulaId="11106" />
    <Observer id="11143" entityId="RTF5ttrpVki-dVqwQY-71A" name="Concentration in lumen" path="apap_ref_po_1000mg|Organism|Lumen|LowerIleum|APAPC|Concentration in lumen" unit="µmol/l" persistable="0" formulaId="11144" />
    <Observer id="11145" entityId="koKh3pGmNUqiUkhisy3Diw" name="Fraction of oral drug mass absorbed into mucosa segment" path="apap_ref_po_1000mg|Organism|Lumen|LowerIleum|APAPC|Fraction of oral drug mass absorbed into mucosa segment" persistable="0" formulaId="11146" />
    <Observer id="11183" entityId="HkclEfyiWkaJ2dOL5DloZQ" name="Concentration in lumen" path="apap_ref_po_1000mg|Organism|Lumen|LowerIleum|APAPG|Concentration in lumen" unit="µmol/l" persistable="0" formulaId="11184" />
    <Observer id="11185" entityId="_githlIqxUillTnf5jA5Fw" name="Fraction of oral drug mass absorbed into mucosa segment" path="apap_ref_po_1000mg|Organism|Lumen|LowerIleum|APAPG|Fraction of oral drug mass absorbed into mucosa segment" persistable="0" formulaId="11186" />
    <Observer id="11223" entityId="2C41vNkeHkCPhHUopG1mBg" name="Concentration in lumen" path="apap_ref_po_1000mg|Organism|Lumen|LowerIleum|APAPS|Concentration in lumen" unit="µmol/l" persistable="0" formulaId="11224" />
    <Observer id="11225" entityId="L4MULds5sEu4bkQf-sMk8A" name="Fraction of oral drug mass absorbed into mucosa segment" path="apap_ref_po_1000mg|Organism|Lumen|LowerIleum|APAPS|Fraction of oral drug mass absorbed into mucosa segment" persistable="0" formulaId="11226" />
    <Observer id="11263" entityId="agPr3thHwkSUPACvgFtAtQ" name="Concentration in lumen" path="apap_ref_po_1000mg|Organism|Lumen|LowerIleum|NAPQI|Concentration in lumen" unit="µmol/l" persistable="0" formulaId="11264" />
    <Observer id="11265" entityId="RF5b5yJFukGFZybgLYg22g" name="Fraction of oral drug mass absorbed into mucosa segment" path="apap_ref_po_1000mg|Organism|Lumen|LowerIleum|NAPQI|Fraction of oral drug mass absorbed into mucosa segment" persistable="0" formulaId="11266" />
    <Observer id="11577" entityId="H7AoKQGymUSIVCL29WrnNg" name="Concentration in lumen" path="apap_ref_po_1000mg|Organism|Lumen|Caecum|acetaminophen|Concentration in lumen" unit="µmol/l" persistable="0" formulaId="11578" />
    <Observer id="11579" entityId="ZGUemAS0CUeLtFJOw0cE1w" name="Fraction of oral drug mass absorbed into mucosa segment" path="apap_ref_po_1000mg|Organism|Lumen|Caecum|acetaminophen|Fraction of oral drug mass absorbed into mucosa segment" persistable="0" formulaId="11580" />
    <Observer id="11617" entityId="tNHbKq_HKEalbjdqE8Zm0g" name="Concentration in lumen" path="apap_ref_po_1000mg|Organism|Lumen|Caecum|APAPC|Concentration in lumen" unit="µmol/l" persistable="0" formulaId="11618" />
    <Observer id="11619" entityId="Jmd090YZcUayOOL2nsF3jg" name="Fraction of oral drug mass absorbed into mucosa segment" path="apap_ref_po_1000mg|Organism|Lumen|Caecum|APAPC|Fraction of oral drug mass absorbed into mucosa segment" persistable="0" formulaId="11620" />
    <Observer id="11657" entityId="M9pYB80YF0e7YE_HPOtTSQ" name="Concentration in lumen" path="apap_ref_po_1000mg|Organism|Lumen|Caecum|APAPG|Concentration in lumen" unit="µmol/l" persistable="0" formulaId="11658" />
    <Observer id="11659" entityId="g3lGs3qYaEmTOQR7nTRfjw" name="Fraction of oral drug mass absorbed into mucosa segment" path="apap_ref_po_1000mg|Organism|Lumen|Caecum|APAPG|Fraction of oral drug mass absorbed into mucosa segment" persistable="0" formulaId="11660" />
    <Observer id="11697" entityId="jtdg5OU0a0WhikTJfnumLg" name="Concentration in lumen" path="apap_ref_po_1000mg|Organism|Lumen|Caecum|APAPS|Concentration in lumen" unit="µmol/l" persistable="0" formulaId="11698" />
    <Observer id="11699" entityId="piozoyNoQEmUn-L6ls-fhg" name="Fraction of oral drug mass absorbed into mucosa segment" path="apap_ref_po_1000mg|Organism|Lumen|Caecum|APAPS|Fraction of oral drug mass absorbed into mucosa segment" persistable="0" formulaId="11700" />
    <Observer id="11737" entityId="8CR1oP87kE2LsRXMkfir-g" name="Concentration in lumen" path="apap_ref_po_1000mg|Organism|Lumen|Caecum|NAPQI|Concentration in lumen" unit="µmol/l" persistable="0" formulaId="11738" />
    <Observer id="11739" entityId="PC4vTbL7Y0ezAaEX3uKgOw" name="Fraction of oral drug mass absorbed into mucosa segment" path="apap_ref_po_1000mg|Organism|Lumen|Caecum|NAPQI|Fraction of oral drug mass absorbed into mucosa segment" persistable="0" formulaId="11740" />
    <Observer id="12049" entityId="4WRumj5hakOol-DzMxMMGA" name="Concentration in lumen" path="apap_ref_po_1000mg|Organism|Lumen|ColonAscendens|acetaminophen|Concentration in lumen" unit="µmol/l" persistable="0" formulaId="12050" />
    <Observer id="12051" entityId="hbDHq__REEC5JgCasTe5ng" name="Fraction of oral drug mass absorbed into mucosa segment" path="apap_ref_po_1000mg|Organism|Lumen|ColonAscendens|acetaminophen|Fraction of oral drug mass absorbed into mucosa segment" persistable="0" formulaId="12052" />
    <Observer id="12089" entityId="4VTCtxjvkE6kVSGbcLXUFQ" name="Concentration in lumen" path="apap_ref_po_1000mg|Organism|Lumen|ColonAscendens|APAPC|Concentration in lumen" unit="µmol/l" persistable="0" formulaId="12090" />
    <Observer id="12091" entityId="8NIzCZuD1k-nR6wh3g0ADA" name="Fraction of oral drug mass absorbed into mucosa segment" path="apap_ref_po_1000mg|Organism|Lumen|ColonAscendens|APAPC|Fraction of oral drug mass absorbed into mucosa segment" persistable="0" formulaId="12092" />
    <Observer id="12129" entityId="x6wKrFZhlkStIFQvI3wOog" name="Concentration in lumen" path="apap_ref_po_1000mg|Organism|Lumen|ColonAscendens|APAPG|Concentration in lumen" unit="µmol/l" persistable="0" formulaId="12130" />
    <Observer id="12131" entityId="nY8oihAr1keS983atBI6bA" name="Fraction of oral drug mass absorbed into mucosa segment" path="apap_ref_po_1000mg|Organism|Lumen|ColonAscendens|APAPG|Fraction of oral drug mass absorbed into mucosa segment" persistable="0" formulaId="12132" />
    <Observer id="12169" entityId="cuDrOIMqskGJUkh0ABMuuQ" name="Concentration in lumen" path="apap_ref_po_1000mg|Organism|Lumen|ColonAscendens|APAPS|Concentration in lumen" unit="µmol/l" persistable="0" formulaId="12170" />
    <Observer id="12171" entityId="IChwJfVq9kKTyYTcoCArjg" name="Fraction of oral drug mass absorbed into mucosa segment" path="apap_ref_po_1000mg|Organism|Lumen|ColonAscendens|APAPS|Fraction of oral drug mass absorbed into mucosa segment" persistable="0" formulaId="12172" />
    <Observer id="12209" entityId="Pvy4uvd34Eivzxy0L1_poQ" name="Concentration in lumen" path="apap_ref_po_1000mg|Organism|Lumen|ColonAscendens|NAPQI|Concentration in lumen" unit="µmol/l" persistable="0" formulaId="12210" />
    <Observer id="12211" entityId="ilw4jN3wv06VBfY2xdoqCg" name="Fraction of oral drug mass absorbed into mucosa segment" path="apap_ref_po_1000mg|Organism|Lumen|ColonAscendens|NAPQI|Fraction of oral drug mass absorbed into mucosa segment" persistable="0" formulaId="12212" />
    <Observer id="12521" entityId="Dg2qdVpgmk-tZWLaWgbEQA" name="Concentration in lumen" path="apap_ref_po_1000mg|Organism|Lumen|ColonTransversum|acetaminophen|Concentration in lumen" unit="µmol/l" persistable="0" formulaId="12522" />
    <Observer id="12523" entityId="SfCLaeI3ykK453zFFmMOKw" name="Fraction of oral drug mass absorbed into mucosa segment" path="apap_ref_po_1000mg|Organism|Lumen|ColonTransversum|acetaminophen|Fraction of oral drug mass absorbed into mucosa segment" persistable="0" formulaId="12524" />
    <Observer id="12561" entityId="SZUpeDwcP0KRc30aAHLf3A" name="Concentration in lumen" path="apap_ref_po_1000mg|Organism|Lumen|ColonTransversum|APAPC|Concentration in lumen" unit="µmol/l" persistable="0" formulaId="12562" />
    <Observer id="12563" entityId="ZsncaoSY0EuWjWBdjUSLfQ" name="Fraction of oral drug mass absorbed into mucosa segment" path="apap_ref_po_1000mg|Organism|Lumen|ColonTransversum|APAPC|Fraction of oral drug mass absorbed into mucosa segment" persistable="0" formulaId="12564" />
    <Observer id="12601" entityId="4ozg5XMQ2UC1xn59MeLKkg" name="Concentration in lumen" path="apap_ref_po_1000mg|Organism|Lumen|ColonTransversum|APAPG|Concentration in lumen" unit="µmol/l" persistable="0" formulaId="12602" />
    <Observer id="12603" entityId="Hey63PzWWE2XrYe1M2AC9g" name="Fraction of oral drug mass absorbed into mucosa segment" path="apap_ref_po_1000mg|Organism|Lumen|ColonTransversum|APAPG|Fraction of oral drug mass absorbed into mucosa segment" persistable="0" formulaId="12604" />
    <Observer id="12641" entityId="ULUndPH_BkqagDkiDPbXuw" name="Concentration in lumen" path="apap_ref_po_1000mg|Organism|Lumen|ColonTransversum|APAPS|Concentration in lumen" unit="µmol/l" persistable="0" formulaId="12642" />
    <Observer id="12643" entityId="fSOo9HYcUESHyQjOp8h8rw" name="Fraction of oral drug mass absorbed into mucosa segment" path="apap_ref_po_1000mg|Organism|Lumen|ColonTransversum|APAPS|Fraction of oral drug mass absorbed into mucosa segment" persistable="0" formulaId="12644" />
    <Observer id="12681" entityId="1gEOgxTY6ECHcWTu1nErZg" name="Concentration in lumen" path="apap_ref_po_1000mg|Organism|Lumen|ColonTransversum|NAPQI|Concentration in lumen" unit="µmol/l" persistable="0" formulaId="12682" />
    <Observer id="12683" entityId="6TgWXFROSkq4MxGhNAtIEg" name="Fraction of oral drug mass absorbed into mucosa segment" path="apap_ref_po_1000mg|Organism|Lumen|ColonTransversum|NAPQI|Fraction of oral drug mass absorbed into mucosa segment" persistable="0" formulaId="12684" />
    <Observer id="12993" entityId="v77VUKEbrUCi9NR2evERvQ" name="Concentration in lumen" path="apap_ref_po_1000mg|Organism|Lumen|ColonDescendens|acetaminophen|Concentration in lumen" unit="µmol/l" persistable="0" formulaId="12994" />
    <Observer id="12995" entityId="DLfRRal7XUmpX-K4nGSQ4A" name="Fraction of oral drug mass absorbed into mucosa segment" path="apap_ref_po_1000mg|Organism|Lumen|ColonDescendens|acetaminophen|Fraction of oral drug mass absorbed into mucosa segment" persistable="0" formulaId="12996" />
    <Observer id="13033" entityId="rFMF_WW9YU-fn4IFA7ETrQ" name="Concentration in lumen" path="apap_ref_po_1000mg|Organism|Lumen|ColonDescendens|APAPC|Concentration in lumen" unit="µmol/l" persistable="0" formulaId="13034" />
    <Observer id="13035" entityId="jPm9h4nwmk2WXtPJWzLV0w" name="Fraction of oral drug mass absorbed into mucosa segment" path="apap_ref_po_1000mg|Organism|Lumen|ColonDescendens|APAPC|Fraction of oral drug mass absorbed into mucosa segment" persistable="0" formulaId="13036" />
    <Observer id="13073" entityId="Sq0HME-vvUWuDvI68EKPvQ" name="Concentration in lumen" path="apap_ref_po_1000mg|Organism|Lumen|ColonDescendens|APAPG|Concentration in lumen" unit="µmol/l" persistable="0" formulaId="13074" />
    <Observer id="13075" entityId="qTBNo7zyqEG07bLRcr1Xxg" name="Fraction of oral drug mass absorbed into mucosa segment" path="apap_ref_po_1000mg|Organism|Lumen|ColonDescendens|APAPG|Fraction of oral drug mass absorbed into mucosa segment" persistable="0" formulaId="13076" />
    <Observer id="13113" entityId="mK5mK3_DSUqoyKg6LCYsbQ" name="Concentration in lumen" path="apap_ref_po_1000mg|Organism|Lumen|ColonDescendens|APAPS|Concentration in lumen" unit="µmol/l" persistable="0" formulaId="13114" />
    <Observer id="13115" entityId="_kk-j3VOuEq4bgQoVNKztg" name="Fraction of oral drug mass absorbed into mucosa segment" path="apap_ref_po_1000mg|Organism|Lumen|ColonDescendens|APAPS|Fraction of oral drug mass absorbed into mucosa segment" persistable="0" formulaId="13116" />
    <Observer id="13153" entityId="QknXiZe7TUKkNApAYMubyg" name="Concentration in lumen" path="apap_ref_po_1000mg|Organism|Lumen|ColonDescendens|NAPQI|Concentration in lumen" unit="µmol/l" persistable="0" formulaId="13154" />
    <Observer id="13155" entityId="uCxjcLKj7EW2070fS0P9sQ" name="Fraction of oral drug mass absorbed into mucosa segment" path="apap_ref_po_1000mg|Organism|Lumen|ColonDescendens|NAPQI|Fraction of oral drug mass absorbed into mucosa segment" persistable="0" formulaId="13156" />
    <Observer id="13465" entityId="8awnkzkjYkCk0joCLWgbpQ" name="Concentration in lumen" path="apap_ref_po_1000mg|Organism|Lumen|ColonSigmoid|acetaminophen|Concentration in lumen" unit="µmol/l" persistable="0" formulaId="13466" />
    <Observer id="13467" entityId="L62rz7CCZ06NUrQbTc70fQ" name="Fraction of oral drug mass absorbed into mucosa segment" path="apap_ref_po_1000mg|Organism|Lumen|ColonSigmoid|acetaminophen|Fraction of oral drug mass absorbed into mucosa segment" persistable="0" formulaId="13468" />
    <Observer id="13505" entityId="h313BfevX0eY_3HxK2K-3g" name="Concentration in lumen" path="apap_ref_po_1000mg|Organism|Lumen|ColonSigmoid|APAPC|Concentration in lumen" unit="µmol/l" persistable="0" formulaId="13506" />
    <Observer id="13507" entityId="3uzQhgvqXESuSaBhbzHE_Q" name="Fraction of oral drug mass absorbed into mucosa segment" path="apap_ref_po_1000mg|Organism|Lumen|ColonSigmoid|APAPC|Fraction of oral drug mass absorbed into mucosa segment" persistable="0" formulaId="13508" />
    <Observer id="13545" entityId="-8nDpWOvmEuq9WuVsPHpwA" name="Concentration in lumen" path="apap_ref_po_1000mg|Organism|Lumen|ColonSigmoid|APAPG|Concentration in lumen" unit="µmol/l" persistable="0" formulaId="13546" />
    <Observer id="13547" entityId="ruIwncE-ak2_ihq2qwnukA" name="Fraction of oral drug mass absorbed into mucosa segment" path="apap_ref_po_1000mg|Organism|Lumen|ColonSigmoid|APAPG|Fraction of oral drug mass absorbed into mucosa segment" persistable="0" formulaId="13548" />
    <Observer id="13585" entityId="GnKs8wCkwEarK5LLN10MPg" name="Concentration in lumen" path="apap_ref_po_1000mg|Organism|Lumen|ColonSigmoid|APAPS|Concentration in lumen" unit="µmol/l" persistable="0" formulaId="13586" />
    <Observer id="13587" entityId="XrGl3NBwVkmkOVcVFNIpag" name="Fraction of oral drug mass absorbed into mucosa segment" path="apap_ref_po_1000mg|Organism|Lumen|ColonSigmoid|APAPS|Fraction of oral drug mass absorbed into mucosa segment" persistable="0" formulaId="13588" />
    <Observer id="13625" entityId="K50FlMAG_UGiZco0wqkJXg" name="Concentration in lumen" path="apap_ref_po_1000mg|Organism|Lumen|ColonSigmoid|NAPQI|Concentration in lumen" unit="µmol/l" persistable="0" formulaId="13626" />
    <Observer id="13627" entityId="5CUth9x37km0XzcIArLgVg" name="Fraction of oral drug mass absorbed into mucosa segment" path="apap_ref_po_1000mg|Organism|Lumen|ColonSigmoid|NAPQI|Fraction of oral drug mass absorbed into mucosa segment" persistable="0" formulaId="13628" />
    <Observer id="13936" entityId="7gHrxOzTCEi9qZwlw8x_iQ" name="Concentration in lumen" path="apap_ref_po_1000mg|Organism|Lumen|Rectum|acetaminophen|Concentration in lumen" unit="µmol/l" persistable="0" formulaId="13937" />
    <Observer id="13938" entityId="MNAxrwIlV02-z8BlTLTnMQ" name="Fraction of oral drug mass absorbed into mucosa segment" path="apap_ref_po_1000mg|Organism|Lumen|Rectum|acetaminophen|Fraction of oral drug mass absorbed into mucosa segment" persistable="0" formulaId="13939" />
    <Observer id="13976" entityId="xJxyNAwWS0WRJM6Bnnw2_Q" name="Concentration in lumen" path="apap_ref_po_1000mg|Organism|Lumen|Rectum|APAPC|Concentration in lumen" unit="µmol/l" persistable="0" formulaId="13977" />
    <Observer id="13978" entityId="YcVSyy2nOk-LDRXvYkQ60A" name="Fraction of oral drug mass absorbed into mucosa segment" path="apap_ref_po_1000mg|Organism|Lumen|Rectum|APAPC|Fraction of oral drug mass absorbed into mucosa segment" persistable="0" formulaId="13979" />
    <Observer id="14016" entityId="lmqvSKQpNkKw-SeIVUT4lg" name="Concentration in lumen" path="apap_ref_po_1000mg|Organism|Lumen|Rectum|APAPG|Concentration in lumen" unit="µmol/l" persistable="0" formulaId="14017" />
    <Observer id="14018" entityId="whYpUivHhE2LGmJgREQ2zQ" name="Fraction of oral drug mass absorbed into mucosa segment" path="apap_ref_po_1000mg|Organism|Lumen|Rectum|APAPG|Fraction of oral drug mass absorbed into mucosa segment" persistable="0" formulaId="14019" />
    <Observer id="14056" entityId="wi1qcXI__E-U6rh5PC1fYA" name="Concentration in lumen" path="apap_ref_po_1000mg|Organism|Lumen|Rectum|APAPS|Concentration in lumen" unit="µmol/l" persistable="0" formulaId="14057" />
    <Observer id="14058" entityId="Nj_bpzWoD025UWr40v0DtQ" name="Fraction of oral drug mass absorbed into mucosa segment" path="apap_ref_po_1000mg|Organism|Lumen|Rectum|APAPS|Fraction of oral drug mass absorbed into mucosa segment" persistable="0" formulaId="14059" />
    <Observer id="14096" entityId="yXbOrvz4AUqN-OQiT1uBFg" name="Concentration in lumen" path="apap_ref_po_1000mg|Organism|Lumen|Rectum|NAPQI|Concentration in lumen" unit="µmol/l" persistable="0" formulaId="14097" />
    <Observer id="14098" entityId="3cqgUmdjkEWjCJYA0hjb-w" name="Fraction of oral drug mass absorbed into mucosa segment" path="apap_ref_po_1000mg|Organism|Lumen|Rectum|NAPQI|Fraction of oral drug mass absorbed into mucosa segment" persistable="0" formulaId="14099" />
    <Observer id="14138" entityId="mG5DIPm7Bke3EcuK5PDzEg" name="Fraction excreted to feces" path="apap_ref_po_1000mg|Organism|Lumen|Feces|acetaminophen|Fraction excreted to feces" persistable="0" formulaId="14139" />
    <Observer id="14143" entityId="X0Uj35d9EEKdqDbGAH-Abw" name="Fraction excreted to feces" path="apap_ref_po_1000mg|Organism|Lumen|Feces|APAPC|Fraction excreted to feces" persistable="0" formulaId="14144" />
    <Observer id="14148" entityId="kx0lD0UOr0Kg3gSIek8hUA" name="Fraction excreted to feces" path="apap_ref_po_1000mg|Organism|Lumen|Feces|APAPG|Fraction excreted to feces" persistable="0" formulaId="14149" />
    <Observer id="14153" entityId="dznmiGptqkSgbSyQ-T9WgQ" name="Fraction excreted to feces" path="apap_ref_po_1000mg|Organism|Lumen|Feces|APAPS|Fraction excreted to feces" persistable="0" formulaId="14154" />
    <Observer id="14158" entityId="u5HqSKi4m0SNR0zsQ-pcXQ" name="Fraction excreted to feces" path="apap_ref_po_1000mg|Organism|Lumen|Feces|NAPQI|Fraction excreted to feces" persistable="0" formulaId="14159" />
    <Observer id="14160" entityId="2Ybtutnk70uxCv18Wr6D6A" name="Fraction dissolved" path="apap_ref_po_1000mg|Organism|Lumen|acetaminophen|Fraction dissolved" persistable="0" formulaId="14162" />
    <Observer id="14163" entityId="dTmrx8yd-Umpdg37L4cCig" name="Fraction of oral drug mass absorbed into mucosa" path="apap_ref_po_1000mg|Organism|Lumen|acetaminophen|Fraction of oral drug mass absorbed into mucosa" persistable="1" formulaId="14164" />
    <Observer id="14165" entityId="ke6ZElSw-ke-eD_U5DLAkA" name="Fraction dissolved" path="apap_ref_po_1000mg|Organism|Lumen|APAPC|Fraction dissolved" persistable="0" formulaId="14167" />
    <Observer id="14168" entityId="dSZYGWulqE6ukgSq3mqACw" name="Fraction of oral drug mass absorbed into mucosa" path="apap_ref_po_1000mg|Organism|Lumen|APAPC|Fraction of oral drug mass absorbed into mucosa" persistable="1" formulaId="14169" />
    <Observer id="14170" entityId="b07HoivfGUq0pbSPtBY1KA" name="Fraction dissolved" path="apap_ref_po_1000mg|Organism|Lumen|APAPG|Fraction dissolved" persistable="0" formulaId="14172" />
    <Observer id="14173" entityId="KyOAGilqiECDhT2lJi8a1Q" name="Fraction of oral drug mass absorbed into mucosa" path="apap_ref_po_1000mg|Organism|Lumen|APAPG|Fraction of oral drug mass absorbed into mucosa" persistable="1" formulaId="14174" />
    <Observer id="14175" entityId="MGc8jSNb_0WHkfPOL8QBSw" name="Fraction dissolved" path="apap_ref_po_1000mg|Organism|Lumen|APAPS|Fraction dissolved" persistable="0" formulaId="14177" />
    <Observer id="14178" entityId="Xvuv8HdgKkWJFbMIl3AgyQ" name="Fraction of oral drug mass absorbed into mucosa" path="apap_ref_po_1000mg|Organism|Lumen|APAPS|Fraction of oral drug mass absorbed into mucosa" persistable="1" formulaId="14179" />
    <Observer id="14180" entityId="u2nrGb9zXE2xt1zjPz8zEQ" name="Fraction dissolved" path="apap_ref_po_1000mg|Organism|Lumen|NAPQI|Fraction dissolved" persistable="0" formulaId="14182" />
    <Observer id="14183" entityId="UpsTLwyo3EmLSbOGn2gdhA" name="Fraction of oral drug mass absorbed into mucosa" path="apap_ref_po_1000mg|Organism|Lumen|NAPQI|Fraction of oral drug mass absorbed into mucosa" persistable="1" formulaId="14184" />
    <Observer id="14250" entityId="im1Xt5R-j0eBtP9Oz5q9GQ" name="Concentration in container" path="apap_ref_po_1000mg|Organism|Stomach|Plasma|CYP2E1|Concentration in container" unit="µmol/l" persistable="0" formulaId="14251" />
    <Observer id="14270" entityId="Dc6hU2giOEuYOqD-xh4wAg" name="Concentration in container" path="apap_ref_po_1000mg|Organism|Stomach|Plasma|CYP3A4|Concentration in container" unit="µmol/l" persistable="0" formulaId="14271" />
    <Observer id="14290" entityId="ji3OVW0O5k-lZGwPGdJY6Q" name="Concentration in container" path="apap_ref_po_1000mg|Organism|Stomach|Plasma|SULT1A1|Concentration in container" unit="µmol/l" persistable="0" formulaId="14291" />
    <Observer id="14310" entityId="hL-vxS_Stk-4exrVGbUl_A" name="Concentration in container" path="apap_ref_po_1000mg|Organism|Stomach|Plasma|SULT1E1|Concentration in container" unit="µmol/l" persistable="0" formulaId="14311" />
    <Observer id="14330" entityId="naJvMgKI7E6bk_ovRmjA3g" name="Concentration in container" path="apap_ref_po_1000mg|Organism|Stomach|Plasma|SULT1A3|Concentration in container" unit="µmol/l" persistable="0" formulaId="14331" />
    <Observer id="14350" entityId="F9F5RsNAfEaB0kvzFJK3qg" name="Concentration in container" path="apap_ref_po_1000mg|Organism|Stomach|Plasma|SULT1A3 1|Concentration in container" unit="µmol/l" persistable="0" formulaId="14351" />
    <Observer id="14370" entityId="v3sWnpcd1EG3IQ_pyekUOw" name="Concentration in container" path="apap_ref_po_1000mg|Organism|Stomach|Plasma|SULT2A1|Concentration in container" unit="µmol/l" persistable="0" formulaId="14371" />
    <Observer id="14390" entityId="kXwDPQB9PEOCiXVFpVScxg" name="Concentration in container" path="apap_ref_po_1000mg|Organism|Stomach|Plasma|UGT1A6 (UGT1A1)|Concentration in container" unit="µmol/l" persistable="0" formulaId="14391" />
    <Observer id="14410" entityId="zz_AUUFIREanvwkYuzOqVQ" name="Concentration in container" path="apap_ref_po_1000mg|Organism|Stomach|Plasma|UGT1A1|Concentration in container" unit="µmol/l" persistable="0" formulaId="14411" />
    <Observer id="14430" entityId="2w24Nm5toke6WHrse3nJ4A" name="Concentration in container" path="apap_ref_po_1000mg|Organism|Stomach|Plasma|UGT1A9 (UGT1A1)|Concentration in container" unit="µmol/l" persistable="0" formulaId="14431" />
    <Observer id="14450" entityId="h5Tohg2Ha0i7YUBPVBjG0A" name="Concentration in container" path="apap_ref_po_1000mg|Organism|Stomach|Plasma|CYP1A2|Concentration in container" unit="µmol/l" persistable="0" formulaId="14451" />
    <Observer id="14470" entityId="DcqqMRMxskm6iJC4Xa4MpQ" name="Concentration in container" path="apap_ref_po_1000mg|Organism|Stomach|Plasma|GSTT1|Concentration in container" unit="µmol/l" persistable="0" formulaId="14471" />
    <Observer id="14477" entityId="eL-b2RHUckGcNnozJRGHqg" name="Concentration in container" path="apap_ref_po_1000mg|Organism|Stomach|Plasma|acetaminophen|Concentration in container" unit="µmol/l" persistable="0" formulaId="14478" />
    <Observer id="14484" entityId="GcXb3fAbSkaiNApp1gO3ag" name="Concentration in container" path="apap_ref_po_1000mg|Organism|Stomach|Plasma|APAPC|Concentration in container" unit="µmol/l" persistable="0" formulaId="14485" />
    <Observer id="14491" entityId="xoY3NRC7X0KdKVh4gEhZOg" name="Concentration in container" path="apap_ref_po_1000mg|Organism|Stomach|Plasma|APAPG|Concentration in container" unit="µmol/l" persistable="0" formulaId="14492" />
    <Observer id="14498" entityId="Te3MaiQFMUKdz-76PpNsyQ" name="Concentration in container" path="apap_ref_po_1000mg|Organism|Stomach|Plasma|APAPS|Concentration in container" unit="µmol/l" persistable="0" formulaId="14499" />
    <Observer id="14505" entityId="CWit_r7ad0-FI93WShiHNg" name="Concentration in container" path="apap_ref_po_1000mg|Organism|Stomach|Plasma|NAPQI|Concentration in container" unit="µmol/l" persistable="0" formulaId="14506" />
    <Observer id="14561" entityId="nYWXWawnaUql-svCcEt0cg" name="Concentration in container" path="apap_ref_po_1000mg|Organism|Stomach|BloodCells|CYP2E1|Concentration in container" unit="µmol/l" persistable="0" formulaId="14562" />
    <Observer id="14581" entityId="hrrHg6sOdUydwiItg_FAyA" name="Concentration in container" path="apap_ref_po_1000mg|Organism|Stomach|BloodCells|CYP3A4|Concentration in container" unit="µmol/l" persistable="0" formulaId="14582" />
    <Observer id="14601" entityId="Ra964HkuhkyMLWGtEjvurw" name="Concentration in container" path="apap_ref_po_1000mg|Organism|Stomach|BloodCells|SULT1A1|Concentration in container" unit="µmol/l" persistable="0" formulaId="14602" />
    <Observer id="14621" entityId="2nrZ_9xF7E6QxtsnMi13dQ" name="Concentration in container" path="apap_ref_po_1000mg|Organism|Stomach|BloodCells|SULT1E1|Concentration in container" unit="µmol/l" persistable="0" formulaId="14622" />
    <Observer id="14641" entityId="qZdJkJmk306-FE6KMIBBaA" name="Concentration in container" path="apap_ref_po_1000mg|Organism|Stomach|BloodCells|SULT1A3|Concentration in container" unit="µmol/l" persistable="0" formulaId="14642" />
    <Observer id="14661" entityId="U46aKWpeEEaBrzgIQUKhmg" name="Concentration in container" path="apap_ref_po_1000mg|Organism|Stomach|BloodCells|SULT1A3 1|Concentration in container" unit="µmol/l" persistable="0" formulaId="14662" />
    <Observer id="14681" entityId="l0n5ON3VDUe21g3TYNLdGQ" name="Concentration in container" path="apap_ref_po_1000mg|Organism|Stomach|BloodCells|SULT2A1|Concentration in container" unit="µmol/l" persistable="0" formulaId="14682" />
    <Observer id="14701" entityId="5gRGuHfzXU2oYGRQ0OSwmg" name="Concentration in container" path="apap_ref_po_1000mg|Organism|Stomach|BloodCells|UGT1A6 (UGT1A1)|Concentration in container" unit="µmol/l" persistable="0" formulaId="14702" />
    <Observer id="14721" entityId="TeABR7s_FUaEtHWIBp5fSw" name="Concentration in container" path="apap_ref_po_1000mg|Organism|Stomach|BloodCells|UGT1A1|Concentration in container" unit="µmol/l" persistable="0" formulaId="14722" />
    <Observer id="14741" entityId="sihXBB-Qn0mFAyXTzsRrdQ" name="Concentration in container" path="apap_ref_po_1000mg|Organism|Stomach|BloodCells|UGT1A9 (UGT1A1)|Concentration in container" unit="µmol/l" persistable="0" formulaId="14742" />
    <Observer id="14761" entityId="aG_O6foaX0eRXj4cfJxIRQ" name="Concentration in container" path="apap_ref_po_1000mg|Organism|Stomach|BloodCells|CYP1A2|Concentration in container" unit="µmol/l" persistable="0" formulaId="14762" />
    <Observer id="14781" entityId="c1hnpLTqKEa4eniQhgojKw" name="Concentration in container" path="apap_ref_po_1000mg|Organism|Stomach|BloodCells|GSTT1|Concentration in container" unit="µmol/l" persistable="0" formulaId="14782" />
    <Observer id="14788" entityId="CosdX1R_006HQuvJXxxP5g" name="Concentration in container" path="apap_ref_po_1000mg|Organism|Stomach|BloodCells|acetaminophen|Concentration in container" unit="µmol/l" persistable="0" formulaId="14789" />
    <Observer id="14795" entityId="PzyiooUXdE6EC7bEBlvzkw" name="Concentration in container" path="apap_ref_po_1000mg|Organism|Stomach|BloodCells|APAPC|Concentration in container" unit="µmol/l" persistable="0" formulaId="14796" />
    <Observer id="14802" entityId="FY4pzslRMEyt8dK4IbfbPQ" name="Concentration in container" path="apap_ref_po_1000mg|Organism|Stomach|BloodCells|APAPG|Concentration in container" unit="µmol/l" persistable="0" formulaId="14803" />
    <Observer id="14809" entityId="CAxsh8k8okqZlkvP10C5Hw" name="Concentration in container" path="apap_ref_po_1000mg|Organism|Stomach|BloodCells|APAPS|Concentration in container" unit="µmol/l" persistable="0" formulaId="14810" />
    <Observer id="14816" entityId="RocQMI2F0k-DRZXwu2-q0w" name="Concentration in container" path="apap_ref_po_1000mg|Organism|Stomach|BloodCells|NAPQI|Concentration in container" unit="µmol/l" persistable="0" formulaId="14817" />
    <Observer id="14862" entityId="qzgRdh2e1EOrDdaIVXcsTA" name="Concentration in container" path="apap_ref_po_1000mg|Organism|Stomach|Interstitial|acetaminophen|Concentration in container" unit="µmol/l" persistable="0" formulaId="14863" />
    <Observer id="14870" entityId="gTx2P20Ac0mE1mxXdqqD1A" name="Concentration in container" path="apap_ref_po_1000mg|Organism|Stomach|Interstitial|APAPC|Concentration in container" unit="µmol/l" persistable="0" formulaId="14871" />
    <Observer id="14878" entityId="3Xn4bOdLcU60qOMhGnIw6g" name="Concentration in container" path="apap_ref_po_1000mg|Organism|Stomach|Interstitial|APAPG|Concentration in container" unit="µmol/l" persistable="0" formulaId="14879" />
    <Observer id="14886" entityId="VeHdhMC2E0-E8Mx438ywLg" name="Concentration in container" path="apap_ref_po_1000mg|Organism|Stomach|Interstitial|APAPS|Concentration in container" unit="µmol/l" persistable="0" formulaId="14887" />
    <Observer id="14894" entityId="v95U_-eZv0aHfEH7Bax2uQ" name="Concentration in container" path="apap_ref_po_1000mg|Organism|Stomach|Interstitial|NAPQI|Concentration in container" unit="µmol/l" persistable="0" formulaId="14895" />
    <Observer id="14917" entityId="zhldT1ME4kmBgToPj0m7BQ" name="Concentration in container" path="apap_ref_po_1000mg|Organism|Stomach|Intracellular|CYP2E1|Concentration in container" unit="µmol/l" persistable="0" formulaId="14918" />
    <Observer id="14935" entityId="ru5oY-1mmkS08r2daMSLwQ" name="Concentration in container" path="apap_ref_po_1000mg|Organism|Stomach|Intracellular|CYP3A4|Concentration in container" unit="µmol/l" persistable="0" formulaId="14936" />
    <Observer id="14953" entityId="C--44Kj6Y02TWkhmMv1qoA" name="Concentration in container" path="apap_ref_po_1000mg|Organism|Stomach|Intracellular|ABCC1|Concentration in container" unit="µmol/l" persistable="0" formulaId="14954" />
    <Observer id="14971" entityId="U1WtqNmyr0SwnL6ag05r-w" name="Concentration in container" path="apap_ref_po_1000mg|Organism|Stomach|Intracellular|ABCC4|Concentration in container" unit="µmol/l" persistable="0" formulaId="14972" />
    <Observer id="14989" entityId="UjvdanvSNkmTrYgLql7NwA" name="Concentration in container" path="apap_ref_po_1000mg|Organism|Stomach|Intracellular|ABCG2|Concentration in container" unit="µmol/l" persistable="0" formulaId="14990" />
    <Observer id="15007" entityId="D6N08XUTf0e3qLmd1R8ehw" name="Concentration in container" path="apap_ref_po_1000mg|Organism|Stomach|Intracellular|ABCB1|Concentration in container" unit="µmol/l" persistable="0" formulaId="15008" />
    <Observer id="15025" entityId="ZTCOJqa-OEOhQSU-mCBVYQ" name="Concentration in container" path="apap_ref_po_1000mg|Organism|Stomach|Intracellular|SULT1A1|Concentration in container" unit="µmol/l" persistable="0" formulaId="15026" />
    <Observer id="15043" entityId="AE9m2AQSk0WdE0vilSC2kg" name="Concentration in container" path="apap_ref_po_1000mg|Organism|Stomach|Intracellular|SULT1E1|Concentration in container" unit="µmol/l" persistable="0" formulaId="15044" />
    <Observer id="15061" entityId="UrKKzfAeQkiTRM6b6vRdIA" name="Concentration in container" path="apap_ref_po_1000mg|Organism|Stomach|Intracellular|SULT1A3|Concentration in container" unit="µmol/l" persistable="0" formulaId="15062" />
    <Observer id="15079" entityId="I2rttYO4QEe3eOZk07h_3A" name="Concentration in container" path="apap_ref_po_1000mg|Organism|Stomach|Intracellular|SULT1A3 1|Concentration in container" unit="µmol/l" persistable="0" formulaId="15080" />
    <Observer id="15097" entityId="q0QxWjefukOn-NXogt704Q" name="Concentration in container" path="apap_ref_po_1000mg|Organism|Stomach|Intracellular|SULT2A1|Concentration in container" unit="µmol/l" persistable="0" formulaId="15098" />
    <Observer id="15115" entityId="G0NgNHr27EWlKUSfpPj_6A" name="Concentration in container" path="apap_ref_po_1000mg|Organism|Stomach|Intracellular|UGT1A6 (UGT1A1)|Concentration in container" unit="µmol/l" persistable="0" formulaId="15116" />
    <Observer id="15133" entityId="9jglnq7kAE2wIW2KCPVaNw" name="Concentration in container" path="apap_ref_po_1000mg|Organism|Stomach|Intracellular|UGT1A1|Concentration in container" unit="µmol/l" persistable="0" formulaId="15134" />
    <Observer id="15151" entityId="FFghBnaNOkC-gpdTgaOjAQ" name="Concentration in container" path="apap_ref_po_1000mg|Organism|Stomach|Intracellular|UGT1A9 (UGT1A1)|Concentration in container" unit="µmol/l" persistable="0" formulaId="15152" />
    <Observer id="15169" entityId="K1QYzQiCO0WziU0ATPMrqA" name="Concentration in container" path="apap_ref_po_1000mg|Organism|Stomach|Intracellular|CYP1A2|Concentration in container" unit="µmol/l" persistable="0" formulaId="15170" />
    <Observer id="15187" entityId="GJbpzy-yVkmPX6BkSMA0hg" name="Concentration in container" path="apap_ref_po_1000mg|Organism|Stomach|Intracellular|GSTT1|Concentration in container" unit="µmol/l" persistable="0" formulaId="15188" />
    <Observer id="15205" entityId="7aT_pYufEkirMGjhDtaQlg" name="Concentration in container" path="apap_ref_po_1000mg|Organism|Stomach|Intracellular|ABCC3|Concentration in container" unit="µmol/l" persistable="0" formulaId="15206" />
    <Observer id="15213" entityId="NU5j7jI-Zkyxpxs7ASnQLA" name="Concentration in container" path="apap_ref_po_1000mg|Organism|Stomach|Intracellular|acetaminophen|Concentration in container" unit="µmol/l" persistable="0" formulaId="15214" />
    <Observer id="15221" entityId="6_Aq2PFrI0G161gWi2JuEQ" name="Concentration in container" path="apap_ref_po_1000mg|Organism|Stomach|Intracellular|APAPC|Concentration in container" unit="µmol/l" persistable="0" formulaId="15222" />
    <Observer id="15229" entityId="CTe80RsuSEGwYtmqD2hwSg" name="Concentration in container" path="apap_ref_po_1000mg|Organism|Stomach|Intracellular|APAPG|Concentration in container" unit="µmol/l" persistable="0" formulaId="15230" />
    <Observer id="15237" entityId="4QdmC1pkkkCS4w5AjgzXaw" name="Concentration in container" path="apap_ref_po_1000mg|Organism|Stomach|Intracellular|APAPS|Concentration in container" unit="µmol/l" persistable="0" formulaId="15238" />
    <Observer id="15245" entityId="_ach1ZNaQkaYFZn40reBZQ" name="Concentration in container" path="apap_ref_po_1000mg|Organism|Stomach|Intracellular|NAPQI|Concentration in container" unit="µmol/l" persistable="0" formulaId="15246" />
    <Observer id="15279" entityId="7CJaqZ9nOEi8Mh1hwSREdg" name="Interstitial Unbound" path="apap_ref_po_1000mg|Organism|Stomach|acetaminophen|Interstitial Unbound" unit="µmol/l" persistable="0" formulaId="15280" />
    <Observer id="15281" entityId="kFIn-qLOP0KZ_QvYwwYr-A" name="Intracellular Unbound" path="apap_ref_po_1000mg|Organism|Stomach|acetaminophen|Intracellular Unbound" unit="µmol/l" persistable="0" formulaId="15282" />
    <Observer id="15283" entityId="1dyRFkZcoUeUpkaoP9tLOg" name="Tissue" path="apap_ref_po_1000mg|Organism|Stomach|acetaminophen|Tissue" unit="µmol/l" persistable="0" formulaId="15284" />
    <Observer id="15285" entityId="hPQTqJ_9WUS-gBi7mSoFMg" name="Interstitial Unbound" path="apap_ref_po_1000mg|Organism|Stomach|APAPC|Interstitial Unbound" unit="µmol/l" persistable="0" formulaId="15286" />
    <Observer id="15287" entityId="lO1nIpc7PEOrGhjlvsON0g" name="Intracellular Unbound" path="apap_ref_po_1000mg|Organism|Stomach|APAPC|Intracellular Unbound" unit="µmol/l" persistable="0" formulaId="15288" />
    <Observer id="15289" entityId="WRUynv4jekyGHbKPi0BaMw" name="Tissue" path="apap_ref_po_1000mg|Organism|Stomach|APAPC|Tissue" unit="µmol/l" persistable="0" formulaId="15290" />
    <Observer id="15291" entityId="nO3NT_XHJUmopnX_-omL4A" name="Interstitial Unbound" path="apap_ref_po_1000mg|Organism|Stomach|APAPG|Interstitial Unbound" unit="µmol/l" persistable="0" formulaId="15292" />
    <Observer id="15293" entityId="Bq5Py4idDUCtVCh-ejvhZg" name="Intracellular Unbound" path="apap_ref_po_1000mg|Organism|Stomach|APAPG|Intracellular Unbound" unit="µmol/l" persistable="0" formulaId="15294" />
    <Observer id="15295" entityId="Gbo-4LDVDECpZeE6GVncOg" name="Tissue" path="apap_ref_po_1000mg|Organism|Stomach|APAPG|Tissue" unit="µmol/l" persistable="0" formulaId="15296" />
    <Observer id="15297" entityId="Tf_KuNEklESxC52GvjVK_g" name="Interstitial Unbound" path="apap_ref_po_1000mg|Organism|Stomach|APAPS|Interstitial Unbound" unit="µmol/l" persistable="0" formulaId="15298" />
    <Observer id="15299" entityId="Yh4Rq_QCT0Gpi36BBrZjuA" name="Intracellular Unbound" path="apap_ref_po_1000mg|Organism|Stomach|APAPS|Intracellular Unbound" unit="µmol/l" persistable="0" formulaId="15300" />
    <Observer id="15301" entityId="Xj_Sb-LkoESP2D12p-CoUQ" name="Tissue" path="apap_ref_po_1000mg|Organism|Stomach|APAPS|Tissue" unit="µmol/l" persistable="0" formulaId="15302" />
    <Observer id="15303" entityId="EUrCUEZBIEKX470YX6WSJA" name="Interstitial Unbound" path="apap_ref_po_1000mg|Organism|Stomach|NAPQI|Interstitial Unbound" unit="µmol/l" persistable="0" formulaId="15304" />
    <Observer id="15305" entityId="YLUD5kuK4k2XBLtCC4_dCQ" name="Intracellular Unbound" path="apap_ref_po_1000mg|Organism|Stomach|NAPQI|Intracellular Unbound" unit="µmol/l" persistable="0" formulaId="15306" />
    <Observer id="15307" entityId="ehqJMM5xlUCla6kUiHTJhA" name="Tissue" path="apap_ref_po_1000mg|Organism|Stomach|NAPQI|Tissue" unit="µmol/l" persistable="0" formulaId="15308" />
    <Observer id="15400" entityId="n_7cZxrCPEOIRkV_0ICIvA" name="Concentration in container" path="apap_ref_po_1000mg|Organism|SmallIntestine|Plasma|CYP2E1|Concentration in container" unit="µmol/l" persistable="0" formulaId="15401" />
    <Observer id="15420" entityId="sa5NIYxhCkWASgB-fh0T4A" name="Concentration in container" path="apap_ref_po_1000mg|Organism|SmallIntestine|Plasma|CYP3A4|Concentration in container" unit="µmol/l" persistable="0" formulaId="15421" />
    <Observer id="15440" entityId="VWk7SA8FD0aAWBVwmOkrSQ" name="Concentration in container" path="apap_ref_po_1000mg|Organism|SmallIntestine|Plasma|SULT1A1|Concentration in container" unit="µmol/l" persistable="0" formulaId="15441" />
    <Observer id="15460" entityId="gvQtZoetXE-3Rvcm-I_o6g" name="Concentration in container" path="apap_ref_po_1000mg|Organism|SmallIntestine|Plasma|SULT1E1|Concentration in container" unit="µmol/l" persistable="0" formulaId="15461" />
    <Observer id="15480" entityId="xNwFVntvCkyXb8A70Zsq2g" name="Concentration in container" path="apap_ref_po_1000mg|Organism|SmallIntestine|Plasma|SULT1A3|Concentration in container" unit="µmol/l" persistable="0" formulaId="15481" />
    <Observer id="15500" entityId="x_d6Bdia90u6EFkK017TKQ" name="Concentration in container" path="apap_ref_po_1000mg|Organism|SmallIntestine|Plasma|SULT1A3 1|Concentration in container" unit="µmol/l" persistable="0" formulaId="15501" />
    <Observer id="15520" entityId="eYqoKtaxREyvFEgUmINLlw" name="Concentration in container" path="apap_ref_po_1000mg|Organism|SmallIntestine|Plasma|SULT2A1|Concentration in container" unit="µmol/l" persistable="0" formulaId="15521" />
    <Observer id="15540" entityId="C9yOFKi0hUiIrPxI17YDqg" name="Concentration in container" path="apap_ref_po_1000mg|Organism|SmallIntestine|Plasma|UGT1A6 (UGT1A1)|Concentration in container" unit="µmol/l" persistable="0" formulaId="15541" />
    <Observer id="15560" entityId="1hNTWb92X0aVntfHtZT3-g" name="Concentration in container" path="apap_ref_po_1000mg|Organism|SmallIntestine|Plasma|UGT1A1|Concentration in container" unit="µmol/l" persistable="0" formulaId="15561" />
    <Observer id="15580" entityId="bLtKGhbOFE2bVmRrcBFCAg" name="Concentration in container" path="apap_ref_po_1000mg|Organism|SmallIntestine|Plasma|UGT1A9 (UGT1A1)|Concentration in container" unit="µmol/l" persistable="0" formulaId="15581" />
    <Observer id="15600" entityId="0JtvWZwZBkmxmNzBZDMhWw" name="Concentration in container" path="apap_ref_po_1000mg|Organism|SmallIntestine|Plasma|CYP1A2|Concentration in container" unit="µmol/l" persistable="0" formulaId="15601" />
    <Observer id="15620" entityId="zz_FikiH_0aTUzy3Tn4wyQ" name="Concentration in container" path="apap_ref_po_1000mg|Organism|SmallIntestine|Plasma|GSTT1|Concentration in container" unit="µmol/l" persistable="0" formulaId="15621" />
    <Observer id="15627" entityId="-f1PSGYePECsxsmjqbqwPA" name="Concentration in container" path="apap_ref_po_1000mg|Organism|SmallIntestine|Plasma|acetaminophen|Concentration in container" unit="µmol/l" persistable="0" formulaId="15628" />
    <Observer id="15634" entityId="m6c747hbc0mWNC82xtGFtA" name="Concentration in container" path="apap_ref_po_1000mg|Organism|SmallIntestine|Plasma|APAPC|Concentration in container" unit="µmol/l" persistable="0" formulaId="15635" />
    <Observer id="15641" entityId="R4hdNRGWcUKMtEbjiPqxOQ" name="Concentration in container" path="apap_ref_po_1000mg|Organism|SmallIntestine|Plasma|APAPG|Concentration in container" unit="µmol/l" persistable="0" formulaId="15642" />
    <Observer id="15648" entityId="U51AOvIA9UadQxE7cS2Q4g" name="Concentration in container" path="apap_ref_po_1000mg|Organism|SmallIntestine|Plasma|APAPS|Concentration in container" unit="µmol/l" persistable="0" formulaId="15649" />
    <Observer id="15655" entityId="I8pHQT19-kKAROQrtn7wxg" name="Concentration in container" path="apap_ref_po_1000mg|Organism|SmallIntestine|Plasma|NAPQI|Concentration in container" unit="µmol/l" persistable="0" formulaId="15656" />
    <Observer id="15711" entityId="zF42Z_yZ2EWLP5oWKcocMQ" name="Concentration in container" path="apap_ref_po_1000mg|Organism|SmallIntestine|BloodCells|CYP2E1|Concentration in container" unit="µmol/l" persistable="0" formulaId="15712" />
    <Observer id="15731" entityId="4tg7Qm1ITUaabOTcyE4hhA" name="Concentration in container" path="apap_ref_po_1000mg|Organism|SmallIntestine|BloodCells|CYP3A4|Concentration in container" unit="µmol/l" persistable="0" formulaId="15732" />
    <Observer id="15751" entityId="OqLz36yZSk69cPUZ1KsFsg" name="Concentration in container" path="apap_ref_po_1000mg|Organism|SmallIntestine|BloodCells|SULT1A1|Concentration in container" unit="µmol/l" persistable="0" formulaId="15752" />
    <Observer id="15771" entityId="agVAYIspSk2x4UP5QvM5sQ" name="Concentration in container" path="apap_ref_po_1000mg|Organism|SmallIntestine|BloodCells|SULT1E1|Concentration in container" unit="µmol/l" persistable="0" formulaId="15772" />
    <Observer id="15791" entityId="mkS7zD1sMkSDfvxBPtfPTQ" name="Concentration in container" path="apap_ref_po_1000mg|Organism|SmallIntestine|BloodCells|SULT1A3|Concentration in container" unit="µmol/l" persistable="0" formulaId="15792" />
    <Observer id="15811" entityId="OnPptmUgw0Kr2j4tZDZ2Hw" name="Concentration in container" path="apap_ref_po_1000mg|Organism|SmallIntestine|BloodCells|SULT1A3 1|Concentration in container" unit="µmol/l" persistable="0" formulaId="15812" />
    <Observer id="15831" entityId="RRzM7hZYMEexvdh95buq0g" name="Concentration in container" path="apap_ref_po_1000mg|Organism|SmallIntestine|BloodCells|SULT2A1|Concentration in container" unit="µmol/l" persistable="0" formulaId="15832" />
    <Observer id="15851" entityId="ceEX0hQaUEeMMn3VZCq8_A" name="Concentration in container" path="apap_ref_po_1000mg|Organism|SmallIntestine|BloodCells|UGT1A6 (UGT1A1)|Concentration in container" unit="µmol/l" persistable="0" formulaId="15852" />
    <Observer id="15871" entityId="mNJmfjNbgU2Q3qzskyLiBQ" name="Concentration in container" path="apap_ref_po_1000mg|Organism|SmallIntestine|BloodCells|UGT1A1|Concentration in container" unit="µmol/l" persistable="0" formulaId="15872" />
    <Observer id="15891" entityId="ke2T7uru6k6APIqC_O5d6w" name="Concentration in container" path="apap_ref_po_1000mg|Organism|SmallIntestine|BloodCells|UGT1A9 (UGT1A1)|Concentration in container" unit="µmol/l" persistable="0" formulaId="15892" />
    <Observer id="15911" entityId="GnrFlipoQEO8i8cY4SMoZA" name="Concentration in container" path="apap_ref_po_1000mg|Organism|SmallIntestine|BloodCells|CYP1A2|Concentration in container" unit="µmol/l" persistable="0" formulaId="15912" />
    <Observer id="15931" entityId="VH31KBz3IUKHMEZgkFM8qQ" name="Concentration in container" path="apap_ref_po_1000mg|Organism|SmallIntestine|BloodCells|GSTT1|Concentration in container" unit="µmol/l" persistable="0" formulaId="15932" />
    <Observer id="15938" entityId="yQ3aDSIEbk-61zTWbxuRAw" name="Concentration in container" path="apap_ref_po_1000mg|Organism|SmallIntestine|BloodCells|acetaminophen|Concentration in container" unit="µmol/l" persistable="0" formulaId="15939" />
    <Observer id="15945" entityId="3d2n-VmepU2o3dfnO6F2mQ" name="Concentration in container" path="apap_ref_po_1000mg|Organism|SmallIntestine|BloodCells|APAPC|Concentration in container" unit="µmol/l" persistable="0" formulaId="15946" />
    <Observer id="15952" entityId="Mqiaf_caJEGSz8-nshnmhw" name="Concentration in container" path="apap_ref_po_1000mg|Organism|SmallIntestine|BloodCells|APAPG|Concentration in container" unit="µmol/l" persistable="0" formulaId="15953" />
    <Observer id="15959" entityId="Tqwm--c8HEe4a6_YlSiqzg" name="Concentration in container" path="apap_ref_po_1000mg|Organism|SmallIntestine|BloodCells|APAPS|Concentration in container" unit="µmol/l" persistable="0" formulaId="15960" />
    <Observer id="15966" entityId="hRfI_NChykqQseL4WgSphQ" name="Concentration in container" path="apap_ref_po_1000mg|Organism|SmallIntestine|BloodCells|NAPQI|Concentration in container" unit="µmol/l" persistable="0" formulaId="15967" />
    <Observer id="16012" entityId="_8ojDrTyo02qs2gqoABcRA" name="Concentration in container" path="apap_ref_po_1000mg|Organism|SmallIntestine|Interstitial|acetaminophen|Concentration in container" unit="µmol/l" persistable="0" formulaId="16013" />
    <Observer id="16020" entityId="0FKGGe3GGEWp79SkekaxfQ" name="Concentration in container" path="apap_ref_po_1000mg|Organism|SmallIntestine|Interstitial|APAPC|Concentration in container" unit="µmol/l" persistable="0" formulaId="16021" />
    <Observer id="16028" entityId="5uKYr4Cy7keC2xQH5npdAw" name="Concentration in container" path="apap_ref_po_1000mg|Organism|SmallIntestine|Interstitial|APAPG|Concentration in container" unit="µmol/l" persistable="0" formulaId="16029" />
    <Observer id="16036" entityId="8A83_6_WMUGuGgDqCAcahQ" name="Concentration in container" path="apap_ref_po_1000mg|Organism|SmallIntestine|Interstitial|APAPS|Concentration in container" unit="µmol/l" persistable="0" formulaId="16037" />
    <Observer id="16044" entityId="5q5-WiTvzESUpq5bfC0GQQ" name="Concentration in container" path="apap_ref_po_1000mg|Organism|SmallIntestine|Interstitial|NAPQI|Concentration in container" unit="µmol/l" persistable="0" formulaId="16045" />
    <Observer id="16067" entityId="maJiZp9bbEmoLtmL8euX_w" name="Concentration in container" path="apap_ref_po_1000mg|Organism|SmallIntestine|Intracellular|CYP2E1|Concentration in container" unit="µmol/l" persistable="0" formulaId="16068" />
    <Observer id="16085" entityId="uvpTLCg_CEmLhT94u_UoLg" name="Concentration in container" path="apap_ref_po_1000mg|Organism|SmallIntestine|Intracellular|CYP3A4|Concentration in container" unit="µmol/l" persistable="0" formulaId="16086" />
    <Observer id="16103" entityId="gWeCK1S-SUO5M9T1ojf-7w" name="Concentration in container" path="apap_ref_po_1000mg|Organism|SmallIntestine|Intracellular|ABCC1|Concentration in container" unit="µmol/l" persistable="0" formulaId="16104" />
    <Observer id="16121" entityId="zM04plL3PU6Z277gY6WGiA" name="Concentration in container" path="apap_ref_po_1000mg|Organism|SmallIntestine|Intracellular|ABCC4|Concentration in container" unit="µmol/l" persistable="0" formulaId="16122" />
    <Observer id="16139" entityId="NUQOkpReLkGlJ2Ae7V4bTA" name="Concentration in container" path="apap_ref_po_1000mg|Organism|SmallIntestine|Intracellular|ABCG2|Concentration in container" unit="µmol/l" persistable="0" formulaId="16140" />
    <Observer id="16157" entityId="ThToCK36fEqIgK3PhOy1Nw" name="Concentration in container" path="apap_ref_po_1000mg|Organism|SmallIntestine|Intracellular|ABCB1|Concentration in container" unit="µmol/l" persistable="0" formulaId="16158" />
    <Observer id="16175" entityId="UA45TIy9RUOzoErkZwwn7Q" name="Concentration in container" path="apap_ref_po_1000mg|Organism|SmallIntestine|Intracellular|SULT1A1|Concentration in container" unit="µmol/l" persistable="0" formulaId="16176" />
    <Observer id="16193" entityId="znVARoToUUGJzpC4RTGKcw" name="Concentration in container" path="apap_ref_po_1000mg|Organism|SmallIntestine|Intracellular|SULT1E1|Concentration in container" unit="µmol/l" persistable="0" formulaId="16194" />
    <Observer id="16211" entityId="kKc92g9KKkWej0F-84TQ-g" name="Concentration in container" path="apap_ref_po_1000mg|Organism|SmallIntestine|Intracellular|SULT1A3|Concentration in container" unit="µmol/l" persistable="0" formulaId="16212" />
    <Observer id="16229" entityId="rfeWsqrHD02fIv-tvOcdDQ" name="Concentration in container" path="apap_ref_po_1000mg|Organism|SmallIntestine|Intracellular|SULT1A3 1|Concentration in container" unit="µmol/l" persistable="0" formulaId="16230" />
    <Observer id="16247" entityId="WXF3uNmxMEmcetefcbATzg" name="Concentration in container" path="apap_ref_po_1000mg|Organism|SmallIntestine|Intracellular|SULT2A1|Concentration in container" unit="µmol/l" persistable="0" formulaId="16248" />
    <Observer id="16265" entityId="dsl_HJ276EebfB-aOCWDIA" name="Concentration in container" path="apap_ref_po_1000mg|Organism|SmallIntestine|Intracellular|UGT1A6 (UGT1A1)|Concentration in container" unit="µmol/l" persistable="0" formulaId="16266" />
    <Observer id="16283" entityId="-FzP6DKT-ECWnZlAKTDD1A" name="Concentration in container" path="apap_ref_po_1000mg|Organism|SmallIntestine|Intracellular|UGT1A1|Concentration in container" unit="µmol/l" persistable="0" formulaId="16284" />
    <Observer id="16301" entityId="vIRqaZBT7E-LwKNLnu3FUw" name="Concentration in container" path="apap_ref_po_1000mg|Organism|SmallIntestine|Intracellular|UGT1A9 (UGT1A1)|Concentration in container" unit="µmol/l" persistable="0" formulaId="16302" />
    <Observer id="16319" entityId="hfZ6tsb8RkKCvGcIEd09ww" name="Concentration in container" path="apap_ref_po_1000mg|Organism|SmallIntestine|Intracellular|CYP1A2|Concentration in container" unit="µmol/l" persistable="0" formulaId="16320" />
    <Observer id="16337" entityId="vzEOIjxUfEiiE5yrbCqySA" name="Concentration in container" path="apap_ref_po_1000mg|Organism|SmallIntestine|Intracellular|GSTT1|Concentration in container" unit="µmol/l" persistable="0" formulaId="16338" />
    <Observer id="16355" entityId="6xCZU-Y-0kaw5RNGEoNO0g" name="Concentration in container" path="apap_ref_po_1000mg|Organism|SmallIntestine|Intracellular|ABCC3|Concentration in container" unit="µmol/l" persistable="0" formulaId="16356" />
    <Observer id="16363" entityId="FWKmlABQSUOogEOpMRQs8w" name="Concentration in container" path="apap_ref_po_1000mg|Organism|SmallIntestine|Intracellular|acetaminophen|Concentration in container" unit="µmol/l" persistable="0" formulaId="16364" />
    <Observer id="16371" entityId="LURvtFPukkezN3GsoAcB0A" name="Concentration in container" path="apap_ref_po_1000mg|Organism|SmallIntestine|Intracellular|APAPC|Concentration in container" unit="µmol/l" persistable="0" formulaId="16372" />
    <Observer id="16379" entityId="jpqWWtxPhkqozEUudiQ33A" name="Concentration in container" path="apap_ref_po_1000mg|Organism|SmallIntestine|Intracellular|APAPG|Concentration in container" unit="µmol/l" persistable="0" formulaId="16380" />
    <Observer id="16387" entityId="F-ZYuMB7_E--QVjgicCvtg" name="Concentration in container" path="apap_ref_po_1000mg|Organism|SmallIntestine|Intracellular|APAPS|Concentration in container" unit="µmol/l" persistable="0" formulaId="16388" />
    <Observer id="16395" entityId="CzYk0wFcQkmM05x3IesmJw" name="Concentration in container" path="apap_ref_po_1000mg|Organism|SmallIntestine|Intracellular|NAPQI|Concentration in container" unit="µmol/l" persistable="0" formulaId="16396" />
    <Observer id="16491" entityId="aqWM9QpKm0SDyapHPBrQ-A" name="Concentration in container" path="apap_ref_po_1000mg|Organism|SmallIntestine|Mucosa|Duodenum|Plasma|CYP2E1|Concentration in container" unit="µmol/l" persistable="0" formulaId="16492" />
    <Observer id="16511" entityId="fX8Xmjc6h0yttX4NQuyp6A" name="Concentration in container" path="apap_ref_po_1000mg|Organism|SmallIntestine|Mucosa|Duodenum|Plasma|CYP3A4|Concentration in container" unit="µmol/l" persistable="0" formulaId="16512" />
    <Observer id="16531" entityId="lgLm-ZJScUqHWx-A1p2WSg" name="Concentration in container" path="apap_ref_po_1000mg|Organism|SmallIntestine|Mucosa|Duodenum|Plasma|SULT1A1|Concentration in container" unit="µmol/l" persistable="0" formulaId="16532" />
    <Observer id="16551" entityId="MFM_sOIpe0-i4-q7ytb0YQ" name="Concentration in container" path="apap_ref_po_1000mg|Organism|SmallIntestine|Mucosa|Duodenum|Plasma|SULT1E1|Concentration in container" unit="µmol/l" persistable="0" formulaId="16552" />
    <Observer id="16571" entityId="qffvq6t2AEmeI_v9xvf5KA" name="Concentration in container" path="apap_ref_po_1000mg|Organism|SmallIntestine|Mucosa|Duodenum|Plasma|SULT1A3|Concentration in container" unit="µmol/l" persistable="0" formulaId="16572" />
    <Observer id="16591" entityId="BGh7EURA7EKpOglEgUMiBA" name="Concentration in container" path="apap_ref_po_1000mg|Organism|SmallIntestine|Mucosa|Duodenum|Plasma|SULT1A3 1|Concentration in container" unit="µmol/l" persistable="0" formulaId="16592" />
    <Observer id="16611" entityId="GfJ_H5TickCclxLcU3WU3g" name="Concentration in container" path="apap_ref_po_1000mg|Organism|SmallIntestine|Mucosa|Duodenum|Plasma|SULT2A1|Concentration in container" unit="µmol/l" persistable="0" formulaId="16612" />
    <Observer id="16631" entityId="plUt75u8A0mAiIckAegg5g" name="Concentration in container" path="apap_ref_po_1000mg|Organism|SmallIntestine|Mucosa|Duodenum|Plasma|UGT1A6 (UGT1A1)|Concentration in container" unit="µmol/l" persistable="0" formulaId="16632" />
    <Observer id="16651" entityId="tKwXwuw-JE-IN5lQfno1uQ" name="Concentration in container" path="apap_ref_po_1000mg|Organism|SmallIntestine|Mucosa|Duodenum|Plasma|UGT1A1|Concentration in container" unit="µmol/l" persistable="0" formulaId="16652" />
    <Observer id="16671" entityId="WYS9awwnDkmP-7FacBM4kw" name="Concentration in container" path="apap_ref_po_1000mg|Organism|SmallIntestine|Mucosa|Duodenum|Plasma|UGT1A9 (UGT1A1)|Concentration in container" unit="µmol/l" persistable="0" formulaId="16672" />
    <Observer id="16691" entityId="Pmh-POxjxUiyb-N6SWtHVw" name="Concentration in container" path="apap_ref_po_1000mg|Organism|SmallIntestine|Mucosa|Duodenum|Plasma|CYP1A2|Concentration in container" unit="µmol/l" persistable="0" formulaId="16692" />
    <Observer id="16711" entityId="1My9ORNK80mniSU1c0MHZA" name="Concentration in container" path="apap_ref_po_1000mg|Organism|SmallIntestine|Mucosa|Duodenum|Plasma|GSTT1|Concentration in container" unit="µmol/l" persistable="0" formulaId="16712" />
    <Observer id="16718" entityId="0AeiNVGDZEiCX8tHJt0TrA" name="Concentration in container" path="apap_ref_po_1000mg|Organism|SmallIntestine|Mucosa|Duodenum|Plasma|acetaminophen|Concentration in container" unit="µmol/l" persistable="0" formulaId="16719" />
    <Observer id="16725" entityId="Oi2bPlfhKEeY4Hhq7WKIGA" name="Concentration in container" path="apap_ref_po_1000mg|Organism|SmallIntestine|Mucosa|Duodenum|Plasma|APAPC|Concentration in container" unit="µmol/l" persistable="0" formulaId="16726" />
    <Observer id="16732" entityId="dG8dl26jJkKB79NW268G1w" name="Concentration in container" path="apap_ref_po_1000mg|Organism|SmallIntestine|Mucosa|Duodenum|Plasma|APAPG|Concentration in container" unit="µmol/l" persistable="0" formulaId="16733" />
    <Observer id="16739" entityId="RrFnZL0nWkq-xLVFVPnjTA" name="Concentration in container" path="apap_ref_po_1000mg|Organism|SmallIntestine|Mucosa|Duodenum|Plasma|APAPS|Concentration in container" unit="µmol/l" persistable="0" formulaId="16740" />
    <Observer id="16746" entityId="t0Es3DjG9k-wfH-2NwscrA" name="Concentration in container" path="apap_ref_po_1000mg|Organism|SmallIntestine|Mucosa|Duodenum|Plasma|NAPQI|Concentration in container" unit="µmol/l" persistable="0" formulaId="16747" />
    <Observer id="16802" entityId="E_z2epffMk6HhCgVU6BioA" name="Concentration in container" path="apap_ref_po_1000mg|Organism|SmallIntestine|Mucosa|Duodenum|BloodCells|CYP2E1|Concentration in container" unit="µmol/l" persistable="0" formulaId="16803" />
    <Observer id="16822" entityId="GzfVDvLb00-vFnYgqcCg6Q" name="Concentration in container" path="apap_ref_po_1000mg|Organism|SmallIntestine|Mucosa|Duodenum|BloodCells|CYP3A4|Concentration in container" unit="µmol/l" persistable="0" formulaId="16823" />
    <Observer id="16842" entityId="v3Qab84-D0ibHXF_riSXOA" name="Concentration in container" path="apap_ref_po_1000mg|Organism|SmallIntestine|Mucosa|Duodenum|BloodCells|SULT1A1|Concentration in container" unit="µmol/l" persistable="0" formulaId="16843" />
    <Observer id="16862" entityId="qBMw9XvGgUmHrpU5G4G8iw" name="Concentration in container" path="apap_ref_po_1000mg|Organism|SmallIntestine|Mucosa|Duodenum|BloodCells|SULT1E1|Concentration in container" unit="µmol/l" persistable="0" formulaId="16863" />
    <Observer id="16882" entityId="MOa_jybwEk2b2pz4ACWRBw" name="Concentration in container" path="apap_ref_po_1000mg|Organism|SmallIntestine|Mucosa|Duodenum|BloodCells|SULT1A3|Concentration in container" unit="µmol/l" persistable="0" formulaId="16883" />
    <Observer id="16902" entityId="3ZlsdW46EkGgN6JQ09pi1Q" name="Concentration in container" path="apap_ref_po_1000mg|Organism|SmallIntestine|Mucosa|Duodenum|BloodCells|SULT1A3 1|Concentration in container" unit="µmol/l" persistable="0" formulaId="16903" />
    <Observer id="16922" entityId="EZAss3onk0602w3kgCd0Ug" name="Concentration in container" path="apap_ref_po_1000mg|Organism|SmallIntestine|Mucosa|Duodenum|BloodCells|SULT2A1|Concentration in container" unit="µmol/l" persistable="0" formulaId="16923" />
    <Observer id="16942" entityId="nequ-vcAbkCfIt_HhKZT4Q" name="Concentration in container" path="apap_ref_po_1000mg|Organism|SmallIntestine|Mucosa|Duodenum|BloodCells|UGT1A6 (UGT1A1)|Concentration in container" unit="µmol/l" persistable="0" formulaId="16943" />
    <Observer id="16962" entityId="gNAsizHALk6-9OjlwMsHGg" name="Concentration in container" path="apap_ref_po_1000mg|Organism|SmallIntestine|Mucosa|Duodenum|BloodCells|UGT1A1|Concentration in container" unit="µmol/l" persistable="0" formulaId="16963" />
    <Observer id="16982" entityId="tMN2wXGxzEqpSWtrE2b_1g" name="Concentration in container" path="apap_ref_po_1000mg|Organism|SmallIntestine|Mucosa|Duodenum|BloodCells|UGT1A9 (UGT1A1)|Concentration in container" unit="µmol/l" persistable="0" formulaId="16983" />
    <Observer id="17002" entityId="HcvHhVuN1k6yg4XtAAsKfQ" name="Concentration in container" path="apap_ref_po_1000mg|Organism|SmallIntestine|Mucosa|Duodenum|BloodCells|CYP1A2|Concentration in container" unit="µmol/l" persistable="0" formulaId="17003" />
    <Observer id="17022" entityId="J2doX827E0eA56nfeYQyNw" name="Concentration in container" path="apap_ref_po_1000mg|Organism|SmallIntestine|Mucosa|Duodenum|BloodCells|GSTT1|Concentration in container" unit="µmol/l" persistable="0" formulaId="17023" />
    <Observer id="17029" entityId="XiiENMkfOUq_ZPZ0ZsnGew" name="Concentration in container" path="apap_ref_po_1000mg|Organism|SmallIntestine|Mucosa|Duodenum|BloodCells|acetaminophen|Concentration in container" unit="µmol/l" persistable="0" formulaId="17030" />
    <Observer id="17036" entityId="dS1U6V2AkE620o4d3i9rwA" name="Concentration in container" path="apap_ref_po_1000mg|Organism|SmallIntestine|Mucosa|Duodenum|BloodCells|APAPC|Concentration in container" unit="µmol/l" persistable="0" formulaId="17037" />
    <Observer id="17043" entityId="TLhG3wouIUiZH7okkVVFHw" name="Concentration in container" path="apap_ref_po_1000mg|Organism|SmallIntestine|Mucosa|Duodenum|BloodCells|APAPG|Concentration in container" unit="µmol/l" persistable="0" formulaId="17044" />
    <Observer id="17050" entityId="C6f9l0_deEyN5cX4SUgHLA" name="Concentration in container" path="apap_ref_po_1000mg|Organism|SmallIntestine|Mucosa|Duodenum|BloodCells|APAPS|Concentration in container" unit="µmol/l" persistable="0" formulaId="17051" />
    <Observer id="17057" entityId="exoj1U71a0u8qm5R9JNgKg" name="Concentration in container" path="apap_ref_po_1000mg|Organism|SmallIntestine|Mucosa|Duodenum|BloodCells|NAPQI|Concentration in container" unit="µmol/l" persistable="0" formulaId="17058" />
    <Observer id="17103" entityId="nH45w7ikbEK1n8zwx5OckA" name="Concentration in container" path="apap_ref_po_1000mg|Organism|SmallIntestine|Mucosa|Duodenum|Interstitial|acetaminophen|Concentration in container" unit="µmol/l" persistable="0" formulaId="17104" />
    <Observer id="17111" entityId="OsHK2iDT3kajqUthKVvMTA" name="Concentration in container" path="apap_ref_po_1000mg|Organism|SmallIntestine|Mucosa|Duodenum|Interstitial|APAPC|Concentration in container" unit="µmol/l" persistable="0" formulaId="17112" />
    <Observer id="17119" entityId="P4uxoXvpPk-9CzkP4JMu-Q" name="Concentration in container" path="apap_ref_po_1000mg|Organism|SmallIntestine|Mucosa|Duodenum|Interstitial|APAPG|Concentration in container" unit="µmol/l" persistable="0" formulaId="17120" />
    <Observer id="17127" entityId="qA7g8QQZuEiDCtprSOVs2A" name="Concentration in container" path="apap_ref_po_1000mg|Organism|SmallIntestine|Mucosa|Duodenum|Interstitial|APAPS|Concentration in container" unit="µmol/l" persistable="0" formulaId="17128" />
    <Observer id="17135" entityId="q9KRIFwBeUSqghWlUZy3OQ" name="Concentration in container" path="apap_ref_po_1000mg|Organism|SmallIntestine|Mucosa|Duodenum|Interstitial|NAPQI|Concentration in container" unit="µmol/l" persistable="0" formulaId="17136" />
    <Observer id="17158" entityId="Q1WbkSgqOkujVfPc7G_QrA" name="Concentration in container" path="apap_ref_po_1000mg|Organism|SmallIntestine|Mucosa|Duodenum|Intracellular|CYP2E1|Concentration in container" unit="µmol/l" persistable="0" formulaId="17159" />
    <Observer id="17176" entityId="75hBPJVoWUWjcYZBzoaWbA" name="Concentration in container" path="apap_ref_po_1000mg|Organism|SmallIntestine|Mucosa|Duodenum|Intracellular|CYP3A4|Concentration in container" unit="µmol/l" persistable="0" formulaId="17177" />
    <Observer id="17195" entityId="hoIVIx6a20GjEWdBnxfc2Q" name="Concentration in container" path="apap_ref_po_1000mg|Organism|SmallIntestine|Mucosa|Duodenum|Intracellular|ABCC1|Concentration in container" unit="µmol/l" persistable="0" formulaId="17196" />
    <Observer id="17214" entityId="R06DsOfmkUOFN8hco3j8cg" name="Concentration in container" path="apap_ref_po_1000mg|Organism|SmallIntestine|Mucosa|Duodenum|Intracellular|ABCC4|Concentration in container" unit="µmol/l" persistable="0" formulaId="17215" />
    <Observer id="17233" entityId="0LtXtjmQ1EKRrLXmEQ46mw" name="Concentration in container" path="apap_ref_po_1000mg|Organism|SmallIntestine|Mucosa|Duodenum|Intracellular|ABCG2|Concentration in container" unit="µmol/l" persistable="0" formulaId="17234" />
    <Observer id="17252" entityId="-J5VJB0g6kKeFhkbSANhHw" name="Concentration in container" path="apap_ref_po_1000mg|Organism|SmallIntestine|Mucosa|Duodenum|Intracellular|ABCB1|Concentration in container" unit="µmol/l" persistable="0" formulaId="17253" />
    <Observer id="17270" entityId="U2m2-G1uJ0KbPBkRkqcB7w" name="Concentration in container" path="apap_ref_po_1000mg|Organism|SmallIntestine|Mucosa|Duodenum|Intracellular|SULT1A1|Concentration in container" unit="µmol/l" persistable="0" formulaId="17271" />
    <Observer id="17288" entityId="YO1eJzIdVUOPsqr1XgU9UQ" name="Concentration in container" path="apap_ref_po_1000mg|Organism|SmallIntestine|Mucosa|Duodenum|Intracellular|SULT1E1|Concentration in container" unit="µmol/l" persistable="0" formulaId="17289" />
    <Observer id="17306" entityId="VYjzmFZH30mHOLm12nZH1w" name="Concentration in container" path="apap_ref_po_1000mg|Organism|SmallIntestine|Mucosa|Duodenum|Intracellular|SULT1A3|Concentration in container" unit="µmol/l" persistable="0" formulaId="17307" />
    <Observer id="17324" entityId="mX7-aa-5a02vtl2sYBkAcQ" name="Concentration in container" path="apap_ref_po_1000mg|Organism|SmallIntestine|Mucosa|Duodenum|Intracellular|SULT1A3 1|Concentration in container" unit="µmol/l" persistable="0" formulaId="17325" />
    <Observer id="17342" entityId="92Rz-yQsq0qbBRztx7UBCw" name="Concentration in container" path="apap_ref_po_1000mg|Organism|SmallIntestine|Mucosa|Duodenum|Intracellular|SULT2A1|Concentration in container" unit="µmol/l" persistable="0" formulaId="17343" />
    <Observer id="17360" entityId="4UOS9gNhvUS29g07htn9og" name="Concentration in container" path="apap_ref_po_1000mg|Organism|SmallIntestine|Mucosa|Duodenum|Intracellular|UGT1A6 (UGT1A1)|Concentration in container" unit="µmol/l" persistable="0" formulaId="17361" />
    <Observer id="17378" entityId="7mDj5sQElEquJpQ7iYGq1Q" name="Concentration in container" path="apap_ref_po_1000mg|Organism|SmallIntestine|Mucosa|Duodenum|Intracellular|UGT1A1|Concentration in container" unit="µmol/l" persistable="0" formulaId="17379" />
    <Observer id="17396" entityId="aumzFZaA-US3EgGAy318lw" name="Concentration in container" path="apap_ref_po_1000mg|Organism|SmallIntestine|Mucosa|Duodenum|Intracellular|UGT1A9 (UGT1A1)|Concentration in container" unit="µmol/l" persistable="0" formulaId="17397" />
    <Observer id="17414" entityId="dIw00VmiukSajgu8VYe5zA" name="Concentration in container" path="apap_ref_po_1000mg|Organism|SmallIntestine|Mucosa|Duodenum|Intracellular|CYP1A2|Concentration in container" unit="µmol/l" persistable="0" formulaId="17415" />
    <Observer id="17432" entityId="kFzmjPAd9EaFzjw-UBd8Jg" name="Concentration in container" path="apap_ref_po_1000mg|Organism|SmallIntestine|Mucosa|Duodenum|Intracellular|GSTT1|Concentration in container" unit="µmol/l" persistable="0" formulaId="17433" />
    <Observer id="17451" entityId="Gcb9LBR0CUK9AOvewFTZQQ" name="Concentration in container" path="apap_ref_po_1000mg|Organism|SmallIntestine|Mucosa|Duodenum|Intracellular|ABCC3|Concentration in container" unit="µmol/l" persistable="0" formulaId="17452" />
    <Observer id="17459" entityId="Bryk_cgPeU-DeKhqOwDoDA" name="Concentration in container" path="apap_ref_po_1000mg|Organism|SmallIntestine|Mucosa|Duodenum|Intracellular|acetaminophen|Concentration in container" unit="µmol/l" persistable="0" formulaId="17460" />
    <Observer id="17467" entityId="KMz93pcOrkemRWuzpg44vA" name="Concentration in container" path="apap_ref_po_1000mg|Organism|SmallIntestine|Mucosa|Duodenum|Intracellular|APAPC|Concentration in container" unit="µmol/l" persistable="0" formulaId="17468" />
    <Observer id="17475" entityId="z1K5v9aLMkS86YtXdWMEHA" name="Concentration in container" path="apap_ref_po_1000mg|Organism|SmallIntestine|Mucosa|Duodenum|Intracellular|APAPG|Concentration in container" unit="µmol/l" persistable="0" formulaId="17476" />
    <Observer id="17483" entityId="1LkY3QYl9EC6UCVqXpoutw" name="Concentration in container" path="apap_ref_po_1000mg|Organism|SmallIntestine|Mucosa|Duodenum|Intracellular|APAPS|Concentration in container" unit="µmol/l" persistable="0" formulaId="17484" />
    <Observer id="17491" entityId="Ys5MkxMrAEOnmhSvumyIyA" name="Concentration in container" path="apap_ref_po_1000mg|Organism|SmallIntestine|Mucosa|Duodenum|Intracellular|NAPQI|Concentration in container" unit="µmol/l" persistable="0" formulaId="17492" />
    <Observer id="17587" entityId="Yt15CzW2eUeSrI1YOeu4Uw" name="Concentration in container" path="apap_ref_po_1000mg|Organism|SmallIntestine|Mucosa|UpperJejunum|Plasma|CYP2E1|Concentration in container" unit="µmol/l" persistable="0" formulaId="17588" />
    <Observer id="17607" entityId="PapmqEhb-kKdJN59ryT3-A" name="Concentration in container" path="apap_ref_po_1000mg|Organism|SmallIntestine|Mucosa|UpperJejunum|Plasma|CYP3A4|Concentration in container" unit="µmol/l" persistable="0" formulaId="17608" />
    <Observer id="17627" entityId="8m1Hrirru0q8kzQd_9rtrA" name="Concentration in container" path="apap_ref_po_1000mg|Organism|SmallIntestine|Mucosa|UpperJejunum|Plasma|SULT1A1|Concentration in container" unit="µmol/l" persistable="0" formulaId="17628" />
    <Observer id="17647" entityId="NJn842w270WfH9YJvBY2eg" name="Concentration in container" path="apap_ref_po_1000mg|Organism|SmallIntestine|Mucosa|UpperJejunum|Plasma|SULT1E1|Concentration in container" unit="µmol/l" persistable="0" formulaId="17648" />
    <Observer id="17667" entityId="0TuBFn-ttkusIstu4gZA4A" name="Concentration in container" path="apap_ref_po_1000mg|Organism|SmallIntestine|Mucosa|UpperJejunum|Plasma|SULT1A3|Concentration in container" unit="µmol/l" persistable="0" formulaId="17668" />
    <Observer id="17687" entityId="0nakswdgh0GJWmI3MN_keA" name="Concentration in container" path="apap_ref_po_1000mg|Organism|SmallIntestine|Mucosa|UpperJejunum|Plasma|SULT1A3 1|Concentration in container" unit="µmol/l" persistable="0" formulaId="17688" />
    <Observer id="17707" entityId="RTsus7VCCEecvzs9tEnXsg" name="Concentration in container" path="apap_ref_po_1000mg|Organism|SmallIntestine|Mucosa|UpperJejunum|Plasma|SULT2A1|Concentration in container" unit="µmol/l" persistable="0" formulaId="17708" />
    <Observer id="17727" entityId="DKkrYAKzoEm_XPD0ckIpLw" name="Concentration in container" path="apap_ref_po_1000mg|Organism|SmallIntestine|Mucosa|UpperJejunum|Plasma|UGT1A6 (UGT1A1)|Concentration in container" unit="µmol/l" persistable="0" formulaId="17728" />
    <Observer id="17747" entityId="5H_uZa96d02Rg6d5glDQxw" name="Concentration in container" path="apap_ref_po_1000mg|Organism|SmallIntestine|Mucosa|UpperJejunum|Plasma|UGT1A1|Concentration in container" unit="µmol/l" persistable="0" formulaId="17748" />
    <Observer id="17767" entityId="bZImz-Z6NkygOIa5pq0C6w" name="Concentration in container" path="apap_ref_po_1000mg|Organism|SmallIntestine|Mucosa|UpperJejunum|Plasma|UGT1A9 (UGT1A1)|Concentration in container" unit="µmol/l" persistable="0" formulaId="17768" />
    <Observer id="17787" entityId="com6VeMbiUqReASr8h004A" name="Concentration in container" path="apap_ref_po_1000mg|Organism|SmallIntestine|Mucosa|UpperJejunum|Plasma|CYP1A2|Concentration in container" unit="µmol/l" persistable="0" formulaId="17788" />
    <Observer id="17807" entityId="kE3Mdm2N6kKZEdHhalolJw" name="Concentration in container" path="apap_ref_po_1000mg|Organism|SmallIntestine|Mucosa|UpperJejunum|Plasma|GSTT1|Concentration in container" unit="µmol/l" persistable="0" formulaId="17808" />
    <Observer id="17814" entityId="v4-zAdpfmUqV0T0CpeVeIQ" name="Concentration in container" path="apap_ref_po_1000mg|Organism|SmallIntestine|Mucosa|UpperJejunum|Plasma|acetaminophen|Concentration in container" unit="µmol/l" persistable="0" formulaId="17815" />
    <Observer id="17821" entityId="PD7dSKebZU-otZb0qqkQcw" name="Concentration in container" path="apap_ref_po_1000mg|Organism|SmallIntestine|Mucosa|UpperJejunum|Plasma|APAPC|Concentration in container" unit="µmol/l" persistable="0" formulaId="17822" />
    <Observer id="17828" entityId="7UanKDU59ESmbtqXv2CO0w" name="Concentration in container" path="apap_ref_po_1000mg|Organism|SmallIntestine|Mucosa|UpperJejunum|Plasma|APAPG|Concentration in container" unit="µmol/l" persistable="0" formulaId="17829" />
    <Observer id="17835" entityId="mHwjr5eNykqscfp2SNR5OA" name="Concentration in container" path="apap_ref_po_1000mg|Organism|SmallIntestine|Mucosa|UpperJejunum|Plasma|APAPS|Concentration in container" unit="µmol/l" persistable="0" formulaId="17836" />
    <Observer id="17842" entityId="hwcB-NRXWkWdYLJ8RLMjAQ" name="Concentration in container" path="apap_ref_po_1000mg|Organism|SmallIntestine|Mucosa|UpperJejunum|Plasma|NAPQI|Concentration in container" unit="µmol/l" persistable="0" formulaId="17843" />
    <Observer id="17898" entityId="pzg8hjS1LEy16Esre-B9sA" name="Concentration in container" path="apap_ref_po_1000mg|Organism|SmallIntestine|Mucosa|UpperJejunum|BloodCells|CYP2E1|Concentration in container" unit="µmol/l" persistable="0" formulaId="17899" />
    <Observer id="17918" entityId="cNowNfrTpk26h0H9cuVPpQ" name="Concentration in container" path="apap_ref_po_1000mg|Organism|SmallIntestine|Mucosa|UpperJejunum|BloodCells|CYP3A4|Concentration in container" unit="µmol/l" persistable="0" formulaId="17919" />
    <Observer id="17938" entityId="427SN_GIBk6x82p7yQhM3w" name="Concentration in container" path="apap_ref_po_1000mg|Organism|SmallIntestine|Mucosa|UpperJejunum|BloodCells|SULT1A1|Concentration in container" unit="µmol/l" persistable="0" formulaId="17939" />
    <Observer id="17958" entityId="XLzCjobI8UagZ1oTkULFDg" name="Concentration in container" path="apap_ref_po_1000mg|Organism|SmallIntestine|Mucosa|UpperJejunum|BloodCells|SULT1E1|Concentration in container" unit="µmol/l" persistable="0" formulaId="17959" />
    <Observer id="17978" entityId="w_LwzqsVy0-BNyGchsGMUA" name="Concentration in container" path="apap_ref_po_1000mg|Organism|SmallIntestine|Mucosa|UpperJejunum|BloodCells|SULT1A3|Concentration in container" unit="µmol/l" persistable="0" formulaId="17979" />
    <Observer id="17998" entityId="-N8yLxk0DEmoAVcgWLXdLg" name="Concentration in container" path="apap_ref_po_1000mg|Organism|SmallIntestine|Mucosa|UpperJejunum|BloodCells|SULT1A3 1|Concentration in container" unit="µmol/l" persistable="0" formulaId="17999" />
    <Observer id="18018" entityId="2VjeAYkhOk6gKWny78IpHw" name="Concentration in container" path="apap_ref_po_1000mg|Organism|SmallIntestine|Mucosa|UpperJejunum|BloodCells|SULT2A1|Concentration in container" unit="µmol/l" persistable="0" formulaId="18019" />
    <Observer id="18038" entityId="pmQNX0JghEi4CcmDEu-hxg" name="Concentration in container" path="apap_ref_po_1000mg|Organism|SmallIntestine|Mucosa|UpperJejunum|BloodCells|UGT1A6 (UGT1A1)|Concentration in container" unit="µmol/l" persistable="0" formulaId="18039" />
    <Observer id="18058" entityId="G7I32BpobkqFZib6L1SMow" name="Concentration in container" path="apap_ref_po_1000mg|Organism|SmallIntestine|Mucosa|UpperJejunum|BloodCells|UGT1A1|Concentration in container" unit="µmol/l" persistable="0" formulaId="18059" />
    <Observer id="18078" entityId="5HEkhq0nlEqPezOCnh_DZw" name="Concentration in container" path="apap_ref_po_1000mg|Organism|SmallIntestine|Mucosa|UpperJejunum|BloodCells|UGT1A9 (UGT1A1)|Concentration in container" unit="µmol/l" persistable="0" formulaId="18079" />
    <Observer id="18098" entityId="WpTbhd5n80COhkYXQmzgfg" name="Concentration in container" path="apap_ref_po_1000mg|Organism|SmallIntestine|Mucosa|UpperJejunum|BloodCells|CYP1A2|Concentration in container" unit="µmol/l" persistable="0" formulaId="18099" />
    <Observer id="18118" entityId="WQ7Bj7Pz306wVkUkGkGCnw" name="Concentration in container" path="apap_ref_po_1000mg|Organism|SmallIntestine|Mucosa|UpperJejunum|BloodCells|GSTT1|Concentration in container" unit="µmol/l" persistable="0" formulaId="18119" />
    <Observer id="18125" entityId="bNHbC_lFdk6x0NjUiDNbtg" name="Concentration in container" path="apap_ref_po_1000mg|Organism|SmallIntestine|Mucosa|UpperJejunum|BloodCells|acetaminophen|Concentration in container" unit="µmol/l" persistable="0" formulaId="18126" />
    <Observer id="18132" entityId="HGophG_ms0WncwyHZD_fpw" name="Concentration in container" path="apap_ref_po_1000mg|Organism|SmallIntestine|Mucosa|UpperJejunum|BloodCells|APAPC|Concentration in container" unit="µmol/l" persistable="0" formulaId="18133" />
    <Observer id="18139" entityId="dQir4m6xCEakT49rX0uWZQ" name="Concentration in container" path="apap_ref_po_1000mg|Organism|SmallIntestine|Mucosa|UpperJejunum|BloodCells|APAPG|Concentration in container" unit="µmol/l" persistable="0" formulaId="18140" />
    <Observer id="18146" entityId="4Z3ivszpNkyToyIZRZXUUQ" name="Concentration in container" path="apap_ref_po_1000mg|Organism|SmallIntestine|Mucosa|UpperJejunum|BloodCells|APAPS|Concentration in container" unit="µmol/l" persistable="0" formulaId="18147" />
    <Observer id="18153" entityId="xsd92LGLQ06JEIwQGhFddg" name="Concentration in container" path="apap_ref_po_1000mg|Organism|SmallIntestine|Mucosa|UpperJejunum|BloodCells|NAPQI|Concentration in container" unit="µmol/l" persistable="0" formulaId="18154" />
    <Observer id="18199" entityId="NcsbpG9BG0yWwC0A66te_w" name="Concentration in container" path="apap_ref_po_1000mg|Organism|SmallIntestine|Mucosa|UpperJejunum|Interstitial|acetaminophen|Concentration in container" unit="µmol/l" persistable="0" formulaId="18200" />
    <Observer id="18207" entityId="lag16huXc0KwE7jLlB-X9A" name="Concentration in container" path="apap_ref_po_1000mg|Organism|SmallIntestine|Mucosa|UpperJejunum|Interstitial|APAPC|Concentration in container" unit="µmol/l" persistable="0" formulaId="18208" />
    <Observer id="18215" entityId="oQ1fi35I8EigzlaheyX-Tw" name="Concentration in container" path="apap_ref_po_1000mg|Organism|SmallIntestine|Mucosa|UpperJejunum|Interstitial|APAPG|Concentration in container" unit="µmol/l" persistable="0" formulaId="18216" />
    <Observer id="18223" entityId="xN8ZiwDEB0-nssDOzBol4g" name="Concentration in container" path="apap_ref_po_1000mg|Organism|SmallIntestine|Mucosa|UpperJejunum|Interstitial|APAPS|Concentration in container" unit="µmol/l" persistable="0" formulaId="18224" />
    <Observer id="18231" entityId="rf-oN90jd0S4W8AavCqAyQ" name="Concentration in container" path="apap_ref_po_1000mg|Organism|SmallIntestine|Mucosa|UpperJejunum|Interstitial|NAPQI|Concentration in container" unit="µmol/l" persistable="0" formulaId="18232" />
    <Observer id="18254" entityId="LQfir832aUK0MFZnXuPUsw" name="Concentration in container" path="apap_ref_po_1000mg|Organism|SmallIntestine|Mucosa|UpperJejunum|Intracellular|CYP2E1|Concentration in container" unit="µmol/l" persistable="0" formulaId="18255" />
    <Observer id="18272" entityId="FL-n2Es9S0euZrOyDAVVwQ" name="Concentration in container" path="apap_ref_po_1000mg|Organism|SmallIntestine|Mucosa|UpperJejunum|Intracellular|CYP3A4|Concentration in container" unit="µmol/l" persistable="0" formulaId="18273" />
    <Observer id="18290" entityId="WP70RzpAs0KkCk1UVzoStw" name="Concentration in container" path="apap_ref_po_1000mg|Organism|SmallIntestine|Mucosa|UpperJejunum|Intracellular|ABCC1|Concentration in container" unit="µmol/l" persistable="0" formulaId="18291" />
    <Observer id="18308" entityId="Wo2LuHNPEk2FYO_1JuINOQ" name="Concentration in container" path="apap_ref_po_1000mg|Organism|SmallIntestine|Mucosa|UpperJejunum|Intracellular|ABCC4|Concentration in container" unit="µmol/l" persistable="0" formulaId="18309" />
    <Observer id="18326" entityId="Wt1Uq3h64UyamHFfzDRAyA" name="Concentration in container" path="apap_ref_po_1000mg|Organism|SmallIntestine|Mucosa|UpperJejunum|Intracellular|ABCG2|Concentration in container" unit="µmol/l" persistable="0" formulaId="18327" />
    <Observer id="18344" entityId="VSF53fdZrUS3_Hmc0w-reg" name="Concentration in container" path="apap_ref_po_1000mg|Organism|SmallIntestine|Mucosa|UpperJejunum|Intracellular|ABCB1|Concentration in container" unit="µmol/l" persistable="0" formulaId="18345" />
    <Observer id="18362" entityId="wffMzewuMkCYdP877ZQpXw" name="Concentration in container" path="apap_ref_po_1000mg|Organism|SmallIntestine|Mucosa|UpperJejunum|Intracellular|SULT1A1|Concentration in container" unit="µmol/l" persistable="0" formulaId="18363" />
    <Observer id="18380" entityId="DAximLBKe0WVYkyuIEvkLA" name="Concentration in container" path="apap_ref_po_1000mg|Organism|SmallIntestine|Mucosa|UpperJejunum|Intracellular|SULT1E1|Concentration in container" unit="µmol/l" persistable="0" formulaId="18381" />
    <Observer id="18398" entityId="xHiY5SSv9EiYJr1CectYVg" name="Concentration in container" path="apap_ref_po_1000mg|Organism|SmallIntestine|Mucosa|UpperJejunum|Intracellular|SULT1A3|Concentration in container" unit="µmol/l" persistable="0" formulaId="18399" />
    <Observer id="18416" entityId="6OcwPqxPsUWYRCfUmbFhwQ" name="Concentration in container" path="apap_ref_po_1000mg|Organism|SmallIntestine|Mucosa|UpperJejunum|Intracellular|SULT1A3 1|Concentration in container" unit="µmol/l" persistable="0" formulaId="18417" />
    <Observer id="18434" entityId="A9prDIepg0WjF4dUOin3dA" name="Concentration in container" path="apap_ref_po_1000mg|Organism|SmallIntestine|Mucosa|UpperJejunum|Intracellular|SULT2A1|Concentration in container" unit="µmol/l" persistable="0" formulaId="18435" />
    <Observer id="18452" entityId="9lb-dsgyukinYQRaiqw47w" name="Concentration in container" path="apap_ref_po_1000mg|Organism|SmallIntestine|Mucosa|UpperJejunum|Intracellular|UGT1A6 (UGT1A1)|Concentration in container" unit="µmol/l" persistable="0" formulaId="18453" />
    <Observer id="18470" entityId="ADrBnI3UekWhxtKSNMjIkQ" name="Concentration in container" path="apap_ref_po_1000mg|Organism|SmallIntestine|Mucosa|UpperJejunum|Intracellular|UGT1A1|Concentration in container" unit="µmol/l" persistable="0" formulaId="18471" />
    <Observer id="18488" entityId="AD8oCVJKzk-5B9sx-TkB6A" name="Concentration in container" path="apap_ref_po_1000mg|Organism|SmallIntestine|Mucosa|UpperJejunum|Intracellular|UGT1A9 (UGT1A1)|Concentration in container" unit="µmol/l" persistable="0" formulaId="18489" />
    <Observer id="18506" entityId="sVOEboitVk-F3Y1QDGeguQ" name="Concentration in container" path="apap_ref_po_1000mg|Organism|SmallIntestine|Mucosa|UpperJejunum|Intracellular|CYP1A2|Concentration in container" unit="µmol/l" persistable="0" formulaId="18507" />
    <Observer id="18524" entityId="IH4jhTSTi0GDAyQTfUyiFQ" name="Concentration in container" path="apap_ref_po_1000mg|Organism|SmallIntestine|Mucosa|UpperJejunum|Intracellular|GSTT1|Concentration in container" unit="µmol/l" persistable="0" formulaId="18525" />
    <Observer id="18542" entityId="lF0LmyhJeUubh4DArgsZtA" name="Concentration in container" path="apap_ref_po_1000mg|Organism|SmallIntestine|Mucosa|UpperJejunum|Intracellular|ABCC3|Concentration in container" unit="µmol/l" persistable="0" formulaId="18543" />
    <Observer id="18550" entityId="V9dQtG98RUyHLTRmnyA0dg" name="Concentration in container" path="apap_ref_po_1000mg|Organism|SmallIntestine|Mucosa|UpperJejunum|Intracellular|acetaminophen|Concentration in container" unit="µmol/l" persistable="0" formulaId="18551" />
    <Observer id="18558" entityId="gjTWBS3j5EGV7PwzAoluHQ" name="Concentration in container" path="apap_ref_po_1000mg|Organism|SmallIntestine|Mucosa|UpperJejunum|Intracellular|APAPC|Concentration in container" unit="µmol/l" persistable="0" formulaId="18559" />
    <Observer id="18566" entityId="tdl4cDv5w0iqsZRcNDTOmA" name="Concentration in container" path="apap_ref_po_1000mg|Organism|SmallIntestine|Mucosa|UpperJejunum|Intracellular|APAPG|Concentration in container" unit="µmol/l" persistable="0" formulaId="18567" />
    <Observer id="18574" entityId="4GnmOyT2nkCaaGFLCsPN8Q" name="Concentration in container" path="apap_ref_po_1000mg|Organism|SmallIntestine|Mucosa|UpperJejunum|Intracellular|APAPS|Concentration in container" unit="µmol/l" persistable="0" formulaId="18575" />
    <Observer id="18582" entityId="tTypUobuVEeJdde7id-0mA" name="Concentration in container" path="apap_ref_po_1000mg|Organism|SmallIntestine|Mucosa|UpperJejunum|Intracellular|NAPQI|Concentration in container" unit="µmol/l" persistable="0" formulaId="18583" />
    <Observer id="18678" entityId="LXegUqqTq0mVhYX4SKHLSA" name="Concentration in container" path="apap_ref_po_1000mg|Organism|SmallIntestine|Mucosa|LowerJejunum|Plasma|CYP2E1|Concentration in container" unit="µmol/l" persistable="0" formulaId="18679" />
    <Observer id="18698" entityId="g0ybiaFyRkSnHGc_mWO_Fg" name="Concentration in container" path="apap_ref_po_1000mg|Organism|SmallIntestine|Mucosa|LowerJejunum|Plasma|CYP3A4|Concentration in container" unit="µmol/l" persistable="0" formulaId="18699" />
    <Observer id="18718" entityId="27uVNvZblkWzylmzH1q4Ww" name="Concentration in container" path="apap_ref_po_1000mg|Organism|SmallIntestine|Mucosa|LowerJejunum|Plasma|SULT1A1|Concentration in container" unit="µmol/l" persistable="0" formulaId="18719" />
    <Observer id="18738" entityId="1x8Fxm4OJEGsAtid5kv1sQ" name="Concentration in container" path="apap_ref_po_1000mg|Organism|SmallIntestine|Mucosa|LowerJejunum|Plasma|SULT1E1|Concentration in container" unit="µmol/l" persistable="0" formulaId="18739" />
    <Observer id="18758" entityId="tNyHEBgTbUmpkVA-dQTe6g" name="Concentration in container" path="apap_ref_po_1000mg|Organism|SmallIntestine|Mucosa|LowerJejunum|Plasma|SULT1A3|Concentration in container" unit="µmol/l" persistable="0" formulaId="18759" />
    <Observer id="18778" entityId="rdme-CaNZkqakGUdHJmZqg" name="Concentration in container" path="apap_ref_po_1000mg|Organism|SmallIntestine|Mucosa|LowerJejunum|Plasma|SULT1A3 1|Concentration in container" unit="µmol/l" persistable="0" formulaId="18779" />
    <Observer id="18798" entityId="0fHQDmTA5EGObmLhuUgV5A" name="Concentration in container" path="apap_ref_po_1000mg|Organism|SmallIntestine|Mucosa|LowerJejunum|Plasma|SULT2A1|Concentration in container" unit="µmol/l" persistable="0" formulaId="18799" />
    <Observer id="18818" entityId="whtt8Y03VE2GVuXl-EfWjg" name="Concentration in container" path="apap_ref_po_1000mg|Organism|SmallIntestine|Mucosa|LowerJejunum|Plasma|UGT1A6 (UGT1A1)|Concentration in container" unit="µmol/l" persistable="0" formulaId="18819" />
    <Observer id="18838" entityId="wo6W-AuvoUCKWhGJHCYE7g" name="Concentration in container" path="apap_ref_po_1000mg|Organism|SmallIntestine|Mucosa|LowerJejunum|Plasma|UGT1A1|Concentration in container" unit="µmol/l" persistable="0" formulaId="18839" />
    <Observer id="18858" entityId="JOygPEhgZ06aMeHktd2WcQ" name="Concentration in container" path="apap_ref_po_1000mg|Organism|SmallIntestine|Mucosa|LowerJejunum|Plasma|UGT1A9 (UGT1A1)|Concentration in container" unit="µmol/l" persistable="0" formulaId="18859" />
    <Observer id="18878" entityId="yJu9nqp74kq1-Ov9KxhYEw" name="Concentration in container" path="apap_ref_po_1000mg|Organism|SmallIntestine|Mucosa|LowerJejunum|Plasma|CYP1A2|Concentration in container" unit="µmol/l" persistable="0" formulaId="18879" />
    <Observer id="18898" entityId="_Acy65WHOkODABAR5shPdA" name="Concentration in container" path="apap_ref_po_1000mg|Organism|SmallIntestine|Mucosa|LowerJejunum|Plasma|GSTT1|Concentration in container" unit="µmol/l" persistable="0" formulaId="18899" />
    <Observer id="18905" entityId="cHEmq1DDRU6mFlgDCx58QQ" name="Concentration in container" path="apap_ref_po_1000mg|Organism|SmallIntestine|Mucosa|LowerJejunum|Plasma|acetaminophen|Concentration in container" unit="µmol/l" persistable="0" formulaId="18906" />
    <Observer id="18912" entityId="cD_XV98KuEWR9cYWkNHZBQ" name="Concentration in container" path="apap_ref_po_1000mg|Organism|SmallIntestine|Mucosa|LowerJejunum|Plasma|APAPC|Concentration in container" unit="µmol/l" persistable="0" formulaId="18913" />
    <Observer id="18919" entityId="gmWNWs9hikaAzb28q-m8jQ" name="Concentration in container" path="apap_ref_po_1000mg|Organism|SmallIntestine|Mucosa|LowerJejunum|Plasma|APAPG|Concentration in container" unit="µmol/l" persistable="0" formulaId="18920" />
    <Observer id="18926" entityId="WK5A9k6hJEyFKipcLVomgw" name="Concentration in container" path="apap_ref_po_1000mg|Organism|SmallIntestine|Mucosa|LowerJejunum|Plasma|APAPS|Concentration in container" unit="µmol/l" persistable="0" formulaId="18927" />
    <Observer id="18933" entityId="6WKwraFpukiWZHtGq7q9Ug" name="Concentration in container" path="apap_ref_po_1000mg|Organism|SmallIntestine|Mucosa|LowerJejunum|Plasma|NAPQI|Concentration in container" unit="µmol/l" persistable="0" formulaId="18934" />
    <Observer id="18989" entityId="dg8P7PyfyE-xlG0x8HAjHg" name="Concentration in container" path="apap_ref_po_1000mg|Organism|SmallIntestine|Mucosa|LowerJejunum|BloodCells|CYP2E1|Concentration in container" unit="µmol/l" persistable="0" formulaId="18990" />
    <Observer id="19009" entityId="coMtjS75lUOAt4i1so39gw" name="Concentration in container" path="apap_ref_po_1000mg|Organism|SmallIntestine|Mucosa|LowerJejunum|BloodCells|CYP3A4|Concentration in container" unit="µmol/l" persistable="0" formulaId="19010" />
    <Observer id="19029" entityId="4---lmH43kCMo27hNZr4gg" name="Concentration in container" path="apap_ref_po_1000mg|Organism|SmallIntestine|Mucosa|LowerJejunum|BloodCells|SULT1A1|Concentration in container" unit="µmol/l" persistable="0" formulaId="19030" />
    <Observer id="19049" entityId="bL-7HUpYukyoIVkXiHGTSg" name="Concentration in container" path="apap_ref_po_1000mg|Organism|SmallIntestine|Mucosa|LowerJejunum|BloodCells|SULT1E1|Concentration in container" unit="µmol/l" persistable="0" formulaId="19050" />
    <Observer id="19069" entityId="yOB-zHpCXUOTySzN-U-eMw" name="Concentration in container" path="apap_ref_po_1000mg|Organism|SmallIntestine|Mucosa|LowerJejunum|BloodCells|SULT1A3|Concentration in container" unit="µmol/l" persistable="0" formulaId="19070" />
    <Observer id="19089" entityId="G85wsX9uQU2NzPpLv3ypMA" name="Concentration in container" path="apap_ref_po_1000mg|Organism|SmallIntestine|Mucosa|LowerJejunum|BloodCells|SULT1A3 1|Concentration in container" unit="µmol/l" persistable="0" formulaId="19090" />
    <Observer id="19109" entityId="KfomTP6e-UmzMrbMeuDneQ" name="Concentration in container" path="apap_ref_po_1000mg|Organism|SmallIntestine|Mucosa|LowerJejunum|BloodCells|SULT2A1|Concentration in container" unit="µmol/l" persistable="0" formulaId="19110" />
    <Observer id="19129" entityId="NIhbw-754U-f6DAc3bUOEA" name="Concentration in container" path="apap_ref_po_1000mg|Organism|SmallIntestine|Mucosa|LowerJejunum|BloodCells|UGT1A6 (UGT1A1)|Concentration in container" unit="µmol/l" persistable="0" formulaId="19130" />
    <Observer id="19149" entityId="rCa_V9h3zUKe9xrAjBaRfw" name="Concentration in container" path="apap_ref_po_1000mg|Organism|SmallIntestine|Mucosa|LowerJejunum|BloodCells|UGT1A1|Concentration in container" unit="µmol/l" persistable="0" formulaId="19150" />
    <Observer id="19169" entityId="U_UmqDSWhkm4fOQ9BSAeMQ" name="Concentration in container" path="apap_ref_po_1000mg|Organism|SmallIntestine|Mucosa|LowerJejunum|BloodCells|UGT1A9 (UGT1A1)|Concentration in container" unit="µmol/l" persistable="0" formulaId="19170" />
    <Observer id="19189" entityId="mD2Kj-sG60iivFsgwggung" name="Concentration in container" path="apap_ref_po_1000mg|Organism|SmallIntestine|Mucosa|LowerJejunum|BloodCells|CYP1A2|Concentration in container" unit="µmol/l" persistable="0" formulaId="19190" />
    <Observer id="19209" entityId="AV7Nms12C0yC9CwOIal1zw" name="Concentration in container" path="apap_ref_po_1000mg|Organism|SmallIntestine|Mucosa|LowerJejunum|BloodCells|GSTT1|Concentration in container" unit="µmol/l" persistable="0" formulaId="19210" />
    <Observer id="19216" entityId="ME2M4J7l50yqFLj1vGYxEQ" name="Concentration in container" path="apap_ref_po_1000mg|Organism|SmallIntestine|Mucosa|LowerJejunum|BloodCells|acetaminophen|Concentration in container" unit="µmol/l" persistable="0" formulaId="19217" />
    <Observer id="19223" entityId="e0mwcZ7spkSIMPXz15TmFw" name="Concentration in container" path="apap_ref_po_1000mg|Organism|SmallIntestine|Mucosa|LowerJejunum|BloodCells|APAPC|Concentration in container" unit="µmol/l" persistable="0" formulaId="19224" />
    <Observer id="19230" entityId="DAl7gMFknkWLNWBHclwyaA" name="Concentration in container" path="apap_ref_po_1000mg|Organism|SmallIntestine|Mucosa|LowerJejunum|BloodCells|APAPG|Concentration in container" unit="µmol/l" persistable="0" formulaId="19231" />
    <Observer id="19237" entityId="q2l7_-4XY0C5JY2ZBKSIYA" name="Concentration in container" path="apap_ref_po_1000mg|Organism|SmallIntestine|Mucosa|LowerJejunum|BloodCells|APAPS|Concentration in container" unit="µmol/l" persistable="0" formulaId="19238" />
    <Observer id="19244" entityId="XA65krjh5UKx_VxChvRbgw" name="Concentration in container" path="apap_ref_po_1000mg|Organism|SmallIntestine|Mucosa|LowerJejunum|BloodCells|NAPQI|Concentration in container" unit="µmol/l" persistable="0" formulaId="19245" />
    <Observer id="19290" entityId="1uQ7s9SRs0mtq31y5iCbIA" name="Concentration in container" path="apap_ref_po_1000mg|Organism|SmallIntestine|Mucosa|LowerJejunum|Interstitial|acetaminophen|Concentration in container" unit="µmol/l" persistable="0" formulaId="19291" />
    <Observer id="19298" entityId="ys1gWay1jkCoFbO8E1UDvw" name="Concentration in container" path="apap_ref_po_1000mg|Organism|SmallIntestine|Mucosa|LowerJejunum|Interstitial|APAPC|Concentration in container" unit="µmol/l" persistable="0" formulaId="19299" />
    <Observer id="19306" entityId="2Y-e1E2rk0KjBhWaXGbVjw" name="Concentration in container" path="apap_ref_po_1000mg|Organism|SmallIntestine|Mucosa|LowerJejunum|Interstitial|APAPG|Concentration in container" unit="µmol/l" persistable="0" formulaId="19307" />
    <Observer id="19314" entityId="siQSVENmykigM8qi4kKLMg" name="Concentration in container" path="apap_ref_po_1000mg|Organism|SmallIntestine|Mucosa|LowerJejunum|Interstitial|APAPS|Concentration in container" unit="µmol/l" persistable="0" formulaId="19315" />
    <Observer id="19322" entityId="ucxc72yb_Ea6afXL3ZZm2w" name="Concentration in container" path="apap_ref_po_1000mg|Organism|SmallIntestine|Mucosa|LowerJejunum|Interstitial|NAPQI|Concentration in container" unit="µmol/l" persistable="0" formulaId="19323" />
    <Observer id="19345" entityId="zz3Dvek3I0SkxvFSp-K65A" name="Concentration in container" path="apap_ref_po_1000mg|Organism|SmallIntestine|Mucosa|LowerJejunum|Intracellular|CYP2E1|Concentration in container" unit="µmol/l" persistable="0" formulaId="19346" />
    <Observer id="19363" entityId="WTANiSISHUmkZgIB1u-JQQ" name="Concentration in container" path="apap_ref_po_1000mg|Organism|SmallIntestine|Mucosa|LowerJejunum|Intracellular|CYP3A4|Concentration in container" unit="µmol/l" persistable="0" formulaId="19364" />
    <Observer id="19381" entityId="bwoPmCt200SdinR7Y5yrLQ" name="Concentration in container" path="apap_ref_po_1000mg|Organism|SmallIntestine|Mucosa|LowerJejunum|Intracellular|ABCC1|Concentration in container" unit="µmol/l" persistable="0" formulaId="19382" />
    <Observer id="19399" entityId="vDQVjTqaL0GE5ONg8_ZiMw" name="Concentration in container" path="apap_ref_po_1000mg|Organism|SmallIntestine|Mucosa|LowerJejunum|Intracellular|ABCC4|Concentration in container" unit="µmol/l" persistable="0" formulaId="19400" />
    <Observer id="19417" entityId="m-uonivU8UGI5ARVq2gjKQ" name="Concentration in container" path="apap_ref_po_1000mg|Organism|SmallIntestine|Mucosa|LowerJejunum|Intracellular|ABCG2|Concentration in container" unit="µmol/l" persistable="0" formulaId="19418" />
    <Observer id="19435" entityId="MMUeQBGnwEaAhLIBcmeqpg" name="Concentration in container" path="apap_ref_po_1000mg|Organism|SmallIntestine|Mucosa|LowerJejunum|Intracellular|ABCB1|Concentration in container" unit="µmol/l" persistable="0" formulaId="19436" />
    <Observer id="19453" entityId="CgXM9TJz_0mvC9v0t1SF9Q" name="Concentration in container" path="apap_ref_po_1000mg|Organism|SmallIntestine|Mucosa|LowerJejunum|Intracellular|SULT1A1|Concentration in container" unit="µmol/l" persistable="0" formulaId="19454" />
    <Observer id="19471" entityId="P6HOx8A410KupzSCmG1McQ" name="Concentration in container" path="apap_ref_po_1000mg|Organism|SmallIntestine|Mucosa|LowerJejunum|Intracellular|SULT1E1|Concentration in container" unit="µmol/l" persistable="0" formulaId="19472" />
    <Observer id="19489" entityId="qCVQD34bIEmh64RVe4fNLw" name="Concentration in container" path="apap_ref_po_1000mg|Organism|SmallIntestine|Mucosa|LowerJejunum|Intracellular|SULT1A3|Concentration in container" unit="µmol/l" persistable="0" formulaId="19490" />
    <Observer id="19507" entityId="ccOxiVj2h025zupsY5oq2w" name="Concentration in container" path="apap_ref_po_1000mg|Organism|SmallIntestine|Mucosa|LowerJejunum|Intracellular|SULT1A3 1|Concentration in container" unit="µmol/l" persistable="0" formulaId="19508" />
    <Observer id="19525" entityId="39FM58OZA06DIj18_QFzsQ" name="Concentration in container" path="apap_ref_po_1000mg|Organism|SmallIntestine|Mucosa|LowerJejunum|Intracellular|SULT2A1|Concentration in container" unit="µmol/l" persistable="0" formulaId="19526" />
    <Observer id="19543" entityId="meLzbMPaz0OvvUSc2a5haA" name="Concentration in container" path="apap_ref_po_1000mg|Organism|SmallIntestine|Mucosa|LowerJejunum|Intracellular|UGT1A6 (UGT1A1)|Concentration in container" unit="µmol/l" persistable="0" formulaId="19544" />
    <Observer id="19561" entityId="1CRwLn3wqUuqXjjG4YzJ2Q" name="Concentration in container" path="apap_ref_po_1000mg|Organism|SmallIntestine|Mucosa|LowerJejunum|Intracellular|UGT1A1|Concentration in container" unit="µmol/l" persistable="0" formulaId="19562" />
    <Observer id="19579" entityId="BTc_6BCwokyqJY3tPrGBBg" name="Concentration in container" path="apap_ref_po_1000mg|Organism|SmallIntestine|Mucosa|LowerJejunum|Intracellular|UGT1A9 (UGT1A1)|Concentration in container" unit="µmol/l" persistable="0" formulaId="19580" />
    <Observer id="19597" entityId="3C5lKJDPTkarEAIRfRYcMw" name="Concentration in container" path="apap_ref_po_1000mg|Organism|SmallIntestine|Mucosa|LowerJejunum|Intracellular|CYP1A2|Concentration in container" unit="µmol/l" persistable="0" formulaId="19598" />
    <Observer id="19615" entityId="sEjSCxPjWkug6J0iRmzlpg" name="Concentration in container" path="apap_ref_po_1000mg|Organism|SmallIntestine|Mucosa|LowerJejunum|Intracellular|GSTT1|Concentration in container" unit="µmol/l" persistable="0" formulaId="19616" />
    <Observer id="19633" entityId="uMpidUZa70ezPjkO36x35A" name="Concentration in container" path="apap_ref_po_1000mg|Organism|SmallIntestine|Mucosa|LowerJejunum|Intracellular|ABCC3|Concentration in container" unit="µmol/l" persistable="0" formulaId="19634" />
    <Observer id="19641" entityId="50ifpkRuCkm-fqYgcJQwfw" name="Concentration in container" path="apap_ref_po_1000mg|Organism|SmallIntestine|Mucosa|LowerJejunum|Intracellular|acetaminophen|Concentration in container" unit="µmol/l" persistable="0" formulaId="19642" />
    <Observer id="19649" entityId="t2nZ2Uaw9USL7wEfYhXaTQ" name="Concentration in container" path="apap_ref_po_1000mg|Organism|SmallIntestine|Mucosa|LowerJejunum|Intracellular|APAPC|Concentration in container" unit="µmol/l" persistable="0" formulaId="19650" />
    <Observer id="19657" entityId="4tO2kNy-GUyQD8QOD7KXCg" name="Concentration in container" path="apap_ref_po_1000mg|Organism|SmallIntestine|Mucosa|LowerJejunum|Intracellular|APAPG|Concentration in container" unit="µmol/l" persistable="0" formulaId="19658" />
    <Observer id="19665" entityId="KGZL7bRyyEq1ujgUP6DnKQ" name="Concentration in container" path="apap_ref_po_1000mg|Organism|SmallIntestine|Mucosa|LowerJejunum|Intracellular|APAPS|Concentration in container" unit="µmol/l" persistable="0" formulaId="19666" />
    <Observer id="19673" entityId="lRuGdnjw7k6scgTB6PAcbA" name="Concentration in container" path="apap_ref_po_1000mg|Organism|SmallIntestine|Mucosa|LowerJejunum|Intracellular|NAPQI|Concentration in container" unit="µmol/l" persistable="0" formulaId="19674" />
    <Observer id="19769" entityId="cYrD8JGGqES17KptMkFMgQ" name="Concentration in container" path="apap_ref_po_1000mg|Organism|SmallIntestine|Mucosa|UpperIleum|Plasma|CYP2E1|Concentration in container" unit="µmol/l" persistable="0" formulaId="19770" />
    <Observer id="19789" entityId="KouWdbAmfUiEUMPlOTQZBg" name="Concentration in container" path="apap_ref_po_1000mg|Organism|SmallIntestine|Mucosa|UpperIleum|Plasma|CYP3A4|Concentration in container" unit="µmol/l" persistable="0" formulaId="19790" />
    <Observer id="19809" entityId="N9XkEadoZke6XIRBEasv1w" name="Concentration in container" path="apap_ref_po_1000mg|Organism|SmallIntestine|Mucosa|UpperIleum|Plasma|SULT1A1|Concentration in container" unit="µmol/l" persistable="0" formulaId="19810" />
    <Observer id="19829" entityId="r2PtWbBiLE2LQH4bJBIaAg" name="Concentration in container" path="apap_ref_po_1000mg|Organism|SmallIntestine|Mucosa|UpperIleum|Plasma|SULT1E1|Concentration in container" unit="µmol/l" persistable="0" formulaId="19830" />
    <Observer id="19849" entityId="6Zs_7YQTqkKpnG6_uO5LNw" name="Concentration in container" path="apap_ref_po_1000mg|Organism|SmallIntestine|Mucosa|UpperIleum|Plasma|SULT1A3|Concentration in container" unit="µmol/l" persistable="0" formulaId="19850" />
    <Observer id="19869" entityId="mj7lWhKUAEGzegFAcHhezQ" name="Concentration in container" path="apap_ref_po_1000mg|Organism|SmallIntestine|Mucosa|UpperIleum|Plasma|SULT1A3 1|Concentration in container" unit="µmol/l" persistable="0" formulaId="19870" />
    <Observer id="19889" entityId="vJfE5X6xykWL7WD9-v_QLw" name="Concentration in container" path="apap_ref_po_1000mg|Organism|SmallIntestine|Mucosa|UpperIleum|Plasma|SULT2A1|Concentration in container" unit="µmol/l" persistable="0" formulaId="19890" />
    <Observer id="19909" entityId="jqXGeB66UkS0Veoornccbg" name="Concentration in container" path="apap_ref_po_1000mg|Organism|SmallIntestine|Mucosa|UpperIleum|Plasma|UGT1A6 (UGT1A1)|Concentration in container" unit="µmol/l" persistable="0" formulaId="19910" />
    <Observer id="19929" entityId="DTD3CU6lU0iWgbTC-m1iFw" name="Concentration in container" path="apap_ref_po_1000mg|Organism|SmallIntestine|Mucosa|UpperIleum|Plasma|UGT1A1|Concentration in container" unit="µmol/l" persistable="0" formulaId="19930" />
    <Observer id="19949" entityId="73dgSex9xUWChbpiXxFnjA" name="Concentration in container" path="apap_ref_po_1000mg|Organism|SmallIntestine|Mucosa|UpperIleum|Plasma|UGT1A9 (UGT1A1)|Concentration in container" unit="µmol/l" persistable="0" formulaId="19950" />
    <Observer id="19969" entityId="qLLk-FlwMEqDn81sR6SLEw" name="Concentration in container" path="apap_ref_po_1000mg|Organism|SmallIntestine|Mucosa|UpperIleum|Plasma|CYP1A2|Concentration in container" unit="µmol/l" persistable="0" formulaId="19970" />
    <Observer id="19989" entityId="PPglz6wP-kmz6pdIzVxJUw" name="Concentration in container" path="apap_ref_po_1000mg|Organism|SmallIntestine|Mucosa|UpperIleum|Plasma|GSTT1|Concentration in container" unit="µmol/l" persistable="0" formulaId="19990" />
    <Observer id="19996" entityId="YzVS7qyMGEyzslBOboRF5w" name="Concentration in container" path="apap_ref_po_1000mg|Organism|SmallIntestine|Mucosa|UpperIleum|Plasma|acetaminophen|Concentration in container" unit="µmol/l" persistable="0" formulaId="19997" />
    <Observer id="20003" entityId="xEaukGZpck-miwAhAAZW0w" name="Concentration in container" path="apap_ref_po_1000mg|Organism|SmallIntestine|Mucosa|UpperIleum|Plasma|APAPC|Concentration in container" unit="µmol/l" persistable="0" formulaId="20004" />
    <Observer id="20010" entityId="cFMOoyojx0mrDdPs-kee5Q" name="Concentration in container" path="apap_ref_po_1000mg|Organism|SmallIntestine|Mucosa|UpperIleum|Plasma|APAPG|Concentration in container" unit="µmol/l" persistable="0" formulaId="20011" />
    <Observer id="20017" entityId="d1_mb-bbHk6qZqyJEXBQ6g" name="Concentration in container" path="apap_ref_po_1000mg|Organism|SmallIntestine|Mucosa|UpperIleum|Plasma|APAPS|Concentration in container" unit="µmol/l" persistable="0" formulaId="20018" />
    <Observer id="20024" entityId="6jT-A0Jcy0CSUkd8oky7pw" name="Concentration in container" path="apap_ref_po_1000mg|Organism|SmallIntestine|Mucosa|UpperIleum|Plasma|NAPQI|Concentration in container" unit="µmol/l" persistable="0" formulaId="20025" />
    <Observer id="20080" entityId="GSGwKgg2hkK5PbGtqBI6eg" name="Concentration in container" path="apap_ref_po_1000mg|Organism|SmallIntestine|Mucosa|UpperIleum|BloodCells|CYP2E1|Concentration in container" unit="µmol/l" persistable="0" formulaId="20081" />
    <Observer id="20100" entityId="0TRYlO6rrUqG5IxIR2h42w" name="Concentration in container" path="apap_ref_po_1000mg|Organism|SmallIntestine|Mucosa|UpperIleum|BloodCells|CYP3A4|Concentration in container" unit="µmol/l" persistable="0" formulaId="20101" />
    <Observer id="20120" entityId="ZxnkDJCoFkOP_le2UwR5Ew" name="Concentration in container" path="apap_ref_po_1000mg|Organism|SmallIntestine|Mucosa|UpperIleum|BloodCells|SULT1A1|Concentration in container" unit="µmol/l" persistable="0" formulaId="20121" />
    <Observer id="20140" entityId="zkjiN4hVykC3Gjl_ecA7AQ" name="Concentration in container" path="apap_ref_po_1000mg|Organism|SmallIntestine|Mucosa|UpperIleum|BloodCells|SULT1E1|Concentration in container" unit="µmol/l" persistable="0" formulaId="20141" />
    <Observer id="20160" entityId="EHeP1Aw9MUqlGNMK-el30A" name="Concentration in container" path="apap_ref_po_1000mg|Organism|SmallIntestine|Mucosa|UpperIleum|BloodCells|SULT1A3|Concentration in container" unit="µmol/l" persistable="0" formulaId="20161" />
    <Observer id="20180" entityId="sah91gl3nkik5-Ud-fAYXQ" name="Concentration in container" path="apap_ref_po_1000mg|Organism|SmallIntestine|Mucosa|UpperIleum|BloodCells|SULT1A3 1|Concentration in container" unit="µmol/l" persistable="0" formulaId="20181" />
    <Observer id="20200" entityId="2svMMAn9sUW_94_CGuZu8Q" name="Concentration in container" path="apap_ref_po_1000mg|Organism|SmallIntestine|Mucosa|UpperIleum|BloodCells|SULT2A1|Concentration in container" unit="µmol/l" persistable="0" formulaId="20201" />
    <Observer id="20220" entityId="bT4pzB1Ajkav_QsVyu2fYw" name="Concentration in container" path="apap_ref_po_1000mg|Organism|SmallIntestine|Mucosa|UpperIleum|BloodCells|UGT1A6 (UGT1A1)|Concentration in container" unit="µmol/l" persistable="0" formulaId="20221" />
    <Observer id="20240" entityId="a0cryuYKv0KDD7oLN3v4zw" name="Concentration in container" path="apap_ref_po_1000mg|Organism|SmallIntestine|Mucosa|UpperIleum|BloodCells|UGT1A1|Concentration in container" unit="µmol/l" persistable="0" formulaId="20241" />
    <Observer id="20260" entityId="GKve8_LFbUGO1BgC5Kd19g" name="Concentration in container" path="apap_ref_po_1000mg|Organism|SmallIntestine|Mucosa|UpperIleum|BloodCells|UGT1A9 (UGT1A1)|Concentration in container" unit="µmol/l" persistable="0" formulaId="20261" />
    <Observer id="20280" entityId="f0YksZEnVky7fv6l-lFMDA" name="Concentration in container" path="apap_ref_po_1000mg|Organism|SmallIntestine|Mucosa|UpperIleum|BloodCells|CYP1A2|Concentration in container" unit="µmol/l" persistable="0" formulaId="20281" />
    <Observer id="20300" entityId="dzUdwKWpHkyNCUhP3FPWMA" name="Concentration in container" path="apap_ref_po_1000mg|Organism|SmallIntestine|Mucosa|UpperIleum|BloodCells|GSTT1|Concentration in container" unit="µmol/l" persistable="0" formulaId="20301" />
    <Observer id="20307" entityId="2B8SOm6bGk2-WUY01VyGjA" name="Concentration in container" path="apap_ref_po_1000mg|Organism|SmallIntestine|Mucosa|UpperIleum|BloodCells|acetaminophen|Concentration in container" unit="µmol/l" persistable="0" formulaId="20308" />
    <Observer id="20314" entityId="y-9gTCaTo0Sitt-GcRaTSw" name="Concentration in container" path="apap_ref_po_1000mg|Organism|SmallIntestine|Mucosa|UpperIleum|BloodCells|APAPC|Concentration in container" unit="µmol/l" persistable="0" formulaId="20315" />
    <Observer id="20321" entityId="OWPTPaHkdE2YOkOUfNxH_Q" name="Concentration in container" path="apap_ref_po_1000mg|Organism|SmallIntestine|Mucosa|UpperIleum|BloodCells|APAPG|Concentration in container" unit="µmol/l" persistable="0" formulaId="20322" />
    <Observer id="20328" entityId="9cXVz-968US5NCYq-eISTA" name="Concentration in container" path="apap_ref_po_1000mg|Organism|SmallIntestine|Mucosa|UpperIleum|BloodCells|APAPS|Concentration in container" unit="µmol/l" persistable="0" formulaId="20329" />
    <Observer id="20335" entityId="r0eZvfx5V0SkkecYloQarA" name="Concentration in container" path="apap_ref_po_1000mg|Organism|SmallIntestine|Mucosa|UpperIleum|BloodCells|NAPQI|Concentration in container" unit="µmol/l" persistable="0" formulaId="20336" />
    <Observer id="20381" entityId="KD11FgefdkualGaCvQu_WA" name="Concentration in container" path="apap_ref_po_1000mg|Organism|SmallIntestine|Mucosa|UpperIleum|Interstitial|acetaminophen|Concentration in container" unit="µmol/l" persistable="0" formulaId="20382" />
    <Observer id="20389" entityId="olIde-B2xkWkSo0aYU898g" name="Concentration in container" path="apap_ref_po_1000mg|Organism|SmallIntestine|Mucosa|UpperIleum|Interstitial|APAPC|Concentration in container" unit="µmol/l" persistable="0" formulaId="20390" />
    <Observer id="20397" entityId="28A5YIi9lkagv61pvCM9MQ" name="Concentration in container" path="apap_ref_po_1000mg|Organism|SmallIntestine|Mucosa|UpperIleum|Interstitial|APAPG|Concentration in container" unit="µmol/l" persistable="0" formulaId="20398" />
    <Observer id="20405" entityId="Ij3718tjXkW_3GSMppJ--w" name="Concentration in container" path="apap_ref_po_1000mg|Organism|SmallIntestine|Mucosa|UpperIleum|Interstitial|APAPS|Concentration in container" unit="µmol/l" persistable="0" formulaId="20406" />
    <Observer id="20413" entityId="BGDyiaUe8U63EbVE4uGOVg" name="Concentration in container" path="apap_ref_po_1000mg|Organism|SmallIntestine|Mucosa|UpperIleum|Interstitial|NAPQI|Concentration in container" unit="µmol/l" persistable="0" formulaId="20414" />
    <Observer id="20436" entityId="KrKhrQAflUKy5wqLECjvyQ" name="Concentration in container" path="apap_ref_po_1000mg|Organism|SmallIntestine|Mucosa|UpperIleum|Intracellular|CYP2E1|Concentration in container" unit="µmol/l" persistable="0" formulaId="20437" />
    <Observer id="20454" entityId="Ryd6OU0mgkuz5GUI-9Jvng" name="Concentration in container" path="apap_ref_po_1000mg|Organism|SmallIntestine|Mucosa|UpperIleum|Intracellular|CYP3A4|Concentration in container" unit="µmol/l" persistable="0" formulaId="20455" />
    <Observer id="20472" entityId="iOqHgIxexkCmH28Ov62fCg" name="Concentration in container" path="apap_ref_po_1000mg|Organism|SmallIntestine|Mucosa|UpperIleum|Intracellular|ABCC1|Concentration in container" unit="µmol/l" persistable="0" formulaId="20473" />
    <Observer id="20490" entityId="NEry0VWdR0O4WATaOjjI7A" name="Concentration in container" path="apap_ref_po_1000mg|Organism|SmallIntestine|Mucosa|UpperIleum|Intracellular|ABCC4|Concentration in container" unit="µmol/l" persistable="0" formulaId="20491" />
    <Observer id="20508" entityId="WdNNB5DT4EmJvP1oLw6cQg" name="Concentration in container" path="apap_ref_po_1000mg|Organism|SmallIntestine|Mucosa|UpperIleum|Intracellular|ABCG2|Concentration in container" unit="µmol/l" persistable="0" formulaId="20509" />
    <Observer id="20526" entityId="F1pvZ_M9YEWFbw_TXGD6yQ" name="Concentration in container" path="apap_ref_po_1000mg|Organism|SmallIntestine|Mucosa|UpperIleum|Intracellular|ABCB1|Concentration in container" unit="µmol/l" persistable="0" formulaId="20527" />
    <Observer id="20544" entityId="hnSEjRLif06ZiX7tFl5OTw" name="Concentration in container" path="apap_ref_po_1000mg|Organism|SmallIntestine|Mucosa|UpperIleum|Intracellular|SULT1A1|Concentration in container" unit="µmol/l" persistable="0" formulaId="20545" />
    <Observer id="20562" entityId="vt-KfRhYCk-k9fw1HKLc9A" name="Concentration in container" path="apap_ref_po_1000mg|Organism|SmallIntestine|Mucosa|UpperIleum|Intracellular|SULT1E1|Concentration in container" unit="µmol/l" persistable="0" formulaId="20563" />
    <Observer id="20580" entityId="XgLHGCi8rEavZv4dGk2MGw" name="Concentration in container" path="apap_ref_po_1000mg|Organism|SmallIntestine|Mucosa|UpperIleum|Intracellular|SULT1A3|Concentration in container" unit="µmol/l" persistable="0" formulaId="20581" />
    <Observer id="20598" entityId="GGRcjg4xMUyQ8W0vVu4clQ" name="Concentration in container" path="apap_ref_po_1000mg|Organism|SmallIntestine|Mucosa|UpperIleum|Intracellular|SULT1A3 1|Concentration in container" unit="µmol/l" persistable="0" formulaId="20599" />
    <Observer id="20616" entityId="KukLUo_xTk6_bSuB2zkojg" name="Concentration in container" path="apap_ref_po_1000mg|Organism|SmallIntestine|Mucosa|UpperIleum|Intracellular|SULT2A1|Concentration in container" unit="µmol/l" persistable="0" formulaId="20617" />
    <Observer id="20634" entityId="9QGYb7bj6EGRYDK116qzBw" name="Concentration in container" path="apap_ref_po_1000mg|Organism|SmallIntestine|Mucosa|UpperIleum|Intracellular|UGT1A6 (UGT1A1)|Concentration in container" unit="µmol/l" persistable="0" formulaId="20635" />
    <Observer id="20652" entityId="5BYXTLNy6UOYS16Wpb4PgA" name="Concentration in container" path="apap_ref_po_1000mg|Organism|SmallIntestine|Mucosa|UpperIleum|Intracellular|UGT1A1|Concentration in container" unit="µmol/l" persistable="0" formulaId="20653" />
    <Observer id="20670" entityId="po6rvuLPzkK88RnwMPJdqQ" name="Concentration in container" path="apap_ref_po_1000mg|Organism|SmallIntestine|Mucosa|UpperIleum|Intracellular|UGT1A9 (UGT1A1)|Concentration in container" unit="µmol/l" persistable="0" formulaId="20671" />
    <Observer id="20688" entityId="5va7XT1fxE2laIg1LeyUXA" name="Concentration in container" path="apap_ref_po_1000mg|Organism|SmallIntestine|Mucosa|UpperIleum|Intracellular|CYP1A2|Concentration in container" unit="µmol/l" persistable="0" formulaId="20689" />
    <Observer id="20706" entityId="_2qKLBMbc0iZUz8v8HAr_Q" name="Concentration in container" path="apap_ref_po_1000mg|Organism|SmallIntestine|Mucosa|UpperIleum|Intracellular|GSTT1|Concentration in container" unit="µmol/l" persistable="0" formulaId="20707" />
    <Observer id="20724" entityId="DifAOpxKD0G3RppFUdCNDw" name="Concentration in container" path="apap_ref_po_1000mg|Organism|SmallIntestine|Mucosa|UpperIleum|Intracellular|ABCC3|Concentration in container" unit="µmol/l" persistable="0" formulaId="20725" />
    <Observer id="20732" entityId="nkqAeE9HU0iy6NTdA2e86g" name="Concentration in container" path="apap_ref_po_1000mg|Organism|SmallIntestine|Mucosa|UpperIleum|Intracellular|acetaminophen|Concentration in container" unit="µmol/l" persistable="0" formulaId="20733" />
    <Observer id="20740" entityId="VtSa3_XV_UGhTXZaCwxfhw" name="Concentration in container" path="apap_ref_po_1000mg|Organism|SmallIntestine|Mucosa|UpperIleum|Intracellular|APAPC|Concentration in container" unit="µmol/l" persistable="0" formulaId="20741" />
    <Observer id="20748" entityId="fnF4jvMeYkGMhiiX15BJUw" name="Concentration in container" path="apap_ref_po_1000mg|Organism|SmallIntestine|Mucosa|UpperIleum|Intracellular|APAPG|Concentration in container" unit="µmol/l" persistable="0" formulaId="20749" />
    <Observer id="20756" entityId="zsOa7kaZQUSDItEWbTaSZw" name="Concentration in container" path="apap_ref_po_1000mg|Organism|SmallIntestine|Mucosa|UpperIleum|Intracellular|APAPS|Concentration in container" unit="µmol/l" persistable="0" formulaId="20757" />
    <Observer id="20764" entityId="YNVBOciO9E6Wu2LGBwDkIQ" name="Concentration in container" path="apap_ref_po_1000mg|Organism|SmallIntestine|Mucosa|UpperIleum|Intracellular|NAPQI|Concentration in container" unit="µmol/l" persistable="0" formulaId="20765" />
    <Observer id="20860" entityId="NfJGGKDYAEG-iF0KC_BtDw" name="Concentration in container" path="apap_ref_po_1000mg|Organism|SmallIntestine|Mucosa|LowerIleum|Plasma|CYP2E1|Concentration in container" unit="µmol/l" persistable="0" formulaId="20861" />
    <Observer id="20880" entityId="y-QpnQf4Y0SPuISZeYCbOw" name="Concentration in container" path="apap_ref_po_1000mg|Organism|SmallIntestine|Mucosa|LowerIleum|Plasma|CYP3A4|Concentration in container" unit="µmol/l" persistable="0" formulaId="20881" />
    <Observer id="20900" entityId="-SRDUlNf7ESKXHA0ZoQnag" name="Concentration in container" path="apap_ref_po_1000mg|Organism|SmallIntestine|Mucosa|LowerIleum|Plasma|SULT1A1|Concentration in container" unit="µmol/l" persistable="0" formulaId="20901" />
    <Observer id="20920" entityId="07AFb9HrbUq5OMuHQBE5Zg" name="Concentration in container" path="apap_ref_po_1000mg|Organism|SmallIntestine|Mucosa|LowerIleum|Plasma|SULT1E1|Concentration in container" unit="µmol/l" persistable="0" formulaId="20921" />
    <Observer id="20940" entityId="V5e390-lWEqUvlUsFet2Eg" name="Concentration in container" path="apap_ref_po_1000mg|Organism|SmallIntestine|Mucosa|LowerIleum|Plasma|SULT1A3|Concentration in container" unit="µmol/l" persistable="0" formulaId="20941" />
    <Observer id="20960" entityId="AZ-N38Qy-0qlnZGDWauX-g" name="Concentration in container" path="apap_ref_po_1000mg|Organism|SmallIntestine|Mucosa|LowerIleum|Plasma|SULT1A3 1|Concentration in container" unit="µmol/l" persistable="0" formulaId="20961" />
    <Observer id="20980" entityId="uTft0SHvvEm2UMhRJoFAzw" name="Concentration in container" path="apap_ref_po_1000mg|Organism|SmallIntestine|Mucosa|LowerIleum|Plasma|SULT2A1|Concentration in container" unit="µmol/l" persistable="0" formulaId="20981" />
    <Observer id="21000" entityId="4VQATLJgckaJ3-XtYhVvOA" name="Concentration in container" path="apap_ref_po_1000mg|Organism|SmallIntestine|Mucosa|LowerIleum|Plasma|UGT1A6 (UGT1A1)|Concentration in container" unit="µmol/l" persistable="0" formulaId="21001" />
    <Observer id="21020" entityId="6_PEdu62DUKyH643oOdamQ" name="Concentration in container" path="apap_ref_po_1000mg|Organism|SmallIntestine|Mucosa|LowerIleum|Plasma|UGT1A1|Concentration in container" unit="µmol/l" persistable="0" formulaId="21021" />
    <Observer id="21040" entityId="XcRKfLy0o0qhOE3f3VZ4ow" name="Concentration in container" path="apap_ref_po_1000mg|Organism|SmallIntestine|Mucosa|LowerIleum|Plasma|UGT1A9 (UGT1A1)|Concentration in container" unit="µmol/l" persistable="0" formulaId="21041" />
    <Observer id="21060" entityId="PX08exL2ZEW0oRgtwXDLRQ" name="Concentration in container" path="apap_ref_po_1000mg|Organism|SmallIntestine|Mucosa|LowerIleum|Plasma|CYP1A2|Concentration in container" unit="µmol/l" persistable="0" formulaId="21061" />
    <Observer id="21080" entityId="wvmQB1O9CUSLiASwv5e-zA" name="Concentration in container" path="apap_ref_po_1000mg|Organism|SmallIntestine|Mucosa|LowerIleum|Plasma|GSTT1|Concentration in container" unit="µmol/l" persistable="0" formulaId="21081" />
    <Observer id="21087" entityId="IxFBO0xHTkOd7Yl9kQcb7g" name="Concentration in container" path="apap_ref_po_1000mg|Organism|SmallIntestine|Mucosa|LowerIleum|Plasma|acetaminophen|Concentration in container" unit="µmol/l" persistable="0" formulaId="21088" />
    <Observer id="21094" entityId="TRfGZR5GcEGp1IpjGE3Tlw" name="Concentration in container" path="apap_ref_po_1000mg|Organism|SmallIntestine|Mucosa|LowerIleum|Plasma|APAPC|Concentration in container" unit="µmol/l" persistable="0" formulaId="21095" />
    <Observer id="21101" entityId="iA_NBNJ79k6JVt4riSo8Zg" name="Concentration in container" path="apap_ref_po_1000mg|Organism|SmallIntestine|Mucosa|LowerIleum|Plasma|APAPG|Concentration in container" unit="µmol/l" persistable="0" formulaId="21102" />
    <Observer id="21108" entityId="ytN8MvRIqkmbw48vW9D_ww" name="Concentration in container" path="apap_ref_po_1000mg|Organism|SmallIntestine|Mucosa|LowerIleum|Plasma|APAPS|Concentration in container" unit="µmol/l" persistable="0" formulaId="21109" />
    <Observer id="21115" entityId="V3RUFXHz6Ey2ceclfB9ECg" name="Concentration in container" path="apap_ref_po_1000mg|Organism|SmallIntestine|Mucosa|LowerIleum|Plasma|NAPQI|Concentration in container" unit="µmol/l" persistable="0" formulaId="21116" />
    <Observer id="21171" entityId="Agr_ceyqiECKb_KULl4gyQ" name="Concentration in container" path="apap_ref_po_1000mg|Organism|SmallIntestine|Mucosa|LowerIleum|BloodCells|CYP2E1|Concentration in container" unit="µmol/l" persistable="0" formulaId="21172" />
    <Observer id="21191" entityId="G37K-AFFLE6Fm8CGbh3xBQ" name="Concentration in container" path="apap_ref_po_1000mg|Organism|SmallIntestine|Mucosa|LowerIleum|BloodCells|CYP3A4|Concentration in container" unit="µmol/l" persistable="0" formulaId="21192" />
    <Observer id="21211" entityId="7UFVz94vo06_wvpBqw1xuQ" name="Concentration in container" path="apap_ref_po_1000mg|Organism|SmallIntestine|Mucosa|LowerIleum|BloodCells|SULT1A1|Concentration in container" unit="µmol/l" persistable="0" formulaId="21212" />
    <Observer id="21231" entityId="Ijjmsds-8Ee84vjaQNzVGA" name="Concentration in container" path="apap_ref_po_1000mg|Organism|SmallIntestine|Mucosa|LowerIleum|BloodCells|SULT1E1|Concentration in container" unit="µmol/l" persistable="0" formulaId="21232" />
    <Observer id="21251" entityId="zlWBa9l9nka2K27iiwbodA" name="Concentration in container" path="apap_ref_po_1000mg|Organism|SmallIntestine|Mucosa|LowerIleum|BloodCells|SULT1A3|Concentration in container" unit="µmol/l" persistable="0" formulaId="21252" />
    <Observer id="21271" entityId="PT0tfRsHUUefZVtHBMI60g" name="Concentration in container" path="apap_ref_po_1000mg|Organism|SmallIntestine|Mucosa|LowerIleum|BloodCells|SULT1A3 1|Concentration in container" unit="µmol/l" persistable="0" formulaId="21272" />
    <Observer id="21291" entityId="vzhOH5OgUEWz0vk3ayGnxA" name="Concentration in container" path="apap_ref_po_1000mg|Organism|SmallIntestine|Mucosa|LowerIleum|BloodCells|SULT2A1|Concentration in container" unit="µmol/l" persistable="0" formulaId="21292" />
    <Observer id="21311" entityId="7JNXRpN90kuz2A5RgfZ4Dw" name="Concentration in container" path="apap_ref_po_1000mg|Organism|SmallIntestine|Mucosa|LowerIleum|BloodCells|UGT1A6 (UGT1A1)|Concentration in container" unit="µmol/l" persistable="0" formulaId="21312" />
    <Observer id="21331" entityId="OJKxVsYwo0KvA9jXpqWj5w" name="Concentration in container" path="apap_ref_po_1000mg|Organism|SmallIntestine|Mucosa|LowerIleum|BloodCells|UGT1A1|Concentration in container" unit="µmol/l" persistable="0" formulaId="21332" />
    <Observer id="21351" entityId="X0rcxmjIgEuY1viCPdVntw" name="Concentration in container" path="apap_ref_po_1000mg|Organism|SmallIntestine|Mucosa|LowerIleum|BloodCells|UGT1A9 (UGT1A1)|Concentration in container" unit="µmol/l" persistable="0" formulaId="21352" />
    <Observer id="21371" entityId="djeJsDpY202ulQv6PVHRBA" name="Concentration in container" path="apap_ref_po_1000mg|Organism|SmallIntestine|Mucosa|LowerIleum|BloodCells|CYP1A2|Concentration in container" unit="µmol/l" persistable="0" formulaId="21372" />
    <Observer id="21391" entityId="8QLrh_VNu0yFQv7G4qA7Fg" name="Concentration in container" path="apap_ref_po_1000mg|Organism|SmallIntestine|Mucosa|LowerIleum|BloodCells|GSTT1|Concentration in container" unit="µmol/l" persistable="0" formulaId="21392" />
    <Observer id="21398" entityId="NcErokdqJEaFPRlkPrTV-A" name="Concentration in container" path="apap_ref_po_1000mg|Organism|SmallIntestine|Mucosa|LowerIleum|BloodCells|acetaminophen|Concentration in container" unit="µmol/l" persistable="0" formulaId="21399" />
    <Observer id="21405" entityId="3X4iSPvakk-IA8pVTabu2g" name="Concentration in container" path="apap_ref_po_1000mg|Organism|SmallIntestine|Mucosa|LowerIleum|BloodCells|APAPC|Concentration in container" unit="µmol/l" persistable="0" formulaId="21406" />
    <Observer id="21412" entityId="lp2YCF90AUWD-1m7RuPZ8A" name="Concentration in container" path="apap_ref_po_1000mg|Organism|SmallIntestine|Mucosa|LowerIleum|BloodCells|APAPG|Concentration in container" unit="µmol/l" persistable="0" formulaId="21413" />
    <Observer id="21419" entityId="9QyT1BAg2Umppau4lHu_8w" name="Concentration in container" path="apap_ref_po_1000mg|Organism|SmallIntestine|Mucosa|LowerIleum|BloodCells|APAPS|Concentration in container" unit="µmol/l" persistable="0" formulaId="21420" />
    <Observer id="21426" entityId="42HET-4DF0i5shPSRbb0hw" name="Concentration in container" path="apap_ref_po_1000mg|Organism|SmallIntestine|Mucosa|LowerIleum|BloodCells|NAPQI|Concentration in container" unit="µmol/l" persistable="0" formulaId="21427" />
    <Observer id="21472" entityId="SMxCxRviQkWS5nKPTwMwBA" name="Concentration in container" path="apap_ref_po_1000mg|Organism|SmallIntestine|Mucosa|LowerIleum|Interstitial|acetaminophen|Concentration in container" unit="µmol/l" persistable="0" formulaId="21473" />
    <Observer id="21480" entityId="9quMZxzEOU-uz5wrWxhG8A" name="Concentration in container" path="apap_ref_po_1000mg|Organism|SmallIntestine|Mucosa|LowerIleum|Interstitial|APAPC|Concentration in container" unit="µmol/l" persistable="0" formulaId="21481" />
    <Observer id="21488" entityId="0nqxYF4lZkuMiZ6IX6VlEA" name="Concentration in container" path="apap_ref_po_1000mg|Organism|SmallIntestine|Mucosa|LowerIleum|Interstitial|APAPG|Concentration in container" unit="µmol/l" persistable="0" formulaId="21489" />
    <Observer id="21496" entityId="_QPQxkjcRk2LjakbitRYHw" name="Concentration in container" path="apap_ref_po_1000mg|Organism|SmallIntestine|Mucosa|LowerIleum|Interstitial|APAPS|Concentration in container" unit="µmol/l" persistable="0" formulaId="21497" />
    <Observer id="21504" entityId="oCyGOV2HT0WApbwBdA5UxA" name="Concentration in container" path="apap_ref_po_1000mg|Organism|SmallIntestine|Mucosa|LowerIleum|Interstitial|NAPQI|Concentration in container" unit="µmol/l" persistable="0" formulaId="21505" />
    <Observer id="21527" entityId="n0HfhWmmgUmPSPLdH3fByA" name="Concentration in container" path="apap_ref_po_1000mg|Organism|SmallIntestine|Mucosa|LowerIleum|Intracellular|CYP2E1|Concentration in container" unit="µmol/l" persistable="0" formulaId="21528" />
    <Observer id="21545" entityId="a4GPUcmwXUWGuA_nX97hqg" name="Concentration in container" path="apap_ref_po_1000mg|Organism|SmallIntestine|Mucosa|LowerIleum|Intracellular|CYP3A4|Concentration in container" unit="µmol/l" persistable="0" formulaId="21546" />
    <Observer id="21563" entityId="Li8af7R92ki0GJsOS7UDbw" name="Concentration in container" path="apap_ref_po_1000mg|Organism|SmallIntestine|Mucosa|LowerIleum|Intracellular|ABCC1|Concentration in container" unit="µmol/l" persistable="0" formulaId="21564" />
    <Observer id="21581" entityId="Y_GKMSQZ_UWlaOXD7Z50VQ" name="Concentration in container" path="apap_ref_po_1000mg|Organism|SmallIntestine|Mucosa|LowerIleum|Intracellular|ABCC4|Concentration in container" unit="µmol/l" persistable="0" formulaId="21582" />
    <Observer id="21599" entityId="4byjfmPwkkqrTq-sfFooUQ" name="Concentration in container" path="apap_ref_po_1000mg|Organism|SmallIntestine|Mucosa|LowerIleum|Intracellular|ABCG2|Concentration in container" unit="µmol/l" persistable="0" formulaId="21600" />
    <Observer id="21617" entityId="wlcGVYDTiUyt89osgwzjBg" name="Concentration in container" path="apap_ref_po_1000mg|Organism|SmallIntestine|Mucosa|LowerIleum|Intracellular|ABCB1|Concentration in container" unit="µmol/l" persistable="0" formulaId="21618" />
    <Observer id="21635" entityId="nQObB6apcE2JPM5dV2AQnw" name="Concentration in container" path="apap_ref_po_1000mg|Organism|SmallIntestine|Mucosa|LowerIleum|Intracellular|SULT1A1|Concentration in container" unit="µmol/l" persistable="0" formulaId="21636" />
    <Observer id="21653" entityId="HWIVCwU7iE25i4JOu_2VdQ" name="Concentration in container" path="apap_ref_po_1000mg|Organism|SmallIntestine|Mucosa|LowerIleum|Intracellular|SULT1E1|Concentration in container" unit="µmol/l" persistable="0" formulaId="21654" />
    <Observer id="21671" entityId="oq6m2-ypCUGuzEhGoWhwmw" name="Concentration in container" path="apap_ref_po_1000mg|Organism|SmallIntestine|Mucosa|LowerIleum|Intracellular|SULT1A3|Concentration in container" unit="µmol/l" persistable="0" formulaId="21672" />
    <Observer id="21689" entityId="UGZ025j0iEOpIeuF1WPIcA" name="Concentration in container" path="apap_ref_po_1000mg|Organism|SmallIntestine|Mucosa|LowerIleum|Intracellular|SULT1A3 1|Concentration in container" unit="µmol/l" persistable="0" formulaId="21690" />
    <Observer id="21707" entityId="hWqKJumTukuj9082XFMmDQ" name="Concentration in container" path="apap_ref_po_1000mg|Organism|SmallIntestine|Mucosa|LowerIleum|Intracellular|SULT2A1|Concentration in container" unit="µmol/l" persistable="0" formulaId="21708" />
    <Observer id="21725" entityId="8G8yb06X7kqhh74yWpbwkQ" name="Concentration in container" path="apap_ref_po_1000mg|Organism|SmallIntestine|Mucosa|LowerIleum|Intracellular|UGT1A6 (UGT1A1)|Concentration in container" unit="µmol/l" persistable="0" formulaId="21726" />
    <Observer id="21743" entityId="HNWrE0oOeEGT1gs1A3VE8A" name="Concentration in container" path="apap_ref_po_1000mg|Organism|SmallIntestine|Mucosa|LowerIleum|Intracellular|UGT1A1|Concentration in container" unit="µmol/l" persistable="0" formulaId="21744" />
    <Observer id="21761" entityId="NjojLq-HPUqIF_p5NukNbA" name="Concentration in container" path="apap_ref_po_1000mg|Organism|SmallIntestine|Mucosa|LowerIleum|Intracellular|UGT1A9 (UGT1A1)|Concentration in container" unit="µmol/l" persistable="0" formulaId="21762" />
    <Observer id="21779" entityId="ZkVWgfUS7Emtzkb9fZaa-g" name="Concentration in container" path="apap_ref_po_1000mg|Organism|SmallIntestine|Mucosa|LowerIleum|Intracellular|CYP1A2|Concentration in container" unit="µmol/l" persistable="0" formulaId="21780" />
    <Observer id="21797" entityId="xNroIu02ZkOmGfZeIseWQQ" name="Concentration in container" path="apap_ref_po_1000mg|Organism|SmallIntestine|Mucosa|LowerIleum|Intracellular|GSTT1|Concentration in container" unit="µmol/l" persistable="0" formulaId="21798" />
    <Observer id="21815" entityId="QJSFubhUgEmqvhoQ1r1_cg" name="Concentration in container" path="apap_ref_po_1000mg|Organism|SmallIntestine|Mucosa|LowerIleum|Intracellular|ABCC3|Concentration in container" unit="µmol/l" persistable="0" formulaId="21816" />
    <Observer id="21823" entityId="pZbZom5iYk6aQnvnhUHXcg" name="Concentration in container" path="apap_ref_po_1000mg|Organism|SmallIntestine|Mucosa|LowerIleum|Intracellular|acetaminophen|Concentration in container" unit="µmol/l" persistable="0" formulaId="21824" />
    <Observer id="21831" entityId="r2StU1kRqkGm668vjDD5Xg" name="Concentration in container" path="apap_ref_po_1000mg|Organism|SmallIntestine|Mucosa|LowerIleum|Intracellular|APAPC|Concentration in container" unit="µmol/l" persistable="0" formulaId="21832" />
    <Observer id="21839" entityId="nTxULDqKS0SR_Wn4qNy57g" name="Concentration in container" path="apap_ref_po_1000mg|Organism|SmallIntestine|Mucosa|LowerIleum|Intracellular|APAPG|Concentration in container" unit="µmol/l" persistable="0" formulaId="21840" />
    <Observer id="21847" entityId="8N9PU98cNECVRQcirNy7jA" name="Concentration in container" path="apap_ref_po_1000mg|Organism|SmallIntestine|Mucosa|LowerIleum|Intracellular|APAPS|Concentration in container" unit="µmol/l" persistable="0" formulaId="21848" />
    <Observer id="21855" entityId="QkeRGschGkG-hCNR9VzZmw" name="Concentration in container" path="apap_ref_po_1000mg|Organism|SmallIntestine|Mucosa|LowerIleum|Intracellular|NAPQI|Concentration in container" unit="µmol/l" persistable="0" formulaId="21856" />
    <Observer id="21889" entityId="8tFyQCLGQUeofKpO9e9eEA" name="Interstitial Unbound" path="apap_ref_po_1000mg|Organism|SmallIntestine|acetaminophen|Interstitial Unbound" unit="µmol/l" persistable="0" formulaId="21890" />
    <Observer id="21891" entityId="4fBI6nCnxkiT1U-OP0Zqqw" name="Intracellular Unbound" path="apap_ref_po_1000mg|Organism|SmallIntestine|acetaminophen|Intracellular Unbound" unit="µmol/l" persistable="0" formulaId="21892" />
    <Observer id="21893" entityId="8j9rhsBAZkKV3VOy5uDWug" name="Total Tissue (Small Intestine)" path="apap_ref_po_1000mg|Organism|SmallIntestine|acetaminophen|Total Tissue (Small Intestine)" unit="µmol/l" persistable="0" formulaId="21894" />
    <Observer id="21895" entityId="UCqX1E6KR0KvUv5i2ehiYQ" name="Interstitial Unbound" path="apap_ref_po_1000mg|Organism|SmallIntestine|APAPC|Interstitial Unbound" unit="µmol/l" persistable="0" formulaId="21896" />
    <Observer id="21897" entityId="tJ2K6bNbBkuYsqABWiTrKQ" name="Intracellular Unbound" path="apap_ref_po_1000mg|Organism|SmallIntestine|APAPC|Intracellular Unbound" unit="µmol/l" persistable="0" formulaId="21898" />
    <Observer id="21899" entityId="VmZcUZlSCE6iHcjcZmXuHA" name="Total Tissue (Small Intestine)" path="apap_ref_po_1000mg|Organism|SmallIntestine|APAPC|Total Tissue (Small Intestine)" unit="µmol/l" persistable="0" formulaId="21900" />
    <Observer id="21901" entityId="RCfZrQeGn0SKpmsEV62IkQ" name="Interstitial Unbound" path="apap_ref_po_1000mg|Organism|SmallIntestine|APAPG|Interstitial Unbound" unit="µmol/l" persistable="0" formulaId="21902" />
    <Observer id="21903" entityId="ehccs3YsHUyn0xcAe0YUPA" name="Intracellular Unbound" path="apap_ref_po_1000mg|Organism|SmallIntestine|APAPG|Intracellular Unbound" unit="µmol/l" persistable="0" formulaId="21904" />
    <Observer id="21905" entityId="ATTMeOHkb06_XNUDOTcMkA" name="Total Tissue (Small Intestine)" path="apap_ref_po_1000mg|Organism|SmallIntestine|APAPG|Total Tissue (Small Intestine)" unit="µmol/l" persistable="0" formulaId="21906" />
    <Observer id="21907" entityId="TmijT-WWS0u_7pTKld6KpQ" name="Interstitial Unbound" path="apap_ref_po_1000mg|Organism|SmallIntestine|APAPS|Interstitial Unbound" unit="µmol/l" persistable="0" formulaId="21908" />
    <Observer id="21909" entityId="M6B2sWYiEEa7ef-X_EziIw" name="Intracellular Unbound" path="apap_ref_po_1000mg|Organism|SmallIntestine|APAPS|Intracellular Unbound" unit="µmol/l" persistable="0" formulaId="21910" />
    <Observer id="21911" entityId="tQT3FFR54EeW5e4o8IOkYg" name="Total Tissue (Small Intestine)" path="apap_ref_po_1000mg|Organism|SmallIntestine|APAPS|Total Tissue (Small Intestine)" unit="µmol/l" persistable="0" formulaId="21912" />
    <Observer id="21913" entityId="Nx4dZ3q-OkCI-hLybwOxuQ" name="Interstitial Unbound" path="apap_ref_po_1000mg|Organism|SmallIntestine|NAPQI|Interstitial Unbound" unit="µmol/l" persistable="0" formulaId="21914" />
    <Observer id="21915" entityId="PYF4PsYkNkC7AiAqo9AL8Q" name="Intracellular Unbound" path="apap_ref_po_1000mg|Organism|SmallIntestine|NAPQI|Intracellular Unbound" unit="µmol/l" persistable="0" formulaId="21916" />
    <Observer id="21917" entityId="iMWqsmthO06gG9F7BIwn_A" name="Total Tissue (Small Intestine)" path="apap_ref_po_1000mg|Organism|SmallIntestine|NAPQI|Total Tissue (Small Intestine)" unit="µmol/l" persistable="0" formulaId="21918" />
    <Observer id="22013" entityId="wxEWgPSEgEqOvoA4by4Pig" name="Concentration in container" path="apap_ref_po_1000mg|Organism|LargeIntestine|Plasma|CYP2E1|Concentration in container" unit="µmol/l" persistable="0" formulaId="22014" />
    <Observer id="22033" entityId="cgCh7tjo1EWS7ME2n0BmHA" name="Concentration in container" path="apap_ref_po_1000mg|Organism|LargeIntestine|Plasma|CYP3A4|Concentration in container" unit="µmol/l" persistable="0" formulaId="22034" />
    <Observer id="22053" entityId="jHrud_fMxkqzTb3uiOx2uA" name="Concentration in container" path="apap_ref_po_1000mg|Organism|LargeIntestine|Plasma|SULT1A1|Concentration in container" unit="µmol/l" persistable="0" formulaId="22054" />
    <Observer id="22073" entityId="bio3AYzr3ESNhb3Qa_2WLQ" name="Concentration in container" path="apap_ref_po_1000mg|Organism|LargeIntestine|Plasma|SULT1E1|Concentration in container" unit="µmol/l" persistable="0" formulaId="22074" />
    <Observer id="22093" entityId="dVQR-rGSk0GR5HTiLRixOg" name="Concentration in container" path="apap_ref_po_1000mg|Organism|LargeIntestine|Plasma|SULT1A3|Concentration in container" unit="µmol/l" persistable="0" formulaId="22094" />
    <Observer id="22113" entityId="plc-Zpc98kS2C7pXfEcEHQ" name="Concentration in container" path="apap_ref_po_1000mg|Organism|LargeIntestine|Plasma|SULT1A3 1|Concentration in container" unit="µmol/l" persistable="0" formulaId="22114" />
    <Observer id="22133" entityId="5cKiPHZf-Eup0pRFiRtlAQ" name="Concentration in container" path="apap_ref_po_1000mg|Organism|LargeIntestine|Plasma|SULT2A1|Concentration in container" unit="µmol/l" persistable="0" formulaId="22134" />
    <Observer id="22153" entityId="zVGzdmHKtkiRaFEAwUnkRA" name="Concentration in container" path="apap_ref_po_1000mg|Organism|LargeIntestine|Plasma|UGT1A6 (UGT1A1)|Concentration in container" unit="µmol/l" persistable="0" formulaId="22154" />
    <Observer id="22173" entityId="Kuc8CkRHfk6QFH_U8S7p0Q" name="Concentration in container" path="apap_ref_po_1000mg|Organism|LargeIntestine|Plasma|UGT1A1|Concentration in container" unit="µmol/l" persistable="0" formulaId="22174" />
    <Observer id="22193" entityId="homCtbTgYUq_S_LEFSQAuw" name="Concentration in container" path="apap_ref_po_1000mg|Organism|LargeIntestine|Plasma|UGT1A9 (UGT1A1)|Concentration in container" unit="µmol/l" persistable="0" formulaId="22194" />
    <Observer id="22213" entityId="WfTsnS1EV0OZfhoRvX2qyA" name="Concentration in container" path="apap_ref_po_1000mg|Organism|LargeIntestine|Plasma|CYP1A2|Concentration in container" unit="µmol/l" persistable="0" formulaId="22214" />
    <Observer id="22233" entityId="yxT78ZxFG0mr5Ie1zraQ5Q" name="Concentration in container" path="apap_ref_po_1000mg|Organism|LargeIntestine|Plasma|GSTT1|Concentration in container" unit="µmol/l" persistable="0" formulaId="22234" />
    <Observer id="22240" entityId="zFzDKh8mG0-daFY77-X24Q" name="Concentration in container" path="apap_ref_po_1000mg|Organism|LargeIntestine|Plasma|acetaminophen|Concentration in container" unit="µmol/l" persistable="0" formulaId="22241" />
    <Observer id="22247" entityId="9mffaDqoX0OBUu_BBjDbgA" name="Concentration in container" path="apap_ref_po_1000mg|Organism|LargeIntestine|Plasma|APAPC|Concentration in container" unit="µmol/l" persistable="0" formulaId="22248" />
    <Observer id="22254" entityId="TJF-9kLAfEKJ69QkQ2fsLA" name="Concentration in container" path="apap_ref_po_1000mg|Organism|LargeIntestine|Plasma|APAPG|Concentration in container" unit="µmol/l" persistable="0" formulaId="22255" />
    <Observer id="22261" entityId="lvvvkwgza0qRqBozlagjDQ" name="Concentration in container" path="apap_ref_po_1000mg|Organism|LargeIntestine|Plasma|APAPS|Concentration in container" unit="µmol/l" persistable="0" formulaId="22262" />
    <Observer id="22268" entityId="3dRc9dTuOk-1FVBOK9R9hQ" name="Concentration in container" path="apap_ref_po_1000mg|Organism|LargeIntestine|Plasma|NAPQI|Concentration in container" unit="µmol/l" persistable="0" formulaId="22269" />
    <Observer id="22324" entityId="rG5WavXmMEKf_uZ3f_-rJg" name="Concentration in container" path="apap_ref_po_1000mg|Organism|LargeIntestine|BloodCells|CYP2E1|Concentration in container" unit="µmol/l" persistable="0" formulaId="22325" />
    <Observer id="22344" entityId="NZcDjeBbX06VotYP8PEQEA" name="Concentration in container" path="apap_ref_po_1000mg|Organism|LargeIntestine|BloodCells|CYP3A4|Concentration in container" unit="µmol/l" persistable="0" formulaId="22345" />
    <Observer id="22364" entityId="fEYhfvfq60KKGDvZTWLCYA" name="Concentration in container" path="apap_ref_po_1000mg|Organism|LargeIntestine|BloodCells|SULT1A1|Concentration in container" unit="µmol/l" persistable="0" formulaId="22365" />
    <Observer id="22384" entityId="p4k5PTUh-UafloEgpkLcGw" name="Concentration in container" path="apap_ref_po_1000mg|Organism|LargeIntestine|BloodCells|SULT1E1|Concentration in container" unit="µmol/l" persistable="0" formulaId="22385" />
    <Observer id="22404" entityId="P7VG21Sy1k-Bo9TZSe3WQA" name="Concentration in container" path="apap_ref_po_1000mg|Organism|LargeIntestine|BloodCells|SULT1A3|Concentration in container" unit="µmol/l" persistable="0" formulaId="22405" />
    <Observer id="22424" entityId="pn64DgGlDkGyVhtyFdV0fw" name="Concentration in container" path="apap_ref_po_1000mg|Organism|LargeIntestine|BloodCells|SULT1A3 1|Concentration in container" unit="µmol/l" persistable="0" formulaId="22425" />
    <Observer id="22444" entityId="ILzFk-ui5Ei6yaoBBoJP2Q" name="Concentration in container" path="apap_ref_po_1000mg|Organism|LargeIntestine|BloodCells|SULT2A1|Concentration in container" unit="µmol/l" persistable="0" formulaId="22445" />
    <Observer id="22464" entityId="e5qFgUw6nEW1V7BMdkWLjw" name="Concentration in container" path="apap_ref_po_1000mg|Organism|LargeIntestine|BloodCells|UGT1A6 (UGT1A1)|Concentration in container" unit="µmol/l" persistable="0" formulaId="22465" />
    <Observer id="22484" entityId="sTIlLiEXDk2Au37ikgzI-w" name="Concentration in container" path="apap_ref_po_1000mg|Organism|LargeIntestine|BloodCells|UGT1A1|Concentration in container" unit="µmol/l" persistable="0" formulaId="22485" />
    <Observer id="22504" entityId="CZHqteNdrUGdteHtc6fRwg" name="Concentration in container" path="apap_ref_po_1000mg|Organism|LargeIntestine|BloodCells|UGT1A9 (UGT1A1)|Concentration in container" unit="µmol/l" persistable="0" formulaId="22505" />
    <Observer id="22524" entityId="IdGqf55-f02JwNwgldakBA" name="Concentration in container" path="apap_ref_po_1000mg|Organism|LargeIntestine|BloodCells|CYP1A2|Concentration in container" unit="µmol/l" persistable="0" formulaId="22525" />
    <Observer id="22544" entityId="Nk8oGMRX20Sml5HqjxeFVg" name="Concentration in container" path="apap_ref_po_1000mg|Organism|LargeIntestine|BloodCells|GSTT1|Concentration in container" unit="µmol/l" persistable="0" formulaId="22545" />
    <Observer id="22551" entityId="T6aeyiCVX0KJFMFvStZPkA" name="Concentration in container" path="apap_ref_po_1000mg|Organism|LargeIntestine|BloodCells|acetaminophen|Concentration in container" unit="µmol/l" persistable="0" formulaId="22552" />
    <Observer id="22558" entityId="lIyJeu1pPkytskIlrOw-aQ" name="Concentration in container" path="apap_ref_po_1000mg|Organism|LargeIntestine|BloodCells|APAPC|Concentration in container" unit="µmol/l" persistable="0" formulaId="22559" />
    <Observer id="22565" entityId="hBSUfKiS8kOf3nbbHVrAxw" name="Concentration in container" path="apap_ref_po_1000mg|Organism|LargeIntestine|BloodCells|APAPG|Concentration in container" unit="µmol/l" persistable="0" formulaId="22566" />
    <Observer id="22572" entityId="a7dM9Gp3rUWHpaNy_sW6dw" name="Concentration in container" path="apap_ref_po_1000mg|Organism|LargeIntestine|BloodCells|APAPS|Concentration in container" unit="µmol/l" persistable="0" formulaId="22573" />
    <Observer id="22579" entityId="aPQVYUQ8FkiUVHvGgjpZMA" name="Concentration in container" path="apap_ref_po_1000mg|Organism|LargeIntestine|BloodCells|NAPQI|Concentration in container" unit="µmol/l" persistable="0" formulaId="22580" />
    <Observer id="22625" entityId="cbPG_h2wCkmLL5pdNL-tJw" name="Concentration in container" path="apap_ref_po_1000mg|Organism|LargeIntestine|Interstitial|acetaminophen|Concentration in container" unit="µmol/l" persistable="0" formulaId="22626" />
    <Observer id="22633" entityId="LxJ3jOoYOUSU0IkjKID5XA" name="Concentration in container" path="apap_ref_po_1000mg|Organism|LargeIntestine|Interstitial|APAPC|Concentration in container" unit="µmol/l" persistable="0" formulaId="22634" />
    <Observer id="22641" entityId="SvVsdXUm8Uq81rnHTcF_Qg" name="Concentration in container" path="apap_ref_po_1000mg|Organism|LargeIntestine|Interstitial|APAPG|Concentration in container" unit="µmol/l" persistable="0" formulaId="22642" />
    <Observer id="22649" entityId="l8TOgN_QbUujF7qllRx1KA" name="Concentration in container" path="apap_ref_po_1000mg|Organism|LargeIntestine|Interstitial|APAPS|Concentration in container" unit="µmol/l" persistable="0" formulaId="22650" />
    <Observer id="22657" entityId="SDgVMqgKGEu3b2SI5X_Ijg" name="Concentration in container" path="apap_ref_po_1000mg|Organism|LargeIntestine|Interstitial|NAPQI|Concentration in container" unit="µmol/l" persistable="0" formulaId="22658" />
    <Observer id="22680" entityId="RWZsiOC7tk-ZH8S6DAshoA" name="Concentration in container" path="apap_ref_po_1000mg|Organism|LargeIntestine|Intracellular|CYP2E1|Concentration in container" unit="µmol/l" persistable="0" formulaId="22681" />
    <Observer id="22698" entityId="CDafjKfAJk6eeWdhXNnzqg" name="Concentration in container" path="apap_ref_po_1000mg|Organism|LargeIntestine|Intracellular|CYP3A4|Concentration in container" unit="µmol/l" persistable="0" formulaId="22699" />
    <Observer id="22716" entityId="s14tVyBR6Uq3IzCZA3UfTw" name="Concentration in container" path="apap_ref_po_1000mg|Organism|LargeIntestine|Intracellular|ABCC1|Concentration in container" unit="µmol/l" persistable="0" formulaId="22717" />
    <Observer id="22734" entityId="GlqIVyeFP0u9LqThk8Xu9A" name="Concentration in container" path="apap_ref_po_1000mg|Organism|LargeIntestine|Intracellular|ABCC4|Concentration in container" unit="µmol/l" persistable="0" formulaId="22735" />
    <Observer id="22752" entityId="1Cp7RKCu9E-vo76rZ5Ryug" name="Concentration in container" path="apap_ref_po_1000mg|Organism|LargeIntestine|Intracellular|ABCG2|Concentration in container" unit="µmol/l" persistable="0" formulaId="22753" />
    <Observer id="22770" entityId="Lv5gap0LYE6hx-d2FHPBqw" name="Concentration in container" path="apap_ref_po_1000mg|Organism|LargeIntestine|Intracellular|ABCB1|Concentration in container" unit="µmol/l" persistable="0" formulaId="22771" />
    <Observer id="22788" entityId="nbGTRsRlO0W9NhJW30rXKw" name="Concentration in container" path="apap_ref_po_1000mg|Organism|LargeIntestine|Intracellular|SULT1A1|Concentration in container" unit="µmol/l" persistable="0" formulaId="22789" />
    <Observer id="22806" entityId="lx2Q7G9oz0auz2HrP-qGFw" name="Concentration in container" path="apap_ref_po_1000mg|Organism|LargeIntestine|Intracellular|SULT1E1|Concentration in container" unit="µmol/l" persistable="0" formulaId="22807" />
    <Observer id="22824" entityId="ky52PXPYzE2_Xnd4M-VIqg" name="Concentration in container" path="apap_ref_po_1000mg|Organism|LargeIntestine|Intracellular|SULT1A3|Concentration in container" unit="µmol/l" persistable="0" formulaId="22825" />
    <Observer id="22842" entityId="4qeM9yhGhUiK3sHx9nLbmQ" name="Concentration in container" path="apap_ref_po_1000mg|Organism|LargeIntestine|Intracellular|SULT1A3 1|Concentration in container" unit="µmol/l" persistable="0" formulaId="22843" />
    <Observer id="22860" entityId="x55GS_x83EGD3MaEbNrgaw" name="Concentration in container" path="apap_ref_po_1000mg|Organism|LargeIntestine|Intracellular|SULT2A1|Concentration in container" unit="µmol/l" persistable="0" formulaId="22861" />
    <Observer id="22878" entityId="j5pOs9NUhUKJjuEQFBsC9A" name="Concentration in container" path="apap_ref_po_1000mg|Organism|LargeIntestine|Intracellular|UGT1A6 (UGT1A1)|Concentration in container" unit="µmol/l" persistable="0" formulaId="22879" />
    <Observer id="22896" entityId="kF91e__m1E2UckdQOwEbew" name="Concentration in container" path="apap_ref_po_1000mg|Organism|LargeIntestine|Intracellular|UGT1A1|Concentration in container" unit="µmol/l" persistable="0" formulaId="22897" />
    <Observer id="22914" entityId="xMS-KRjwK06CC9M-Mb9C3A" name="Concentration in container" path="apap_ref_po_1000mg|Organism|LargeIntestine|Intracellular|UGT1A9 (UGT1A1)|Concentration in container" unit="µmol/l" persistable="0" formulaId="22915" />
    <Observer id="22932" entityId="BoeIZufr0U60ygsP_6x3bQ" name="Concentration in container" path="apap_ref_po_1000mg|Organism|LargeIntestine|Intracellular|CYP1A2|Concentration in container" unit="µmol/l" persistable="0" formulaId="22933" />
    <Observer id="22950" entityId="jjwDHaCUikGxwcxTQpCL1g" name="Concentration in container" path="apap_ref_po_1000mg|Organism|LargeIntestine|Intracellular|GSTT1|Concentration in container" unit="µmol/l" persistable="0" formulaId="22951" />
    <Observer id="22968" entityId="r3YRbmx9HkCN9qs6jpWcew" name="Concentration in container" path="apap_ref_po_1000mg|Organism|LargeIntestine|Intracellular|ABCC3|Concentration in container" unit="µmol/l" persistable="0" formulaId="22969" />
    <Observer id="22976" entityId="gAn1UHPkkUuPBxY_uElRZw" name="Concentration in container" path="apap_ref_po_1000mg|Organism|LargeIntestine|Intracellular|acetaminophen|Concentration in container" unit="µmol/l" persistable="0" formulaId="22977" />
    <Observer id="22984" entityId="tGwQpwwB00SDnfe51HQ1hg" name="Concentration in container" path="apap_ref_po_1000mg|Organism|LargeIntestine|Intracellular|APAPC|Concentration in container" unit="µmol/l" persistable="0" formulaId="22985" />
    <Observer id="22992" entityId="JiMt8_pAQkaNoMxO3vzTYA" name="Concentration in container" path="apap_ref_po_1000mg|Organism|LargeIntestine|Intracellular|APAPG|Concentration in container" unit="µmol/l" persistable="0" formulaId="22993" />
    <Observer id="23000" entityId="FS8k98Zo0Eam25UPnp-IDw" name="Concentration in container" path="apap_ref_po_1000mg|Organism|LargeIntestine|Intracellular|APAPS|Concentration in container" unit="µmol/l" persistable="0" formulaId="23001" />
    <Observer id="23008" entityId="bMMxr06PAkGy8TIk4SHQ3A" name="Concentration in container" path="apap_ref_po_1000mg|Organism|LargeIntestine|Intracellular|NAPQI|Concentration in container" unit="µmol/l" persistable="0" formulaId="23009" />
    <Observer id="23104" entityId="Vfee0DQDnEiFy_Qo345qnw" name="Concentration in container" path="apap_ref_po_1000mg|Organism|LargeIntestine|Mucosa|Caecum|Plasma|CYP2E1|Concentration in container" unit="µmol/l" persistable="0" formulaId="23105" />
    <Observer id="23124" entityId="aq2ZcuJl0UyDBKmyKD3hZQ" name="Concentration in container" path="apap_ref_po_1000mg|Organism|LargeIntestine|Mucosa|Caecum|Plasma|CYP3A4|Concentration in container" unit="µmol/l" persistable="0" formulaId="23125" />
    <Observer id="23144" entityId="YeOQ5LbrA0m14rr8ppFjiQ" name="Concentration in container" path="apap_ref_po_1000mg|Organism|LargeIntestine|Mucosa|Caecum|Plasma|SULT1A1|Concentration in container" unit="µmol/l" persistable="0" formulaId="23145" />
    <Observer id="23164" entityId="ziCT7Q8X10urdigV8iORXg" name="Concentration in container" path="apap_ref_po_1000mg|Organism|LargeIntestine|Mucosa|Caecum|Plasma|SULT1E1|Concentration in container" unit="µmol/l" persistable="0" formulaId="23165" />
    <Observer id="23184" entityId="TnpMTV5-nECGv3XaaPbyYg" name="Concentration in container" path="apap_ref_po_1000mg|Organism|LargeIntestine|Mucosa|Caecum|Plasma|SULT1A3|Concentration in container" unit="µmol/l" persistable="0" formulaId="23185" />
    <Observer id="23204" entityId="0wt6tW06lECHMaRqqETXBA" name="Concentration in container" path="apap_ref_po_1000mg|Organism|LargeIntestine|Mucosa|Caecum|Plasma|SULT1A3 1|Concentration in container" unit="µmol/l" persistable="0" formulaId="23205" />
    <Observer id="23224" entityId="NM4Q7Cb_T0e0ZwCn3aawFg" name="Concentration in container" path="apap_ref_po_1000mg|Organism|LargeIntestine|Mucosa|Caecum|Plasma|SULT2A1|Concentration in container" unit="µmol/l" persistable="0" formulaId="23225" />
    <Observer id="23244" entityId="F1zBjOTiPUyvVdwfg8h0CA" name="Concentration in container" path="apap_ref_po_1000mg|Organism|LargeIntestine|Mucosa|Caecum|Plasma|UGT1A6 (UGT1A1)|Concentration in container" unit="µmol/l" persistable="0" formulaId="23245" />
    <Observer id="23264" entityId="9Rv5pyNp90ySEwcxwibMTw" name="Concentration in container" path="apap_ref_po_1000mg|Organism|LargeIntestine|Mucosa|Caecum|Plasma|UGT1A1|Concentration in container" unit="µmol/l" persistable="0" formulaId="23265" />
    <Observer id="23284" entityId="lolJKm_7j0moZUvWHm9s4A" name="Concentration in container" path="apap_ref_po_1000mg|Organism|LargeIntestine|Mucosa|Caecum|Plasma|UGT1A9 (UGT1A1)|Concentration in container" unit="µmol/l" persistable="0" formulaId="23285" />
    <Observer id="23304" entityId="kkTLNko4YkufIkIYLadr_Q" name="Concentration in container" path="apap_ref_po_1000mg|Organism|LargeIntestine|Mucosa|Caecum|Plasma|CYP1A2|Concentration in container" unit="µmol/l" persistable="0" formulaId="23305" />
    <Observer id="23324" entityId="jBPnvTc5tUmEpOZSyDgOYA" name="Concentration in container" path="apap_ref_po_1000mg|Organism|LargeIntestine|Mucosa|Caecum|Plasma|GSTT1|Concentration in container" unit="µmol/l" persistable="0" formulaId="23325" />
    <Observer id="23331" entityId="sPG2-r-xYUCfEzeQUvXgZw" name="Concentration in container" path="apap_ref_po_1000mg|Organism|LargeIntestine|Mucosa|Caecum|Plasma|acetaminophen|Concentration in container" unit="µmol/l" persistable="0" formulaId="23332" />
    <Observer id="23338" entityId="xGRZTRBByEmqzwXN6gI7bg" name="Concentration in container" path="apap_ref_po_1000mg|Organism|LargeIntestine|Mucosa|Caecum|Plasma|APAPC|Concentration in container" unit="µmol/l" persistable="0" formulaId="23339" />
    <Observer id="23345" entityId="QOguRgbDpEWZR85n2ion_g" name="Concentration in container" path="apap_ref_po_1000mg|Organism|LargeIntestine|Mucosa|Caecum|Plasma|APAPG|Concentration in container" unit="µmol/l" persistable="0" formulaId="23346" />
    <Observer id="23352" entityId="o2ZjGY90BkS4U1r3qoiEtQ" name="Concentration in container" path="apap_ref_po_1000mg|Organism|LargeIntestine|Mucosa|Caecum|Plasma|APAPS|Concentration in container" unit="µmol/l" persistable="0" formulaId="23353" />
    <Observer id="23359" entityId="jCKLzzDehU29DBAO5g_tSA" name="Concentration in container" path="apap_ref_po_1000mg|Organism|LargeIntestine|Mucosa|Caecum|Plasma|NAPQI|Concentration in container" unit="µmol/l" persistable="0" formulaId="23360" />
    <Observer id="23415" entityId="mBCzl9Ci20CtWindCY80bA" name="Concentration in container" path="apap_ref_po_1000mg|Organism|LargeIntestine|Mucosa|Caecum|BloodCells|CYP2E1|Concentration in container" unit="µmol/l" persistable="0" formulaId="23416" />
    <Observer id="23435" entityId="rz3S9oYYn0WRF6F5vq8TqA" name="Concentration in container" path="apap_ref_po_1000mg|Organism|LargeIntestine|Mucosa|Caecum|BloodCells|CYP3A4|Concentration in container" unit="µmol/l" persistable="0" formulaId="23436" />
    <Observer id="23455" entityId="wEjB6LpO40i8gQNFyyrKsw" name="Concentration in container" path="apap_ref_po_1000mg|Organism|LargeIntestine|Mucosa|Caecum|BloodCells|SULT1A1|Concentration in container" unit="µmol/l" persistable="0" formulaId="23456" />
    <Observer id="23475" entityId="66qfZja9nEOKfrccQ0vhOg" name="Concentration in container" path="apap_ref_po_1000mg|Organism|LargeIntestine|Mucosa|Caecum|BloodCells|SULT1E1|Concentration in container" unit="µmol/l" persistable="0" formulaId="23476" />
    <Observer id="23495" entityId="CRUrJdFOO0mReHBCPmxbuQ" name="Concentration in container" path="apap_ref_po_1000mg|Organism|LargeIntestine|Mucosa|Caecum|BloodCells|SULT1A3|Concentration in container" unit="µmol/l" persistable="0" formulaId="23496" />
    <Observer id="23515" entityId="mH1UnpGLC0OPMxuVZu_BTQ" name="Concentration in container" path="apap_ref_po_1000mg|Organism|LargeIntestine|Mucosa|Caecum|BloodCells|SULT1A3 1|Concentration in container" unit="µmol/l" persistable="0" formulaId="23516" />
    <Observer id="23535" entityId="Otjv-pjxe0CXj3EnhXInqQ" name="Concentration in container" path="apap_ref_po_1000mg|Organism|LargeIntestine|Mucosa|Caecum|BloodCells|SULT2A1|Concentration in container" unit="µmol/l" persistable="0" formulaId="23536" />
    <Observer id="23555" entityId="q-pnbHGQ6kW76SCmAsT57w" name="Concentration in container" path="apap_ref_po_1000mg|Organism|LargeIntestine|Mucosa|Caecum|BloodCells|UGT1A6 (UGT1A1)|Concentration in container" unit="µmol/l" persistable="0" formulaId="23556" />
    <Observer id="23575" entityId="gc1kHubA4kmYQ_MelwDPmw" name="Concentration in container" path="apap_ref_po_1000mg|Organism|LargeIntestine|Mucosa|Caecum|BloodCells|UGT1A1|Concentration in container" unit="µmol/l" persistable="0" formulaId="23576" />
    <Observer id="23595" entityId="SrDzmNU5UkiK-0mQtN28KQ" name="Concentration in container" path="apap_ref_po_1000mg|Organism|LargeIntestine|Mucosa|Caecum|BloodCells|UGT1A9 (UGT1A1)|Concentration in container" unit="µmol/l" persistable="0" formulaId="23596" />
    <Observer id="23615" entityId="RdUwTsvLgEuP3JGlVNvucQ" name="Concentration in container" path="apap_ref_po_1000mg|Organism|LargeIntestine|Mucosa|Caecum|BloodCells|CYP1A2|Concentration in container" unit="µmol/l" persistable="0" formulaId="23616" />
    <Observer id="23635" entityId="DN_IIUKpjkivtHDZOyHgLw" name="Concentration in container" path="apap_ref_po_1000mg|Organism|LargeIntestine|Mucosa|Caecum|BloodCells|GSTT1|Concentration in container" unit="µmol/l" persistable="0" formulaId="23636" />
    <Observer id="23642" entityId="p9fOhfs76kqipCizOZoCzw" name="Concentration in container" path="apap_ref_po_1000mg|Organism|LargeIntestine|Mucosa|Caecum|BloodCells|acetaminophen|Concentration in container" unit="µmol/l" persistable="0" formulaId="23643" />
    <Observer id="23649" entityId="H9BNN6bjC0W8F4Ps9DxzIg" name="Concentration in container" path="apap_ref_po_1000mg|Organism|LargeIntestine|Mucosa|Caecum|BloodCells|APAPC|Concentration in container" unit="µmol/l" persistable="0" formulaId="23650" />
    <Observer id="23656" entityId="41G2g_vxhUqwbFTWFDepuQ" name="Concentration in container" path="apap_ref_po_1000mg|Organism|LargeIntestine|Mucosa|Caecum|BloodCells|APAPG|Concentration in container" unit="µmol/l" persistable="0" formulaId="23657" />
    <Observer id="23663" entityId="T6FUJ8g25E6PvtTaL87vBQ" name="Concentration in container" path="apap_ref_po_1000mg|Organism|LargeIntestine|Mucosa|Caecum|BloodCells|APAPS|Concentration in container" unit="µmol/l" persistable="0" formulaId="23664" />
    <Observer id="23670" entityId="UqXcpbI2xkadRhYvb8GpBg" name="Concentration in container" path="apap_ref_po_1000mg|Organism|LargeIntestine|Mucosa|Caecum|BloodCells|NAPQI|Concentration in container" unit="µmol/l" persistable="0" formulaId="23671" />
    <Observer id="23716" entityId="CqYTUFTl7kSUVw0yXEQ7kA" name="Concentration in container" path="apap_ref_po_1000mg|Organism|LargeIntestine|Mucosa|Caecum|Interstitial|acetaminophen|Concentration in container" unit="µmol/l" persistable="0" formulaId="23717" />
    <Observer id="23724" entityId="8GEYWG6adE6iQSctfcMjAw" name="Concentration in container" path="apap_ref_po_1000mg|Organism|LargeIntestine|Mucosa|Caecum|Interstitial|APAPC|Concentration in container" unit="µmol/l" persistable="0" formulaId="23725" />
    <Observer id="23732" entityId="3CNf9mivzkSQBiHwcWQPTw" name="Concentration in container" path="apap_ref_po_1000mg|Organism|LargeIntestine|Mucosa|Caecum|Interstitial|APAPG|Concentration in container" unit="µmol/l" persistable="0" formulaId="23733" />
    <Observer id="23740" entityId="EI-lYu-260O5y3wK1mCZTQ" name="Concentration in container" path="apap_ref_po_1000mg|Organism|LargeIntestine|Mucosa|Caecum|Interstitial|APAPS|Concentration in container" unit="µmol/l" persistable="0" formulaId="23741" />
    <Observer id="23748" entityId="AYd6h6XjYk-BrSCAZovBbw" name="Concentration in container" path="apap_ref_po_1000mg|Organism|LargeIntestine|Mucosa|Caecum|Interstitial|NAPQI|Concentration in container" unit="µmol/l" persistable="0" formulaId="23749" />
    <Observer id="23771" entityId="b_DXWs-WnESUjZGkSZl7xg" name="Concentration in container" path="apap_ref_po_1000mg|Organism|LargeIntestine|Mucosa|Caecum|Intracellular|CYP2E1|Concentration in container" unit="µmol/l" persistable="0" formulaId="23772" />
    <Observer id="23789" entityId="4v2stGCdeEK1MrHxV0cCtA" name="Concentration in container" path="apap_ref_po_1000mg|Organism|LargeIntestine|Mucosa|Caecum|Intracellular|CYP3A4|Concentration in container" unit="µmol/l" persistable="0" formulaId="23790" />
    <Observer id="23807" entityId="OFhCBj0vZUiP2ZPbI82U6Q" name="Concentration in container" path="apap_ref_po_1000mg|Organism|LargeIntestine|Mucosa|Caecum|Intracellular|ABCC1|Concentration in container" unit="µmol/l" persistable="0" formulaId="23808" />
    <Observer id="23825" entityId="8iq0Htdh6Uasecd0XbcfdQ" name="Concentration in container" path="apap_ref_po_1000mg|Organism|LargeIntestine|Mucosa|Caecum|Intracellular|ABCC4|Concentration in container" unit="µmol/l" persistable="0" formulaId="23826" />
    <Observer id="23843" entityId="d3euTia31EG5FwDMM_7EcA" name="Concentration in container" path="apap_ref_po_1000mg|Organism|LargeIntestine|Mucosa|Caecum|Intracellular|ABCG2|Concentration in container" unit="µmol/l" persistable="0" formulaId="23844" />
    <Observer id="23861" entityId="1Ruc9B390UKiyMTAmu3HGA" name="Concentration in container" path="apap_ref_po_1000mg|Organism|LargeIntestine|Mucosa|Caecum|Intracellular|ABCB1|Concentration in container" unit="µmol/l" persistable="0" formulaId="23862" />
    <Observer id="23879" entityId="9ZQF5vejM0yNLh1vb1k-vg" name="Concentration in container" path="apap_ref_po_1000mg|Organism|LargeIntestine|Mucosa|Caecum|Intracellular|SULT1A1|Concentration in container" unit="µmol/l" persistable="0" formulaId="23880" />
    <Observer id="23897" entityId="liB8Mb7VJEeOvpZJ1XGm7A" name="Concentration in container" path="apap_ref_po_1000mg|Organism|LargeIntestine|Mucosa|Caecum|Intracellular|SULT1E1|Concentration in container" unit="µmol/l" persistable="0" formulaId="23898" />
    <Observer id="23915" entityId="IgMC26jkWUSvHsMc19EqtQ" name="Concentration in container" path="apap_ref_po_1000mg|Organism|LargeIntestine|Mucosa|Caecum|Intracellular|SULT1A3|Concentration in container" unit="µmol/l" persistable="0" formulaId="23916" />
    <Observer id="23933" entityId="p5aUhL5RekSzoWzH4CRaWA" name="Concentration in container" path="apap_ref_po_1000mg|Organism|LargeIntestine|Mucosa|Caecum|Intracellular|SULT1A3 1|Concentration in container" unit="µmol/l" persistable="0" formulaId="23934" />
    <Observer id="23951" entityId="_zOFHYeq1UyAB2izVQ6tBw" name="Concentration in container" path="apap_ref_po_1000mg|Organism|LargeIntestine|Mucosa|Caecum|Intracellular|SULT2A1|Concentration in container" unit="µmol/l" persistable="0" formulaId="23952" />
    <Observer id="23969" entityId="ys-BJT2ntEOuNNxwFNZlsw" name="Concentration in container" path="apap_ref_po_1000mg|Organism|LargeIntestine|Mucosa|Caecum|Intracellular|UGT1A6 (UGT1A1)|Concentration in container" unit="µmol/l" persistable="0" formulaId="23970" />
    <Observer id="23987" entityId="uEoZbtgFa0Gx8hq_B-ojtg" name="Concentration in container" path="apap_ref_po_1000mg|Organism|LargeIntestine|Mucosa|Caecum|Intracellular|UGT1A1|Concentration in container" unit="µmol/l" persistable="0" formulaId="23988" />
    <Observer id="24005" entityId="4I0AYvPTTEuhIK5eVrHfEg" name="Concentration in container" path="apap_ref_po_1000mg|Organism|LargeIntestine|Mucosa|Caecum|Intracellular|UGT1A9 (UGT1A1)|Concentration in container" unit="µmol/l" persistable="0" formulaId="24006" />
    <Observer id="24023" entityId="uBdloT8260SACH5CzE2_YA" name="Concentration in container" path="apap_ref_po_1000mg|Organism|LargeIntestine|Mucosa|Caecum|Intracellular|CYP1A2|Concentration in container" unit="µmol/l" persistable="0" formulaId="24024" />
    <Observer id="24041" entityId="xdYH4NEJU0yjBNM11aMWKw" name="Concentration in container" path="apap_ref_po_1000mg|Organism|LargeIntestine|Mucosa|Caecum|Intracellular|GSTT1|Concentration in container" unit="µmol/l" persistable="0" formulaId="24042" />
    <Observer id="24059" entityId="Tk52SL2WJEmSOdImQazLMg" name="Concentration in container" path="apap_ref_po_1000mg|Organism|LargeIntestine|Mucosa|Caecum|Intracellular|ABCC3|Concentration in container" unit="µmol/l" persistable="0" formulaId="24060" />
    <Observer id="24067" entityId="pEBjuxmBcE-FhScbMq-8Eg" name="Concentration in container" path="apap_ref_po_1000mg|Organism|LargeIntestine|Mucosa|Caecum|Intracellular|acetaminophen|Concentration in container" unit="µmol/l" persistable="0" formulaId="24068" />
    <Observer id="24075" entityId="c0d369f02EWxj-KKxcWFKQ" name="Concentration in container" path="apap_ref_po_1000mg|Organism|LargeIntestine|Mucosa|Caecum|Intracellular|APAPC|Concentration in container" unit="µmol/l" persistable="0" formulaId="24076" />
    <Observer id="24083" entityId="nHzZPuTYm0K64NvSc1_Ldg" name="Concentration in container" path="apap_ref_po_1000mg|Organism|LargeIntestine|Mucosa|Caecum|Intracellular|APAPG|Concentration in container" unit="µmol/l" persistable="0" formulaId="24084" />
    <Observer id="24091" entityId="m1n5pkCF0USTKJJ35aNDJg" name="Concentration in container" path="apap_ref_po_1000mg|Organism|LargeIntestine|Mucosa|Caecum|Intracellular|APAPS|Concentration in container" unit="µmol/l" persistable="0" formulaId="24092" />
    <Observer id="24099" entityId="_Bs3jG_uJUW9bWj59TpV9g" name="Concentration in container" path="apap_ref_po_1000mg|Organism|LargeIntestine|Mucosa|Caecum|Intracellular|NAPQI|Concentration in container" unit="µmol/l" persistable="0" formulaId="24100" />
    <Observer id="24195" entityId="lLJCu2TPck2xoROkKYuL-w" name="Concentration in container" path="apap_ref_po_1000mg|Organism|LargeIntestine|Mucosa|ColonAscendens|Plasma|CYP2E1|Concentration in container" unit="µmol/l" persistable="0" formulaId="24196" />
    <Observer id="24215" entityId="bEpWLoSUmkeopXMyprPOsA" name="Concentration in container" path="apap_ref_po_1000mg|Organism|LargeIntestine|Mucosa|ColonAscendens|Plasma|CYP3A4|Concentration in container" unit="µmol/l" persistable="0" formulaId="24216" />
    <Observer id="24235" entityId="SRE92Zf2lkqs-wJPnbaylw" name="Concentration in container" path="apap_ref_po_1000mg|Organism|LargeIntestine|Mucosa|ColonAscendens|Plasma|SULT1A1|Concentration in container" unit="µmol/l" persistable="0" formulaId="24236" />
    <Observer id="24255" entityId="9odR0ET43E-vh_KCYZp5JA" name="Concentration in container" path="apap_ref_po_1000mg|Organism|LargeIntestine|Mucosa|ColonAscendens|Plasma|SULT1E1|Concentration in container" unit="µmol/l" persistable="0" formulaId="24256" />
    <Observer id="24275" entityId="X80eXrcAD0OhyFpqaj-Bxg" name="Concentration in container" path="apap_ref_po_1000mg|Organism|LargeIntestine|Mucosa|ColonAscendens|Plasma|SULT1A3|Concentration in container" unit="µmol/l" persistable="0" formulaId="24276" />
    <Observer id="24295" entityId="1rbBvtxt0E6y81qp2n4bFg" name="Concentration in container" path="apap_ref_po_1000mg|Organism|LargeIntestine|Mucosa|ColonAscendens|Plasma|SULT1A3 1|Concentration in container" unit="µmol/l" persistable="0" formulaId="24296" />
    <Observer id="24315" entityId="daYuv3R_X0qhPoJEkNzgKg" name="Concentration in container" path="apap_ref_po_1000mg|Organism|LargeIntestine|Mucosa|ColonAscendens|Plasma|SULT2A1|Concentration in container" unit="µmol/l" persistable="0" formulaId="24316" />
    <Observer id="24335" entityId="FTBP5zEVqkOuTmjFYlMUkQ" name="Concentration in container" path="apap_ref_po_1000mg|Organism|LargeIntestine|Mucosa|ColonAscendens|Plasma|UGT1A6 (UGT1A1)|Concentration in container" unit="µmol/l" persistable="0" formulaId="24336" />
    <Observer id="24355" entityId="71CBB_yA5UauOlHuoCbMXA" name="Concentration in container" path="apap_ref_po_1000mg|Organism|LargeIntestine|Mucosa|ColonAscendens|Plasma|UGT1A1|Concentration in container" unit="µmol/l" persistable="0" formulaId="24356" />
    <Observer id="24375" entityId="5N1unIWmb02m9RTNs8mUIA" name="Concentration in container" path="apap_ref_po_1000mg|Organism|LargeIntestine|Mucosa|ColonAscendens|Plasma|UGT1A9 (UGT1A1)|Concentration in container" unit="µmol/l" persistable="0" formulaId="24376" />
    <Observer id="24395" entityId="7C2XaRkz_kS6BC3GFJX5pg" name="Concentration in container" path="apap_ref_po_1000mg|Organism|LargeIntestine|Mucosa|ColonAscendens|Plasma|CYP1A2|Concentration in container" unit="µmol/l" persistable="0" formulaId="24396" />
    <Observer id="24415" entityId="Y8zNlw8elUu3BPsUvwv4mQ" name="Concentration in container" path="apap_ref_po_1000mg|Organism|LargeIntestine|Mucosa|ColonAscendens|Plasma|GSTT1|Concentration in container" unit="µmol/l" persistable="0" formulaId="24416" />
    <Observer id="24422" entityId="i5zxo9Ml3kyzssp22u-zig" name="Concentration in container" path="apap_ref_po_1000mg|Organism|LargeIntestine|Mucosa|ColonAscendens|Plasma|acetaminophen|Concentration in container" unit="µmol/l" persistable="0" formulaId="24423" />
    <Observer id="24429" entityId="-PPibbh7fEeERs1JWVfl5g" name="Concentration in container" path="apap_ref_po_1000mg|Organism|LargeIntestine|Mucosa|ColonAscendens|Plasma|APAPC|Concentration in container" unit="µmol/l" persistable="0" formulaId="24430" />
    <Observer id="24436" entityId="dEZ0FthzXECO7FkHEfjoNg" name="Concentration in container" path="apap_ref_po_1000mg|Organism|LargeIntestine|Mucosa|ColonAscendens|Plasma|APAPG|Concentration in container" unit="µmol/l" persistable="0" formulaId="24437" />
    <Observer id="24443" entityId="tHhzzc-p3UafIV6fBuKSRg" name="Concentration in container" path="apap_ref_po_1000mg|Organism|LargeIntestine|Mucosa|ColonAscendens|Plasma|APAPS|Concentration in container" unit="µmol/l" persistable="0" formulaId="24444" />
    <Observer id="24450" entityId="JoqHsgNsPUKgxlNVkEoVwQ" name="Concentration in container" path="apap_ref_po_1000mg|Organism|LargeIntestine|Mucosa|ColonAscendens|Plasma|NAPQI|Concentration in container" unit="µmol/l" persistable="0" formulaId="24451" />
    <Observer id="24506" entityId="Wb-hK4nZOE-f5Z3pbez2ow" name="Concentration in container" path="apap_ref_po_1000mg|Organism|LargeIntestine|Mucosa|ColonAscendens|BloodCells|CYP2E1|Concentration in container" unit="µmol/l" persistable="0" formulaId="24507" />
    <Observer id="24526" entityId="FOgtUoL7vkOXBamEaU2OhQ" name="Concentration in container" path="apap_ref_po_1000mg|Organism|LargeIntestine|Mucosa|ColonAscendens|BloodCells|CYP3A4|Concentration in container" unit="µmol/l" persistable="0" formulaId="24527" />
    <Observer id="24546" entityId="oRmAjs_DwEmCv5YbeqZUzQ" name="Concentration in container" path="apap_ref_po_1000mg|Organism|LargeIntestine|Mucosa|ColonAscendens|BloodCells|SULT1A1|Concentration in container" unit="µmol/l" persistable="0" formulaId="24547" />
    <Observer id="24566" entityId="J3BcI0ZmdE2ZLMbQRxrVvA" name="Concentration in container" path="apap_ref_po_1000mg|Organism|LargeIntestine|Mucosa|ColonAscendens|BloodCells|SULT1E1|Concentration in container" unit="µmol/l" persistable="0" formulaId="24567" />
    <Observer id="24586" entityId="3DbNhrJ8GU-akPH8XMHZLg" name="Concentration in container" path="apap_ref_po_1000mg|Organism|LargeIntestine|Mucosa|ColonAscendens|BloodCells|SULT1A3|Concentration in container" unit="µmol/l" persistable="0" formulaId="24587" />
    <Observer id="24606" entityId="LTl9QESWCUmg3AAO-pa0Iw" name="Concentration in container" path="apap_ref_po_1000mg|Organism|LargeIntestine|Mucosa|ColonAscendens|BloodCells|SULT1A3 1|Concentration in container" unit="µmol/l" persistable="0" formulaId="24607" />
    <Observer id="24626" entityId="i_2h0J71kk6JsvhCEY5YQg" name="Concentration in container" path="apap_ref_po_1000mg|Organism|LargeIntestine|Mucosa|ColonAscendens|BloodCells|SULT2A1|Concentration in container" unit="µmol/l" persistable="0" formulaId="24627" />
    <Observer id="24646" entityId="Z-JLkzBvlEmD5NcljPUr2Q" name="Concentration in container" path="apap_ref_po_1000mg|Organism|LargeIntestine|Mucosa|ColonAscendens|BloodCells|UGT1A6 (UGT1A1)|Concentration in container" unit="µmol/l" persistable="0" formulaId="24647" />
    <Observer id="24666" entityId="4LYOoVdhfk6eOuJNEGSsJQ" name="Concentration in container" path="apap_ref_po_1000mg|Organism|LargeIntestine|Mucosa|ColonAscendens|BloodCells|UGT1A1|Concentration in container" unit="µmol/l" persistable="0" formulaId="24667" />
    <Observer id="24686" entityId="tYb7gVDzo06TauR9hbPofA" name="Concentration in container" path="apap_ref_po_1000mg|Organism|LargeIntestine|Mucosa|ColonAscendens|BloodCells|UGT1A9 (UGT1A1)|Concentration in container" unit="µmol/l" persistable="0" formulaId="24687" />
    <Observer id="24706" entityId="EXKlyW7fgEK24QyAFYNjMQ" name="Concentration in container" path="apap_ref_po_1000mg|Organism|LargeIntestine|Mucosa|ColonAscendens|BloodCells|CYP1A2|Concentration in container" unit="µmol/l" persistable="0" formulaId="24707" />
    <Observer id="24726" entityId="rpZCoZGrokSwLZdKcMEPqA" name="Concentration in container" path="apap_ref_po_1000mg|Organism|LargeIntestine|Mucosa|ColonAscendens|BloodCells|GSTT1|Concentration in container" unit="µmol/l" persistable="0" formulaId="24727" />
    <Observer id="24733" entityId="ciFa1SyNdUSozXQdgNiRgQ" name="Concentration in container" path="apap_ref_po_1000mg|Organism|LargeIntestine|Mucosa|ColonAscendens|BloodCells|acetaminophen|Concentration in container" unit="µmol/l" persistable="0" formulaId="24734" />
    <Observer id="24740" entityId="8Mn0GZAgmkS7CmSDz0xkqQ" name="Concentration in container" path="apap_ref_po_1000mg|Organism|LargeIntestine|Mucosa|ColonAscendens|BloodCells|APAPC|Concentration in container" unit="µmol/l" persistable="0" formulaId="24741" />
    <Observer id="24747" entityId="HlLIsvk9e0-0GzjOdMdTSg" name="Concentration in container" path="apap_ref_po_1000mg|Organism|LargeIntestine|Mucosa|ColonAscendens|BloodCells|APAPG|Concentration in container" unit="µmol/l" persistable="0" formulaId="24748" />
    <Observer id="24754" entityId="w2Ol-ad36UaCOJoj5bAx9w" name="Concentration in container" path="apap_ref_po_1000mg|Organism|LargeIntestine|Mucosa|ColonAscendens|BloodCells|APAPS|Concentration in container" unit="µmol/l" persistable="0" formulaId="24755" />
    <Observer id="24761" entityId="ljVhJTT05keOHD8kOmMZNA" name="Concentration in container" path="apap_ref_po_1000mg|Organism|LargeIntestine|Mucosa|ColonAscendens|BloodCells|NAPQI|Concentration in container" unit="µmol/l" persistable="0" formulaId="24762" />
    <Observer id="24807" entityId="DjWhjjGlNUuCaR556BUlaA" name="Concentration in container" path="apap_ref_po_1000mg|Organism|LargeIntestine|Mucosa|ColonAscendens|Interstitial|acetaminophen|Concentration in container" unit="µmol/l" persistable="0" formulaId="24808" />
    <Observer id="24815" entityId="yRiFzSls50qsU3P8rQiP1w" name="Concentration in container" path="apap_ref_po_1000mg|Organism|LargeIntestine|Mucosa|ColonAscendens|Interstitial|APAPC|Concentration in container" unit="µmol/l" persistable="0" formulaId="24816" />
    <Observer id="24823" entityId="-otbt2SBp0qmeJuZWdUYRQ" name="Concentration in container" path="apap_ref_po_1000mg|Organism|LargeIntestine|Mucosa|ColonAscendens|Interstitial|APAPG|Concentration in container" unit="µmol/l" persistable="0" formulaId="24824" />
    <Observer id="24831" entityId="6NUB-dIgh0GQhs4sRKZhhA" name="Concentration in container" path="apap_ref_po_1000mg|Organism|LargeIntestine|Mucosa|ColonAscendens|Interstitial|APAPS|Concentration in container" unit="µmol/l" persistable="0" formulaId="24832" />
    <Observer id="24839" entityId="eNptarn3YkSAkV-ZhhYqIw" name="Concentration in container" path="apap_ref_po_1000mg|Organism|LargeIntestine|Mucosa|ColonAscendens|Interstitial|NAPQI|Concentration in container" unit="µmol/l" persistable="0" formulaId="24840" />
    <Observer id="24862" entityId="AhZ6Ugw4JEG6Ql3lTcmEKQ" name="Concentration in container" path="apap_ref_po_1000mg|Organism|LargeIntestine|Mucosa|ColonAscendens|Intracellular|CYP2E1|Concentration in container" unit="µmol/l" persistable="0" formulaId="24863" />
    <Observer id="24880" entityId="npVIigfDbEGzzMpm2FRdWQ" name="Concentration in container" path="apap_ref_po_1000mg|Organism|LargeIntestine|Mucosa|ColonAscendens|Intracellular|CYP3A4|Concentration in container" unit="µmol/l" persistable="0" formulaId="24881" />
    <Observer id="24898" entityId="oaBqyUu9RU2IAro--frOBw" name="Concentration in container" path="apap_ref_po_1000mg|Organism|LargeIntestine|Mucosa|ColonAscendens|Intracellular|ABCC1|Concentration in container" unit="µmol/l" persistable="0" formulaId="24899" />
    <Observer id="24916" entityId="Q9TpkyNnJkCZRFWKMXKMbQ" name="Concentration in container" path="apap_ref_po_1000mg|Organism|LargeIntestine|Mucosa|ColonAscendens|Intracellular|ABCC4|Concentration in container" unit="µmol/l" persistable="0" formulaId="24917" />
    <Observer id="24934" entityId="7FGAqapOw0yjboAHzrT7Yg" name="Concentration in container" path="apap_ref_po_1000mg|Organism|LargeIntestine|Mucosa|ColonAscendens|Intracellular|ABCG2|Concentration in container" unit="µmol/l" persistable="0" formulaId="24935" />
    <Observer id="24952" entityId="OxA9oNgOmEayWXn8pCcOPQ" name="Concentration in container" path="apap_ref_po_1000mg|Organism|LargeIntestine|Mucosa|ColonAscendens|Intracellular|ABCB1|Concentration in container" unit="µmol/l" persistable="0" formulaId="24953" />
    <Observer id="24970" entityId="WzLRPSt_SUK3GvfR_5Ey7Q" name="Concentration in container" path="apap_ref_po_1000mg|Organism|LargeIntestine|Mucosa|ColonAscendens|Intracellular|SULT1A1|Concentration in container" unit="µmol/l" persistable="0" formulaId="24971" />
    <Observer id="24988" entityId="a9_Ae0QZ5E-zuYWWOaVnow" name="Concentration in container" path="apap_ref_po_1000mg|Organism|LargeIntestine|Mucosa|ColonAscendens|Intracellular|SULT1E1|Concentration in container" unit="µmol/l" persistable="0" formulaId="24989" />
    <Observer id="25006" entityId="sfTZbFSOKUaZxlU1MEOblw" name="Concentration in container" path="apap_ref_po_1000mg|Organism|LargeIntestine|Mucosa|ColonAscendens|Intracellular|SULT1A3|Concentration in container" unit="µmol/l" persistable="0" formulaId="25007" />
    <Observer id="25024" entityId="3BWxyQyrHUSTpJQWuVhaxQ" name="Concentration in container" path="apap_ref_po_1000mg|Organism|LargeIntestine|Mucosa|ColonAscendens|Intracellular|SULT1A3 1|Concentration in container" unit="µmol/l" persistable="0" formulaId="25025" />
    <Observer id="25042" entityId="Bl-c-zQhm0W2kgH8WX547w" name="Concentration in container" path="apap_ref_po_1000mg|Organism|LargeIntestine|Mucosa|ColonAscendens|Intracellular|SULT2A1|Concentration in container" unit="µmol/l" persistable="0" formulaId="25043" />
    <Observer id="25060" entityId="TvB9JCZE-ESh2QdOPEOFtg" name="Concentration in container" path="apap_ref_po_1000mg|Organism|LargeIntestine|Mucosa|ColonAscendens|Intracellular|UGT1A6 (UGT1A1)|Concentration in container" unit="µmol/l" persistable="0" formulaId="25061" />
    <Observer id="25078" entityId="Odq9guaBYEm_3k7G8s_tGA" name="Concentration in container" path="apap_ref_po_1000mg|Organism|LargeIntestine|Mucosa|ColonAscendens|Intracellular|UGT1A1|Concentration in container" unit="µmol/l" persistable="0" formulaId="25079" />
    <Observer id="25096" entityId="2a4vLIjvPkGoPW9mQG9KCg" name="Concentration in container" path="apap_ref_po_1000mg|Organism|LargeIntestine|Mucosa|ColonAscendens|Intracellular|UGT1A9 (UGT1A1)|Concentration in container" unit="µmol/l" persistable="0" formulaId="25097" />
    <Observer id="25114" entityId="H8gg4LKM9U2gC2gCcu4FBg" name="Concentration in container" path="apap_ref_po_1000mg|Organism|LargeIntestine|Mucosa|ColonAscendens|Intracellular|CYP1A2|Concentration in container" unit="µmol/l" persistable="0" formulaId="25115" />
    <Observer id="25132" entityId="s5F2gfbW9U2Bdnjh3a6ybw" name="Concentration in container" path="apap_ref_po_1000mg|Organism|LargeIntestine|Mucosa|ColonAscendens|Intracellular|GSTT1|Concentration in container" unit="µmol/l" persistable="0" formulaId="25133" />
    <Observer id="25150" entityId="s-98mTWEq065cx9HNrK5xw" name="Concentration in container" path="apap_ref_po_1000mg|Organism|LargeIntestine|Mucosa|ColonAscendens|Intracellular|ABCC3|Concentration in container" unit="µmol/l" persistable="0" formulaId="25151" />
    <Observer id="25158" entityId="PvFi6yWQPUK__6k-QAzQDw" name="Concentration in container" path="apap_ref_po_1000mg|Organism|LargeIntestine|Mucosa|ColonAscendens|Intracellular|acetaminophen|Concentration in container" unit="µmol/l" persistable="0" formulaId="25159" />
    <Observer id="25166" entityId="iueieGtRIUOWbpfXJN3fsg" name="Concentration in container" path="apap_ref_po_1000mg|Organism|LargeIntestine|Mucosa|ColonAscendens|Intracellular|APAPC|Concentration in container" unit="µmol/l" persistable="0" formulaId="25167" />
    <Observer id="25174" entityId="ppoRhJjDdE6taLMFlxq4yw" name="Concentration in container" path="apap_ref_po_1000mg|Organism|LargeIntestine|Mucosa|ColonAscendens|Intracellular|APAPG|Concentration in container" unit="µmol/l" persistable="0" formulaId="25175" />
    <Observer id="25182" entityId="EzCUlmfVwEyxY0TWzMkkzQ" name="Concentration in container" path="apap_ref_po_1000mg|Organism|LargeIntestine|Mucosa|ColonAscendens|Intracellular|APAPS|Concentration in container" unit="µmol/l" persistable="0" formulaId="25183" />
    <Observer id="25190" entityId="AUHABto2jUmiyA_QsQQltQ" name="Concentration in container" path="apap_ref_po_1000mg|Organism|LargeIntestine|Mucosa|ColonAscendens|Intracellular|NAPQI|Concentration in container" unit="µmol/l" persistable="0" formulaId="25191" />
    <Observer id="25286" entityId="ueAFtr47f0KR2ti5LdQIEw" name="Concentration in container" path="apap_ref_po_1000mg|Organism|LargeIntestine|Mucosa|ColonTransversum|Plasma|CYP2E1|Concentration in container" unit="µmol/l" persistable="0" formulaId="25287" />
    <Observer id="25306" entityId="YTU7_C7nZUyCaYPMPFbNSw" name="Concentration in container" path="apap_ref_po_1000mg|Organism|LargeIntestine|Mucosa|ColonTransversum|Plasma|CYP3A4|Concentration in container" unit="µmol/l" persistable="0" formulaId="25307" />
    <Observer id="25326" entityId="q_gWOBOqU0qT_Qj6pHsvCw" name="Concentration in container" path="apap_ref_po_1000mg|Organism|LargeIntestine|Mucosa|ColonTransversum|Plasma|SULT1A1|Concentration in container" unit="µmol/l" persistable="0" formulaId="25327" />
    <Observer id="25346" entityId="Wk3U0FNnBEq70-0mdPy-PQ" name="Concentration in container" path="apap_ref_po_1000mg|Organism|LargeIntestine|Mucosa|ColonTransversum|Plasma|SULT1E1|Concentration in container" unit="µmol/l" persistable="0" formulaId="25347" />
    <Observer id="25366" entityId="_3kTtvHFqkCCyFx-c13erw" name="Concentration in container" path="apap_ref_po_1000mg|Organism|LargeIntestine|Mucosa|ColonTransversum|Plasma|SULT1A3|Concentration in container" unit="µmol/l" persistable="0" formulaId="25367" />
    <Observer id="25386" entityId="MVzDfOW_iEK6tIJ8gmd7UQ" name="Concentration in container" path="apap_ref_po_1000mg|Organism|LargeIntestine|Mucosa|ColonTransversum|Plasma|SULT1A3 1|Concentration in container" unit="µmol/l" persistable="0" formulaId="25387" />
    <Observer id="25406" entityId="GOHCVh1EbU6YehuN_cBKkw" name="Concentration in container" path="apap_ref_po_1000mg|Organism|LargeIntestine|Mucosa|ColonTransversum|Plasma|SULT2A1|Concentration in container" unit="µmol/l" persistable="0" formulaId="25407" />
    <Observer id="25426" entityId="D5gjdZ5dGEyrNFZJapD0fw" name="Concentration in container" path="apap_ref_po_1000mg|Organism|LargeIntestine|Mucosa|ColonTransversum|Plasma|UGT1A6 (UGT1A1)|Concentration in container" unit="µmol/l" persistable="0" formulaId="25427" />
    <Observer id="25446" entityId="9cHQm162OUSD-NKKPxXOtg" name="Concentration in container" path="apap_ref_po_1000mg|Organism|LargeIntestine|Mucosa|ColonTransversum|Plasma|UGT1A1|Concentration in container" unit="µmol/l" persistable="0" formulaId="25447" />
    <Observer id="25466" entityId="dQ1NA_tr3E6g-dIu128UTQ" name="Concentration in container" path="apap_ref_po_1000mg|Organism|LargeIntestine|Mucosa|ColonTransversum|Plasma|UGT1A9 (UGT1A1)|Concentration in container" unit="µmol/l" persistable="0" formulaId="25467" />
    <Observer id="25486" entityId="copkz2uF80mOBwXmvMdO7Q" name="Concentration in container" path="apap_ref_po_1000mg|Organism|LargeIntestine|Mucosa|ColonTransversum|Plasma|CYP1A2|Concentration in container" unit="µmol/l" persistable="0" formulaId="25487" />
    <Observer id="25506" entityId="3lzucCs1uUiZG0NqEc34MA" name="Concentration in container" path="apap_ref_po_1000mg|Organism|LargeIntestine|Mucosa|ColonTransversum|Plasma|GSTT1|Concentration in container" unit="µmol/l" persistable="0" formulaId="25507" />
    <Observer id="25513" entityId="RPal2u19NEiWk__CW30w7Q" name="Concentration in container" path="apap_ref_po_1000mg|Organism|LargeIntestine|Mucosa|ColonTransversum|Plasma|acetaminophen|Concentration in container" unit="µmol/l" persistable="0" formulaId="25514" />
    <Observer id="25520" entityId="7KWdUFHbSE6e-DoFibAS_g" name="Concentration in container" path="apap_ref_po_1000mg|Organism|LargeIntestine|Mucosa|ColonTransversum|Plasma|APAPC|Concentration in container" unit="µmol/l" persistable="0" formulaId="25521" />
    <Observer id="25527" entityId="pudnFu3HvkCpx67MGB4FDA" name="Concentration in container" path="apap_ref_po_1000mg|Organism|LargeIntestine|Mucosa|ColonTransversum|Plasma|APAPG|Concentration in container" unit="µmol/l" persistable="0" formulaId="25528" />
    <Observer id="25534" entityId="QocC_3E0W0SA0iC1QQEh3A" name="Concentration in container" path="apap_ref_po_1000mg|Organism|LargeIntestine|Mucosa|ColonTransversum|Plasma|APAPS|Concentration in container" unit="µmol/l" persistable="0" formulaId="25535" />
    <Observer id="25541" entityId="4EaPkzHhqky7iASxwHTZzQ" name="Concentration in container" path="apap_ref_po_1000mg|Organism|LargeIntestine|Mucosa|ColonTransversum|Plasma|NAPQI|Concentration in container" unit="µmol/l" persistable="0" formulaId="25542" />
    <Observer id="25597" entityId="eOQo9UmpyEWSVfR8mYsVaw" name="Concentration in container" path="apap_ref_po_1000mg|Organism|LargeIntestine|Mucosa|ColonTransversum|BloodCells|CYP2E1|Concentration in container" unit="µmol/l" persistable="0" formulaId="25598" />
    <Observer id="25617" entityId="3tFdy-9mbU64U_NWa0VevA" name="Concentration in container" path="apap_ref_po_1000mg|Organism|LargeIntestine|Mucosa|ColonTransversum|BloodCells|CYP3A4|Concentration in container" unit="µmol/l" persistable="0" formulaId="25618" />
    <Observer id="25637" entityId="70pj7kTdRU2j3mXnDgfQIA" name="Concentration in container" path="apap_ref_po_1000mg|Organism|LargeIntestine|Mucosa|ColonTransversum|BloodCells|SULT1A1|Concentration in container" unit="µmol/l" persistable="0" formulaId="25638" />
    <Observer id="25657" entityId="XilAC0PXxEGRmZ5T_mkSVw" name="Concentration in container" path="apap_ref_po_1000mg|Organism|LargeIntestine|Mucosa|ColonTransversum|BloodCells|SULT1E1|Concentration in container" unit="µmol/l" persistable="0" formulaId="25658" />
    <Observer id="25677" entityId="ya-3520ImE6lyW3kaMz5pA" name="Concentration in container" path="apap_ref_po_1000mg|Organism|LargeIntestine|Mucosa|ColonTransversum|BloodCells|SULT1A3|Concentration in container" unit="µmol/l" persistable="0" formulaId="25678" />
    <Observer id="25697" entityId="dH3fQsDz6EiYcAVwxALqNw" name="Concentration in container" path="apap_ref_po_1000mg|Organism|LargeIntestine|Mucosa|ColonTransversum|BloodCells|SULT1A3 1|Concentration in container" unit="µmol/l" persistable="0" formulaId="25698" />
    <Observer id="25717" entityId="AmNp1maGbUuc7j1mFRFyzQ" name="Concentration in container" path="apap_ref_po_1000mg|Organism|LargeIntestine|Mucosa|ColonTransversum|BloodCells|SULT2A1|Concentration in container" unit="µmol/l" persistable="0" formulaId="25718" />
    <Observer id="25737" entityId="umwZGpUSDEm1agNAbcwEbA" name="Concentration in container" path="apap_ref_po_1000mg|Organism|LargeIntestine|Mucosa|ColonTransversum|BloodCells|UGT1A6 (UGT1A1)|Concentration in container" unit="µmol/l" persistable="0" formulaId="25738" />
    <Observer id="25757" entityId="zvGuYa6MYEekyH51tHStUQ" name="Concentration in container" path="apap_ref_po_1000mg|Organism|LargeIntestine|Mucosa|ColonTransversum|BloodCells|UGT1A1|Concentration in container" unit="µmol/l" persistable="0" formulaId="25758" />
    <Observer id="25777" entityId="erFMclSJOkinlOvoklBtaQ" name="Concentration in container" path="apap_ref_po_1000mg|Organism|LargeIntestine|Mucosa|ColonTransversum|BloodCells|UGT1A9 (UGT1A1)|Concentration in container" unit="µmol/l" persistable="0" formulaId="25778" />
    <Observer id="25797" entityId="fUu2BM7bPE-LiG_TxaFyeA" name="Concentration in container" path="apap_ref_po_1000mg|Organism|LargeIntestine|Mucosa|ColonTransversum|BloodCells|CYP1A2|Concentration in container" unit="µmol/l" persistable="0" formulaId="25798" />
    <Observer id="25817" entityId="_-T_9X7Jw0mmLFx27TO1cw" name="Concentration in container" path="apap_ref_po_1000mg|Organism|LargeIntestine|Mucosa|ColonTransversum|BloodCells|GSTT1|Concentration in container" unit="µmol/l" persistable="0" formulaId="25818" />
    <Observer id="25824" entityId="UjYXF1OhYUi4aOT0xaj_zA" name="Concentration in container" path="apap_ref_po_1000mg|Organism|LargeIntestine|Mucosa|ColonTransversum|BloodCells|acetaminophen|Concentration in container" unit="µmol/l" persistable="0" formulaId="25825" />
    <Observer id="25831" entityId="26VyclCIfECbdKNsiqLsVQ" name="Concentration in container" path="apap_ref_po_1000mg|Organism|LargeIntestine|Mucosa|ColonTransversum|BloodCells|APAPC|Concentration in container" unit="µmol/l" persistable="0" formulaId="25832" />
    <Observer id="25838" entityId="D3hX1otBfk6AyvEgEjMr0w" name="Concentration in container" path="apap_ref_po_1000mg|Organism|LargeIntestine|Mucosa|ColonTransversum|BloodCells|APAPG|Concentration in container" unit="µmol/l" persistable="0" formulaId="25839" />
    <Observer id="25845" entityId="2tPd9mTM90eR9-XX1EmrBA" name="Concentration in container" path="apap_ref_po_1000mg|Organism|LargeIntestine|Mucosa|ColonTransversum|BloodCells|APAPS|Concentration in container" unit="µmol/l" persistable="0" formulaId="25846" />
    <Observer id="25852" entityId="IZy9KX83-UugmQIMZa3CFQ" name="Concentration in container" path="apap_ref_po_1000mg|Organism|LargeIntestine|Mucosa|ColonTransversum|BloodCells|NAPQI|Concentration in container" unit="µmol/l" persistable="0" formulaId="25853" />
    <Observer id="25898" entityId="paQQAT4T10WX5A5ouT9HUg" name="Concentration in container" path="apap_ref_po_1000mg|Organism|LargeIntestine|Mucosa|ColonTransversum|Interstitial|acetaminophen|Concentration in container" unit="µmol/l" persistable="0" formulaId="25899" />
    <Observer id="25906" entityId="3CKN1vPWH0moeaAtnMAlHQ" name="Concentration in container" path="apap_ref_po_1000mg|Organism|LargeIntestine|Mucosa|ColonTransversum|Interstitial|APAPC|Concentration in container" unit="µmol/l" persistable="0" formulaId="25907" />
    <Observer id="25914" entityId="5Sbi7a9jm0eDEXxa2pVdQA" name="Concentration in container" path="apap_ref_po_1000mg|Organism|LargeIntestine|Mucosa|ColonTransversum|Interstitial|APAPG|Concentration in container" unit="µmol/l" persistable="0" formulaId="25915" />
    <Observer id="25922" entityId="81Zax6nnkkiB-4fxhruBLw" name="Concentration in container" path="apap_ref_po_1000mg|Organism|LargeIntestine|Mucosa|ColonTransversum|Interstitial|APAPS|Concentration in container" unit="µmol/l" persistable="0" formulaId="25923" />
    <Observer id="25930" entityId="i9ZvyXQAB0Gn8F4w-MNt4Q" name="Concentration in container" path="apap_ref_po_1000mg|Organism|LargeIntestine|Mucosa|ColonTransversum|Interstitial|NAPQI|Concentration in container" unit="µmol/l" persistable="0" formulaId="25931" />
    <Observer id="25953" entityId="AwVQyP_KzEqcQEz0fnmcYg" name="Concentration in container" path="apap_ref_po_1000mg|Organism|LargeIntestine|Mucosa|ColonTransversum|Intracellular|CYP2E1|Concentration in container" unit="µmol/l" persistable="0" formulaId="25954" />
    <Observer id="25971" entityId="WESBa7dImECfqAkHoQEjDg" name="Concentration in container" path="apap_ref_po_1000mg|Organism|LargeIntestine|Mucosa|ColonTransversum|Intracellular|CYP3A4|Concentration in container" unit="µmol/l" persistable="0" formulaId="25972" />
    <Observer id="25989" entityId="F8Ga1pbxXECi-VWpoIxiwQ" name="Concentration in container" path="apap_ref_po_1000mg|Organism|LargeIntestine|Mucosa|ColonTransversum|Intracellular|ABCC1|Concentration in container" unit="µmol/l" persistable="0" formulaId="25990" />
    <Observer id="26007" entityId="MtFdHOSo70CBZTAeneAfig" name="Concentration in container" path="apap_ref_po_1000mg|Organism|LargeIntestine|Mucosa|ColonTransversum|Intracellular|ABCC4|Concentration in container" unit="µmol/l" persistable="0" formulaId="26008" />
    <Observer id="26025" entityId="9FajVFxTUkajeBO1iZ0Sew" name="Concentration in container" path="apap_ref_po_1000mg|Organism|LargeIntestine|Mucosa|ColonTransversum|Intracellular|ABCG2|Concentration in container" unit="µmol/l" persistable="0" formulaId="26026" />
    <Observer id="26043" entityId="5-ixXFweKkKz5pXCftFNNQ" name="Concentration in container" path="apap_ref_po_1000mg|Organism|LargeIntestine|Mucosa|ColonTransversum|Intracellular|ABCB1|Concentration in container" unit="µmol/l" persistable="0" formulaId="26044" />
    <Observer id="26061" entityId="rstfocPF_kCQyf7Gtj1V-A" name="Concentration in container" path="apap_ref_po_1000mg|Organism|LargeIntestine|Mucosa|ColonTransversum|Intracellular|SULT1A1|Concentration in container" unit="µmol/l" persistable="0" formulaId="26062" />
    <Observer id="26079" entityId="WBCjioH0UkWGtYei_DDEcg" name="Concentration in container" path="apap_ref_po_1000mg|Organism|LargeIntestine|Mucosa|ColonTransversum|Intracellular|SULT1E1|Concentration in container" unit="µmol/l" persistable="0" formulaId="26080" />
    <Observer id="26097" entityId="txR8OeKCK0Wo6Yo4TenE-w" name="Concentration in container" path="apap_ref_po_1000mg|Organism|LargeIntestine|Mucosa|ColonTransversum|Intracellular|SULT1A3|Concentration in container" unit="µmol/l" persistable="0" formulaId="26098" />
    <Observer id="26115" entityId="q8GPWb4R4UCIFJDMr39gsg" name="Concentration in container" path="apap_ref_po_1000mg|Organism|LargeIntestine|Mucosa|ColonTransversum|Intracellular|SULT1A3 1|Concentration in container" unit="µmol/l" persistable="0" formulaId="26116" />
    <Observer id="26133" entityId="WlERN4uIOUuWE9T0DX-lPw" name="Concentration in container" path="apap_ref_po_1000mg|Organism|LargeIntestine|Mucosa|ColonTransversum|Intracellular|SULT2A1|Concentration in container" unit="µmol/l" persistable="0" formulaId="26134" />
    <Observer id="26151" entityId="qTDdZjO_nkC3P2cSvS2iRA" name="Concentration in container" path="apap_ref_po_1000mg|Organism|LargeIntestine|Mucosa|ColonTransversum|Intracellular|UGT1A6 (UGT1A1)|Concentration in container" unit="µmol/l" persistable="0" formulaId="26152" />
    <Observer id="26169" entityId="hOMBPEia7UW8X6Hiqpx2GA" name="Concentration in container" path="apap_ref_po_1000mg|Organism|LargeIntestine|Mucosa|ColonTransversum|Intracellular|UGT1A1|Concentration in container" unit="µmol/l" persistable="0" formulaId="26170" />
    <Observer id="26187" entityId="CUltnTQlPEK-4NvjbLThmg" name="Concentration in container" path="apap_ref_po_1000mg|Organism|LargeIntestine|Mucosa|ColonTransversum|Intracellular|UGT1A9 (UGT1A1)|Concentration in container" unit="µmol/l" persistable="0" formulaId="26188" />
    <Observer id="26205" entityId="j3rhlPBP1ES3nvjcKyPvCQ" name="Concentration in container" path="apap_ref_po_1000mg|Organism|LargeIntestine|Mucosa|ColonTransversum|Intracellular|CYP1A2|Concentration in container" unit="µmol/l" persistable="0" formulaId="26206" />
    <Observer id="26223" entityId="oe-ttxM4KEyUz18V2tBsMA" name="Concentration in container" path="apap_ref_po_1000mg|Organism|LargeIntestine|Mucosa|ColonTransversum|Intracellular|GSTT1|Concentration in container" unit="µmol/l" persistable="0" formulaId="26224" />
    <Observer id="26241" entityId="o8uWlEn0dk6GBvXIZHirtw" name="Concentration in container" path="apap_ref_po_1000mg|Organism|LargeIntestine|Mucosa|ColonTransversum|Intracellular|ABCC3|Concentration in container" unit="µmol/l" persistable="0" formulaId="26242" />
    <Observer id="26249" entityId="D9ytDN_MekC_feTx8u4rEA" name="Concentration in container" path="apap_ref_po_1000mg|Organism|LargeIntestine|Mucosa|ColonTransversum|Intracellular|acetaminophen|Concentration in container" unit="µmol/l" persistable="0" formulaId="26250" />
    <Observer id="26257" entityId="hgZnEWV-pke7VItEY4Hb9w" name="Concentration in container" path="apap_ref_po_1000mg|Organism|LargeIntestine|Mucosa|ColonTransversum|Intracellular|APAPC|Concentration in container" unit="µmol/l" persistable="0" formulaId="26258" />
    <Observer id="26265" entityId="zWgW8ceWyku0MYx-fthUrg" name="Concentration in container" path="apap_ref_po_1000mg|Organism|LargeIntestine|Mucosa|ColonTransversum|Intracellular|APAPG|Concentration in container" unit="µmol/l" persistable="0" formulaId="26266" />
    <Observer id="26273" entityId="rJ3VwOb3kUmHamJcRU7Obw" name="Concentration in container" path="apap_ref_po_1000mg|Organism|LargeIntestine|Mucosa|ColonTransversum|Intracellular|APAPS|Concentration in container" unit="µmol/l" persistable="0" formulaId="26274" />
    <Observer id="26281" entityId="moQUw36xdUyVm4KyAFSEHA" name="Concentration in container" path="apap_ref_po_1000mg|Organism|LargeIntestine|Mucosa|ColonTransversum|Intracellular|NAPQI|Concentration in container" unit="µmol/l" persistable="0" formulaId="26282" />
    <Observer id="26377" entityId="lyiPgpqu_U2ytufyh4BrDQ" name="Concentration in container" path="apap_ref_po_1000mg|Organism|LargeIntestine|Mucosa|ColonDescendens|Plasma|CYP2E1|Concentration in container" unit="µmol/l" persistable="0" formulaId="26378" />
    <Observer id="26397" entityId="pf3-XLMXe0mXMK34mxxqmA" name="Concentration in container" path="apap_ref_po_1000mg|Organism|LargeIntestine|Mucosa|ColonDescendens|Plasma|CYP3A4|Concentration in container" unit="µmol/l" persistable="0" formulaId="26398" />
    <Observer id="26417" entityId="Q7CrOVnH9U6vttVGuJ5ezw" name="Concentration in container" path="apap_ref_po_1000mg|Organism|LargeIntestine|Mucosa|ColonDescendens|Plasma|SULT1A1|Concentration in container" unit="µmol/l" persistable="0" formulaId="26418" />
    <Observer id="26437" entityId="k0k4pdOmwkuum2Pa6sCCSg" name="Concentration in container" path="apap_ref_po_1000mg|Organism|LargeIntestine|Mucosa|ColonDescendens|Plasma|SULT1E1|Concentration in container" unit="µmol/l" persistable="0" formulaId="26438" />
    <Observer id="26457" entityId="hcATthg63U-B67aNIz7gnw" name="Concentration in container" path="apap_ref_po_1000mg|Organism|LargeIntestine|Mucosa|ColonDescendens|Plasma|SULT1A3|Concentration in container" unit="µmol/l" persistable="0" formulaId="26458" />
    <Observer id="26477" entityId="FdPDU98R5EeEnvLWAlVT6A" name="Concentration in container" path="apap_ref_po_1000mg|Organism|LargeIntestine|Mucosa|ColonDescendens|Plasma|SULT1A3 1|Concentration in container" unit="µmol/l" persistable="0" formulaId="26478" />
    <Observer id="26497" entityId="aJVqJVffk0W3rBCcq-hNOQ" name="Concentration in container" path="apap_ref_po_1000mg|Organism|LargeIntestine|Mucosa|ColonDescendens|Plasma|SULT2A1|Concentration in container" unit="µmol/l" persistable="0" formulaId="26498" />
    <Observer id="26517" entityId="NG8Ugkq2gUupHjlAlhk10Q" name="Concentration in container" path="apap_ref_po_1000mg|Organism|LargeIntestine|Mucosa|ColonDescendens|Plasma|UGT1A6 (UGT1A1)|Concentration in container" unit="µmol/l" persistable="0" formulaId="26518" />
    <Observer id="26537" entityId="yGx51uYyE0ODnYqsPRUINQ" name="Concentration in container" path="apap_ref_po_1000mg|Organism|LargeIntestine|Mucosa|ColonDescendens|Plasma|UGT1A1|Concentration in container" unit="µmol/l" persistable="0" formulaId="26538" />
    <Observer id="26557" entityId="bSvr_8C9N0eCY8hu8hUh6Q" name="Concentration in container" path="apap_ref_po_1000mg|Organism|LargeIntestine|Mucosa|ColonDescendens|Plasma|UGT1A9 (UGT1A1)|Concentration in container" unit="µmol/l" persistable="0" formulaId="26558" />
    <Observer id="26577" entityId="GqqN0_YMEEK8BR8m8EFk3Q" name="Concentration in container" path="apap_ref_po_1000mg|Organism|LargeIntestine|Mucosa|ColonDescendens|Plasma|CYP1A2|Concentration in container" unit="µmol/l" persistable="0" formulaId="26578" />
    <Observer id="26597" entityId="YaiqJbUxmkS-fKNlUcIbTA" name="Concentration in container" path="apap_ref_po_1000mg|Organism|LargeIntestine|Mucosa|ColonDescendens|Plasma|GSTT1|Concentration in container" unit="µmol/l" persistable="0" formulaId="26598" />
    <Observer id="26604" entityId="3G9dKCqzL0eSDDV0GbH32w" name="Concentration in container" path="apap_ref_po_1000mg|Organism|LargeIntestine|Mucosa|ColonDescendens|Plasma|acetaminophen|Concentration in container" unit="µmol/l" persistable="0" formulaId="26605" />
    <Observer id="26611" entityId="IhnP3r-_zUGXqusYDaO-mQ" name="Concentration in container" path="apap_ref_po_1000mg|Organism|LargeIntestine|Mucosa|ColonDescendens|Plasma|APAPC|Concentration in container" unit="µmol/l" persistable="0" formulaId="26612" />
    <Observer id="26618" entityId="i9bnDNkrs0qbJeWmAdLX6Q" name="Concentration in container" path="apap_ref_po_1000mg|Organism|LargeIntestine|Mucosa|ColonDescendens|Plasma|APAPG|Concentration in container" unit="µmol/l" persistable="0" formulaId="26619" />
    <Observer id="26625" entityId="jNuxEkm_7UmsAEpgue41bg" name="Concentration in container" path="apap_ref_po_1000mg|Organism|LargeIntestine|Mucosa|ColonDescendens|Plasma|APAPS|Concentration in container" unit="µmol/l" persistable="0" formulaId="26626" />
    <Observer id="26632" entityId="lay8f-KFF0aCmv5So5mtsg" name="Concentration in container" path="apap_ref_po_1000mg|Organism|LargeIntestine|Mucosa|ColonDescendens|Plasma|NAPQI|Concentration in container" unit="µmol/l" persistable="0" formulaId="26633" />
    <Observer id="26688" entityId="VWGc0-_5Ekekk4QSvvBdNw" name="Concentration in container" path="apap_ref_po_1000mg|Organism|LargeIntestine|Mucosa|ColonDescendens|BloodCells|CYP2E1|Concentration in container" unit="µmol/l" persistable="0" formulaId="26689" />
    <Observer id="26708" entityId="TeiY5ms8fE6bYFQsPcTFAA" name="Concentration in container" path="apap_ref_po_1000mg|Organism|LargeIntestine|Mucosa|ColonDescendens|BloodCells|CYP3A4|Concentration in container" unit="µmol/l" persistable="0" formulaId="26709" />
    <Observer id="26728" entityId="e1G4_K-eRUmp76kUOmc54A" name="Concentration in container" path="apap_ref_po_1000mg|Organism|LargeIntestine|Mucosa|ColonDescendens|BloodCells|SULT1A1|Concentration in container" unit="µmol/l" persistable="0" formulaId="26729" />
    <Observer id="26748" entityId="_aA6bCt4y0a5gIvNJdAXDA" name="Concentration in container" path="apap_ref_po_1000mg|Organism|LargeIntestine|Mucosa|ColonDescendens|BloodCells|SULT1E1|Concentration in container" unit="µmol/l" persistable="0" formulaId="26749" />
    <Observer id="26768" entityId="j7DQHMIJo0CQvcQ00H7qMQ" name="Concentration in container" path="apap_ref_po_1000mg|Organism|LargeIntestine|Mucosa|ColonDescendens|BloodCells|SULT1A3|Concentration in container" unit="µmol/l" persistable="0" formulaId="26769" />
    <Observer id="26788" entityId="5hUQTxaCrkmk7xEVb75L1w" name="Concentration in container" path="apap_ref_po_1000mg|Organism|LargeIntestine|Mucosa|ColonDescendens|BloodCells|SULT1A3 1|Concentration in container" unit="µmol/l" persistable="0" formulaId="26789" />
    <Observer id="26808" entityId="6_qA_maLE0yMwzPmHXidBA" name="Concentration in container" path="apap_ref_po_1000mg|Organism|LargeIntestine|Mucosa|ColonDescendens|BloodCells|SULT2A1|Concentration in container" unit="µmol/l" persistable="0" formulaId="26809" />
    <Observer id="26828" entityId="BGJSncmaQ0CNYiNZcvWSmg" name="Concentration in container" path="apap_ref_po_1000mg|Organism|LargeIntestine|Mucosa|ColonDescendens|BloodCells|UGT1A6 (UGT1A1)|Concentration in container" unit="µmol/l" persistable="0" formulaId="26829" />
    <Observer id="26848" entityId="Nylmm6fFY0KgM0bj9Oup9Q" name="Concentration in container" path="apap_ref_po_1000mg|Organism|LargeIntestine|Mucosa|ColonDescendens|BloodCells|UGT1A1|Concentration in container" unit="µmol/l" persistable="0" formulaId="26849" />
    <Observer id="26868" entityId="aF72_0-hHE-sh9qYIepPcQ" name="Concentration in container" path="apap_ref_po_1000mg|Organism|LargeIntestine|Mucosa|ColonDescendens|BloodCells|UGT1A9 (UGT1A1)|Concentration in container" unit="µmol/l" persistable="0" formulaId="26869" />
    <Observer id="26888" entityId="j8HqhwnmikirurdVgB1jtg" name="Concentration in container" path="apap_ref_po_1000mg|Organism|LargeIntestine|Mucosa|ColonDescendens|BloodCells|CYP1A2|Concentration in container" unit="µmol/l" persistable="0" formulaId="26889" />
    <Observer id="26908" entityId="weitshxBQkuSbJCnO8EY4Q" name="Concentration in container" path="apap_ref_po_1000mg|Organism|LargeIntestine|Mucosa|ColonDescendens|BloodCells|GSTT1|Concentration in container" unit="µmol/l" persistable="0" formulaId="26909" />
    <Observer id="26915" entityId="QJff9G5ByUiMJip_vO-AOA" name="Concentration in container" path="apap_ref_po_1000mg|Organism|LargeIntestine|Mucosa|ColonDescendens|BloodCells|acetaminophen|Concentration in container" unit="µmol/l" persistable="0" formulaId="26916" />
    <Observer id="26922" entityId="DyaHtewhNkSggdIuCOotxg" name="Concentration in container" path="apap_ref_po_1000mg|Organism|LargeIntestine|Mucosa|ColonDescendens|BloodCells|APAPC|Concentration in container" unit="µmol/l" persistable="0" formulaId="26923" />
    <Observer id="26929" entityId="qihToXMY-0OT0qd6c4-KxQ" name="Concentration in container" path="apap_ref_po_1000mg|Organism|LargeIntestine|Mucosa|ColonDescendens|BloodCells|APAPG|Concentration in container" unit="µmol/l" persistable="0" formulaId="26930" />
    <Observer id="26936" entityId="6eYkgT4tNU2-TapJ2AEJHw" name="Concentration in container" path="apap_ref_po_1000mg|Organism|LargeIntestine|Mucosa|ColonDescendens|BloodCells|APAPS|Concentration in container" unit="µmol/l" persistable="0" formulaId="26937" />
    <Observer id="26943" entityId="YSinYA8Q8UyLj4mxej8Y5A" name="Concentration in container" path="apap_ref_po_1000mg|Organism|LargeIntestine|Mucosa|ColonDescendens|BloodCells|NAPQI|Concentration in container" unit="µmol/l" persistable="0" formulaId="26944" />
    <Observer id="26989" entityId="VNE9X90UPEe9gjktXkfSYw" name="Concentration in container" path="apap_ref_po_1000mg|Organism|LargeIntestine|Mucosa|ColonDescendens|Interstitial|acetaminophen|Concentration in container" unit="µmol/l" persistable="0" formulaId="26990" />
    <Observer id="26997" entityId="iekozCsF2UepMV1IUftBGA" name="Concentration in container" path="apap_ref_po_1000mg|Organism|LargeIntestine|Mucosa|ColonDescendens|Interstitial|APAPC|Concentration in container" unit="µmol/l" persistable="0" formulaId="26998" />
    <Observer id="27005" entityId="XUo38tJG0UeHb-d5lJefiw" name="Concentration in container" path="apap_ref_po_1000mg|Organism|LargeIntestine|Mucosa|ColonDescendens|Interstitial|APAPG|Concentration in container" unit="µmol/l" persistable="0" formulaId="27006" />
    <Observer id="27013" entityId="odDxaNRAokK9PemSk6GmYw" name="Concentration in container" path="apap_ref_po_1000mg|Organism|LargeIntestine|Mucosa|ColonDescendens|Interstitial|APAPS|Concentration in container" unit="µmol/l" persistable="0" formulaId="27014" />
    <Observer id="27021" entityId="P1yrKx6diUiFgLHJZX2RFQ" name="Concentration in container" path="apap_ref_po_1000mg|Organism|LargeIntestine|Mucosa|ColonDescendens|Interstitial|NAPQI|Concentration in container" unit="µmol/l" persistable="0" formulaId="27022" />
    <Observer id="27044" entityId="3VSYCR6CR0mP71jbth830w" name="Concentration in container" path="apap_ref_po_1000mg|Organism|LargeIntestine|Mucosa|ColonDescendens|Intracellular|CYP2E1|Concentration in container" unit="µmol/l" persistable="0" formulaId="27045" />
    <Observer id="27062" entityId="P55LVA2WZU-c7FkC6bUwZw" name="Concentration in container" path="apap_ref_po_1000mg|Organism|LargeIntestine|Mucosa|ColonDescendens|Intracellular|CYP3A4|Concentration in container" unit="µmol/l" persistable="0" formulaId="27063" />
    <Observer id="27080" entityId="DGfwiHbMrUeV3JgRq2nYHg" name="Concentration in container" path="apap_ref_po_1000mg|Organism|LargeIntestine|Mucosa|ColonDescendens|Intracellular|ABCC1|Concentration in container" unit="µmol/l" persistable="0" formulaId="27081" />
    <Observer id="27098" entityId="Ff33eEckkEmunWvkVBZSrw" name="Concentration in container" path="apap_ref_po_1000mg|Organism|LargeIntestine|Mucosa|ColonDescendens|Intracellular|ABCC4|Concentration in container" unit="µmol/l" persistable="0" formulaId="27099" />
    <Observer id="27116" entityId="G-FbCE93ck6J_Qi9Y-BtWA" name="Concentration in container" path="apap_ref_po_1000mg|Organism|LargeIntestine|Mucosa|ColonDescendens|Intracellular|ABCG2|Concentration in container" unit="µmol/l" persistable="0" formulaId="27117" />
    <Observer id="27134" entityId="78ZC2AtIj0yl8O6fZ28rUg" name="Concentration in container" path="apap_ref_po_1000mg|Organism|LargeIntestine|Mucosa|ColonDescendens|Intracellular|ABCB1|Concentration in container" unit="µmol/l" persistable="0" formulaId="27135" />
    <Observer id="27152" entityId="Q_qir903XE2h2DTI8JiOJg" name="Concentration in container" path="apap_ref_po_1000mg|Organism|LargeIntestine|Mucosa|ColonDescendens|Intracellular|SULT1A1|Concentration in container" unit="µmol/l" persistable="0" formulaId="27153" />
    <Observer id="27170" entityId="s12rWKry-0ecsGLJR7EUOA" name="Concentration in container" path="apap_ref_po_1000mg|Organism|LargeIntestine|Mucosa|ColonDescendens|Intracellular|SULT1E1|Concentration in container" unit="µmol/l" persistable="0" formulaId="27171" />
    <Observer id="27188" entityId="hTnGmru-YUus37fxO2kHxQ" name="Concentration in container" path="apap_ref_po_1000mg|Organism|LargeIntestine|Mucosa|ColonDescendens|Intracellular|SULT1A3|Concentration in container" unit="µmol/l" persistable="0" formulaId="27189" />
    <Observer id="27206" entityId="1-jzXo7z8EWFm-Z2PMIT7w" name="Concentration in container" path="apap_ref_po_1000mg|Organism|LargeIntestine|Mucosa|ColonDescendens|Intracellular|SULT1A3 1|Concentration in container" unit="µmol/l" persistable="0" formulaId="27207" />
    <Observer id="27224" entityId="Ju7Lljl630-REMZeu9Pcbw" name="Concentration in container" path="apap_ref_po_1000mg|Organism|LargeIntestine|Mucosa|ColonDescendens|Intracellular|SULT2A1|Concentration in container" unit="µmol/l" persistable="0" formulaId="27225" />
    <Observer id="27242" entityId="JuCqIfKrcEWQW3U-iOTcgw" name="Concentration in container" path="apap_ref_po_1000mg|Organism|LargeIntestine|Mucosa|ColonDescendens|Intracellular|UGT1A6 (UGT1A1)|Concentration in container" unit="µmol/l" persistable="0" formulaId="27243" />
    <Observer id="27260" entityId="vKqFqg8tyEulE5ih1Tlygw" name="Concentration in container" path="apap_ref_po_1000mg|Organism|LargeIntestine|Mucosa|ColonDescendens|Intracellular|UGT1A1|Concentration in container" unit="µmol/l" persistable="0" formulaId="27261" />
    <Observer id="27278" entityId="grfEyY_EKUGDXZK5BQR-_Q" name="Concentration in container" path="apap_ref_po_1000mg|Organism|LargeIntestine|Mucosa|ColonDescendens|Intracellular|UGT1A9 (UGT1A1)|Concentration in container" unit="µmol/l" persistable="0" formulaId="27279" />
    <Observer id="27296" entityId="CW88mAUWr0ajSjZuUYKYZQ" name="Concentration in container" path="apap_ref_po_1000mg|Organism|LargeIntestine|Mucosa|ColonDescendens|Intracellular|CYP1A2|Concentration in container" unit="µmol/l" persistable="0" formulaId="27297" />
    <Observer id="27314" entityId="AiTG8gBJvECjdNWmZZEY5Q" name="Concentration in container" path="apap_ref_po_1000mg|Organism|LargeIntestine|Mucosa|ColonDescendens|Intracellular|GSTT1|Concentration in container" unit="µmol/l" persistable="0" formulaId="27315" />
    <Observer id="27332" entityId="6ttTfuY0rEG5SmA2DSVJLg" name="Concentration in container" path="apap_ref_po_1000mg|Organism|LargeIntestine|Mucosa|ColonDescendens|Intracellular|ABCC3|Concentration in container" unit="µmol/l" persistable="0" formulaId="27333" />
    <Observer id="27340" entityId="eYczZXmKJUOekOOultJvmg" name="Concentration in container" path="apap_ref_po_1000mg|Organism|LargeIntestine|Mucosa|ColonDescendens|Intracellular|acetaminophen|Concentration in container" unit="µmol/l" persistable="0" formulaId="27341" />
    <Observer id="27348" entityId="sU1TZ845VEGG6JgdV2R0Dg" name="Concentration in container" path="apap_ref_po_1000mg|Organism|LargeIntestine|Mucosa|ColonDescendens|Intracellular|APAPC|Concentration in container" unit="µmol/l" persistable="0" formulaId="27349" />
    <Observer id="27356" entityId="SAaQkcuBfkSU6ThhfUh-_g" name="Concentration in container" path="apap_ref_po_1000mg|Organism|LargeIntestine|Mucosa|ColonDescendens|Intracellular|APAPG|Concentration in container" unit="µmol/l" persistable="0" formulaId="27357" />
    <Observer id="27364" entityId="0cBYewU4Z0OnhfR_VS6iUQ" name="Concentration in container" path="apap_ref_po_1000mg|Organism|LargeIntestine|Mucosa|ColonDescendens|Intracellular|APAPS|Concentration in container" unit="µmol/l" persistable="0" formulaId="27365" />
    <Observer id="27372" entityId="5Y9gz_EqikOfJkoYfGdn5A" name="Concentration in container" path="apap_ref_po_1000mg|Organism|LargeIntestine|Mucosa|ColonDescendens|Intracellular|NAPQI|Concentration in container" unit="µmol/l" persistable="0" formulaId="27373" />
    <Observer id="27468" entityId="y3Kbc_BvrkqBZybfabjlSw" name="Concentration in container" path="apap_ref_po_1000mg|Organism|LargeIntestine|Mucosa|ColonSigmoid|Plasma|CYP2E1|Concentration in container" unit="µmol/l" persistable="0" formulaId="27469" />
    <Observer id="27488" entityId="HZCrLivTwkC8foD_n-xwPA" name="Concentration in container" path="apap_ref_po_1000mg|Organism|LargeIntestine|Mucosa|ColonSigmoid|Plasma|CYP3A4|Concentration in container" unit="µmol/l" persistable="0" formulaId="27489" />
    <Observer id="27508" entityId="2Yeri2xpKEuwE_85t1o9Ig" name="Concentration in container" path="apap_ref_po_1000mg|Organism|LargeIntestine|Mucosa|ColonSigmoid|Plasma|SULT1A1|Concentration in container" unit="µmol/l" persistable="0" formulaId="27509" />
    <Observer id="27528" entityId="NJjuKkCMZ0ihQGA-_LbLog" name="Concentration in container" path="apap_ref_po_1000mg|Organism|LargeIntestine|Mucosa|ColonSigmoid|Plasma|SULT1E1|Concentration in container" unit="µmol/l" persistable="0" formulaId="27529" />
    <Observer id="27548" entityId="-FrKMMqA1U6r7-p4XN3scg" name="Concentration in container" path="apap_ref_po_1000mg|Organism|LargeIntestine|Mucosa|ColonSigmoid|Plasma|SULT1A3|Concentration in container" unit="µmol/l" persistable="0" formulaId="27549" />
    <Observer id="27568" entityId="8eyI41YGdkitpNnoLCW4qA" name="Concentration in container" path="apap_ref_po_1000mg|Organism|LargeIntestine|Mucosa|ColonSigmoid|Plasma|SULT1A3 1|Concentration in container" unit="µmol/l" persistable="0" formulaId="27569" />
    <Observer id="27588" entityId="u7-6x5kxW0e-aHi3edFLOw" name="Concentration in container" path="apap_ref_po_1000mg|Organism|LargeIntestine|Mucosa|ColonSigmoid|Plasma|SULT2A1|Concentration in container" unit="µmol/l" persistable="0" formulaId="27589" />
    <Observer id="27608" entityId="Vf4AaCWCP0uAIoJ4pxDfrw" name="Concentration in container" path="apap_ref_po_1000mg|Organism|LargeIntestine|Mucosa|ColonSigmoid|Plasma|UGT1A6 (UGT1A1)|Concentration in container" unit="µmol/l" persistable="0" formulaId="27609" />
    <Observer id="27628" entityId="m3zrIR4PzkOBwOI8U6IueQ" name="Concentration in container" path="apap_ref_po_1000mg|Organism|LargeIntestine|Mucosa|ColonSigmoid|Plasma|UGT1A1|Concentration in container" unit="µmol/l" persistable="0" formulaId="27629" />
    <Observer id="27648" entityId="e-LnTi785EOz2wZ60a8QVg" name="Concentration in container" path="apap_ref_po_1000mg|Organism|LargeIntestine|Mucosa|ColonSigmoid|Plasma|UGT1A9 (UGT1A1)|Concentration in container" unit="µmol/l" persistable="0" formulaId="27649" />
    <Observer id="27668" entityId="vtiW4RkBw0KHU-CPEn2Mpw" name="Concentration in container" path="apap_ref_po_1000mg|Organism|LargeIntestine|Mucosa|ColonSigmoid|Plasma|CYP1A2|Concentration in container" unit="µmol/l" persistable="0" formulaId="27669" />
    <Observer id="27688" entityId="phCBCP_gt0iuSe6C8kf_iw" name="Concentration in container" path="apap_ref_po_1000mg|Organism|LargeIntestine|Mucosa|ColonSigmoid|Plasma|GSTT1|Concentration in container" unit="µmol/l" persistable="0" formulaId="27689" />
    <Observer id="27695" entityId="JDex9OpkCkmpal9OnyjXPQ" name="Concentration in container" path="apap_ref_po_1000mg|Organism|LargeIntestine|Mucosa|ColonSigmoid|Plasma|acetaminophen|Concentration in container" unit="µmol/l" persistable="0" formulaId="27696" />
    <Observer id="27702" entityId="I22-O8DLNU2ipTa8OAarTA" name="Concentration in container" path="apap_ref_po_1000mg|Organism|LargeIntestine|Mucosa|ColonSigmoid|Plasma|APAPC|Concentration in container" unit="µmol/l" persistable="0" formulaId="27703" />
    <Observer id="27709" entityId="xbJQ-f9WJUugWY04vw8HCQ" name="Concentration in container" path="apap_ref_po_1000mg|Organism|LargeIntestine|Mucosa|ColonSigmoid|Plasma|APAPG|Concentration in container" unit="µmol/l" persistable="0" formulaId="27710" />
    <Observer id="27716" entityId="WrBqtEQmpUe9pf7whBn2ZQ" name="Concentration in container" path="apap_ref_po_1000mg|Organism|LargeIntestine|Mucosa|ColonSigmoid|Plasma|APAPS|Concentration in container" unit="µmol/l" persistable="0" formulaId="27717" />
    <Observer id="27723" entityId="4MD6aYB9F0Km22wHpzTYJw" name="Concentration in container" path="apap_ref_po_1000mg|Organism|LargeIntestine|Mucosa|ColonSigmoid|Plasma|NAPQI|Concentration in container" unit="µmol/l" persistable="0" formulaId="27724" />
    <Observer id="27779" entityId="HQkGGTbqT0i88hjP0CpKHg" name="Concentration in container" path="apap_ref_po_1000mg|Organism|LargeIntestine|Mucosa|ColonSigmoid|BloodCells|CYP2E1|Concentration in container" unit="µmol/l" persistable="0" formulaId="27780" />
    <Observer id="27799" entityId="xeTDTKg0p0CBzaXijKbMdQ" name="Concentration in container" path="apap_ref_po_1000mg|Organism|LargeIntestine|Mucosa|ColonSigmoid|BloodCells|CYP3A4|Concentration in container" unit="µmol/l" persistable="0" formulaId="27800" />
    <Observer id="27819" entityId="hESqsoBe6UqyJXrrZkb95Q" name="Concentration in container" path="apap_ref_po_1000mg|Organism|LargeIntestine|Mucosa|ColonSigmoid|BloodCells|SULT1A1|Concentration in container" unit="µmol/l" persistable="0" formulaId="27820" />
    <Observer id="27839" entityId="OQy70FAMR0CTK6iFlyzlAQ" name="Concentration in container" path="apap_ref_po_1000mg|Organism|LargeIntestine|Mucosa|ColonSigmoid|BloodCells|SULT1E1|Concentration in container" unit="µmol/l" persistable="0" formulaId="27840" />
    <Observer id="27859" entityId="yivxcrG9uE-ud9M4XYh3HA" name="Concentration in container" path="apap_ref_po_1000mg|Organism|LargeIntestine|Mucosa|ColonSigmoid|BloodCells|SULT1A3|Concentration in container" unit="µmol/l" persistable="0" formulaId="27860" />
    <Observer id="27879" entityId="GoZqryFSzEy1i4f24ZRCvQ" name="Concentration in container" path="apap_ref_po_1000mg|Organism|LargeIntestine|Mucosa|ColonSigmoid|BloodCells|SULT1A3 1|Concentration in container" unit="µmol/l" persistable="0" formulaId="27880" />
    <Observer id="27899" entityId="ntngKDeY6EKQJnx6mweQlg" name="Concentration in container" path="apap_ref_po_1000mg|Organism|LargeIntestine|Mucosa|ColonSigmoid|BloodCells|SULT2A1|Concentration in container" unit="µmol/l" persistable="0" formulaId="27900" />
    <Observer id="27919" entityId="o0ipP9W1YkulJl6aU9aglQ" name="Concentration in container" path="apap_ref_po_1000mg|Organism|LargeIntestine|Mucosa|ColonSigmoid|BloodCells|UGT1A6 (UGT1A1)|Concentration in container" unit="µmol/l" persistable="0" formulaId="27920" />
    <Observer id="27939" entityId="olFmyPXQ1EayDpywxGWZdg" name="Concentration in container" path="apap_ref_po_1000mg|Organism|LargeIntestine|Mucosa|ColonSigmoid|BloodCells|UGT1A1|Concentration in container" unit="µmol/l" persistable="0" formulaId="27940" />
    <Observer id="27959" entityId="zirRPD_vBEaiITiBq_QTQg" name="Concentration in container" path="apap_ref_po_1000mg|Organism|LargeIntestine|Mucosa|ColonSigmoid|BloodCells|UGT1A9 (UGT1A1)|Concentration in container" unit="µmol/l" persistable="0" formulaId="27960" />
    <Observer id="27979" entityId="GoRmlnNP_kme5cnKCTFycQ" name="Concentration in container" path="apap_ref_po_1000mg|Organism|LargeIntestine|Mucosa|ColonSigmoid|BloodCells|CYP1A2|Concentration in container" unit="µmol/l" persistable="0" formulaId="27980" />
    <Observer id="27999" entityId="Nm3S1UPb0026dFn6kK4LYg" name="Concentration in container" path="apap_ref_po_1000mg|Organism|LargeIntestine|Mucosa|ColonSigmoid|BloodCells|GSTT1|Concentration in container" unit="µmol/l" persistable="0" formulaId="28000" />
    <Observer id="28006" entityId="dIxVoD_FUEKBCid80sZDoA" name="Concentration in container" path="apap_ref_po_1000mg|Organism|LargeIntestine|Mucosa|ColonSigmoid|BloodCells|acetaminophen|Concentration in container" unit="µmol/l" persistable="0" formulaId="28007" />
    <Observer id="28013" entityId="L8YD5woTQEqjTpNSGex1_A" name="Concentration in container" path="apap_ref_po_1000mg|Organism|LargeIntestine|Mucosa|ColonSigmoid|BloodCells|APAPC|Concentration in container" unit="µmol/l" persistable="0" formulaId="28014" />
    <Observer id="28020" entityId="jGO73w9ltE-AindxZH9Rsw" name="Concentration in container" path="apap_ref_po_1000mg|Organism|LargeIntestine|Mucosa|ColonSigmoid|BloodCells|APAPG|Concentration in container" unit="µmol/l" persistable="0" formulaId="28021" />
    <Observer id="28027" entityId="v7TpCX_94kC828WZ8VzmVQ" name="Concentration in container" path="apap_ref_po_1000mg|Organism|LargeIntestine|Mucosa|ColonSigmoid|BloodCells|APAPS|Concentration in container" unit="µmol/l" persistable="0" formulaId="28028" />
    <Observer id="28034" entityId="zravwVW0OkquKBoSyBFzug" name="Concentration in container" path="apap_ref_po_1000mg|Organism|LargeIntestine|Mucosa|ColonSigmoid|BloodCells|NAPQI|Concentration in container" unit="µmol/l" persistable="0" formulaId="28035" />
    <Observer id="28080" entityId="qtyyILoTAE6T3yaZCzwjDw" name="Concentration in container" path="apap_ref_po_1000mg|Organism|LargeIntestine|Mucosa|ColonSigmoid|Interstitial|acetaminophen|Concentration in container" unit="µmol/l" persistable="0" formulaId="28081" />
    <Observer id="28088" entityId="UhnfaXj1WE-2CqOUnZ_V-A" name="Concentration in container" path="apap_ref_po_1000mg|Organism|LargeIntestine|Mucosa|ColonSigmoid|Interstitial|APAPC|Concentration in container" unit="µmol/l" persistable="0" formulaId="28089" />
    <Observer id="28096" entityId="Sk2Vki8UwUaigeygyCGZZg" name="Concentration in container" path="apap_ref_po_1000mg|Organism|LargeIntestine|Mucosa|ColonSigmoid|Interstitial|APAPG|Concentration in container" unit="µmol/l" persistable="0" formulaId="28097" />
    <Observer id="28104" entityId="XxGILmeqmkKcS33Q3ejBLw" name="Concentration in container" path="apap_ref_po_1000mg|Organism|LargeIntestine|Mucosa|ColonSigmoid|Interstitial|APAPS|Concentration in container" unit="µmol/l" persistable="0" formulaId="28105" />
    <Observer id="28112" entityId="HmYhAqRvmkqIXUFzizgu4g" name="Concentration in container" path="apap_ref_po_1000mg|Organism|LargeIntestine|Mucosa|ColonSigmoid|Interstitial|NAPQI|Concentration in container" unit="µmol/l" persistable="0" formulaId="28113" />
    <Observer id="28135" entityId="AgfFj7izUUarCQjt88Ao5A" name="Concentration in container" path="apap_ref_po_1000mg|Organism|LargeIntestine|Mucosa|ColonSigmoid|Intracellular|CYP2E1|Concentration in container" unit="µmol/l" persistable="0" formulaId="28136" />
    <Observer id="28153" entityId="dXPuJAnaREOQn_Tfxf42WA" name="Concentration in container" path="apap_ref_po_1000mg|Organism|LargeIntestine|Mucosa|ColonSigmoid|Intracellular|CYP3A4|Concentration in container" unit="µmol/l" persistable="0" formulaId="28154" />
    <Observer id="28171" entityId="KjzPx8_Yr0SxTnRjwLTbVw" name="Concentration in container" path="apap_ref_po_1000mg|Organism|LargeIntestine|Mucosa|ColonSigmoid|Intracellular|ABCC1|Concentration in container" unit="µmol/l" persistable="0" formulaId="28172" />
    <Observer id="28189" entityId="qpMtmf-C7Eq9iinyCLZ-Kw" name="Concentration in container" path="apap_ref_po_1000mg|Organism|LargeIntestine|Mucosa|ColonSigmoid|Intracellular|ABCC4|Concentration in container" unit="µmol/l" persistable="0" formulaId="28190" />
    <Observer id="28207" entityId="IMCnamG3UE2vdWNg1IrXwQ" name="Concentration in container" path="apap_ref_po_1000mg|Organism|LargeIntestine|Mucosa|ColonSigmoid|Intracellular|ABCG2|Concentration in container" unit="µmol/l" persistable="0" formulaId="28208" />
    <Observer id="28225" entityId="q-o8V4akZUqy8CLLLXEQdg" name="Concentration in container" path="apap_ref_po_1000mg|Organism|LargeIntestine|Mucosa|ColonSigmoid|Intracellular|ABCB1|Concentration in container" unit="µmol/l" persistable="0" formulaId="28226" />
    <Observer id="28243" entityId="a9_RhMX0_0-xNB5ePsfOrQ" name="Concentration in container" path="apap_ref_po_1000mg|Organism|LargeIntestine|Mucosa|ColonSigmoid|Intracellular|SULT1A1|Concentration in container" unit="µmol/l" persistable="0" formulaId="28244" />
    <Observer id="28261" entityId="SxeTUy_wy0q2fAK_qMsBPg" name="Concentration in container" path="apap_ref_po_1000mg|Organism|LargeIntestine|Mucosa|ColonSigmoid|Intracellular|SULT1E1|Concentration in container" unit="µmol/l" persistable="0" formulaId="28262" />
    <Observer id="28279" entityId="u-NlKcZSbkuYOiwA2BguaA" name="Concentration in container" path="apap_ref_po_1000mg|Organism|LargeIntestine|Mucosa|ColonSigmoid|Intracellular|SULT1A3|Concentration in container" unit="µmol/l" persistable="0" formulaId="28280" />
    <Observer id="28297" entityId="luF8XNhfakavRI4HNEWZNw" name="Concentration in container" path="apap_ref_po_1000mg|Organism|LargeIntestine|Mucosa|ColonSigmoid|Intracellular|SULT1A3 1|Concentration in container" unit="µmol/l" persistable="0" formulaId="28298" />
    <Observer id="28315" entityId="iXcDTnvlC0a5t-fsO7SPzw" name="Concentration in container" path="apap_ref_po_1000mg|Organism|LargeIntestine|Mucosa|ColonSigmoid|Intracellular|SULT2A1|Concentration in container" unit="µmol/l" persistable="0" formulaId="28316" />
    <Observer id="28333" entityId="U_h1fl7XTkqbPDBx2y1_0Q" name="Concentration in container" path="apap_ref_po_1000mg|Organism|LargeIntestine|Mucosa|ColonSigmoid|Intracellular|UGT1A6 (UGT1A1)|Concentration in container" unit="µmol/l" persistable="0" formulaId="28334" />
    <Observer id="28351" entityId="FumI_V6tSkGog77S8hidDw" name="Concentration in container" path="apap_ref_po_1000mg|Organism|LargeIntestine|Mucosa|ColonSigmoid|Intracellular|UGT1A1|Concentration in container" unit="µmol/l" persistable="0" formulaId="28352" />
    <Observer id="28369" entityId="aE0xIWUO0k2kYKPIAnqGRA" name="Concentration in container" path="apap_ref_po_1000mg|Organism|LargeIntestine|Mucosa|ColonSigmoid|Intracellular|UGT1A9 (UGT1A1)|Concentration in container" unit="µmol/l" persistable="0" formulaId="28370" />
    <Observer id="28387" entityId="XUNEUKqmV0K8qc0DvdFFZg" name="Concentration in container" path="apap_ref_po_1000mg|Organism|LargeIntestine|Mucosa|ColonSigmoid|Intracellular|CYP1A2|Concentration in container" unit="µmol/l" persistable="0" formulaId="28388" />
    <Observer id="28405" entityId="CRRFHYUpsE6-bFDL5jxJkw" name="Concentration in container" path="apap_ref_po_1000mg|Organism|LargeIntestine|Mucosa|ColonSigmoid|Intracellular|GSTT1|Concentration in container" unit="µmol/l" persistable="0" formulaId="28406" />
    <Observer id="28423" entityId="uAvTZTwKYE2pS7uZl2oTCA" name="Concentration in container" path="apap_ref_po_1000mg|Organism|LargeIntestine|Mucosa|ColonSigmoid|Intracellular|ABCC3|Concentration in container" unit="µmol/l" persistable="0" formulaId="28424" />
    <Observer id="28431" entityId="htawKA0ILkKXMdad6Ezx6A" name="Concentration in container" path="apap_ref_po_1000mg|Organism|LargeIntestine|Mucosa|ColonSigmoid|Intracellular|acetaminophen|Concentration in container" unit="µmol/l" persistable="0" formulaId="28432" />
    <Observer id="28439" entityId="FhIsFG39h0azGfrInaArcw" name="Concentration in container" path="apap_ref_po_1000mg|Organism|LargeIntestine|Mucosa|ColonSigmoid|Intracellular|APAPC|Concentration in container" unit="µmol/l" persistable="0" formulaId="28440" />
    <Observer id="28447" entityId="1yq9UKNKiEmd9eN05qJgrA" name="Concentration in container" path="apap_ref_po_1000mg|Organism|LargeIntestine|Mucosa|ColonSigmoid|Intracellular|APAPG|Concentration in container" unit="µmol/l" persistable="0" formulaId="28448" />
    <Observer id="28455" entityId="2ywrzgtx1EOFz3ZCD0dg8A" name="Concentration in container" path="apap_ref_po_1000mg|Organism|LargeIntestine|Mucosa|ColonSigmoid|Intracellular|APAPS|Concentration in container" unit="µmol/l" persistable="0" formulaId="28456" />
    <Observer id="28463" entityId="tKLE_IT2PUGKXC2cOqN8gA" name="Concentration in container" path="apap_ref_po_1000mg|Organism|LargeIntestine|Mucosa|ColonSigmoid|Intracellular|NAPQI|Concentration in container" unit="µmol/l" persistable="0" formulaId="28464" />
    <Observer id="28559" entityId="RZwPeMp9T0aCGrmRKySp9A" name="Concentration in container" path="apap_ref_po_1000mg|Organism|LargeIntestine|Mucosa|Rectum|Plasma|CYP2E1|Concentration in container" unit="µmol/l" persistable="0" formulaId="28560" />
    <Observer id="28579" entityId="1JOpIY1UAUuvhj3AnlH37w" name="Concentration in container" path="apap_ref_po_1000mg|Organism|LargeIntestine|Mucosa|Rectum|Plasma|CYP3A4|Concentration in container" unit="µmol/l" persistable="0" formulaId="28580" />
    <Observer id="28599" entityId="6e9vGGo-9EO6UdUj6Q_lhg" name="Concentration in container" path="apap_ref_po_1000mg|Organism|LargeIntestine|Mucosa|Rectum|Plasma|SULT1A1|Concentration in container" unit="µmol/l" persistable="0" formulaId="28600" />
    <Observer id="28619" entityId="9lEujs7EIkuLQP-LLuVAbw" name="Concentration in container" path="apap_ref_po_1000mg|Organism|LargeIntestine|Mucosa|Rectum|Plasma|SULT1E1|Concentration in container" unit="µmol/l" persistable="0" formulaId="28620" />
    <Observer id="28639" entityId="PvCB4pjHE0a6XEX1KVmfOg" name="Concentration in container" path="apap_ref_po_1000mg|Organism|LargeIntestine|Mucosa|Rectum|Plasma|SULT1A3|Concentration in container" unit="µmol/l" persistable="0" formulaId="28640" />
    <Observer id="28659" entityId="H1QRvsV6AUiFSj1pjRPgyw" name="Concentration in container" path="apap_ref_po_1000mg|Organism|LargeIntestine|Mucosa|Rectum|Plasma|SULT1A3 1|Concentration in container" unit="µmol/l" persistable="0" formulaId="28660" />
    <Observer id="28679" entityId="ttjy2wOpiky9ZF5xVZxk3g" name="Concentration in container" path="apap_ref_po_1000mg|Organism|LargeIntestine|Mucosa|Rectum|Plasma|SULT2A1|Concentration in container" unit="µmol/l" persistable="0" formulaId="28680" />
    <Observer id="28699" entityId="mF0veR831ECwpinW8V2R1Q" name="Concentration in container" path="apap_ref_po_1000mg|Organism|LargeIntestine|Mucosa|Rectum|Plasma|UGT1A6 (UGT1A1)|Concentration in container" unit="µmol/l" persistable="0" formulaId="28700" />
    <Observer id="28719" entityId="2wff0tbTj0mL2mDIy0XBsA" name="Concentration in container" path="apap_ref_po_1000mg|Organism|LargeIntestine|Mucosa|Rectum|Plasma|UGT1A1|Concentration in container" unit="µmol/l" persistable="0" formulaId="28720" />
    <Observer id="28739" entityId="9-vY3CoEe0uYtOt6P3MkKw" name="Concentration in container" path="apap_ref_po_1000mg|Organism|LargeIntestine|Mucosa|Rectum|Plasma|UGT1A9 (UGT1A1)|Concentration in container" unit="µmol/l" persistable="0" formulaId="28740" />
    <Observer id="28759" entityId="VDevNPZLH0C63hqCNXHOYw" name="Concentration in container" path="apap_ref_po_1000mg|Organism|LargeIntestine|Mucosa|Rectum|Plasma|CYP1A2|Concentration in container" unit="µmol/l" persistable="0" formulaId="28760" />
    <Observer id="28779" entityId="FB-FaJ6lwkC2au66XY5cjA" name="Concentration in container" path="apap_ref_po_1000mg|Organism|LargeIntestine|Mucosa|Rectum|Plasma|GSTT1|Concentration in container" unit="µmol/l" persistable="0" formulaId="28780" />
    <Observer id="28786" entityId="sSu_WS9Z5EKo2NEB7YWrJw" name="Concentration in container" path="apap_ref_po_1000mg|Organism|LargeIntestine|Mucosa|Rectum|Plasma|acetaminophen|Concentration in container" unit="µmol/l" persistable="0" formulaId="28787" />
    <Observer id="28793" entityId="eMVZyc0ZuEO8qgg78UPyKg" name="Concentration in container" path="apap_ref_po_1000mg|Organism|LargeIntestine|Mucosa|Rectum|Plasma|APAPC|Concentration in container" unit="µmol/l" persistable="0" formulaId="28794" />
    <Observer id="28800" entityId="eK-4x0C8ZEqUp1KqGona6w" name="Concentration in container" path="apap_ref_po_1000mg|Organism|LargeIntestine|Mucosa|Rectum|Plasma|APAPG|Concentration in container" unit="µmol/l" persistable="0" formulaId="28801" />
    <Observer id="28807" entityId="5Tyj5NQ03k2502kumxG3OA" name="Concentration in container" path="apap_ref_po_1000mg|Organism|LargeIntestine|Mucosa|Rectum|Plasma|APAPS|Concentration in container" unit="µmol/l" persistable="0" formulaId="28808" />
    <Observer id="28814" entityId="jZ7vB2oHa0q_GAOVvLokuQ" name="Concentration in container" path="apap_ref_po_1000mg|Organism|LargeIntestine|Mucosa|Rectum|Plasma|NAPQI|Concentration in container" unit="µmol/l" persistable="0" formulaId="28815" />
    <Observer id="28870" entityId="kyNVP49Jp0inAy8W_StcjA" name="Concentration in container" path="apap_ref_po_1000mg|Organism|LargeIntestine|Mucosa|Rectum|BloodCells|CYP2E1|Concentration in container" unit="µmol/l" persistable="0" formulaId="28871" />
    <Observer id="28890" entityId="pLOcUUJa5UKzKZDzFfzLoA" name="Concentration in container" path="apap_ref_po_1000mg|Organism|LargeIntestine|Mucosa|Rectum|BloodCells|CYP3A4|Concentration in container" unit="µmol/l" persistable="0" formulaId="28891" />
    <Observer id="28910" entityId="d51poVZTU0uJZTPaAbjLUA" name="Concentration in container" path="apap_ref_po_1000mg|Organism|LargeIntestine|Mucosa|Rectum|BloodCells|SULT1A1|Concentration in container" unit="µmol/l" persistable="0" formulaId="28911" />
    <Observer id="28930" entityId="JK0Ie_FsCUuyAIkGJT5JTQ" name="Concentration in container" path="apap_ref_po_1000mg|Organism|LargeIntestine|Mucosa|Rectum|BloodCells|SULT1E1|Concentration in container" unit="µmol/l" persistable="0" formulaId="28931" />
    <Observer id="28950" entityId="ajG6vPIYpk2BTioSniJfzw" name="Concentration in container" path="apap_ref_po_1000mg|Organism|LargeIntestine|Mucosa|Rectum|BloodCells|SULT1A3|Concentration in container" unit="µmol/l" persistable="0" formulaId="28951" />
    <Observer id="28970" entityId="D0oFxti9jU-gD79XsSCwRw" name="Concentration in container" path="apap_ref_po_1000mg|Organism|LargeIntestine|Mucosa|Rectum|BloodCells|SULT1A3 1|Concentration in container" unit="µmol/l" persistable="0" formulaId="28971" />
    <Observer id="28990" entityId="8xUuZ4rUiUGaANKrBgBSdA" name="Concentration in container" path="apap_ref_po_1000mg|Organism|LargeIntestine|Mucosa|Rectum|BloodCells|SULT2A1|Concentration in container" unit="µmol/l" persistable="0" formulaId="28991" />
    <Observer id="29010" entityId="o98kjZNln0Ou07Le20i10Q" name="Concentration in container" path="apap_ref_po_1000mg|Organism|LargeIntestine|Mucosa|Rectum|BloodCells|UGT1A6 (UGT1A1)|Concentration in container" unit="µmol/l" persistable="0" formulaId="29011" />
    <Observer id="29030" entityId="VrQc6IZrhEiK57arYnKt0A" name="Concentration in container" path="apap_ref_po_1000mg|Organism|LargeIntestine|Mucosa|Rectum|BloodCells|UGT1A1|Concentration in container" unit="µmol/l" persistable="0" formulaId="29031" />
    <Observer id="29050" entityId="DdWIAHgU0EuefVStUL9EnA" name="Concentration in container" path="apap_ref_po_1000mg|Organism|LargeIntestine|Mucosa|Rectum|BloodCells|UGT1A9 (UGT1A1)|Concentration in container" unit="µmol/l" persistable="0" formulaId="29051" />
    <Observer id="29070" entityId="ehWE2EcUn0uD4teYuoXDJQ" name="Concentration in container" path="apap_ref_po_1000mg|Organism|LargeIntestine|Mucosa|Rectum|BloodCells|CYP1A2|Concentration in container" unit="µmol/l" persistable="0" formulaId="29071" />
    <Observer id="29090" entityId="oyBqtwfeWkCKBLyIspZdoQ" name="Concentration in container" path="apap_ref_po_1000mg|Organism|LargeIntestine|Mucosa|Rectum|BloodCells|GSTT1|Concentration in container" unit="µmol/l" persistable="0" formulaId="29091" />
    <Observer id="29097" entityId="j3-9qdECI0iBqv6YKIdbWw" name="Concentration in container" path="apap_ref_po_1000mg|Organism|LargeIntestine|Mucosa|Rectum|BloodCells|acetaminophen|Concentration in container" unit="µmol/l" persistable="0" formulaId="29098" />
    <Observer id="29104" entityId="-V4sF5Sw1ku6uD1yZjGtug" name="Concentration in container" path="apap_ref_po_1000mg|Organism|LargeIntestine|Mucosa|Rectum|BloodCells|APAPC|Concentration in container" unit="µmol/l" persistable="0" formulaId="29105" />
    <Observer id="29111" entityId="NXXChDmlqE2zM1H5ATvwTg" name="Concentration in container" path="apap_ref_po_1000mg|Organism|LargeIntestine|Mucosa|Rectum|BloodCells|APAPG|Concentration in container" unit="µmol/l" persistable="0" formulaId="29112" />
    <Observer id="29118" entityId="q5xQtEOE-UyASoLc39OJvg" name="Concentration in container" path="apap_ref_po_1000mg|Organism|LargeIntestine|Mucosa|Rectum|BloodCells|APAPS|Concentration in container" unit="µmol/l" persistable="0" formulaId="29119" />
    <Observer id="29125" entityId="A6h9x72ytEa3FyjsIRw5Yw" name="Concentration in container" path="apap_ref_po_1000mg|Organism|LargeIntestine|Mucosa|Rectum|BloodCells|NAPQI|Concentration in container" unit="µmol/l" persistable="0" formulaId="29126" />
    <Observer id="29171" entityId="nwbthS5Eh0eUxWaowmeH7Q" name="Concentration in container" path="apap_ref_po_1000mg|Organism|LargeIntestine|Mucosa|Rectum|Interstitial|acetaminophen|Concentration in container" unit="µmol/l" persistable="0" formulaId="29172" />
    <Observer id="29179" entityId="3aXyjmO-ZUeSrIRV4n8T3g" name="Concentration in container" path="apap_ref_po_1000mg|Organism|LargeIntestine|Mucosa|Rectum|Interstitial|APAPC|Concentration in container" unit="µmol/l" persistable="0" formulaId="29180" />
    <Observer id="29187" entityId="s6CfHwDRb0auRxrwlmxd1w" name="Concentration in container" path="apap_ref_po_1000mg|Organism|LargeIntestine|Mucosa|Rectum|Interstitial|APAPG|Concentration in container" unit="µmol/l" persistable="0" formulaId="29188" />
    <Observer id="29195" entityId="go4fqtsDc0iZkTdU66SX9g" name="Concentration in container" path="apap_ref_po_1000mg|Organism|LargeIntestine|Mucosa|Rectum|Interstitial|APAPS|Concentration in container" unit="µmol/l" persistable="0" formulaId="29196" />
    <Observer id="29203" entityId="UCJYFALqpkGEl1AqRaUKVQ" name="Concentration in container" path="apap_ref_po_1000mg|Organism|LargeIntestine|Mucosa|Rectum|Interstitial|NAPQI|Concentration in container" unit="µmol/l" persistable="0" formulaId="29204" />
    <Observer id="29226" entityId="iEQX0T0lqEeqTJ1CNJWoQQ" name="Concentration in container" path="apap_ref_po_1000mg|Organism|LargeIntestine|Mucosa|Rectum|Intracellular|CYP2E1|Concentration in container" unit="µmol/l" persistable="0" formulaId="29227" />
    <Observer id="29244" entityId="WucuNWIDN0u4yrjoQ4IKRQ" name="Concentration in container" path="apap_ref_po_1000mg|Organism|LargeIntestine|Mucosa|Rectum|Intracellular|CYP3A4|Concentration in container" unit="µmol/l" persistable="0" formulaId="29245" />
    <Observer id="29262" entityId="E3ly-4Kbxk6xGDsRy6REEA" name="Concentration in container" path="apap_ref_po_1000mg|Organism|LargeIntestine|Mucosa|Rectum|Intracellular|ABCC1|Concentration in container" unit="µmol/l" persistable="0" formulaId="29263" />
    <Observer id="29280" entityId="kbb4WzOJIU-G6P3fEpYslA" name="Concentration in container" path="apap_ref_po_1000mg|Organism|LargeIntestine|Mucosa|Rectum|Intracellular|ABCC4|Concentration in container" unit="µmol/l" persistable="0" formulaId="29281" />
    <Observer id="29298" entityId="Q5DZRsgZKE-JUMTvBYTodw" name="Concentration in container" path="apap_ref_po_1000mg|Organism|LargeIntestine|Mucosa|Rectum|Intracellular|ABCG2|Concentration in container" unit="µmol/l" persistable="0" formulaId="29299" />
    <Observer id="29316" entityId="B_N88z6h7kyEdk_apamNNw" name="Concentration in container" path="apap_ref_po_1000mg|Organism|LargeIntestine|Mucosa|Rectum|Intracellular|ABCB1|Concentration in container" unit="µmol/l" persistable="0" formulaId="29317" />
    <Observer id="29334" entityId="5QCVN8FaNE-rzSwjFpjCRw" name="Concentration in container" path="apap_ref_po_1000mg|Organism|LargeIntestine|Mucosa|Rectum|Intracellular|SULT1A1|Concentration in container" unit="µmol/l" persistable="0" formulaId="29335" />
    <Observer id="29352" entityId="TYYwEMm-GUCJOQoABMgM5A" name="Concentration in container" path="apap_ref_po_1000mg|Organism|LargeIntestine|Mucosa|Rectum|Intracellular|SULT1E1|Concentration in container" unit="µmol/l" persistable="0" formulaId="29353" />
    <Observer id="29370" entityId="_x33DA7mQEq-VgA788NHgw" name="Concentration in container" path="apap_ref_po_1000mg|Organism|LargeIntestine|Mucosa|Rectum|Intracellular|SULT1A3|Concentration in container" unit="µmol/l" persistable="0" formulaId="29371" />
    <Observer id="29388" entityId="OMNffTYG5Ueool28bX0-kQ" name="Concentration in container" path="apap_ref_po_1000mg|Organism|LargeIntestine|Mucosa|Rectum|Intracellular|SULT1A3 1|Concentration in container" unit="µmol/l" persistable="0" formulaId="29389" />
    <Observer id="29406" entityId="tTVjyjZrqUGmGiWucdvSNg" name="Concentration in container" path="apap_ref_po_1000mg|Organism|LargeIntestine|Mucosa|Rectum|Intracellular|SULT2A1|Concentration in container" unit="µmol/l" persistable="0" formulaId="29407" />
    <Observer id="29424" entityId="azA7rGrvdUqLwvxkweLyTQ" name="Concentration in container" path="apap_ref_po_1000mg|Organism|LargeIntestine|Mucosa|Rectum|Intracellular|UGT1A6 (UGT1A1)|Concentration in container" unit="µmol/l" persistable="0" formulaId="29425" />
    <Observer id="29442" entityId="gPpiRG1WOUalcnmca18d_A" name="Concentration in container" path="apap_ref_po_1000mg|Organism|LargeIntestine|Mucosa|Rectum|Intracellular|UGT1A1|Concentration in container" unit="µmol/l" persistable="0" formulaId="29443" />
    <Observer id="29460" entityId="ot8z6coS2UKHzjg79FBoYA" name="Concentration in container" path="apap_ref_po_1000mg|Organism|LargeIntestine|Mucosa|Rectum|Intracellular|UGT1A9 (UGT1A1)|Concentration in container" unit="µmol/l" persistable="0" formulaId="29461" />
    <Observer id="29478" entityId="j8_piPwfxEmiBQIbvpCiBg" name="Concentration in container" path="apap_ref_po_1000mg|Organism|LargeIntestine|Mucosa|Rectum|Intracellular|CYP1A2|Concentration in container" unit="µmol/l" persistable="0" formulaId="29479" />
    <Observer id="29496" entityId="uir4yBaI8k6a9khi4nrg0Q" name="Concentration in container" path="apap_ref_po_1000mg|Organism|LargeIntestine|Mucosa|Rectum|Intracellular|GSTT1|Concentration in container" unit="µmol/l" persistable="0" formulaId="29497" />
    <Observer id="29514" entityId="iudw8bQFgEaMkvmo1_F5aQ" name="Concentration in container" path="apap_ref_po_1000mg|Organism|LargeIntestine|Mucosa|Rectum|Intracellular|ABCC3|Concentration in container" unit="µmol/l" persistable="0" formulaId="29515" />
    <Observer id="29522" entityId="YuUExf9OCUWOgsqYmPTWbQ" name="Concentration in container" path="apap_ref_po_1000mg|Organism|LargeIntestine|Mucosa|Rectum|Intracellular|acetaminophen|Concentration in container" unit="µmol/l" persistable="0" formulaId="29523" />
    <Observer id="29530" entityId="VfSOitO82Um0KZSoXH9ssQ" name="Concentration in container" path="apap_ref_po_1000mg|Organism|LargeIntestine|Mucosa|Rectum|Intracellular|APAPC|Concentration in container" unit="µmol/l" persistable="0" formulaId="29531" />
    <Observer id="29538" entityId="6OHG_G1JYkKgegPEJv108Q" name="Concentration in container" path="apap_ref_po_1000mg|Organism|LargeIntestine|Mucosa|Rectum|Intracellular|APAPG|Concentration in container" unit="µmol/l" persistable="0" formulaId="29539" />
    <Observer id="29546" entityId="GI7NP3HTwUqJ6aWwKvltyg" name="Concentration in container" path="apap_ref_po_1000mg|Organism|LargeIntestine|Mucosa|Rectum|Intracellular|APAPS|Concentration in container" unit="µmol/l" persistable="0" formulaId="29547" />
    <Observer id="29554" entityId="OnwdqU2zrEa-uqSWJrAS3g" name="Concentration in container" path="apap_ref_po_1000mg|Organism|LargeIntestine|Mucosa|Rectum|Intracellular|NAPQI|Concentration in container" unit="µmol/l" persistable="0" formulaId="29555" />
    <Observer id="29588" entityId="a3Ik21HDNki0lPSu6kujBQ" name="Interstitial Unbound" path="apap_ref_po_1000mg|Organism|LargeIntestine|acetaminophen|Interstitial Unbound" unit="µmol/l" persistable="0" formulaId="29589" />
    <Observer id="29590" entityId="1cM3kGbS8EqJhHMowc5bLA" name="Intracellular Unbound" path="apap_ref_po_1000mg|Organism|LargeIntestine|acetaminophen|Intracellular Unbound" unit="µmol/l" persistable="0" formulaId="29591" />
    <Observer id="29592" entityId="r9NXmowDAkGU5OAQaL6-xQ" name="Total Tissue (Large Intestine)" path="apap_ref_po_1000mg|Organism|LargeIntestine|acetaminophen|Total Tissue (Large Intestine)" unit="µmol/l" persistable="0" formulaId="29593" />
    <Observer id="29594" entityId="JF0M9d0HAESbEIPm3qxZTA" name="Interstitial Unbound" path="apap_ref_po_1000mg|Organism|LargeIntestine|APAPC|Interstitial Unbound" unit="µmol/l" persistable="0" formulaId="29595" />
    <Observer id="29596" entityId="Rn6d4YzGPkCeHzTI6U6xsw" name="Intracellular Unbound" path="apap_ref_po_1000mg|Organism|LargeIntestine|APAPC|Intracellular Unbound" unit="µmol/l" persistable="0" formulaId="29597" />
    <Observer id="29598" entityId="uWTYXin-SUuWBqBlFVR5TQ" name="Total Tissue (Large Intestine)" path="apap_ref_po_1000mg|Organism|LargeIntestine|APAPC|Total Tissue (Large Intestine)" unit="µmol/l" persistable="0" formulaId="29599" />
    <Observer id="29600" entityId="Q-jgBUrVtUOrEZOH5vr_kg" name="Interstitial Unbound" path="apap_ref_po_1000mg|Organism|LargeIntestine|APAPG|Interstitial Unbound" unit="µmol/l" persistable="0" formulaId="29601" />
    <Observer id="29602" entityId="mCdNS707rU6BL8nqKzQS0g" name="Intracellular Unbound" path="apap_ref_po_1000mg|Organism|LargeIntestine|APAPG|Intracellular Unbound" unit="µmol/l" persistable="0" formulaId="29603" />
    <Observer id="29604" entityId="uSTIXaHn80OjRWjidwOMEA" name="Total Tissue (Large Intestine)" path="apap_ref_po_1000mg|Organism|LargeIntestine|APAPG|Total Tissue (Large Intestine)" unit="µmol/l" persistable="0" formulaId="29605" />
    <Observer id="29606" entityId="oP3nzP3pXkqQRUNxydutwA" name="Interstitial Unbound" path="apap_ref_po_1000mg|Organism|LargeIntestine|APAPS|Interstitial Unbound" unit="µmol/l" persistable="0" formulaId="29607" />
    <Observer id="29608" entityId="IlH23AOb-06ekaxVoS6drQ" name="Intracellular Unbound" path="apap_ref_po_1000mg|Organism|LargeIntestine|APAPS|Intracellular Unbound" unit="µmol/l" persistable="0" formulaId="29609" />
    <Observer id="29610" entityId="HLEaO7s4GkaUQZqOAmub4w" name="Total Tissue (Large Intestine)" path="apap_ref_po_1000mg|Organism|LargeIntestine|APAPS|Total Tissue (Large Intestine)" unit="µmol/l" persistable="0" formulaId="29611" />
    <Observer id="29612" entityId="rEKMaZusoUmnzoBPN4yEBQ" name="Interstitial Unbound" path="apap_ref_po_1000mg|Organism|LargeIntestine|NAPQI|Interstitial Unbound" unit="µmol/l" persistable="0" formulaId="29613" />
    <Observer id="29614" entityId="K65CVHRboUynd3MSQKT95w" name="Intracellular Unbound" path="apap_ref_po_1000mg|Organism|LargeIntestine|NAPQI|Intracellular Unbound" unit="µmol/l" persistable="0" formulaId="29615" />
    <Observer id="29616" entityId="VBfcKUL77kalb4AzMR7eRQ" name="Total Tissue (Large Intestine)" path="apap_ref_po_1000mg|Organism|LargeIntestine|NAPQI|Total Tissue (Large Intestine)" unit="µmol/l" persistable="0" formulaId="29617" />
    <Observer id="29765" entityId="jsEs7_c5GEme7PFiCiQ0mg" name="Concentration in container" path="apap_ref_po_1000mg|Organism|Liver|Periportal|Plasma|CYP2E1|Concentration in container" unit="µmol/l" persistable="0" formulaId="29766" />
    <Observer id="29785" entityId="qkU8bHZr20-i9LhCaz3eaQ" name="Concentration in container" path="apap_ref_po_1000mg|Organism|Liver|Periportal|Plasma|CYP3A4|Concentration in container" unit="µmol/l" persistable="0" formulaId="29786" />
    <Observer id="29805" entityId="RwQjzrduyEetCT9qWVeLCw" name="Concentration in container" path="apap_ref_po_1000mg|Organism|Liver|Periportal|Plasma|SULT1A1|Concentration in container" unit="µmol/l" persistable="0" formulaId="29806" />
    <Observer id="29825" entityId="Hd2nnI5ScEyVmKBjQeNWQQ" name="Concentration in container" path="apap_ref_po_1000mg|Organism|Liver|Periportal|Plasma|SULT1E1|Concentration in container" unit="µmol/l" persistable="0" formulaId="29826" />
    <Observer id="29845" entityId="4dIHRm8Ku0qSL4DezHpqmg" name="Concentration in container" path="apap_ref_po_1000mg|Organism|Liver|Periportal|Plasma|SULT1A3|Concentration in container" unit="µmol/l" persistable="0" formulaId="29846" />
    <Observer id="29865" entityId="ErBvcZ76ckqe4GETTfAZQg" name="Concentration in container" path="apap_ref_po_1000mg|Organism|Liver|Periportal|Plasma|SULT1A3 1|Concentration in container" unit="µmol/l" persistable="0" formulaId="29866" />
    <Observer id="29885" entityId="F06XnxEzJ0a-hUnYxrQsgg" name="Concentration in container" path="apap_ref_po_1000mg|Organism|Liver|Periportal|Plasma|SULT2A1|Concentration in container" unit="µmol/l" persistable="0" formulaId="29886" />
    <Observer id="29905" entityId="eTJaLZ9SrUS54ig98zlo4Q" name="Concentration in container" path="apap_ref_po_1000mg|Organism|Liver|Periportal|Plasma|UGT1A6 (UGT1A1)|Concentration in container" unit="µmol/l" persistable="0" formulaId="29906" />
    <Observer id="29925" entityId="Nxh8T_6LW0GeyGB1WZi83g" name="Concentration in container" path="apap_ref_po_1000mg|Organism|Liver|Periportal|Plasma|UGT1A1|Concentration in container" unit="µmol/l" persistable="0" formulaId="29926" />
    <Observer id="29945" entityId="3pHFZATI2kGX3WF25L-jJQ" name="Concentration in container" path="apap_ref_po_1000mg|Organism|Liver|Periportal|Plasma|UGT1A9 (UGT1A1)|Concentration in container" unit="µmol/l" persistable="0" formulaId="29946" />
    <Observer id="29965" entityId="tQGCXwbRh0aAEdWBPDKyYA" name="Concentration in container" path="apap_ref_po_1000mg|Organism|Liver|Periportal|Plasma|CYP1A2|Concentration in container" unit="µmol/l" persistable="0" formulaId="29966" />
    <Observer id="29985" entityId="b8OmFI6eAUC42xQz_3ZocA" name="Concentration in container" path="apap_ref_po_1000mg|Organism|Liver|Periportal|Plasma|GSTT1|Concentration in container" unit="µmol/l" persistable="0" formulaId="29986" />
    <Observer id="29992" entityId="VXY5zhESPEKaaw23Bdol3Q" name="Concentration in container" path="apap_ref_po_1000mg|Organism|Liver|Periportal|Plasma|acetaminophen|Concentration in container" unit="µmol/l" persistable="0" formulaId="29993" />
    <Observer id="29999" entityId="ftT21nFSlE6yYroudenYLQ" name="Concentration in container" path="apap_ref_po_1000mg|Organism|Liver|Periportal|Plasma|APAPC|Concentration in container" unit="µmol/l" persistable="0" formulaId="30000" />
    <Observer id="30006" entityId="6azW6f2_i0ylUxDTEjbixw" name="Concentration in container" path="apap_ref_po_1000mg|Organism|Liver|Periportal|Plasma|APAPG|Concentration in container" unit="µmol/l" persistable="0" formulaId="30007" />
    <Observer id="30013" entityId="K2ICDjS_FEKthcfsMZYqdw" name="Concentration in container" path="apap_ref_po_1000mg|Organism|Liver|Periportal|Plasma|APAPS|Concentration in container" unit="µmol/l" persistable="0" formulaId="30014" />
    <Observer id="30020" entityId="PraTZ1d0Vke1Qt4Yl53ySQ" name="Concentration in container" path="apap_ref_po_1000mg|Organism|Liver|Periportal|Plasma|NAPQI|Concentration in container" unit="µmol/l" persistable="0" formulaId="30021" />
    <Observer id="30076" entityId="HZYzRDmyUEq3EuDZxwbJWw" name="Concentration in container" path="apap_ref_po_1000mg|Organism|Liver|Periportal|BloodCells|CYP2E1|Concentration in container" unit="µmol/l" persistable="0" formulaId="30077" />
    <Observer id="30096" entityId="uxTID6BZEk-g9jmgulzWDA" name="Concentration in container" path="apap_ref_po_1000mg|Organism|Liver|Periportal|BloodCells|CYP3A4|Concentration in container" unit="µmol/l" persistable="0" formulaId="30097" />
    <Observer id="30116" entityId="tNPD5sNGBUGzZV78jOvdlg" name="Concentration in container" path="apap_ref_po_1000mg|Organism|Liver|Periportal|BloodCells|SULT1A1|Concentration in container" unit="µmol/l" persistable="0" formulaId="30117" />
    <Observer id="30136" entityId="KDqadyqfbUaYRzy2naVbPg" name="Concentration in container" path="apap_ref_po_1000mg|Organism|Liver|Periportal|BloodCells|SULT1E1|Concentration in container" unit="µmol/l" persistable="0" formulaId="30137" />
    <Observer id="30156" entityId="zGgNBPGWpUufjNpFpuCx2Q" name="Concentration in container" path="apap_ref_po_1000mg|Organism|Liver|Periportal|BloodCells|SULT1A3|Concentration in container" unit="µmol/l" persistable="0" formulaId="30157" />
    <Observer id="30176" entityId="CVvuutAtN0SXEvB7HIutdg" name="Concentration in container" path="apap_ref_po_1000mg|Organism|Liver|Periportal|BloodCells|SULT1A3 1|Concentration in container" unit="µmol/l" persistable="0" formulaId="30177" />
    <Observer id="30196" entityId="dd_IeF64H0GhYbQ4wUHs4Q" name="Concentration in container" path="apap_ref_po_1000mg|Organism|Liver|Periportal|BloodCells|SULT2A1|Concentration in container" unit="µmol/l" persistable="0" formulaId="30197" />
    <Observer id="30216" entityId="uUsjaxF9cEiKwM7Zb7iVPw" name="Concentration in container" path="apap_ref_po_1000mg|Organism|Liver|Periportal|BloodCells|UGT1A6 (UGT1A1)|Concentration in container" unit="µmol/l" persistable="0" formulaId="30217" />
    <Observer id="30236" entityId="iUT9Q2PYmUKGfBeA0tFbZQ" name="Concentration in container" path="apap_ref_po_1000mg|Organism|Liver|Periportal|BloodCells|UGT1A1|Concentration in container" unit="µmol/l" persistable="0" formulaId="30237" />
    <Observer id="30256" entityId="t6TckXCzNUi18TUq5w6pkg" name="Concentration in container" path="apap_ref_po_1000mg|Organism|Liver|Periportal|BloodCells|UGT1A9 (UGT1A1)|Concentration in container" unit="µmol/l" persistable="0" formulaId="30257" />
    <Observer id="30276" entityId="d4H1RY6NNUqdgqxrZ6jgOw" name="Concentration in container" path="apap_ref_po_1000mg|Organism|Liver|Periportal|BloodCells|CYP1A2|Concentration in container" unit="µmol/l" persistable="0" formulaId="30277" />
    <Observer id="30296" entityId="mjFS8h98MkOO7N2r-FyGcw" name="Concentration in container" path="apap_ref_po_1000mg|Organism|Liver|Periportal|BloodCells|GSTT1|Concentration in container" unit="µmol/l" persistable="0" formulaId="30297" />
    <Observer id="30303" entityId="9qjGMchxUUygvhUAeUYLyQ" name="Concentration in container" path="apap_ref_po_1000mg|Organism|Liver|Periportal|BloodCells|acetaminophen|Concentration in container" unit="µmol/l" persistable="0" formulaId="30304" />
    <Observer id="30310" entityId="1xVNmzJr5Uu2lxibNhXhcQ" name="Concentration in container" path="apap_ref_po_1000mg|Organism|Liver|Periportal|BloodCells|APAPC|Concentration in container" unit="µmol/l" persistable="0" formulaId="30311" />
    <Observer id="30317" entityId="Y4DanNnjq0mE2-uuRtXZMw" name="Concentration in container" path="apap_ref_po_1000mg|Organism|Liver|Periportal|BloodCells|APAPG|Concentration in container" unit="µmol/l" persistable="0" formulaId="30318" />
    <Observer id="30324" entityId="gMlV-IW7qECr8ruFLqMb_A" name="Concentration in container" path="apap_ref_po_1000mg|Organism|Liver|Periportal|BloodCells|APAPS|Concentration in container" unit="µmol/l" persistable="0" formulaId="30325" />
    <Observer id="30331" entityId="5hAVhz-Ogkm_D0Y60et44Q" name="Concentration in container" path="apap_ref_po_1000mg|Organism|Liver|Periportal|BloodCells|NAPQI|Concentration in container" unit="µmol/l" persistable="0" formulaId="30332" />
    <Observer id="30377" entityId="RH1efocpHkqKg9urbpK_Qg" name="Concentration in container" path="apap_ref_po_1000mg|Organism|Liver|Periportal|Interstitial|acetaminophen|Concentration in container" unit="µmol/l" persistable="0" formulaId="30378" />
    <Observer id="30385" entityId="1Ff9pfOEnEKPQbSIYfNckQ" name="Concentration in container" path="apap_ref_po_1000mg|Organism|Liver|Periportal|Interstitial|APAPC|Concentration in container" unit="µmol/l" persistable="0" formulaId="30386" />
    <Observer id="30393" entityId="UUHdeuxoTESk9hAnqiaCXw" name="Concentration in container" path="apap_ref_po_1000mg|Organism|Liver|Periportal|Interstitial|APAPG|Concentration in container" unit="µmol/l" persistable="0" formulaId="30394" />
    <Observer id="30401" entityId="5hmcP3MN9kaXGOTOXcF5ZA" name="Concentration in container" path="apap_ref_po_1000mg|Organism|Liver|Periportal|Interstitial|APAPS|Concentration in container" unit="µmol/l" persistable="0" formulaId="30402" />
    <Observer id="30409" entityId="jMU_nN3jO02nMGuCYOBNfw" name="Concentration in container" path="apap_ref_po_1000mg|Organism|Liver|Periportal|Interstitial|NAPQI|Concentration in container" unit="µmol/l" persistable="0" formulaId="30410" />
    <Observer id="30434" entityId="WEk4FfNrCE6c1TeaQOfG8w" name="Concentration in container" path="apap_ref_po_1000mg|Organism|Liver|Periportal|Intracellular|CYP2E1|Concentration in container" unit="µmol/l" persistable="0" formulaId="30435" />
    <Observer id="30452" entityId="8VEf5onIBEyAX0ElFG5gcQ" name="Concentration in container" path="apap_ref_po_1000mg|Organism|Liver|Periportal|Intracellular|CYP3A4|Concentration in container" unit="µmol/l" persistable="0" formulaId="30453" />
    <Observer id="30470" entityId="pFHCIesSvkyTCAOktfXs-A" name="Concentration in container" path="apap_ref_po_1000mg|Organism|Liver|Periportal|Intracellular|ABCC1|Concentration in container" unit="µmol/l" persistable="0" formulaId="30471" />
    <Observer id="30488" entityId="Z1vM18EAwkmlQ9gtDHJUlg" name="Concentration in container" path="apap_ref_po_1000mg|Organism|Liver|Periportal|Intracellular|ABCC4|Concentration in container" unit="µmol/l" persistable="0" formulaId="30489" />
    <Observer id="30506" entityId="U_L2VHahgEOvQN3XlUI2RA" name="Concentration in container" path="apap_ref_po_1000mg|Organism|Liver|Periportal|Intracellular|ABCG2|Concentration in container" unit="µmol/l" persistable="0" formulaId="30507" />
    <Observer id="30524" entityId="f5GIbkW4dUuKLZBOeSbuKw" name="Concentration in container" path="apap_ref_po_1000mg|Organism|Liver|Periportal|Intracellular|ABCB1|Concentration in container" unit="µmol/l" persistable="0" formulaId="30525" />
    <Observer id="30542" entityId="QEZp88298E6uNJPUpExzwA" name="Concentration in container" path="apap_ref_po_1000mg|Organism|Liver|Periportal|Intracellular|SULT1A1|Concentration in container" unit="µmol/l" persistable="0" formulaId="30543" />
[truncated: 14,069,546 more chars]
