# Supplementary material for: A Comparative Analysis of Drug-Induced Hepatotoxicity in Clinically Relevant Situations
Source: PLoS Comput Biol. 2017 Feb 2;13(2):e1005280. doi: 10.1371/journal.pcbi.1005280 (PMC5289425; doi:10.1371/journal.pcbi.1005280)
Supplement: S1 Model Files — (ZIP) [file pcbi.1005280.s019.zip › apap_val_po_20mgkg.xml]

<?xml version="1.0" encoding="utf-8"?>
<Simulation objectPathDelimiter="|" version="4" xmlns="http://www.systems-biology.com">
  <ObserverList>
    <Observer id="106" entityId="n5XFzljdaU68iM9UiorV6A" name="Blood Cells" path="apap_val_po_20mgkg|Organism|PeripheralVenousBlood|acetaminophen|Blood Cells" unit="µmol/l" persistable="0" formulaId="117" />
    <Observer id="118" entityId="gg1PL1PRzUWilYPmB3grSQ" name="Plasma (Peripheral Venous Blood)" path="apap_val_po_20mgkg|Organism|PeripheralVenousBlood|acetaminophen|Plasma (Peripheral Venous Blood)" unit="µmol/l" persistable="1" formulaId="124" />
    <Observer id="125" entityId="qjZ8TPrP10aCs6MumA1b4Q" name="Plasma Unbound (Peripheral Venous Blood)" path="apap_val_po_20mgkg|Organism|PeripheralVenousBlood|acetaminophen|Plasma Unbound (Peripheral Venous Blood)" unit="µmol/l" persistable="0" formulaId="127" />
    <Observer id="128" entityId="U0-5u1nWWUCH95JyvHdERg" name="Whole Blood (Peripheral Venous Blood)" path="apap_val_po_20mgkg|Organism|PeripheralVenousBlood|acetaminophen|Whole Blood (Peripheral Venous Blood)" unit="µmol/l" persistable="0" formulaId="129" />
    <Observer id="130" entityId="pkPIw_XfM0i2me_-65nkkQ" name="Blood Cells" path="apap_val_po_20mgkg|Organism|PeripheralVenousBlood|APAPC|Blood Cells" unit="µmol/l" persistable="0" formulaId="136" />
    <Observer id="137" entityId="GFBXbbtHCUGceKDWBmoZjQ" name="Plasma (Peripheral Venous Blood)" path="apap_val_po_20mgkg|Organism|PeripheralVenousBlood|APAPC|Plasma (Peripheral Venous Blood)" unit="µmol/l" persistable="1" formulaId="143" />
    <Observer id="144" entityId="JOy49B4piUCLBs2YrCRnSA" name="Plasma Unbound (Peripheral Venous Blood)" path="apap_val_po_20mgkg|Organism|PeripheralVenousBlood|APAPC|Plasma Unbound (Peripheral Venous Blood)" unit="µmol/l" persistable="0" formulaId="146" />
    <Observer id="147" entityId="YYDGwBMqLEeeS5skgyiv6w" name="Whole Blood (Peripheral Venous Blood)" path="apap_val_po_20mgkg|Organism|PeripheralVenousBlood|APAPC|Whole Blood (Peripheral Venous Blood)" unit="µmol/l" persistable="0" formulaId="148" />
    <Observer id="149" entityId="VT-LhL35S0qrwHKAqqpuQg" name="Blood Cells" path="apap_val_po_20mgkg|Organism|PeripheralVenousBlood|NAPQI|Blood Cells" unit="µmol/l" persistable="0" formulaId="155" />
    <Observer id="156" entityId="4aMe6JI590WgVVBF9p-xCA" name="Plasma (Peripheral Venous Blood)" path="apap_val_po_20mgkg|Organism|PeripheralVenousBlood|NAPQI|Plasma (Peripheral Venous Blood)" unit="µmol/l" persistable="1" formulaId="162" />
    <Observer id="163" entityId="azQJg_ZCqk22zxLL1pDE9A" name="Plasma Unbound (Peripheral Venous Blood)" path="apap_val_po_20mgkg|Organism|PeripheralVenousBlood|NAPQI|Plasma Unbound (Peripheral Venous Blood)" unit="µmol/l" persistable="0" formulaId="165" />
    <Observer id="166" entityId="E6t_HhMscEWt9EdZW2NGAw" name="Whole Blood (Peripheral Venous Blood)" path="apap_val_po_20mgkg|Organism|PeripheralVenousBlood|NAPQI|Whole Blood (Peripheral Venous Blood)" unit="µmol/l" persistable="0" formulaId="167" />
    <Observer id="168" entityId="93i0WyUcw0KhGvQG31mcXA" name="Blood Cells" path="apap_val_po_20mgkg|Organism|PeripheralVenousBlood|APAPS|Blood Cells" unit="µmol/l" persistable="0" formulaId="174" />
    <Observer id="175" entityId="UqTP10gCc0SLWaqfos340Q" name="Plasma (Peripheral Venous Blood)" path="apap_val_po_20mgkg|Organism|PeripheralVenousBlood|APAPS|Plasma (Peripheral Venous Blood)" unit="µmol/l" persistable="1" formulaId="181" />
    <Observer id="182" entityId="ZkZ8DHgGskq8LwDRDq0JmA" name="Plasma Unbound (Peripheral Venous Blood)" path="apap_val_po_20mgkg|Organism|PeripheralVenousBlood|APAPS|Plasma Unbound (Peripheral Venous Blood)" unit="µmol/l" persistable="0" formulaId="184" />
    <Observer id="185" entityId="-YoqOBZktk-Ia-plWJkb1w" name="Whole Blood (Peripheral Venous Blood)" path="apap_val_po_20mgkg|Organism|PeripheralVenousBlood|APAPS|Whole Blood (Peripheral Venous Blood)" unit="µmol/l" persistable="0" formulaId="186" />
    <Observer id="187" entityId="0Jf0lOXujE-mYd3bxHeS1A" name="Blood Cells" path="apap_val_po_20mgkg|Organism|PeripheralVenousBlood|APAPG|Blood Cells" unit="µmol/l" persistable="0" formulaId="193" />
    <Observer id="194" entityId="pTSPt6dvm0a3E10R-jV6pQ" name="Plasma (Peripheral Venous Blood)" path="apap_val_po_20mgkg|Organism|PeripheralVenousBlood|APAPG|Plasma (Peripheral Venous Blood)" unit="µmol/l" persistable="1" formulaId="200" />
    <Observer id="201" entityId="966fy8JClUazYAQlNjv9kw" name="Plasma Unbound (Peripheral Venous Blood)" path="apap_val_po_20mgkg|Organism|PeripheralVenousBlood|APAPG|Plasma Unbound (Peripheral Venous Blood)" unit="µmol/l" persistable="0" formulaId="203" />
    <Observer id="204" entityId="UzuqV0HIokK9mlFq01humw" name="Whole Blood (Peripheral Venous Blood)" path="apap_val_po_20mgkg|Organism|PeripheralVenousBlood|APAPG|Whole Blood (Peripheral Venous Blood)" unit="µmol/l" persistable="0" formulaId="205" />
    <Observer id="238" entityId="_Ca0uxbhMES5BUoovnKcsA" name="Concentration in container" path="apap_val_po_20mgkg|Organism|VenousBlood|Plasma|CYP2E1|Concentration in container" unit="µmol/l" persistable="0" formulaId="239" />
    <Observer id="263" entityId="LoeVc_Ei_0KH_HlqoLniBg" name="Concentration in container" path="apap_val_po_20mgkg|Organism|VenousBlood|Plasma|CYP3A4|Concentration in container" unit="µmol/l" persistable="0" formulaId="264" />
    <Observer id="288" entityId="RqvnSktQdUmi1NYoBlfZmw" name="Concentration in container" path="apap_val_po_20mgkg|Organism|VenousBlood|Plasma|SULT1A1|Concentration in container" unit="µmol/l" persistable="0" formulaId="289" />
    <Observer id="313" entityId="V3Ry9YF3dEOOoj_wp6_wTw" name="Concentration in container" path="apap_val_po_20mgkg|Organism|VenousBlood|Plasma|SULT1E1|Concentration in container" unit="µmol/l" persistable="0" formulaId="314" />
    <Observer id="338" entityId="7ZoGtRAR6UiBgATTZCT6sw" name="Concentration in container" path="apap_val_po_20mgkg|Organism|VenousBlood|Plasma|SULT1A3|Concentration in container" unit="µmol/l" persistable="0" formulaId="339" />
    <Observer id="363" entityId="rRSloumoFECSMOue7B6_cQ" name="Concentration in container" path="apap_val_po_20mgkg|Organism|VenousBlood|Plasma|SULT1A3 1|Concentration in container" unit="µmol/l" persistable="0" formulaId="364" />
    <Observer id="388" entityId="9ES_8BzgLU6oT5cYGntraA" name="Concentration in container" path="apap_val_po_20mgkg|Organism|VenousBlood|Plasma|SULT2A1|Concentration in container" unit="µmol/l" persistable="0" formulaId="389" />
    <Observer id="413" entityId="_ZYuIVykcUyXWVC2jWIhnQ" name="Concentration in container" path="apap_val_po_20mgkg|Organism|VenousBlood|Plasma|UGT1A6 (UGT1A1)|Concentration in container" unit="µmol/l" persistable="0" formulaId="414" />
    <Observer id="438" entityId="duHaSs6TIUiBMwMTTKHZWA" name="Concentration in container" path="apap_val_po_20mgkg|Organism|VenousBlood|Plasma|UGT1A1|Concentration in container" unit="µmol/l" persistable="0" formulaId="439" />
    <Observer id="463" entityId="c6cVPHrto0KRxb3TKUW9jA" name="Concentration in container" path="apap_val_po_20mgkg|Organism|VenousBlood|Plasma|UGT1A9 (UGT1A1)|Concentration in container" unit="µmol/l" persistable="0" formulaId="464" />
    <Observer id="488" entityId="dqgmWKUuXkyHGLba6IAFVw" name="Concentration in container" path="apap_val_po_20mgkg|Organism|VenousBlood|Plasma|CYP1A2|Concentration in container" unit="µmol/l" persistable="0" formulaId="489" />
    <Observer id="513" entityId="k7NM2ku_N0CcUfmAIiyqKQ" name="Concentration in container" path="apap_val_po_20mgkg|Organism|VenousBlood|Plasma|GSTT1|Concentration in container" unit="µmol/l" persistable="0" formulaId="514" />
    <Observer id="520" entityId="TpNOmmN5-UK3gbUHXOru7Q" name="Concentration in container" path="apap_val_po_20mgkg|Organism|VenousBlood|Plasma|acetaminophen|Concentration in container" unit="µmol/l" persistable="1" formulaId="521" />
    <Observer id="522" entityId="ZQqITlz190-pHcL915JaQQ" name="Plasma Unbound" path="apap_val_po_20mgkg|Organism|VenousBlood|Plasma|acetaminophen|Plasma Unbound" unit="µmol/l" persistable="0" formulaId="523" />
    <Observer id="529" entityId="-v0UTWmJc0aDtkS6lCO8sA" name="Concentration in container" path="apap_val_po_20mgkg|Organism|VenousBlood|Plasma|APAPC|Concentration in container" unit="µmol/l" persistable="1" formulaId="530" />
    <Observer id="531" entityId="E0j6dvIbOUKS6UqEm8dEzw" name="Plasma Unbound" path="apap_val_po_20mgkg|Organism|VenousBlood|Plasma|APAPC|Plasma Unbound" unit="µmol/l" persistable="0" formulaId="532" />
    <Observer id="538" entityId="_6BJBosfeEiGLkcTzKjXqg" name="Concentration in container" path="apap_val_po_20mgkg|Organism|VenousBlood|Plasma|NAPQI|Concentration in container" unit="µmol/l" persistable="1" formulaId="539" />
    <Observer id="540" entityId="gOBu4dxxDEe-wwlinCNgDA" name="Plasma Unbound" path="apap_val_po_20mgkg|Organism|VenousBlood|Plasma|NAPQI|Plasma Unbound" unit="µmol/l" persistable="0" formulaId="541" />
    <Observer id="547" entityId="TC89dGVpeky4NnRAgpB9Sw" name="Concentration in container" path="apap_val_po_20mgkg|Organism|VenousBlood|Plasma|APAPS|Concentration in container" unit="µmol/l" persistable="1" formulaId="548" />
    <Observer id="549" entityId="-fSgqVBWsUuaOLBLWEQSzA" name="Plasma Unbound" path="apap_val_po_20mgkg|Organism|VenousBlood|Plasma|APAPS|Plasma Unbound" unit="µmol/l" persistable="0" formulaId="550" />
    <Observer id="556" entityId="9CvHegMItEqp829GBL_7Ng" name="Concentration in container" path="apap_val_po_20mgkg|Organism|VenousBlood|Plasma|APAPG|Concentration in container" unit="µmol/l" persistable="1" formulaId="557" />
    <Observer id="558" entityId="C1GgSq5nNk2vQJW4ALPiXQ" name="Plasma Unbound" path="apap_val_po_20mgkg|Organism|VenousBlood|Plasma|APAPG|Plasma Unbound" unit="µmol/l" persistable="0" formulaId="559" />
    <Observer id="624" entityId="rKCmv9uwLk6JtMIQY31nwQ" name="Concentration in container" path="apap_val_po_20mgkg|Organism|VenousBlood|BloodCells|CYP2E1|Concentration in container" unit="µmol/l" persistable="0" formulaId="625" />
    <Observer id="646" entityId="4Va9XsmINUiTHshZLEZ4cg" name="Concentration in container" path="apap_val_po_20mgkg|Organism|VenousBlood|BloodCells|CYP3A4|Concentration in container" unit="µmol/l" persistable="0" formulaId="647" />
    <Observer id="668" entityId="t-uKqbcIH0imeNXNvmQxFw" name="Concentration in container" path="apap_val_po_20mgkg|Organism|VenousBlood|BloodCells|SULT1A1|Concentration in container" unit="µmol/l" persistable="0" formulaId="669" />
    <Observer id="690" entityId="TPat-7AzuEmZYo8WmPFpyA" name="Concentration in container" path="apap_val_po_20mgkg|Organism|VenousBlood|BloodCells|SULT1E1|Concentration in container" unit="µmol/l" persistable="0" formulaId="691" />
    <Observer id="712" entityId="GnVyHIpHVkm9XJC5vk4f2g" name="Concentration in container" path="apap_val_po_20mgkg|Organism|VenousBlood|BloodCells|SULT1A3|Concentration in container" unit="µmol/l" persistable="0" formulaId="713" />
    <Observer id="734" entityId="kPbhY4gQUkOSdyVf3zDCYQ" name="Concentration in container" path="apap_val_po_20mgkg|Organism|VenousBlood|BloodCells|SULT1A3 1|Concentration in container" unit="µmol/l" persistable="0" formulaId="735" />
    <Observer id="756" entityId="gPtjquoo3U-KpRQiJo7deg" name="Concentration in container" path="apap_val_po_20mgkg|Organism|VenousBlood|BloodCells|SULT2A1|Concentration in container" unit="µmol/l" persistable="0" formulaId="757" />
    <Observer id="778" entityId="xxlf8vEBskKQBV2nZXzK3g" name="Concentration in container" path="apap_val_po_20mgkg|Organism|VenousBlood|BloodCells|UGT1A6 (UGT1A1)|Concentration in container" unit="µmol/l" persistable="0" formulaId="779" />
    <Observer id="800" entityId="85jL3h4QqkWvoKX6GDvS9w" name="Concentration in container" path="apap_val_po_20mgkg|Organism|VenousBlood|BloodCells|UGT1A1|Concentration in container" unit="µmol/l" persistable="0" formulaId="801" />
    <Observer id="822" entityId="UyAnfIWcjUiEpavf6DmNQw" name="Concentration in container" path="apap_val_po_20mgkg|Organism|VenousBlood|BloodCells|UGT1A9 (UGT1A1)|Concentration in container" unit="µmol/l" persistable="0" formulaId="823" />
    <Observer id="844" entityId="wbvaQ_Vzek2RQ6xtBEy02w" name="Concentration in container" path="apap_val_po_20mgkg|Organism|VenousBlood|BloodCells|CYP1A2|Concentration in container" unit="µmol/l" persistable="0" formulaId="845" />
    <Observer id="866" entityId="itRbvvmcyE64bVnElJBLHw" name="Concentration in container" path="apap_val_po_20mgkg|Organism|VenousBlood|BloodCells|GSTT1|Concentration in container" unit="µmol/l" persistable="0" formulaId="867" />
    <Observer id="874" entityId="bcS6tJb5xkuIlD5JBZI1UA" name="Concentration in container" path="apap_val_po_20mgkg|Organism|VenousBlood|BloodCells|acetaminophen|Concentration in container" unit="µmol/l" persistable="0" formulaId="875" />
    <Observer id="882" entityId="4_JQU7l9Y0yFwspMAafpHg" name="Concentration in container" path="apap_val_po_20mgkg|Organism|VenousBlood|BloodCells|APAPC|Concentration in container" unit="µmol/l" persistable="0" formulaId="883" />
    <Observer id="890" entityId="aOAwzGtth0GYmO4ktBK80w" name="Concentration in container" path="apap_val_po_20mgkg|Organism|VenousBlood|BloodCells|NAPQI|Concentration in container" unit="µmol/l" persistable="0" formulaId="891" />
    <Observer id="898" entityId="cKsHyiDNvE2GKtPeTO9jjQ" name="Concentration in container" path="apap_val_po_20mgkg|Organism|VenousBlood|BloodCells|APAPS|Concentration in container" unit="µmol/l" persistable="0" formulaId="899" />
    <Observer id="906" entityId="MB132xDMPUOPcH1bCx0nHQ" name="Concentration in container" path="apap_val_po_20mgkg|Organism|VenousBlood|BloodCells|APAPG|Concentration in container" unit="µmol/l" persistable="0" formulaId="907" />
    <Observer id="940" entityId="K7cjwz2ODESVHJlIDParKw" name="Whole Blood" path="apap_val_po_20mgkg|Organism|VenousBlood|acetaminophen|Whole Blood" unit="µmol/l" persistable="0" formulaId="941" />
    <Observer id="942" entityId="puh4oZP5w0yY33PJyb_ArA" name="Whole Blood" path="apap_val_po_20mgkg|Organism|VenousBlood|APAPC|Whole Blood" unit="µmol/l" persistable="0" formulaId="943" />
    <Observer id="944" entityId="CbRL_OqK3ky3XEj8MqZKjg" name="Whole Blood" path="apap_val_po_20mgkg|Organism|VenousBlood|NAPQI|Whole Blood" unit="µmol/l" persistable="0" formulaId="945" />
    <Observer id="946" entityId="et01iDra-EOJLDwaaOtLwQ" name="Whole Blood" path="apap_val_po_20mgkg|Organism|VenousBlood|APAPS|Whole Blood" unit="µmol/l" persistable="0" formulaId="947" />
    <Observer id="948" entityId="4fAoybVnpk-YY8yUu0tQjw" name="Whole Blood" path="apap_val_po_20mgkg|Organism|VenousBlood|APAPG|Whole Blood" unit="µmol/l" persistable="0" formulaId="949" />
    <Observer id="977" entityId="5P4qV06iwkyXjdlORArgvg" name="Concentration in container" path="apap_val_po_20mgkg|Organism|ArterialBlood|Plasma|CYP2E1|Concentration in container" unit="µmol/l" persistable="0" formulaId="978" />
    <Observer id="997" entityId="uka4g4xYBk-DNuX1A4g1BQ" name="Concentration in container" path="apap_val_po_20mgkg|Organism|ArterialBlood|Plasma|CYP3A4|Concentration in container" unit="µmol/l" persistable="0" formulaId="998" />
    <Observer id="1017" entityId="Oy-LzV2Vs0qMhePOf6FWAw" name="Concentration in container" path="apap_val_po_20mgkg|Organism|ArterialBlood|Plasma|SULT1A1|Concentration in container" unit="µmol/l" persistable="0" formulaId="1018" />
    <Observer id="1037" entityId="iUHFmYxpU0Sa-NLBp4JHgw" name="Concentration in container" path="apap_val_po_20mgkg|Organism|ArterialBlood|Plasma|SULT1E1|Concentration in container" unit="µmol/l" persistable="0" formulaId="1038" />
    <Observer id="1057" entityId="G7YHpoXLVEW-NVuBk_lkkQ" name="Concentration in container" path="apap_val_po_20mgkg|Organism|ArterialBlood|Plasma|SULT1A3|Concentration in container" unit="µmol/l" persistable="0" formulaId="1058" />
    <Observer id="1077" entityId="h4r85w49BkS3Ha3UPC98gA" name="Concentration in container" path="apap_val_po_20mgkg|Organism|ArterialBlood|Plasma|SULT1A3 1|Concentration in container" unit="µmol/l" persistable="0" formulaId="1078" />
    <Observer id="1097" entityId="EQhIA-18uUexl3-7o-X7lw" name="Concentration in container" path="apap_val_po_20mgkg|Organism|ArterialBlood|Plasma|SULT2A1|Concentration in container" unit="µmol/l" persistable="0" formulaId="1098" />
    <Observer id="1117" entityId="dNjwLiZUzkOpR9_ydEyvAw" name="Concentration in container" path="apap_val_po_20mgkg|Organism|ArterialBlood|Plasma|UGT1A6 (UGT1A1)|Concentration in container" unit="µmol/l" persistable="0" formulaId="1118" />
    <Observer id="1137" entityId="5aAlGOXhmU6bkiPFUjO9pQ" name="Concentration in container" path="apap_val_po_20mgkg|Organism|ArterialBlood|Plasma|UGT1A1|Concentration in container" unit="µmol/l" persistable="0" formulaId="1138" />
    <Observer id="1157" entityId="6FUg7l-lY0KA9V_xGr3W9A" name="Concentration in container" path="apap_val_po_20mgkg|Organism|ArterialBlood|Plasma|UGT1A9 (UGT1A1)|Concentration in container" unit="µmol/l" persistable="0" formulaId="1158" />
    <Observer id="1177" entityId="eQcMI7s-rUCPS1Pqvkh49A" name="Concentration in container" path="apap_val_po_20mgkg|Organism|ArterialBlood|Plasma|CYP1A2|Concentration in container" unit="µmol/l" persistable="0" formulaId="1178" />
    <Observer id="1197" entityId="ssJSRuTDCEaKyoCPVh-Pww" name="Concentration in container" path="apap_val_po_20mgkg|Organism|ArterialBlood|Plasma|GSTT1|Concentration in container" unit="µmol/l" persistable="0" formulaId="1198" />
    <Observer id="1203" entityId="6REUPjJB3EyUpxRLdM-DZg" name="Concentration in container" path="apap_val_po_20mgkg|Organism|ArterialBlood|Plasma|acetaminophen|Concentration in container" unit="µmol/l" persistable="0" formulaId="1204" />
    <Observer id="1205" entityId="lGz5v5OFN0GszQJ-lr205g" name="Plasma Unbound" path="apap_val_po_20mgkg|Organism|ArterialBlood|Plasma|acetaminophen|Plasma Unbound" unit="µmol/l" persistable="0" formulaId="1206" />
    <Observer id="1211" entityId="07BmjMRiTE-qDmHgpXtYOA" name="Concentration in container" path="apap_val_po_20mgkg|Organism|ArterialBlood|Plasma|APAPC|Concentration in container" unit="µmol/l" persistable="0" formulaId="1212" />
    <Observer id="1213" entityId="zpJX8F1ojkyW19KxI26w3A" name="Plasma Unbound" path="apap_val_po_20mgkg|Organism|ArterialBlood|Plasma|APAPC|Plasma Unbound" unit="µmol/l" persistable="0" formulaId="1214" />
    <Observer id="1219" entityId="pl8YQhkFNEGhIAKtSWVa2w" name="Concentration in container" path="apap_val_po_20mgkg|Organism|ArterialBlood|Plasma|NAPQI|Concentration in container" unit="µmol/l" persistable="0" formulaId="1220" />
    <Observer id="1221" entityId="EekCDJ8uCE-NzPqwxcihNw" name="Plasma Unbound" path="apap_val_po_20mgkg|Organism|ArterialBlood|Plasma|NAPQI|Plasma Unbound" unit="µmol/l" persistable="0" formulaId="1222" />
    <Observer id="1227" entityId="ir51BKFnkUWZuu08sg1tpQ" name="Concentration in container" path="apap_val_po_20mgkg|Organism|ArterialBlood|Plasma|APAPS|Concentration in container" unit="µmol/l" persistable="0" formulaId="1228" />
    <Observer id="1229" entityId="0wFt0WXkq0Gbats9lwUD6A" name="Plasma Unbound" path="apap_val_po_20mgkg|Organism|ArterialBlood|Plasma|APAPS|Plasma Unbound" unit="µmol/l" persistable="0" formulaId="1230" />
    <Observer id="1235" entityId="HxXE50oSTkeuk6jidF4u4w" name="Concentration in container" path="apap_val_po_20mgkg|Organism|ArterialBlood|Plasma|APAPG|Concentration in container" unit="µmol/l" persistable="0" formulaId="1236" />
    <Observer id="1237" entityId="UKF30IFoAESx_Pd5ridDUQ" name="Plasma Unbound" path="apap_val_po_20mgkg|Organism|ArterialBlood|Plasma|APAPG|Plasma Unbound" unit="µmol/l" persistable="0" formulaId="1238" />
    <Observer id="1293" entityId="CZPtMbOem06P1xC_iBNRDg" name="Concentration in container" path="apap_val_po_20mgkg|Organism|ArterialBlood|BloodCells|CYP2E1|Concentration in container" unit="µmol/l" persistable="0" formulaId="1294" />
    <Observer id="1313" entityId="95WMLfd3eUeQ583pTQRgZw" name="Concentration in container" path="apap_val_po_20mgkg|Organism|ArterialBlood|BloodCells|CYP3A4|Concentration in container" unit="µmol/l" persistable="0" formulaId="1314" />
    <Observer id="1333" entityId="vdY0k-kEy0-kXKNKqdvJSA" name="Concentration in container" path="apap_val_po_20mgkg|Organism|ArterialBlood|BloodCells|SULT1A1|Concentration in container" unit="µmol/l" persistable="0" formulaId="1334" />
    <Observer id="1353" entityId="Gut-GLg5JkSX1p2WAwPI4A" name="Concentration in container" path="apap_val_po_20mgkg|Organism|ArterialBlood|BloodCells|SULT1E1|Concentration in container" unit="µmol/l" persistable="0" formulaId="1354" />
    <Observer id="1373" entityId="Yq7Yh7xE30et6CQuTe4KyA" name="Concentration in container" path="apap_val_po_20mgkg|Organism|ArterialBlood|BloodCells|SULT1A3|Concentration in container" unit="µmol/l" persistable="0" formulaId="1374" />
    <Observer id="1393" entityId="1x1JM_LeiU-RWKuCcssLOQ" name="Concentration in container" path="apap_val_po_20mgkg|Organism|ArterialBlood|BloodCells|SULT1A3 1|Concentration in container" unit="µmol/l" persistable="0" formulaId="1394" />
    <Observer id="1413" entityId="xlDzjGmjCEuF9lLsNpaD1Q" name="Concentration in container" path="apap_val_po_20mgkg|Organism|ArterialBlood|BloodCells|SULT2A1|Concentration in container" unit="µmol/l" persistable="0" formulaId="1414" />
    <Observer id="1433" entityId="D0QfQ_b7H0SGvVQWG5oa0Q" name="Concentration in container" path="apap_val_po_20mgkg|Organism|ArterialBlood|BloodCells|UGT1A6 (UGT1A1)|Concentration in container" unit="µmol/l" persistable="0" formulaId="1434" />
    <Observer id="1453" entityId="GNnw3MW1R06q53-jFTkQrQ" name="Concentration in container" path="apap_val_po_20mgkg|Organism|ArterialBlood|BloodCells|UGT1A1|Concentration in container" unit="µmol/l" persistable="0" formulaId="1454" />
    <Observer id="1473" entityId="5P4S_vpcb0mQrS2LcUW-hA" name="Concentration in container" path="apap_val_po_20mgkg|Organism|ArterialBlood|BloodCells|UGT1A9 (UGT1A1)|Concentration in container" unit="µmol/l" persistable="0" formulaId="1474" />
    <Observer id="1493" entityId="lJUKzFFAa0uu-tAq4ih4Pw" name="Concentration in container" path="apap_val_po_20mgkg|Organism|ArterialBlood|BloodCells|CYP1A2|Concentration in container" unit="µmol/l" persistable="0" formulaId="1494" />
    <Observer id="1513" entityId="zNK10H8i2Ea034qgBARDtg" name="Concentration in container" path="apap_val_po_20mgkg|Organism|ArterialBlood|BloodCells|GSTT1|Concentration in container" unit="µmol/l" persistable="0" formulaId="1514" />
    <Observer id="1519" entityId="cseLmJtmCEOBEBkajN64oQ" name="Concentration in container" path="apap_val_po_20mgkg|Organism|ArterialBlood|BloodCells|acetaminophen|Concentration in container" unit="µmol/l" persistable="0" formulaId="1520" />
    <Observer id="1525" entityId="ZVJYK2mTWUiW85q2OJTD_Q" name="Concentration in container" path="apap_val_po_20mgkg|Organism|ArterialBlood|BloodCells|APAPC|Concentration in container" unit="µmol/l" persistable="0" formulaId="1526" />
    <Observer id="1531" entityId="mMdkObEFm0qkWnCGqKlZfA" name="Concentration in container" path="apap_val_po_20mgkg|Organism|ArterialBlood|BloodCells|NAPQI|Concentration in container" unit="µmol/l" persistable="0" formulaId="1532" />
    <Observer id="1537" entityId="Ag7m5MCK9kGVWaynFd3aDQ" name="Concentration in container" path="apap_val_po_20mgkg|Organism|ArterialBlood|BloodCells|APAPS|Concentration in container" unit="µmol/l" persistable="0" formulaId="1538" />
    <Observer id="1543" entityId="WCjbHrSX8UeUBT1d_kEvkQ" name="Concentration in container" path="apap_val_po_20mgkg|Organism|ArterialBlood|BloodCells|APAPG|Concentration in container" unit="µmol/l" persistable="0" formulaId="1544" />
    <Observer id="1577" entityId="8T-1YbD4c0m1lhYedgeO5w" name="Whole Blood" path="apap_val_po_20mgkg|Organism|ArterialBlood|acetaminophen|Whole Blood" unit="µmol/l" persistable="0" formulaId="1578" />
    <Observer id="1579" entityId="OZB0kxXw8km7m6pLBj-z7Q" name="Whole Blood" path="apap_val_po_20mgkg|Organism|ArterialBlood|APAPC|Whole Blood" unit="µmol/l" persistable="0" formulaId="1580" />
    <Observer id="1581" entityId="lfBnAcJLOk2v1de4L4Opqw" name="Whole Blood" path="apap_val_po_20mgkg|Organism|ArterialBlood|NAPQI|Whole Blood" unit="µmol/l" persistable="0" formulaId="1582" />
    <Observer id="1583" entityId="-fKWqmAEY0qcnXTNOwHDtg" name="Whole Blood" path="apap_val_po_20mgkg|Organism|ArterialBlood|APAPS|Whole Blood" unit="µmol/l" persistable="0" formulaId="1584" />
    <Observer id="1585" entityId="BQEBKbVNf0eXz9aKgqY2-Q" name="Whole Blood" path="apap_val_po_20mgkg|Organism|ArterialBlood|APAPG|Whole Blood" unit="µmol/l" persistable="0" formulaId="1586" />
    <Observer id="1596" entityId="HROtz822bES3jfFOrwtXmg" name="Fraction excreted to bile" path="apap_val_po_20mgkg|Organism|Gallbladder|acetaminophen|Fraction excreted to bile" persistable="0" formulaId="1598" />
    <Observer id="1602" entityId="P9k85Btm4Ua7yyf-HXhOJA" name="Fraction excreted to bile" path="apap_val_po_20mgkg|Organism|Gallbladder|APAPC|Fraction excreted to bile" persistable="0" formulaId="1604" />
    <Observer id="1608" entityId="jjkr86wKSEeBoOcZfw3T6g" name="Fraction excreted to bile" path="apap_val_po_20mgkg|Organism|Gallbladder|NAPQI|Fraction excreted to bile" persistable="0" formulaId="1610" />
    <Observer id="1614" entityId="FfKuM5uppkC1yb4pkrRQ3A" name="Fraction excreted to bile" path="apap_val_po_20mgkg|Organism|Gallbladder|APAPS|Fraction excreted to bile" persistable="0" formulaId="1616" />
    <Observer id="1620" entityId="wUBb4l5BY0enavGgHZJihg" name="Fraction excreted to bile" path="apap_val_po_20mgkg|Organism|Gallbladder|APAPG|Fraction excreted to bile" persistable="0" formulaId="1622" />
    <Observer id="1688" entityId="danx4BOnTk2UOwXd6NOtGw" name="Concentration in container" path="apap_val_po_20mgkg|Organism|Bone|Plasma|CYP2E1|Concentration in container" unit="µmol/l" persistable="0" formulaId="1689" />
    <Observer id="1708" entityId="jQjz4vliH0iaR4_YfH0_uQ" name="Concentration in container" path="apap_val_po_20mgkg|Organism|Bone|Plasma|CYP3A4|Concentration in container" unit="µmol/l" persistable="0" formulaId="1709" />
    <Observer id="1728" entityId="MhINhfr3IkCADfAVczKj6Q" name="Concentration in container" path="apap_val_po_20mgkg|Organism|Bone|Plasma|SULT1A1|Concentration in container" unit="µmol/l" persistable="0" formulaId="1729" />
    <Observer id="1748" entityId="-NCX1wLaH0uFPmfl0k4blQ" name="Concentration in container" path="apap_val_po_20mgkg|Organism|Bone|Plasma|SULT1E1|Concentration in container" unit="µmol/l" persistable="0" formulaId="1749" />
    <Observer id="1768" entityId="g7l7bHmwSEqo7PJzOiZ0-A" name="Concentration in container" path="apap_val_po_20mgkg|Organism|Bone|Plasma|SULT1A3|Concentration in container" unit="µmol/l" persistable="0" formulaId="1769" />
    <Observer id="1788" entityId="8Y6lSKLZwUi5I2bz_TCJbg" name="Concentration in container" path="apap_val_po_20mgkg|Organism|Bone|Plasma|SULT1A3 1|Concentration in container" unit="µmol/l" persistable="0" formulaId="1789" />
    <Observer id="1808" entityId="qGF0MgJ-FE2Rw8Xh-kG9yw" name="Concentration in container" path="apap_val_po_20mgkg|Organism|Bone|Plasma|SULT2A1|Concentration in container" unit="µmol/l" persistable="0" formulaId="1809" />
    <Observer id="1828" entityId="hf1ZftWJaEmRLDIZ9HBFrA" name="Concentration in container" path="apap_val_po_20mgkg|Organism|Bone|Plasma|UGT1A6 (UGT1A1)|Concentration in container" unit="µmol/l" persistable="0" formulaId="1829" />
    <Observer id="1848" entityId="OPCNwG7kZ0yw-jFCsaQgLw" name="Concentration in container" path="apap_val_po_20mgkg|Organism|Bone|Plasma|UGT1A1|Concentration in container" unit="µmol/l" persistable="0" formulaId="1849" />
    <Observer id="1868" entityId="zVUcKD6QsUSbtG5r6_ZDrQ" name="Concentration in container" path="apap_val_po_20mgkg|Organism|Bone|Plasma|UGT1A9 (UGT1A1)|Concentration in container" unit="µmol/l" persistable="0" formulaId="1869" />
    <Observer id="1888" entityId="bg4I3UqbU0Smp03hmsAaZQ" name="Concentration in container" path="apap_val_po_20mgkg|Organism|Bone|Plasma|CYP1A2|Concentration in container" unit="µmol/l" persistable="0" formulaId="1889" />
    <Observer id="1908" entityId="VdkX9JzjqkWEgoHBcXeLEA" name="Concentration in container" path="apap_val_po_20mgkg|Organism|Bone|Plasma|GSTT1|Concentration in container" unit="µmol/l" persistable="0" formulaId="1909" />
    <Observer id="1914" entityId="YivqFjUENkGgf07v2zDjSw" name="Concentration in container" path="apap_val_po_20mgkg|Organism|Bone|Plasma|acetaminophen|Concentration in container" unit="µmol/l" persistable="0" formulaId="1915" />
    <Observer id="1920" entityId="KF7h0k9t20Whx8CJg27mPA" name="Concentration in container" path="apap_val_po_20mgkg|Organism|Bone|Plasma|APAPC|Concentration in container" unit="µmol/l" persistable="0" formulaId="1921" />
    <Observer id="1926" entityId="8eMO1nuewU2i8zTI1D6xMg" name="Concentration in container" path="apap_val_po_20mgkg|Organism|Bone|Plasma|NAPQI|Concentration in container" unit="µmol/l" persistable="0" formulaId="1927" />
    <Observer id="1932" entityId="vym-c7EFik2cZV8VBHrVpw" name="Concentration in container" path="apap_val_po_20mgkg|Organism|Bone|Plasma|APAPS|Concentration in container" unit="µmol/l" persistable="0" formulaId="1933" />
    <Observer id="1938" entityId="Ky_MbbjdGEiBefvzvuYAHw" name="Concentration in container" path="apap_val_po_20mgkg|Organism|Bone|Plasma|APAPG|Concentration in container" unit="µmol/l" persistable="0" formulaId="1939" />
    <Observer id="1994" entityId="u0CPuaMxQkawaIZZnaWJbg" name="Concentration in container" path="apap_val_po_20mgkg|Organism|Bone|BloodCells|CYP2E1|Concentration in container" unit="µmol/l" persistable="0" formulaId="1995" />
    <Observer id="2014" entityId="H0a-3mXp-0m4zZwgPArZKg" name="Concentration in container" path="apap_val_po_20mgkg|Organism|Bone|BloodCells|CYP3A4|Concentration in container" unit="µmol/l" persistable="0" formulaId="2015" />
    <Observer id="2034" entityId="rE_BTH0EpUCOmE80k3zk9Q" name="Concentration in container" path="apap_val_po_20mgkg|Organism|Bone|BloodCells|SULT1A1|Concentration in container" unit="µmol/l" persistable="0" formulaId="2035" />
    <Observer id="2054" entityId="NISs5PQwikC_vYWhE1zhNw" name="Concentration in container" path="apap_val_po_20mgkg|Organism|Bone|BloodCells|SULT1E1|Concentration in container" unit="µmol/l" persistable="0" formulaId="2055" />
    <Observer id="2074" entityId="xEq1S4xGLkeCHZ4zFlRESA" name="Concentration in container" path="apap_val_po_20mgkg|Organism|Bone|BloodCells|SULT1A3|Concentration in container" unit="µmol/l" persistable="0" formulaId="2075" />
    <Observer id="2094" entityId="3EzEkuVkvECMlIzIZbAR7Q" name="Concentration in container" path="apap_val_po_20mgkg|Organism|Bone|BloodCells|SULT1A3 1|Concentration in container" unit="µmol/l" persistable="0" formulaId="2095" />
    <Observer id="2114" entityId="yzLAmkKy7EmZP8TTB3_Fng" name="Concentration in container" path="apap_val_po_20mgkg|Organism|Bone|BloodCells|SULT2A1|Concentration in container" unit="µmol/l" persistable="0" formulaId="2115" />
    <Observer id="2134" entityId="ZpkUik63p0eH4u-vpcppjQ" name="Concentration in container" path="apap_val_po_20mgkg|Organism|Bone|BloodCells|UGT1A6 (UGT1A1)|Concentration in container" unit="µmol/l" persistable="0" formulaId="2135" />
    <Observer id="2154" entityId="yQmA8Mm0C0ChjX-xZ7h5hw" name="Concentration in container" path="apap_val_po_20mgkg|Organism|Bone|BloodCells|UGT1A1|Concentration in container" unit="µmol/l" persistable="0" formulaId="2155" />
    <Observer id="2174" entityId="vc5RUE6pWEWwLgbwK-826A" name="Concentration in container" path="apap_val_po_20mgkg|Organism|Bone|BloodCells|UGT1A9 (UGT1A1)|Concentration in container" unit="µmol/l" persistable="0" formulaId="2175" />
    <Observer id="2194" entityId="ZQDdel_tXk60bgKT9mgsVQ" name="Concentration in container" path="apap_val_po_20mgkg|Organism|Bone|BloodCells|CYP1A2|Concentration in container" unit="µmol/l" persistable="0" formulaId="2195" />
    <Observer id="2214" entityId="pd6qJFK01kCwmfjR7iiIqA" name="Concentration in container" path="apap_val_po_20mgkg|Organism|Bone|BloodCells|GSTT1|Concentration in container" unit="µmol/l" persistable="0" formulaId="2215" />
    <Observer id="2220" entityId="3k-tt_iWtUy91Jpob4WwHA" name="Concentration in container" path="apap_val_po_20mgkg|Organism|Bone|BloodCells|acetaminophen|Concentration in container" unit="µmol/l" persistable="0" formulaId="2221" />
    <Observer id="2226" entityId="1rGHjyZgUEeh5dAwytpiwQ" name="Concentration in container" path="apap_val_po_20mgkg|Organism|Bone|BloodCells|APAPC|Concentration in container" unit="µmol/l" persistable="0" formulaId="2227" />
    <Observer id="2232" entityId="ngYPXEyDAkymbcBwtMsccw" name="Concentration in container" path="apap_val_po_20mgkg|Organism|Bone|BloodCells|NAPQI|Concentration in container" unit="µmol/l" persistable="0" formulaId="2233" />
    <Observer id="2238" entityId="M0l9CSAm7EWPGydRc2G5MA" name="Concentration in container" path="apap_val_po_20mgkg|Organism|Bone|BloodCells|APAPS|Concentration in container" unit="µmol/l" persistable="0" formulaId="2239" />
    <Observer id="2244" entityId="f-6MhldvWUWP1spVN7V31g" name="Concentration in container" path="apap_val_po_20mgkg|Organism|Bone|BloodCells|APAPG|Concentration in container" unit="µmol/l" persistable="0" formulaId="2245" />
    <Observer id="2290" entityId="G_O0P6OIRke8Ex55Eq9uSQ" name="Concentration in container" path="apap_val_po_20mgkg|Organism|Bone|Interstitial|acetaminophen|Concentration in container" unit="µmol/l" persistable="0" formulaId="2291" />
    <Observer id="2298" entityId="X-16xWM3SEWdi_nsFufiTw" name="Concentration in container" path="apap_val_po_20mgkg|Organism|Bone|Interstitial|APAPC|Concentration in container" unit="µmol/l" persistable="0" formulaId="2299" />
    <Observer id="2306" entityId="Ai6_fmbqYUqVcw8SKnqgHg" name="Concentration in container" path="apap_val_po_20mgkg|Organism|Bone|Interstitial|NAPQI|Concentration in container" unit="µmol/l" persistable="0" formulaId="2307" />
    <Observer id="2314" entityId="QqR5NDGicUip4YhhJ3W2Ww" name="Concentration in container" path="apap_val_po_20mgkg|Organism|Bone|Interstitial|APAPS|Concentration in container" unit="µmol/l" persistable="0" formulaId="2315" />
    <Observer id="2322" entityId="u_NFIEhr6E2blUCTYC-nXw" name="Concentration in container" path="apap_val_po_20mgkg|Organism|Bone|Interstitial|APAPG|Concentration in container" unit="µmol/l" persistable="0" formulaId="2323" />
    <Observer id="2345" entityId="mdo5CdDUHUel_YxAhGnVXg" name="Concentration in container" path="apap_val_po_20mgkg|Organism|Bone|Intracellular|CYP2E1|Concentration in container" unit="µmol/l" persistable="0" formulaId="2346" />
    <Observer id="2363" entityId="AmtiA8E7lUqeaoUU4CvfSQ" name="Concentration in container" path="apap_val_po_20mgkg|Organism|Bone|Intracellular|CYP3A4|Concentration in container" unit="µmol/l" persistable="0" formulaId="2364" />
    <Observer id="2384" entityId="aayQGIWja0CN5PwpownVhw" name="Concentration in container" path="apap_val_po_20mgkg|Organism|Bone|Intracellular|ABCC1|Concentration in container" unit="µmol/l" persistable="0" formulaId="2385" />
    <Observer id="2405" entityId="eNCwIPOeFUW_ZDrTax75Sw" name="Concentration in container" path="apap_val_po_20mgkg|Organism|Bone|Intracellular|ABCC4|Concentration in container" unit="µmol/l" persistable="0" formulaId="2406" />
    <Observer id="2426" entityId="Om7W-7wsWEGcHOp7qSf94A" name="Concentration in container" path="apap_val_po_20mgkg|Organism|Bone|Intracellular|ABCG2|Concentration in container" unit="µmol/l" persistable="0" formulaId="2427" />
    <Observer id="2447" entityId="6cMKwKzxlUa9F5fYgIg2hw" name="Concentration in container" path="apap_val_po_20mgkg|Organism|Bone|Intracellular|ABCB1|Concentration in container" unit="µmol/l" persistable="0" formulaId="2448" />
    <Observer id="2465" entityId="Ej8cDGFR0EqqlcAI6fki6A" name="Concentration in container" path="apap_val_po_20mgkg|Organism|Bone|Intracellular|SULT1A1|Concentration in container" unit="µmol/l" persistable="0" formulaId="2466" />
    <Observer id="2483" entityId="dOsCNoBuGUSFPW2ZAef9Rg" name="Concentration in container" path="apap_val_po_20mgkg|Organism|Bone|Intracellular|SULT1E1|Concentration in container" unit="µmol/l" persistable="0" formulaId="2484" />
    <Observer id="2501" entityId="O1rrMot-ME2Eh7TrSVYLrg" name="Concentration in container" path="apap_val_po_20mgkg|Organism|Bone|Intracellular|SULT1A3|Concentration in container" unit="µmol/l" persistable="0" formulaId="2502" />
    <Observer id="2519" entityId="IZJsTbJoikSDfgbdUfFeRw" name="Concentration in container" path="apap_val_po_20mgkg|Organism|Bone|Intracellular|SULT1A3 1|Concentration in container" unit="µmol/l" persistable="0" formulaId="2520" />
    <Observer id="2537" entityId="mCf3Kfs6MEm55b-TThCClA" name="Concentration in container" path="apap_val_po_20mgkg|Organism|Bone|Intracellular|SULT2A1|Concentration in container" unit="µmol/l" persistable="0" formulaId="2538" />
    <Observer id="2555" entityId="xqyoyBFp3kWPAYtgoLYYIg" name="Concentration in container" path="apap_val_po_20mgkg|Organism|Bone|Intracellular|UGT1A6 (UGT1A1)|Concentration in container" unit="µmol/l" persistable="0" formulaId="2556" />
    <Observer id="2573" entityId="A-AvjH7EzE6TGP52WBg_CQ" name="Concentration in container" path="apap_val_po_20mgkg|Organism|Bone|Intracellular|UGT1A1|Concentration in container" unit="µmol/l" persistable="0" formulaId="2574" />
    <Observer id="2591" entityId="dGL9VHvvpEGduJHsQEnOsg" name="Concentration in container" path="apap_val_po_20mgkg|Organism|Bone|Intracellular|UGT1A9 (UGT1A1)|Concentration in container" unit="µmol/l" persistable="0" formulaId="2592" />
    <Observer id="2609" entityId="uDkh0clcV0aujvIfCpda-g" name="Concentration in container" path="apap_val_po_20mgkg|Organism|Bone|Intracellular|CYP1A2|Concentration in container" unit="µmol/l" persistable="0" formulaId="2610" />
    <Observer id="2627" entityId="xIFNREC4Z0Ky2vkae9oQSA" name="Concentration in container" path="apap_val_po_20mgkg|Organism|Bone|Intracellular|GSTT1|Concentration in container" unit="µmol/l" persistable="0" formulaId="2628" />
    <Observer id="2648" entityId="s_rN10RqmUuy0IpTHSdrUQ" name="Concentration in container" path="apap_val_po_20mgkg|Organism|Bone|Intracellular|ABCC3|Concentration in container" unit="µmol/l" persistable="0" formulaId="2649" />
    <Observer id="2656" entityId="EswSxbwiTkqKGzG3XS2YaQ" name="Concentration in container" path="apap_val_po_20mgkg|Organism|Bone|Intracellular|acetaminophen|Concentration in container" unit="µmol/l" persistable="0" formulaId="2657" />
    <Observer id="2664" entityId="DlWA7o7e3kiBwLCWHLuUwg" name="Concentration in container" path="apap_val_po_20mgkg|Organism|Bone|Intracellular|APAPC|Concentration in container" unit="µmol/l" persistable="0" formulaId="2665" />
    <Observer id="2672" entityId="IR-JuMgBLEK9P150u9MUUw" name="Concentration in container" path="apap_val_po_20mgkg|Organism|Bone|Intracellular|NAPQI|Concentration in container" unit="µmol/l" persistable="0" formulaId="2673" />
    <Observer id="2680" entityId="DFStojuEZEuAhpl9KsedUA" name="Concentration in container" path="apap_val_po_20mgkg|Organism|Bone|Intracellular|APAPS|Concentration in container" unit="µmol/l" persistable="0" formulaId="2681" />
    <Observer id="2688" entityId="gnzCbH4IXECe2y40Z01ioQ" name="Concentration in container" path="apap_val_po_20mgkg|Organism|Bone|Intracellular|APAPG|Concentration in container" unit="µmol/l" persistable="0" formulaId="2689" />
    <Observer id="2722" entityId="ZiTLDMgjHE6x5X_WkpjGsw" name="Interstitial Unbound" path="apap_val_po_20mgkg|Organism|Bone|acetaminophen|Interstitial Unbound" unit="µmol/l" persistable="0" formulaId="2723" />
    <Observer id="2724" entityId="h0tsR8PcoUajikZRrQqYPA" name="Intracellular Unbound" path="apap_val_po_20mgkg|Organism|Bone|acetaminophen|Intracellular Unbound" unit="µmol/l" persistable="0" formulaId="2725" />
    <Observer id="2726" entityId="mIzBeHoAB0aLPx2lIQYFKA" name="Tissue" path="apap_val_po_20mgkg|Organism|Bone|acetaminophen|Tissue" unit="µmol/l" persistable="0" formulaId="2727" />
    <Observer id="2728" entityId="Nvti7QIL102BeatL1Dx9ZA" name="Interstitial Unbound" path="apap_val_po_20mgkg|Organism|Bone|APAPC|Interstitial Unbound" unit="µmol/l" persistable="0" formulaId="2729" />
    <Observer id="2730" entityId="cDoYzqYYMk6dI80Jk7X48A" name="Intracellular Unbound" path="apap_val_po_20mgkg|Organism|Bone|APAPC|Intracellular Unbound" unit="µmol/l" persistable="0" formulaId="2731" />
    <Observer id="2732" entityId="YoqxAIMm5kWMTtLpEJKVjw" name="Tissue" path="apap_val_po_20mgkg|Organism|Bone|APAPC|Tissue" unit="µmol/l" persistable="0" formulaId="2733" />
    <Observer id="2734" entityId="wc15tT6ydka-r9Okqvh0vw" name="Interstitial Unbound" path="apap_val_po_20mgkg|Organism|Bone|NAPQI|Interstitial Unbound" unit="µmol/l" persistable="0" formulaId="2735" />
    <Observer id="2736" entityId="HHM5wL2LB0KBGchSLMlHEg" name="Intracellular Unbound" path="apap_val_po_20mgkg|Organism|Bone|NAPQI|Intracellular Unbound" unit="µmol/l" persistable="0" formulaId="2737" />
    <Observer id="2738" entityId="nU8qihHkzEazsFqzwzW2jg" name="Tissue" path="apap_val_po_20mgkg|Organism|Bone|NAPQI|Tissue" unit="µmol/l" persistable="0" formulaId="2739" />
    <Observer id="2740" entityId="Sqblkq0Qu0uKgccdwBYiCQ" name="Interstitial Unbound" path="apap_val_po_20mgkg|Organism|Bone|APAPS|Interstitial Unbound" unit="µmol/l" persistable="0" formulaId="2741" />
    <Observer id="2742" entityId="S0cPJEOwwkm-f32JpZlo5w" name="Intracellular Unbound" path="apap_val_po_20mgkg|Organism|Bone|APAPS|Intracellular Unbound" unit="µmol/l" persistable="0" formulaId="2743" />
    <Observer id="2744" entityId="OxXXjBpuJ0WgTEmvxt_XDg" name="Tissue" path="apap_val_po_20mgkg|Organism|Bone|APAPS|Tissue" unit="µmol/l" persistable="0" formulaId="2745" />
    <Observer id="2746" entityId="OE_EXM6czkyHQaoFdAoCbw" name="Interstitial Unbound" path="apap_val_po_20mgkg|Organism|Bone|APAPG|Interstitial Unbound" unit="µmol/l" persistable="0" formulaId="2747" />
    <Observer id="2748" entityId="fSQ55UQirkuBKLF3uUGFCQ" name="Intracellular Unbound" path="apap_val_po_20mgkg|Organism|Bone|APAPG|Intracellular Unbound" unit="µmol/l" persistable="0" formulaId="2749" />
    <Observer id="2750" entityId="7o3vHqPmpEGRZuFFyBVz-Q" name="Tissue" path="apap_val_po_20mgkg|Organism|Bone|APAPG|Tissue" unit="µmol/l" persistable="0" formulaId="2751" />
    <Observer id="2817" entityId="Ogok6wRGqEabD_aYzRkikw" name="Concentration in container" path="apap_val_po_20mgkg|Organism|Brain|Plasma|CYP2E1|Concentration in container" unit="µmol/l" persistable="0" formulaId="2818" />
    <Observer id="2837" entityId="HGs4yz_nTEuUyO7wqUoG3g" name="Concentration in container" path="apap_val_po_20mgkg|Organism|Brain|Plasma|CYP3A4|Concentration in container" unit="µmol/l" persistable="0" formulaId="2838" />
    <Observer id="2857" entityId="gxFSIvkDnUODCQaSCe6n9Q" name="Concentration in container" path="apap_val_po_20mgkg|Organism|Brain|Plasma|SULT1A1|Concentration in container" unit="µmol/l" persistable="0" formulaId="2858" />
    <Observer id="2877" entityId="X4bd-j8xnEe9MfzDPgeCjQ" name="Concentration in container" path="apap_val_po_20mgkg|Organism|Brain|Plasma|SULT1E1|Concentration in container" unit="µmol/l" persistable="0" formulaId="2878" />
    <Observer id="2897" entityId="PX-IwCXSL0ybLsGvp7Hp8A" name="Concentration in container" path="apap_val_po_20mgkg|Organism|Brain|Plasma|SULT1A3|Concentration in container" unit="µmol/l" persistable="0" formulaId="2898" />
    <Observer id="2917" entityId="nRkMHOA8BE6HX-e840nKoQ" name="Concentration in container" path="apap_val_po_20mgkg|Organism|Brain|Plasma|SULT1A3 1|Concentration in container" unit="µmol/l" persistable="0" formulaId="2918" />
    <Observer id="2937" entityId="IqFcwowvREWDBJ4Hz1FcaA" name="Concentration in container" path="apap_val_po_20mgkg|Organism|Brain|Plasma|SULT2A1|Concentration in container" unit="µmol/l" persistable="0" formulaId="2938" />
    <Observer id="2957" entityId="qKKTEGw3ykex-e1lRlaHMw" name="Concentration in container" path="apap_val_po_20mgkg|Organism|Brain|Plasma|UGT1A6 (UGT1A1)|Concentration in container" unit="µmol/l" persistable="0" formulaId="2958" />
    <Observer id="2977" entityId="RA3JKkptX0CqakewXoPgWQ" name="Concentration in container" path="apap_val_po_20mgkg|Organism|Brain|Plasma|UGT1A1|Concentration in container" unit="µmol/l" persistable="0" formulaId="2978" />
    <Observer id="2997" entityId="mgUc6WK2ukC5ufrbHAVdbg" name="Concentration in container" path="apap_val_po_20mgkg|Organism|Brain|Plasma|UGT1A9 (UGT1A1)|Concentration in container" unit="µmol/l" persistable="0" formulaId="2998" />
    <Observer id="3017" entityId="5p9J6545dEihz4oiPD3yAw" name="Concentration in container" path="apap_val_po_20mgkg|Organism|Brain|Plasma|CYP1A2|Concentration in container" unit="µmol/l" persistable="0" formulaId="3018" />
    <Observer id="3037" entityId="IA-KTMq5P0ij-vi152gIig" name="Concentration in container" path="apap_val_po_20mgkg|Organism|Brain|Plasma|GSTT1|Concentration in container" unit="µmol/l" persistable="0" formulaId="3038" />
    <Observer id="3044" entityId="9TDGNTYn_kSDOrRJIfuPHg" name="Concentration in container" path="apap_val_po_20mgkg|Organism|Brain|Plasma|acetaminophen|Concentration in container" unit="µmol/l" persistable="0" formulaId="3045" />
    <Observer id="3051" entityId="bS51_hlrTEywAzxf4xma4w" name="Concentration in container" path="apap_val_po_20mgkg|Organism|Brain|Plasma|APAPC|Concentration in container" unit="µmol/l" persistable="0" formulaId="3052" />
    <Observer id="3058" entityId="4cbYAdANVECK2R6kcJbaXw" name="Concentration in container" path="apap_val_po_20mgkg|Organism|Brain|Plasma|NAPQI|Concentration in container" unit="µmol/l" persistable="0" formulaId="3059" />
    <Observer id="3065" entityId="r0mBTBVBIEqasiFp3D39eg" name="Concentration in container" path="apap_val_po_20mgkg|Organism|Brain|Plasma|APAPS|Concentration in container" unit="µmol/l" persistable="0" formulaId="3066" />
    <Observer id="3072" entityId="PhR85aHzEEKS-mQ3UTIh7Q" name="Concentration in container" path="apap_val_po_20mgkg|Organism|Brain|Plasma|APAPG|Concentration in container" unit="µmol/l" persistable="0" formulaId="3073" />
    <Observer id="3128" entityId="4ylI05-XVkqJ4mar0863Ug" name="Concentration in container" path="apap_val_po_20mgkg|Organism|Brain|BloodCells|CYP2E1|Concentration in container" unit="µmol/l" persistable="0" formulaId="3129" />
    <Observer id="3148" entityId="XvNkJ34e502BhQBmWXpgJA" name="Concentration in container" path="apap_val_po_20mgkg|Organism|Brain|BloodCells|CYP3A4|Concentration in container" unit="µmol/l" persistable="0" formulaId="3149" />
    <Observer id="3168" entityId="0Oog86jW30i9B75NTFCF6g" name="Concentration in container" path="apap_val_po_20mgkg|Organism|Brain|BloodCells|SULT1A1|Concentration in container" unit="µmol/l" persistable="0" formulaId="3169" />
    <Observer id="3188" entityId="qjz0u1wFtEe16lWFY7rfPw" name="Concentration in container" path="apap_val_po_20mgkg|Organism|Brain|BloodCells|SULT1E1|Concentration in container" unit="µmol/l" persistable="0" formulaId="3189" />
    <Observer id="3208" entityId="4-fN1dtl8USr2cIdHf7Y7g" name="Concentration in container" path="apap_val_po_20mgkg|Organism|Brain|BloodCells|SULT1A3|Concentration in container" unit="µmol/l" persistable="0" formulaId="3209" />
    <Observer id="3228" entityId="58LwJ10VYkGQ-QzP40lfnw" name="Concentration in container" path="apap_val_po_20mgkg|Organism|Brain|BloodCells|SULT1A3 1|Concentration in container" unit="µmol/l" persistable="0" formulaId="3229" />
    <Observer id="3248" entityId="JdbNzs3W2kyRr5HA6rgWwQ" name="Concentration in container" path="apap_val_po_20mgkg|Organism|Brain|BloodCells|SULT2A1|Concentration in container" unit="µmol/l" persistable="0" formulaId="3249" />
    <Observer id="3268" entityId="Cge1jKGhSEadJrwhoMVjwg" name="Concentration in container" path="apap_val_po_20mgkg|Organism|Brain|BloodCells|UGT1A6 (UGT1A1)|Concentration in container" unit="µmol/l" persistable="0" formulaId="3269" />
    <Observer id="3288" entityId="Hs5AUE-e-EuehFr4M-K2Dg" name="Concentration in container" path="apap_val_po_20mgkg|Organism|Brain|BloodCells|UGT1A1|Concentration in container" unit="µmol/l" persistable="0" formulaId="3289" />
    <Observer id="3308" entityId="NJUkj8Okt0WWFC3lRaX2AA" name="Concentration in container" path="apap_val_po_20mgkg|Organism|Brain|BloodCells|UGT1A9 (UGT1A1)|Concentration in container" unit="µmol/l" persistable="0" formulaId="3309" />
    <Observer id="3328" entityId="iBJB6XIOhkaNEDRDrMvmFw" name="Concentration in container" path="apap_val_po_20mgkg|Organism|Brain|BloodCells|CYP1A2|Concentration in container" unit="µmol/l" persistable="0" formulaId="3329" />
    <Observer id="3348" entityId="p9kYCDcRV0WbdatSnmnoIg" name="Concentration in container" path="apap_val_po_20mgkg|Organism|Brain|BloodCells|GSTT1|Concentration in container" unit="µmol/l" persistable="0" formulaId="3349" />
    <Observer id="3355" entityId="NqkZs9ZfvEimniH60x4bgQ" name="Concentration in container" path="apap_val_po_20mgkg|Organism|Brain|BloodCells|acetaminophen|Concentration in container" unit="µmol/l" persistable="0" formulaId="3356" />
    <Observer id="3362" entityId="XXIMCf890keBAKFWJTWBAw" name="Concentration in container" path="apap_val_po_20mgkg|Organism|Brain|BloodCells|APAPC|Concentration in container" unit="µmol/l" persistable="0" formulaId="3363" />
    <Observer id="3369" entityId="TjJURB0a5ECFifAUlrujYQ" name="Concentration in container" path="apap_val_po_20mgkg|Organism|Brain|BloodCells|NAPQI|Concentration in container" unit="µmol/l" persistable="0" formulaId="3370" />
    <Observer id="3376" entityId="jtVUEt6ak0mRmFzBkEoZdw" name="Concentration in container" path="apap_val_po_20mgkg|Organism|Brain|BloodCells|APAPS|Concentration in container" unit="µmol/l" persistable="0" formulaId="3377" />
    <Observer id="3383" entityId="8V7JpMdkjESOzSnnXzW-Zg" name="Concentration in container" path="apap_val_po_20mgkg|Organism|Brain|BloodCells|APAPG|Concentration in container" unit="µmol/l" persistable="0" formulaId="3384" />
    <Observer id="3439" entityId="tIlU2qMpBEmhR5x9rEQ9Yg" name="Concentration in container" path="apap_val_po_20mgkg|Organism|Brain|Interstitial|ABCC1|Concentration in container" unit="µmol/l" persistable="0" formulaId="3440" />
    <Observer id="3457" entityId="AUHGG8qx6UiWoCbx8XP7PQ" name="Concentration in container" path="apap_val_po_20mgkg|Organism|Brain|Interstitial|ABCC4|Concentration in container" unit="µmol/l" persistable="0" formulaId="3458" />
    <Observer id="3475" entityId="HQo91bMgA0K497flMJbPmQ" name="Concentration in container" path="apap_val_po_20mgkg|Organism|Brain|Interstitial|ABCG2|Concentration in container" unit="µmol/l" persistable="0" formulaId="3476" />
    <Observer id="3493" entityId="y9MdR7TDokOBtHyQ3W8L9A" name="Concentration in container" path="apap_val_po_20mgkg|Organism|Brain|Interstitial|ABCB1|Concentration in container" unit="µmol/l" persistable="0" formulaId="3494" />
    <Observer id="3511" entityId="oZTPuGBE3UGhdCgPN4RrPA" name="Concentration in container" path="apap_val_po_20mgkg|Organism|Brain|Interstitial|ABCC3|Concentration in container" unit="µmol/l" persistable="0" formulaId="3512" />
    <Observer id="3519" entityId="hSDKYXUZGUOJXdWwqbh4dA" name="Concentration in container" path="apap_val_po_20mgkg|Organism|Brain|Interstitial|acetaminophen|Concentration in container" unit="µmol/l" persistable="0" formulaId="3520" />
    <Observer id="3527" entityId="rjHbcpPm9EaXS9-5JTWTmw" name="Concentration in container" path="apap_val_po_20mgkg|Organism|Brain|Interstitial|APAPC|Concentration in container" unit="µmol/l" persistable="0" formulaId="3528" />
    <Observer id="3535" entityId="tU_X6us9C0WJQMkG8r0ZeA" name="Concentration in container" path="apap_val_po_20mgkg|Organism|Brain|Interstitial|NAPQI|Concentration in container" unit="µmol/l" persistable="0" formulaId="3536" />
    <Observer id="3543" entityId="3EQ9tAek0kGiazlfS7vjyA" name="Concentration in container" path="apap_val_po_20mgkg|Organism|Brain|Interstitial|APAPS|Concentration in container" unit="µmol/l" persistable="0" formulaId="3544" />
    <Observer id="3551" entityId="avs20CGTKUyPypVaCBLB9w" name="Concentration in container" path="apap_val_po_20mgkg|Organism|Brain|Interstitial|APAPG|Concentration in container" unit="µmol/l" persistable="0" formulaId="3552" />
    <Observer id="3574" entityId="metD0ErFDEe_5VeOgbRsEg" name="Concentration in container" path="apap_val_po_20mgkg|Organism|Brain|Intracellular|CYP2E1|Concentration in container" unit="µmol/l" persistable="0" formulaId="3575" />
    <Observer id="3592" entityId="nXM_FaTdak6Aw_he77d9Ow" name="Concentration in container" path="apap_val_po_20mgkg|Organism|Brain|Intracellular|CYP3A4|Concentration in container" unit="µmol/l" persistable="0" formulaId="3593" />
    <Observer id="3610" entityId="PCjlMWWtFECVZa6stDR_eg" name="Concentration in container" path="apap_val_po_20mgkg|Organism|Brain|Intracellular|SULT1A1|Concentration in container" unit="µmol/l" persistable="0" formulaId="3611" />
    <Observer id="3628" entityId="ADdZpdrGLE6IJPjXk2oMJw" name="Concentration in container" path="apap_val_po_20mgkg|Organism|Brain|Intracellular|SULT1E1|Concentration in container" unit="µmol/l" persistable="0" formulaId="3629" />
    <Observer id="3646" entityId="Fq4xAvqhnESLVkoi4oenqw" name="Concentration in container" path="apap_val_po_20mgkg|Organism|Brain|Intracellular|SULT1A3|Concentration in container" unit="µmol/l" persistable="0" formulaId="3647" />
    <Observer id="3664" entityId="EaKAd3vf5kecAuwkQ0o2ZA" name="Concentration in container" path="apap_val_po_20mgkg|Organism|Brain|Intracellular|SULT1A3 1|Concentration in container" unit="µmol/l" persistable="0" formulaId="3665" />
    <Observer id="3682" entityId="Hux_Z9ncUk23iQ_wRBDfTw" name="Concentration in container" path="apap_val_po_20mgkg|Organism|Brain|Intracellular|SULT2A1|Concentration in container" unit="µmol/l" persistable="0" formulaId="3683" />
    <Observer id="3700" entityId="Fe7ckJbk402x3crC1OuyEA" name="Concentration in container" path="apap_val_po_20mgkg|Organism|Brain|Intracellular|UGT1A6 (UGT1A1)|Concentration in container" unit="µmol/l" persistable="0" formulaId="3701" />
    <Observer id="3718" entityId="boLs7qua9kGWHFRamGKQKQ" name="Concentration in container" path="apap_val_po_20mgkg|Organism|Brain|Intracellular|UGT1A1|Concentration in container" unit="µmol/l" persistable="0" formulaId="3719" />
    <Observer id="3736" entityId="b115yu0N_Uqr9BA7e9EnkQ" name="Concentration in container" path="apap_val_po_20mgkg|Organism|Brain|Intracellular|UGT1A9 (UGT1A1)|Concentration in container" unit="µmol/l" persistable="0" formulaId="3737" />
    <Observer id="3754" entityId="7xGcECWRg0WIcE9I5xoGrg" name="Concentration in container" path="apap_val_po_20mgkg|Organism|Brain|Intracellular|CYP1A2|Concentration in container" unit="µmol/l" persistable="0" formulaId="3755" />
    <Observer id="3772" entityId="8XEqmftq-UOQwVqq4OqWzQ" name="Concentration in container" path="apap_val_po_20mgkg|Organism|Brain|Intracellular|GSTT1|Concentration in container" unit="µmol/l" persistable="0" formulaId="3773" />
    <Observer id="3780" entityId="vkLCB084ckiiI7CyweCeNQ" name="Concentration in container" path="apap_val_po_20mgkg|Organism|Brain|Intracellular|acetaminophen|Concentration in container" unit="µmol/l" persistable="0" formulaId="3781" />
    <Observer id="3788" entityId="zVRC_XQhZ0aycrFKPFmTLA" name="Concentration in container" path="apap_val_po_20mgkg|Organism|Brain|Intracellular|APAPC|Concentration in container" unit="µmol/l" persistable="0" formulaId="3789" />
    <Observer id="3796" entityId="3UCUNoF0ZkuR_1qmgx-31Q" name="Concentration in container" path="apap_val_po_20mgkg|Organism|Brain|Intracellular|NAPQI|Concentration in container" unit="µmol/l" persistable="0" formulaId="3797" />
    <Observer id="3804" entityId="TY7HhQ0IiUG5VYHQNrMALw" name="Concentration in container" path="apap_val_po_20mgkg|Organism|Brain|Intracellular|APAPS|Concentration in container" unit="µmol/l" persistable="0" formulaId="3805" />
    <Observer id="3812" entityId="n9_oF0DL4EKf0beV_OLeag" name="Concentration in container" path="apap_val_po_20mgkg|Organism|Brain|Intracellular|APAPG|Concentration in container" unit="µmol/l" persistable="0" formulaId="3813" />
    <Observer id="3846" entityId="ODjB48j9U0i1JuoBpdWrZA" name="Interstitial Unbound" path="apap_val_po_20mgkg|Organism|Brain|acetaminophen|Interstitial Unbound" unit="µmol/l" persistable="0" formulaId="3847" />
    <Observer id="3848" entityId="1PBBcbV6HEyDuEZlp2yYsA" name="Intracellular Unbound" path="apap_val_po_20mgkg|Organism|Brain|acetaminophen|Intracellular Unbound" unit="µmol/l" persistable="0" formulaId="3849" />
    <Observer id="3850" entityId="QJrwpQRZGk253fBGbd7DyA" name="Tissue" path="apap_val_po_20mgkg|Organism|Brain|acetaminophen|Tissue" unit="µmol/l" persistable="0" formulaId="3851" />
    <Observer id="3852" entityId="h-1LhKXAo0WFpDqMPyd7Bg" name="Interstitial Unbound" path="apap_val_po_20mgkg|Organism|Brain|APAPC|Interstitial Unbound" unit="µmol/l" persistable="0" formulaId="3853" />
    <Observer id="3854" entityId="2UGfjKhmy0CkQelOUdQjAg" name="Intracellular Unbound" path="apap_val_po_20mgkg|Organism|Brain|APAPC|Intracellular Unbound" unit="µmol/l" persistable="0" formulaId="3855" />
    <Observer id="3856" entityId="DoywzLZ7ZU2El1I03UHJxA" name="Tissue" path="apap_val_po_20mgkg|Organism|Brain|APAPC|Tissue" unit="µmol/l" persistable="0" formulaId="3857" />
    <Observer id="3858" entityId="p9eGX7ZPDE-6rZ2RzutAcg" name="Interstitial Unbound" path="apap_val_po_20mgkg|Organism|Brain|NAPQI|Interstitial Unbound" unit="µmol/l" persistable="0" formulaId="3859" />
    <Observer id="3860" entityId="XyEsP_KLB0qC8rEjfGlBSA" name="Intracellular Unbound" path="apap_val_po_20mgkg|Organism|Brain|NAPQI|Intracellular Unbound" unit="µmol/l" persistable="0" formulaId="3861" />
    <Observer id="3862" entityId="oC8-IDYo9kq7j5IJ9vBlpQ" name="Tissue" path="apap_val_po_20mgkg|Organism|Brain|NAPQI|Tissue" unit="µmol/l" persistable="0" formulaId="3863" />
    <Observer id="3864" entityId="6l5r2uhK3EGm2t8LxpSt5Q" name="Interstitial Unbound" path="apap_val_po_20mgkg|Organism|Brain|APAPS|Interstitial Unbound" unit="µmol/l" persistable="0" formulaId="3865" />
    <Observer id="3866" entityId="txC4d_g6y0y_eS66f3hmxg" name="Intracellular Unbound" path="apap_val_po_20mgkg|Organism|Brain|APAPS|Intracellular Unbound" unit="µmol/l" persistable="0" formulaId="3867" />
    <Observer id="3868" entityId="KLJEujqYUEmW2RVsYj32Jg" name="Tissue" path="apap_val_po_20mgkg|Organism|Brain|APAPS|Tissue" unit="µmol/l" persistable="0" formulaId="3869" />
    <Observer id="3870" entityId="LQ5wfxMwwkiJtn_afvuqyQ" name="Interstitial Unbound" path="apap_val_po_20mgkg|Organism|Brain|APAPG|Interstitial Unbound" unit="µmol/l" persistable="0" formulaId="3871" />
    <Observer id="3872" entityId="knpXeDD-WUK9QTvs3NINxg" name="Intracellular Unbound" path="apap_val_po_20mgkg|Organism|Brain|APAPG|Intracellular Unbound" unit="µmol/l" persistable="0" formulaId="3873" />
    <Observer id="3874" entityId="XEOgJ4jcPkS_HLl3jDSluA" name="Tissue" path="apap_val_po_20mgkg|Organism|Brain|APAPG|Tissue" unit="µmol/l" persistable="0" formulaId="3875" />
    <Observer id="3954" entityId="iPrO-hI7PkGt5KMeEGWbaQ" name="Concentration in container" path="apap_val_po_20mgkg|Organism|Fat|Plasma|CYP2E1|Concentration in container" unit="µmol/l" persistable="0" formulaId="3955" />
    <Observer id="3974" entityId="mRtSN5PpBkmPLCBAScNVOw" name="Concentration in container" path="apap_val_po_20mgkg|Organism|Fat|Plasma|CYP3A4|Concentration in container" unit="µmol/l" persistable="0" formulaId="3975" />
    <Observer id="3994" entityId="3vySRt9T1EO1pcOwQeitEw" name="Concentration in container" path="apap_val_po_20mgkg|Organism|Fat|Plasma|SULT1A1|Concentration in container" unit="µmol/l" persistable="0" formulaId="3995" />
    <Observer id="4014" entityId="9P_b8fOwhUKBBFPC8M--cg" name="Concentration in container" path="apap_val_po_20mgkg|Organism|Fat|Plasma|SULT1E1|Concentration in container" unit="µmol/l" persistable="0" formulaId="4015" />
    <Observer id="4034" entityId="65RlZjPIxEm9dD4rdWe8Gg" name="Concentration in container" path="apap_val_po_20mgkg|Organism|Fat|Plasma|SULT1A3|Concentration in container" unit="µmol/l" persistable="0" formulaId="4035" />
    <Observer id="4054" entityId="s8DX3q82gk2RQ_v-4tXm2Q" name="Concentration in container" path="apap_val_po_20mgkg|Organism|Fat|Plasma|SULT1A3 1|Concentration in container" unit="µmol/l" persistable="0" formulaId="4055" />
    <Observer id="4074" entityId="NStlT-u2O0-7L5rx-gjpLA" name="Concentration in container" path="apap_val_po_20mgkg|Organism|Fat|Plasma|SULT2A1|Concentration in container" unit="µmol/l" persistable="0" formulaId="4075" />
    <Observer id="4094" entityId="CP1tORQqDECprz3fWHaIHA" name="Concentration in container" path="apap_val_po_20mgkg|Organism|Fat|Plasma|UGT1A6 (UGT1A1)|Concentration in container" unit="µmol/l" persistable="0" formulaId="4095" />
    <Observer id="4114" entityId="WCcmvXNxLkCPCVniK_dwVA" name="Concentration in container" path="apap_val_po_20mgkg|Organism|Fat|Plasma|UGT1A1|Concentration in container" unit="µmol/l" persistable="0" formulaId="4115" />
    <Observer id="4134" entityId="lb_7NOIFc0CvHQjGz6j0Sg" name="Concentration in container" path="apap_val_po_20mgkg|Organism|Fat|Plasma|UGT1A9 (UGT1A1)|Concentration in container" unit="µmol/l" persistable="0" formulaId="4135" />
    <Observer id="4154" entityId="Ls0hVcKWMU-isohPpczPSQ" name="Concentration in container" path="apap_val_po_20mgkg|Organism|Fat|Plasma|CYP1A2|Concentration in container" unit="µmol/l" persistable="0" formulaId="4155" />
    <Observer id="4174" entityId="T1Cg1hpetkWpnA3nE0NwdQ" name="Concentration in container" path="apap_val_po_20mgkg|Organism|Fat|Plasma|GSTT1|Concentration in container" unit="µmol/l" persistable="0" formulaId="4175" />
    <Observer id="4180" entityId="jdb39lAwWESCFpvY-zc8Pg" name="Concentration in container" path="apap_val_po_20mgkg|Organism|Fat|Plasma|acetaminophen|Concentration in container" unit="µmol/l" persistable="0" formulaId="4181" />
    <Observer id="4186" entityId="APqgqJfRJki85m7iPcBqww" name="Concentration in container" path="apap_val_po_20mgkg|Organism|Fat|Plasma|APAPC|Concentration in container" unit="µmol/l" persistable="0" formulaId="4187" />
    <Observer id="4192" entityId="2IPU2Fd0jk2voYnYaWJs1Q" name="Concentration in container" path="apap_val_po_20mgkg|Organism|Fat|Plasma|NAPQI|Concentration in container" unit="µmol/l" persistable="0" formulaId="4193" />
    <Observer id="4198" entityId="_IPGZOspb0O5RVS_haFIPQ" name="Concentration in container" path="apap_val_po_20mgkg|Organism|Fat|Plasma|APAPS|Concentration in container" unit="µmol/l" persistable="0" formulaId="4199" />
    <Observer id="4204" entityId="DKbX6F8mZEqN-reIX8wSYw" name="Concentration in container" path="apap_val_po_20mgkg|Organism|Fat|Plasma|APAPG|Concentration in container" unit="µmol/l" persistable="0" formulaId="4205" />
    <Observer id="4260" entityId="tb9ABTXR7U6gjCtuJ6Q3aA" name="Concentration in container" path="apap_val_po_20mgkg|Organism|Fat|BloodCells|CYP2E1|Concentration in container" unit="µmol/l" persistable="0" formulaId="4261" />
    <Observer id="4280" entityId="a5GswoMSC0mDtDdL4wz9Yw" name="Concentration in container" path="apap_val_po_20mgkg|Organism|Fat|BloodCells|CYP3A4|Concentration in container" unit="µmol/l" persistable="0" formulaId="4281" />
    <Observer id="4300" entityId="raTzG6xYB0WGH0TxJUtJ8g" name="Concentration in container" path="apap_val_po_20mgkg|Organism|Fat|BloodCells|SULT1A1|Concentration in container" unit="µmol/l" persistable="0" formulaId="4301" />
    <Observer id="4320" entityId="PwPmXG_-V0uYfIQP7djRQg" name="Concentration in container" path="apap_val_po_20mgkg|Organism|Fat|BloodCells|SULT1E1|Concentration in container" unit="µmol/l" persistable="0" formulaId="4321" />
    <Observer id="4340" entityId="u4LX_UL8A0qYTDtt9-RPyA" name="Concentration in container" path="apap_val_po_20mgkg|Organism|Fat|BloodCells|SULT1A3|Concentration in container" unit="µmol/l" persistable="0" formulaId="4341" />
    <Observer id="4360" entityId="a8JR4eBDyU2wHLJowK6irQ" name="Concentration in container" path="apap_val_po_20mgkg|Organism|Fat|BloodCells|SULT1A3 1|Concentration in container" unit="µmol/l" persistable="0" formulaId="4361" />
    <Observer id="4380" entityId="gwOXOuUnJ0mGE3b6-y1vlg" name="Concentration in container" path="apap_val_po_20mgkg|Organism|Fat|BloodCells|SULT2A1|Concentration in container" unit="µmol/l" persistable="0" formulaId="4381" />
    <Observer id="4400" entityId="R2UY8aMOdUKNqu7-EHdaoA" name="Concentration in container" path="apap_val_po_20mgkg|Organism|Fat|BloodCells|UGT1A6 (UGT1A1)|Concentration in container" unit="µmol/l" persistable="0" formulaId="4401" />
    <Observer id="4420" entityId="H_O1S14uukC7D1iMp002HA" name="Concentration in container" path="apap_val_po_20mgkg|Organism|Fat|BloodCells|UGT1A1|Concentration in container" unit="µmol/l" persistable="0" formulaId="4421" />
    <Observer id="4440" entityId="oWGMybCZBUS5C76etO-uHQ" name="Concentration in container" path="apap_val_po_20mgkg|Organism|Fat|BloodCells|UGT1A9 (UGT1A1)|Concentration in container" unit="µmol/l" persistable="0" formulaId="4441" />
    <Observer id="4460" entityId="AW29AbU9HUOd-vS9h6oiXA" name="Concentration in container" path="apap_val_po_20mgkg|Organism|Fat|BloodCells|CYP1A2|Concentration in container" unit="µmol/l" persistable="0" formulaId="4461" />
    <Observer id="4480" entityId="Aehz4PbH70SZR2pz3sFpVw" name="Concentration in container" path="apap_val_po_20mgkg|Organism|Fat|BloodCells|GSTT1|Concentration in container" unit="µmol/l" persistable="0" formulaId="4481" />
    <Observer id="4486" entityId="vZk3XqJHB0e8079wHf9GcQ" name="Concentration in container" path="apap_val_po_20mgkg|Organism|Fat|BloodCells|acetaminophen|Concentration in container" unit="µmol/l" persistable="0" formulaId="4487" />
    <Observer id="4492" entityId="4Z9bueFCxUi2YtJCnjCUiQ" name="Concentration in container" path="apap_val_po_20mgkg|Organism|Fat|BloodCells|APAPC|Concentration in container" unit="µmol/l" persistable="0" formulaId="4493" />
    <Observer id="4498" entityId="2fn647lLaEWyZiUlSLLQeQ" name="Concentration in container" path="apap_val_po_20mgkg|Organism|Fat|BloodCells|NAPQI|Concentration in container" unit="µmol/l" persistable="0" formulaId="4499" />
    <Observer id="4504" entityId="MSmeqTzcuUSlht0thxh5MA" name="Concentration in container" path="apap_val_po_20mgkg|Organism|Fat|BloodCells|APAPS|Concentration in container" unit="µmol/l" persistable="0" formulaId="4505" />
    <Observer id="4510" entityId="NNUBZ5BQCUSjIjORLb-7Kg" name="Concentration in container" path="apap_val_po_20mgkg|Organism|Fat|BloodCells|APAPG|Concentration in container" unit="µmol/l" persistable="0" formulaId="4511" />
    <Observer id="4556" entityId="MPwsZUuJzE60-NGM2OoC_w" name="Concentration in container" path="apap_val_po_20mgkg|Organism|Fat|Interstitial|acetaminophen|Concentration in container" unit="µmol/l" persistable="0" formulaId="4557" />
    <Observer id="4564" entityId="swsnXh7lWUu2z4NcZzH3Hw" name="Concentration in container" path="apap_val_po_20mgkg|Organism|Fat|Interstitial|APAPC|Concentration in container" unit="µmol/l" persistable="0" formulaId="4565" />
    <Observer id="4572" entityId="MDg3G9OA5Eyset5hOE_iuw" name="Concentration in container" path="apap_val_po_20mgkg|Organism|Fat|Interstitial|NAPQI|Concentration in container" unit="µmol/l" persistable="0" formulaId="4573" />
    <Observer id="4580" entityId="G0XozUf4Ck-JGNEvkMLKgA" name="Concentration in container" path="apap_val_po_20mgkg|Organism|Fat|Interstitial|APAPS|Concentration in container" unit="µmol/l" persistable="0" formulaId="4581" />
    <Observer id="4588" entityId="6A4Un4799kSEnW9RYW47Ew" name="Concentration in container" path="apap_val_po_20mgkg|Organism|Fat|Interstitial|APAPG|Concentration in container" unit="µmol/l" persistable="0" formulaId="4589" />
    <Observer id="4611" entityId="WJTzQjz13kWEKNsmjH-Pwg" name="Concentration in container" path="apap_val_po_20mgkg|Organism|Fat|Intracellular|CYP2E1|Concentration in container" unit="µmol/l" persistable="0" formulaId="4612" />
    <Observer id="4629" entityId="LQRgjIp2ckC69xsZ0bJgiA" name="Concentration in container" path="apap_val_po_20mgkg|Organism|Fat|Intracellular|CYP3A4|Concentration in container" unit="µmol/l" persistable="0" formulaId="4630" />
    <Observer id="4647" entityId="G77TUEcZd0mJBog2Q2guZg" name="Concentration in container" path="apap_val_po_20mgkg|Organism|Fat|Intracellular|ABCC1|Concentration in container" unit="µmol/l" persistable="0" formulaId="4648" />
    <Observer id="4665" entityId="EyUS59czOk-AZIX3F-N1Bg" name="Concentration in container" path="apap_val_po_20mgkg|Organism|Fat|Intracellular|ABCC4|Concentration in container" unit="µmol/l" persistable="0" formulaId="4666" />
    <Observer id="4683" entityId="0G0ogJz4JUKdUiZ60SQvfg" name="Concentration in container" path="apap_val_po_20mgkg|Organism|Fat|Intracellular|ABCG2|Concentration in container" unit="µmol/l" persistable="0" formulaId="4684" />
    <Observer id="4701" entityId="NKQzzrkPOUylfh3LRFr8Qw" name="Concentration in container" path="apap_val_po_20mgkg|Organism|Fat|Intracellular|ABCB1|Concentration in container" unit="µmol/l" persistable="0" formulaId="4702" />
    <Observer id="4719" entityId="WIs1k_sSu0-WzSyNTCa7dQ" name="Concentration in container" path="apap_val_po_20mgkg|Organism|Fat|Intracellular|SULT1A1|Concentration in container" unit="µmol/l" persistable="0" formulaId="4720" />
    <Observer id="4737" entityId="oNeoZ5Fc10GtUEGdcTqz0A" name="Concentration in container" path="apap_val_po_20mgkg|Organism|Fat|Intracellular|SULT1E1|Concentration in container" unit="µmol/l" persistable="0" formulaId="4738" />
    <Observer id="4755" entityId="CyfS2q3SQEqseYyxCaTjWw" name="Concentration in container" path="apap_val_po_20mgkg|Organism|Fat|Intracellular|SULT1A3|Concentration in container" unit="µmol/l" persistable="0" formulaId="4756" />
    <Observer id="4773" entityId="YiBa0Q0LLEeBW5HnX5TKiw" name="Concentration in container" path="apap_val_po_20mgkg|Organism|Fat|Intracellular|SULT1A3 1|Concentration in container" unit="µmol/l" persistable="0" formulaId="4774" />
    <Observer id="4791" entityId="xCItkocfLUyju_ucitGAHg" name="Concentration in container" path="apap_val_po_20mgkg|Organism|Fat|Intracellular|SULT2A1|Concentration in container" unit="µmol/l" persistable="0" formulaId="4792" />
    <Observer id="4809" entityId="tsHkGtJKIEyfXxZZx7kY2A" name="Concentration in container" path="apap_val_po_20mgkg|Organism|Fat|Intracellular|UGT1A6 (UGT1A1)|Concentration in container" unit="µmol/l" persistable="0" formulaId="4810" />
    <Observer id="4827" entityId="7_B44q_BekCN0XXgdJi0mA" name="Concentration in container" path="apap_val_po_20mgkg|Organism|Fat|Intracellular|UGT1A1|Concentration in container" unit="µmol/l" persistable="0" formulaId="4828" />
    <Observer id="4845" entityId="fgRrd-ZC0EWVsG6Iot_v8Q" name="Concentration in container" path="apap_val_po_20mgkg|Organism|Fat|Intracellular|UGT1A9 (UGT1A1)|Concentration in container" unit="µmol/l" persistable="0" formulaId="4846" />
    <Observer id="4863" entityId="Ru5pzxvZyk2cVr7ctP0Cfw" name="Concentration in container" path="apap_val_po_20mgkg|Organism|Fat|Intracellular|CYP1A2|Concentration in container" unit="µmol/l" persistable="0" formulaId="4864" />
    <Observer id="4881" entityId="YRh8In1JPkSRupVwyDjNcQ" name="Concentration in container" path="apap_val_po_20mgkg|Organism|Fat|Intracellular|GSTT1|Concentration in container" unit="µmol/l" persistable="0" formulaId="4882" />
    <Observer id="4899" entityId="xabx6Nih4keaQ45apmBAmQ" name="Concentration in container" path="apap_val_po_20mgkg|Organism|Fat|Intracellular|ABCC3|Concentration in container" unit="µmol/l" persistable="0" formulaId="4900" />
    <Observer id="4907" entityId="gE0-vNmciUiEG8TR7HD8aw" name="Concentration in container" path="apap_val_po_20mgkg|Organism|Fat|Intracellular|acetaminophen|Concentration in container" unit="µmol/l" persistable="0" formulaId="4908" />
    <Observer id="4915" entityId="KY6KzfdP7E-SN-XIvf9vfw" name="Concentration in container" path="apap_val_po_20mgkg|Organism|Fat|Intracellular|APAPC|Concentration in container" unit="µmol/l" persistable="0" formulaId="4916" />
    <Observer id="4923" entityId="07KXnfxFwkKo5L5EBeYlFw" name="Concentration in container" path="apap_val_po_20mgkg|Organism|Fat|Intracellular|NAPQI|Concentration in container" unit="µmol/l" persistable="0" formulaId="4924" />
    <Observer id="4931" entityId="V9TgeF4JE06xVwH63Z8cQw" name="Concentration in container" path="apap_val_po_20mgkg|Organism|Fat|Intracellular|APAPS|Concentration in container" unit="µmol/l" persistable="0" formulaId="4932" />
    <Observer id="4939" entityId="LzRWggPQuE-A_jiYLRnWcA" name="Concentration in container" path="apap_val_po_20mgkg|Organism|Fat|Intracellular|APAPG|Concentration in container" unit="µmol/l" persistable="0" formulaId="4940" />
    <Observer id="4973" entityId="vENYw52se0qBcW8yLB7Drg" name="Interstitial Unbound" path="apap_val_po_20mgkg|Organism|Fat|acetaminophen|Interstitial Unbound" unit="µmol/l" persistable="0" formulaId="4974" />
    <Observer id="4975" entityId="ehF-TVA-gkKCTTUVttIWMA" name="Intracellular Unbound" path="apap_val_po_20mgkg|Organism|Fat|acetaminophen|Intracellular Unbound" unit="µmol/l" persistable="0" formulaId="4976" />
    <Observer id="4977" entityId="AZTDP1FNJEG6tbLppTBd3Q" name="Tissue" path="apap_val_po_20mgkg|Organism|Fat|acetaminophen|Tissue" unit="µmol/l" persistable="0" formulaId="4978" />
    <Observer id="4979" entityId="q5Hj9C5DPEqOPEu5DCPUWw" name="Interstitial Unbound" path="apap_val_po_20mgkg|Organism|Fat|APAPC|Interstitial Unbound" unit="µmol/l" persistable="0" formulaId="4980" />
    <Observer id="4981" entityId="EV0GdRnBf0uIqR0X559rpg" name="Intracellular Unbound" path="apap_val_po_20mgkg|Organism|Fat|APAPC|Intracellular Unbound" unit="µmol/l" persistable="0" formulaId="4982" />
    <Observer id="4983" entityId="8dZUVv5gC0GNwRdfSghQkA" name="Tissue" path="apap_val_po_20mgkg|Organism|Fat|APAPC|Tissue" unit="µmol/l" persistable="0" formulaId="4984" />
    <Observer id="4985" entityId="29DTdXqQekOEQlNQ2F8lxQ" name="Interstitial Unbound" path="apap_val_po_20mgkg|Organism|Fat|NAPQI|Interstitial Unbound" unit="µmol/l" persistable="0" formulaId="4986" />
    <Observer id="4987" entityId="FAcWxAoVfUCXHbQ1wLLlfA" name="Intracellular Unbound" path="apap_val_po_20mgkg|Organism|Fat|NAPQI|Intracellular Unbound" unit="µmol/l" persistable="0" formulaId="4988" />
    <Observer id="4989" entityId="e5H1lp_OhkusCOSxloPGug" name="Tissue" path="apap_val_po_20mgkg|Organism|Fat|NAPQI|Tissue" unit="µmol/l" persistable="0" formulaId="4990" />
    <Observer id="4991" entityId="Ccyw6-3OkEKfYhehlhXkeA" name="Interstitial Unbound" path="apap_val_po_20mgkg|Organism|Fat|APAPS|Interstitial Unbound" unit="µmol/l" persistable="0" formulaId="4992" />
    <Observer id="4993" entityId="W16qBuZHIEGi8z4Ft3b8rg" name="Intracellular Unbound" path="apap_val_po_20mgkg|Organism|Fat|APAPS|Intracellular Unbound" unit="µmol/l" persistable="0" formulaId="4994" />
    <Observer id="4995" entityId="IkWC3V0SHUy1kfETtJ4sdg" name="Tissue" path="apap_val_po_20mgkg|Organism|Fat|APAPS|Tissue" unit="µmol/l" persistable="0" formulaId="4996" />
    <Observer id="4997" entityId="jEB-7WqDc0SAVgPf8UUyvw" name="Interstitial Unbound" path="apap_val_po_20mgkg|Organism|Fat|APAPG|Interstitial Unbound" unit="µmol/l" persistable="0" formulaId="4998" />
    <Observer id="4999" entityId="iAXBiZv8q0-0f5XTZJbgWA" name="Intracellular Unbound" path="apap_val_po_20mgkg|Organism|Fat|APAPG|Intracellular Unbound" unit="µmol/l" persistable="0" formulaId="5000" />
    <Observer id="5001" entityId="xss1cLA2lE2LuKF9iB86uA" name="Tissue" path="apap_val_po_20mgkg|Organism|Fat|APAPG|Tissue" unit="µmol/l" persistable="0" formulaId="5002" />
    <Observer id="5068" entityId="2EapMD0mwEi6cRcfcadOdg" name="Concentration in container" path="apap_val_po_20mgkg|Organism|Gonads|Plasma|CYP2E1|Concentration in container" unit="µmol/l" persistable="0" formulaId="5069" />
    <Observer id="5088" entityId="Dj0um_HHb0CBnEmffImAIw" name="Concentration in container" path="apap_val_po_20mgkg|Organism|Gonads|Plasma|CYP3A4|Concentration in container" unit="µmol/l" persistable="0" formulaId="5089" />
    <Observer id="5108" entityId="7Iegv-MNOUejGZSyhCdvYQ" name="Concentration in container" path="apap_val_po_20mgkg|Organism|Gonads|Plasma|SULT1A1|Concentration in container" unit="µmol/l" persistable="0" formulaId="5109" />
    <Observer id="5128" entityId="X34ulny6YkKf2x4xeIJEiw" name="Concentration in container" path="apap_val_po_20mgkg|Organism|Gonads|Plasma|SULT1E1|Concentration in container" unit="µmol/l" persistable="0" formulaId="5129" />
    <Observer id="5148" entityId="-ON16FcVMk24sSOUsfaZ6g" name="Concentration in container" path="apap_val_po_20mgkg|Organism|Gonads|Plasma|SULT1A3|Concentration in container" unit="µmol/l" persistable="0" formulaId="5149" />
    <Observer id="5168" entityId="-ydLz7flpUuBFdbDJ7jq-Q" name="Concentration in container" path="apap_val_po_20mgkg|Organism|Gonads|Plasma|SULT1A3 1|Concentration in container" unit="µmol/l" persistable="0" formulaId="5169" />
    <Observer id="5188" entityId="JuTA6JRUn0-BaIYNgIq_2Q" name="Concentration in container" path="apap_val_po_20mgkg|Organism|Gonads|Plasma|SULT2A1|Concentration in container" unit="µmol/l" persistable="0" formulaId="5189" />
    <Observer id="5208" entityId="NIBqnu9-AkWyJyAHwcVsfg" name="Concentration in container" path="apap_val_po_20mgkg|Organism|Gonads|Plasma|UGT1A6 (UGT1A1)|Concentration in container" unit="µmol/l" persistable="0" formulaId="5209" />
    <Observer id="5228" entityId="DyFUI7kWh0uhbYMdetFnXw" name="Concentration in container" path="apap_val_po_20mgkg|Organism|Gonads|Plasma|UGT1A1|Concentration in container" unit="µmol/l" persistable="0" formulaId="5229" />
    <Observer id="5248" entityId="vJU-RFpW-UmgniUmJopsQA" name="Concentration in container" path="apap_val_po_20mgkg|Organism|Gonads|Plasma|UGT1A9 (UGT1A1)|Concentration in container" unit="µmol/l" persistable="0" formulaId="5249" />
    <Observer id="5268" entityId="OV2eC9s3xE6sX2NLTLNINg" name="Concentration in container" path="apap_val_po_20mgkg|Organism|Gonads|Plasma|CYP1A2|Concentration in container" unit="µmol/l" persistable="0" formulaId="5269" />
    <Observer id="5288" entityId="gMCTt-Ln90ar3Mywx9Dorg" name="Concentration in container" path="apap_val_po_20mgkg|Organism|Gonads|Plasma|GSTT1|Concentration in container" unit="µmol/l" persistable="0" formulaId="5289" />
    <Observer id="5295" entityId="s0wcjgJRlUWTswye50NT9w" name="Concentration in container" path="apap_val_po_20mgkg|Organism|Gonads|Plasma|acetaminophen|Concentration in container" unit="µmol/l" persistable="0" formulaId="5296" />
    <Observer id="5302" entityId="b4KPNQWV6UOw67NiWUdTOw" name="Concentration in container" path="apap_val_po_20mgkg|Organism|Gonads|Plasma|APAPC|Concentration in container" unit="µmol/l" persistable="0" formulaId="5303" />
    <Observer id="5309" entityId="qSl88Diac0G0I5D3Qkl2Hg" name="Concentration in container" path="apap_val_po_20mgkg|Organism|Gonads|Plasma|NAPQI|Concentration in container" unit="µmol/l" persistable="0" formulaId="5310" />
    <Observer id="5316" entityId="V6jzgW61Vky2js94W16XyQ" name="Concentration in container" path="apap_val_po_20mgkg|Organism|Gonads|Plasma|APAPS|Concentration in container" unit="µmol/l" persistable="0" formulaId="5317" />
    <Observer id="5323" entityId="ocetKVsM_ESKVLh1zDXEtA" name="Concentration in container" path="apap_val_po_20mgkg|Organism|Gonads|Plasma|APAPG|Concentration in container" unit="µmol/l" persistable="0" formulaId="5324" />
    <Observer id="5379" entityId="fuLjoS2DOU-H7XKK0BqBOw" name="Concentration in container" path="apap_val_po_20mgkg|Organism|Gonads|BloodCells|CYP2E1|Concentration in container" unit="µmol/l" persistable="0" formulaId="5380" />
    <Observer id="5399" entityId="Awd1sMrV0UWHuz6EWse02w" name="Concentration in container" path="apap_val_po_20mgkg|Organism|Gonads|BloodCells|CYP3A4|Concentration in container" unit="µmol/l" persistable="0" formulaId="5400" />
    <Observer id="5419" entityId="CT-a7fCOi0yv6JZXoGMx_Q" name="Concentration in container" path="apap_val_po_20mgkg|Organism|Gonads|BloodCells|SULT1A1|Concentration in container" unit="µmol/l" persistable="0" formulaId="5420" />
    <Observer id="5439" entityId="va15Xoj3NUOV26w4vvFt4A" name="Concentration in container" path="apap_val_po_20mgkg|Organism|Gonads|BloodCells|SULT1E1|Concentration in container" unit="µmol/l" persistable="0" formulaId="5440" />
    <Observer id="5459" entityId="Pko9Ic0HAkCuRa5Aw_YgwA" name="Concentration in container" path="apap_val_po_20mgkg|Organism|Gonads|BloodCells|SULT1A3|Concentration in container" unit="µmol/l" persistable="0" formulaId="5460" />
    <Observer id="5479" entityId="YoyOWsWXcUqMmgjS3WR5yA" name="Concentration in container" path="apap_val_po_20mgkg|Organism|Gonads|BloodCells|SULT1A3 1|Concentration in container" unit="µmol/l" persistable="0" formulaId="5480" />
    <Observer id="5499" entityId="8WcYspc9pE-xCAJLuVlPVQ" name="Concentration in container" path="apap_val_po_20mgkg|Organism|Gonads|BloodCells|SULT2A1|Concentration in container" unit="µmol/l" persistable="0" formulaId="5500" />
    <Observer id="5519" entityId="yNXXI2gerkWCRpp5BPFz0g" name="Concentration in container" path="apap_val_po_20mgkg|Organism|Gonads|BloodCells|UGT1A6 (UGT1A1)|Concentration in container" unit="µmol/l" persistable="0" formulaId="5520" />
    <Observer id="5539" entityId="5CB5JaRG2kenxqUGmc9lMw" name="Concentration in container" path="apap_val_po_20mgkg|Organism|Gonads|BloodCells|UGT1A1|Concentration in container" unit="µmol/l" persistable="0" formulaId="5540" />
    <Observer id="5559" entityId="Paub_5GAL0yctGQopByMrg" name="Concentration in container" path="apap_val_po_20mgkg|Organism|Gonads|BloodCells|UGT1A9 (UGT1A1)|Concentration in container" unit="µmol/l" persistable="0" formulaId="5560" />
    <Observer id="5579" entityId="eFqDfnMGOEGFWZNY4dwxkg" name="Concentration in container" path="apap_val_po_20mgkg|Organism|Gonads|BloodCells|CYP1A2|Concentration in container" unit="µmol/l" persistable="0" formulaId="5580" />
    <Observer id="5599" entityId="yvh-fAu_vUiTgA1ba6yXPA" name="Concentration in container" path="apap_val_po_20mgkg|Organism|Gonads|BloodCells|GSTT1|Concentration in container" unit="µmol/l" persistable="0" formulaId="5600" />
    <Observer id="5606" entityId="l9NiTYqWhUOSjWzFaQn2JA" name="Concentration in container" path="apap_val_po_20mgkg|Organism|Gonads|BloodCells|acetaminophen|Concentration in container" unit="µmol/l" persistable="0" formulaId="5607" />
    <Observer id="5613" entityId="u_ebaM5wEE--wmDO0rKu0g" name="Concentration in container" path="apap_val_po_20mgkg|Organism|Gonads|BloodCells|APAPC|Concentration in container" unit="µmol/l" persistable="0" formulaId="5614" />
    <Observer id="5620" entityId="mNFQdnAYokGRxZ8-nqJuPQ" name="Concentration in container" path="apap_val_po_20mgkg|Organism|Gonads|BloodCells|NAPQI|Concentration in container" unit="µmol/l" persistable="0" formulaId="5621" />
    <Observer id="5627" entityId="VF7BsZyBYEqtM8cOa4RIZA" name="Concentration in container" path="apap_val_po_20mgkg|Organism|Gonads|BloodCells|APAPS|Concentration in container" unit="µmol/l" persistable="0" formulaId="5628" />
    <Observer id="5634" entityId="kToLhqEbWUuNaHy1RwQaYQ" name="Concentration in container" path="apap_val_po_20mgkg|Organism|Gonads|BloodCells|APAPG|Concentration in container" unit="µmol/l" persistable="0" formulaId="5635" />
    <Observer id="5680" entityId="gNLSS9M13U-EemNNX6JgrQ" name="Concentration in container" path="apap_val_po_20mgkg|Organism|Gonads|Interstitial|acetaminophen|Concentration in container" unit="µmol/l" persistable="0" formulaId="5681" />
    <Observer id="5688" entityId="IrBtbzB4P0-jQZclRM5zLg" name="Concentration in container" path="apap_val_po_20mgkg|Organism|Gonads|Interstitial|APAPC|Concentration in container" unit="µmol/l" persistable="0" formulaId="5689" />
    <Observer id="5696" entityId="BqpUEXZNSEmq0Iv1UUV1oA" name="Concentration in container" path="apap_val_po_20mgkg|Organism|Gonads|Interstitial|NAPQI|Concentration in container" unit="µmol/l" persistable="0" formulaId="5697" />
    <Observer id="5704" entityId="yxdesh9NtEOGVZQIra58aw" name="Concentration in container" path="apap_val_po_20mgkg|Organism|Gonads|Interstitial|APAPS|Concentration in container" unit="µmol/l" persistable="0" formulaId="5705" />
    <Observer id="5712" entityId="B0NAjHPeMky1qDzOv-0r9Q" name="Concentration in container" path="apap_val_po_20mgkg|Organism|Gonads|Interstitial|APAPG|Concentration in container" unit="µmol/l" persistable="0" formulaId="5713" />
    <Observer id="5735" entityId="SOuEKbu6G02QWhQ3TCu-lA" name="Concentration in container" path="apap_val_po_20mgkg|Organism|Gonads|Intracellular|CYP2E1|Concentration in container" unit="µmol/l" persistable="0" formulaId="5736" />
    <Observer id="5753" entityId="9eMBgAjYvECc37vqhHbScA" name="Concentration in container" path="apap_val_po_20mgkg|Organism|Gonads|Intracellular|CYP3A4|Concentration in container" unit="µmol/l" persistable="0" formulaId="5754" />
    <Observer id="5771" entityId="v04fdHYu40aJkIGAACCn7g" name="Concentration in container" path="apap_val_po_20mgkg|Organism|Gonads|Intracellular|ABCC1|Concentration in container" unit="µmol/l" persistable="0" formulaId="5772" />
    <Observer id="5789" entityId="rGyDHJZM1E-fMKaWpRQ3AQ" name="Concentration in container" path="apap_val_po_20mgkg|Organism|Gonads|Intracellular|ABCC4|Concentration in container" unit="µmol/l" persistable="0" formulaId="5790" />
    <Observer id="5807" entityId="Feey81LRUUG9PK_K1H8fYw" name="Concentration in container" path="apap_val_po_20mgkg|Organism|Gonads|Intracellular|ABCG2|Concentration in container" unit="µmol/l" persistable="0" formulaId="5808" />
    <Observer id="5825" entityId="M-_87c5QnEebKpPZc0SdhQ" name="Concentration in container" path="apap_val_po_20mgkg|Organism|Gonads|Intracellular|ABCB1|Concentration in container" unit="µmol/l" persistable="0" formulaId="5826" />
    <Observer id="5843" entityId="SZt6dyhmxU2kph26pyci9Q" name="Concentration in container" path="apap_val_po_20mgkg|Organism|Gonads|Intracellular|SULT1A1|Concentration in container" unit="µmol/l" persistable="0" formulaId="5844" />
    <Observer id="5861" entityId="GQLLvqutOU6Cmw0dopB3qw" name="Concentration in container" path="apap_val_po_20mgkg|Organism|Gonads|Intracellular|SULT1E1|Concentration in container" unit="µmol/l" persistable="0" formulaId="5862" />
    <Observer id="5879" entityId="Zg0qKHI_UEKX88K8oRcgqw" name="Concentration in container" path="apap_val_po_20mgkg|Organism|Gonads|Intracellular|SULT1A3|Concentration in container" unit="µmol/l" persistable="0" formulaId="5880" />
    <Observer id="5897" entityId="N9nZug_0EE6pSaSnfvjwOw" name="Concentration in container" path="apap_val_po_20mgkg|Organism|Gonads|Intracellular|SULT1A3 1|Concentration in container" unit="µmol/l" persistable="0" formulaId="5898" />
    <Observer id="5915" entityId="bsKgN9qZO0i3qD20To2HQQ" name="Concentration in container" path="apap_val_po_20mgkg|Organism|Gonads|Intracellular|SULT2A1|Concentration in container" unit="µmol/l" persistable="0" formulaId="5916" />
    <Observer id="5933" entityId="rnAwD_RizEee23UzeYXuSA" name="Concentration in container" path="apap_val_po_20mgkg|Organism|Gonads|Intracellular|UGT1A6 (UGT1A1)|Concentration in container" unit="µmol/l" persistable="0" formulaId="5934" />
    <Observer id="5951" entityId="TmyPU_uu4kK1imBF8qF-MQ" name="Concentration in container" path="apap_val_po_20mgkg|Organism|Gonads|Intracellular|UGT1A1|Concentration in container" unit="µmol/l" persistable="0" formulaId="5952" />
    <Observer id="5969" entityId="pFOEB4ZOrUmhESBUI3x1GQ" name="Concentration in container" path="apap_val_po_20mgkg|Organism|Gonads|Intracellular|UGT1A9 (UGT1A1)|Concentration in container" unit="µmol/l" persistable="0" formulaId="5970" />
    <Observer id="5987" entityId="C17jX-L0CE6UyMELU-yokw" name="Concentration in container" path="apap_val_po_20mgkg|Organism|Gonads|Intracellular|CYP1A2|Concentration in container" unit="µmol/l" persistable="0" formulaId="5988" />
    <Observer id="6005" entityId="RLXFpayP0ECzGU4DQtslLA" name="Concentration in container" path="apap_val_po_20mgkg|Organism|Gonads|Intracellular|GSTT1|Concentration in container" unit="µmol/l" persistable="0" formulaId="6006" />
    <Observer id="6023" entityId="ETVoVdiDLEqlFC_zt5ToQQ" name="Concentration in container" path="apap_val_po_20mgkg|Organism|Gonads|Intracellular|ABCC3|Concentration in container" unit="µmol/l" persistable="0" formulaId="6024" />
    <Observer id="6031" entityId="6s7f6OnrR0e2NjEWCp-E2Q" name="Concentration in container" path="apap_val_po_20mgkg|Organism|Gonads|Intracellular|acetaminophen|Concentration in container" unit="µmol/l" persistable="0" formulaId="6032" />
    <Observer id="6039" entityId="hsCFg5QQZUSfkD6FgUIriA" name="Concentration in container" path="apap_val_po_20mgkg|Organism|Gonads|Intracellular|APAPC|Concentration in container" unit="µmol/l" persistable="0" formulaId="6040" />
    <Observer id="6047" entityId="kMVD7adcIUmOQbJVvFgRuA" name="Concentration in container" path="apap_val_po_20mgkg|Organism|Gonads|Intracellular|NAPQI|Concentration in container" unit="µmol/l" persistable="0" formulaId="6048" />
    <Observer id="6055" entityId="7B6gwzvYQU-2NFUmkRmN0Q" name="Concentration in container" path="apap_val_po_20mgkg|Organism|Gonads|Intracellular|APAPS|Concentration in container" unit="µmol/l" persistable="0" formulaId="6056" />
    <Observer id="6063" entityId="6BH0bKaoik6iASg6mGTm7A" name="Concentration in container" path="apap_val_po_20mgkg|Organism|Gonads|Intracellular|APAPG|Concentration in container" unit="µmol/l" persistable="0" formulaId="6064" />
    <Observer id="6097" entityId="cLnKKHLX30SISenof8XCvw" name="Interstitial Unbound" path="apap_val_po_20mgkg|Organism|Gonads|acetaminophen|Interstitial Unbound" unit="µmol/l" persistable="0" formulaId="6098" />
    <Observer id="6099" entityId="Sp8PR82yJ0CZHtC8VWamHQ" name="Intracellular Unbound" path="apap_val_po_20mgkg|Organism|Gonads|acetaminophen|Intracellular Unbound" unit="µmol/l" persistable="0" formulaId="6100" />
    <Observer id="6101" entityId="EU-aiPfNG0qMlPY5kT4s4w" name="Tissue" path="apap_val_po_20mgkg|Organism|Gonads|acetaminophen|Tissue" unit="µmol/l" persistable="0" formulaId="6102" />
    <Observer id="6103" entityId="dBc-dSIDakWU9IOnc8M9Vw" name="Interstitial Unbound" path="apap_val_po_20mgkg|Organism|Gonads|APAPC|Interstitial Unbound" unit="µmol/l" persistable="0" formulaId="6104" />
    <Observer id="6105" entityId="NlxeQOiYU0uCyq80IkjxRw" name="Intracellular Unbound" path="apap_val_po_20mgkg|Organism|Gonads|APAPC|Intracellular Unbound" unit="µmol/l" persistable="0" formulaId="6106" />
    <Observer id="6107" entityId="ssJeMoJ-dUq_k3QxQSxkuQ" name="Tissue" path="apap_val_po_20mgkg|Organism|Gonads|APAPC|Tissue" unit="µmol/l" persistable="0" formulaId="6108" />
    <Observer id="6109" entityId="F1mdJQtUwkSWX-EWAXcMTQ" name="Interstitial Unbound" path="apap_val_po_20mgkg|Organism|Gonads|NAPQI|Interstitial Unbound" unit="µmol/l" persistable="0" formulaId="6110" />
    <Observer id="6111" entityId="6-fwT1bOX0CvdOyt3dNNxg" name="Intracellular Unbound" path="apap_val_po_20mgkg|Organism|Gonads|NAPQI|Intracellular Unbound" unit="µmol/l" persistable="0" formulaId="6112" />
    <Observer id="6113" entityId="T14vQXhRGkCeU7bVr5eCAw" name="Tissue" path="apap_val_po_20mgkg|Organism|Gonads|NAPQI|Tissue" unit="µmol/l" persistable="0" formulaId="6114" />
    <Observer id="6115" entityId="2-DlPfZyKEWvLP4xEQFfCg" name="Interstitial Unbound" path="apap_val_po_20mgkg|Organism|Gonads|APAPS|Interstitial Unbound" unit="µmol/l" persistable="0" formulaId="6116" />
    <Observer id="6117" entityId="Vnvr11HLN0aOtygKf4oN6g" name="Intracellular Unbound" path="apap_val_po_20mgkg|Organism|Gonads|APAPS|Intracellular Unbound" unit="µmol/l" persistable="0" formulaId="6118" />
    <Observer id="6119" entityId="YtQkxfy6u0eW51FoaH9ipA" name="Tissue" path="apap_val_po_20mgkg|Organism|Gonads|APAPS|Tissue" unit="µmol/l" persistable="0" formulaId="6120" />
    <Observer id="6121" entityId="ym5pJUrO3kaMPaiRJ9gIPQ" name="Interstitial Unbound" path="apap_val_po_20mgkg|Organism|Gonads|APAPG|Interstitial Unbound" unit="µmol/l" persistable="0" formulaId="6122" />
    <Observer id="6123" entityId="ZlWSRbIlAU2noAV-KqzHcg" name="Intracellular Unbound" path="apap_val_po_20mgkg|Organism|Gonads|APAPG|Intracellular Unbound" unit="µmol/l" persistable="0" formulaId="6124" />
    <Observer id="6125" entityId="V9eHSV0b-0OCgTqB2PXshw" name="Tissue" path="apap_val_po_20mgkg|Organism|Gonads|APAPG|Tissue" unit="µmol/l" persistable="0" formulaId="6126" />
    <Observer id="6192" entityId="6DpZyvp8skyCJ79OICdUxg" name="Concentration in container" path="apap_val_po_20mgkg|Organism|Heart|Plasma|CYP2E1|Concentration in container" unit="µmol/l" persistable="0" formulaId="6193" />
    <Observer id="6212" entityId="nw0ens0Lh0Ca0mSFAYk8Tw" name="Concentration in container" path="apap_val_po_20mgkg|Organism|Heart|Plasma|CYP3A4|Concentration in container" unit="µmol/l" persistable="0" formulaId="6213" />
    <Observer id="6232" entityId="MVvzI81TlUW-Kx1UNlisFA" name="Concentration in container" path="apap_val_po_20mgkg|Organism|Heart|Plasma|SULT1A1|Concentration in container" unit="µmol/l" persistable="0" formulaId="6233" />
    <Observer id="6252" entityId="T76LPeBBU06khqRxH3wmzg" name="Concentration in container" path="apap_val_po_20mgkg|Organism|Heart|Plasma|SULT1E1|Concentration in container" unit="µmol/l" persistable="0" formulaId="6253" />
    <Observer id="6272" entityId="CdUUMOfybUyM9oN7MwWqJg" name="Concentration in container" path="apap_val_po_20mgkg|Organism|Heart|Plasma|SULT1A3|Concentration in container" unit="µmol/l" persistable="0" formulaId="6273" />
    <Observer id="6292" entityId="5WB7KyNY7U2yZKBvmS4o7w" name="Concentration in container" path="apap_val_po_20mgkg|Organism|Heart|Plasma|SULT1A3 1|Concentration in container" unit="µmol/l" persistable="0" formulaId="6293" />
    <Observer id="6312" entityId="-rpvVSVATUGQYxYJCMlslw" name="Concentration in container" path="apap_val_po_20mgkg|Organism|Heart|Plasma|SULT2A1|Concentration in container" unit="µmol/l" persistable="0" formulaId="6313" />
    <Observer id="6332" entityId="iRod3jHBaEq5dsdcW_X3FA" name="Concentration in container" path="apap_val_po_20mgkg|Organism|Heart|Plasma|UGT1A6 (UGT1A1)|Concentration in container" unit="µmol/l" persistable="0" formulaId="6333" />
    <Observer id="6352" entityId="VPcvEh37t0qGmHU_44RMYw" name="Concentration in container" path="apap_val_po_20mgkg|Organism|Heart|Plasma|UGT1A1|Concentration in container" unit="µmol/l" persistable="0" formulaId="6353" />
    <Observer id="6372" entityId="ywDwSVhBwUmDdeIo9KlTXg" name="Concentration in container" path="apap_val_po_20mgkg|Organism|Heart|Plasma|UGT1A9 (UGT1A1)|Concentration in container" unit="µmol/l" persistable="0" formulaId="6373" />
    <Observer id="6392" entityId="VTK-HztzkEiuJ_fc3f-yHA" name="Concentration in container" path="apap_val_po_20mgkg|Organism|Heart|Plasma|CYP1A2|Concentration in container" unit="µmol/l" persistable="0" formulaId="6393" />
    <Observer id="6412" entityId="E0zLIgug2Eah6QEd8WwZRg" name="Concentration in container" path="apap_val_po_20mgkg|Organism|Heart|Plasma|GSTT1|Concentration in container" unit="µmol/l" persistable="0" formulaId="6413" />
    <Observer id="6419" entityId="E7lAO5sQ1UGSz7W22FD63w" name="Concentration in container" path="apap_val_po_20mgkg|Organism|Heart|Plasma|acetaminophen|Concentration in container" unit="µmol/l" persistable="0" formulaId="6420" />
    <Observer id="6426" entityId="R9heFQg3A0-Yxq_PkigN5A" name="Concentration in container" path="apap_val_po_20mgkg|Organism|Heart|Plasma|APAPC|Concentration in container" unit="µmol/l" persistable="0" formulaId="6427" />
    <Observer id="6433" entityId="wLUqBCLs_kmj4vzz2o0zlw" name="Concentration in container" path="apap_val_po_20mgkg|Organism|Heart|Plasma|NAPQI|Concentration in container" unit="µmol/l" persistable="0" formulaId="6434" />
    <Observer id="6440" entityId="Slvf-bDq302vUi-wyDO8nQ" name="Concentration in container" path="apap_val_po_20mgkg|Organism|Heart|Plasma|APAPS|Concentration in container" unit="µmol/l" persistable="0" formulaId="6441" />
    <Observer id="6447" entityId="BI9XpaYGfkqtEeeTuhENpQ" name="Concentration in container" path="apap_val_po_20mgkg|Organism|Heart|Plasma|APAPG|Concentration in container" unit="µmol/l" persistable="0" formulaId="6448" />
    <Observer id="6503" entityId="aUvg1MlunEqKO2NH_fLhRQ" name="Concentration in container" path="apap_val_po_20mgkg|Organism|Heart|BloodCells|CYP2E1|Concentration in container" unit="µmol/l" persistable="0" formulaId="6504" />
    <Observer id="6523" entityId="bbzDlJt0HU-F_hMyWNL0Pg" name="Concentration in container" path="apap_val_po_20mgkg|Organism|Heart|BloodCells|CYP3A4|Concentration in container" unit="µmol/l" persistable="0" formulaId="6524" />
    <Observer id="6543" entityId="YLyBY8UcdUWumVlm80Pi8g" name="Concentration in container" path="apap_val_po_20mgkg|Organism|Heart|BloodCells|SULT1A1|Concentration in container" unit="µmol/l" persistable="0" formulaId="6544" />
    <Observer id="6563" entityId="0GaBuKLU0UCHx4jycBfMug" name="Concentration in container" path="apap_val_po_20mgkg|Organism|Heart|BloodCells|SULT1E1|Concentration in container" unit="µmol/l" persistable="0" formulaId="6564" />
    <Observer id="6583" entityId="zYkemnI4qk2HmoawxQjNtQ" name="Concentration in container" path="apap_val_po_20mgkg|Organism|Heart|BloodCells|SULT1A3|Concentration in container" unit="µmol/l" persistable="0" formulaId="6584" />
    <Observer id="6603" entityId="xEaw8XDwa0uQjwXDI6B3LQ" name="Concentration in container" path="apap_val_po_20mgkg|Organism|Heart|BloodCells|SULT1A3 1|Concentration in container" unit="µmol/l" persistable="0" formulaId="6604" />
    <Observer id="6623" entityId="hOSe3qM_qUS1hNMjtlPYpQ" name="Concentration in container" path="apap_val_po_20mgkg|Organism|Heart|BloodCells|SULT2A1|Concentration in container" unit="µmol/l" persistable="0" formulaId="6624" />
    <Observer id="6643" entityId="UYpxAloxBEyeGl9iqzaSSA" name="Concentration in container" path="apap_val_po_20mgkg|Organism|Heart|BloodCells|UGT1A6 (UGT1A1)|Concentration in container" unit="µmol/l" persistable="0" formulaId="6644" />
    <Observer id="6663" entityId="KQgKpPLCu02UBpIv2HBA6Q" name="Concentration in container" path="apap_val_po_20mgkg|Organism|Heart|BloodCells|UGT1A1|Concentration in container" unit="µmol/l" persistable="0" formulaId="6664" />
    <Observer id="6683" entityId="3g0y_7VIf0C43VfjzRqckg" name="Concentration in container" path="apap_val_po_20mgkg|Organism|Heart|BloodCells|UGT1A9 (UGT1A1)|Concentration in container" unit="µmol/l" persistable="0" formulaId="6684" />
    <Observer id="6703" entityId="nAvqdAhxq0qNwNKDqilh2Q" name="Concentration in container" path="apap_val_po_20mgkg|Organism|Heart|BloodCells|CYP1A2|Concentration in container" unit="µmol/l" persistable="0" formulaId="6704" />
    <Observer id="6723" entityId="OfmyU4XyV0SA_6fAjP3lLA" name="Concentration in container" path="apap_val_po_20mgkg|Organism|Heart|BloodCells|GSTT1|Concentration in container" unit="µmol/l" persistable="0" formulaId="6724" />
    <Observer id="6730" entityId="ttQIwhmNCECfBGhAWaxhgw" name="Concentration in container" path="apap_val_po_20mgkg|Organism|Heart|BloodCells|acetaminophen|Concentration in container" unit="µmol/l" persistable="0" formulaId="6731" />
    <Observer id="6737" entityId="iSadaSvq90KBGsMPS1KeEA" name="Concentration in container" path="apap_val_po_20mgkg|Organism|Heart|BloodCells|APAPC|Concentration in container" unit="µmol/l" persistable="0" formulaId="6738" />
    <Observer id="6744" entityId="acIyMlDA-E65hBM__i2hkQ" name="Concentration in container" path="apap_val_po_20mgkg|Organism|Heart|BloodCells|NAPQI|Concentration in container" unit="µmol/l" persistable="0" formulaId="6745" />
    <Observer id="6751" entityId="4uJ8UCsT4Uyk6w9mc7fKog" name="Concentration in container" path="apap_val_po_20mgkg|Organism|Heart|BloodCells|APAPS|Concentration in container" unit="µmol/l" persistable="0" formulaId="6752" />
    <Observer id="6758" entityId="l0QHUczRkUCcLFBW2G-C0w" name="Concentration in container" path="apap_val_po_20mgkg|Organism|Heart|BloodCells|APAPG|Concentration in container" unit="µmol/l" persistable="0" formulaId="6759" />
    <Observer id="6804" entityId="8tA6hMjC7kytv7OJ9v7dEw" name="Concentration in container" path="apap_val_po_20mgkg|Organism|Heart|Interstitial|acetaminophen|Concentration in container" unit="µmol/l" persistable="0" formulaId="6805" />
    <Observer id="6812" entityId="5NlxMIiLSkad8vcqVx8R1A" name="Concentration in container" path="apap_val_po_20mgkg|Organism|Heart|Interstitial|APAPC|Concentration in container" unit="µmol/l" persistable="0" formulaId="6813" />
    <Observer id="6820" entityId="YbFxj4FZiE6murxcA4mMpg" name="Concentration in container" path="apap_val_po_20mgkg|Organism|Heart|Interstitial|NAPQI|Concentration in container" unit="µmol/l" persistable="0" formulaId="6821" />
    <Observer id="6828" entityId="XcCiQ0UOqES2NC9Ff5OOsw" name="Concentration in container" path="apap_val_po_20mgkg|Organism|Heart|Interstitial|APAPS|Concentration in container" unit="µmol/l" persistable="0" formulaId="6829" />
    <Observer id="6836" entityId="j7vMHU0Tt0q14-5vCnAoIg" name="Concentration in container" path="apap_val_po_20mgkg|Organism|Heart|Interstitial|APAPG|Concentration in container" unit="µmol/l" persistable="0" formulaId="6837" />
    <Observer id="6859" entityId="ID9p4kzLGUWj9V2GOIr7mQ" name="Concentration in container" path="apap_val_po_20mgkg|Organism|Heart|Intracellular|CYP2E1|Concentration in container" unit="µmol/l" persistable="0" formulaId="6860" />
    <Observer id="6877" entityId="x9dSXDcyYUKCihZN5wMyxQ" name="Concentration in container" path="apap_val_po_20mgkg|Organism|Heart|Intracellular|CYP3A4|Concentration in container" unit="µmol/l" persistable="0" formulaId="6878" />
    <Observer id="6895" entityId="c9gD6uizQ02WqxT9kX3eSg" name="Concentration in container" path="apap_val_po_20mgkg|Organism|Heart|Intracellular|ABCC1|Concentration in container" unit="µmol/l" persistable="0" formulaId="6896" />
    <Observer id="6913" entityId="vXalLYQOaECLpHw6Y4ZDaA" name="Concentration in container" path="apap_val_po_20mgkg|Organism|Heart|Intracellular|ABCC4|Concentration in container" unit="µmol/l" persistable="0" formulaId="6914" />
    <Observer id="6931" entityId="kXL7y05JZU-_xpHx3J3o5A" name="Concentration in container" path="apap_val_po_20mgkg|Organism|Heart|Intracellular|ABCG2|Concentration in container" unit="µmol/l" persistable="0" formulaId="6932" />
    <Observer id="6949" entityId="TQvu6EoPME6A9a_Rt-Nmvg" name="Concentration in container" path="apap_val_po_20mgkg|Organism|Heart|Intracellular|ABCB1|Concentration in container" unit="µmol/l" persistable="0" formulaId="6950" />
    <Observer id="6967" entityId="aHgJFlut10KMvOFWtl5Eog" name="Concentration in container" path="apap_val_po_20mgkg|Organism|Heart|Intracellular|SULT1A1|Concentration in container" unit="µmol/l" persistable="0" formulaId="6968" />
    <Observer id="6985" entityId="u3nASVTwMk2Ymzv_pozs7g" name="Concentration in container" path="apap_val_po_20mgkg|Organism|Heart|Intracellular|SULT1E1|Concentration in container" unit="µmol/l" persistable="0" formulaId="6986" />
    <Observer id="7003" entityId="s8WhZeeW8UeTViOJ24CFLg" name="Concentration in container" path="apap_val_po_20mgkg|Organism|Heart|Intracellular|SULT1A3|Concentration in container" unit="µmol/l" persistable="0" formulaId="7004" />
    <Observer id="7021" entityId="NYqgTh2ATkuDQUXAWRDybA" name="Concentration in container" path="apap_val_po_20mgkg|Organism|Heart|Intracellular|SULT1A3 1|Concentration in container" unit="µmol/l" persistable="0" formulaId="7022" />
    <Observer id="7039" entityId="uWYsaty5506URJ_YLmgn2g" name="Concentration in container" path="apap_val_po_20mgkg|Organism|Heart|Intracellular|SULT2A1|Concentration in container" unit="µmol/l" persistable="0" formulaId="7040" />
    <Observer id="7057" entityId="dfbtbdHqp0SRD2ZgAUF_2A" name="Concentration in container" path="apap_val_po_20mgkg|Organism|Heart|Intracellular|UGT1A6 (UGT1A1)|Concentration in container" unit="µmol/l" persistable="0" formulaId="7058" />
    <Observer id="7075" entityId="cgc_oH1TU0myTrR7sZlF9A" name="Concentration in container" path="apap_val_po_20mgkg|Organism|Heart|Intracellular|UGT1A1|Concentration in container" unit="µmol/l" persistable="0" formulaId="7076" />
    <Observer id="7093" entityId="p-EA155bW06OxXDW9gUL6Q" name="Concentration in container" path="apap_val_po_20mgkg|Organism|Heart|Intracellular|UGT1A9 (UGT1A1)|Concentration in container" unit="µmol/l" persistable="0" formulaId="7094" />
    <Observer id="7111" entityId="yTsBf-Mvq0yzk6StThM4XA" name="Concentration in container" path="apap_val_po_20mgkg|Organism|Heart|Intracellular|CYP1A2|Concentration in container" unit="µmol/l" persistable="0" formulaId="7112" />
    <Observer id="7129" entityId="mGpC6IYxL0WV7jnEMIflGw" name="Concentration in container" path="apap_val_po_20mgkg|Organism|Heart|Intracellular|GSTT1|Concentration in container" unit="µmol/l" persistable="0" formulaId="7130" />
    <Observer id="7147" entityId="evb_OUSjvky2FqR-PTMHUA" name="Concentration in container" path="apap_val_po_20mgkg|Organism|Heart|Intracellular|ABCC3|Concentration in container" unit="µmol/l" persistable="0" formulaId="7148" />
    <Observer id="7155" entityId="b70q6jQ4vEyrcxazIS9JYg" name="Concentration in container" path="apap_val_po_20mgkg|Organism|Heart|Intracellular|acetaminophen|Concentration in container" unit="µmol/l" persistable="0" formulaId="7156" />
    <Observer id="7163" entityId="lxNxt1xF5UW3NLc4VhzKaA" name="Concentration in container" path="apap_val_po_20mgkg|Organism|Heart|Intracellular|APAPC|Concentration in container" unit="µmol/l" persistable="0" formulaId="7164" />
    <Observer id="7171" entityId="aY5NiGp3DUORX6FLiS6ARw" name="Concentration in container" path="apap_val_po_20mgkg|Organism|Heart|Intracellular|NAPQI|Concentration in container" unit="µmol/l" persistable="0" formulaId="7172" />
    <Observer id="7179" entityId="F-NWyB_NQUeQKKsjVmFzCw" name="Concentration in container" path="apap_val_po_20mgkg|Organism|Heart|Intracellular|APAPS|Concentration in container" unit="µmol/l" persistable="0" formulaId="7180" />
    <Observer id="7187" entityId="9FbtAO_UwEyIQ7-4Q2TlyA" name="Concentration in container" path="apap_val_po_20mgkg|Organism|Heart|Intracellular|APAPG|Concentration in container" unit="µmol/l" persistable="0" formulaId="7188" />
    <Observer id="7221" entityId="Or9DT_OR70Sa1WSbT85UOA" name="Interstitial Unbound" path="apap_val_po_20mgkg|Organism|Heart|acetaminophen|Interstitial Unbound" unit="µmol/l" persistable="0" formulaId="7222" />
    <Observer id="7223" entityId="Q_-ClYZbIUy5Y34WYd-4TQ" name="Intracellular Unbound" path="apap_val_po_20mgkg|Organism|Heart|acetaminophen|Intracellular Unbound" unit="µmol/l" persistable="0" formulaId="7224" />
    <Observer id="7225" entityId="MfAnVWzlREW3uUiaLQaAWw" name="Tissue" path="apap_val_po_20mgkg|Organism|Heart|acetaminophen|Tissue" unit="µmol/l" persistable="0" formulaId="7226" />
    <Observer id="7227" entityId="yFFxIAIDZEiJVme4toHLpA" name="Interstitial Unbound" path="apap_val_po_20mgkg|Organism|Heart|APAPC|Interstitial Unbound" unit="µmol/l" persistable="0" formulaId="7228" />
    <Observer id="7229" entityId="tWPnpAl0r0qRggHxhl-CNw" name="Intracellular Unbound" path="apap_val_po_20mgkg|Organism|Heart|APAPC|Intracellular Unbound" unit="µmol/l" persistable="0" formulaId="7230" />
    <Observer id="7231" entityId="RAVCP2GeyUuTbsvSxuU66Q" name="Tissue" path="apap_val_po_20mgkg|Organism|Heart|APAPC|Tissue" unit="µmol/l" persistable="0" formulaId="7232" />
    <Observer id="7233" entityId="eJT1yT0FKUOUyz3OkSlVrw" name="Interstitial Unbound" path="apap_val_po_20mgkg|Organism|Heart|NAPQI|Interstitial Unbound" unit="µmol/l" persistable="0" formulaId="7234" />
    <Observer id="7235" entityId="z4nCOTGV_EmjonT8tnL5wQ" name="Intracellular Unbound" path="apap_val_po_20mgkg|Organism|Heart|NAPQI|Intracellular Unbound" unit="µmol/l" persistable="0" formulaId="7236" />
    <Observer id="7237" entityId="MFm0vnq_TEm2C4VA8xYh8Q" name="Tissue" path="apap_val_po_20mgkg|Organism|Heart|NAPQI|Tissue" unit="µmol/l" persistable="0" formulaId="7238" />
    <Observer id="7239" entityId="GOCft35EaUKZrh3pwgD4PQ" name="Interstitial Unbound" path="apap_val_po_20mgkg|Organism|Heart|APAPS|Interstitial Unbound" unit="µmol/l" persistable="0" formulaId="7240" />
    <Observer id="7241" entityId="FbtkaexgSkiTbhi3pj2oQA" name="Intracellular Unbound" path="apap_val_po_20mgkg|Organism|Heart|APAPS|Intracellular Unbound" unit="µmol/l" persistable="0" formulaId="7242" />
    <Observer id="7243" entityId="EPAibW8KuUGxSNbha5PHIA" name="Tissue" path="apap_val_po_20mgkg|Organism|Heart|APAPS|Tissue" unit="µmol/l" persistable="0" formulaId="7244" />
    <Observer id="7245" entityId="A-BDePBnL0Gd95tqgGC38Q" name="Interstitial Unbound" path="apap_val_po_20mgkg|Organism|Heart|APAPG|Interstitial Unbound" unit="µmol/l" persistable="0" formulaId="7246" />
    <Observer id="7247" entityId="AXU6h7bAdkiQErJ2GB3diQ" name="Intracellular Unbound" path="apap_val_po_20mgkg|Organism|Heart|APAPG|Intracellular Unbound" unit="µmol/l" persistable="0" formulaId="7248" />
    <Observer id="7249" entityId="u-0bF-FE5E2LdStUqUqAsA" name="Tissue" path="apap_val_po_20mgkg|Organism|Heart|APAPG|Tissue" unit="µmol/l" persistable="0" formulaId="7250" />
    <Observer id="7326" entityId="lOhDAi4J102-shZvzzPEQQ" name="Concentration in container" path="apap_val_po_20mgkg|Organism|Kidney|Plasma|CYP2E1|Concentration in container" unit="µmol/l" persistable="0" formulaId="7327" />
    <Observer id="7346" entityId="f3vXzH7CJEGq414MAJBAQQ" name="Concentration in container" path="apap_val_po_20mgkg|Organism|Kidney|Plasma|CYP3A4|Concentration in container" unit="µmol/l" persistable="0" formulaId="7347" />
    <Observer id="7366" entityId="jw7dvYW0jkOmfxTJwLC2oA" name="Concentration in container" path="apap_val_po_20mgkg|Organism|Kidney|Plasma|SULT1A1|Concentration in container" unit="µmol/l" persistable="0" formulaId="7367" />
    <Observer id="7386" entityId="r2u0DotLW0aNxjN6uqYvGA" name="Concentration in container" path="apap_val_po_20mgkg|Organism|Kidney|Plasma|SULT1E1|Concentration in container" unit="µmol/l" persistable="0" formulaId="7387" />
    <Observer id="7406" entityId="63DvA0TJR06GiontRekNRg" name="Concentration in container" path="apap_val_po_20mgkg|Organism|Kidney|Plasma|SULT1A3|Concentration in container" unit="µmol/l" persistable="0" formulaId="7407" />
    <Observer id="7426" entityId="QP9k7Bi6rkuI7IxlJKP2fg" name="Concentration in container" path="apap_val_po_20mgkg|Organism|Kidney|Plasma|SULT1A3 1|Concentration in container" unit="µmol/l" persistable="0" formulaId="7427" />
    <Observer id="7446" entityId="1wNj1vagOEWW0RWOaLXH8w" name="Concentration in container" path="apap_val_po_20mgkg|Organism|Kidney|Plasma|SULT2A1|Concentration in container" unit="µmol/l" persistable="0" formulaId="7447" />
    <Observer id="7466" entityId="FxG3sYprz0S7AmaSDGE0Gg" name="Concentration in container" path="apap_val_po_20mgkg|Organism|Kidney|Plasma|UGT1A6 (UGT1A1)|Concentration in container" unit="µmol/l" persistable="0" formulaId="7467" />
    <Observer id="7486" entityId="aafxZfJ5C0qgtkrOZq0wfA" name="Concentration in container" path="apap_val_po_20mgkg|Organism|Kidney|Plasma|UGT1A1|Concentration in container" unit="µmol/l" persistable="0" formulaId="7487" />
    <Observer id="7506" entityId="UhlWNnEcHUiua8G2Ag4-Qg" name="Concentration in container" path="apap_val_po_20mgkg|Organism|Kidney|Plasma|UGT1A9 (UGT1A1)|Concentration in container" unit="µmol/l" persistable="0" formulaId="7507" />
    <Observer id="7526" entityId="hVm3GkEngEiUhEBngpZjWA" name="Concentration in container" path="apap_val_po_20mgkg|Organism|Kidney|Plasma|CYP1A2|Concentration in container" unit="µmol/l" persistable="0" formulaId="7527" />
    <Observer id="7546" entityId="boKhiZncyECg6ZvlEuW8cg" name="Concentration in container" path="apap_val_po_20mgkg|Organism|Kidney|Plasma|GSTT1|Concentration in container" unit="µmol/l" persistable="0" formulaId="7547" />
    <Observer id="7553" entityId="WXMtFCK3DEqaVlbVPvfHRg" name="Concentration in container" path="apap_val_po_20mgkg|Organism|Kidney|Plasma|acetaminophen|Concentration in container" unit="µmol/l" persistable="0" formulaId="7554" />
    <Observer id="7560" entityId="cLN15JoIUES-ijTXQmfd8Q" name="Concentration in container" path="apap_val_po_20mgkg|Organism|Kidney|Plasma|APAPC|Concentration in container" unit="µmol/l" persistable="0" formulaId="7561" />
    <Observer id="7567" entityId="pfpvoLijvEmypxbN2HtXPA" name="Concentration in container" path="apap_val_po_20mgkg|Organism|Kidney|Plasma|NAPQI|Concentration in container" unit="µmol/l" persistable="0" formulaId="7568" />
    <Observer id="7574" entityId="M64yLtEG_E6-bpivTY8O0Q" name="Concentration in container" path="apap_val_po_20mgkg|Organism|Kidney|Plasma|APAPS|Concentration in container" unit="µmol/l" persistable="0" formulaId="7575" />
    <Observer id="7581" entityId="PX7aHg4HhkCnBN3Z4GmI9A" name="Concentration in container" path="apap_val_po_20mgkg|Organism|Kidney|Plasma|APAPG|Concentration in container" unit="µmol/l" persistable="0" formulaId="7582" />
    <Observer id="7637" entityId="jwb8dQzrZ0iQFyDLueNNrA" name="Concentration in container" path="apap_val_po_20mgkg|Organism|Kidney|BloodCells|CYP2E1|Concentration in container" unit="µmol/l" persistable="0" formulaId="7638" />
    <Observer id="7657" entityId="QQDaElY1LU2va_vurXoqsw" name="Concentration in container" path="apap_val_po_20mgkg|Organism|Kidney|BloodCells|CYP3A4|Concentration in container" unit="µmol/l" persistable="0" formulaId="7658" />
    <Observer id="7677" entityId="nr9hxDkwy0qUZtLircY3Xw" name="Concentration in container" path="apap_val_po_20mgkg|Organism|Kidney|BloodCells|SULT1A1|Concentration in container" unit="µmol/l" persistable="0" formulaId="7678" />
    <Observer id="7697" entityId="leYtyGoAbkK5gId_6cDoPw" name="Concentration in container" path="apap_val_po_20mgkg|Organism|Kidney|BloodCells|SULT1E1|Concentration in container" unit="µmol/l" persistable="0" formulaId="7698" />
    <Observer id="7717" entityId="I8eDiqby8E6OQKhx5JGffQ" name="Concentration in container" path="apap_val_po_20mgkg|Organism|Kidney|BloodCells|SULT1A3|Concentration in container" unit="µmol/l" persistable="0" formulaId="7718" />
    <Observer id="7737" entityId="dKSTRo7izk2mVaOUjhkK6Q" name="Concentration in container" path="apap_val_po_20mgkg|Organism|Kidney|BloodCells|SULT1A3 1|Concentration in container" unit="µmol/l" persistable="0" formulaId="7738" />
    <Observer id="7757" entityId="lfiMh7-PyUGeMoySCWJD7w" name="Concentration in container" path="apap_val_po_20mgkg|Organism|Kidney|BloodCells|SULT2A1|Concentration in container" unit="µmol/l" persistable="0" formulaId="7758" />
    <Observer id="7777" entityId="MEnK-_UeYkqTPWDT940upw" name="Concentration in container" path="apap_val_po_20mgkg|Organism|Kidney|BloodCells|UGT1A6 (UGT1A1)|Concentration in container" unit="µmol/l" persistable="0" formulaId="7778" />
    <Observer id="7797" entityId="P2S0i2tjrE2_BiL9PrOX1A" name="Concentration in container" path="apap_val_po_20mgkg|Organism|Kidney|BloodCells|UGT1A1|Concentration in container" unit="µmol/l" persistable="0" formulaId="7798" />
    <Observer id="7817" entityId="7PRgRcdKa0SLG7yvN76gag" name="Concentration in container" path="apap_val_po_20mgkg|Organism|Kidney|BloodCells|UGT1A9 (UGT1A1)|Concentration in container" unit="µmol/l" persistable="0" formulaId="7818" />
    <Observer id="7837" entityId="_2bmINTB-kqWsHhzccvmyw" name="Concentration in container" path="apap_val_po_20mgkg|Organism|Kidney|BloodCells|CYP1A2|Concentration in container" unit="µmol/l" persistable="0" formulaId="7838" />
    <Observer id="7857" entityId="HIaE5K_OM0iL-x8l_Kq6kg" name="Concentration in container" path="apap_val_po_20mgkg|Organism|Kidney|BloodCells|GSTT1|Concentration in container" unit="µmol/l" persistable="0" formulaId="7858" />
    <Observer id="7864" entityId="Z_vhYZKuyE2v11lsjlVMGg" name="Concentration in container" path="apap_val_po_20mgkg|Organism|Kidney|BloodCells|acetaminophen|Concentration in container" unit="µmol/l" persistable="0" formulaId="7865" />
    <Observer id="7871" entityId="Q1K299P-D0CbNUtuz4PxxQ" name="Concentration in container" path="apap_val_po_20mgkg|Organism|Kidney|BloodCells|APAPC|Concentration in container" unit="µmol/l" persistable="0" formulaId="7872" />
    <Observer id="7878" entityId="VMRioIjxzkGjnBQjf08hYA" name="Concentration in container" path="apap_val_po_20mgkg|Organism|Kidney|BloodCells|NAPQI|Concentration in container" unit="µmol/l" persistable="0" formulaId="7879" />
    <Observer id="7885" entityId="ww8y1GFhxkiEgLwfq9INuA" name="Concentration in container" path="apap_val_po_20mgkg|Organism|Kidney|BloodCells|APAPS|Concentration in container" unit="µmol/l" persistable="0" formulaId="7886" />
    <Observer id="7892" entityId="e5JDkIcYRUaDLlOHUP24og" name="Concentration in container" path="apap_val_po_20mgkg|Organism|Kidney|BloodCells|APAPG|Concentration in container" unit="µmol/l" persistable="0" formulaId="7893" />
    <Observer id="7938" entityId="SKelaeTYGU2D419mbZ_BJg" name="Concentration in container" path="apap_val_po_20mgkg|Organism|Kidney|Interstitial|acetaminophen|Concentration in container" unit="µmol/l" persistable="0" formulaId="7939" />
    <Observer id="7946" entityId="NlTabRB75kK6gLyOymkAwA" name="Concentration in container" path="apap_val_po_20mgkg|Organism|Kidney|Interstitial|APAPC|Concentration in container" unit="µmol/l" persistable="0" formulaId="7947" />
    <Observer id="7954" entityId="xIKvQSLm9U2ovn256mpGeA" name="Concentration in container" path="apap_val_po_20mgkg|Organism|Kidney|Interstitial|NAPQI|Concentration in container" unit="µmol/l" persistable="0" formulaId="7955" />
    <Observer id="7962" entityId="erc2vVvR8Um_mRVTyzSMxQ" name="Concentration in container" path="apap_val_po_20mgkg|Organism|Kidney|Interstitial|APAPS|Concentration in container" unit="µmol/l" persistable="0" formulaId="7963" />
    <Observer id="7970" entityId="Ugh0CSJWa06RCABCS_3EvA" name="Concentration in container" path="apap_val_po_20mgkg|Organism|Kidney|Interstitial|APAPG|Concentration in container" unit="µmol/l" persistable="0" formulaId="7971" />
    <Observer id="7993" entityId="FzZyB9KxHUuVrb6TG6V9IA" name="Concentration in container" path="apap_val_po_20mgkg|Organism|Kidney|Intracellular|CYP2E1|Concentration in container" unit="µmol/l" persistable="0" formulaId="7994" />
    <Observer id="8011" entityId="zu70XqoeTkCQQm13SddSzw" name="Concentration in container" path="apap_val_po_20mgkg|Organism|Kidney|Intracellular|CYP3A4|Concentration in container" unit="µmol/l" persistable="0" formulaId="8012" />
    <Observer id="8029" entityId="Ypvj-y7A1E2nlrSfxe7NVw" name="Concentration in container" path="apap_val_po_20mgkg|Organism|Kidney|Intracellular|ABCC1|Concentration in container" unit="µmol/l" persistable="0" formulaId="8030" />
    <Observer id="8047" entityId="Ay8r_c-tO0CiTe8RBkI_fA" name="Concentration in container" path="apap_val_po_20mgkg|Organism|Kidney|Intracellular|ABCC4|Concentration in container" unit="µmol/l" persistable="0" formulaId="8048" />
    <Observer id="8065" entityId="HPSTxKz3nkG7PbRn6exmvw" name="Concentration in container" path="apap_val_po_20mgkg|Organism|Kidney|Intracellular|ABCG2|Concentration in container" unit="µmol/l" persistable="0" formulaId="8066" />
    <Observer id="8083" entityId="7K9rUuRLf06AXq-pgRyJ6A" name="Concentration in container" path="apap_val_po_20mgkg|Organism|Kidney|Intracellular|ABCB1|Concentration in container" unit="µmol/l" persistable="0" formulaId="8084" />
    <Observer id="8101" entityId="gkg0JRjY5EGtvx2uTK7hLA" name="Concentration in container" path="apap_val_po_20mgkg|Organism|Kidney|Intracellular|SULT1A1|Concentration in container" unit="µmol/l" persistable="0" formulaId="8102" />
    <Observer id="8119" entityId="CP3bqsM5pEGsVTou9hERew" name="Concentration in container" path="apap_val_po_20mgkg|Organism|Kidney|Intracellular|SULT1E1|Concentration in container" unit="µmol/l" persistable="0" formulaId="8120" />
    <Observer id="8137" entityId="-he2VQrNqEiwYxCzWchYkw" name="Concentration in container" path="apap_val_po_20mgkg|Organism|Kidney|Intracellular|SULT1A3|Concentration in container" unit="µmol/l" persistable="0" formulaId="8138" />
    <Observer id="8155" entityId="nPYWgy51oUaj4QeyXsc_3A" name="Concentration in container" path="apap_val_po_20mgkg|Organism|Kidney|Intracellular|SULT1A3 1|Concentration in container" unit="µmol/l" persistable="0" formulaId="8156" />
    <Observer id="8173" entityId="_40UKrCUE0a2S-CRYSqfCA" name="Concentration in container" path="apap_val_po_20mgkg|Organism|Kidney|Intracellular|SULT2A1|Concentration in container" unit="µmol/l" persistable="0" formulaId="8174" />
    <Observer id="8191" entityId="9b8qR-zGRE-IWM0M2GkrPg" name="Concentration in container" path="apap_val_po_20mgkg|Organism|Kidney|Intracellular|UGT1A6 (UGT1A1)|Concentration in container" unit="µmol/l" persistable="0" formulaId="8192" />
    <Observer id="8209" entityId="rxguLDJ5ek-4t_W4FhxkYQ" name="Concentration in container" path="apap_val_po_20mgkg|Organism|Kidney|Intracellular|UGT1A1|Concentration in container" unit="µmol/l" persistable="0" formulaId="8210" />
    <Observer id="8227" entityId="96qJcRvtVU-QMcMCJ6Ku6A" name="Concentration in container" path="apap_val_po_20mgkg|Organism|Kidney|Intracellular|UGT1A9 (UGT1A1)|Concentration in container" unit="µmol/l" persistable="0" formulaId="8228" />
    <Observer id="8245" entityId="H_qvAEnyoEqvB32AAkc2WA" name="Concentration in container" path="apap_val_po_20mgkg|Organism|Kidney|Intracellular|CYP1A2|Concentration in container" unit="µmol/l" persistable="0" formulaId="8246" />
    <Observer id="8263" entityId="Tsho4u8Xa0i9bktQRo53bQ" name="Concentration in container" path="apap_val_po_20mgkg|Organism|Kidney|Intracellular|GSTT1|Concentration in container" unit="µmol/l" persistable="0" formulaId="8264" />
    <Observer id="8281" entityId="dch9B8tCU0mxAHff-pOK4g" name="Concentration in container" path="apap_val_po_20mgkg|Organism|Kidney|Intracellular|ABCC3|Concentration in container" unit="µmol/l" persistable="0" formulaId="8282" />
    <Observer id="8289" entityId="hdZNxLQGeU-4OOvNpFh60Q" name="Concentration in container" path="apap_val_po_20mgkg|Organism|Kidney|Intracellular|acetaminophen|Concentration in container" unit="µmol/l" persistable="0" formulaId="8290" />
    <Observer id="8297" entityId="eBsy6e36Vk6X489kNJHLeg" name="Concentration in container" path="apap_val_po_20mgkg|Organism|Kidney|Intracellular|APAPC|Concentration in container" unit="µmol/l" persistable="0" formulaId="8298" />
    <Observer id="8305" entityId="vyzG7l6bLEiV_0XjUxTu4Q" name="Concentration in container" path="apap_val_po_20mgkg|Organism|Kidney|Intracellular|NAPQI|Concentration in container" unit="µmol/l" persistable="0" formulaId="8306" />
    <Observer id="8313" entityId="sVVOPhVDqku7x-MtXWV2Tg" name="Concentration in container" path="apap_val_po_20mgkg|Organism|Kidney|Intracellular|APAPS|Concentration in container" unit="µmol/l" persistable="0" formulaId="8314" />
    <Observer id="8321" entityId="ZFf95ifz_UqX3lRP3OVVrQ" name="Concentration in container" path="apap_val_po_20mgkg|Organism|Kidney|Intracellular|APAPG|Concentration in container" unit="µmol/l" persistable="0" formulaId="8322" />
    <Observer id="8359" entityId="yaUBugGnS0yAN49FUFL4oQ" name="Concentration in container" path="apap_val_po_20mgkg|Organism|Kidney|Urine|acetaminophen|Concentration in container" unit="µmol/l" persistable="0" formulaId="8360" />
    <Observer id="8361" entityId="Fx517qEHE0amIbI6s7odYg" name="Fraction excreted" path="apap_val_po_20mgkg|Organism|Kidney|Urine|acetaminophen|Fraction excreted" persistable="1" formulaId="8362" />
    <Observer id="8366" entityId="ULWxXG9Tp0mu5Yrlerc-qw" name="Concentration in container" path="apap_val_po_20mgkg|Organism|Kidney|Urine|APAPC|Concentration in container" unit="µmol/l" persistable="0" formulaId="8367" />
    <Observer id="8368" entityId="YYAbcbwUW0ehr0lzXgJkbQ" name="Fraction excreted" path="apap_val_po_20mgkg|Organism|Kidney|Urine|APAPC|Fraction excreted" persistable="1" formulaId="8369" />
    <Observer id="8373" entityId="arB1OdhRAEm5yzuxX-FJLg" name="Concentration in container" path="apap_val_po_20mgkg|Organism|Kidney|Urine|NAPQI|Concentration in container" unit="µmol/l" persistable="0" formulaId="8374" />
    <Observer id="8375" entityId="EV8tQrPsIUiDWfkUPX3raw" name="Fraction excreted" path="apap_val_po_20mgkg|Organism|Kidney|Urine|NAPQI|Fraction excreted" persistable="1" formulaId="8376" />
    <Observer id="8380" entityId="39wpyjQ_z0-Z_87cigXtTQ" name="Concentration in container" path="apap_val_po_20mgkg|Organism|Kidney|Urine|APAPS|Concentration in container" unit="µmol/l" persistable="0" formulaId="8381" />
    <Observer id="8382" entityId="zdU60RnIf0WRYVkqpAqb0A" name="Fraction excreted" path="apap_val_po_20mgkg|Organism|Kidney|Urine|APAPS|Fraction excreted" persistable="1" formulaId="8383" />
    <Observer id="8387" entityId="-WSCFkdKN0mR6mPkfrkj7Q" name="Concentration in container" path="apap_val_po_20mgkg|Organism|Kidney|Urine|APAPG|Concentration in container" unit="µmol/l" persistable="0" formulaId="8388" />
    <Observer id="8389" entityId="l8cSU7W1uEe4EFgMdESRZw" name="Fraction excreted" path="apap_val_po_20mgkg|Organism|Kidney|Urine|APAPG|Fraction excreted" persistable="1" formulaId="8390" />
    <Observer id="8391" entityId="N9IDh0AQnEe8DCVPkkEydg" name="Interstitial Unbound" path="apap_val_po_20mgkg|Organism|Kidney|acetaminophen|Interstitial Unbound" unit="µmol/l" persistable="0" formulaId="8392" />
    <Observer id="8393" entityId="hhwaaVCmw0CNTYgJIn0n4g" name="Intracellular Unbound" path="apap_val_po_20mgkg|Organism|Kidney|acetaminophen|Intracellular Unbound" unit="µmol/l" persistable="0" formulaId="8394" />
    <Observer id="8395" entityId="bCTumgpeZEu-QVGy6g0y-g" name="Tissue" path="apap_val_po_20mgkg|Organism|Kidney|acetaminophen|Tissue" unit="µmol/l" persistable="0" formulaId="8396" />
    <Observer id="8397" entityId="O0mR1dlC8kqkfogjT_387g" name="Interstitial Unbound" path="apap_val_po_20mgkg|Organism|Kidney|APAPC|Interstitial Unbound" unit="µmol/l" persistable="0" formulaId="8398" />
    <Observer id="8399" entityId="cYGYyA2S6kedg-MOdLwEMQ" name="Intracellular Unbound" path="apap_val_po_20mgkg|Organism|Kidney|APAPC|Intracellular Unbound" unit="µmol/l" persistable="0" formulaId="8400" />
    <Observer id="8401" entityId="DXAQpZH0jkSBvAtwqSwgQA" name="Tissue" path="apap_val_po_20mgkg|Organism|Kidney|APAPC|Tissue" unit="µmol/l" persistable="0" formulaId="8402" />
    <Observer id="8403" entityId="tvM3JZjJ10etXFFctX1Rbg" name="Interstitial Unbound" path="apap_val_po_20mgkg|Organism|Kidney|NAPQI|Interstitial Unbound" unit="µmol/l" persistable="0" formulaId="8404" />
    <Observer id="8405" entityId="3J9k_7GGsUmfRjKsu-fPIw" name="Intracellular Unbound" path="apap_val_po_20mgkg|Organism|Kidney|NAPQI|Intracellular Unbound" unit="µmol/l" persistable="0" formulaId="8406" />
    <Observer id="8407" entityId="jqhCW2sZb0aiIXMXvrY2bw" name="Tissue" path="apap_val_po_20mgkg|Organism|Kidney|NAPQI|Tissue" unit="µmol/l" persistable="0" formulaId="8408" />
    <Observer id="8409" entityId="ss6oYkirn0qs4JObvnOueg" name="Interstitial Unbound" path="apap_val_po_20mgkg|Organism|Kidney|APAPS|Interstitial Unbound" unit="µmol/l" persistable="0" formulaId="8410" />
    <Observer id="8411" entityId="N-h4nEK7RkGJ202zcmW8xQ" name="Intracellular Unbound" path="apap_val_po_20mgkg|Organism|Kidney|APAPS|Intracellular Unbound" unit="µmol/l" persistable="0" formulaId="8412" />
    <Observer id="8413" entityId="JXu7kyfJKUuOKhbKZU53gg" name="Tissue" path="apap_val_po_20mgkg|Organism|Kidney|APAPS|Tissue" unit="µmol/l" persistable="0" formulaId="8414" />
    <Observer id="8415" entityId="cC1SF-h7aU-OAtjicwHOUQ" name="Interstitial Unbound" path="apap_val_po_20mgkg|Organism|Kidney|APAPG|Interstitial Unbound" unit="µmol/l" persistable="0" formulaId="8416" />
    <Observer id="8417" entityId="yi9WdGHXoEyuGJXvUt3fFg" name="Intracellular Unbound" path="apap_val_po_20mgkg|Organism|Kidney|APAPG|Intracellular Unbound" unit="µmol/l" persistable="0" formulaId="8418" />
    <Observer id="8419" entityId="DOQTA-aDPUu4zWvpz_FZ8Q" name="Tissue" path="apap_val_po_20mgkg|Organism|Kidney|APAPG|Tissue" unit="µmol/l" persistable="0" formulaId="8420" />
    <Observer id="8724" entityId="5oRK1-zq9keFttRfv2osCQ" name="Concentration in lumen" path="apap_val_po_20mgkg|Organism|Lumen|Stomach|acetaminophen|Concentration in lumen" unit="µmol/l" persistable="0" formulaId="8726" />
    <Observer id="8767" entityId="jc-CDP-yEke1uS7S7a29rw" name="Concentration in lumen" path="apap_val_po_20mgkg|Organism|Lumen|Stomach|APAPC|Concentration in lumen" unit="µmol/l" persistable="0" formulaId="8769" />
    <Observer id="8810" entityId="BHCJgR1y5EWGk9BGY3e-ww" name="Concentration in lumen" path="apap_val_po_20mgkg|Organism|Lumen|Stomach|NAPQI|Concentration in lumen" unit="µmol/l" persistable="0" formulaId="8812" />
    <Observer id="8853" entityId="gxjt_nqeiEOvKgMcAfF2ZA" name="Concentration in lumen" path="apap_val_po_20mgkg|Organism|Lumen|Stomach|APAPS|Concentration in lumen" unit="µmol/l" persistable="0" formulaId="8855" />
    <Observer id="8896" entityId="3vQWe3nY-kugpG3ELMRkAg" name="Concentration in lumen" path="apap_val_po_20mgkg|Organism|Lumen|Stomach|APAPG|Concentration in lumen" unit="µmol/l" persistable="0" formulaId="8898" />
    <Observer id="9209" entityId="xUyQTjDzLEKUETQ3mCC9GA" name="Concentration in lumen" path="apap_val_po_20mgkg|Organism|Lumen|Duodenum|acetaminophen|Concentration in lumen" unit="µmol/l" persistable="0" formulaId="9210" />
    <Observer id="9211" entityId="ZDUQhYVxs0q40_9b3Wf5gQ" name="Fraction of oral drug mass absorbed into mucosa segment" path="apap_val_po_20mgkg|Organism|Lumen|Duodenum|acetaminophen|Fraction of oral drug mass absorbed into mucosa segment" persistable="0" formulaId="9213" />
    <Observer id="9250" entityId="Xuii---3DkeHU9BCPNQWtQ" name="Concentration in lumen" path="apap_val_po_20mgkg|Organism|Lumen|Duodenum|APAPC|Concentration in lumen" unit="µmol/l" persistable="0" formulaId="9251" />
    <Observer id="9252" entityId="knC4WDs2ZEmyNvXWGOjEQw" name="Fraction of oral drug mass absorbed into mucosa segment" path="apap_val_po_20mgkg|Organism|Lumen|Duodenum|APAPC|Fraction of oral drug mass absorbed into mucosa segment" persistable="0" formulaId="9254" />
    <Observer id="9291" entityId="NKsY3_CSpkuTcrydaAZOYg" name="Concentration in lumen" path="apap_val_po_20mgkg|Organism|Lumen|Duodenum|NAPQI|Concentration in lumen" unit="µmol/l" persistable="0" formulaId="9292" />
    <Observer id="9293" entityId="is8WEL1WBEKh_y8uu1vZdw" name="Fraction of oral drug mass absorbed into mucosa segment" path="apap_val_po_20mgkg|Organism|Lumen|Duodenum|NAPQI|Fraction of oral drug mass absorbed into mucosa segment" persistable="0" formulaId="9295" />
    <Observer id="9332" entityId="TW7Pxy-oYUOdl0Tf41GUUg" name="Concentration in lumen" path="apap_val_po_20mgkg|Organism|Lumen|Duodenum|APAPS|Concentration in lumen" unit="µmol/l" persistable="0" formulaId="9333" />
    <Observer id="9334" entityId="ybI0al1FVkSHXb3erDL9aA" name="Fraction of oral drug mass absorbed into mucosa segment" path="apap_val_po_20mgkg|Organism|Lumen|Duodenum|APAPS|Fraction of oral drug mass absorbed into mucosa segment" persistable="0" formulaId="9336" />
    <Observer id="9373" entityId="b9yj54UbSkO_RhZO5sOYNQ" name="Concentration in lumen" path="apap_val_po_20mgkg|Organism|Lumen|Duodenum|APAPG|Concentration in lumen" unit="µmol/l" persistable="0" formulaId="9374" />
    <Observer id="9375" entityId="H2OSNqlPzE2Nx4exmxH8hw" name="Fraction of oral drug mass absorbed into mucosa segment" path="apap_val_po_20mgkg|Organism|Lumen|Duodenum|APAPG|Fraction of oral drug mass absorbed into mucosa segment" persistable="0" formulaId="9377" />
    <Observer id="9686" entityId="Zf8czuPl9UmNXmmGwZyUYQ" name="Concentration in lumen" path="apap_val_po_20mgkg|Organism|Lumen|UpperJejunum|acetaminophen|Concentration in lumen" unit="µmol/l" persistable="0" formulaId="9687" />
    <Observer id="9688" entityId="3u6PAXsgEkScPV828MibYg" name="Fraction of oral drug mass absorbed into mucosa segment" path="apap_val_po_20mgkg|Organism|Lumen|UpperJejunum|acetaminophen|Fraction of oral drug mass absorbed into mucosa segment" persistable="0" formulaId="9689" />
    <Observer id="9726" entityId="gxWunkFIJk2s0iVWiStY_g" name="Concentration in lumen" path="apap_val_po_20mgkg|Organism|Lumen|UpperJejunum|APAPC|Concentration in lumen" unit="µmol/l" persistable="0" formulaId="9727" />
    <Observer id="9728" entityId="2ZVgkbtnVEi43BH-pF7Z0w" name="Fraction of oral drug mass absorbed into mucosa segment" path="apap_val_po_20mgkg|Organism|Lumen|UpperJejunum|APAPC|Fraction of oral drug mass absorbed into mucosa segment" persistable="0" formulaId="9729" />
    <Observer id="9766" entityId="_TzkWBKWU0aMpc_dwUNDGw" name="Concentration in lumen" path="apap_val_po_20mgkg|Organism|Lumen|UpperJejunum|NAPQI|Concentration in lumen" unit="µmol/l" persistable="0" formulaId="9767" />
    <Observer id="9768" entityId="ElfMScNw5UucFOBlXXPfLQ" name="Fraction of oral drug mass absorbed into mucosa segment" path="apap_val_po_20mgkg|Organism|Lumen|UpperJejunum|NAPQI|Fraction of oral drug mass absorbed into mucosa segment" persistable="0" formulaId="9769" />
    <Observer id="9806" entityId="Kgs3rV0XMU-X_I-Jp1rvEQ" name="Concentration in lumen" path="apap_val_po_20mgkg|Organism|Lumen|UpperJejunum|APAPS|Concentration in lumen" unit="µmol/l" persistable="0" formulaId="9807" />
    <Observer id="9808" entityId="yDNP5_VbskuUftJbga57tg" name="Fraction of oral drug mass absorbed into mucosa segment" path="apap_val_po_20mgkg|Organism|Lumen|UpperJejunum|APAPS|Fraction of oral drug mass absorbed into mucosa segment" persistable="0" formulaId="9809" />
    <Observer id="9846" entityId="u_6gx4PlpU2XFJqNsh5rQg" name="Concentration in lumen" path="apap_val_po_20mgkg|Organism|Lumen|UpperJejunum|APAPG|Concentration in lumen" unit="µmol/l" persistable="0" formulaId="9847" />
    <Observer id="9848" entityId="pgIOzTQjDU-SmZ3sxiUd_A" name="Fraction of oral drug mass absorbed into mucosa segment" path="apap_val_po_20mgkg|Organism|Lumen|UpperJejunum|APAPG|Fraction of oral drug mass absorbed into mucosa segment" persistable="0" formulaId="9849" />
    <Observer id="10158" entityId="bgLtcOYRZkiYqt7xFfNR_Q" name="Concentration in lumen" path="apap_val_po_20mgkg|Organism|Lumen|LowerJejunum|acetaminophen|Concentration in lumen" unit="µmol/l" persistable="0" formulaId="10159" />
    <Observer id="10160" entityId="DrkWX7ZbFkGwesyzU_a08g" name="Fraction of oral drug mass absorbed into mucosa segment" path="apap_val_po_20mgkg|Organism|Lumen|LowerJejunum|acetaminophen|Fraction of oral drug mass absorbed into mucosa segment" persistable="0" formulaId="10161" />
    <Observer id="10198" entityId="PrdUKrzQ4U-GdbdDsJ1wDw" name="Concentration in lumen" path="apap_val_po_20mgkg|Organism|Lumen|LowerJejunum|APAPC|Concentration in lumen" unit="µmol/l" persistable="0" formulaId="10199" />
    <Observer id="10200" entityId="HhlvK5ymqEi5lrX2kvnU2Q" name="Fraction of oral drug mass absorbed into mucosa segment" path="apap_val_po_20mgkg|Organism|Lumen|LowerJejunum|APAPC|Fraction of oral drug mass absorbed into mucosa segment" persistable="0" formulaId="10201" />
    <Observer id="10238" entityId="Y__XF9ngtk2vD6RCQM_ZDA" name="Concentration in lumen" path="apap_val_po_20mgkg|Organism|Lumen|LowerJejunum|NAPQI|Concentration in lumen" unit="µmol/l" persistable="0" formulaId="10239" />
    <Observer id="10240" entityId="t15XZ3iW0UiLUh_0ZXs8GQ" name="Fraction of oral drug mass absorbed into mucosa segment" path="apap_val_po_20mgkg|Organism|Lumen|LowerJejunum|NAPQI|Fraction of oral drug mass absorbed into mucosa segment" persistable="0" formulaId="10241" />
    <Observer id="10278" entityId="DSPz4IMofU-0ivX9jtd2RA" name="Concentration in lumen" path="apap_val_po_20mgkg|Organism|Lumen|LowerJejunum|APAPS|Concentration in lumen" unit="µmol/l" persistable="0" formulaId="10279" />
    <Observer id="10280" entityId="YitJHwhKJEaZprhtxK3kCQ" name="Fraction of oral drug mass absorbed into mucosa segment" path="apap_val_po_20mgkg|Organism|Lumen|LowerJejunum|APAPS|Fraction of oral drug mass absorbed into mucosa segment" persistable="0" formulaId="10281" />
    <Observer id="10318" entityId="DvP0FbbAE0GjxUprcJ_WoQ" name="Concentration in lumen" path="apap_val_po_20mgkg|Organism|Lumen|LowerJejunum|APAPG|Concentration in lumen" unit="µmol/l" persistable="0" formulaId="10319" />
    <Observer id="10320" entityId="wax-tQb1yUK-Bua2ZQjLlQ" name="Fraction of oral drug mass absorbed into mucosa segment" path="apap_val_po_20mgkg|Organism|Lumen|LowerJejunum|APAPG|Fraction of oral drug mass absorbed into mucosa segment" persistable="0" formulaId="10321" />
    <Observer id="10630" entityId="A1g-FIY9YE6JGXsv6qgaZw" name="Concentration in lumen" path="apap_val_po_20mgkg|Organism|Lumen|UpperIleum|acetaminophen|Concentration in lumen" unit="µmol/l" persistable="0" formulaId="10631" />
    <Observer id="10632" entityId="yPyXyEhznUm5CIaq1M-qMA" name="Fraction of oral drug mass absorbed into mucosa segment" path="apap_val_po_20mgkg|Organism|Lumen|UpperIleum|acetaminophen|Fraction of oral drug mass absorbed into mucosa segment" persistable="0" formulaId="10633" />
    <Observer id="10670" entityId="ZQ3cxO04q0icvkn9V4XVUw" name="Concentration in lumen" path="apap_val_po_20mgkg|Organism|Lumen|UpperIleum|APAPC|Concentration in lumen" unit="µmol/l" persistable="0" formulaId="10671" />
    <Observer id="10672" entityId="bvVHCeSKxEOIGy11Gbcjtw" name="Fraction of oral drug mass absorbed into mucosa segment" path="apap_val_po_20mgkg|Organism|Lumen|UpperIleum|APAPC|Fraction of oral drug mass absorbed into mucosa segment" persistable="0" formulaId="10673" />
    <Observer id="10710" entityId="NBKu47Nl9EClTNpYxS1C1g" name="Concentration in lumen" path="apap_val_po_20mgkg|Organism|Lumen|UpperIleum|NAPQI|Concentration in lumen" unit="µmol/l" persistable="0" formulaId="10711" />
    <Observer id="10712" entityId="f3b4n8fiT0up_R7AE1MWXQ" name="Fraction of oral drug mass absorbed into mucosa segment" path="apap_val_po_20mgkg|Organism|Lumen|UpperIleum|NAPQI|Fraction of oral drug mass absorbed into mucosa segment" persistable="0" formulaId="10713" />
    <Observer id="10750" entityId="Os3cXg3PjUGSiAIbbjv-Tg" name="Concentration in lumen" path="apap_val_po_20mgkg|Organism|Lumen|UpperIleum|APAPS|Concentration in lumen" unit="µmol/l" persistable="0" formulaId="10751" />
    <Observer id="10752" entityId="VJLCOwGp5E2aQkq4wx27iQ" name="Fraction of oral drug mass absorbed into mucosa segment" path="apap_val_po_20mgkg|Organism|Lumen|UpperIleum|APAPS|Fraction of oral drug mass absorbed into mucosa segment" persistable="0" formulaId="10753" />
    <Observer id="10790" entityId="6OlrYaUlXkG0re7n7tIyFQ" name="Concentration in lumen" path="apap_val_po_20mgkg|Organism|Lumen|UpperIleum|APAPG|Concentration in lumen" unit="µmol/l" persistable="0" formulaId="10791" />
    <Observer id="10792" entityId="WzaR4BFLYkqV0Er49q_h8Q" name="Fraction of oral drug mass absorbed into mucosa segment" path="apap_val_po_20mgkg|Organism|Lumen|UpperIleum|APAPG|Fraction of oral drug mass absorbed into mucosa segment" persistable="0" formulaId="10793" />
    <Observer id="11102" entityId="vu8NUuBIWEehgCcS7eYCbg" name="Concentration in lumen" path="apap_val_po_20mgkg|Organism|Lumen|LowerIleum|acetaminophen|Concentration in lumen" unit="µmol/l" persistable="0" formulaId="11103" />
    <Observer id="11104" entityId="C1aTPLR3ZU-cdt56-U8dJQ" name="Fraction of oral drug mass absorbed into mucosa segment" path="apap_val_po_20mgkg|Organism|Lumen|LowerIleum|acetaminophen|Fraction of oral drug mass absorbed into mucosa segment" persistable="0" formulaId="11105" />
    <Observer id="11142" entityId="wfWbu2I_vUWLc42ezkzXIQ" name="Concentration in lumen" path="apap_val_po_20mgkg|Organism|Lumen|LowerIleum|APAPC|Concentration in lumen" unit="µmol/l" persistable="0" formulaId="11143" />
    <Observer id="11144" entityId="2KRRYfsfG0K2gyUrJknp4Q" name="Fraction of oral drug mass absorbed into mucosa segment" path="apap_val_po_20mgkg|Organism|Lumen|LowerIleum|APAPC|Fraction of oral drug mass absorbed into mucosa segment" persistable="0" formulaId="11145" />
    <Observer id="11182" entityId="uZvjdZV8BUmTSO6AeQunkw" name="Concentration in lumen" path="apap_val_po_20mgkg|Organism|Lumen|LowerIleum|NAPQI|Concentration in lumen" unit="µmol/l" persistable="0" formulaId="11183" />
    <Observer id="11184" entityId="ACfWd6-H9EWuTSyRIw_bjQ" name="Fraction of oral drug mass absorbed into mucosa segment" path="apap_val_po_20mgkg|Organism|Lumen|LowerIleum|NAPQI|Fraction of oral drug mass absorbed into mucosa segment" persistable="0" formulaId="11185" />
    <Observer id="11222" entityId="GPveS0TQ20y75YXv-FOM8w" name="Concentration in lumen" path="apap_val_po_20mgkg|Organism|Lumen|LowerIleum|APAPS|Concentration in lumen" unit="µmol/l" persistable="0" formulaId="11223" />
    <Observer id="11224" entityId="fjjYbDVr9EaSDtVLYdr8VQ" name="Fraction of oral drug mass absorbed into mucosa segment" path="apap_val_po_20mgkg|Organism|Lumen|LowerIleum|APAPS|Fraction of oral drug mass absorbed into mucosa segment" persistable="0" formulaId="11225" />
    <Observer id="11262" entityId="CYA6gho8g0m6i6gjRh-fsA" name="Concentration in lumen" path="apap_val_po_20mgkg|Organism|Lumen|LowerIleum|APAPG|Concentration in lumen" unit="µmol/l" persistable="0" formulaId="11263" />
    <Observer id="11264" entityId="6Vew7K3_OE2MBvx1667f1g" name="Fraction of oral drug mass absorbed into mucosa segment" path="apap_val_po_20mgkg|Organism|Lumen|LowerIleum|APAPG|Fraction of oral drug mass absorbed into mucosa segment" persistable="0" formulaId="11265" />
    <Observer id="11576" entityId="3FZjEoYWs0OsGYTjtAE7zw" name="Concentration in lumen" path="apap_val_po_20mgkg|Organism|Lumen|Caecum|acetaminophen|Concentration in lumen" unit="µmol/l" persistable="0" formulaId="11577" />
    <Observer id="11578" entityId="at1ydMeBSEaFysWzVlb8LA" name="Fraction of oral drug mass absorbed into mucosa segment" path="apap_val_po_20mgkg|Organism|Lumen|Caecum|acetaminophen|Fraction of oral drug mass absorbed into mucosa segment" persistable="0" formulaId="11579" />
    <Observer id="11616" entityId="qqW4pO09Q06wt6t_08REBQ" name="Concentration in lumen" path="apap_val_po_20mgkg|Organism|Lumen|Caecum|APAPC|Concentration in lumen" unit="µmol/l" persistable="0" formulaId="11617" />
    <Observer id="11618" entityId="FeOec5MiQk241SaZ6ujOnw" name="Fraction of oral drug mass absorbed into mucosa segment" path="apap_val_po_20mgkg|Organism|Lumen|Caecum|APAPC|Fraction of oral drug mass absorbed into mucosa segment" persistable="0" formulaId="11619" />
    <Observer id="11656" entityId="BRGHxCG-SEKyAUmUGflNnA" name="Concentration in lumen" path="apap_val_po_20mgkg|Organism|Lumen|Caecum|NAPQI|Concentration in lumen" unit="µmol/l" persistable="0" formulaId="11657" />
    <Observer id="11658" entityId="AsOrGwTpdE6Zy0vef44S2w" name="Fraction of oral drug mass absorbed into mucosa segment" path="apap_val_po_20mgkg|Organism|Lumen|Caecum|NAPQI|Fraction of oral drug mass absorbed into mucosa segment" persistable="0" formulaId="11659" />
    <Observer id="11696" entityId="r7g84KXy5UOPLk0Gxzk6Vw" name="Concentration in lumen" path="apap_val_po_20mgkg|Organism|Lumen|Caecum|APAPS|Concentration in lumen" unit="µmol/l" persistable="0" formulaId="11697" />
    <Observer id="11698" entityId="CJDF7KhQXki4mjRXLrsKeA" name="Fraction of oral drug mass absorbed into mucosa segment" path="apap_val_po_20mgkg|Organism|Lumen|Caecum|APAPS|Fraction of oral drug mass absorbed into mucosa segment" persistable="0" formulaId="11699" />
    <Observer id="11736" entityId="xRxbz2XzL0uDsOfB-D1yUA" name="Concentration in lumen" path="apap_val_po_20mgkg|Organism|Lumen|Caecum|APAPG|Concentration in lumen" unit="µmol/l" persistable="0" formulaId="11737" />
    <Observer id="11738" entityId="RNj99CMwoUiZxhtWsAgeWg" name="Fraction of oral drug mass absorbed into mucosa segment" path="apap_val_po_20mgkg|Organism|Lumen|Caecum|APAPG|Fraction of oral drug mass absorbed into mucosa segment" persistable="0" formulaId="11739" />
    <Observer id="12048" entityId="hhtt4IXpv0-ePEOqIaGsqA" name="Concentration in lumen" path="apap_val_po_20mgkg|Organism|Lumen|ColonAscendens|acetaminophen|Concentration in lumen" unit="µmol/l" persistable="0" formulaId="12049" />
    <Observer id="12050" entityId="hnwygJMIfE2dlJyQrn151w" name="Fraction of oral drug mass absorbed into mucosa segment" path="apap_val_po_20mgkg|Organism|Lumen|ColonAscendens|acetaminophen|Fraction of oral drug mass absorbed into mucosa segment" persistable="0" formulaId="12051" />
    <Observer id="12088" entityId="Ais8vThHu0WmsksJlWEisg" name="Concentration in lumen" path="apap_val_po_20mgkg|Organism|Lumen|ColonAscendens|APAPC|Concentration in lumen" unit="µmol/l" persistable="0" formulaId="12089" />
    <Observer id="12090" entityId="NPDOEdK6Tkav_b9yLBM9Ww" name="Fraction of oral drug mass absorbed into mucosa segment" path="apap_val_po_20mgkg|Organism|Lumen|ColonAscendens|APAPC|Fraction of oral drug mass absorbed into mucosa segment" persistable="0" formulaId="12091" />
    <Observer id="12128" entityId="ELKT7ReJLEqdZULwqHVJGQ" name="Concentration in lumen" path="apap_val_po_20mgkg|Organism|Lumen|ColonAscendens|NAPQI|Concentration in lumen" unit="µmol/l" persistable="0" formulaId="12129" />
    <Observer id="12130" entityId="yiw1wNs1uE6c_jQdd2q16g" name="Fraction of oral drug mass absorbed into mucosa segment" path="apap_val_po_20mgkg|Organism|Lumen|ColonAscendens|NAPQI|Fraction of oral drug mass absorbed into mucosa segment" persistable="0" formulaId="12131" />
    <Observer id="12168" entityId="sizv1-ysnkWCGJTxwh9LUQ" name="Concentration in lumen" path="apap_val_po_20mgkg|Organism|Lumen|ColonAscendens|APAPS|Concentration in lumen" unit="µmol/l" persistable="0" formulaId="12169" />
    <Observer id="12170" entityId="cGJzP46wyEewRX2lnfwrYg" name="Fraction of oral drug mass absorbed into mucosa segment" path="apap_val_po_20mgkg|Organism|Lumen|ColonAscendens|APAPS|Fraction of oral drug mass absorbed into mucosa segment" persistable="0" formulaId="12171" />
    <Observer id="12208" entityId="hmJtJGQth0enPGwHRaJAxQ" name="Concentration in lumen" path="apap_val_po_20mgkg|Organism|Lumen|ColonAscendens|APAPG|Concentration in lumen" unit="µmol/l" persistable="0" formulaId="12209" />
    <Observer id="12210" entityId="9MzEm1FB9EGH6YGmk1T3fw" name="Fraction of oral drug mass absorbed into mucosa segment" path="apap_val_po_20mgkg|Organism|Lumen|ColonAscendens|APAPG|Fraction of oral drug mass absorbed into mucosa segment" persistable="0" formulaId="12211" />
    <Observer id="12520" entityId="8LmteabhREmKzOgTMBPJ2Q" name="Concentration in lumen" path="apap_val_po_20mgkg|Organism|Lumen|ColonTransversum|acetaminophen|Concentration in lumen" unit="µmol/l" persistable="0" formulaId="12521" />
    <Observer id="12522" entityId="4-nzgvwz-UOF31jKO2liqg" name="Fraction of oral drug mass absorbed into mucosa segment" path="apap_val_po_20mgkg|Organism|Lumen|ColonTransversum|acetaminophen|Fraction of oral drug mass absorbed into mucosa segment" persistable="0" formulaId="12523" />
    <Observer id="12560" entityId="tBqT8sYet06RrwgQaO3R4A" name="Concentration in lumen" path="apap_val_po_20mgkg|Organism|Lumen|ColonTransversum|APAPC|Concentration in lumen" unit="µmol/l" persistable="0" formulaId="12561" />
    <Observer id="12562" entityId="Qmw_YVC6WUmqAKSevRPGFg" name="Fraction of oral drug mass absorbed into mucosa segment" path="apap_val_po_20mgkg|Organism|Lumen|ColonTransversum|APAPC|Fraction of oral drug mass absorbed into mucosa segment" persistable="0" formulaId="12563" />
    <Observer id="12600" entityId="vrwLwL5AH0O6Vo_AlhnceA" name="Concentration in lumen" path="apap_val_po_20mgkg|Organism|Lumen|ColonTransversum|NAPQI|Concentration in lumen" unit="µmol/l" persistable="0" formulaId="12601" />
    <Observer id="12602" entityId="e8ZpSm_bykujM4w7RTGi-g" name="Fraction of oral drug mass absorbed into mucosa segment" path="apap_val_po_20mgkg|Organism|Lumen|ColonTransversum|NAPQI|Fraction of oral drug mass absorbed into mucosa segment" persistable="0" formulaId="12603" />
    <Observer id="12640" entityId="7wRjBJwD9UCCMXm8I5qAoQ" name="Concentration in lumen" path="apap_val_po_20mgkg|Organism|Lumen|ColonTransversum|APAPS|Concentration in lumen" unit="µmol/l" persistable="0" formulaId="12641" />
    <Observer id="12642" entityId="-lw5j9PkTEOGi8KcLQiOhQ" name="Fraction of oral drug mass absorbed into mucosa segment" path="apap_val_po_20mgkg|Organism|Lumen|ColonTransversum|APAPS|Fraction of oral drug mass absorbed into mucosa segment" persistable="0" formulaId="12643" />
    <Observer id="12680" entityId="a9sXvn8bn0GL_TYf1dtNzQ" name="Concentration in lumen" path="apap_val_po_20mgkg|Organism|Lumen|ColonTransversum|APAPG|Concentration in lumen" unit="µmol/l" persistable="0" formulaId="12681" />
    <Observer id="12682" entityId="3Wta5Ov2vUi_ds0BkUUg5A" name="Fraction of oral drug mass absorbed into mucosa segment" path="apap_val_po_20mgkg|Organism|Lumen|ColonTransversum|APAPG|Fraction of oral drug mass absorbed into mucosa segment" persistable="0" formulaId="12683" />
    <Observer id="12992" entityId="UYcsiO5Kk0qks9FT4n1oZQ" name="Concentration in lumen" path="apap_val_po_20mgkg|Organism|Lumen|ColonDescendens|acetaminophen|Concentration in lumen" unit="µmol/l" persistable="0" formulaId="12993" />
    <Observer id="12994" entityId="3QxRSElhvkCPBo6TWL8CmA" name="Fraction of oral drug mass absorbed into mucosa segment" path="apap_val_po_20mgkg|Organism|Lumen|ColonDescendens|acetaminophen|Fraction of oral drug mass absorbed into mucosa segment" persistable="0" formulaId="12995" />
    <Observer id="13032" entityId="PbElpc220UCS9T7llM7-rg" name="Concentration in lumen" path="apap_val_po_20mgkg|Organism|Lumen|ColonDescendens|APAPC|Concentration in lumen" unit="µmol/l" persistable="0" formulaId="13033" />
    <Observer id="13034" entityId="HVnixqYq_kW1Ryk6kPY6dA" name="Fraction of oral drug mass absorbed into mucosa segment" path="apap_val_po_20mgkg|Organism|Lumen|ColonDescendens|APAPC|Fraction of oral drug mass absorbed into mucosa segment" persistable="0" formulaId="13035" />
    <Observer id="13072" entityId="znOuWGHSJ02oJCF3LjoChw" name="Concentration in lumen" path="apap_val_po_20mgkg|Organism|Lumen|ColonDescendens|NAPQI|Concentration in lumen" unit="µmol/l" persistable="0" formulaId="13073" />
    <Observer id="13074" entityId="1L-6OcaLgk6ViHZW4stBsQ" name="Fraction of oral drug mass absorbed into mucosa segment" path="apap_val_po_20mgkg|Organism|Lumen|ColonDescendens|NAPQI|Fraction of oral drug mass absorbed into mucosa segment" persistable="0" formulaId="13075" />
    <Observer id="13112" entityId="wbbwbiVIREuTbJIs2vzFSg" name="Concentration in lumen" path="apap_val_po_20mgkg|Organism|Lumen|ColonDescendens|APAPS|Concentration in lumen" unit="µmol/l" persistable="0" formulaId="13113" />
    <Observer id="13114" entityId="ToEPhtX2eUOT7utYnNZhDA" name="Fraction of oral drug mass absorbed into mucosa segment" path="apap_val_po_20mgkg|Organism|Lumen|ColonDescendens|APAPS|Fraction of oral drug mass absorbed into mucosa segment" persistable="0" formulaId="13115" />
    <Observer id="13152" entityId="Wt2oQ0IxtUS_YAOlt8xGYw" name="Concentration in lumen" path="apap_val_po_20mgkg|Organism|Lumen|ColonDescendens|APAPG|Concentration in lumen" unit="µmol/l" persistable="0" formulaId="13153" />
    <Observer id="13154" entityId="aNM4_DlKQk64ZB_9B1dC3g" name="Fraction of oral drug mass absorbed into mucosa segment" path="apap_val_po_20mgkg|Organism|Lumen|ColonDescendens|APAPG|Fraction of oral drug mass absorbed into mucosa segment" persistable="0" formulaId="13155" />
    <Observer id="13464" entityId="bLDbfuutzkSh4-GcuEaqmw" name="Concentration in lumen" path="apap_val_po_20mgkg|Organism|Lumen|ColonSigmoid|acetaminophen|Concentration in lumen" unit="µmol/l" persistable="0" formulaId="13465" />
    <Observer id="13466" entityId="XIS39UpmpkCOa6lf_99IaQ" name="Fraction of oral drug mass absorbed into mucosa segment" path="apap_val_po_20mgkg|Organism|Lumen|ColonSigmoid|acetaminophen|Fraction of oral drug mass absorbed into mucosa segment" persistable="0" formulaId="13467" />
    <Observer id="13504" entityId="oQLUD9ofJ02wWwWg5HuPrw" name="Concentration in lumen" path="apap_val_po_20mgkg|Organism|Lumen|ColonSigmoid|APAPC|Concentration in lumen" unit="µmol/l" persistable="0" formulaId="13505" />
    <Observer id="13506" entityId="qlRDTHUP2Eu-sJY2KR2rCg" name="Fraction of oral drug mass absorbed into mucosa segment" path="apap_val_po_20mgkg|Organism|Lumen|ColonSigmoid|APAPC|Fraction of oral drug mass absorbed into mucosa segment" persistable="0" formulaId="13507" />
    <Observer id="13544" entityId="azcEiFhEw0GgrgtOfpX8nQ" name="Concentration in lumen" path="apap_val_po_20mgkg|Organism|Lumen|ColonSigmoid|NAPQI|Concentration in lumen" unit="µmol/l" persistable="0" formulaId="13545" />
    <Observer id="13546" entityId="YgpvJ-HWxEONDuWZjJSbyA" name="Fraction of oral drug mass absorbed into mucosa segment" path="apap_val_po_20mgkg|Organism|Lumen|ColonSigmoid|NAPQI|Fraction of oral drug mass absorbed into mucosa segment" persistable="0" formulaId="13547" />
    <Observer id="13584" entityId="aT96_hscw0mexwUg_egekw" name="Concentration in lumen" path="apap_val_po_20mgkg|Organism|Lumen|ColonSigmoid|APAPS|Concentration in lumen" unit="µmol/l" persistable="0" formulaId="13585" />
    <Observer id="13586" entityId="fYGZxtZa-kG34bolxd880Q" name="Fraction of oral drug mass absorbed into mucosa segment" path="apap_val_po_20mgkg|Organism|Lumen|ColonSigmoid|APAPS|Fraction of oral drug mass absorbed into mucosa segment" persistable="0" formulaId="13587" />
    <Observer id="13624" entityId="6QZ5siDInky6751ByEVW5w" name="Concentration in lumen" path="apap_val_po_20mgkg|Organism|Lumen|ColonSigmoid|APAPG|Concentration in lumen" unit="µmol/l" persistable="0" formulaId="13625" />
    <Observer id="13626" entityId="Mfjh4CIoBEWkXnc5fz01LQ" name="Fraction of oral drug mass absorbed into mucosa segment" path="apap_val_po_20mgkg|Organism|Lumen|ColonSigmoid|APAPG|Fraction of oral drug mass absorbed into mucosa segment" persistable="0" formulaId="13627" />
    <Observer id="13935" entityId="i7c1yaJQN0e8hKXtF53mdg" name="Concentration in lumen" path="apap_val_po_20mgkg|Organism|Lumen|Rectum|acetaminophen|Concentration in lumen" unit="µmol/l" persistable="0" formulaId="13936" />
    <Observer id="13937" entityId="AJpOrxpy-k2Bax67F6C_xw" name="Fraction of oral drug mass absorbed into mucosa segment" path="apap_val_po_20mgkg|Organism|Lumen|Rectum|acetaminophen|Fraction of oral drug mass absorbed into mucosa segment" persistable="0" formulaId="13938" />
    <Observer id="13975" entityId="9YjvjodqykmVG4LV3e_0VQ" name="Concentration in lumen" path="apap_val_po_20mgkg|Organism|Lumen|Rectum|APAPC|Concentration in lumen" unit="µmol/l" persistable="0" formulaId="13976" />
    <Observer id="13977" entityId="1Q938mj5EECkKvPb_KlRbQ" name="Fraction of oral drug mass absorbed into mucosa segment" path="apap_val_po_20mgkg|Organism|Lumen|Rectum|APAPC|Fraction of oral drug mass absorbed into mucosa segment" persistable="0" formulaId="13978" />
    <Observer id="14015" entityId="cIA8MeMGUUa46J9j1uXv0g" name="Concentration in lumen" path="apap_val_po_20mgkg|Organism|Lumen|Rectum|NAPQI|Concentration in lumen" unit="µmol/l" persistable="0" formulaId="14016" />
    <Observer id="14017" entityId="nxj_QRc1wkemDkn-ZAUFCw" name="Fraction of oral drug mass absorbed into mucosa segment" path="apap_val_po_20mgkg|Organism|Lumen|Rectum|NAPQI|Fraction of oral drug mass absorbed into mucosa segment" persistable="0" formulaId="14018" />
    <Observer id="14055" entityId="5r25E0A4QkWF3cR1C3bQQw" name="Concentration in lumen" path="apap_val_po_20mgkg|Organism|Lumen|Rectum|APAPS|Concentration in lumen" unit="µmol/l" persistable="0" formulaId="14056" />
    <Observer id="14057" entityId="hwQGxjm9eU6eNo854DnD1A" name="Fraction of oral drug mass absorbed into mucosa segment" path="apap_val_po_20mgkg|Organism|Lumen|Rectum|APAPS|Fraction of oral drug mass absorbed into mucosa segment" persistable="0" formulaId="14058" />
    <Observer id="14095" entityId="WgVGxTEN-EeeU7Otxfp10A" name="Concentration in lumen" path="apap_val_po_20mgkg|Organism|Lumen|Rectum|APAPG|Concentration in lumen" unit="µmol/l" persistable="0" formulaId="14096" />
    <Observer id="14097" entityId="E9VK_EwYQEaUe3C2UflIFA" name="Fraction of oral drug mass absorbed into mucosa segment" path="apap_val_po_20mgkg|Organism|Lumen|Rectum|APAPG|Fraction of oral drug mass absorbed into mucosa segment" persistable="0" formulaId="14098" />
    <Observer id="14137" entityId="Ef6uZ17l1kCcYHehzltS1w" name="Fraction excreted to feces" path="apap_val_po_20mgkg|Organism|Lumen|Feces|acetaminophen|Fraction excreted to feces" persistable="0" formulaId="14138" />
    <Observer id="14142" entityId="ohJQBgCICUmrx_NvG087fg" name="Fraction excreted to feces" path="apap_val_po_20mgkg|Organism|Lumen|Feces|APAPC|Fraction excreted to feces" persistable="0" formulaId="14143" />
    <Observer id="14147" entityId="axHhoKWA_kK0l3j8d-qDIg" name="Fraction excreted to feces" path="apap_val_po_20mgkg|Organism|Lumen|Feces|NAPQI|Fraction excreted to feces" persistable="0" formulaId="14148" />
    <Observer id="14152" entityId="qWwSmdK1w0CD1_-pmUmfaA" name="Fraction excreted to feces" path="apap_val_po_20mgkg|Organism|Lumen|Feces|APAPS|Fraction excreted to feces" persistable="0" formulaId="14153" />
    <Observer id="14157" entityId="YxQ0nQ9P-02AIw66eiLcTQ" name="Fraction excreted to feces" path="apap_val_po_20mgkg|Organism|Lumen|Feces|APAPG|Fraction excreted to feces" persistable="0" formulaId="14158" />
    <Observer id="14159" entityId="-XHdKPfFkEyfoGpbEWs1zg" name="Fraction dissolved" path="apap_val_po_20mgkg|Organism|Lumen|acetaminophen|Fraction dissolved" persistable="0" formulaId="14161" />
    <Observer id="14162" entityId="Zk8KTsopB0uH5xsSamouOA" name="Fraction of oral drug mass absorbed into mucosa" path="apap_val_po_20mgkg|Organism|Lumen|acetaminophen|Fraction of oral drug mass absorbed into mucosa" persistable="1" formulaId="14163" />
    <Observer id="14164" entityId="cW9vwFicGUCTirTfZ_MK2g" name="Fraction dissolved" path="apap_val_po_20mgkg|Organism|Lumen|APAPC|Fraction dissolved" persistable="0" formulaId="14166" />
    <Observer id="14167" entityId="LsXQUF7YKk66BE63UZu76A" name="Fraction of oral drug mass absorbed into mucosa" path="apap_val_po_20mgkg|Organism|Lumen|APAPC|Fraction of oral drug mass absorbed into mucosa" persistable="1" formulaId="14168" />
    <Observer id="14169" entityId="Zz4idCmi6kmfi3nN7DHOgg" name="Fraction dissolved" path="apap_val_po_20mgkg|Organism|Lumen|NAPQI|Fraction dissolved" persistable="0" formulaId="14171" />
    <Observer id="14172" entityId="F-dNO8TvqE-vIm17hmnnhA" name="Fraction of oral drug mass absorbed into mucosa" path="apap_val_po_20mgkg|Organism|Lumen|NAPQI|Fraction of oral drug mass absorbed into mucosa" persistable="1" formulaId="14173" />
    <Observer id="14174" entityId="KmjnJ2HeP0mCwinFXmIS7A" name="Fraction dissolved" path="apap_val_po_20mgkg|Organism|Lumen|APAPS|Fraction dissolved" persistable="0" formulaId="14176" />
    <Observer id="14177" entityId="pDtNE-W-SUuc9rbPyd8Jig" name="Fraction of oral drug mass absorbed into mucosa" path="apap_val_po_20mgkg|Organism|Lumen|APAPS|Fraction of oral drug mass absorbed into mucosa" persistable="1" formulaId="14178" />
    <Observer id="14179" entityId="HV0il_jKlEuAMVJe3iWa5g" name="Fraction dissolved" path="apap_val_po_20mgkg|Organism|Lumen|APAPG|Fraction dissolved" persistable="0" formulaId="14181" />
    <Observer id="14182" entityId="yRLip9WoY0ack7VIeH0ogA" name="Fraction of oral drug mass absorbed into mucosa" path="apap_val_po_20mgkg|Organism|Lumen|APAPG|Fraction of oral drug mass absorbed into mucosa" persistable="1" formulaId="14183" />
    <Observer id="14249" entityId="5uVblu1sIE-Qy-6_Vkgg5Q" name="Concentration in container" path="apap_val_po_20mgkg|Organism|Stomach|Plasma|CYP2E1|Concentration in container" unit="µmol/l" persistable="0" formulaId="14250" />
    <Observer id="14269" entityId="KvKJLCGgMkOEJM3s9Lr0wQ" name="Concentration in container" path="apap_val_po_20mgkg|Organism|Stomach|Plasma|CYP3A4|Concentration in container" unit="µmol/l" persistable="0" formulaId="14270" />
    <Observer id="14289" entityId="oYKpxxTLckux74FSa8IHPg" name="Concentration in container" path="apap_val_po_20mgkg|Organism|Stomach|Plasma|SULT1A1|Concentration in container" unit="µmol/l" persistable="0" formulaId="14290" />
    <Observer id="14309" entityId="5orNWOJznE6iw3F-mA4aww" name="Concentration in container" path="apap_val_po_20mgkg|Organism|Stomach|Plasma|SULT1E1|Concentration in container" unit="µmol/l" persistable="0" formulaId="14310" />
    <Observer id="14329" entityId="kxskKvwCIE2wDJHQxkm6pA" name="Concentration in container" path="apap_val_po_20mgkg|Organism|Stomach|Plasma|SULT1A3|Concentration in container" unit="µmol/l" persistable="0" formulaId="14330" />
    <Observer id="14349" entityId="-eRY6wI9GkO8TueZiIhpzQ" name="Concentration in container" path="apap_val_po_20mgkg|Organism|Stomach|Plasma|SULT1A3 1|Concentration in container" unit="µmol/l" persistable="0" formulaId="14350" />
    <Observer id="14369" entityId="01j9oB5FOUiaH3f7-ce_yg" name="Concentration in container" path="apap_val_po_20mgkg|Organism|Stomach|Plasma|SULT2A1|Concentration in container" unit="µmol/l" persistable="0" formulaId="14370" />
    <Observer id="14389" entityId="0FHGV_Oc60-yF11axJ7Wxg" name="Concentration in container" path="apap_val_po_20mgkg|Organism|Stomach|Plasma|UGT1A6 (UGT1A1)|Concentration in container" unit="µmol/l" persistable="0" formulaId="14390" />
    <Observer id="14409" entityId="9fmQEpTEqUKGuOTJzkqYwg" name="Concentration in container" path="apap_val_po_20mgkg|Organism|Stomach|Plasma|UGT1A1|Concentration in container" unit="µmol/l" persistable="0" formulaId="14410" />
    <Observer id="14429" entityId="yWhrAcKUaEy9IN7irRCfhg" name="Concentration in container" path="apap_val_po_20mgkg|Organism|Stomach|Plasma|UGT1A9 (UGT1A1)|Concentration in container" unit="µmol/l" persistable="0" formulaId="14430" />
    <Observer id="14449" entityId="dxSrMUofdkWkLW8HacVl3w" name="Concentration in container" path="apap_val_po_20mgkg|Organism|Stomach|Plasma|CYP1A2|Concentration in container" unit="µmol/l" persistable="0" formulaId="14450" />
    <Observer id="14469" entityId="03QS7J22Jk6sbv2ulRxEhQ" name="Concentration in container" path="apap_val_po_20mgkg|Organism|Stomach|Plasma|GSTT1|Concentration in container" unit="µmol/l" persistable="0" formulaId="14470" />
    <Observer id="14476" entityId="FJ4q_83DI02M1r40A1PBIg" name="Concentration in container" path="apap_val_po_20mgkg|Organism|Stomach|Plasma|acetaminophen|Concentration in container" unit="µmol/l" persistable="0" formulaId="14477" />
    <Observer id="14483" entityId="ZbdIX6WoQEiG0fOPMSePpA" name="Concentration in container" path="apap_val_po_20mgkg|Organism|Stomach|Plasma|APAPC|Concentration in container" unit="µmol/l" persistable="0" formulaId="14484" />
    <Observer id="14490" entityId="jh-mkzYjOEueBCvSGYMECw" name="Concentration in container" path="apap_val_po_20mgkg|Organism|Stomach|Plasma|NAPQI|Concentration in container" unit="µmol/l" persistable="0" formulaId="14491" />
    <Observer id="14497" entityId="_Gr-MkceDkCdrL4pvp3X8w" name="Concentration in container" path="apap_val_po_20mgkg|Organism|Stomach|Plasma|APAPS|Concentration in container" unit="µmol/l" persistable="0" formulaId="14498" />
    <Observer id="14504" entityId="SfacdJZjM0OyraHwsYbMqg" name="Concentration in container" path="apap_val_po_20mgkg|Organism|Stomach|Plasma|APAPG|Concentration in container" unit="µmol/l" persistable="0" formulaId="14505" />
    <Observer id="14560" entityId="NSUo9BWwpEG6RGh3fHbSAA" name="Concentration in container" path="apap_val_po_20mgkg|Organism|Stomach|BloodCells|CYP2E1|Concentration in container" unit="µmol/l" persistable="0" formulaId="14561" />
    <Observer id="14580" entityId="q9D_04Gnf0igWF4mIFcreg" name="Concentration in container" path="apap_val_po_20mgkg|Organism|Stomach|BloodCells|CYP3A4|Concentration in container" unit="µmol/l" persistable="0" formulaId="14581" />
    <Observer id="14600" entityId="bi-kY3DV4ka3VOfsinh9bQ" name="Concentration in container" path="apap_val_po_20mgkg|Organism|Stomach|BloodCells|SULT1A1|Concentration in container" unit="µmol/l" persistable="0" formulaId="14601" />
    <Observer id="14620" entityId="vOeuFsiYCU6RUnO2jTZpXg" name="Concentration in container" path="apap_val_po_20mgkg|Organism|Stomach|BloodCells|SULT1E1|Concentration in container" unit="µmol/l" persistable="0" formulaId="14621" />
    <Observer id="14640" entityId="xlJkLhJGgUGt5pH2Ha7anQ" name="Concentration in container" path="apap_val_po_20mgkg|Organism|Stomach|BloodCells|SULT1A3|Concentration in container" unit="µmol/l" persistable="0" formulaId="14641" />
    <Observer id="14660" entityId="k6p-eOzrMUiW5DdjRV8rmQ" name="Concentration in container" path="apap_val_po_20mgkg|Organism|Stomach|BloodCells|SULT1A3 1|Concentration in container" unit="µmol/l" persistable="0" formulaId="14661" />
    <Observer id="14680" entityId="u5O5-p9xIkmHNXoZvMSblA" name="Concentration in container" path="apap_val_po_20mgkg|Organism|Stomach|BloodCells|SULT2A1|Concentration in container" unit="µmol/l" persistable="0" formulaId="14681" />
    <Observer id="14700" entityId="nz3IyAmxGUeucBVfBZa8Zw" name="Concentration in container" path="apap_val_po_20mgkg|Organism|Stomach|BloodCells|UGT1A6 (UGT1A1)|Concentration in container" unit="µmol/l" persistable="0" formulaId="14701" />
    <Observer id="14720" entityId="BYNZbF6HME-R387bEVKaRA" name="Concentration in container" path="apap_val_po_20mgkg|Organism|Stomach|BloodCells|UGT1A1|Concentration in container" unit="µmol/l" persistable="0" formulaId="14721" />
    <Observer id="14740" entityId="-arsRXbITEKUbFuMXEt-NQ" name="Concentration in container" path="apap_val_po_20mgkg|Organism|Stomach|BloodCells|UGT1A9 (UGT1A1)|Concentration in container" unit="µmol/l" persistable="0" formulaId="14741" />
    <Observer id="14760" entityId="ZYQYzFQakUSM9iu5MnLcgw" name="Concentration in container" path="apap_val_po_20mgkg|Organism|Stomach|BloodCells|CYP1A2|Concentration in container" unit="µmol/l" persistable="0" formulaId="14761" />
    <Observer id="14780" entityId="QQnRPEnFmk6rCXafCFyqQA" name="Concentration in container" path="apap_val_po_20mgkg|Organism|Stomach|BloodCells|GSTT1|Concentration in container" unit="µmol/l" persistable="0" formulaId="14781" />
    <Observer id="14787" entityId="ZnJPhjgAP0-5cAD7kI_LNg" name="Concentration in container" path="apap_val_po_20mgkg|Organism|Stomach|BloodCells|acetaminophen|Concentration in container" unit="µmol/l" persistable="0" formulaId="14788" />
    <Observer id="14794" entityId="p2d14pmR6EOJVQLXRRDs1g" name="Concentration in container" path="apap_val_po_20mgkg|Organism|Stomach|BloodCells|APAPC|Concentration in container" unit="µmol/l" persistable="0" formulaId="14795" />
    <Observer id="14801" entityId="O6T8_lZ9e0Ce13BIO3GR0Q" name="Concentration in container" path="apap_val_po_20mgkg|Organism|Stomach|BloodCells|NAPQI|Concentration in container" unit="µmol/l" persistable="0" formulaId="14802" />
    <Observer id="14808" entityId="emjJj8zPHEq4g2r5S_RgAg" name="Concentration in container" path="apap_val_po_20mgkg|Organism|Stomach|BloodCells|APAPS|Concentration in container" unit="µmol/l" persistable="0" formulaId="14809" />
    <Observer id="14815" entityId="u-mVEbxUYkafdZbIXinE9w" name="Concentration in container" path="apap_val_po_20mgkg|Organism|Stomach|BloodCells|APAPG|Concentration in container" unit="µmol/l" persistable="0" formulaId="14816" />
    <Observer id="14861" entityId="-QnRcdMDh0erBYJpld_0_g" name="Concentration in container" path="apap_val_po_20mgkg|Organism|Stomach|Interstitial|acetaminophen|Concentration in container" unit="µmol/l" persistable="0" formulaId="14862" />
    <Observer id="14869" entityId="6ZGYlvRxw0eTgTl1SB7ZMw" name="Concentration in container" path="apap_val_po_20mgkg|Organism|Stomach|Interstitial|APAPC|Concentration in container" unit="µmol/l" persistable="0" formulaId="14870" />
    <Observer id="14877" entityId="Ob_d3kOiMk2i6vAWzO3GAg" name="Concentration in container" path="apap_val_po_20mgkg|Organism|Stomach|Interstitial|NAPQI|Concentration in container" unit="µmol/l" persistable="0" formulaId="14878" />
    <Observer id="14885" entityId="ufNq4nhLa0-Y5P9U8iOKsg" name="Concentration in container" path="apap_val_po_20mgkg|Organism|Stomach|Interstitial|APAPS|Concentration in container" unit="µmol/l" persistable="0" formulaId="14886" />
    <Observer id="14893" entityId="TxuaNvQsTkeLR83vIyJSAg" name="Concentration in container" path="apap_val_po_20mgkg|Organism|Stomach|Interstitial|APAPG|Concentration in container" unit="µmol/l" persistable="0" formulaId="14894" />
    <Observer id="14916" entityId="zmE4VNLo90mdrYn4ERYtZQ" name="Concentration in container" path="apap_val_po_20mgkg|Organism|Stomach|Intracellular|CYP2E1|Concentration in container" unit="µmol/l" persistable="0" formulaId="14917" />
    <Observer id="14934" entityId="58NKZdginkGsiKGmAcHYyw" name="Concentration in container" path="apap_val_po_20mgkg|Organism|Stomach|Intracellular|CYP3A4|Concentration in container" unit="µmol/l" persistable="0" formulaId="14935" />
    <Observer id="14952" entityId="K6YYIeQji0u2kmk5xjuKQw" name="Concentration in container" path="apap_val_po_20mgkg|Organism|Stomach|Intracellular|ABCC1|Concentration in container" unit="µmol/l" persistable="0" formulaId="14953" />
    <Observer id="14970" entityId="GHu1l0F-ZEKk6UpInYkoiw" name="Concentration in container" path="apap_val_po_20mgkg|Organism|Stomach|Intracellular|ABCC4|Concentration in container" unit="µmol/l" persistable="0" formulaId="14971" />
    <Observer id="14988" entityId="iXwUp5zmpUy8pEW0h-VwFA" name="Concentration in container" path="apap_val_po_20mgkg|Organism|Stomach|Intracellular|ABCG2|Concentration in container" unit="µmol/l" persistable="0" formulaId="14989" />
    <Observer id="15006" entityId="5VzOjHNX1Eivzdxy7e1swA" name="Concentration in container" path="apap_val_po_20mgkg|Organism|Stomach|Intracellular|ABCB1|Concentration in container" unit="µmol/l" persistable="0" formulaId="15007" />
    <Observer id="15024" entityId="GUWhFniAeEOTvLgqF261OQ" name="Concentration in container" path="apap_val_po_20mgkg|Organism|Stomach|Intracellular|SULT1A1|Concentration in container" unit="µmol/l" persistable="0" formulaId="15025" />
    <Observer id="15042" entityId="7YOQImywq0u0ggydYi_PPg" name="Concentration in container" path="apap_val_po_20mgkg|Organism|Stomach|Intracellular|SULT1E1|Concentration in container" unit="µmol/l" persistable="0" formulaId="15043" />
    <Observer id="15060" entityId="7-V40tgNy0iObjyr0ekSQA" name="Concentration in container" path="apap_val_po_20mgkg|Organism|Stomach|Intracellular|SULT1A3|Concentration in container" unit="µmol/l" persistable="0" formulaId="15061" />
    <Observer id="15078" entityId="IF6_SJIu4E-q36T3em2Kwg" name="Concentration in container" path="apap_val_po_20mgkg|Organism|Stomach|Intracellular|SULT1A3 1|Concentration in container" unit="µmol/l" persistable="0" formulaId="15079" />
    <Observer id="15096" entityId="uqiQb5zp40SHBDEydPK4hg" name="Concentration in container" path="apap_val_po_20mgkg|Organism|Stomach|Intracellular|SULT2A1|Concentration in container" unit="µmol/l" persistable="0" formulaId="15097" />
    <Observer id="15114" entityId="ViweHcziikWaoDbbWeAPxw" name="Concentration in container" path="apap_val_po_20mgkg|Organism|Stomach|Intracellular|UGT1A6 (UGT1A1)|Concentration in container" unit="µmol/l" persistable="0" formulaId="15115" />
    <Observer id="15132" entityId="5nJjykqXCUmDtZxIYbdPAA" name="Concentration in container" path="apap_val_po_20mgkg|Organism|Stomach|Intracellular|UGT1A1|Concentration in container" unit="µmol/l" persistable="0" formulaId="15133" />
    <Observer id="15150" entityId="4D5UdsWdlE27AmnHGzewLA" name="Concentration in container" path="apap_val_po_20mgkg|Organism|Stomach|Intracellular|UGT1A9 (UGT1A1)|Concentration in container" unit="µmol/l" persistable="0" formulaId="15151" />
    <Observer id="15168" entityId="JOFLmeFHhUu7s4cCBcC-HA" name="Concentration in container" path="apap_val_po_20mgkg|Organism|Stomach|Intracellular|CYP1A2|Concentration in container" unit="µmol/l" persistable="0" formulaId="15169" />
    <Observer id="15186" entityId="spIDZXdca0GkBcomvvNOGA" name="Concentration in container" path="apap_val_po_20mgkg|Organism|Stomach|Intracellular|GSTT1|Concentration in container" unit="µmol/l" persistable="0" formulaId="15187" />
    <Observer id="15204" entityId="5rmBi89yVkWkzcVkiZKDjQ" name="Concentration in container" path="apap_val_po_20mgkg|Organism|Stomach|Intracellular|ABCC3|Concentration in container" unit="µmol/l" persistable="0" formulaId="15205" />
    <Observer id="15212" entityId="Te6d9awRakK_HPLzXEJE0A" name="Concentration in container" path="apap_val_po_20mgkg|Organism|Stomach|Intracellular|acetaminophen|Concentration in container" unit="µmol/l" persistable="0" formulaId="15213" />
    <Observer id="15220" entityId="1D1VJ9WPuUajLQvwt7NCyw" name="Concentration in container" path="apap_val_po_20mgkg|Organism|Stomach|Intracellular|APAPC|Concentration in container" unit="µmol/l" persistable="0" formulaId="15221" />
    <Observer id="15228" entityId="GG6OmYZ3DkCqEoupbl-HzA" name="Concentration in container" path="apap_val_po_20mgkg|Organism|Stomach|Intracellular|NAPQI|Concentration in container" unit="µmol/l" persistable="0" formulaId="15229" />
    <Observer id="15236" entityId="5B1B-R673kuqnlawwlnBvg" name="Concentration in container" path="apap_val_po_20mgkg|Organism|Stomach|Intracellular|APAPS|Concentration in container" unit="µmol/l" persistable="0" formulaId="15237" />
    <Observer id="15244" entityId="0gXMXprtwUWy0irt4ChpKw" name="Concentration in container" path="apap_val_po_20mgkg|Organism|Stomach|Intracellular|APAPG|Concentration in container" unit="µmol/l" persistable="0" formulaId="15245" />
    <Observer id="15278" entityId="elNtM59rBEm4g5frUBQpiw" name="Interstitial Unbound" path="apap_val_po_20mgkg|Organism|Stomach|acetaminophen|Interstitial Unbound" unit="µmol/l" persistable="0" formulaId="15279" />
    <Observer id="15280" entityId="CZairQ-4FU6DIB19rdjHXw" name="Intracellular Unbound" path="apap_val_po_20mgkg|Organism|Stomach|acetaminophen|Intracellular Unbound" unit="µmol/l" persistable="0" formulaId="15281" />
    <Observer id="15282" entityId="1ZWJc_fJAk-bYdMsBHQEJQ" name="Tissue" path="apap_val_po_20mgkg|Organism|Stomach|acetaminophen|Tissue" unit="µmol/l" persistable="0" formulaId="15283" />
    <Observer id="15284" entityId="zZVdkNFbSEeWWvoo4nv7rA" name="Interstitial Unbound" path="apap_val_po_20mgkg|Organism|Stomach|APAPC|Interstitial Unbound" unit="µmol/l" persistable="0" formulaId="15285" />
    <Observer id="15286" entityId="KmSD5Gcz3kuSgjqxG8ijuQ" name="Intracellular Unbound" path="apap_val_po_20mgkg|Organism|Stomach|APAPC|Intracellular Unbound" unit="µmol/l" persistable="0" formulaId="15287" />
    <Observer id="15288" entityId="GI2hsPZZek6Y2VT4lfb4Tg" name="Tissue" path="apap_val_po_20mgkg|Organism|Stomach|APAPC|Tissue" unit="µmol/l" persistable="0" formulaId="15289" />
    <Observer id="15290" entityId="ffvfPADMxEOTZmU69qbWeA" name="Interstitial Unbound" path="apap_val_po_20mgkg|Organism|Stomach|NAPQI|Interstitial Unbound" unit="µmol/l" persistable="0" formulaId="15291" />
    <Observer id="15292" entityId="SxNvmawtjESZ68Jf6Kv8oA" name="Intracellular Unbound" path="apap_val_po_20mgkg|Organism|Stomach|NAPQI|Intracellular Unbound" unit="µmol/l" persistable="0" formulaId="15293" />
    <Observer id="15294" entityId="fJwxhwZAsE6JYkVeqIprFg" name="Tissue" path="apap_val_po_20mgkg|Organism|Stomach|NAPQI|Tissue" unit="µmol/l" persistable="0" formulaId="15295" />
    <Observer id="15296" entityId="Cjp-VM1b20aYrqPx4GWRnw" name="Interstitial Unbound" path="apap_val_po_20mgkg|Organism|Stomach|APAPS|Interstitial Unbound" unit="µmol/l" persistable="0" formulaId="15297" />
    <Observer id="15298" entityId="s97g6mtN4U-cpp7JUj-YGQ" name="Intracellular Unbound" path="apap_val_po_20mgkg|Organism|Stomach|APAPS|Intracellular Unbound" unit="µmol/l" persistable="0" formulaId="15299" />
    <Observer id="15300" entityId="afNEYGBfhUuOamhvSoYGmw" name="Tissue" path="apap_val_po_20mgkg|Organism|Stomach|APAPS|Tissue" unit="µmol/l" persistable="0" formulaId="15301" />
    <Observer id="15302" entityId="qw5nxkN9W0Ke-c6xGSEMiA" name="Interstitial Unbound" path="apap_val_po_20mgkg|Organism|Stomach|APAPG|Interstitial Unbound" unit="µmol/l" persistable="0" formulaId="15303" />
    <Observer id="15304" entityId="gviqFQKZp0ezcDOqyR5bKA" name="Intracellular Unbound" path="apap_val_po_20mgkg|Organism|Stomach|APAPG|Intracellular Unbound" unit="µmol/l" persistable="0" formulaId="15305" />
    <Observer id="15306" entityId="s1zmCd20hk2bk1DAoj_43Q" name="Tissue" path="apap_val_po_20mgkg|Organism|Stomach|APAPG|Tissue" unit="µmol/l" persistable="0" formulaId="15307" />
    <Observer id="15398" entityId="DCZ7xiQt0U24M3LRaNp1Pg" name="Concentration in container" path="apap_val_po_20mgkg|Organism|SmallIntestine|Plasma|CYP2E1|Concentration in container" unit="µmol/l" persistable="0" formulaId="15399" />
    <Observer id="15418" entityId="ypi9zoLM2UGVwRtlk73EBw" name="Concentration in container" path="apap_val_po_20mgkg|Organism|SmallIntestine|Plasma|CYP3A4|Concentration in container" unit="µmol/l" persistable="0" formulaId="15419" />
    <Observer id="15438" entityId="ewXXxqZ3A0W3xWIOyuBAbA" name="Concentration in container" path="apap_val_po_20mgkg|Organism|SmallIntestine|Plasma|SULT1A1|Concentration in container" unit="µmol/l" persistable="0" formulaId="15439" />
    <Observer id="15458" entityId="JPgtZk_tSUWhisBJUjsWlw" name="Concentration in container" path="apap_val_po_20mgkg|Organism|SmallIntestine|Plasma|SULT1E1|Concentration in container" unit="µmol/l" persistable="0" formulaId="15459" />
    <Observer id="15478" entityId="9_d77oH-9EOs6ITM64amcg" name="Concentration in container" path="apap_val_po_20mgkg|Organism|SmallIntestine|Plasma|SULT1A3|Concentration in container" unit="µmol/l" persistable="0" formulaId="15479" />
    <Observer id="15498" entityId="5LbsKbNM5kW4qcHEP0f4gg" name="Concentration in container" path="apap_val_po_20mgkg|Organism|SmallIntestine|Plasma|SULT1A3 1|Concentration in container" unit="µmol/l" persistable="0" formulaId="15499" />
    <Observer id="15518" entityId="xVbT3Vlekk-QZ1Y-xDN7iQ" name="Concentration in container" path="apap_val_po_20mgkg|Organism|SmallIntestine|Plasma|SULT2A1|Concentration in container" unit="µmol/l" persistable="0" formulaId="15519" />
    <Observer id="15538" entityId="qRbw86phRk2Xh6lZhYRPOg" name="Concentration in container" path="apap_val_po_20mgkg|Organism|SmallIntestine|Plasma|UGT1A6 (UGT1A1)|Concentration in container" unit="µmol/l" persistable="0" formulaId="15539" />
    <Observer id="15558" entityId="RvXP16I83kiSzV5bhj0cYw" name="Concentration in container" path="apap_val_po_20mgkg|Organism|SmallIntestine|Plasma|UGT1A1|Concentration in container" unit="µmol/l" persistable="0" formulaId="15559" />
    <Observer id="15578" entityId="yvbl7e0b-kuwEsnbgWUGwA" name="Concentration in container" path="apap_val_po_20mgkg|Organism|SmallIntestine|Plasma|UGT1A9 (UGT1A1)|Concentration in container" unit="µmol/l" persistable="0" formulaId="15579" />
    <Observer id="15598" entityId="CiWAUNrMs0ah2UskjeMl1A" name="Concentration in container" path="apap_val_po_20mgkg|Organism|SmallIntestine|Plasma|CYP1A2|Concentration in container" unit="µmol/l" persistable="0" formulaId="15599" />
    <Observer id="15618" entityId="UfuSYLv-2kuxVavibBHdWw" name="Concentration in container" path="apap_val_po_20mgkg|Organism|SmallIntestine|Plasma|GSTT1|Concentration in container" unit="µmol/l" persistable="0" formulaId="15619" />
    <Observer id="15625" entityId="fAK5RF51nEi7tXdnqHqahw" name="Concentration in container" path="apap_val_po_20mgkg|Organism|SmallIntestine|Plasma|acetaminophen|Concentration in container" unit="µmol/l" persistable="0" formulaId="15626" />
    <Observer id="15632" entityId="_xvFz3tByE2upWKFhgc_tQ" name="Concentration in container" path="apap_val_po_20mgkg|Organism|SmallIntestine|Plasma|APAPC|Concentration in container" unit="µmol/l" persistable="0" formulaId="15633" />
    <Observer id="15639" entityId="cWw4bnbS_0qs3FrxBIvKTA" name="Concentration in container" path="apap_val_po_20mgkg|Organism|SmallIntestine|Plasma|NAPQI|Concentration in container" unit="µmol/l" persistable="0" formulaId="15640" />
    <Observer id="15646" entityId="SD1thIBkcEGRWVhZUpjG4A" name="Concentration in container" path="apap_val_po_20mgkg|Organism|SmallIntestine|Plasma|APAPS|Concentration in container" unit="µmol/l" persistable="0" formulaId="15647" />
    <Observer id="15653" entityId="7arfwTWK0UeQVYaIbfZNDQ" name="Concentration in container" path="apap_val_po_20mgkg|Organism|SmallIntestine|Plasma|APAPG|Concentration in container" unit="µmol/l" persistable="0" formulaId="15654" />
    <Observer id="15709" entityId="0zK-EhptCUqDRSFdN6fdCA" name="Concentration in container" path="apap_val_po_20mgkg|Organism|SmallIntestine|BloodCells|CYP2E1|Concentration in container" unit="µmol/l" persistable="0" formulaId="15710" />
    <Observer id="15729" entityId="oRKBBNLcQ06M8zdiHsYQgw" name="Concentration in container" path="apap_val_po_20mgkg|Organism|SmallIntestine|BloodCells|CYP3A4|Concentration in container" unit="µmol/l" persistable="0" formulaId="15730" />
    <Observer id="15749" entityId="vqj1-ERPX0qF9TYZzVDlrA" name="Concentration in container" path="apap_val_po_20mgkg|Organism|SmallIntestine|BloodCells|SULT1A1|Concentration in container" unit="µmol/l" persistable="0" formulaId="15750" />
    <Observer id="15769" entityId="7DGSAq_-NEWrK2_Ydd5jhQ" name="Concentration in container" path="apap_val_po_20mgkg|Organism|SmallIntestine|BloodCells|SULT1E1|Concentration in container" unit="µmol/l" persistable="0" formulaId="15770" />
    <Observer id="15789" entityId="qE1vlWssSUiMn2rl4bZiwQ" name="Concentration in container" path="apap_val_po_20mgkg|Organism|SmallIntestine|BloodCells|SULT1A3|Concentration in container" unit="µmol/l" persistable="0" formulaId="15790" />
    <Observer id="15809" entityId="qGslyECs3UarIUBEHvWFsQ" name="Concentration in container" path="apap_val_po_20mgkg|Organism|SmallIntestine|BloodCells|SULT1A3 1|Concentration in container" unit="µmol/l" persistable="0" formulaId="15810" />
    <Observer id="15829" entityId="KI8qfGR3wkWMyNWFDn8YmQ" name="Concentration in container" path="apap_val_po_20mgkg|Organism|SmallIntestine|BloodCells|SULT2A1|Concentration in container" unit="µmol/l" persistable="0" formulaId="15830" />
    <Observer id="15849" entityId="SsCxq0EUaUG4nKKk6QvVuA" name="Concentration in container" path="apap_val_po_20mgkg|Organism|SmallIntestine|BloodCells|UGT1A6 (UGT1A1)|Concentration in container" unit="µmol/l" persistable="0" formulaId="15850" />
    <Observer id="15869" entityId="05vBzlnLd0SdkwEBp-5IdA" name="Concentration in container" path="apap_val_po_20mgkg|Organism|SmallIntestine|BloodCells|UGT1A1|Concentration in container" unit="µmol/l" persistable="0" formulaId="15870" />
    <Observer id="15889" entityId="HHStdCYOyk2BTUyL4Jvncw" name="Concentration in container" path="apap_val_po_20mgkg|Organism|SmallIntestine|BloodCells|UGT1A9 (UGT1A1)|Concentration in container" unit="µmol/l" persistable="0" formulaId="15890" />
    <Observer id="15909" entityId="t-Apjxag9UmLFQ64AJqO4Q" name="Concentration in container" path="apap_val_po_20mgkg|Organism|SmallIntestine|BloodCells|CYP1A2|Concentration in container" unit="µmol/l" persistable="0" formulaId="15910" />
    <Observer id="15929" entityId="JByI3hSDA0OydGkdw82Npg" name="Concentration in container" path="apap_val_po_20mgkg|Organism|SmallIntestine|BloodCells|GSTT1|Concentration in container" unit="µmol/l" persistable="0" formulaId="15930" />
    <Observer id="15936" entityId="cyY-AaEqUUC-s9qMtyTChA" name="Concentration in container" path="apap_val_po_20mgkg|Organism|SmallIntestine|BloodCells|acetaminophen|Concentration in container" unit="µmol/l" persistable="0" formulaId="15937" />
    <Observer id="15943" entityId="DLBnD4XgwEi1qc-wezgxzg" name="Concentration in container" path="apap_val_po_20mgkg|Organism|SmallIntestine|BloodCells|APAPC|Concentration in container" unit="µmol/l" persistable="0" formulaId="15944" />
    <Observer id="15950" entityId="2VQ6YyMDx0mXmGuO-AfGKg" name="Concentration in container" path="apap_val_po_20mgkg|Organism|SmallIntestine|BloodCells|NAPQI|Concentration in container" unit="µmol/l" persistable="0" formulaId="15951" />
    <Observer id="15957" entityId="x1wcXPpiFUqtkIEfgQqVzw" name="Concentration in container" path="apap_val_po_20mgkg|Organism|SmallIntestine|BloodCells|APAPS|Concentration in container" unit="µmol/l" persistable="0" formulaId="15958" />
    <Observer id="15964" entityId="6VncjuwZ1USANlT3MAgZow" name="Concentration in container" path="apap_val_po_20mgkg|Organism|SmallIntestine|BloodCells|APAPG|Concentration in container" unit="µmol/l" persistable="0" formulaId="15965" />
    <Observer id="16010" entityId="U4ry8t5n40SyIZZ600xOxQ" name="Concentration in container" path="apap_val_po_20mgkg|Organism|SmallIntestine|Interstitial|acetaminophen|Concentration in container" unit="µmol/l" persistable="0" formulaId="16011" />
    <Observer id="16018" entityId="GONPOrjLH0meWnkbhmhgeg" name="Concentration in container" path="apap_val_po_20mgkg|Organism|SmallIntestine|Interstitial|APAPC|Concentration in container" unit="µmol/l" persistable="0" formulaId="16019" />
    <Observer id="16026" entityId="OVhfuZIEE0mAIs35x5yhvw" name="Concentration in container" path="apap_val_po_20mgkg|Organism|SmallIntestine|Interstitial|NAPQI|Concentration in container" unit="µmol/l" persistable="0" formulaId="16027" />
    <Observer id="16034" entityId="jXC-qck4YECf7hY6goHEgQ" name="Concentration in container" path="apap_val_po_20mgkg|Organism|SmallIntestine|Interstitial|APAPS|Concentration in container" unit="µmol/l" persistable="0" formulaId="16035" />
    <Observer id="16042" entityId="KdWDDpK_wEagR2VWyitIog" name="Concentration in container" path="apap_val_po_20mgkg|Organism|SmallIntestine|Interstitial|APAPG|Concentration in container" unit="µmol/l" persistable="0" formulaId="16043" />
    <Observer id="16065" entityId="Aslju2-TRE6ecuFLVhgtxg" name="Concentration in container" path="apap_val_po_20mgkg|Organism|SmallIntestine|Intracellular|CYP2E1|Concentration in container" unit="µmol/l" persistable="0" formulaId="16066" />
    <Observer id="16083" entityId="zavujM7O5UOJJ1_uPFxrRA" name="Concentration in container" path="apap_val_po_20mgkg|Organism|SmallIntestine|Intracellular|CYP3A4|Concentration in container" unit="µmol/l" persistable="0" formulaId="16084" />
    <Observer id="16101" entityId="I3iLUHLyJ0mxhE66BJWQ7Q" name="Concentration in container" path="apap_val_po_20mgkg|Organism|SmallIntestine|Intracellular|ABCC1|Concentration in container" unit="µmol/l" persistable="0" formulaId="16102" />
    <Observer id="16119" entityId="eeom-Jz3zUSFpYI7la4aIQ" name="Concentration in container" path="apap_val_po_20mgkg|Organism|SmallIntestine|Intracellular|ABCC4|Concentration in container" unit="µmol/l" persistable="0" formulaId="16120" />
    <Observer id="16137" entityId="VM19IQQ7sE6W6hTVbptvPQ" name="Concentration in container" path="apap_val_po_20mgkg|Organism|SmallIntestine|Intracellular|ABCG2|Concentration in container" unit="µmol/l" persistable="0" formulaId="16138" />
    <Observer id="16155" entityId="lDQpRe7pJk-QbTitCWfWCw" name="Concentration in container" path="apap_val_po_20mgkg|Organism|SmallIntestine|Intracellular|ABCB1|Concentration in container" unit="µmol/l" persistable="0" formulaId="16156" />
    <Observer id="16173" entityId="Mj26jJzWl0aYKH264mD5BQ" name="Concentration in container" path="apap_val_po_20mgkg|Organism|SmallIntestine|Intracellular|SULT1A1|Concentration in container" unit="µmol/l" persistable="0" formulaId="16174" />
    <Observer id="16191" entityId="uAjhS9Xi8U-9RkpVNk82JQ" name="Concentration in container" path="apap_val_po_20mgkg|Organism|SmallIntestine|Intracellular|SULT1E1|Concentration in container" unit="µmol/l" persistable="0" formulaId="16192" />
    <Observer id="16209" entityId="wnkcAUjGp0WHxsFxgE920w" name="Concentration in container" path="apap_val_po_20mgkg|Organism|SmallIntestine|Intracellular|SULT1A3|Concentration in container" unit="µmol/l" persistable="0" formulaId="16210" />
    <Observer id="16227" entityId="ae-7xt754UuwEr_35WYUcw" name="Concentration in container" path="apap_val_po_20mgkg|Organism|SmallIntestine|Intracellular|SULT1A3 1|Concentration in container" unit="µmol/l" persistable="0" formulaId="16228" />
    <Observer id="16245" entityId="wawh-MyCIUeQblK_x1DDiA" name="Concentration in container" path="apap_val_po_20mgkg|Organism|SmallIntestine|Intracellular|SULT2A1|Concentration in container" unit="µmol/l" persistable="0" formulaId="16246" />
    <Observer id="16263" entityId="Zyb_EkFldEuk7EjhjaDUpw" name="Concentration in container" path="apap_val_po_20mgkg|Organism|SmallIntestine|Intracellular|UGT1A6 (UGT1A1)|Concentration in container" unit="µmol/l" persistable="0" formulaId="16264" />
    <Observer id="16281" entityId="i9huxcIl6USe08PyH2ynOA" name="Concentration in container" path="apap_val_po_20mgkg|Organism|SmallIntestine|Intracellular|UGT1A1|Concentration in container" unit="µmol/l" persistable="0" formulaId="16282" />
    <Observer id="16299" entityId="Mmn6yuUS5kCdMvXInnxujw" name="Concentration in container" path="apap_val_po_20mgkg|Organism|SmallIntestine|Intracellular|UGT1A9 (UGT1A1)|Concentration in container" unit="µmol/l" persistable="0" formulaId="16300" />
    <Observer id="16317" entityId="51Xv5gbGtUSXEFCka5c4QA" name="Concentration in container" path="apap_val_po_20mgkg|Organism|SmallIntestine|Intracellular|CYP1A2|Concentration in container" unit="µmol/l" persistable="0" formulaId="16318" />
    <Observer id="16335" entityId="xgOrdaT-F0-8NeUmwws-bg" name="Concentration in container" path="apap_val_po_20mgkg|Organism|SmallIntestine|Intracellular|GSTT1|Concentration in container" unit="µmol/l" persistable="0" formulaId="16336" />
    <Observer id="16353" entityId="ECB3w3xjpkmbPUDYYesjPA" name="Concentration in container" path="apap_val_po_20mgkg|Organism|SmallIntestine|Intracellular|ABCC3|Concentration in container" unit="µmol/l" persistable="0" formulaId="16354" />
    <Observer id="16361" entityId="8Ir_1XFW4U2Mk5dS3w2LZA" name="Concentration in container" path="apap_val_po_20mgkg|Organism|SmallIntestine|Intracellular|acetaminophen|Concentration in container" unit="µmol/l" persistable="0" formulaId="16362" />
    <Observer id="16369" entityId="BDlV-Pf9YE6TSiaM722RJw" name="Concentration in container" path="apap_val_po_20mgkg|Organism|SmallIntestine|Intracellular|APAPC|Concentration in container" unit="µmol/l" persistable="0" formulaId="16370" />
    <Observer id="16377" entityId="Q4pOYkMI3k2JRymhR5fA6Q" name="Concentration in container" path="apap_val_po_20mgkg|Organism|SmallIntestine|Intracellular|NAPQI|Concentration in container" unit="µmol/l" persistable="0" formulaId="16378" />
    <Observer id="16385" entityId="qcAlxe1H3kuP0hJHTgLzDQ" name="Concentration in container" path="apap_val_po_20mgkg|Organism|SmallIntestine|Intracellular|APAPS|Concentration in container" unit="µmol/l" persistable="0" formulaId="16386" />
    <Observer id="16393" entityId="tB2V9pxmcUa4S2e-iiJR7w" name="Concentration in container" path="apap_val_po_20mgkg|Organism|SmallIntestine|Intracellular|APAPG|Concentration in container" unit="µmol/l" persistable="0" formulaId="16394" />
    <Observer id="16489" entityId="Dj7X903MiE2hk5uzUoZWcw" name="Concentration in container" path="apap_val_po_20mgkg|Organism|SmallIntestine|Mucosa|Duodenum|Plasma|CYP2E1|Concentration in container" unit="µmol/l" persistable="0" formulaId="16490" />
    <Observer id="16509" entityId="qUMJ2PiPJUWlVDJTJ07TZw" name="Concentration in container" path="apap_val_po_20mgkg|Organism|SmallIntestine|Mucosa|Duodenum|Plasma|CYP3A4|Concentration in container" unit="µmol/l" persistable="0" formulaId="16510" />
    <Observer id="16529" entityId="Bsj-miNCMkCxWP53Xh6DyA" name="Concentration in container" path="apap_val_po_20mgkg|Organism|SmallIntestine|Mucosa|Duodenum|Plasma|SULT1A1|Concentration in container" unit="µmol/l" persistable="0" formulaId="16530" />
    <Observer id="16549" entityId="ILT0K0uIoU6pr7H1XuYq4w" name="Concentration in container" path="apap_val_po_20mgkg|Organism|SmallIntestine|Mucosa|Duodenum|Plasma|SULT1E1|Concentration in container" unit="µmol/l" persistable="0" formulaId="16550" />
    <Observer id="16569" entityId="XfDSECYfMEyTpTgOqh2ZPA" name="Concentration in container" path="apap_val_po_20mgkg|Organism|SmallIntestine|Mucosa|Duodenum|Plasma|SULT1A3|Concentration in container" unit="µmol/l" persistable="0" formulaId="16570" />
    <Observer id="16589" entityId="_BBoV9lBZkKlhL-GcT428A" name="Concentration in container" path="apap_val_po_20mgkg|Organism|SmallIntestine|Mucosa|Duodenum|Plasma|SULT1A3 1|Concentration in container" unit="µmol/l" persistable="0" formulaId="16590" />
    <Observer id="16609" entityId="OB80pvv1dkWiSuhrC0_CDw" name="Concentration in container" path="apap_val_po_20mgkg|Organism|SmallIntestine|Mucosa|Duodenum|Plasma|SULT2A1|Concentration in container" unit="µmol/l" persistable="0" formulaId="16610" />
    <Observer id="16629" entityId="Vn_4D3v6FkKwyFIlZaVV5A" name="Concentration in container" path="apap_val_po_20mgkg|Organism|SmallIntestine|Mucosa|Duodenum|Plasma|UGT1A6 (UGT1A1)|Concentration in container" unit="µmol/l" persistable="0" formulaId="16630" />
    <Observer id="16649" entityId="zbOXpj7rr062LSchySWgwg" name="Concentration in container" path="apap_val_po_20mgkg|Organism|SmallIntestine|Mucosa|Duodenum|Plasma|UGT1A1|Concentration in container" unit="µmol/l" persistable="0" formulaId="16650" />
    <Observer id="16669" entityId="xm47ijM25ECEmKib0Hgy-g" name="Concentration in container" path="apap_val_po_20mgkg|Organism|SmallIntestine|Mucosa|Duodenum|Plasma|UGT1A9 (UGT1A1)|Concentration in container" unit="µmol/l" persistable="0" formulaId="16670" />
    <Observer id="16689" entityId="M2AZ6Xqc-EiD1hO-pHmiDg" name="Concentration in container" path="apap_val_po_20mgkg|Organism|SmallIntestine|Mucosa|Duodenum|Plasma|CYP1A2|Concentration in container" unit="µmol/l" persistable="0" formulaId="16690" />
    <Observer id="16709" entityId="S23ltHvoikmAmrSDa35GHw" name="Concentration in container" path="apap_val_po_20mgkg|Organism|SmallIntestine|Mucosa|Duodenum|Plasma|GSTT1|Concentration in container" unit="µmol/l" persistable="0" formulaId="16710" />
    <Observer id="16716" entityId="CHguK4vRMkWxj35gJ5E0lQ" name="Concentration in container" path="apap_val_po_20mgkg|Organism|SmallIntestine|Mucosa|Duodenum|Plasma|acetaminophen|Concentration in container" unit="µmol/l" persistable="0" formulaId="16717" />
    <Observer id="16723" entityId="VlG7BHkFTEe7MO_Skqoalw" name="Concentration in container" path="apap_val_po_20mgkg|Organism|SmallIntestine|Mucosa|Duodenum|Plasma|APAPC|Concentration in container" unit="µmol/l" persistable="0" formulaId="16724" />
    <Observer id="16730" entityId="zpyyslNEe0Gia2fWqh_Hag" name="Concentration in container" path="apap_val_po_20mgkg|Organism|SmallIntestine|Mucosa|Duodenum|Plasma|NAPQI|Concentration in container" unit="µmol/l" persistable="0" formulaId="16731" />
    <Observer id="16737" entityId="QSMPwDbsQ0qy5ov93EoQmA" name="Concentration in container" path="apap_val_po_20mgkg|Organism|SmallIntestine|Mucosa|Duodenum|Plasma|APAPS|Concentration in container" unit="µmol/l" persistable="0" formulaId="16738" />
    <Observer id="16744" entityId="Qj-7LEjF3UKpJSFAWJbXwg" name="Concentration in container" path="apap_val_po_20mgkg|Organism|SmallIntestine|Mucosa|Duodenum|Plasma|APAPG|Concentration in container" unit="µmol/l" persistable="0" formulaId="16745" />
    <Observer id="16800" entityId="MLTkKTjg7kKwsn5H4OAV1w" name="Concentration in container" path="apap_val_po_20mgkg|Organism|SmallIntestine|Mucosa|Duodenum|BloodCells|CYP2E1|Concentration in container" unit="µmol/l" persistable="0" formulaId="16801" />
    <Observer id="16820" entityId="T3oPxNhxg0qAUX20Ydc7Og" name="Concentration in container" path="apap_val_po_20mgkg|Organism|SmallIntestine|Mucosa|Duodenum|BloodCells|CYP3A4|Concentration in container" unit="µmol/l" persistable="0" formulaId="16821" />
    <Observer id="16840" entityId="S3YMCTVJtketu93LEiP8qQ" name="Concentration in container" path="apap_val_po_20mgkg|Organism|SmallIntestine|Mucosa|Duodenum|BloodCells|SULT1A1|Concentration in container" unit="µmol/l" persistable="0" formulaId="16841" />
    <Observer id="16860" entityId="rtHsPqOkFEi7RBaInUGmqw" name="Concentration in container" path="apap_val_po_20mgkg|Organism|SmallIntestine|Mucosa|Duodenum|BloodCells|SULT1E1|Concentration in container" unit="µmol/l" persistable="0" formulaId="16861" />
    <Observer id="16880" entityId="d9O-C7zMm0qweiA1yMsBRA" name="Concentration in container" path="apap_val_po_20mgkg|Organism|SmallIntestine|Mucosa|Duodenum|BloodCells|SULT1A3|Concentration in container" unit="µmol/l" persistable="0" formulaId="16881" />
    <Observer id="16900" entityId="GuQDcmRafE24tFjXqUMt0g" name="Concentration in container" path="apap_val_po_20mgkg|Organism|SmallIntestine|Mucosa|Duodenum|BloodCells|SULT1A3 1|Concentration in container" unit="µmol/l" persistable="0" formulaId="16901" />
    <Observer id="16920" entityId="xQGwgI_AiUq7txNsDYhsYw" name="Concentration in container" path="apap_val_po_20mgkg|Organism|SmallIntestine|Mucosa|Duodenum|BloodCells|SULT2A1|Concentration in container" unit="µmol/l" persistable="0" formulaId="16921" />
    <Observer id="16940" entityId="cDEjQ23hNkC3kxnh6iDlwQ" name="Concentration in container" path="apap_val_po_20mgkg|Organism|SmallIntestine|Mucosa|Duodenum|BloodCells|UGT1A6 (UGT1A1)|Concentration in container" unit="µmol/l" persistable="0" formulaId="16941" />
    <Observer id="16960" entityId="_MQKfA2xq0OjXZ5FalXiAA" name="Concentration in container" path="apap_val_po_20mgkg|Organism|SmallIntestine|Mucosa|Duodenum|BloodCells|UGT1A1|Concentration in container" unit="µmol/l" persistable="0" formulaId="16961" />
    <Observer id="16980" entityId="sXv1_xjRG0q2RoL4EWhlCQ" name="Concentration in container" path="apap_val_po_20mgkg|Organism|SmallIntestine|Mucosa|Duodenum|BloodCells|UGT1A9 (UGT1A1)|Concentration in container" unit="µmol/l" persistable="0" formulaId="16981" />
    <Observer id="17000" entityId="2m1nPPXyNk2iBUHNLdVF2g" name="Concentration in container" path="apap_val_po_20mgkg|Organism|SmallIntestine|Mucosa|Duodenum|BloodCells|CYP1A2|Concentration in container" unit="µmol/l" persistable="0" formulaId="17001" />
    <Observer id="17020" entityId="aIZpZdJfgUOYRSYmvTEZbA" name="Concentration in container" path="apap_val_po_20mgkg|Organism|SmallIntestine|Mucosa|Duodenum|BloodCells|GSTT1|Concentration in container" unit="µmol/l" persistable="0" formulaId="17021" />
    <Observer id="17027" entityId="Mwxd1AzS9Ua8olsVE857AA" name="Concentration in container" path="apap_val_po_20mgkg|Organism|SmallIntestine|Mucosa|Duodenum|BloodCells|acetaminophen|Concentration in container" unit="µmol/l" persistable="0" formulaId="17028" />
    <Observer id="17034" entityId="b3lFRHBg1k2_zGZDCgWDjw" name="Concentration in container" path="apap_val_po_20mgkg|Organism|SmallIntestine|Mucosa|Duodenum|BloodCells|APAPC|Concentration in container" unit="µmol/l" persistable="0" formulaId="17035" />
    <Observer id="17041" entityId="VJw1f51xbEeJ-KfriMjF6g" name="Concentration in container" path="apap_val_po_20mgkg|Organism|SmallIntestine|Mucosa|Duodenum|BloodCells|NAPQI|Concentration in container" unit="µmol/l" persistable="0" formulaId="17042" />
    <Observer id="17048" entityId="HdLmqvTOMEanaM4lpBk5mA" name="Concentration in container" path="apap_val_po_20mgkg|Organism|SmallIntestine|Mucosa|Duodenum|BloodCells|APAPS|Concentration in container" unit="µmol/l" persistable="0" formulaId="17049" />
    <Observer id="17055" entityId="rkN1aGkq_U2nu-OZwFsEWA" name="Concentration in container" path="apap_val_po_20mgkg|Organism|SmallIntestine|Mucosa|Duodenum|BloodCells|APAPG|Concentration in container" unit="µmol/l" persistable="0" formulaId="17056" />
    <Observer id="17101" entityId="U9qJkqAGfE-54weEEwPymQ" name="Concentration in container" path="apap_val_po_20mgkg|Organism|SmallIntestine|Mucosa|Duodenum|Interstitial|acetaminophen|Concentration in container" unit="µmol/l" persistable="0" formulaId="17102" />
    <Observer id="17109" entityId="TcFuYz6iVUGIpWam0dLVkw" name="Concentration in container" path="apap_val_po_20mgkg|Organism|SmallIntestine|Mucosa|Duodenum|Interstitial|APAPC|Concentration in container" unit="µmol/l" persistable="0" formulaId="17110" />
    <Observer id="17117" entityId="Gg1E2rqomU-6pwS2OC64Ow" name="Concentration in container" path="apap_val_po_20mgkg|Organism|SmallIntestine|Mucosa|Duodenum|Interstitial|NAPQI|Concentration in container" unit="µmol/l" persistable="0" formulaId="17118" />
    <Observer id="17125" entityId="q9Dyd_SHrU2Y-vcC6EL9vA" name="Concentration in container" path="apap_val_po_20mgkg|Organism|SmallIntestine|Mucosa|Duodenum|Interstitial|APAPS|Concentration in container" unit="µmol/l" persistable="0" formulaId="17126" />
    <Observer id="17133" entityId="MjhITQmISkqn1vtQsccBxw" name="Concentration in container" path="apap_val_po_20mgkg|Organism|SmallIntestine|Mucosa|Duodenum|Interstitial|APAPG|Concentration in container" unit="µmol/l" persistable="0" formulaId="17134" />
    <Observer id="17156" entityId="LQfDvHyI8EG5JKMIIpxpgQ" name="Concentration in container" path="apap_val_po_20mgkg|Organism|SmallIntestine|Mucosa|Duodenum|Intracellular|CYP2E1|Concentration in container" unit="µmol/l" persistable="0" formulaId="17157" />
    <Observer id="17174" entityId="8zrC2NnenEa1262TjTYb8w" name="Concentration in container" path="apap_val_po_20mgkg|Organism|SmallIntestine|Mucosa|Duodenum|Intracellular|CYP3A4|Concentration in container" unit="µmol/l" persistable="0" formulaId="17175" />
    <Observer id="17193" entityId="Up8iYHzvekmDxHbzFeNlxw" name="Concentration in container" path="apap_val_po_20mgkg|Organism|SmallIntestine|Mucosa|Duodenum|Intracellular|ABCC1|Concentration in container" unit="µmol/l" persistable="0" formulaId="17194" />
    <Observer id="17212" entityId="dfdI6pt2zE2PgzW_W-kHAQ" name="Concentration in container" path="apap_val_po_20mgkg|Organism|SmallIntestine|Mucosa|Duodenum|Intracellular|ABCC4|Concentration in container" unit="µmol/l" persistable="0" formulaId="17213" />
    <Observer id="17231" entityId="a4v-xFOaDUKSfSkUeXfLew" name="Concentration in container" path="apap_val_po_20mgkg|Organism|SmallIntestine|Mucosa|Duodenum|Intracellular|ABCG2|Concentration in container" unit="µmol/l" persistable="0" formulaId="17232" />
    <Observer id="17250" entityId="oJzOcLCGWEy4OBLZCjmJww" name="Concentration in container" path="apap_val_po_20mgkg|Organism|SmallIntestine|Mucosa|Duodenum|Intracellular|ABCB1|Concentration in container" unit="µmol/l" persistable="0" formulaId="17251" />
    <Observer id="17268" entityId="AJGreZA7R02rQgrWb8XaPw" name="Concentration in container" path="apap_val_po_20mgkg|Organism|SmallIntestine|Mucosa|Duodenum|Intracellular|SULT1A1|Concentration in container" unit="µmol/l" persistable="0" formulaId="17269" />
    <Observer id="17286" entityId="-y_OtOojwkOdXaK3IvgcsQ" name="Concentration in container" path="apap_val_po_20mgkg|Organism|SmallIntestine|Mucosa|Duodenum|Intracellular|SULT1E1|Concentration in container" unit="µmol/l" persistable="0" formulaId="17287" />
    <Observer id="17304" entityId="DwL3yYCrJkWorS1XKtUphQ" name="Concentration in container" path="apap_val_po_20mgkg|Organism|SmallIntestine|Mucosa|Duodenum|Intracellular|SULT1A3|Concentration in container" unit="µmol/l" persistable="0" formulaId="17305" />
    <Observer id="17322" entityId="arDDF0QwFU2112u1ZvdMOw" name="Concentration in container" path="apap_val_po_20mgkg|Organism|SmallIntestine|Mucosa|Duodenum|Intracellular|SULT1A3 1|Concentration in container" unit="µmol/l" persistable="0" formulaId="17323" />
    <Observer id="17340" entityId="GqngOXW3q0a_BhmVzsYBEA" name="Concentration in container" path="apap_val_po_20mgkg|Organism|SmallIntestine|Mucosa|Duodenum|Intracellular|SULT2A1|Concentration in container" unit="µmol/l" persistable="0" formulaId="17341" />
    <Observer id="17358" entityId="dRCUin4K3UagwI7Q-rgoOg" name="Concentration in container" path="apap_val_po_20mgkg|Organism|SmallIntestine|Mucosa|Duodenum|Intracellular|UGT1A6 (UGT1A1)|Concentration in container" unit="µmol/l" persistable="0" formulaId="17359" />
    <Observer id="17376" entityId="8-S8NIDqbkGFLPM3rQ7P3Q" name="Concentration in container" path="apap_val_po_20mgkg|Organism|SmallIntestine|Mucosa|Duodenum|Intracellular|UGT1A1|Concentration in container" unit="µmol/l" persistable="0" formulaId="17377" />
    <Observer id="17394" entityId="ovXhar2U002nzhE4CJZM6Q" name="Concentration in container" path="apap_val_po_20mgkg|Organism|SmallIntestine|Mucosa|Duodenum|Intracellular|UGT1A9 (UGT1A1)|Concentration in container" unit="µmol/l" persistable="0" formulaId="17395" />
    <Observer id="17412" entityId="VZD24JSKpk6ebH4lq5CMtw" name="Concentration in container" path="apap_val_po_20mgkg|Organism|SmallIntestine|Mucosa|Duodenum|Intracellular|CYP1A2|Concentration in container" unit="µmol/l" persistable="0" formulaId="17413" />
    <Observer id="17430" entityId="rtZw9sySd0Ov9uCokaRQvw" name="Concentration in container" path="apap_val_po_20mgkg|Organism|SmallIntestine|Mucosa|Duodenum|Intracellular|GSTT1|Concentration in container" unit="µmol/l" persistable="0" formulaId="17431" />
    <Observer id="17449" entityId="DYOp5W2n4EOau9c1lDxQ5Q" name="Concentration in container" path="apap_val_po_20mgkg|Organism|SmallIntestine|Mucosa|Duodenum|Intracellular|ABCC3|Concentration in container" unit="µmol/l" persistable="0" formulaId="17450" />
    <Observer id="17457" entityId="zelCL4z-0E-2KVKmLtnatg" name="Concentration in container" path="apap_val_po_20mgkg|Organism|SmallIntestine|Mucosa|Duodenum|Intracellular|acetaminophen|Concentration in container" unit="µmol/l" persistable="0" formulaId="17458" />
    <Observer id="17465" entityId="fq4kFEG_ZUqrEESHaNEI4Q" name="Concentration in container" path="apap_val_po_20mgkg|Organism|SmallIntestine|Mucosa|Duodenum|Intracellular|APAPC|Concentration in container" unit="µmol/l" persistable="0" formulaId="17466" />
    <Observer id="17473" entityId="rEDe2bxRW0e4ZU2D4M4irw" name="Concentration in container" path="apap_val_po_20mgkg|Organism|SmallIntestine|Mucosa|Duodenum|Intracellular|NAPQI|Concentration in container" unit="µmol/l" persistable="0" formulaId="17474" />
    <Observer id="17481" entityId="sU6Sxdoh2kWTLGUCgDXGXw" name="Concentration in container" path="apap_val_po_20mgkg|Organism|SmallIntestine|Mucosa|Duodenum|Intracellular|APAPS|Concentration in container" unit="µmol/l" persistable="0" formulaId="17482" />
    <Observer id="17489" entityId="6whIbhzyAUigtEB0Zf1dqA" name="Concentration in container" path="apap_val_po_20mgkg|Organism|SmallIntestine|Mucosa|Duodenum|Intracellular|APAPG|Concentration in container" unit="µmol/l" persistable="0" formulaId="17490" />
    <Observer id="17585" entityId="G8oA7WRsQECG3k9VfZX6rA" name="Concentration in container" path="apap_val_po_20mgkg|Organism|SmallIntestine|Mucosa|UpperJejunum|Plasma|CYP2E1|Concentration in container" unit="µmol/l" persistable="0" formulaId="17586" />
    <Observer id="17605" entityId="iQXIrR5RpUyHwfLYex_Q8A" name="Concentration in container" path="apap_val_po_20mgkg|Organism|SmallIntestine|Mucosa|UpperJejunum|Plasma|CYP3A4|Concentration in container" unit="µmol/l" persistable="0" formulaId="17606" />
    <Observer id="17625" entityId="1-zMsjz5UUun_tNLsf68NA" name="Concentration in container" path="apap_val_po_20mgkg|Organism|SmallIntestine|Mucosa|UpperJejunum|Plasma|SULT1A1|Concentration in container" unit="µmol/l" persistable="0" formulaId="17626" />
    <Observer id="17645" entityId="jfPbZpdr80KaJiiRbU6mtw" name="Concentration in container" path="apap_val_po_20mgkg|Organism|SmallIntestine|Mucosa|UpperJejunum|Plasma|SULT1E1|Concentration in container" unit="µmol/l" persistable="0" formulaId="17646" />
    <Observer id="17665" entityId="gM9hEn0NsE2dmAp5TbrooQ" name="Concentration in container" path="apap_val_po_20mgkg|Organism|SmallIntestine|Mucosa|UpperJejunum|Plasma|SULT1A3|Concentration in container" unit="µmol/l" persistable="0" formulaId="17666" />
    <Observer id="17685" entityId="LQq-uaTDR0-HzA7GwhyPtg" name="Concentration in container" path="apap_val_po_20mgkg|Organism|SmallIntestine|Mucosa|UpperJejunum|Plasma|SULT1A3 1|Concentration in container" unit="µmol/l" persistable="0" formulaId="17686" />
    <Observer id="17705" entityId="0N0lDSxs8UykMkJrdsVXmA" name="Concentration in container" path="apap_val_po_20mgkg|Organism|SmallIntestine|Mucosa|UpperJejunum|Plasma|SULT2A1|Concentration in container" unit="µmol/l" persistable="0" formulaId="17706" />
    <Observer id="17725" entityId="cIPVU0rsHUSkbjuF8FLN-w" name="Concentration in container" path="apap_val_po_20mgkg|Organism|SmallIntestine|Mucosa|UpperJejunum|Plasma|UGT1A6 (UGT1A1)|Concentration in container" unit="µmol/l" persistable="0" formulaId="17726" />
    <Observer id="17745" entityId="CZ0_iM0P8keTvxFU8NyYyA" name="Concentration in container" path="apap_val_po_20mgkg|Organism|SmallIntestine|Mucosa|UpperJejunum|Plasma|UGT1A1|Concentration in container" unit="µmol/l" persistable="0" formulaId="17746" />
    <Observer id="17765" entityId="Mv9wUqPo2EO18ztgFq2IyA" name="Concentration in container" path="apap_val_po_20mgkg|Organism|SmallIntestine|Mucosa|UpperJejunum|Plasma|UGT1A9 (UGT1A1)|Concentration in container" unit="µmol/l" persistable="0" formulaId="17766" />
    <Observer id="17785" entityId="SGAu7H6EQUCy65CMMUKE4g" name="Concentration in container" path="apap_val_po_20mgkg|Organism|SmallIntestine|Mucosa|UpperJejunum|Plasma|CYP1A2|Concentration in container" unit="µmol/l" persistable="0" formulaId="17786" />
    <Observer id="17805" entityId="ujPlTlSzpkmxrN3jzSOiEA" name="Concentration in container" path="apap_val_po_20mgkg|Organism|SmallIntestine|Mucosa|UpperJejunum|Plasma|GSTT1|Concentration in container" unit="µmol/l" persistable="0" formulaId="17806" />
    <Observer id="17812" entityId="kuv7lrW1kkirctnjl46atQ" name="Concentration in container" path="apap_val_po_20mgkg|Organism|SmallIntestine|Mucosa|UpperJejunum|Plasma|acetaminophen|Concentration in container" unit="µmol/l" persistable="0" formulaId="17813" />
    <Observer id="17819" entityId="vgwOOa0yT0i9Vq25fG0gyw" name="Concentration in container" path="apap_val_po_20mgkg|Organism|SmallIntestine|Mucosa|UpperJejunum|Plasma|APAPC|Concentration in container" unit="µmol/l" persistable="0" formulaId="17820" />
    <Observer id="17826" entityId="_LeCFwOoTkuwUJFn6MdbmQ" name="Concentration in container" path="apap_val_po_20mgkg|Organism|SmallIntestine|Mucosa|UpperJejunum|Plasma|NAPQI|Concentration in container" unit="µmol/l" persistable="0" formulaId="17827" />
    <Observer id="17833" entityId="ZieyDULJbEOOV6jUpD3x7w" name="Concentration in container" path="apap_val_po_20mgkg|Organism|SmallIntestine|Mucosa|UpperJejunum|Plasma|APAPS|Concentration in container" unit="µmol/l" persistable="0" formulaId="17834" />
    <Observer id="17840" entityId="ULwswijDJEy3fec_mFdeDg" name="Concentration in container" path="apap_val_po_20mgkg|Organism|SmallIntestine|Mucosa|UpperJejunum|Plasma|APAPG|Concentration in container" unit="µmol/l" persistable="0" formulaId="17841" />
    <Observer id="17896" entityId="vmKYFrNqVkuO4WOTSfzXzg" name="Concentration in container" path="apap_val_po_20mgkg|Organism|SmallIntestine|Mucosa|UpperJejunum|BloodCells|CYP2E1|Concentration in container" unit="µmol/l" persistable="0" formulaId="17897" />
    <Observer id="17916" entityId="uAtfNLjHO0OkMFQN3frAPg" name="Concentration in container" path="apap_val_po_20mgkg|Organism|SmallIntestine|Mucosa|UpperJejunum|BloodCells|CYP3A4|Concentration in container" unit="µmol/l" persistable="0" formulaId="17917" />
    <Observer id="17936" entityId="ChqQPDr4f0aelKjEbMCr9Q" name="Concentration in container" path="apap_val_po_20mgkg|Organism|SmallIntestine|Mucosa|UpperJejunum|BloodCells|SULT1A1|Concentration in container" unit="µmol/l" persistable="0" formulaId="17937" />
    <Observer id="17956" entityId="h7GGLIuS8UC37p2mwafW9w" name="Concentration in container" path="apap_val_po_20mgkg|Organism|SmallIntestine|Mucosa|UpperJejunum|BloodCells|SULT1E1|Concentration in container" unit="µmol/l" persistable="0" formulaId="17957" />
    <Observer id="17976" entityId="PjcFQ7wRjE644hygqyPnwQ" name="Concentration in container" path="apap_val_po_20mgkg|Organism|SmallIntestine|Mucosa|UpperJejunum|BloodCells|SULT1A3|Concentration in container" unit="µmol/l" persistable="0" formulaId="17977" />
    <Observer id="17996" entityId="sifZcDMoaEWuvxhtE7d2cQ" name="Concentration in container" path="apap_val_po_20mgkg|Organism|SmallIntestine|Mucosa|UpperJejunum|BloodCells|SULT1A3 1|Concentration in container" unit="µmol/l" persistable="0" formulaId="17997" />
    <Observer id="18016" entityId="QRsihTNiB0Gqy2-U8X8MzA" name="Concentration in container" path="apap_val_po_20mgkg|Organism|SmallIntestine|Mucosa|UpperJejunum|BloodCells|SULT2A1|Concentration in container" unit="µmol/l" persistable="0" formulaId="18017" />
    <Observer id="18036" entityId="ngYjyBOfWk-BLMC2dxumVQ" name="Concentration in container" path="apap_val_po_20mgkg|Organism|SmallIntestine|Mucosa|UpperJejunum|BloodCells|UGT1A6 (UGT1A1)|Concentration in container" unit="µmol/l" persistable="0" formulaId="18037" />
    <Observer id="18056" entityId="nwxU6tzXFku0Dt8fdisELw" name="Concentration in container" path="apap_val_po_20mgkg|Organism|SmallIntestine|Mucosa|UpperJejunum|BloodCells|UGT1A1|Concentration in container" unit="µmol/l" persistable="0" formulaId="18057" />
    <Observer id="18076" entityId="tNeKngeM1k6m6Z-8lhBy1A" name="Concentration in container" path="apap_val_po_20mgkg|Organism|SmallIntestine|Mucosa|UpperJejunum|BloodCells|UGT1A9 (UGT1A1)|Concentration in container" unit="µmol/l" persistable="0" formulaId="18077" />
    <Observer id="18096" entityId="QvlPylaM7kuw8kqDNFY7iQ" name="Concentration in container" path="apap_val_po_20mgkg|Organism|SmallIntestine|Mucosa|UpperJejunum|BloodCells|CYP1A2|Concentration in container" unit="µmol/l" persistable="0" formulaId="18097" />
    <Observer id="18116" entityId="hBdq6Q4r4Em7SbkTqmQlTg" name="Concentration in container" path="apap_val_po_20mgkg|Organism|SmallIntestine|Mucosa|UpperJejunum|BloodCells|GSTT1|Concentration in container" unit="µmol/l" persistable="0" formulaId="18117" />
    <Observer id="18123" entityId="BsKoCAu7yEyUbc0lU2U7Ig" name="Concentration in container" path="apap_val_po_20mgkg|Organism|SmallIntestine|Mucosa|UpperJejunum|BloodCells|acetaminophen|Concentration in container" unit="µmol/l" persistable="0" formulaId="18124" />
    <Observer id="18130" entityId="Iq4BROtjQEWNudlr3VaMYg" name="Concentration in container" path="apap_val_po_20mgkg|Organism|SmallIntestine|Mucosa|UpperJejunum|BloodCells|APAPC|Concentration in container" unit="µmol/l" persistable="0" formulaId="18131" />
    <Observer id="18137" entityId="vEDYJAF9jkCV7QX4sgT6Gg" name="Concentration in container" path="apap_val_po_20mgkg|Organism|SmallIntestine|Mucosa|UpperJejunum|BloodCells|NAPQI|Concentration in container" unit="µmol/l" persistable="0" formulaId="18138" />
    <Observer id="18144" entityId="HBKSLOMEp02N0LPC4SfUeQ" name="Concentration in container" path="apap_val_po_20mgkg|Organism|SmallIntestine|Mucosa|UpperJejunum|BloodCells|APAPS|Concentration in container" unit="µmol/l" persistable="0" formulaId="18145" />
    <Observer id="18151" entityId="MwNGpmEZJ0a3P5MCSlsiow" name="Concentration in container" path="apap_val_po_20mgkg|Organism|SmallIntestine|Mucosa|UpperJejunum|BloodCells|APAPG|Concentration in container" unit="µmol/l" persistable="0" formulaId="18152" />
    <Observer id="18197" entityId="Bj1nHbQwRESfm4S65UF7-Q" name="Concentration in container" path="apap_val_po_20mgkg|Organism|SmallIntestine|Mucosa|UpperJejunum|Interstitial|acetaminophen|Concentration in container" unit="µmol/l" persistable="0" formulaId="18198" />
    <Observer id="18205" entityId="ZPMK9wlEg0aQ_DP8Yburjw" name="Concentration in container" path="apap_val_po_20mgkg|Organism|SmallIntestine|Mucosa|UpperJejunum|Interstitial|APAPC|Concentration in container" unit="µmol/l" persistable="0" formulaId="18206" />
    <Observer id="18213" entityId="IYriM24hF0aokgLerNiPjA" name="Concentration in container" path="apap_val_po_20mgkg|Organism|SmallIntestine|Mucosa|UpperJejunum|Interstitial|NAPQI|Concentration in container" unit="µmol/l" persistable="0" formulaId="18214" />
    <Observer id="18221" entityId="P_sZ9sTiKkeo0o8L9ObGJQ" name="Concentration in container" path="apap_val_po_20mgkg|Organism|SmallIntestine|Mucosa|UpperJejunum|Interstitial|APAPS|Concentration in container" unit="µmol/l" persistable="0" formulaId="18222" />
    <Observer id="18229" entityId="9cX-LLlxsEi67NcOdhZwlg" name="Concentration in container" path="apap_val_po_20mgkg|Organism|SmallIntestine|Mucosa|UpperJejunum|Interstitial|APAPG|Concentration in container" unit="µmol/l" persistable="0" formulaId="18230" />
    <Observer id="18252" entityId="OCdq1yWMBk-zwbi0aVosEA" name="Concentration in container" path="apap_val_po_20mgkg|Organism|SmallIntestine|Mucosa|UpperJejunum|Intracellular|CYP2E1|Concentration in container" unit="µmol/l" persistable="0" formulaId="18253" />
    <Observer id="18270" entityId="j3u07oPyEkGINHm0E3IOYQ" name="Concentration in container" path="apap_val_po_20mgkg|Organism|SmallIntestine|Mucosa|UpperJejunum|Intracellular|CYP3A4|Concentration in container" unit="µmol/l" persistable="0" formulaId="18271" />
    <Observer id="18288" entityId="UcRjAz59EEmY8HMOWt31sA" name="Concentration in container" path="apap_val_po_20mgkg|Organism|SmallIntestine|Mucosa|UpperJejunum|Intracellular|ABCC1|Concentration in container" unit="µmol/l" persistable="0" formulaId="18289" />
    <Observer id="18306" entityId="gCQMymTm7Eirw2DOd8GNSg" name="Concentration in container" path="apap_val_po_20mgkg|Organism|SmallIntestine|Mucosa|UpperJejunum|Intracellular|ABCC4|Concentration in container" unit="µmol/l" persistable="0" formulaId="18307" />
    <Observer id="18324" entityId="49V--eVt-U28nSPsA5YYOw" name="Concentration in container" path="apap_val_po_20mgkg|Organism|SmallIntestine|Mucosa|UpperJejunum|Intracellular|ABCG2|Concentration in container" unit="µmol/l" persistable="0" formulaId="18325" />
    <Observer id="18342" entityId="mX3Z_QJkLUyT7mH7n8t8Sw" name="Concentration in container" path="apap_val_po_20mgkg|Organism|SmallIntestine|Mucosa|UpperJejunum|Intracellular|ABCB1|Concentration in container" unit="µmol/l" persistable="0" formulaId="18343" />
    <Observer id="18360" entityId="cP1qgIzkR0Cv0NiFgiZj0g" name="Concentration in container" path="apap_val_po_20mgkg|Organism|SmallIntestine|Mucosa|UpperJejunum|Intracellular|SULT1A1|Concentration in container" unit="µmol/l" persistable="0" formulaId="18361" />
    <Observer id="18378" entityId="AFe-o4nZPU25EfiwYwXfTw" name="Concentration in container" path="apap_val_po_20mgkg|Organism|SmallIntestine|Mucosa|UpperJejunum|Intracellular|SULT1E1|Concentration in container" unit="µmol/l" persistable="0" formulaId="18379" />
    <Observer id="18396" entityId="1zuoneUrxE22ZMYkp0EUTg" name="Concentration in container" path="apap_val_po_20mgkg|Organism|SmallIntestine|Mucosa|UpperJejunum|Intracellular|SULT1A3|Concentration in container" unit="µmol/l" persistable="0" formulaId="18397" />
    <Observer id="18414" entityId="WGpK2DhfpEqMas2ikC_vmA" name="Concentration in container" path="apap_val_po_20mgkg|Organism|SmallIntestine|Mucosa|UpperJejunum|Intracellular|SULT1A3 1|Concentration in container" unit="µmol/l" persistable="0" formulaId="18415" />
    <Observer id="18432" entityId="MHBSlyKSCEqxBbmUWb7Ngw" name="Concentration in container" path="apap_val_po_20mgkg|Organism|SmallIntestine|Mucosa|UpperJejunum|Intracellular|SULT2A1|Concentration in container" unit="µmol/l" persistable="0" formulaId="18433" />
    <Observer id="18450" entityId="Q9_yzBo4o0K4hurshk5I8Q" name="Concentration in container" path="apap_val_po_20mgkg|Organism|SmallIntestine|Mucosa|UpperJejunum|Intracellular|UGT1A6 (UGT1A1)|Concentration in container" unit="µmol/l" persistable="0" formulaId="18451" />
    <Observer id="18468" entityId="aWlRQ6ApU0Ou_vau7GoAxw" name="Concentration in container" path="apap_val_po_20mgkg|Organism|SmallIntestine|Mucosa|UpperJejunum|Intracellular|UGT1A1|Concentration in container" unit="µmol/l" persistable="0" formulaId="18469" />
    <Observer id="18486" entityId="y5UaN504Jkux7RCMA2GrNQ" name="Concentration in container" path="apap_val_po_20mgkg|Organism|SmallIntestine|Mucosa|UpperJejunum|Intracellular|UGT1A9 (UGT1A1)|Concentration in container" unit="µmol/l" persistable="0" formulaId="18487" />
    <Observer id="18504" entityId="0ZE8O4SpqES0GDO7dtKvgw" name="Concentration in container" path="apap_val_po_20mgkg|Organism|SmallIntestine|Mucosa|UpperJejunum|Intracellular|CYP1A2|Concentration in container" unit="µmol/l" persistable="0" formulaId="18505" />
    <Observer id="18522" entityId="zEVyGrmwWU2fg1EcJhfryA" name="Concentration in container" path="apap_val_po_20mgkg|Organism|SmallIntestine|Mucosa|UpperJejunum|Intracellular|GSTT1|Concentration in container" unit="µmol/l" persistable="0" formulaId="18523" />
    <Observer id="18540" entityId="JONby9GO40e7-9Af_Clt0Q" name="Concentration in container" path="apap_val_po_20mgkg|Organism|SmallIntestine|Mucosa|UpperJejunum|Intracellular|ABCC3|Concentration in container" unit="µmol/l" persistable="0" formulaId="18541" />
    <Observer id="18548" entityId="Ru6vEUBLLUyEddW_d1ZITw" name="Concentration in container" path="apap_val_po_20mgkg|Organism|SmallIntestine|Mucosa|UpperJejunum|Intracellular|acetaminophen|Concentration in container" unit="µmol/l" persistable="0" formulaId="18549" />
    <Observer id="18556" entityId="CEbo8xIYh0SP-yhzXpZ7gw" name="Concentration in container" path="apap_val_po_20mgkg|Organism|SmallIntestine|Mucosa|UpperJejunum|Intracellular|APAPC|Concentration in container" unit="µmol/l" persistable="0" formulaId="18557" />
    <Observer id="18564" entityId="y-DCU5jBn0KChbTxo7w97g" name="Concentration in container" path="apap_val_po_20mgkg|Organism|SmallIntestine|Mucosa|UpperJejunum|Intracellular|NAPQI|Concentration in container" unit="µmol/l" persistable="0" formulaId="18565" />
    <Observer id="18572" entityId="O1AKsWTwHkWugBPc3Arm4A" name="Concentration in container" path="apap_val_po_20mgkg|Organism|SmallIntestine|Mucosa|UpperJejunum|Intracellular|APAPS|Concentration in container" unit="µmol/l" persistable="0" formulaId="18573" />
    <Observer id="18580" entityId="t6OnZ5RFwkKxSC9jSYOGuw" name="Concentration in container" path="apap_val_po_20mgkg|Organism|SmallIntestine|Mucosa|UpperJejunum|Intracellular|APAPG|Concentration in container" unit="µmol/l" persistable="0" formulaId="18581" />
    <Observer id="18676" entityId="sU-HMoTFhkCojgWRjmlJuw" name="Concentration in container" path="apap_val_po_20mgkg|Organism|SmallIntestine|Mucosa|LowerJejunum|Plasma|CYP2E1|Concentration in container" unit="µmol/l" persistable="0" formulaId="18677" />
    <Observer id="18696" entityId="6fTBDFECjU2kDOj1ZTF-Ew" name="Concentration in container" path="apap_val_po_20mgkg|Organism|SmallIntestine|Mucosa|LowerJejunum|Plasma|CYP3A4|Concentration in container" unit="µmol/l" persistable="0" formulaId="18697" />
    <Observer id="18716" entityId="-Yy4S3_vSkyLhMuVYadQ9g" name="Concentration in container" path="apap_val_po_20mgkg|Organism|SmallIntestine|Mucosa|LowerJejunum|Plasma|SULT1A1|Concentration in container" unit="µmol/l" persistable="0" formulaId="18717" />
    <Observer id="18736" entityId="1D1X3N9pYU2SL6HIN7Xogw" name="Concentration in container" path="apap_val_po_20mgkg|Organism|SmallIntestine|Mucosa|LowerJejunum|Plasma|SULT1E1|Concentration in container" unit="µmol/l" persistable="0" formulaId="18737" />
    <Observer id="18756" entityId="e8z1Fk8xzk2Fi39ZdQIeKQ" name="Concentration in container" path="apap_val_po_20mgkg|Organism|SmallIntestine|Mucosa|LowerJejunum|Plasma|SULT1A3|Concentration in container" unit="µmol/l" persistable="0" formulaId="18757" />
    <Observer id="18776" entityId="Rsd4t5Z-ekehFiGDPz7iLQ" name="Concentration in container" path="apap_val_po_20mgkg|Organism|SmallIntestine|Mucosa|LowerJejunum|Plasma|SULT1A3 1|Concentration in container" unit="µmol/l" persistable="0" formulaId="18777" />
    <Observer id="18796" entityId="kAMv3ApnUUaYL9VZ96hVOA" name="Concentration in container" path="apap_val_po_20mgkg|Organism|SmallIntestine|Mucosa|LowerJejunum|Plasma|SULT2A1|Concentration in container" unit="µmol/l" persistable="0" formulaId="18797" />
    <Observer id="18816" entityId="7HiKfCGfGEGmBE8UGfrVZQ" name="Concentration in container" path="apap_val_po_20mgkg|Organism|SmallIntestine|Mucosa|LowerJejunum|Plasma|UGT1A6 (UGT1A1)|Concentration in container" unit="µmol/l" persistable="0" formulaId="18817" />
    <Observer id="18836" entityId="EQP65GIs7EWQFXb7GY6rZQ" name="Concentration in container" path="apap_val_po_20mgkg|Organism|SmallIntestine|Mucosa|LowerJejunum|Plasma|UGT1A1|Concentration in container" unit="µmol/l" persistable="0" formulaId="18837" />
    <Observer id="18856" entityId="PHwn_hIOPkmECr4vr5d6-g" name="Concentration in container" path="apap_val_po_20mgkg|Organism|SmallIntestine|Mucosa|LowerJejunum|Plasma|UGT1A9 (UGT1A1)|Concentration in container" unit="µmol/l" persistable="0" formulaId="18857" />
    <Observer id="18876" entityId="usR1SyDKDkWdeR2kkQ-ybg" name="Concentration in container" path="apap_val_po_20mgkg|Organism|SmallIntestine|Mucosa|LowerJejunum|Plasma|CYP1A2|Concentration in container" unit="µmol/l" persistable="0" formulaId="18877" />
    <Observer id="18896" entityId="yP_guZjV3EaiiKU4MEDP_Q" name="Concentration in container" path="apap_val_po_20mgkg|Organism|SmallIntestine|Mucosa|LowerJejunum|Plasma|GSTT1|Concentration in container" unit="µmol/l" persistable="0" formulaId="18897" />
    <Observer id="18903" entityId="P6fRF0EV2kWY5bA0-sJS4w" name="Concentration in container" path="apap_val_po_20mgkg|Organism|SmallIntestine|Mucosa|LowerJejunum|Plasma|acetaminophen|Concentration in container" unit="µmol/l" persistable="0" formulaId="18904" />
    <Observer id="18910" entityId="L_uHmzRSv0KGbZZz_RyFOw" name="Concentration in container" path="apap_val_po_20mgkg|Organism|SmallIntestine|Mucosa|LowerJejunum|Plasma|APAPC|Concentration in container" unit="µmol/l" persistable="0" formulaId="18911" />
    <Observer id="18917" entityId="6ejNrdxOpkm-zeRCCPqx9A" name="Concentration in container" path="apap_val_po_20mgkg|Organism|SmallIntestine|Mucosa|LowerJejunum|Plasma|NAPQI|Concentration in container" unit="µmol/l" persistable="0" formulaId="18918" />
    <Observer id="18924" entityId="2nqOzQa0Zky64euYYDe6hw" name="Concentration in container" path="apap_val_po_20mgkg|Organism|SmallIntestine|Mucosa|LowerJejunum|Plasma|APAPS|Concentration in container" unit="µmol/l" persistable="0" formulaId="18925" />
    <Observer id="18931" entityId="d34kvHkEQESpYYCU2jOIdg" name="Concentration in container" path="apap_val_po_20mgkg|Organism|SmallIntestine|Mucosa|LowerJejunum|Plasma|APAPG|Concentration in container" unit="µmol/l" persistable="0" formulaId="18932" />
    <Observer id="18987" entityId="Gs-6pS4HT0O5235yehq8bg" name="Concentration in container" path="apap_val_po_20mgkg|Organism|SmallIntestine|Mucosa|LowerJejunum|BloodCells|CYP2E1|Concentration in container" unit="µmol/l" persistable="0" formulaId="18988" />
    <Observer id="19007" entityId="X1nMJ-eX0kO4s-JWl9nQQA" name="Concentration in container" path="apap_val_po_20mgkg|Organism|SmallIntestine|Mucosa|LowerJejunum|BloodCells|CYP3A4|Concentration in container" unit="µmol/l" persistable="0" formulaId="19008" />
    <Observer id="19027" entityId="Wq44KMkkHUGX_oMuXCv9_A" name="Concentration in container" path="apap_val_po_20mgkg|Organism|SmallIntestine|Mucosa|LowerJejunum|BloodCells|SULT1A1|Concentration in container" unit="µmol/l" persistable="0" formulaId="19028" />
    <Observer id="19047" entityId="akBtytH3wkuRZ-yTXU5xLw" name="Concentration in container" path="apap_val_po_20mgkg|Organism|SmallIntestine|Mucosa|LowerJejunum|BloodCells|SULT1E1|Concentration in container" unit="µmol/l" persistable="0" formulaId="19048" />
    <Observer id="19067" entityId="jLWpIC4ZIk-vQxyzN72ITQ" name="Concentration in container" path="apap_val_po_20mgkg|Organism|SmallIntestine|Mucosa|LowerJejunum|BloodCells|SULT1A3|Concentration in container" unit="µmol/l" persistable="0" formulaId="19068" />
    <Observer id="19087" entityId="nLrycWuUZUSDceSaHVLn_Q" name="Concentration in container" path="apap_val_po_20mgkg|Organism|SmallIntestine|Mucosa|LowerJejunum|BloodCells|SULT1A3 1|Concentration in container" unit="µmol/l" persistable="0" formulaId="19088" />
    <Observer id="19107" entityId="582NZhRpC0qqvsT0_9MVGw" name="Concentration in container" path="apap_val_po_20mgkg|Organism|SmallIntestine|Mucosa|LowerJejunum|BloodCells|SULT2A1|Concentration in container" unit="µmol/l" persistable="0" formulaId="19108" />
    <Observer id="19127" entityId="ftdunsUKDk6jB5Vc_g_pSQ" name="Concentration in container" path="apap_val_po_20mgkg|Organism|SmallIntestine|Mucosa|LowerJejunum|BloodCells|UGT1A6 (UGT1A1)|Concentration in container" unit="µmol/l" persistable="0" formulaId="19128" />
    <Observer id="19147" entityId="6mOBnLTpAkCfn7ELYAFcxg" name="Concentration in container" path="apap_val_po_20mgkg|Organism|SmallIntestine|Mucosa|LowerJejunum|BloodCells|UGT1A1|Concentration in container" unit="µmol/l" persistable="0" formulaId="19148" />
    <Observer id="19167" entityId="o__IyfcFm0aIzsBgzoKQtg" name="Concentration in container" path="apap_val_po_20mgkg|Organism|SmallIntestine|Mucosa|LowerJejunum|BloodCells|UGT1A9 (UGT1A1)|Concentration in container" unit="µmol/l" persistable="0" formulaId="19168" />
    <Observer id="19187" entityId="FfEpsgK-7U2WEGFfRa2_fQ" name="Concentration in container" path="apap_val_po_20mgkg|Organism|SmallIntestine|Mucosa|LowerJejunum|BloodCells|CYP1A2|Concentration in container" unit="µmol/l" persistable="0" formulaId="19188" />
    <Observer id="19207" entityId="fajPPwy0XUyKeoMV0F2EvQ" name="Concentration in container" path="apap_val_po_20mgkg|Organism|SmallIntestine|Mucosa|LowerJejunum|BloodCells|GSTT1|Concentration in container" unit="µmol/l" persistable="0" formulaId="19208" />
    <Observer id="19214" entityId="230ocKhynUKA-hvdudkkPA" name="Concentration in container" path="apap_val_po_20mgkg|Organism|SmallIntestine|Mucosa|LowerJejunum|BloodCells|acetaminophen|Concentration in container" unit="µmol/l" persistable="0" formulaId="19215" />
    <Observer id="19221" entityId="rQcZQU6_2kmuVEaBi6hmVg" name="Concentration in container" path="apap_val_po_20mgkg|Organism|SmallIntestine|Mucosa|LowerJejunum|BloodCells|APAPC|Concentration in container" unit="µmol/l" persistable="0" formulaId="19222" />
    <Observer id="19228" entityId="PaiB7JCP4kK-YHlcRG05zQ" name="Concentration in container" path="apap_val_po_20mgkg|Organism|SmallIntestine|Mucosa|LowerJejunum|BloodCells|NAPQI|Concentration in container" unit="µmol/l" persistable="0" formulaId="19229" />
    <Observer id="19235" entityId="b28X3ouGWkSsT2LGtLs0fA" name="Concentration in container" path="apap_val_po_20mgkg|Organism|SmallIntestine|Mucosa|LowerJejunum|BloodCells|APAPS|Concentration in container" unit="µmol/l" persistable="0" formulaId="19236" />
    <Observer id="19242" entityId="s4H_WvCxe0aRG9UZRUk_eg" name="Concentration in container" path="apap_val_po_20mgkg|Organism|SmallIntestine|Mucosa|LowerJejunum|BloodCells|APAPG|Concentration in container" unit="µmol/l" persistable="0" formulaId="19243" />
    <Observer id="19288" entityId="bEmmRTdBkkOu9KF6p93Zzw" name="Concentration in container" path="apap_val_po_20mgkg|Organism|SmallIntestine|Mucosa|LowerJejunum|Interstitial|acetaminophen|Concentration in container" unit="µmol/l" persistable="0" formulaId="19289" />
    <Observer id="19296" entityId="HNm9K3lo8k61KeAX0diLsg" name="Concentration in container" path="apap_val_po_20mgkg|Organism|SmallIntestine|Mucosa|LowerJejunum|Interstitial|APAPC|Concentration in container" unit="µmol/l" persistable="0" formulaId="19297" />
    <Observer id="19304" entityId="aMJIxtwRIEaki9rt0Vn8hQ" name="Concentration in container" path="apap_val_po_20mgkg|Organism|SmallIntestine|Mucosa|LowerJejunum|Interstitial|NAPQI|Concentration in container" unit="µmol/l" persistable="0" formulaId="19305" />
    <Observer id="19312" entityId="Uxd_IoRN-U67YaiZgwrM7g" name="Concentration in container" path="apap_val_po_20mgkg|Organism|SmallIntestine|Mucosa|LowerJejunum|Interstitial|APAPS|Concentration in container" unit="µmol/l" persistable="0" formulaId="19313" />
    <Observer id="19320" entityId="NgO2RuDKWkOkOZa96_1Pfg" name="Concentration in container" path="apap_val_po_20mgkg|Organism|SmallIntestine|Mucosa|LowerJejunum|Interstitial|APAPG|Concentration in container" unit="µmol/l" persistable="0" formulaId="19321" />
    <Observer id="19343" entityId="SNPeMEj-Ski_dcqKXuh0Eg" name="Concentration in container" path="apap_val_po_20mgkg|Organism|SmallIntestine|Mucosa|LowerJejunum|Intracellular|CYP2E1|Concentration in container" unit="µmol/l" persistable="0" formulaId="19344" />
    <Observer id="19361" entityId="IIQBbkJE4UO_FhoTT3DVzQ" name="Concentration in container" path="apap_val_po_20mgkg|Organism|SmallIntestine|Mucosa|LowerJejunum|Intracellular|CYP3A4|Concentration in container" unit="µmol/l" persistable="0" formulaId="19362" />
    <Observer id="19379" entityId="9RatHJtugk-K1JnFCIgrPw" name="Concentration in container" path="apap_val_po_20mgkg|Organism|SmallIntestine|Mucosa|LowerJejunum|Intracellular|ABCC1|Concentration in container" unit="µmol/l" persistable="0" formulaId="19380" />
    <Observer id="19397" entityId="W-lFOgH1NkKNxusK7NaWKw" name="Concentration in container" path="apap_val_po_20mgkg|Organism|SmallIntestine|Mucosa|LowerJejunum|Intracellular|ABCC4|Concentration in container" unit="µmol/l" persistable="0" formulaId="19398" />
    <Observer id="19415" entityId="6H4T6p68x0qWINPnnAOLKg" name="Concentration in container" path="apap_val_po_20mgkg|Organism|SmallIntestine|Mucosa|LowerJejunum|Intracellular|ABCG2|Concentration in container" unit="µmol/l" persistable="0" formulaId="19416" />
    <Observer id="19433" entityId="4psOrHcYN0eWH_ZWMh99sA" name="Concentration in container" path="apap_val_po_20mgkg|Organism|SmallIntestine|Mucosa|LowerJejunum|Intracellular|ABCB1|Concentration in container" unit="µmol/l" persistable="0" formulaId="19434" />
    <Observer id="19451" entityId="teqYyNGX1EqbbSgsquZ_5w" name="Concentration in container" path="apap_val_po_20mgkg|Organism|SmallIntestine|Mucosa|LowerJejunum|Intracellular|SULT1A1|Concentration in container" unit="µmol/l" persistable="0" formulaId="19452" />
    <Observer id="19469" entityId="AM5hnvqih06v3yvXB89v2A" name="Concentration in container" path="apap_val_po_20mgkg|Organism|SmallIntestine|Mucosa|LowerJejunum|Intracellular|SULT1E1|Concentration in container" unit="µmol/l" persistable="0" formulaId="19470" />
    <Observer id="19487" entityId="VWQgWMQjZk-G5WNLfelPDw" name="Concentration in container" path="apap_val_po_20mgkg|Organism|SmallIntestine|Mucosa|LowerJejunum|Intracellular|SULT1A3|Concentration in container" unit="µmol/l" persistable="0" formulaId="19488" />
    <Observer id="19505" entityId="9PrwSP7XmkupAIfXv2zXig" name="Concentration in container" path="apap_val_po_20mgkg|Organism|SmallIntestine|Mucosa|LowerJejunum|Intracellular|SULT1A3 1|Concentration in container" unit="µmol/l" persistable="0" formulaId="19506" />
    <Observer id="19523" entityId="itEVd76GD0CVhLipWKOmsQ" name="Concentration in container" path="apap_val_po_20mgkg|Organism|SmallIntestine|Mucosa|LowerJejunum|Intracellular|SULT2A1|Concentration in container" unit="µmol/l" persistable="0" formulaId="19524" />
    <Observer id="19541" entityId="XGSjhgse80a3iA0kJtRTXA" name="Concentration in container" path="apap_val_po_20mgkg|Organism|SmallIntestine|Mucosa|LowerJejunum|Intracellular|UGT1A6 (UGT1A1)|Concentration in container" unit="µmol/l" persistable="0" formulaId="19542" />
    <Observer id="19559" entityId="JB4EiNhtcE6-KPPWwb9JFQ" name="Concentration in container" path="apap_val_po_20mgkg|Organism|SmallIntestine|Mucosa|LowerJejunum|Intracellular|UGT1A1|Concentration in container" unit="µmol/l" persistable="0" formulaId="19560" />
    <Observer id="19577" entityId="qV5kqDTWn0Ow569YNWHvUg" name="Concentration in container" path="apap_val_po_20mgkg|Organism|SmallIntestine|Mucosa|LowerJejunum|Intracellular|UGT1A9 (UGT1A1)|Concentration in container" unit="µmol/l" persistable="0" formulaId="19578" />
    <Observer id="19595" entityId="NDgCJEhWR0-I4Y6Ij_lNvQ" name="Concentration in container" path="apap_val_po_20mgkg|Organism|SmallIntestine|Mucosa|LowerJejunum|Intracellular|CYP1A2|Concentration in container" unit="µmol/l" persistable="0" formulaId="19596" />
    <Observer id="19613" entityId="4QeQtGQv30qrcXajN4Kajw" name="Concentration in container" path="apap_val_po_20mgkg|Organism|SmallIntestine|Mucosa|LowerJejunum|Intracellular|GSTT1|Concentration in container" unit="µmol/l" persistable="0" formulaId="19614" />
    <Observer id="19631" entityId="8BrnjbwUOkeaFeSIlk5pCg" name="Concentration in container" path="apap_val_po_20mgkg|Organism|SmallIntestine|Mucosa|LowerJejunum|Intracellular|ABCC3|Concentration in container" unit="µmol/l" persistable="0" formulaId="19632" />
    <Observer id="19639" entityId="mQ-ZQuqPr0mXkMdnMAaFAg" name="Concentration in container" path="apap_val_po_20mgkg|Organism|SmallIntestine|Mucosa|LowerJejunum|Intracellular|acetaminophen|Concentration in container" unit="µmol/l" persistable="0" formulaId="19640" />
    <Observer id="19647" entityId="N1f-JGmeSkGF92abbFEDHg" name="Concentration in container" path="apap_val_po_20mgkg|Organism|SmallIntestine|Mucosa|LowerJejunum|Intracellular|APAPC|Concentration in container" unit="µmol/l" persistable="0" formulaId="19648" />
    <Observer id="19655" entityId="TqDj8HlNJEmkDo_e11inVw" name="Concentration in container" path="apap_val_po_20mgkg|Organism|SmallIntestine|Mucosa|LowerJejunum|Intracellular|NAPQI|Concentration in container" unit="µmol/l" persistable="0" formulaId="19656" />
    <Observer id="19663" entityId="s7bLK6PQa06L8gzT4Zf-RQ" name="Concentration in container" path="apap_val_po_20mgkg|Organism|SmallIntestine|Mucosa|LowerJejunum|Intracellular|APAPS|Concentration in container" unit="µmol/l" persistable="0" formulaId="19664" />
    <Observer id="19671" entityId="iSI7zbmY3UuWp4WXKtwwHQ" name="Concentration in container" path="apap_val_po_20mgkg|Organism|SmallIntestine|Mucosa|LowerJejunum|Intracellular|APAPG|Concentration in container" unit="µmol/l" persistable="0" formulaId="19672" />
    <Observer id="19767" entityId="JBILTFyIVkmP9YuSZ1NnZA" name="Concentration in container" path="apap_val_po_20mgkg|Organism|SmallIntestine|Mucosa|UpperIleum|Plasma|CYP2E1|Concentration in container" unit="µmol/l" persistable="0" formulaId="19768" />
    <Observer id="19787" entityId="YF-Va1f6v0eaQCMFX5dsGw" name="Concentration in container" path="apap_val_po_20mgkg|Organism|SmallIntestine|Mucosa|UpperIleum|Plasma|CYP3A4|Concentration in container" unit="µmol/l" persistable="0" formulaId="19788" />
    <Observer id="19807" entityId="dFQfrz7e90OJ1jacpRLIdw" name="Concentration in container" path="apap_val_po_20mgkg|Organism|SmallIntestine|Mucosa|UpperIleum|Plasma|SULT1A1|Concentration in container" unit="µmol/l" persistable="0" formulaId="19808" />
    <Observer id="19827" entityId="XCoIjw-eX0-SZqW0yG6eZA" name="Concentration in container" path="apap_val_po_20mgkg|Organism|SmallIntestine|Mucosa|UpperIleum|Plasma|SULT1E1|Concentration in container" unit="µmol/l" persistable="0" formulaId="19828" />
    <Observer id="19847" entityId="3x3fU0kzHUe3Yo1j8DIGRQ" name="Concentration in container" path="apap_val_po_20mgkg|Organism|SmallIntestine|Mucosa|UpperIleum|Plasma|SULT1A3|Concentration in container" unit="µmol/l" persistable="0" formulaId="19848" />
    <Observer id="19867" entityId="wbL97jJ1YE2mOwrPVgoazw" name="Concentration in container" path="apap_val_po_20mgkg|Organism|SmallIntestine|Mucosa|UpperIleum|Plasma|SULT1A3 1|Concentration in container" unit="µmol/l" persistable="0" formulaId="19868" />
    <Observer id="19887" entityId="XL1Bbl5Iu0uZHAcxbXMHIQ" name="Concentration in container" path="apap_val_po_20mgkg|Organism|SmallIntestine|Mucosa|UpperIleum|Plasma|SULT2A1|Concentration in container" unit="µmol/l" persistable="0" formulaId="19888" />
    <Observer id="19907" entityId="pviJQdzh3E2PBH2KV_rTzg" name="Concentration in container" path="apap_val_po_20mgkg|Organism|SmallIntestine|Mucosa|UpperIleum|Plasma|UGT1A6 (UGT1A1)|Concentration in container" unit="µmol/l" persistable="0" formulaId="19908" />
    <Observer id="19927" entityId="Z3ANUYyqoUyCfkUAZBw6HA" name="Concentration in container" path="apap_val_po_20mgkg|Organism|SmallIntestine|Mucosa|UpperIleum|Plasma|UGT1A1|Concentration in container" unit="µmol/l" persistable="0" formulaId="19928" />
    <Observer id="19947" entityId="XVvhjydMwEiVMFvaqLcPDg" name="Concentration in container" path="apap_val_po_20mgkg|Organism|SmallIntestine|Mucosa|UpperIleum|Plasma|UGT1A9 (UGT1A1)|Concentration in container" unit="µmol/l" persistable="0" formulaId="19948" />
    <Observer id="19967" entityId="RS6x3oYMqUyExLoCuRCu-A" name="Concentration in container" path="apap_val_po_20mgkg|Organism|SmallIntestine|Mucosa|UpperIleum|Plasma|CYP1A2|Concentration in container" unit="µmol/l" persistable="0" formulaId="19968" />
    <Observer id="19987" entityId="FtLYKTuyxUCbrWp2Fy6VMw" name="Concentration in container" path="apap_val_po_20mgkg|Organism|SmallIntestine|Mucosa|UpperIleum|Plasma|GSTT1|Concentration in container" unit="µmol/l" persistable="0" formulaId="19988" />
    <Observer id="19994" entityId="9TIk_DpOm0ibS8QOG1GBfg" name="Concentration in container" path="apap_val_po_20mgkg|Organism|SmallIntestine|Mucosa|UpperIleum|Plasma|acetaminophen|Concentration in container" unit="µmol/l" persistable="0" formulaId="19995" />
    <Observer id="20001" entityId="OAxvoDnBI0GiRohWqLLVMg" name="Concentration in container" path="apap_val_po_20mgkg|Organism|SmallIntestine|Mucosa|UpperIleum|Plasma|APAPC|Concentration in container" unit="µmol/l" persistable="0" formulaId="20002" />
    <Observer id="20008" entityId="7OpnZgde2kmyzt7FuG0-Fw" name="Concentration in container" path="apap_val_po_20mgkg|Organism|SmallIntestine|Mucosa|UpperIleum|Plasma|NAPQI|Concentration in container" unit="µmol/l" persistable="0" formulaId="20009" />
    <Observer id="20015" entityId="fF_xDVAOJk27DdnUdtrErw" name="Concentration in container" path="apap_val_po_20mgkg|Organism|SmallIntestine|Mucosa|UpperIleum|Plasma|APAPS|Concentration in container" unit="µmol/l" persistable="0" formulaId="20016" />
    <Observer id="20022" entityId="O0s9JUJNy0aoTz6nE5ODNQ" name="Concentration in container" path="apap_val_po_20mgkg|Organism|SmallIntestine|Mucosa|UpperIleum|Plasma|APAPG|Concentration in container" unit="µmol/l" persistable="0" formulaId="20023" />
    <Observer id="20078" entityId="CqgoVabyhk2tysOFhI_58Q" name="Concentration in container" path="apap_val_po_20mgkg|Organism|SmallIntestine|Mucosa|UpperIleum|BloodCells|CYP2E1|Concentration in container" unit="µmol/l" persistable="0" formulaId="20079" />
    <Observer id="20098" entityId="PqN880I0a0KCNNiHf19M8A" name="Concentration in container" path="apap_val_po_20mgkg|Organism|SmallIntestine|Mucosa|UpperIleum|BloodCells|CYP3A4|Concentration in container" unit="µmol/l" persistable="0" formulaId="20099" />
    <Observer id="20118" entityId="th0l98EqfkiU17RJhqX_hw" name="Concentration in container" path="apap_val_po_20mgkg|Organism|SmallIntestine|Mucosa|UpperIleum|BloodCells|SULT1A1|Concentration in container" unit="µmol/l" persistable="0" formulaId="20119" />
    <Observer id="20138" entityId="sBsz1dDL9EiTqvHuUdoSgQ" name="Concentration in container" path="apap_val_po_20mgkg|Organism|SmallIntestine|Mucosa|UpperIleum|BloodCells|SULT1E1|Concentration in container" unit="µmol/l" persistable="0" formulaId="20139" />
    <Observer id="20158" entityId="PmPhsyFF6EWtTP1Kd6mv9w" name="Concentration in container" path="apap_val_po_20mgkg|Organism|SmallIntestine|Mucosa|UpperIleum|BloodCells|SULT1A3|Concentration in container" unit="µmol/l" persistable="0" formulaId="20159" />
    <Observer id="20178" entityId="DerqNIwFt0OduyR869Z8wA" name="Concentration in container" path="apap_val_po_20mgkg|Organism|SmallIntestine|Mucosa|UpperIleum|BloodCells|SULT1A3 1|Concentration in container" unit="µmol/l" persistable="0" formulaId="20179" />
    <Observer id="20198" entityId="lpx_EFeVEEmbwThHxt4r7Q" name="Concentration in container" path="apap_val_po_20mgkg|Organism|SmallIntestine|Mucosa|UpperIleum|BloodCells|SULT2A1|Concentration in container" unit="µmol/l" persistable="0" formulaId="20199" />
    <Observer id="20218" entityId="cYHq3WNdrku41uu_2AH-Fw" name="Concentration in container" path="apap_val_po_20mgkg|Organism|SmallIntestine|Mucosa|UpperIleum|BloodCells|UGT1A6 (UGT1A1)|Concentration in container" unit="µmol/l" persistable="0" formulaId="20219" />
    <Observer id="20238" entityId="RM5EhdmHzUmv-V6gF7M3WQ" name="Concentration in container" path="apap_val_po_20mgkg|Organism|SmallIntestine|Mucosa|UpperIleum|BloodCells|UGT1A1|Concentration in container" unit="µmol/l" persistable="0" formulaId="20239" />
    <Observer id="20258" entityId="JG19JmX9fUWcFD2sYxVXqA" name="Concentration in container" path="apap_val_po_20mgkg|Organism|SmallIntestine|Mucosa|UpperIleum|BloodCells|UGT1A9 (UGT1A1)|Concentration in container" unit="µmol/l" persistable="0" formulaId="20259" />
    <Observer id="20278" entityId="Rpm7hWfC40alMBkU0k_eYA" name="Concentration in container" path="apap_val_po_20mgkg|Organism|SmallIntestine|Mucosa|UpperIleum|BloodCells|CYP1A2|Concentration in container" unit="µmol/l" persistable="0" formulaId="20279" />
    <Observer id="20298" entityId="cr-xvpI5PUaRB02diWuzQA" name="Concentration in container" path="apap_val_po_20mgkg|Organism|SmallIntestine|Mucosa|UpperIleum|BloodCells|GSTT1|Concentration in container" unit="µmol/l" persistable="0" formulaId="20299" />
    <Observer id="20305" entityId="rg5mZhcaB0GH-AIRTWotFw" name="Concentration in container" path="apap_val_po_20mgkg|Organism|SmallIntestine|Mucosa|UpperIleum|BloodCells|acetaminophen|Concentration in container" unit="µmol/l" persistable="0" formulaId="20306" />
    <Observer id="20312" entityId="6sWoGaLdHkCDJbA-6E6bgQ" name="Concentration in container" path="apap_val_po_20mgkg|Organism|SmallIntestine|Mucosa|UpperIleum|BloodCells|APAPC|Concentration in container" unit="µmol/l" persistable="0" formulaId="20313" />
    <Observer id="20319" entityId="hiio9JoOpUyvj90ELaovfA" name="Concentration in container" path="apap_val_po_20mgkg|Organism|SmallIntestine|Mucosa|UpperIleum|BloodCells|NAPQI|Concentration in container" unit="µmol/l" persistable="0" formulaId="20320" />
    <Observer id="20326" entityId="Yx1Yu3pfI0mQ-Hv1U9VUVA" name="Concentration in container" path="apap_val_po_20mgkg|Organism|SmallIntestine|Mucosa|UpperIleum|BloodCells|APAPS|Concentration in container" unit="µmol/l" persistable="0" formulaId="20327" />
    <Observer id="20333" entityId="WPK8aS3pS0OlLBlm3TKfVw" name="Concentration in container" path="apap_val_po_20mgkg|Organism|SmallIntestine|Mucosa|UpperIleum|BloodCells|APAPG|Concentration in container" unit="µmol/l" persistable="0" formulaId="20334" />
    <Observer id="20379" entityId="a347IHUEv0aZqk5FD5inTg" name="Concentration in container" path="apap_val_po_20mgkg|Organism|SmallIntestine|Mucosa|UpperIleum|Interstitial|acetaminophen|Concentration in container" unit="µmol/l" persistable="0" formulaId="20380" />
    <Observer id="20387" entityId="jVNDFygD8kmFEDKKS3g67g" name="Concentration in container" path="apap_val_po_20mgkg|Organism|SmallIntestine|Mucosa|UpperIleum|Interstitial|APAPC|Concentration in container" unit="µmol/l" persistable="0" formulaId="20388" />
    <Observer id="20395" entityId="vtNg1fdBQkOGXZxObCX-OQ" name="Concentration in container" path="apap_val_po_20mgkg|Organism|SmallIntestine|Mucosa|UpperIleum|Interstitial|NAPQI|Concentration in container" unit="µmol/l" persistable="0" formulaId="20396" />
    <Observer id="20403" entityId="NzVLVerRDUKsL_G-qPUl-w" name="Concentration in container" path="apap_val_po_20mgkg|Organism|SmallIntestine|Mucosa|UpperIleum|Interstitial|APAPS|Concentration in container" unit="µmol/l" persistable="0" formulaId="20404" />
    <Observer id="20411" entityId="gPERdj9yI02jPtnspNe5JQ" name="Concentration in container" path="apap_val_po_20mgkg|Organism|SmallIntestine|Mucosa|UpperIleum|Interstitial|APAPG|Concentration in container" unit="µmol/l" persistable="0" formulaId="20412" />
    <Observer id="20434" entityId="0yW-94Y_6kCPJpCS_E94xA" name="Concentration in container" path="apap_val_po_20mgkg|Organism|SmallIntestine|Mucosa|UpperIleum|Intracellular|CYP2E1|Concentration in container" unit="µmol/l" persistable="0" formulaId="20435" />
    <Observer id="20452" entityId="azmaPSfFuU-wzfFtbWhPlA" name="Concentration in container" path="apap_val_po_20mgkg|Organism|SmallIntestine|Mucosa|UpperIleum|Intracellular|CYP3A4|Concentration in container" unit="µmol/l" persistable="0" formulaId="20453" />
    <Observer id="20470" entityId="BrLknYLXMUKOvEP8E6OsZw" name="Concentration in container" path="apap_val_po_20mgkg|Organism|SmallIntestine|Mucosa|UpperIleum|Intracellular|ABCC1|Concentration in container" unit="µmol/l" persistable="0" formulaId="20471" />
    <Observer id="20488" entityId="taoswhGy-0SbQHiYHWr92g" name="Concentration in container" path="apap_val_po_20mgkg|Organism|SmallIntestine|Mucosa|UpperIleum|Intracellular|ABCC4|Concentration in container" unit="µmol/l" persistable="0" formulaId="20489" />
    <Observer id="20506" entityId="kMt8HmmhR0-ulASGsd7rqA" name="Concentration in container" path="apap_val_po_20mgkg|Organism|SmallIntestine|Mucosa|UpperIleum|Intracellular|ABCG2|Concentration in container" unit="µmol/l" persistable="0" formulaId="20507" />
    <Observer id="20524" entityId="XPIx8rR0N0-QHriocCnZ7Q" name="Concentration in container" path="apap_val_po_20mgkg|Organism|SmallIntestine|Mucosa|UpperIleum|Intracellular|ABCB1|Concentration in container" unit="µmol/l" persistable="0" formulaId="20525" />
    <Observer id="20542" entityId="b9VUvkHTTUGuH47JLYn6pQ" name="Concentration in container" path="apap_val_po_20mgkg|Organism|SmallIntestine|Mucosa|UpperIleum|Intracellular|SULT1A1|Concentration in container" unit="µmol/l" persistable="0" formulaId="20543" />
    <Observer id="20560" entityId="rb0pIAJ8-U2xwTZ9lQLNUQ" name="Concentration in container" path="apap_val_po_20mgkg|Organism|SmallIntestine|Mucosa|UpperIleum|Intracellular|SULT1E1|Concentration in container" unit="µmol/l" persistable="0" formulaId="20561" />
    <Observer id="20578" entityId="0_wdnzmQoUiYbw1U2vkrRw" name="Concentration in container" path="apap_val_po_20mgkg|Organism|SmallIntestine|Mucosa|UpperIleum|Intracellular|SULT1A3|Concentration in container" unit="µmol/l" persistable="0" formulaId="20579" />
    <Observer id="20596" entityId="PkWwfaywvEeu15Mlny3TNw" name="Concentration in container" path="apap_val_po_20mgkg|Organism|SmallIntestine|Mucosa|UpperIleum|Intracellular|SULT1A3 1|Concentration in container" unit="µmol/l" persistable="0" formulaId="20597" />
    <Observer id="20614" entityId="by0GTXRt8kGqnGzrpxZ82w" name="Concentration in container" path="apap_val_po_20mgkg|Organism|SmallIntestine|Mucosa|UpperIleum|Intracellular|SULT2A1|Concentration in container" unit="µmol/l" persistable="0" formulaId="20615" />
    <Observer id="20632" entityId="Pl6YTnPmDkuyQ2GUiJE6wA" name="Concentration in container" path="apap_val_po_20mgkg|Organism|SmallIntestine|Mucosa|UpperIleum|Intracellular|UGT1A6 (UGT1A1)|Concentration in container" unit="µmol/l" persistable="0" formulaId="20633" />
    <Observer id="20650" entityId="mVcMn2nyv0Oy51bRvU_05w" name="Concentration in container" path="apap_val_po_20mgkg|Organism|SmallIntestine|Mucosa|UpperIleum|Intracellular|UGT1A1|Concentration in container" unit="µmol/l" persistable="0" formulaId="20651" />
    <Observer id="20668" entityId="om2djZhMJ0uoqRvYO8EK6A" name="Concentration in container" path="apap_val_po_20mgkg|Organism|SmallIntestine|Mucosa|UpperIleum|Intracellular|UGT1A9 (UGT1A1)|Concentration in container" unit="µmol/l" persistable="0" formulaId="20669" />
    <Observer id="20686" entityId="jYAJ2tEuhUOV-Emhm8YMwQ" name="Concentration in container" path="apap_val_po_20mgkg|Organism|SmallIntestine|Mucosa|UpperIleum|Intracellular|CYP1A2|Concentration in container" unit="µmol/l" persistable="0" formulaId="20687" />
    <Observer id="20704" entityId="Y7yGuO6jYkSBrABycKpc8g" name="Concentration in container" path="apap_val_po_20mgkg|Organism|SmallIntestine|Mucosa|UpperIleum|Intracellular|GSTT1|Concentration in container" unit="µmol/l" persistable="0" formulaId="20705" />
    <Observer id="20722" entityId="6SN9HpVHxUe8MiUjikb8kA" name="Concentration in container" path="apap_val_po_20mgkg|Organism|SmallIntestine|Mucosa|UpperIleum|Intracellular|ABCC3|Concentration in container" unit="µmol/l" persistable="0" formulaId="20723" />
    <Observer id="20730" entityId="QNXDX73HDUuW0RaAc_bCJw" name="Concentration in container" path="apap_val_po_20mgkg|Organism|SmallIntestine|Mucosa|UpperIleum|Intracellular|acetaminophen|Concentration in container" unit="µmol/l" persistable="0" formulaId="20731" />
    <Observer id="20738" entityId="xhsk0jhR7kG-vMqOtDHtdA" name="Concentration in container" path="apap_val_po_20mgkg|Organism|SmallIntestine|Mucosa|UpperIleum|Intracellular|APAPC|Concentration in container" unit="µmol/l" persistable="0" formulaId="20739" />
    <Observer id="20746" entityId="y_vVRDHffUW-OW4U8Vp5tA" name="Concentration in container" path="apap_val_po_20mgkg|Organism|SmallIntestine|Mucosa|UpperIleum|Intracellular|NAPQI|Concentration in container" unit="µmol/l" persistable="0" formulaId="20747" />
    <Observer id="20754" entityId="4QGopZgqu0mi2_IIP6V0YQ" name="Concentration in container" path="apap_val_po_20mgkg|Organism|SmallIntestine|Mucosa|UpperIleum|Intracellular|APAPS|Concentration in container" unit="µmol/l" persistable="0" formulaId="20755" />
    <Observer id="20762" entityId="xcRFk0gRWUefhT6OHbb4sA" name="Concentration in container" path="apap_val_po_20mgkg|Organism|SmallIntestine|Mucosa|UpperIleum|Intracellular|APAPG|Concentration in container" unit="µmol/l" persistable="0" formulaId="20763" />
    <Observer id="20858" entityId="VOArYzr2i068ZK3Jjpdtbg" name="Concentration in container" path="apap_val_po_20mgkg|Organism|SmallIntestine|Mucosa|LowerIleum|Plasma|CYP2E1|Concentration in container" unit="µmol/l" persistable="0" formulaId="20859" />
    <Observer id="20878" entityId="YACUDiM1BUmnN5cUZN6aCw" name="Concentration in container" path="apap_val_po_20mgkg|Organism|SmallIntestine|Mucosa|LowerIleum|Plasma|CYP3A4|Concentration in container" unit="µmol/l" persistable="0" formulaId="20879" />
    <Observer id="20898" entityId="q2N-xTLK30C2hUKAU_XgRQ" name="Concentration in container" path="apap_val_po_20mgkg|Organism|SmallIntestine|Mucosa|LowerIleum|Plasma|SULT1A1|Concentration in container" unit="µmol/l" persistable="0" formulaId="20899" />
    <Observer id="20918" entityId="KWUeGvFpK0KChBf3-6Rizg" name="Concentration in container" path="apap_val_po_20mgkg|Organism|SmallIntestine|Mucosa|LowerIleum|Plasma|SULT1E1|Concentration in container" unit="µmol/l" persistable="0" formulaId="20919" />
    <Observer id="20938" entityId="I16LbctWR0itxp5R9S25OA" name="Concentration in container" path="apap_val_po_20mgkg|Organism|SmallIntestine|Mucosa|LowerIleum|Plasma|SULT1A3|Concentration in container" unit="µmol/l" persistable="0" formulaId="20939" />
    <Observer id="20958" entityId="qi3UUsX8g0-oZQEuCfTGhw" name="Concentration in container" path="apap_val_po_20mgkg|Organism|SmallIntestine|Mucosa|LowerIleum|Plasma|SULT1A3 1|Concentration in container" unit="µmol/l" persistable="0" formulaId="20959" />
    <Observer id="20978" entityId="PVzuT4F2CkyOLvrhlCF9Uw" name="Concentration in container" path="apap_val_po_20mgkg|Organism|SmallIntestine|Mucosa|LowerIleum|Plasma|SULT2A1|Concentration in container" unit="µmol/l" persistable="0" formulaId="20979" />
    <Observer id="20998" entityId="pz53TPEnsUy1JM7RF1Rw0A" name="Concentration in container" path="apap_val_po_20mgkg|Organism|SmallIntestine|Mucosa|LowerIleum|Plasma|UGT1A6 (UGT1A1)|Concentration in container" unit="µmol/l" persistable="0" formulaId="20999" />
    <Observer id="21018" entityId="8hbhXE-za0SyV8Zw1Sxjfw" name="Concentration in container" path="apap_val_po_20mgkg|Organism|SmallIntestine|Mucosa|LowerIleum|Plasma|UGT1A1|Concentration in container" unit="µmol/l" persistable="0" formulaId="21019" />
    <Observer id="21038" entityId="vmU1flmPL0W_UtwPrRDAsA" name="Concentration in container" path="apap_val_po_20mgkg|Organism|SmallIntestine|Mucosa|LowerIleum|Plasma|UGT1A9 (UGT1A1)|Concentration in container" unit="µmol/l" persistable="0" formulaId="21039" />
    <Observer id="21058" entityId="Dpy_Cp4hq06iTpfX5rb9YQ" name="Concentration in container" path="apap_val_po_20mgkg|Organism|SmallIntestine|Mucosa|LowerIleum|Plasma|CYP1A2|Concentration in container" unit="µmol/l" persistable="0" formulaId="21059" />
    <Observer id="21078" entityId="r3bsbMRAeUSVss5TzkbZug" name="Concentration in container" path="apap_val_po_20mgkg|Organism|SmallIntestine|Mucosa|LowerIleum|Plasma|GSTT1|Concentration in container" unit="µmol/l" persistable="0" formulaId="21079" />
    <Observer id="21085" entityId="bdtjBdyDEUO-XZtHmMRxdQ" name="Concentration in container" path="apap_val_po_20mgkg|Organism|SmallIntestine|Mucosa|LowerIleum|Plasma|acetaminophen|Concentration in container" unit="µmol/l" persistable="0" formulaId="21086" />
    <Observer id="21092" entityId="iQzS-xCEek-51Qbo8O1-iQ" name="Concentration in container" path="apap_val_po_20mgkg|Organism|SmallIntestine|Mucosa|LowerIleum|Plasma|APAPC|Concentration in container" unit="µmol/l" persistable="0" formulaId="21093" />
    <Observer id="21099" entityId="PL4JYXgRdEG3beZvyJdMAg" name="Concentration in container" path="apap_val_po_20mgkg|Organism|SmallIntestine|Mucosa|LowerIleum|Plasma|NAPQI|Concentration in container" unit="µmol/l" persistable="0" formulaId="21100" />
    <Observer id="21106" entityId="1abdLfySQk-a-qUJYZh8zw" name="Concentration in container" path="apap_val_po_20mgkg|Organism|SmallIntestine|Mucosa|LowerIleum|Plasma|APAPS|Concentration in container" unit="µmol/l" persistable="0" formulaId="21107" />
    <Observer id="21113" entityId="DygyaP9K-0uBDd1V65CiMw" name="Concentration in container" path="apap_val_po_20mgkg|Organism|SmallIntestine|Mucosa|LowerIleum|Plasma|APAPG|Concentration in container" unit="µmol/l" persistable="0" formulaId="21114" />
    <Observer id="21169" entityId="ar_2klEaSUCB8GFSiCUpzA" name="Concentration in container" path="apap_val_po_20mgkg|Organism|SmallIntestine|Mucosa|LowerIleum|BloodCells|CYP2E1|Concentration in container" unit="µmol/l" persistable="0" formulaId="21170" />
    <Observer id="21189" entityId="9U9wBLbh4UqBGN2KKcEjLw" name="Concentration in container" path="apap_val_po_20mgkg|Organism|SmallIntestine|Mucosa|LowerIleum|BloodCells|CYP3A4|Concentration in container" unit="µmol/l" persistable="0" formulaId="21190" />
    <Observer id="21209" entityId="4RfTmS0G00aQ-28lbfX7Aw" name="Concentration in container" path="apap_val_po_20mgkg|Organism|SmallIntestine|Mucosa|LowerIleum|BloodCells|SULT1A1|Concentration in container" unit="µmol/l" persistable="0" formulaId="21210" />
    <Observer id="21229" entityId="_QYnxzbzzkW0OC_eI1MfIA" name="Concentration in container" path="apap_val_po_20mgkg|Organism|SmallIntestine|Mucosa|LowerIleum|BloodCells|SULT1E1|Concentration in container" unit="µmol/l" persistable="0" formulaId="21230" />
    <Observer id="21249" entityId="ME-56gfCyE2YopIlpzal7w" name="Concentration in container" path="apap_val_po_20mgkg|Organism|SmallIntestine|Mucosa|LowerIleum|BloodCells|SULT1A3|Concentration in container" unit="µmol/l" persistable="0" formulaId="21250" />
    <Observer id="21269" entityId="RTVyy41ES0SUUqy7IjrbeQ" name="Concentration in container" path="apap_val_po_20mgkg|Organism|SmallIntestine|Mucosa|LowerIleum|BloodCells|SULT1A3 1|Concentration in container" unit="µmol/l" persistable="0" formulaId="21270" />
    <Observer id="21289" entityId="HAn5SzOZ70e_vtx8r8PQ9w" name="Concentration in container" path="apap_val_po_20mgkg|Organism|SmallIntestine|Mucosa|LowerIleum|BloodCells|SULT2A1|Concentration in container" unit="µmol/l" persistable="0" formulaId="21290" />
    <Observer id="21309" entityId="_QBjsdUkp0K4D_tvpU1nQQ" name="Concentration in container" path="apap_val_po_20mgkg|Organism|SmallIntestine|Mucosa|LowerIleum|BloodCells|UGT1A6 (UGT1A1)|Concentration in container" unit="µmol/l" persistable="0" formulaId="21310" />
    <Observer id="21329" entityId="vvqPfLo6Ck67f2F2Ty-JaA" name="Concentration in container" path="apap_val_po_20mgkg|Organism|SmallIntestine|Mucosa|LowerIleum|BloodCells|UGT1A1|Concentration in container" unit="µmol/l" persistable="0" formulaId="21330" />
    <Observer id="21349" entityId="OEFKOqgi9UCPyzYuzT6U9A" name="Concentration in container" path="apap_val_po_20mgkg|Organism|SmallIntestine|Mucosa|LowerIleum|BloodCells|UGT1A9 (UGT1A1)|Concentration in container" unit="µmol/l" persistable="0" formulaId="21350" />
    <Observer id="21369" entityId="zpJN00SXfkGz3ZN1x50n2A" name="Concentration in container" path="apap_val_po_20mgkg|Organism|SmallIntestine|Mucosa|LowerIleum|BloodCells|CYP1A2|Concentration in container" unit="µmol/l" persistable="0" formulaId="21370" />
    <Observer id="21389" entityId="UTBuEjkGZE2blcdw1dry0g" name="Concentration in container" path="apap_val_po_20mgkg|Organism|SmallIntestine|Mucosa|LowerIleum|BloodCells|GSTT1|Concentration in container" unit="µmol/l" persistable="0" formulaId="21390" />
    <Observer id="21396" entityId="_gmM-_zBCE6_XPPMnD-MoQ" name="Concentration in container" path="apap_val_po_20mgkg|Organism|SmallIntestine|Mucosa|LowerIleum|BloodCells|acetaminophen|Concentration in container" unit="µmol/l" persistable="0" formulaId="21397" />
    <Observer id="21403" entityId="JPp0t_IOLEemgxjI4Mxvkw" name="Concentration in container" path="apap_val_po_20mgkg|Organism|SmallIntestine|Mucosa|LowerIleum|BloodCells|APAPC|Concentration in container" unit="µmol/l" persistable="0" formulaId="21404" />
    <Observer id="21410" entityId="G3yQ2ejeaka0eY0u5fTX4A" name="Concentration in container" path="apap_val_po_20mgkg|Organism|SmallIntestine|Mucosa|LowerIleum|BloodCells|NAPQI|Concentration in container" unit="µmol/l" persistable="0" formulaId="21411" />
    <Observer id="21417" entityId="S__ebtRD9Eaaqg2KTxrHkQ" name="Concentration in container" path="apap_val_po_20mgkg|Organism|SmallIntestine|Mucosa|LowerIleum|BloodCells|APAPS|Concentration in container" unit="µmol/l" persistable="0" formulaId="21418" />
    <Observer id="21424" entityId="vR9A43Nm7Eq908MRlb9BYA" name="Concentration in container" path="apap_val_po_20mgkg|Organism|SmallIntestine|Mucosa|LowerIleum|BloodCells|APAPG|Concentration in container" unit="µmol/l" persistable="0" formulaId="21425" />
    <Observer id="21470" entityId="_WDym83IrE-jVX5VHJ9U0A" name="Concentration in container" path="apap_val_po_20mgkg|Organism|SmallIntestine|Mucosa|LowerIleum|Interstitial|acetaminophen|Concentration in container" unit="µmol/l" persistable="0" formulaId="21471" />
    <Observer id="21478" entityId="sRpwz_8n70i6DrzDR24JDw" name="Concentration in container" path="apap_val_po_20mgkg|Organism|SmallIntestine|Mucosa|LowerIleum|Interstitial|APAPC|Concentration in container" unit="µmol/l" persistable="0" formulaId="21479" />
    <Observer id="21486" entityId="GkxVm-c6UUyaJNNhyxFtng" name="Concentration in container" path="apap_val_po_20mgkg|Organism|SmallIntestine|Mucosa|LowerIleum|Interstitial|NAPQI|Concentration in container" unit="µmol/l" persistable="0" formulaId="21487" />
    <Observer id="21494" entityId="FdAh7AfQl0qXL2Fbkp05iA" name="Concentration in container" path="apap_val_po_20mgkg|Organism|SmallIntestine|Mucosa|LowerIleum|Interstitial|APAPS|Concentration in container" unit="µmol/l" persistable="0" formulaId="21495" />
    <Observer id="21502" entityId="R0vTKYRWpkGrcAw8ZZWhlw" name="Concentration in container" path="apap_val_po_20mgkg|Organism|SmallIntestine|Mucosa|LowerIleum|Interstitial|APAPG|Concentration in container" unit="µmol/l" persistable="0" formulaId="21503" />
    <Observer id="21525" entityId="LFn25nDXIkuJd0mAfv5ZVQ" name="Concentration in container" path="apap_val_po_20mgkg|Organism|SmallIntestine|Mucosa|LowerIleum|Intracellular|CYP2E1|Concentration in container" unit="µmol/l" persistable="0" formulaId="21526" />
    <Observer id="21543" entityId="kNUhH3XeuE2F7SpX4BXW_A" name="Concentration in container" path="apap_val_po_20mgkg|Organism|SmallIntestine|Mucosa|LowerIleum|Intracellular|CYP3A4|Concentration in container" unit="µmol/l" persistable="0" formulaId="21544" />
    <Observer id="21561" entityId="r4sfPz9ksUyrvlLNAcjhDA" name="Concentration in container" path="apap_val_po_20mgkg|Organism|SmallIntestine|Mucosa|LowerIleum|Intracellular|ABCC1|Concentration in container" unit="µmol/l" persistable="0" formulaId="21562" />
    <Observer id="21579" entityId="UtQ6O5Pn7UClKOpB_tQkGg" name="Concentration in container" path="apap_val_po_20mgkg|Organism|SmallIntestine|Mucosa|LowerIleum|Intracellular|ABCC4|Concentration in container" unit="µmol/l" persistable="0" formulaId="21580" />
    <Observer id="21597" entityId="Q0mRuDAFkEOseDaPy87qiw" name="Concentration in container" path="apap_val_po_20mgkg|Organism|SmallIntestine|Mucosa|LowerIleum|Intracellular|ABCG2|Concentration in container" unit="µmol/l" persistable="0" formulaId="21598" />
    <Observer id="21615" entityId="ZJeKRy1p7kSj7esXZ-VeLg" name="Concentration in container" path="apap_val_po_20mgkg|Organism|SmallIntestine|Mucosa|LowerIleum|Intracellular|ABCB1|Concentration in container" unit="µmol/l" persistable="0" formulaId="21616" />
    <Observer id="21633" entityId="TkxsjGwYB0KQwnLShRq0Ig" name="Concentration in container" path="apap_val_po_20mgkg|Organism|SmallIntestine|Mucosa|LowerIleum|Intracellular|SULT1A1|Concentration in container" unit="µmol/l" persistable="0" formulaId="21634" />
    <Observer id="21651" entityId="N8U1PMaf2EGmcRy2-lMagw" name="Concentration in container" path="apap_val_po_20mgkg|Organism|SmallIntestine|Mucosa|LowerIleum|Intracellular|SULT1E1|Concentration in container" unit="µmol/l" persistable="0" formulaId="21652" />
    <Observer id="21669" entityId="GTOEJfsqPEm0KnfQrpGV3A" name="Concentration in container" path="apap_val_po_20mgkg|Organism|SmallIntestine|Mucosa|LowerIleum|Intracellular|SULT1A3|Concentration in container" unit="µmol/l" persistable="0" formulaId="21670" />
    <Observer id="21687" entityId="fwJD2oT_W0Glsx7Xlr52Tg" name="Concentration in container" path="apap_val_po_20mgkg|Organism|SmallIntestine|Mucosa|LowerIleum|Intracellular|SULT1A3 1|Concentration in container" unit="µmol/l" persistable="0" formulaId="21688" />
    <Observer id="21705" entityId="RVui3hrTUUyWVFeNS1Ibcw" name="Concentration in container" path="apap_val_po_20mgkg|Organism|SmallIntestine|Mucosa|LowerIleum|Intracellular|SULT2A1|Concentration in container" unit="µmol/l" persistable="0" formulaId="21706" />
    <Observer id="21723" entityId="TzcNkuxkZ0qSEUX2evTLtg" name="Concentration in container" path="apap_val_po_20mgkg|Organism|SmallIntestine|Mucosa|LowerIleum|Intracellular|UGT1A6 (UGT1A1)|Concentration in container" unit="µmol/l" persistable="0" formulaId="21724" />
    <Observer id="21741" entityId="zTb-aF02-kC52o9qPPt_gw" name="Concentration in container" path="apap_val_po_20mgkg|Organism|SmallIntestine|Mucosa|LowerIleum|Intracellular|UGT1A1|Concentration in container" unit="µmol/l" persistable="0" formulaId="21742" />
    <Observer id="21759" entityId="rNYiahVGkEOhxIFg42sbEw" name="Concentration in container" path="apap_val_po_20mgkg|Organism|SmallIntestine|Mucosa|LowerIleum|Intracellular|UGT1A9 (UGT1A1)|Concentration in container" unit="µmol/l" persistable="0" formulaId="21760" />
    <Observer id="21777" entityId="_fdGvXm9gkOnNQtjh21AtA" name="Concentration in container" path="apap_val_po_20mgkg|Organism|SmallIntestine|Mucosa|LowerIleum|Intracellular|CYP1A2|Concentration in container" unit="µmol/l" persistable="0" formulaId="21778" />
    <Observer id="21795" entityId="90slMSRRXkmb3LekqeeU9w" name="Concentration in container" path="apap_val_po_20mgkg|Organism|SmallIntestine|Mucosa|LowerIleum|Intracellular|GSTT1|Concentration in container" unit="µmol/l" persistable="0" formulaId="21796" />
    <Observer id="21813" entityId="XuPlogTZ1EO2oW80jamjKg" name="Concentration in container" path="apap_val_po_20mgkg|Organism|SmallIntestine|Mucosa|LowerIleum|Intracellular|ABCC3|Concentration in container" unit="µmol/l" persistable="0" formulaId="21814" />
    <Observer id="21821" entityId="tSlI5FfvtE6gV6prPOvwfQ" name="Concentration in container" path="apap_val_po_20mgkg|Organism|SmallIntestine|Mucosa|LowerIleum|Intracellular|acetaminophen|Concentration in container" unit="µmol/l" persistable="0" formulaId="21822" />
    <Observer id="21829" entityId="TdXJQTg7qk-JoHX0yGKYLg" name="Concentration in container" path="apap_val_po_20mgkg|Organism|SmallIntestine|Mucosa|LowerIleum|Intracellular|APAPC|Concentration in container" unit="µmol/l" persistable="0" formulaId="21830" />
    <Observer id="21837" entityId="UCszUmNUMUuSVIy5NxgJKw" name="Concentration in container" path="apap_val_po_20mgkg|Organism|SmallIntestine|Mucosa|LowerIleum|Intracellular|NAPQI|Concentration in container" unit="µmol/l" persistable="0" formulaId="21838" />
    <Observer id="21845" entityId="vDIRNvE-IU6qU_3OSB7wbA" name="Concentration in container" path="apap_val_po_20mgkg|Organism|SmallIntestine|Mucosa|LowerIleum|Intracellular|APAPS|Concentration in container" unit="µmol/l" persistable="0" formulaId="21846" />
    <Observer id="21853" entityId="-TJpIopnN0WbzpZyKvcPAg" name="Concentration in container" path="apap_val_po_20mgkg|Organism|SmallIntestine|Mucosa|LowerIleum|Intracellular|APAPG|Concentration in container" unit="µmol/l" persistable="0" formulaId="21854" />
    <Observer id="21887" entityId="PZhnjTO3SUeO70d5nLsvGg" name="Interstitial Unbound" path="apap_val_po_20mgkg|Organism|SmallIntestine|acetaminophen|Interstitial Unbound" unit="µmol/l" persistable="0" formulaId="21888" />
    <Observer id="21889" entityId="Kgfpoq9qrkODyi-1jQsq_A" name="Intracellular Unbound" path="apap_val_po_20mgkg|Organism|SmallIntestine|acetaminophen|Intracellular Unbound" unit="µmol/l" persistable="0" formulaId="21890" />
    <Observer id="21891" entityId="9UaiPTp14kSBldEOAVW82w" name="Total Tissue (Small Intestine)" path="apap_val_po_20mgkg|Organism|SmallIntestine|acetaminophen|Total Tissue (Small Intestine)" unit="µmol/l" persistable="0" formulaId="21892" />
    <Observer id="21893" entityId="SvCqM-f3iUagDe7W2NLWxg" name="Interstitial Unbound" path="apap_val_po_20mgkg|Organism|SmallIntestine|APAPC|Interstitial Unbound" unit="µmol/l" persistable="0" formulaId="21894" />
    <Observer id="21895" entityId="rXxx-GzJt0aN8Okn_BhVNQ" name="Intracellular Unbound" path="apap_val_po_20mgkg|Organism|SmallIntestine|APAPC|Intracellular Unbound" unit="µmol/l" persistable="0" formulaId="21896" />
    <Observer id="21897" entityId="lgglRVtRDU6Rba1cFJ1NCA" name="Total Tissue (Small Intestine)" path="apap_val_po_20mgkg|Organism|SmallIntestine|APAPC|Total Tissue (Small Intestine)" unit="µmol/l" persistable="0" formulaId="21898" />
    <Observer id="21899" entityId="1CMSK0qs2kiy9TmrmiexZg" name="Interstitial Unbound" path="apap_val_po_20mgkg|Organism|SmallIntestine|NAPQI|Interstitial Unbound" unit="µmol/l" persistable="0" formulaId="21900" />
    <Observer id="21901" entityId="3yXQZWYmFEWfD9sEll5bLQ" name="Intracellular Unbound" path="apap_val_po_20mgkg|Organism|SmallIntestine|NAPQI|Intracellular Unbound" unit="µmol/l" persistable="0" formulaId="21902" />
    <Observer id="21903" entityId="TULzGWmL_kC4HTZM9Jb8IQ" name="Total Tissue (Small Intestine)" path="apap_val_po_20mgkg|Organism|SmallIntestine|NAPQI|Total Tissue (Small Intestine)" unit="µmol/l" persistable="0" formulaId="21904" />
    <Observer id="21905" entityId="AcC_VOx2lEqCh3LsZ7BqEg" name="Interstitial Unbound" path="apap_val_po_20mgkg|Organism|SmallIntestine|APAPS|Interstitial Unbound" unit="µmol/l" persistable="0" formulaId="21906" />
    <Observer id="21907" entityId="DdN-sFg4gkOh6J1KlViJBA" name="Intracellular Unbound" path="apap_val_po_20mgkg|Organism|SmallIntestine|APAPS|Intracellular Unbound" unit="µmol/l" persistable="0" formulaId="21908" />
    <Observer id="21909" entityId="CkhjHvk2UUecq7GffZyUPw" name="Total Tissue (Small Intestine)" path="apap_val_po_20mgkg|Organism|SmallIntestine|APAPS|Total Tissue (Small Intestine)" unit="µmol/l" persistable="0" formulaId="21910" />
    <Observer id="21911" entityId="mZEOjdKJRUWpiWE48fez7w" name="Interstitial Unbound" path="apap_val_po_20mgkg|Organism|SmallIntestine|APAPG|Interstitial Unbound" unit="µmol/l" persistable="0" formulaId="21912" />
    <Observer id="21913" entityId="jehjeukPQUWVW1Iwl2H0pQ" name="Intracellular Unbound" path="apap_val_po_20mgkg|Organism|SmallIntestine|APAPG|Intracellular Unbound" unit="µmol/l" persistable="0" formulaId="21914" />
    <Observer id="21915" entityId="6fRP2FFKvU6INGRqIoapBg" name="Total Tissue (Small Intestine)" path="apap_val_po_20mgkg|Organism|SmallIntestine|APAPG|Total Tissue (Small Intestine)" unit="µmol/l" persistable="0" formulaId="21916" />
    <Observer id="22011" entityId="xRTC0NRDj0-1fbRKQ85A-A" name="Concentration in container" path="apap_val_po_20mgkg|Organism|LargeIntestine|Plasma|CYP2E1|Concentration in container" unit="µmol/l" persistable="0" formulaId="22012" />
    <Observer id="22031" entityId="i5jt2_oDHk2Jw5PB_0oTIw" name="Concentration in container" path="apap_val_po_20mgkg|Organism|LargeIntestine|Plasma|CYP3A4|Concentration in container" unit="µmol/l" persistable="0" formulaId="22032" />
    <Observer id="22051" entityId="B7rLb7Vx9k-fTsRQtWjZPA" name="Concentration in container" path="apap_val_po_20mgkg|Organism|LargeIntestine|Plasma|SULT1A1|Concentration in container" unit="µmol/l" persistable="0" formulaId="22052" />
    <Observer id="22071" entityId="HOW9sgL45U-B-i8IMXccUw" name="Concentration in container" path="apap_val_po_20mgkg|Organism|LargeIntestine|Plasma|SULT1E1|Concentration in container" unit="µmol/l" persistable="0" formulaId="22072" />
    <Observer id="22091" entityId="4-D6xRzb0kGMkXLFvUjObg" name="Concentration in container" path="apap_val_po_20mgkg|Organism|LargeIntestine|Plasma|SULT1A3|Concentration in container" unit="µmol/l" persistable="0" formulaId="22092" />
    <Observer id="22111" entityId="TrH0NiBTEkq8YLl7QsTVoA" name="Concentration in container" path="apap_val_po_20mgkg|Organism|LargeIntestine|Plasma|SULT1A3 1|Concentration in container" unit="µmol/l" persistable="0" formulaId="22112" />
    <Observer id="22131" entityId="Qay9IRczN0a_dk0EJwcaTA" name="Concentration in container" path="apap_val_po_20mgkg|Organism|LargeIntestine|Plasma|SULT2A1|Concentration in container" unit="µmol/l" persistable="0" formulaId="22132" />
    <Observer id="22151" entityId="O67FpbpCpkSIrKpQSvHF4A" name="Concentration in container" path="apap_val_po_20mgkg|Organism|LargeIntestine|Plasma|UGT1A6 (UGT1A1)|Concentration in container" unit="µmol/l" persistable="0" formulaId="22152" />
    <Observer id="22171" entityId="BQ-LalqjjEiiwXtxZhYqiA" name="Concentration in container" path="apap_val_po_20mgkg|Organism|LargeIntestine|Plasma|UGT1A1|Concentration in container" unit="µmol/l" persistable="0" formulaId="22172" />
    <Observer id="22191" entityId="qBUbOgYpVUC9uhFlC7Tc6A" name="Concentration in container" path="apap_val_po_20mgkg|Organism|LargeIntestine|Plasma|UGT1A9 (UGT1A1)|Concentration in container" unit="µmol/l" persistable="0" formulaId="22192" />
    <Observer id="22211" entityId="1zvdoiH6e0-nvjq7cBsvXw" name="Concentration in container" path="apap_val_po_20mgkg|Organism|LargeIntestine|Plasma|CYP1A2|Concentration in container" unit="µmol/l" persistable="0" formulaId="22212" />
    <Observer id="22231" entityId="hn5Hj2xEc0qRL_-NzHi60g" name="Concentration in container" path="apap_val_po_20mgkg|Organism|LargeIntestine|Plasma|GSTT1|Concentration in container" unit="µmol/l" persistable="0" formulaId="22232" />
    <Observer id="22238" entityId="dMYJps9gSUuYgRWnu7flXg" name="Concentration in container" path="apap_val_po_20mgkg|Organism|LargeIntestine|Plasma|acetaminophen|Concentration in container" unit="µmol/l" persistable="0" formulaId="22239" />
    <Observer id="22245" entityId="cEW4m8sZCEuIiG92jE33-A" name="Concentration in container" path="apap_val_po_20mgkg|Organism|LargeIntestine|Plasma|APAPC|Concentration in container" unit="µmol/l" persistable="0" formulaId="22246" />
    <Observer id="22252" entityId="4lubjgmrjEaNpgKF3Gl4xw" name="Concentration in container" path="apap_val_po_20mgkg|Organism|LargeIntestine|Plasma|NAPQI|Concentration in container" unit="µmol/l" persistable="0" formulaId="22253" />
    <Observer id="22259" entityId="BuPWIi6570Kb6P3Ok2XnFw" name="Concentration in container" path="apap_val_po_20mgkg|Organism|LargeIntestine|Plasma|APAPS|Concentration in container" unit="µmol/l" persistable="0" formulaId="22260" />
    <Observer id="22266" entityId="dBZBuJdPVkyTjBMZ2YdmiQ" name="Concentration in container" path="apap_val_po_20mgkg|Organism|LargeIntestine|Plasma|APAPG|Concentration in container" unit="µmol/l" persistable="0" formulaId="22267" />
    <Observer id="22322" entityId="0s7FIsKur0G3EQJGiZa3iw" name="Concentration in container" path="apap_val_po_20mgkg|Organism|LargeIntestine|BloodCells|CYP2E1|Concentration in container" unit="µmol/l" persistable="0" formulaId="22323" />
    <Observer id="22342" entityId="L45lisccPE6mve0fR-2nZA" name="Concentration in container" path="apap_val_po_20mgkg|Organism|LargeIntestine|BloodCells|CYP3A4|Concentration in container" unit="µmol/l" persistable="0" formulaId="22343" />
    <Observer id="22362" entityId="eEEl4qAIsEyvrNM88s0fQQ" name="Concentration in container" path="apap_val_po_20mgkg|Organism|LargeIntestine|BloodCells|SULT1A1|Concentration in container" unit="µmol/l" persistable="0" formulaId="22363" />
    <Observer id="22382" entityId="L3jcosWF6Ei3pZvtAlHXHQ" name="Concentration in container" path="apap_val_po_20mgkg|Organism|LargeIntestine|BloodCells|SULT1E1|Concentration in container" unit="µmol/l" persistable="0" formulaId="22383" />
    <Observer id="22402" entityId="M8jyCtGPMUW1RONoGHMtpw" name="Concentration in container" path="apap_val_po_20mgkg|Organism|LargeIntestine|BloodCells|SULT1A3|Concentration in container" unit="µmol/l" persistable="0" formulaId="22403" />
    <Observer id="22422" entityId="xTaU71hGLEKd2HYjXfDYyQ" name="Concentration in container" path="apap_val_po_20mgkg|Organism|LargeIntestine|BloodCells|SULT1A3 1|Concentration in container" unit="µmol/l" persistable="0" formulaId="22423" />
    <Observer id="22442" entityId="-gXM_7z3XEeDGkUlnSpjSw" name="Concentration in container" path="apap_val_po_20mgkg|Organism|LargeIntestine|BloodCells|SULT2A1|Concentration in container" unit="µmol/l" persistable="0" formulaId="22443" />
    <Observer id="22462" entityId="5AaU2a2qE0WDiGrsTTcrdQ" name="Concentration in container" path="apap_val_po_20mgkg|Organism|LargeIntestine|BloodCells|UGT1A6 (UGT1A1)|Concentration in container" unit="µmol/l" persistable="0" formulaId="22463" />
    <Observer id="22482" entityId="fRbBl-W-rU6t5yZJY4ok5A" name="Concentration in container" path="apap_val_po_20mgkg|Organism|LargeIntestine|BloodCells|UGT1A1|Concentration in container" unit="µmol/l" persistable="0" formulaId="22483" />
    <Observer id="22502" entityId="sfMO3K9BDkSIulPsPBOW7A" name="Concentration in container" path="apap_val_po_20mgkg|Organism|LargeIntestine|BloodCells|UGT1A9 (UGT1A1)|Concentration in container" unit="µmol/l" persistable="0" formulaId="22503" />
    <Observer id="22522" entityId="_xmYUhYsfkOTgO29F60Jfg" name="Concentration in container" path="apap_val_po_20mgkg|Organism|LargeIntestine|BloodCells|CYP1A2|Concentration in container" unit="µmol/l" persistable="0" formulaId="22523" />
    <Observer id="22542" entityId="hjK8f0pNU0eE-eFspptbBg" name="Concentration in container" path="apap_val_po_20mgkg|Organism|LargeIntestine|BloodCells|GSTT1|Concentration in container" unit="µmol/l" persistable="0" formulaId="22543" />
    <Observer id="22549" entityId="ncQlFuYd7E6i6sJjxxpXtQ" name="Concentration in container" path="apap_val_po_20mgkg|Organism|LargeIntestine|BloodCells|acetaminophen|Concentration in container" unit="µmol/l" persistable="0" formulaId="22550" />
    <Observer id="22556" entityId="gkW4rK7oyEeUzIoWdfpPWQ" name="Concentration in container" path="apap_val_po_20mgkg|Organism|LargeIntestine|BloodCells|APAPC|Concentration in container" unit="µmol/l" persistable="0" formulaId="22557" />
    <Observer id="22563" entityId="zF2SxaoJDkmCUOCy207M9A" name="Concentration in container" path="apap_val_po_20mgkg|Organism|LargeIntestine|BloodCells|NAPQI|Concentration in container" unit="µmol/l" persistable="0" formulaId="22564" />
    <Observer id="22570" entityId="qbHVdZZieEioN1iSiYUaKQ" name="Concentration in container" path="apap_val_po_20mgkg|Organism|LargeIntestine|BloodCells|APAPS|Concentration in container" unit="µmol/l" persistable="0" formulaId="22571" />
    <Observer id="22577" entityId="hRCwNNhOJUKrAhiTAv4OeQ" name="Concentration in container" path="apap_val_po_20mgkg|Organism|LargeIntestine|BloodCells|APAPG|Concentration in container" unit="µmol/l" persistable="0" formulaId="22578" />
    <Observer id="22623" entityId="k3FTOYUZ_EaH1yyI3muDlQ" name="Concentration in container" path="apap_val_po_20mgkg|Organism|LargeIntestine|Interstitial|acetaminophen|Concentration in container" unit="µmol/l" persistable="0" formulaId="22624" />
    <Observer id="22631" entityId="ngB2Eqfc7UWiuJN90CxWCg" name="Concentration in container" path="apap_val_po_20mgkg|Organism|LargeIntestine|Interstitial|APAPC|Concentration in container" unit="µmol/l" persistable="0" formulaId="22632" />
    <Observer id="22639" entityId="jr2dXCbQK0urpZ5IrdkxLQ" name="Concentration in container" path="apap_val_po_20mgkg|Organism|LargeIntestine|Interstitial|NAPQI|Concentration in container" unit="µmol/l" persistable="0" formulaId="22640" />
    <Observer id="22647" entityId="NrhQQrvYrU2jQbhenlWXTg" name="Concentration in container" path="apap_val_po_20mgkg|Organism|LargeIntestine|Interstitial|APAPS|Concentration in container" unit="µmol/l" persistable="0" formulaId="22648" />
    <Observer id="22655" entityId="4eEAkRQQQkaMOniLWxEl_g" name="Concentration in container" path="apap_val_po_20mgkg|Organism|LargeIntestine|Interstitial|APAPG|Concentration in container" unit="µmol/l" persistable="0" formulaId="22656" />
    <Observer id="22678" entityId="42DxW4yDQ06NC5qCBDQH4w" name="Concentration in container" path="apap_val_po_20mgkg|Organism|LargeIntestine|Intracellular|CYP2E1|Concentration in container" unit="µmol/l" persistable="0" formulaId="22679" />
    <Observer id="22696" entityId="QnIIBuoDdEaRMtIzapt53g" name="Concentration in container" path="apap_val_po_20mgkg|Organism|LargeIntestine|Intracellular|CYP3A4|Concentration in container" unit="µmol/l" persistable="0" formulaId="22697" />
    <Observer id="22714" entityId="ssYHOeztUEmEQ9wE4W0Uow" name="Concentration in container" path="apap_val_po_20mgkg|Organism|LargeIntestine|Intracellular|ABCC1|Concentration in container" unit="µmol/l" persistable="0" formulaId="22715" />
    <Observer id="22732" entityId="2qfE7rmKQkC7VdnlLbjWog" name="Concentration in container" path="apap_val_po_20mgkg|Organism|LargeIntestine|Intracellular|ABCC4|Concentration in container" unit="µmol/l" persistable="0" formulaId="22733" />
    <Observer id="22750" entityId="2cHFMNC0QUO3NTvhd2WlAQ" name="Concentration in container" path="apap_val_po_20mgkg|Organism|LargeIntestine|Intracellular|ABCG2|Concentration in container" unit="µmol/l" persistable="0" formulaId="22751" />
    <Observer id="22768" entityId="zNfNLS-ShEKNA8PRogIt0w" name="Concentration in container" path="apap_val_po_20mgkg|Organism|LargeIntestine|Intracellular|ABCB1|Concentration in container" unit="µmol/l" persistable="0" formulaId="22769" />
    <Observer id="22786" entityId="n_QcVLK9I0-JffqjpwPrMQ" name="Concentration in container" path="apap_val_po_20mgkg|Organism|LargeIntestine|Intracellular|SULT1A1|Concentration in container" unit="µmol/l" persistable="0" formulaId="22787" />
    <Observer id="22804" entityId="2kvoCK9QeUiayk24FCuGUg" name="Concentration in container" path="apap_val_po_20mgkg|Organism|LargeIntestine|Intracellular|SULT1E1|Concentration in container" unit="µmol/l" persistable="0" formulaId="22805" />
    <Observer id="22822" entityId="XV5aYeybFEi0xAG9bNjBmw" name="Concentration in container" path="apap_val_po_20mgkg|Organism|LargeIntestine|Intracellular|SULT1A3|Concentration in container" unit="µmol/l" persistable="0" formulaId="22823" />
    <Observer id="22840" entityId="3NXVlbXH4ECODXrzq_-PyA" name="Concentration in container" path="apap_val_po_20mgkg|Organism|LargeIntestine|Intracellular|SULT1A3 1|Concentration in container" unit="µmol/l" persistable="0" formulaId="22841" />
    <Observer id="22858" entityId="FuxMhkfvWkWnrK_3Z02dxA" name="Concentration in container" path="apap_val_po_20mgkg|Organism|LargeIntestine|Intracellular|SULT2A1|Concentration in container" unit="µmol/l" persistable="0" formulaId="22859" />
    <Observer id="22876" entityId="wx8CPbhJwU20SBs6vYJHJg" name="Concentration in container" path="apap_val_po_20mgkg|Organism|LargeIntestine|Intracellular|UGT1A6 (UGT1A1)|Concentration in container" unit="µmol/l" persistable="0" formulaId="22877" />
    <Observer id="22894" entityId="xVSYr8YqdUinxtLSVFSIyg" name="Concentration in container" path="apap_val_po_20mgkg|Organism|LargeIntestine|Intracellular|UGT1A1|Concentration in container" unit="µmol/l" persistable="0" formulaId="22895" />
    <Observer id="22912" entityId="tK3gMsnIuESJz58KM8Zeug" name="Concentration in container" path="apap_val_po_20mgkg|Organism|LargeIntestine|Intracellular|UGT1A9 (UGT1A1)|Concentration in container" unit="µmol/l" persistable="0" formulaId="22913" />
    <Observer id="22930" entityId="p7LGoiDFREWVBwRUtuI1Iw" name="Concentration in container" path="apap_val_po_20mgkg|Organism|LargeIntestine|Intracellular|CYP1A2|Concentration in container" unit="µmol/l" persistable="0" formulaId="22931" />
    <Observer id="22948" entityId="MZV7O39d90Waw_mMPBGqLw" name="Concentration in container" path="apap_val_po_20mgkg|Organism|LargeIntestine|Intracellular|GSTT1|Concentration in container" unit="µmol/l" persistable="0" formulaId="22949" />
    <Observer id="22966" entityId="7ZKlOy6BtkCqDfkQ-k1gyQ" name="Concentration in container" path="apap_val_po_20mgkg|Organism|LargeIntestine|Intracellular|ABCC3|Concentration in container" unit="µmol/l" persistable="0" formulaId="22967" />
    <Observer id="22974" entityId="6mIB4BruAU6TX4knJH8dwQ" name="Concentration in container" path="apap_val_po_20mgkg|Organism|LargeIntestine|Intracellular|acetaminophen|Concentration in container" unit="µmol/l" persistable="0" formulaId="22975" />
    <Observer id="22982" entityId="k5Z8X_O58UGL2dYjxN1uvw" name="Concentration in container" path="apap_val_po_20mgkg|Organism|LargeIntestine|Intracellular|APAPC|Concentration in container" unit="µmol/l" persistable="0" formulaId="22983" />
    <Observer id="22990" entityId="zHMx05_5fECDvwEuFHxtjg" name="Concentration in container" path="apap_val_po_20mgkg|Organism|LargeIntestine|Intracellular|NAPQI|Concentration in container" unit="µmol/l" persistable="0" formulaId="22991" />
    <Observer id="22998" entityId="AZ6EyPC3vkOtAu20wqrwOQ" name="Concentration in container" path="apap_val_po_20mgkg|Organism|LargeIntestine|Intracellular|APAPS|Concentration in container" unit="µmol/l" persistable="0" formulaId="22999" />
    <Observer id="23006" entityId="EXLPgJMna0K3By250A_PLA" name="Concentration in container" path="apap_val_po_20mgkg|Organism|LargeIntestine|Intracellular|APAPG|Concentration in container" unit="µmol/l" persistable="0" formulaId="23007" />
    <Observer id="23102" entityId="Pj3QWmu9r02uhgvdRr05ng" name="Concentration in container" path="apap_val_po_20mgkg|Organism|LargeIntestine|Mucosa|Caecum|Plasma|CYP2E1|Concentration in container" unit="µmol/l" persistable="0" formulaId="23103" />
    <Observer id="23122" entityId="sxhfwqUzZ06zlYqKp9GU_g" name="Concentration in container" path="apap_val_po_20mgkg|Organism|LargeIntestine|Mucosa|Caecum|Plasma|CYP3A4|Concentration in container" unit="µmol/l" persistable="0" formulaId="23123" />
    <Observer id="23142" entityId="4FKKd7R9i06VXbzD_x8Aiw" name="Concentration in container" path="apap_val_po_20mgkg|Organism|LargeIntestine|Mucosa|Caecum|Plasma|SULT1A1|Concentration in container" unit="µmol/l" persistable="0" formulaId="23143" />
    <Observer id="23162" entityId="Nr7ywjreC06okJ2bK8-QQw" name="Concentration in container" path="apap_val_po_20mgkg|Organism|LargeIntestine|Mucosa|Caecum|Plasma|SULT1E1|Concentration in container" unit="µmol/l" persistable="0" formulaId="23163" />
    <Observer id="23182" entityId="5qnnXLVAEkuBXj34LS5iMg" name="Concentration in container" path="apap_val_po_20mgkg|Organism|LargeIntestine|Mucosa|Caecum|Plasma|SULT1A3|Concentration in container" unit="µmol/l" persistable="0" formulaId="23183" />
    <Observer id="23202" entityId="OMCwRCTuIEe0upaV4dWR-w" name="Concentration in container" path="apap_val_po_20mgkg|Organism|LargeIntestine|Mucosa|Caecum|Plasma|SULT1A3 1|Concentration in container" unit="µmol/l" persistable="0" formulaId="23203" />
    <Observer id="23222" entityId="UdyfABOkrECoOT4knwWJrQ" name="Concentration in container" path="apap_val_po_20mgkg|Organism|LargeIntestine|Mucosa|Caecum|Plasma|SULT2A1|Concentration in container" unit="µmol/l" persistable="0" formulaId="23223" />
    <Observer id="23242" entityId="-UKsVDyNiEmgAtXZE26RJQ" name="Concentration in container" path="apap_val_po_20mgkg|Organism|LargeIntestine|Mucosa|Caecum|Plasma|UGT1A6 (UGT1A1)|Concentration in container" unit="µmol/l" persistable="0" formulaId="23243" />
    <Observer id="23262" entityId="hroebgMQ80uvMRBEFF_nug" name="Concentration in container" path="apap_val_po_20mgkg|Organism|LargeIntestine|Mucosa|Caecum|Plasma|UGT1A1|Concentration in container" unit="µmol/l" persistable="0" formulaId="23263" />
    <Observer id="23282" entityId="lKx3cAipXEq0M6W199iAZg" name="Concentration in container" path="apap_val_po_20mgkg|Organism|LargeIntestine|Mucosa|Caecum|Plasma|UGT1A9 (UGT1A1)|Concentration in container" unit="µmol/l" persistable="0" formulaId="23283" />
    <Observer id="23302" entityId="JOVEmIkf0kOVNjuC9rZuHw" name="Concentration in container" path="apap_val_po_20mgkg|Organism|LargeIntestine|Mucosa|Caecum|Plasma|CYP1A2|Concentration in container" unit="µmol/l" persistable="0" formulaId="23303" />
    <Observer id="23322" entityId="FCG8iub4fUmhsJqN9B_Plw" name="Concentration in container" path="apap_val_po_20mgkg|Organism|LargeIntestine|Mucosa|Caecum|Plasma|GSTT1|Concentration in container" unit="µmol/l" persistable="0" formulaId="23323" />
    <Observer id="23329" entityId="hwVZPaUOJkGUuGNDdaUtQQ" name="Concentration in container" path="apap_val_po_20mgkg|Organism|LargeIntestine|Mucosa|Caecum|Plasma|acetaminophen|Concentration in container" unit="µmol/l" persistable="0" formulaId="23330" />
    <Observer id="23336" entityId="yZav_jzXYU6USN3wYJBm9w" name="Concentration in container" path="apap_val_po_20mgkg|Organism|LargeIntestine|Mucosa|Caecum|Plasma|APAPC|Concentration in container" unit="µmol/l" persistable="0" formulaId="23337" />
    <Observer id="23343" entityId="3zmVjwv0vU-KhYVPN3_fCQ" name="Concentration in container" path="apap_val_po_20mgkg|Organism|LargeIntestine|Mucosa|Caecum|Plasma|NAPQI|Concentration in container" unit="µmol/l" persistable="0" formulaId="23344" />
    <Observer id="23350" entityId="GLpxiWsHUkOkhejIOK3T8g" name="Concentration in container" path="apap_val_po_20mgkg|Organism|LargeIntestine|Mucosa|Caecum|Plasma|APAPS|Concentration in container" unit="µmol/l" persistable="0" formulaId="23351" />
    <Observer id="23357" entityId="V2TnFh8TIkKC2I7pLpELIQ" name="Concentration in container" path="apap_val_po_20mgkg|Organism|LargeIntestine|Mucosa|Caecum|Plasma|APAPG|Concentration in container" unit="µmol/l" persistable="0" formulaId="23358" />
    <Observer id="23413" entityId="DaVaWkAod0SOkkdYVT56Og" name="Concentration in container" path="apap_val_po_20mgkg|Organism|LargeIntestine|Mucosa|Caecum|BloodCells|CYP2E1|Concentration in container" unit="µmol/l" persistable="0" formulaId="23414" />
    <Observer id="23433" entityId="nKsG08mYMUeaCwi6syQEdA" name="Concentration in container" path="apap_val_po_20mgkg|Organism|LargeIntestine|Mucosa|Caecum|BloodCells|CYP3A4|Concentration in container" unit="µmol/l" persistable="0" formulaId="23434" />
    <Observer id="23453" entityId="61PhFXOcUkCewgO-1kW1sg" name="Concentration in container" path="apap_val_po_20mgkg|Organism|LargeIntestine|Mucosa|Caecum|BloodCells|SULT1A1|Concentration in container" unit="µmol/l" persistable="0" formulaId="23454" />
    <Observer id="23473" entityId="j9XeeweVdE6LpI6rPyLLgw" name="Concentration in container" path="apap_val_po_20mgkg|Organism|LargeIntestine|Mucosa|Caecum|BloodCells|SULT1E1|Concentration in container" unit="µmol/l" persistable="0" formulaId="23474" />
    <Observer id="23493" entityId="bn2qyGG5mkmkCp0yVazWZA" name="Concentration in container" path="apap_val_po_20mgkg|Organism|LargeIntestine|Mucosa|Caecum|BloodCells|SULT1A3|Concentration in container" unit="µmol/l" persistable="0" formulaId="23494" />
    <Observer id="23513" entityId="xICKnGqr4kSe9aoUSZRk7Q" name="Concentration in container" path="apap_val_po_20mgkg|Organism|LargeIntestine|Mucosa|Caecum|BloodCells|SULT1A3 1|Concentration in container" unit="µmol/l" persistable="0" formulaId="23514" />
    <Observer id="23533" entityId="o9wwNHn_zEG8PEb8789Qgg" name="Concentration in container" path="apap_val_po_20mgkg|Organism|LargeIntestine|Mucosa|Caecum|BloodCells|SULT2A1|Concentration in container" unit="µmol/l" persistable="0" formulaId="23534" />
    <Observer id="23553" entityId="GPBTmAtSVEixsbrWxmZzTQ" name="Concentration in container" path="apap_val_po_20mgkg|Organism|LargeIntestine|Mucosa|Caecum|BloodCells|UGT1A6 (UGT1A1)|Concentration in container" unit="µmol/l" persistable="0" formulaId="23554" />
    <Observer id="23573" entityId="l6dafqxFjUewcf8UL8bwAQ" name="Concentration in container" path="apap_val_po_20mgkg|Organism|LargeIntestine|Mucosa|Caecum|BloodCells|UGT1A1|Concentration in container" unit="µmol/l" persistable="0" formulaId="23574" />
    <Observer id="23593" entityId="4ZChvhH7XkOgeYWCHErp-w" name="Concentration in container" path="apap_val_po_20mgkg|Organism|LargeIntestine|Mucosa|Caecum|BloodCells|UGT1A9 (UGT1A1)|Concentration in container" unit="µmol/l" persistable="0" formulaId="23594" />
    <Observer id="23613" entityId="l7mFHsjIJUi_UyGC8WCdWQ" name="Concentration in container" path="apap_val_po_20mgkg|Organism|LargeIntestine|Mucosa|Caecum|BloodCells|CYP1A2|Concentration in container" unit="µmol/l" persistable="0" formulaId="23614" />
    <Observer id="23633" entityId="46JQDQezX0GqdoXPG6dRJQ" name="Concentration in container" path="apap_val_po_20mgkg|Organism|LargeIntestine|Mucosa|Caecum|BloodCells|GSTT1|Concentration in container" unit="µmol/l" persistable="0" formulaId="23634" />
    <Observer id="23640" entityId="HWJYpsvL3UaT5rzzVUl3ug" name="Concentration in container" path="apap_val_po_20mgkg|Organism|LargeIntestine|Mucosa|Caecum|BloodCells|acetaminophen|Concentration in container" unit="µmol/l" persistable="0" formulaId="23641" />
    <Observer id="23647" entityId="vYlVB5hyTkyw-cRRwtJYVg" name="Concentration in container" path="apap_val_po_20mgkg|Organism|LargeIntestine|Mucosa|Caecum|BloodCells|APAPC|Concentration in container" unit="µmol/l" persistable="0" formulaId="23648" />
    <Observer id="23654" entityId="faNYzxMPgUSvnzpeTuexaQ" name="Concentration in container" path="apap_val_po_20mgkg|Organism|LargeIntestine|Mucosa|Caecum|BloodCells|NAPQI|Concentration in container" unit="µmol/l" persistable="0" formulaId="23655" />
    <Observer id="23661" entityId="CN4H631-VUy644_VfICHZA" name="Concentration in container" path="apap_val_po_20mgkg|Organism|LargeIntestine|Mucosa|Caecum|BloodCells|APAPS|Concentration in container" unit="µmol/l" persistable="0" formulaId="23662" />
    <Observer id="23668" entityId="zhVElz66XUG9D1hnABjMKQ" name="Concentration in container" path="apap_val_po_20mgkg|Organism|LargeIntestine|Mucosa|Caecum|BloodCells|APAPG|Concentration in container" unit="µmol/l" persistable="0" formulaId="23669" />
    <Observer id="23714" entityId="jLQwvGXmEUKqTa63aPiWHQ" name="Concentration in container" path="apap_val_po_20mgkg|Organism|LargeIntestine|Mucosa|Caecum|Interstitial|acetaminophen|Concentration in container" unit="µmol/l" persistable="0" formulaId="23715" />
    <Observer id="23722" entityId="fT3IHY52u0WxopKqyXbK2g" name="Concentration in container" path="apap_val_po_20mgkg|Organism|LargeIntestine|Mucosa|Caecum|Interstitial|APAPC|Concentration in container" unit="µmol/l" persistable="0" formulaId="23723" />
    <Observer id="23730" entityId="QQsi0kjTX0WPrnAtVk91Kg" name="Concentration in container" path="apap_val_po_20mgkg|Organism|LargeIntestine|Mucosa|Caecum|Interstitial|NAPQI|Concentration in container" unit="µmol/l" persistable="0" formulaId="23731" />
    <Observer id="23738" entityId="pquLuTdtJkaVzWACJxtx9Q" name="Concentration in container" path="apap_val_po_20mgkg|Organism|LargeIntestine|Mucosa|Caecum|Interstitial|APAPS|Concentration in container" unit="µmol/l" persistable="0" formulaId="23739" />
    <Observer id="23746" entityId="DlaZWi0HWE2zkMxjphA_Nw" name="Concentration in container" path="apap_val_po_20mgkg|Organism|LargeIntestine|Mucosa|Caecum|Interstitial|APAPG|Concentration in container" unit="µmol/l" persistable="0" formulaId="23747" />
    <Observer id="23769" entityId="i6a_eMM4TkOeJxbVzUcubw" name="Concentration in container" path="apap_val_po_20mgkg|Organism|LargeIntestine|Mucosa|Caecum|Intracellular|CYP2E1|Concentration in container" unit="µmol/l" persistable="0" formulaId="23770" />
    <Observer id="23787" entityId="QsV8WAvisEidwzlKCDDN7w" name="Concentration in container" path="apap_val_po_20mgkg|Organism|LargeIntestine|Mucosa|Caecum|Intracellular|CYP3A4|Concentration in container" unit="µmol/l" persistable="0" formulaId="23788" />
    <Observer id="23805" entityId="YOfrm4ox302lVKLMho-vzw" name="Concentration in container" path="apap_val_po_20mgkg|Organism|LargeIntestine|Mucosa|Caecum|Intracellular|ABCC1|Concentration in container" unit="µmol/l" persistable="0" formulaId="23806" />
    <Observer id="23823" entityId="HkvDoGUY8kiFG43LwyNTFw" name="Concentration in container" path="apap_val_po_20mgkg|Organism|LargeIntestine|Mucosa|Caecum|Intracellular|ABCC4|Concentration in container" unit="µmol/l" persistable="0" formulaId="23824" />
    <Observer id="23841" entityId="VES9ews4gUaPzYOctqaldA" name="Concentration in container" path="apap_val_po_20mgkg|Organism|LargeIntestine|Mucosa|Caecum|Intracellular|ABCG2|Concentration in container" unit="µmol/l" persistable="0" formulaId="23842" />
    <Observer id="23859" entityId="bZ6aVUFiKkal_bMpMDStXw" name="Concentration in container" path="apap_val_po_20mgkg|Organism|LargeIntestine|Mucosa|Caecum|Intracellular|ABCB1|Concentration in container" unit="µmol/l" persistable="0" formulaId="23860" />
    <Observer id="23877" entityId="3_vcnEfV8Eu4sFNgK31YYw" name="Concentration in container" path="apap_val_po_20mgkg|Organism|LargeIntestine|Mucosa|Caecum|Intracellular|SULT1A1|Concentration in container" unit="µmol/l" persistable="0" formulaId="23878" />
    <Observer id="23895" entityId="v9S83egTLEe1WaOCqw2Wxw" name="Concentration in container" path="apap_val_po_20mgkg|Organism|LargeIntestine|Mucosa|Caecum|Intracellular|SULT1E1|Concentration in container" unit="µmol/l" persistable="0" formulaId="23896" />
    <Observer id="23913" entityId="OiLCh7pC10iitAdfjNX2VA" name="Concentration in container" path="apap_val_po_20mgkg|Organism|LargeIntestine|Mucosa|Caecum|Intracellular|SULT1A3|Concentration in container" unit="µmol/l" persistable="0" formulaId="23914" />
    <Observer id="23931" entityId="SgYxT61Q6k6CTQ3Z7aH4WA" name="Concentration in container" path="apap_val_po_20mgkg|Organism|LargeIntestine|Mucosa|Caecum|Intracellular|SULT1A3 1|Concentration in container" unit="µmol/l" persistable="0" formulaId="23932" />
    <Observer id="23949" entityId="Kvo8DFIxu0Ktf18UoCfm1w" name="Concentration in container" path="apap_val_po_20mgkg|Organism|LargeIntestine|Mucosa|Caecum|Intracellular|SULT2A1|Concentration in container" unit="µmol/l" persistable="0" formulaId="23950" />
    <Observer id="23967" entityId="3OaUvjMLdk-DOgNZQYRrpg" name="Concentration in container" path="apap_val_po_20mgkg|Organism|LargeIntestine|Mucosa|Caecum|Intracellular|UGT1A6 (UGT1A1)|Concentration in container" unit="µmol/l" persistable="0" formulaId="23968" />
    <Observer id="23985" entityId="rXmg2F9FpUOnqvip7qRt-Q" name="Concentration in container" path="apap_val_po_20mgkg|Organism|LargeIntestine|Mucosa|Caecum|Intracellular|UGT1A1|Concentration in container" unit="µmol/l" persistable="0" formulaId="23986" />
    <Observer id="24003" entityId="KmoLMq4Tp0qp184BSL5Eyg" name="Concentration in container" path="apap_val_po_20mgkg|Organism|LargeIntestine|Mucosa|Caecum|Intracellular|UGT1A9 (UGT1A1)|Concentration in container" unit="µmol/l" persistable="0" formulaId="24004" />
    <Observer id="24021" entityId="3A7DX_gTTEak9cI9m5bnWw" name="Concentration in container" path="apap_val_po_20mgkg|Organism|LargeIntestine|Mucosa|Caecum|Intracellular|CYP1A2|Concentration in container" unit="µmol/l" persistable="0" formulaId="24022" />
    <Observer id="24039" entityId="p-PtKT_TOUSoB2G9kHEAYw" name="Concentration in container" path="apap_val_po_20mgkg|Organism|LargeIntestine|Mucosa|Caecum|Intracellular|GSTT1|Concentration in container" unit="µmol/l" persistable="0" formulaId="24040" />
    <Observer id="24057" entityId="RzdN6M-hh0qooC4XUevtAQ" name="Concentration in container" path="apap_val_po_20mgkg|Organism|LargeIntestine|Mucosa|Caecum|Intracellular|ABCC3|Concentration in container" unit="µmol/l" persistable="0" formulaId="24058" />
    <Observer id="24065" entityId="hYvXANuV0k-XyIfnAUPGqw" name="Concentration in container" path="apap_val_po_20mgkg|Organism|LargeIntestine|Mucosa|Caecum|Intracellular|acetaminophen|Concentration in container" unit="µmol/l" persistable="0" formulaId="24066" />
    <Observer id="24073" entityId="1ArojvZIMUCQ8JP2EAD7LQ" name="Concentration in container" path="apap_val_po_20mgkg|Organism|LargeIntestine|Mucosa|Caecum|Intracellular|APAPC|Concentration in container" unit="µmol/l" persistable="0" formulaId="24074" />
    <Observer id="24081" entityId="Vdk1gDNnmEKynuZpZ7Aysg" name="Concentration in container" path="apap_val_po_20mgkg|Organism|LargeIntestine|Mucosa|Caecum|Intracellular|NAPQI|Concentration in container" unit="µmol/l" persistable="0" formulaId="24082" />
    <Observer id="24089" entityId="c_l2k6drMUCTpSXIoeDVbA" name="Concentration in container" path="apap_val_po_20mgkg|Organism|LargeIntestine|Mucosa|Caecum|Intracellular|APAPS|Concentration in container" unit="µmol/l" persistable="0" formulaId="24090" />
    <Observer id="24097" entityId="ZJA2UwJ0V0OdtmgjEqsGCQ" name="Concentration in container" path="apap_val_po_20mgkg|Organism|LargeIntestine|Mucosa|Caecum|Intracellular|APAPG|Concentration in container" unit="µmol/l" persistable="0" formulaId="24098" />
    <Observer id="24193" entityId="ME7btjUxREe3epkkoEApAQ" name="Concentration in container" path="apap_val_po_20mgkg|Organism|LargeIntestine|Mucosa|ColonAscendens|Plasma|CYP2E1|Concentration in container" unit="µmol/l" persistable="0" formulaId="24194" />
    <Observer id="24213" entityId="HeypqxWu90aZRovHnoXW1A" name="Concentration in container" path="apap_val_po_20mgkg|Organism|LargeIntestine|Mucosa|ColonAscendens|Plasma|CYP3A4|Concentration in container" unit="µmol/l" persistable="0" formulaId="24214" />
    <Observer id="24233" entityId="ckd4mv4JsE6LZq4KBtNnEw" name="Concentration in container" path="apap_val_po_20mgkg|Organism|LargeIntestine|Mucosa|ColonAscendens|Plasma|SULT1A1|Concentration in container" unit="µmol/l" persistable="0" formulaId="24234" />
    <Observer id="24253" entityId="-nmom_zyr0KxqZEwH6BmZQ" name="Concentration in container" path="apap_val_po_20mgkg|Organism|LargeIntestine|Mucosa|ColonAscendens|Plasma|SULT1E1|Concentration in container" unit="µmol/l" persistable="0" formulaId="24254" />
    <Observer id="24273" entityId="R2uI6ldSzkKb5DRSLaE0bQ" name="Concentration in container" path="apap_val_po_20mgkg|Organism|LargeIntestine|Mucosa|ColonAscendens|Plasma|SULT1A3|Concentration in container" unit="µmol/l" persistable="0" formulaId="24274" />
    <Observer id="24293" entityId="7teqeV5DuUOJBfdLx7G4RA" name="Concentration in container" path="apap_val_po_20mgkg|Organism|LargeIntestine|Mucosa|ColonAscendens|Plasma|SULT1A3 1|Concentration in container" unit="µmol/l" persistable="0" formulaId="24294" />
    <Observer id="24313" entityId="RdEadIn-rE6N2EOMqimekw" name="Concentration in container" path="apap_val_po_20mgkg|Organism|LargeIntestine|Mucosa|ColonAscendens|Plasma|SULT2A1|Concentration in container" unit="µmol/l" persistable="0" formulaId="24314" />
    <Observer id="24333" entityId="mmhZ4yaVHkK8Gsi-r500Qg" name="Concentration in container" path="apap_val_po_20mgkg|Organism|LargeIntestine|Mucosa|ColonAscendens|Plasma|UGT1A6 (UGT1A1)|Concentration in container" unit="µmol/l" persistable="0" formulaId="24334" />
    <Observer id="24353" entityId="Inc5fbp-D0y6d3K0kETO5w" name="Concentration in container" path="apap_val_po_20mgkg|Organism|LargeIntestine|Mucosa|ColonAscendens|Plasma|UGT1A1|Concentration in container" unit="µmol/l" persistable="0" formulaId="24354" />
    <Observer id="24373" entityId="qhmjoLYP-0OS7pte8qsaiw" name="Concentration in container" path="apap_val_po_20mgkg|Organism|LargeIntestine|Mucosa|ColonAscendens|Plasma|UGT1A9 (UGT1A1)|Concentration in container" unit="µmol/l" persistable="0" formulaId="24374" />
    <Observer id="24393" entityId="l04UioSDFEOAC8e_4wf0Gw" name="Concentration in container" path="apap_val_po_20mgkg|Organism|LargeIntestine|Mucosa|ColonAscendens|Plasma|CYP1A2|Concentration in container" unit="µmol/l" persistable="0" formulaId="24394" />
    <Observer id="24413" entityId="UePRhlTzJ0K7WOFuiOkb4g" name="Concentration in container" path="apap_val_po_20mgkg|Organism|LargeIntestine|Mucosa|ColonAscendens|Plasma|GSTT1|Concentration in container" unit="µmol/l" persistable="0" formulaId="24414" />
    <Observer id="24420" entityId="kGCymIgAYEeey5TBSS5F7w" name="Concentration in container" path="apap_val_po_20mgkg|Organism|LargeIntestine|Mucosa|ColonAscendens|Plasma|acetaminophen|Concentration in container" unit="µmol/l" persistable="0" formulaId="24421" />
    <Observer id="24427" entityId="fDkq3d5S0E-Z29paTLa0Ow" name="Concentration in container" path="apap_val_po_20mgkg|Organism|LargeIntestine|Mucosa|ColonAscendens|Plasma|APAPC|Concentration in container" unit="µmol/l" persistable="0" formulaId="24428" />
    <Observer id="24434" entityId="pQhjlZ8BMUm098QEyBbu4g" name="Concentration in container" path="apap_val_po_20mgkg|Organism|LargeIntestine|Mucosa|ColonAscendens|Plasma|NAPQI|Concentration in container" unit="µmol/l" persistable="0" formulaId="24435" />
    <Observer id="24441" entityId="Dzb0P8I3EUO2LDbFOU4UXA" name="Concentration in container" path="apap_val_po_20mgkg|Organism|LargeIntestine|Mucosa|ColonAscendens|Plasma|APAPS|Concentration in container" unit="µmol/l" persistable="0" formulaId="24442" />
    <Observer id="24448" entityId="Fxqa2D59f0SoLlk6Ctu-ZA" name="Concentration in container" path="apap_val_po_20mgkg|Organism|LargeIntestine|Mucosa|ColonAscendens|Plasma|APAPG|Concentration in container" unit="µmol/l" persistable="0" formulaId="24449" />
    <Observer id="24504" entityId="5pEPsH53jEGmsnp3KseGpQ" name="Concentration in container" path="apap_val_po_20mgkg|Organism|LargeIntestine|Mucosa|ColonAscendens|BloodCells|CYP2E1|Concentration in container" unit="µmol/l" persistable="0" formulaId="24505" />
    <Observer id="24524" entityId="Pw92CAONo0GJRgi5dOj5pA" name="Concentration in container" path="apap_val_po_20mgkg|Organism|LargeIntestine|Mucosa|ColonAscendens|BloodCells|CYP3A4|Concentration in container" unit="µmol/l" persistable="0" formulaId="24525" />
    <Observer id="24544" entityId="u68Y3Ri66kCU9BLO4Bwh9A" name="Concentration in container" path="apap_val_po_20mgkg|Organism|LargeIntestine|Mucosa|ColonAscendens|BloodCells|SULT1A1|Concentration in container" unit="µmol/l" persistable="0" formulaId="24545" />
    <Observer id="24564" entityId="dhUpyR7KKEO55qt_46wIGg" name="Concentration in container" path="apap_val_po_20mgkg|Organism|LargeIntestine|Mucosa|ColonAscendens|BloodCells|SULT1E1|Concentration in container" unit="µmol/l" persistable="0" formulaId="24565" />
    <Observer id="24584" entityId="dbdNJKCMxkaR73pZtO5yFA" name="Concentration in container" path="apap_val_po_20mgkg|Organism|LargeIntestine|Mucosa|ColonAscendens|BloodCells|SULT1A3|Concentration in container" unit="µmol/l" persistable="0" formulaId="24585" />
    <Observer id="24604" entityId="VCwGxRa2Y0Gh_gKabwBvMA" name="Concentration in container" path="apap_val_po_20mgkg|Organism|LargeIntestine|Mucosa|ColonAscendens|BloodCells|SULT1A3 1|Concentration in container" unit="µmol/l" persistable="0" formulaId="24605" />
    <Observer id="24624" entityId="sCMKslKAJ0iiY0uAOqEMlA" name="Concentration in container" path="apap_val_po_20mgkg|Organism|LargeIntestine|Mucosa|ColonAscendens|BloodCells|SULT2A1|Concentration in container" unit="µmol/l" persistable="0" formulaId="24625" />
    <Observer id="24644" entityId="cnUSG-k-zU2_bsjjD-kWIQ" name="Concentration in container" path="apap_val_po_20mgkg|Organism|LargeIntestine|Mucosa|ColonAscendens|BloodCells|UGT1A6 (UGT1A1)|Concentration in container" unit="µmol/l" persistable="0" formulaId="24645" />
    <Observer id="24664" entityId="1aptvV9DS0qE9RAXm-4HKg" name="Concentration in container" path="apap_val_po_20mgkg|Organism|LargeIntestine|Mucosa|ColonAscendens|BloodCells|UGT1A1|Concentration in container" unit="µmol/l" persistable="0" formulaId="24665" />
    <Observer id="24684" entityId="6ke7ZgdKV0CP1ToaY-QO9w" name="Concentration in container" path="apap_val_po_20mgkg|Organism|LargeIntestine|Mucosa|ColonAscendens|BloodCells|UGT1A9 (UGT1A1)|Concentration in container" unit="µmol/l" persistable="0" formulaId="24685" />
    <Observer id="24704" entityId="5Z5cVV6CJ0eAXB-lNEiyNQ" name="Concentration in container" path="apap_val_po_20mgkg|Organism|LargeIntestine|Mucosa|ColonAscendens|BloodCells|CYP1A2|Concentration in container" unit="µmol/l" persistable="0" formulaId="24705" />
    <Observer id="24724" entityId="OCsu7ziWaEi6foG36k62FA" name="Concentration in container" path="apap_val_po_20mgkg|Organism|LargeIntestine|Mucosa|ColonAscendens|BloodCells|GSTT1|Concentration in container" unit="µmol/l" persistable="0" formulaId="24725" />
    <Observer id="24731" entityId="OxkI-sYEvkmNt3AUf3waCA" name="Concentration in container" path="apap_val_po_20mgkg|Organism|LargeIntestine|Mucosa|ColonAscendens|BloodCells|acetaminophen|Concentration in container" unit="µmol/l" persistable="0" formulaId="24732" />
    <Observer id="24738" entityId="75zeWRV4B0uLZHlgVwyQoA" name="Concentration in container" path="apap_val_po_20mgkg|Organism|LargeIntestine|Mucosa|ColonAscendens|BloodCells|APAPC|Concentration in container" unit="µmol/l" persistable="0" formulaId="24739" />
    <Observer id="24745" entityId="xP9GXnpAfU6L-F6N_K8suQ" name="Concentration in container" path="apap_val_po_20mgkg|Organism|LargeIntestine|Mucosa|ColonAscendens|BloodCells|NAPQI|Concentration in container" unit="µmol/l" persistable="0" formulaId="24746" />
    <Observer id="24752" entityId="PQo2yBTGt02mIS1uxQ5zrQ" name="Concentration in container" path="apap_val_po_20mgkg|Organism|LargeIntestine|Mucosa|ColonAscendens|BloodCells|APAPS|Concentration in container" unit="µmol/l" persistable="0" formulaId="24753" />
    <Observer id="24759" entityId="Fo3UFwXn_k-JHOmMiIWF4A" name="Concentration in container" path="apap_val_po_20mgkg|Organism|LargeIntestine|Mucosa|ColonAscendens|BloodCells|APAPG|Concentration in container" unit="µmol/l" persistable="0" formulaId="24760" />
    <Observer id="24805" entityId="101qwhKR9kuaq1Vg4aFlLA" name="Concentration in container" path="apap_val_po_20mgkg|Organism|LargeIntestine|Mucosa|ColonAscendens|Interstitial|acetaminophen|Concentration in container" unit="µmol/l" persistable="0" formulaId="24806" />
    <Observer id="24813" entityId="CcmkkFW-hEGmDf4-kOlfeA" name="Concentration in container" path="apap_val_po_20mgkg|Organism|LargeIntestine|Mucosa|ColonAscendens|Interstitial|APAPC|Concentration in container" unit="µmol/l" persistable="0" formulaId="24814" />
    <Observer id="24821" entityId="Dow59hkJHUSfrAAv-QwvVg" name="Concentration in container" path="apap_val_po_20mgkg|Organism|LargeIntestine|Mucosa|ColonAscendens|Interstitial|NAPQI|Concentration in container" unit="µmol/l" persistable="0" formulaId="24822" />
    <Observer id="24829" entityId="ou3Vb66xikS1ri7Tsx0j-Q" name="Concentration in container" path="apap_val_po_20mgkg|Organism|LargeIntestine|Mucosa|ColonAscendens|Interstitial|APAPS|Concentration in container" unit="µmol/l" persistable="0" formulaId="24830" />
    <Observer id="24837" entityId="_OUR5Noqf0-I5e6zeUlDAg" name="Concentration in container" path="apap_val_po_20mgkg|Organism|LargeIntestine|Mucosa|ColonAscendens|Interstitial|APAPG|Concentration in container" unit="µmol/l" persistable="0" formulaId="24838" />
    <Observer id="24860" entityId="mOPoJT07YEGW04H_qR58Zg" name="Concentration in container" path="apap_val_po_20mgkg|Organism|LargeIntestine|Mucosa|ColonAscendens|Intracellular|CYP2E1|Concentration in container" unit="µmol/l" persistable="0" formulaId="24861" />
    <Observer id="24878" entityId="zUYe6raJy0GQ4oVqx5aWGQ" name="Concentration in container" path="apap_val_po_20mgkg|Organism|LargeIntestine|Mucosa|ColonAscendens|Intracellular|CYP3A4|Concentration in container" unit="µmol/l" persistable="0" formulaId="24879" />
    <Observer id="24896" entityId="9kzVTBH_EU6odW5IES3-bg" name="Concentration in container" path="apap_val_po_20mgkg|Organism|LargeIntestine|Mucosa|ColonAscendens|Intracellular|ABCC1|Concentration in container" unit="µmol/l" persistable="0" formulaId="24897" />
    <Observer id="24914" entityId="dhUpaWY5tkavql3x4E9qeQ" name="Concentration in container" path="apap_val_po_20mgkg|Organism|LargeIntestine|Mucosa|ColonAscendens|Intracellular|ABCC4|Concentration in container" unit="µmol/l" persistable="0" formulaId="24915" />
    <Observer id="24932" entityId="vJxr_Y1A3Ee4xHSougoyMQ" name="Concentration in container" path="apap_val_po_20mgkg|Organism|LargeIntestine|Mucosa|ColonAscendens|Intracellular|ABCG2|Concentration in container" unit="µmol/l" persistable="0" formulaId="24933" />
    <Observer id="24950" entityId="QIQ1Vs_qvkmh9qy3tW1U4w" name="Concentration in container" path="apap_val_po_20mgkg|Organism|LargeIntestine|Mucosa|ColonAscendens|Intracellular|ABCB1|Concentration in container" unit="µmol/l" persistable="0" formulaId="24951" />
    <Observer id="24968" entityId="yshqWy79rUGEnLpW9PLYFA" name="Concentration in container" path="apap_val_po_20mgkg|Organism|LargeIntestine|Mucosa|ColonAscendens|Intracellular|SULT1A1|Concentration in container" unit="µmol/l" persistable="0" formulaId="24969" />
    <Observer id="24986" entityId="g4NC7STRp0WSHiTH9Iy7CQ" name="Concentration in container" path="apap_val_po_20mgkg|Organism|LargeIntestine|Mucosa|ColonAscendens|Intracellular|SULT1E1|Concentration in container" unit="µmol/l" persistable="0" formulaId="24987" />
    <Observer id="25004" entityId="ldah8meqB0q_kr_vH-IaeA" name="Concentration in container" path="apap_val_po_20mgkg|Organism|LargeIntestine|Mucosa|ColonAscendens|Intracellular|SULT1A3|Concentration in container" unit="µmol/l" persistable="0" formulaId="25005" />
    <Observer id="25022" entityId="ts2y8HWKOkueD93H0m6C7Q" name="Concentration in container" path="apap_val_po_20mgkg|Organism|LargeIntestine|Mucosa|ColonAscendens|Intracellular|SULT1A3 1|Concentration in container" unit="µmol/l" persistable="0" formulaId="25023" />
    <Observer id="25040" entityId="uSrozPVU_k2_xRY9juKB1Q" name="Concentration in container" path="apap_val_po_20mgkg|Organism|LargeIntestine|Mucosa|ColonAscendens|Intracellular|SULT2A1|Concentration in container" unit="µmol/l" persistable="0" formulaId="25041" />
    <Observer id="25058" entityId="5UzwzBYwlUiY4R_qbbeg6A" name="Concentration in container" path="apap_val_po_20mgkg|Organism|LargeIntestine|Mucosa|ColonAscendens|Intracellular|UGT1A6 (UGT1A1)|Concentration in container" unit="µmol/l" persistable="0" formulaId="25059" />
    <Observer id="25076" entityId="l8AokR89k0mQcYUFCfHybA" name="Concentration in container" path="apap_val_po_20mgkg|Organism|LargeIntestine|Mucosa|ColonAscendens|Intracellular|UGT1A1|Concentration in container" unit="µmol/l" persistable="0" formulaId="25077" />
    <Observer id="25094" entityId="ecGKDiDje0G0lN8wixwAPA" name="Concentration in container" path="apap_val_po_20mgkg|Organism|LargeIntestine|Mucosa|ColonAscendens|Intracellular|UGT1A9 (UGT1A1)|Concentration in container" unit="µmol/l" persistable="0" formulaId="25095" />
    <Observer id="25112" entityId="jBTiA71ZRUGFzP-GIv9s6g" name="Concentration in container" path="apap_val_po_20mgkg|Organism|LargeIntestine|Mucosa|ColonAscendens|Intracellular|CYP1A2|Concentration in container" unit="µmol/l" persistable="0" formulaId="25113" />
    <Observer id="25130" entityId="PEWFEBb8qUaX3n7TxNMcEg" name="Concentration in container" path="apap_val_po_20mgkg|Organism|LargeIntestine|Mucosa|ColonAscendens|Intracellular|GSTT1|Concentration in container" unit="µmol/l" persistable="0" formulaId="25131" />
    <Observer id="25148" entityId="3VIh6SuNIUS6EHSWez9_Ig" name="Concentration in container" path="apap_val_po_20mgkg|Organism|LargeIntestine|Mucosa|ColonAscendens|Intracellular|ABCC3|Concentration in container" unit="µmol/l" persistable="0" formulaId="25149" />
    <Observer id="25156" entityId="hJyn3liN1EqYd1X-AbWENQ" name="Concentration in container" path="apap_val_po_20mgkg|Organism|LargeIntestine|Mucosa|ColonAscendens|Intracellular|acetaminophen|Concentration in container" unit="µmol/l" persistable="0" formulaId="25157" />
    <Observer id="25164" entityId="kuioQRTqwE6F6FWdH4kckw" name="Concentration in container" path="apap_val_po_20mgkg|Organism|LargeIntestine|Mucosa|ColonAscendens|Intracellular|APAPC|Concentration in container" unit="µmol/l" persistable="0" formulaId="25165" />
    <Observer id="25172" entityId="DQPw_Kv5U0m39qfK2qfsDA" name="Concentration in container" path="apap_val_po_20mgkg|Organism|LargeIntestine|Mucosa|ColonAscendens|Intracellular|NAPQI|Concentration in container" unit="µmol/l" persistable="0" formulaId="25173" />
    <Observer id="25180" entityId="4ut45pSX50OQBe1T0_qIow" name="Concentration in container" path="apap_val_po_20mgkg|Organism|LargeIntestine|Mucosa|ColonAscendens|Intracellular|APAPS|Concentration in container" unit="µmol/l" persistable="0" formulaId="25181" />
    <Observer id="25188" entityId="HR3OTsBsM0O1vlYsDee1IQ" name="Concentration in container" path="apap_val_po_20mgkg|Organism|LargeIntestine|Mucosa|ColonAscendens|Intracellular|APAPG|Concentration in container" unit="µmol/l" persistable="0" formulaId="25189" />
    <Observer id="25284" entityId="y5ezhPIuT0ijvxRUmFkVvg" name="Concentration in container" path="apap_val_po_20mgkg|Organism|LargeIntestine|Mucosa|ColonTransversum|Plasma|CYP2E1|Concentration in container" unit="µmol/l" persistable="0" formulaId="25285" />
    <Observer id="25304" entityId="1hpzEmSI3ECfrHzwxnHEhw" name="Concentration in container" path="apap_val_po_20mgkg|Organism|LargeIntestine|Mucosa|ColonTransversum|Plasma|CYP3A4|Concentration in container" unit="µmol/l" persistable="0" formulaId="25305" />
    <Observer id="25324" entityId="9eGqoQwtck-0PBfNb_UgMw" name="Concentration in container" path="apap_val_po_20mgkg|Organism|LargeIntestine|Mucosa|ColonTransversum|Plasma|SULT1A1|Concentration in container" unit="µmol/l" persistable="0" formulaId="25325" />
    <Observer id="25344" entityId="jHzMHk6We0yp6xinciW9og" name="Concentration in container" path="apap_val_po_20mgkg|Organism|LargeIntestine|Mucosa|ColonTransversum|Plasma|SULT1E1|Concentration in container" unit="µmol/l" persistable="0" formulaId="25345" />
    <Observer id="25364" entityId="dBdVvauCokaYUqw8P620wQ" name="Concentration in container" path="apap_val_po_20mgkg|Organism|LargeIntestine|Mucosa|ColonTransversum|Plasma|SULT1A3|Concentration in container" unit="µmol/l" persistable="0" formulaId="25365" />
    <Observer id="25384" entityId="3heixlzxyUezbBm7N6z3-g" name="Concentration in container" path="apap_val_po_20mgkg|Organism|LargeIntestine|Mucosa|ColonTransversum|Plasma|SULT1A3 1|Concentration in container" unit="µmol/l" persistable="0" formulaId="25385" />
    <Observer id="25404" entityId="r24IEKuKeUSBmwIu0bTyFQ" name="Concentration in container" path="apap_val_po_20mgkg|Organism|LargeIntestine|Mucosa|ColonTransversum|Plasma|SULT2A1|Concentration in container" unit="µmol/l" persistable="0" formulaId="25405" />
    <Observer id="25424" entityId="XFTqnI3QAkGoIjHhn9DClg" name="Concentration in container" path="apap_val_po_20mgkg|Organism|LargeIntestine|Mucosa|ColonTransversum|Plasma|UGT1A6 (UGT1A1)|Concentration in container" unit="µmol/l" persistable="0" formulaId="25425" />
    <Observer id="25444" entityId="imXcJIxYR0-x2_RSJi_rDA" name="Concentration in container" path="apap_val_po_20mgkg|Organism|LargeIntestine|Mucosa|ColonTransversum|Plasma|UGT1A1|Concentration in container" unit="µmol/l" persistable="0" formulaId="25445" />
    <Observer id="25464" entityId="QKlAqBUJGUGKajqbbKw2QQ" name="Concentration in container" path="apap_val_po_20mgkg|Organism|LargeIntestine|Mucosa|ColonTransversum|Plasma|UGT1A9 (UGT1A1)|Concentration in container" unit="µmol/l" persistable="0" formulaId="25465" />
    <Observer id="25484" entityId="AK3NyOwevEWpGAG0PjssWw" name="Concentration in container" path="apap_val_po_20mgkg|Organism|LargeIntestine|Mucosa|ColonTransversum|Plasma|CYP1A2|Concentration in container" unit="µmol/l" persistable="0" formulaId="25485" />
    <Observer id="25504" entityId="PxjSSHG5bUaIGS_wjf0Ctw" name="Concentration in container" path="apap_val_po_20mgkg|Organism|LargeIntestine|Mucosa|ColonTransversum|Plasma|GSTT1|Concentration in container" unit="µmol/l" persistable="0" formulaId="25505" />
    <Observer id="25511" entityId="m2uGgDabrkan-lJ9ufsvQQ" name="Concentration in container" path="apap_val_po_20mgkg|Organism|LargeIntestine|Mucosa|ColonTransversum|Plasma|acetaminophen|Concentration in container" unit="µmol/l" persistable="0" formulaId="25512" />
    <Observer id="25518" entityId="7bjuCZGZ30KZ7f3JgVnR3g" name="Concentration in container" path="apap_val_po_20mgkg|Organism|LargeIntestine|Mucosa|ColonTransversum|Plasma|APAPC|Concentration in container" unit="µmol/l" persistable="0" formulaId="25519" />
    <Observer id="25525" entityId="avxXTi1HXEavZqBji2VSow" name="Concentration in container" path="apap_val_po_20mgkg|Organism|LargeIntestine|Mucosa|ColonTransversum|Plasma|NAPQI|Concentration in container" unit="µmol/l" persistable="0" formulaId="25526" />
    <Observer id="25532" entityId="Lcs86touukiDZlAfFzm1_A" name="Concentration in container" path="apap_val_po_20mgkg|Organism|LargeIntestine|Mucosa|ColonTransversum|Plasma|APAPS|Concentration in container" unit="µmol/l" persistable="0" formulaId="25533" />
    <Observer id="25539" entityId="h1_Lw3YLBECpYuZltNSsGQ" name="Concentration in container" path="apap_val_po_20mgkg|Organism|LargeIntestine|Mucosa|ColonTransversum|Plasma|APAPG|Concentration in container" unit="µmol/l" persistable="0" formulaId="25540" />
    <Observer id="25595" entityId="bKd_vCRAB0GtC1WekY29UA" name="Concentration in container" path="apap_val_po_20mgkg|Organism|LargeIntestine|Mucosa|ColonTransversum|BloodCells|CYP2E1|Concentration in container" unit="µmol/l" persistable="0" formulaId="25596" />
    <Observer id="25615" entityId="8whM6Lekp06micBMNnAU1A" name="Concentration in container" path="apap_val_po_20mgkg|Organism|LargeIntestine|Mucosa|ColonTransversum|BloodCells|CYP3A4|Concentration in container" unit="µmol/l" persistable="0" formulaId="25616" />
    <Observer id="25635" entityId="K82satMHkE6cR569ahHH4A" name="Concentration in container" path="apap_val_po_20mgkg|Organism|LargeIntestine|Mucosa|ColonTransversum|BloodCells|SULT1A1|Concentration in container" unit="µmol/l" persistable="0" formulaId="25636" />
    <Observer id="25655" entityId="80oKFLvMeEyzPvENTp9hqQ" name="Concentration in container" path="apap_val_po_20mgkg|Organism|LargeIntestine|Mucosa|ColonTransversum|BloodCells|SULT1E1|Concentration in container" unit="µmol/l" persistable="0" formulaId="25656" />
    <Observer id="25675" entityId="eQFUrhvUlkOBcKK8Djnp4g" name="Concentration in container" path="apap_val_po_20mgkg|Organism|LargeIntestine|Mucosa|ColonTransversum|BloodCells|SULT1A3|Concentration in container" unit="µmol/l" persistable="0" formulaId="25676" />
    <Observer id="25695" entityId="2FYOppVl70yA5Hx8NMzGWQ" name="Concentration in container" path="apap_val_po_20mgkg|Organism|LargeIntestine|Mucosa|ColonTransversum|BloodCells|SULT1A3 1|Concentration in container" unit="µmol/l" persistable="0" formulaId="25696" />
    <Observer id="25715" entityId="UYblEmQX9UqS0DB40VFGNQ" name="Concentration in container" path="apap_val_po_20mgkg|Organism|LargeIntestine|Mucosa|ColonTransversum|BloodCells|SULT2A1|Concentration in container" unit="µmol/l" persistable="0" formulaId="25716" />
    <Observer id="25735" entityId="Aa6Hey2LdUGsleWBzksWrw" name="Concentration in container" path="apap_val_po_20mgkg|Organism|LargeIntestine|Mucosa|ColonTransversum|BloodCells|UGT1A6 (UGT1A1)|Concentration in container" unit="µmol/l" persistable="0" formulaId="25736" />
    <Observer id="25755" entityId="KAa6mkw54UCVgwsc6iMKtg" name="Concentration in container" path="apap_val_po_20mgkg|Organism|LargeIntestine|Mucosa|ColonTransversum|BloodCells|UGT1A1|Concentration in container" unit="µmol/l" persistable="0" formulaId="25756" />
    <Observer id="25775" entityId="iTkG6XsejkyAJVn3MPuw6A" name="Concentration in container" path="apap_val_po_20mgkg|Organism|LargeIntestine|Mucosa|ColonTransversum|BloodCells|UGT1A9 (UGT1A1)|Concentration in container" unit="µmol/l" persistable="0" formulaId="25776" />
    <Observer id="25795" entityId="xJHlHH99x0q47FdA6SCoCg" name="Concentration in container" path="apap_val_po_20mgkg|Organism|LargeIntestine|Mucosa|ColonTransversum|BloodCells|CYP1A2|Concentration in container" unit="µmol/l" persistable="0" formulaId="25796" />
    <Observer id="25815" entityId="KoFsTEvWu06GPwlQzGOIWA" name="Concentration in container" path="apap_val_po_20mgkg|Organism|LargeIntestine|Mucosa|ColonTransversum|BloodCells|GSTT1|Concentration in container" unit="µmol/l" persistable="0" formulaId="25816" />
    <Observer id="25822" entityId="N5kq5HhyFk2alifpby8Iag" name="Concentration in container" path="apap_val_po_20mgkg|Organism|LargeIntestine|Mucosa|ColonTransversum|BloodCells|acetaminophen|Concentration in container" unit="µmol/l" persistable="0" formulaId="25823" />
    <Observer id="25829" entityId="J2dEq061X0qsZbYgI4_DMQ" name="Concentration in container" path="apap_val_po_20mgkg|Organism|LargeIntestine|Mucosa|ColonTransversum|BloodCells|APAPC|Concentration in container" unit="µmol/l" persistable="0" formulaId="25830" />
    <Observer id="25836" entityId="A0XVeCOkHUKhMBAY-5VAZQ" name="Concentration in container" path="apap_val_po_20mgkg|Organism|LargeIntestine|Mucosa|ColonTransversum|BloodCells|NAPQI|Concentration in container" unit="µmol/l" persistable="0" formulaId="25837" />
    <Observer id="25843" entityId="AMh9PSePHUCu_-5NO7aZJg" name="Concentration in container" path="apap_val_po_20mgkg|Organism|LargeIntestine|Mucosa|ColonTransversum|BloodCells|APAPS|Concentration in container" unit="µmol/l" persistable="0" formulaId="25844" />
    <Observer id="25850" entityId="dnNeEO9zGkWi21o4i1HUyQ" name="Concentration in container" path="apap_val_po_20mgkg|Organism|LargeIntestine|Mucosa|ColonTransversum|BloodCells|APAPG|Concentration in container" unit="µmol/l" persistable="0" formulaId="25851" />
    <Observer id="25896" entityId="gqbs02FzT0q0ZYqPEPz2KQ" name="Concentration in container" path="apap_val_po_20mgkg|Organism|LargeIntestine|Mucosa|ColonTransversum|Interstitial|acetaminophen|Concentration in container" unit="µmol/l" persistable="0" formulaId="25897" />
    <Observer id="25904" entityId="we5omzJVI0-ovgw3xxW6lg" name="Concentration in container" path="apap_val_po_20mgkg|Organism|LargeIntestine|Mucosa|ColonTransversum|Interstitial|APAPC|Concentration in container" unit="µmol/l" persistable="0" formulaId="25905" />
    <Observer id="25912" entityId="aTKBL27-fUCHbyYdjcBtvw" name="Concentration in container" path="apap_val_po_20mgkg|Organism|LargeIntestine|Mucosa|ColonTransversum|Interstitial|NAPQI|Concentration in container" unit="µmol/l" persistable="0" formulaId="25913" />
    <Observer id="25920" entityId="O4sPqALFwk2K1lxS5SBofg" name="Concentration in container" path="apap_val_po_20mgkg|Organism|LargeIntestine|Mucosa|ColonTransversum|Interstitial|APAPS|Concentration in container" unit="µmol/l" persistable="0" formulaId="25921" />
    <Observer id="25928" entityId="9x-tpRNMPUuudFiAOnLH2Q" name="Concentration in container" path="apap_val_po_20mgkg|Organism|LargeIntestine|Mucosa|ColonTransversum|Interstitial|APAPG|Concentration in container" unit="µmol/l" persistable="0" formulaId="25929" />
    <Observer id="25951" entityId="QsPPbUX6ZU2eRWblFkOMpw" name="Concentration in container" path="apap_val_po_20mgkg|Organism|LargeIntestine|Mucosa|ColonTransversum|Intracellular|CYP2E1|Concentration in container" unit="µmol/l" persistable="0" formulaId="25952" />
    <Observer id="25969" entityId="aPNqGCSyCkGMBnnrMhgcsg" name="Concentration in container" path="apap_val_po_20mgkg|Organism|LargeIntestine|Mucosa|ColonTransversum|Intracellular|CYP3A4|Concentration in container" unit="µmol/l" persistable="0" formulaId="25970" />
    <Observer id="25987" entityId="aIFMeSUJ_UKEnZIcJfgkZw" name="Concentration in container" path="apap_val_po_20mgkg|Organism|LargeIntestine|Mucosa|ColonTransversum|Intracellular|ABCC1|Concentration in container" unit="µmol/l" persistable="0" formulaId="25988" />
    <Observer id="26005" entityId="EC01iC5tLE2tigaK3HLOGQ" name="Concentration in container" path="apap_val_po_20mgkg|Organism|LargeIntestine|Mucosa|ColonTransversum|Intracellular|ABCC4|Concentration in container" unit="µmol/l" persistable="0" formulaId="26006" />
    <Observer id="26023" entityId="93ys0eItLkucqeHpSh_oUg" name="Concentration in container" path="apap_val_po_20mgkg|Organism|LargeIntestine|Mucosa|ColonTransversum|Intracellular|ABCG2|Concentration in container" unit="µmol/l" persistable="0" formulaId="26024" />
    <Observer id="26041" entityId="Pig6TDECqEij5vxXJeiY0w" name="Concentration in container" path="apap_val_po_20mgkg|Organism|LargeIntestine|Mucosa|ColonTransversum|Intracellular|ABCB1|Concentration in container" unit="µmol/l" persistable="0" formulaId="26042" />
    <Observer id="26059" entityId="MmyaJA6lxEutrB9Qi4QO-w" name="Concentration in container" path="apap_val_po_20mgkg|Organism|LargeIntestine|Mucosa|ColonTransversum|Intracellular|SULT1A1|Concentration in container" unit="µmol/l" persistable="0" formulaId="26060" />
    <Observer id="26077" entityId="QigAHWctt06N3b2k40DnQQ" name="Concentration in container" path="apap_val_po_20mgkg|Organism|LargeIntestine|Mucosa|ColonTransversum|Intracellular|SULT1E1|Concentration in container" unit="µmol/l" persistable="0" formulaId="26078" />
    <Observer id="26095" entityId="w4hl5M4eLEiRp4OFf6ewKg" name="Concentration in container" path="apap_val_po_20mgkg|Organism|LargeIntestine|Mucosa|ColonTransversum|Intracellular|SULT1A3|Concentration in container" unit="µmol/l" persistable="0" formulaId="26096" />
    <Observer id="26113" entityId="mCF5VuoCEkyW_uwq408-4w" name="Concentration in container" path="apap_val_po_20mgkg|Organism|LargeIntestine|Mucosa|ColonTransversum|Intracellular|SULT1A3 1|Concentration in container" unit="µmol/l" persistable="0" formulaId="26114" />
    <Observer id="26131" entityId="f_At4_q6aE6io-eJiqlIhA" name="Concentration in container" path="apap_val_po_20mgkg|Organism|LargeIntestine|Mucosa|ColonTransversum|Intracellular|SULT2A1|Concentration in container" unit="µmol/l" persistable="0" formulaId="26132" />
    <Observer id="26149" entityId="ZlGb8_4CJEq0I9SU_-wjJA" name="Concentration in container" path="apap_val_po_20mgkg|Organism|LargeIntestine|Mucosa|ColonTransversum|Intracellular|UGT1A6 (UGT1A1)|Concentration in container" unit="µmol/l" persistable="0" formulaId="26150" />
    <Observer id="26167" entityId="IAenPthqTEW7Jd3Mo0Peig" name="Concentration in container" path="apap_val_po_20mgkg|Organism|LargeIntestine|Mucosa|ColonTransversum|Intracellular|UGT1A1|Concentration in container" unit="µmol/l" persistable="0" formulaId="26168" />
    <Observer id="26185" entityId="Ku5jj9j7rEq92sDbiu_Kng" name="Concentration in container" path="apap_val_po_20mgkg|Organism|LargeIntestine|Mucosa|ColonTransversum|Intracellular|UGT1A9 (UGT1A1)|Concentration in container" unit="µmol/l" persistable="0" formulaId="26186" />
    <Observer id="26203" entityId="pJ3ivd44rUelYqp7qMjuNQ" name="Concentration in container" path="apap_val_po_20mgkg|Organism|LargeIntestine|Mucosa|ColonTransversum|Intracellular|CYP1A2|Concentration in container" unit="µmol/l" persistable="0" formulaId="26204" />
    <Observer id="26221" entityId="lmkySG5zGkaUJKW3Y0SHhQ" name="Concentration in container" path="apap_val_po_20mgkg|Organism|LargeIntestine|Mucosa|ColonTransversum|Intracellular|GSTT1|Concentration in container" unit="µmol/l" persistable="0" formulaId="26222" />
    <Observer id="26239" entityId="O4RUXbQi0UChzYYo2AtMFg" name="Concentration in container" path="apap_val_po_20mgkg|Organism|LargeIntestine|Mucosa|ColonTransversum|Intracellular|ABCC3|Concentration in container" unit="µmol/l" persistable="0" formulaId="26240" />
    <Observer id="26247" entityId="HPwWnhzVh0WwWewImwJLgQ" name="Concentration in container" path="apap_val_po_20mgkg|Organism|LargeIntestine|Mucosa|ColonTransversum|Intracellular|acetaminophen|Concentration in container" unit="µmol/l" persistable="0" formulaId="26248" />
    <Observer id="26255" entityId="JQ55Cd7qeUKMR7dSAIGgmQ" name="Concentration in container" path="apap_val_po_20mgkg|Organism|LargeIntestine|Mucosa|ColonTransversum|Intracellular|APAPC|Concentration in container" unit="µmol/l" persistable="0" formulaId="26256" />
    <Observer id="26263" entityId="j301YEfjdUmfef7WkJu8cA" name="Concentration in container" path="apap_val_po_20mgkg|Organism|LargeIntestine|Mucosa|ColonTransversum|Intracellular|NAPQI|Concentration in container" unit="µmol/l" persistable="0" formulaId="26264" />
    <Observer id="26271" entityId="36i4zQhHUUWucyOyabfJYQ" name="Concentration in container" path="apap_val_po_20mgkg|Organism|LargeIntestine|Mucosa|ColonTransversum|Intracellular|APAPS|Concentration in container" unit="µmol/l" persistable="0" formulaId="26272" />
    <Observer id="26279" entityId="kVAbijoutk68grrCmkzpdw" name="Concentration in container" path="apap_val_po_20mgkg|Organism|LargeIntestine|Mucosa|ColonTransversum|Intracellular|APAPG|Concentration in container" unit="µmol/l" persistable="0" formulaId="26280" />
    <Observer id="26375" entityId="oum4PDC9aEO1QVMr3X84jg" name="Concentration in container" path="apap_val_po_20mgkg|Organism|LargeIntestine|Mucosa|ColonDescendens|Plasma|CYP2E1|Concentration in container" unit="µmol/l" persistable="0" formulaId="26376" />
    <Observer id="26395" entityId="q6f3sVSPNk-Jn9zux6w-uQ" name="Concentration in container" path="apap_val_po_20mgkg|Organism|LargeIntestine|Mucosa|ColonDescendens|Plasma|CYP3A4|Concentration in container" unit="µmol/l" persistable="0" formulaId="26396" />
    <Observer id="26415" entityId="Q2FoVXuTRUqtG4h6uZw-Gw" name="Concentration in container" path="apap_val_po_20mgkg|Organism|LargeIntestine|Mucosa|ColonDescendens|Plasma|SULT1A1|Concentration in container" unit="µmol/l" persistable="0" formulaId="26416" />
    <Observer id="26435" entityId="LQR0bUrFn0y-Qb-GEH2Yrg" name="Concentration in container" path="apap_val_po_20mgkg|Organism|LargeIntestine|Mucosa|ColonDescendens|Plasma|SULT1E1|Concentration in container" unit="µmol/l" persistable="0" formulaId="26436" />
    <Observer id="26455" entityId="BVA2NRvtfUyPLVlbNJC-eg" name="Concentration in container" path="apap_val_po_20mgkg|Organism|LargeIntestine|Mucosa|ColonDescendens|Plasma|SULT1A3|Concentration in container" unit="µmol/l" persistable="0" formulaId="26456" />
    <Observer id="26475" entityId="NQ9RvR46GUuKkkkLuqzF7g" name="Concentration in container" path="apap_val_po_20mgkg|Organism|LargeIntestine|Mucosa|ColonDescendens|Plasma|SULT1A3 1|Concentration in container" unit="µmol/l" persistable="0" formulaId="26476" />
    <Observer id="26495" entityId="3ZCInkX6eUqt3dcq1kD76w" name="Concentration in container" path="apap_val_po_20mgkg|Organism|LargeIntestine|Mucosa|ColonDescendens|Plasma|SULT2A1|Concentration in container" unit="µmol/l" persistable="0" formulaId="26496" />
    <Observer id="26515" entityId="_VQkiDDD3Ui4U7anXKY7PQ" name="Concentration in container" path="apap_val_po_20mgkg|Organism|LargeIntestine|Mucosa|ColonDescendens|Plasma|UGT1A6 (UGT1A1)|Concentration in container" unit="µmol/l" persistable="0" formulaId="26516" />
    <Observer id="26535" entityId="DZ1PO2RNOk-CXH3dYhJg3A" name="Concentration in container" path="apap_val_po_20mgkg|Organism|LargeIntestine|Mucosa|ColonDescendens|Plasma|UGT1A1|Concentration in container" unit="µmol/l" persistable="0" formulaId="26536" />
    <Observer id="26555" entityId="QmhzEaiHPE2SSlf2oK43ZQ" name="Concentration in container" path="apap_val_po_20mgkg|Organism|LargeIntestine|Mucosa|ColonDescendens|Plasma|UGT1A9 (UGT1A1)|Concentration in container" unit="µmol/l" persistable="0" formulaId="26556" />
    <Observer id="26575" entityId="J4I1Ezr4mEazX5-SO4XlsQ" name="Concentration in container" path="apap_val_po_20mgkg|Organism|LargeIntestine|Mucosa|ColonDescendens|Plasma|CYP1A2|Concentration in container" unit="µmol/l" persistable="0" formulaId="26576" />
    <Observer id="26595" entityId="fmX1jYKB3keeD4U26lTWbw" name="Concentration in container" path="apap_val_po_20mgkg|Organism|LargeIntestine|Mucosa|ColonDescendens|Plasma|GSTT1|Concentration in container" unit="µmol/l" persistable="0" formulaId="26596" />
    <Observer id="26602" entityId="ShCXz3URFUSUydzA6zHEkg" name="Concentration in container" path="apap_val_po_20mgkg|Organism|LargeIntestine|Mucosa|ColonDescendens|Plasma|acetaminophen|Concentration in container" unit="µmol/l" persistable="0" formulaId="26603" />
    <Observer id="26609" entityId="a7FTtKBBkEu7dgMszWiv8Q" name="Concentration in container" path="apap_val_po_20mgkg|Organism|LargeIntestine|Mucosa|ColonDescendens|Plasma|APAPC|Concentration in container" unit="µmol/l" persistable="0" formulaId="26610" />
    <Observer id="26616" entityId="PmgLuO5uvUCaeQUpyYrwmg" name="Concentration in container" path="apap_val_po_20mgkg|Organism|LargeIntestine|Mucosa|ColonDescendens|Plasma|NAPQI|Concentration in container" unit="µmol/l" persistable="0" formulaId="26617" />
    <Observer id="26623" entityId="Fjmhwgh-h0qKFElxhNLVpA" name="Concentration in container" path="apap_val_po_20mgkg|Organism|LargeIntestine|Mucosa|ColonDescendens|Plasma|APAPS|Concentration in container" unit="µmol/l" persistable="0" formulaId="26624" />
    <Observer id="26630" entityId="iLUysWt8ZUWqTndcWu9eMw" name="Concentration in container" path="apap_val_po_20mgkg|Organism|LargeIntestine|Mucosa|ColonDescendens|Plasma|APAPG|Concentration in container" unit="µmol/l" persistable="0" formulaId="26631" />
    <Observer id="26686" entityId="PtjVln2APk2IATXfWFYwsw" name="Concentration in container" path="apap_val_po_20mgkg|Organism|LargeIntestine|Mucosa|ColonDescendens|BloodCells|CYP2E1|Concentration in container" unit="µmol/l" persistable="0" formulaId="26687" />
    <Observer id="26706" entityId="ZlXqR4-_7U-tVmk7wwBoLA" name="Concentration in container" path="apap_val_po_20mgkg|Organism|LargeIntestine|Mucosa|ColonDescendens|BloodCells|CYP3A4|Concentration in container" unit="µmol/l" persistable="0" formulaId="26707" />
    <Observer id="26726" entityId="CgCW0FxXW0usb6qoGELMhw" name="Concentration in container" path="apap_val_po_20mgkg|Organism|LargeIntestine|Mucosa|ColonDescendens|BloodCells|SULT1A1|Concentration in container" unit="µmol/l" persistable="0" formulaId="26727" />
    <Observer id="26746" entityId="g-Vu6Mm-LE6qJSdoENfERQ" name="Concentration in container" path="apap_val_po_20mgkg|Organism|LargeIntestine|Mucosa|ColonDescendens|BloodCells|SULT1E1|Concentration in container" unit="µmol/l" persistable="0" formulaId="26747" />
    <Observer id="26766" entityId="ZcJs6Kz2DUSYfwY2mHnKuA" name="Concentration in container" path="apap_val_po_20mgkg|Organism|LargeIntestine|Mucosa|ColonDescendens|BloodCells|SULT1A3|Concentration in container" unit="µmol/l" persistable="0" formulaId="26767" />
    <Observer id="26786" entityId="AK2zdRUY1E2CPZc3vlBcjg" name="Concentration in container" path="apap_val_po_20mgkg|Organism|LargeIntestine|Mucosa|ColonDescendens|BloodCells|SULT1A3 1|Concentration in container" unit="µmol/l" persistable="0" formulaId="26787" />
    <Observer id="26806" entityId="bvYWr4-Fv0ifLeGIb0Qw-g" name="Concentration in container" path="apap_val_po_20mgkg|Organism|LargeIntestine|Mucosa|ColonDescendens|BloodCells|SULT2A1|Concentration in container" unit="µmol/l" persistable="0" formulaId="26807" />
    <Observer id="26826" entityId="mdHDYtS-SUGPEVrbUjDcOQ" name="Concentration in container" path="apap_val_po_20mgkg|Organism|LargeIntestine|Mucosa|ColonDescendens|BloodCells|UGT1A6 (UGT1A1)|Concentration in container" unit="µmol/l" persistable="0" formulaId="26827" />
    <Observer id="26846" entityId="0sh5cON-gUK9N79wtWcymg" name="Concentration in container" path="apap_val_po_20mgkg|Organism|LargeIntestine|Mucosa|ColonDescendens|BloodCells|UGT1A1|Concentration in container" unit="µmol/l" persistable="0" formulaId="26847" />
    <Observer id="26866" entityId="QcvhF-I-fE-lnK0mji-NNA" name="Concentration in container" path="apap_val_po_20mgkg|Organism|LargeIntestine|Mucosa|ColonDescendens|BloodCells|UGT1A9 (UGT1A1)|Concentration in container" unit="µmol/l" persistable="0" formulaId="26867" />
    <Observer id="26886" entityId="0RlugUvMNEG1LPwmHqCbHQ" name="Concentration in container" path="apap_val_po_20mgkg|Organism|LargeIntestine|Mucosa|ColonDescendens|BloodCells|CYP1A2|Concentration in container" unit="µmol/l" persistable="0" formulaId="26887" />
    <Observer id="26906" entityId="zUHNFPfDdkWE-xF1-cPi-Q" name="Concentration in container" path="apap_val_po_20mgkg|Organism|LargeIntestine|Mucosa|ColonDescendens|BloodCells|GSTT1|Concentration in container" unit="µmol/l" persistable="0" formulaId="26907" />
    <Observer id="26913" entityId="Yejm9US8tEKhhwkNA6H-BA" name="Concentration in container" path="apap_val_po_20mgkg|Organism|LargeIntestine|Mucosa|ColonDescendens|BloodCells|acetaminophen|Concentration in container" unit="µmol/l" persistable="0" formulaId="26914" />
    <Observer id="26920" entityId="xGAk4V4iCUGRUViV0zrRig" name="Concentration in container" path="apap_val_po_20mgkg|Organism|LargeIntestine|Mucosa|ColonDescendens|BloodCells|APAPC|Concentration in container" unit="µmol/l" persistable="0" formulaId="26921" />
    <Observer id="26927" entityId="yBe35RSiFkSuEErMdLOVcA" name="Concentration in container" path="apap_val_po_20mgkg|Organism|LargeIntestine|Mucosa|ColonDescendens|BloodCells|NAPQI|Concentration in container" unit="µmol/l" persistable="0" formulaId="26928" />
    <Observer id="26934" entityId="09db5jCBvEGvzNHtenDTyw" name="Concentration in container" path="apap_val_po_20mgkg|Organism|LargeIntestine|Mucosa|ColonDescendens|BloodCells|APAPS|Concentration in container" unit="µmol/l" persistable="0" formulaId="26935" />
    <Observer id="26941" entityId="727fkJop80KNYkXeAosh8g" name="Concentration in container" path="apap_val_po_20mgkg|Organism|LargeIntestine|Mucosa|ColonDescendens|BloodCells|APAPG|Concentration in container" unit="µmol/l" persistable="0" formulaId="26942" />
    <Observer id="26987" entityId="hjQum0ExoUKGB1DEnZf0hA" name="Concentration in container" path="apap_val_po_20mgkg|Organism|LargeIntestine|Mucosa|ColonDescendens|Interstitial|acetaminophen|Concentration in container" unit="µmol/l" persistable="0" formulaId="26988" />
    <Observer id="26995" entityId="2_EVXhNPuEeXrPOKTcBt3g" name="Concentration in container" path="apap_val_po_20mgkg|Organism|LargeIntestine|Mucosa|ColonDescendens|Interstitial|APAPC|Concentration in container" unit="µmol/l" persistable="0" formulaId="26996" />
    <Observer id="27003" entityId="aSJDp0fdgU6wnNaVSN4hBw" name="Concentration in container" path="apap_val_po_20mgkg|Organism|LargeIntestine|Mucosa|ColonDescendens|Interstitial|NAPQI|Concentration in container" unit="µmol/l" persistable="0" formulaId="27004" />
    <Observer id="27011" entityId="D84RiisWG0KZAZb9GhwEjg" name="Concentration in container" path="apap_val_po_20mgkg|Organism|LargeIntestine|Mucosa|ColonDescendens|Interstitial|APAPS|Concentration in container" unit="µmol/l" persistable="0" formulaId="27012" />
    <Observer id="27019" entityId="yXYVMSfo6UeIUcasuOup8A" name="Concentration in container" path="apap_val_po_20mgkg|Organism|LargeIntestine|Mucosa|ColonDescendens|Interstitial|APAPG|Concentration in container" unit="µmol/l" persistable="0" formulaId="27020" />
    <Observer id="27042" entityId="vTRSYRAeo0WnnzkMgLQL5A" name="Concentration in container" path="apap_val_po_20mgkg|Organism|LargeIntestine|Mucosa|ColonDescendens|Intracellular|CYP2E1|Concentration in container" unit="µmol/l" persistable="0" formulaId="27043" />
    <Observer id="27060" entityId="OzNMzrR70kucUU8haSbTPw" name="Concentration in container" path="apap_val_po_20mgkg|Organism|LargeIntestine|Mucosa|ColonDescendens|Intracellular|CYP3A4|Concentration in container" unit="µmol/l" persistable="0" formulaId="27061" />
    <Observer id="27078" entityId="75UedYStUkyqFKP69AlQJw" name="Concentration in container" path="apap_val_po_20mgkg|Organism|LargeIntestine|Mucosa|ColonDescendens|Intracellular|ABCC1|Concentration in container" unit="µmol/l" persistable="0" formulaId="27079" />
    <Observer id="27096" entityId="QegdnXd4aEGHu3ZYvPKEnw" name="Concentration in container" path="apap_val_po_20mgkg|Organism|LargeIntestine|Mucosa|ColonDescendens|Intracellular|ABCC4|Concentration in container" unit="µmol/l" persistable="0" formulaId="27097" />
    <Observer id="27114" entityId="OUKnxPneHUe4UKQCkPT2qw" name="Concentration in container" path="apap_val_po_20mgkg|Organism|LargeIntestine|Mucosa|ColonDescendens|Intracellular|ABCG2|Concentration in container" unit="µmol/l" persistable="0" formulaId="27115" />
    <Observer id="27132" entityId="UD-lcFCxYEmDYJfOg4VmhA" name="Concentration in container" path="apap_val_po_20mgkg|Organism|LargeIntestine|Mucosa|ColonDescendens|Intracellular|ABCB1|Concentration in container" unit="µmol/l" persistable="0" formulaId="27133" />
    <Observer id="27150" entityId="JuxaQEPvPEaEt2oS9MQrWA" name="Concentration in container" path="apap_val_po_20mgkg|Organism|LargeIntestine|Mucosa|ColonDescendens|Intracellular|SULT1A1|Concentration in container" unit="µmol/l" persistable="0" formulaId="27151" />
    <Observer id="27168" entityId="mQt1xpLmLk2WT7MOsIEr3Q" name="Concentration in container" path="apap_val_po_20mgkg|Organism|LargeIntestine|Mucosa|ColonDescendens|Intracellular|SULT1E1|Concentration in container" unit="µmol/l" persistable="0" formulaId="27169" />
    <Observer id="27186" entityId="d6rlP3dIGEOOrR0wetOS3A" name="Concentration in container" path="apap_val_po_20mgkg|Organism|LargeIntestine|Mucosa|ColonDescendens|Intracellular|SULT1A3|Concentration in container" unit="µmol/l" persistable="0" formulaId="27187" />
    <Observer id="27204" entityId="4EQaNd5FE0imFI6LrlKXFQ" name="Concentration in container" path="apap_val_po_20mgkg|Organism|LargeIntestine|Mucosa|ColonDescendens|Intracellular|SULT1A3 1|Concentration in container" unit="µmol/l" persistable="0" formulaId="27205" />
    <Observer id="27222" entityId="GpMmWaLwu02DqYbh8vEa9A" name="Concentration in container" path="apap_val_po_20mgkg|Organism|LargeIntestine|Mucosa|ColonDescendens|Intracellular|SULT2A1|Concentration in container" unit="µmol/l" persistable="0" formulaId="27223" />
    <Observer id="27240" entityId="pw4Ivo5pOkGuzpgc8aJQ4A" name="Concentration in container" path="apap_val_po_20mgkg|Organism|LargeIntestine|Mucosa|ColonDescendens|Intracellular|UGT1A6 (UGT1A1)|Concentration in container" unit="µmol/l" persistable="0" formulaId="27241" />
    <Observer id="27258" entityId="eMnRphBr4U2uJpD5cFyAmA" name="Concentration in container" path="apap_val_po_20mgkg|Organism|LargeIntestine|Mucosa|ColonDescendens|Intracellular|UGT1A1|Concentration in container" unit="µmol/l" persistable="0" formulaId="27259" />
    <Observer id="27276" entityId="QXXAZcYegk2rlmqz9ShI4g" name="Concentration in container" path="apap_val_po_20mgkg|Organism|LargeIntestine|Mucosa|ColonDescendens|Intracellular|UGT1A9 (UGT1A1)|Concentration in container" unit="µmol/l" persistable="0" formulaId="27277" />
    <Observer id="27294" entityId="UwrWB8ncn0KyyBKk8eHt4w" name="Concentration in container" path="apap_val_po_20mgkg|Organism|LargeIntestine|Mucosa|ColonDescendens|Intracellular|CYP1A2|Concentration in container" unit="µmol/l" persistable="0" formulaId="27295" />
    <Observer id="27312" entityId="hLwnbSU540Cw4MjSomPH3A" name="Concentration in container" path="apap_val_po_20mgkg|Organism|LargeIntestine|Mucosa|ColonDescendens|Intracellular|GSTT1|Concentration in container" unit="µmol/l" persistable="0" formulaId="27313" />
    <Observer id="27330" entityId="GLqdhLq3BUuMBzwjbFbBAg" name="Concentration in container" path="apap_val_po_20mgkg|Organism|LargeIntestine|Mucosa|ColonDescendens|Intracellular|ABCC3|Concentration in container" unit="µmol/l" persistable="0" formulaId="27331" />
    <Observer id="27338" entityId="lPecklmBkUSo91b1whCPvw" name="Concentration in container" path="apap_val_po_20mgkg|Organism|LargeIntestine|Mucosa|ColonDescendens|Intracellular|acetaminophen|Concentration in container" unit="µmol/l" persistable="0" formulaId="27339" />
    <Observer id="27346" entityId="pHkJZ3fW5Eu0AJq62Eu2qA" name="Concentration in container" path="apap_val_po_20mgkg|Organism|LargeIntestine|Mucosa|ColonDescendens|Intracellular|APAPC|Concentration in container" unit="µmol/l" persistable="0" formulaId="27347" />
    <Observer id="27354" entityId="WiBQ_RFOwkWlc1LZwizPdw" name="Concentration in container" path="apap_val_po_20mgkg|Organism|LargeIntestine|Mucosa|ColonDescendens|Intracellular|NAPQI|Concentration in container" unit="µmol/l" persistable="0" formulaId="27355" />
    <Observer id="27362" entityId="Z4DC6voJukGp8So95Cczyw" name="Concentration in container" path="apap_val_po_20mgkg|Organism|LargeIntestine|Mucosa|ColonDescendens|Intracellular|APAPS|Concentration in container" unit="µmol/l" persistable="0" formulaId="27363" />
    <Observer id="27370" entityId="y-YOrKR5Hk6-laK-DiuIhQ" name="Concentration in container" path="apap_val_po_20mgkg|Organism|LargeIntestine|Mucosa|ColonDescendens|Intracellular|APAPG|Concentration in container" unit="µmol/l" persistable="0" formulaId="27371" />
    <Observer id="27466" entityId="dbl8LGUoR0O10_4LcC97lg" name="Concentration in container" path="apap_val_po_20mgkg|Organism|LargeIntestine|Mucosa|ColonSigmoid|Plasma|CYP2E1|Concentration in container" unit="µmol/l" persistable="0" formulaId="27467" />
    <Observer id="27486" entityId="iLkch5hmt0uCrpqHhRoyow" name="Concentration in container" path="apap_val_po_20mgkg|Organism|LargeIntestine|Mucosa|ColonSigmoid|Plasma|CYP3A4|Concentration in container" unit="µmol/l" persistable="0" formulaId="27487" />
    <Observer id="27506" entityId="H7vBGGCGK0emdbR9RC_GgA" name="Concentration in container" path="apap_val_po_20mgkg|Organism|LargeIntestine|Mucosa|ColonSigmoid|Plasma|SULT1A1|Concentration in container" unit="µmol/l" persistable="0" formulaId="27507" />
    <Observer id="27526" entityId="3uiU1fbe2UWFiyUiwX2ltg" name="Concentration in container" path="apap_val_po_20mgkg|Organism|LargeIntestine|Mucosa|ColonSigmoid|Plasma|SULT1E1|Concentration in container" unit="µmol/l" persistable="0" formulaId="27527" />
    <Observer id="27546" entityId="M7CEk4geoEOWWoY2yvrAkA" name="Concentration in container" path="apap_val_po_20mgkg|Organism|LargeIntestine|Mucosa|ColonSigmoid|Plasma|SULT1A3|Concentration in container" unit="µmol/l" persistable="0" formulaId="27547" />
    <Observer id="27566" entityId="t_iucR1I5U2f-VGM2fW99w" name="Concentration in container" path="apap_val_po_20mgkg|Organism|LargeIntestine|Mucosa|ColonSigmoid|Plasma|SULT1A3 1|Concentration in container" unit="µmol/l" persistable="0" formulaId="27567" />
    <Observer id="27586" entityId="A4NlSL6EiU6glpPWxjpJwQ" name="Concentration in container" path="apap_val_po_20mgkg|Organism|LargeIntestine|Mucosa|ColonSigmoid|Plasma|SULT2A1|Concentration in container" unit="µmol/l" persistable="0" formulaId="27587" />
    <Observer id="27606" entityId="S4mjZ-Mxr0WJ_r4Y9Fo-iQ" name="Concentration in container" path="apap_val_po_20mgkg|Organism|LargeIntestine|Mucosa|ColonSigmoid|Plasma|UGT1A6 (UGT1A1)|Concentration in container" unit="µmol/l" persistable="0" formulaId="27607" />
    <Observer id="27626" entityId="ZvAfX1ptv0675EqX7Zedaw" name="Concentration in container" path="apap_val_po_20mgkg|Organism|LargeIntestine|Mucosa|ColonSigmoid|Plasma|UGT1A1|Concentration in container" unit="µmol/l" persistable="0" formulaId="27627" />
    <Observer id="27646" entityId="guU5x3pxl0a8OGkExnEuQw" name="Concentration in container" path="apap_val_po_20mgkg|Organism|LargeIntestine|Mucosa|ColonSigmoid|Plasma|UGT1A9 (UGT1A1)|Concentration in container" unit="µmol/l" persistable="0" formulaId="27647" />
    <Observer id="27666" entityId="6WquoBZfbEyhecKMlzdQxg" name="Concentration in container" path="apap_val_po_20mgkg|Organism|LargeIntestine|Mucosa|ColonSigmoid|Plasma|CYP1A2|Concentration in container" unit="µmol/l" persistable="0" formulaId="27667" />
    <Observer id="27686" entityId="2IDIsQQ3bE6mmziPdP8nsA" name="Concentration in container" path="apap_val_po_20mgkg|Organism|LargeIntestine|Mucosa|ColonSigmoid|Plasma|GSTT1|Concentration in container" unit="µmol/l" persistable="0" formulaId="27687" />
    <Observer id="27693" entityId="FAiWHvPffkibPhLzhkqFVg" name="Concentration in container" path="apap_val_po_20mgkg|Organism|LargeIntestine|Mucosa|ColonSigmoid|Plasma|acetaminophen|Concentration in container" unit="µmol/l" persistable="0" formulaId="27694" />
    <Observer id="27700" entityId="krTQM-C_6EWWJ722fwQtIw" name="Concentration in container" path="apap_val_po_20mgkg|Organism|LargeIntestine|Mucosa|ColonSigmoid|Plasma|APAPC|Concentration in container" unit="µmol/l" persistable="0" formulaId="27701" />
    <Observer id="27707" entityId="0-rjPRGpZ0GdLpYEvdIL_A" name="Concentration in container" path="apap_val_po_20mgkg|Organism|LargeIntestine|Mucosa|ColonSigmoid|Plasma|NAPQI|Concentration in container" unit="µmol/l" persistable="0" formulaId="27708" />
    <Observer id="27714" entityId="tFPXKf8o3UyAXXBDTHNlwQ" name="Concentration in container" path="apap_val_po_20mgkg|Organism|LargeIntestine|Mucosa|ColonSigmoid|Plasma|APAPS|Concentration in container" unit="µmol/l" persistable="0" formulaId="27715" />
    <Observer id="27721" entityId="6_3wwItUUkSqvBG9c9Z6LA" name="Concentration in container" path="apap_val_po_20mgkg|Organism|LargeIntestine|Mucosa|ColonSigmoid|Plasma|APAPG|Concentration in container" unit="µmol/l" persistable="0" formulaId="27722" />
    <Observer id="27777" entityId="T-NzMKgn9EiEEsv2aQAKcg" name="Concentration in container" path="apap_val_po_20mgkg|Organism|LargeIntestine|Mucosa|ColonSigmoid|BloodCells|CYP2E1|Concentration in container" unit="µmol/l" persistable="0" formulaId="27778" />
    <Observer id="27797" entityId="kO9FBpbknEaQvqUkTLr__g" name="Concentration in container" path="apap_val_po_20mgkg|Organism|LargeIntestine|Mucosa|ColonSigmoid|BloodCells|CYP3A4|Concentration in container" unit="µmol/l" persistable="0" formulaId="27798" />
    <Observer id="27817" entityId="iXhK3PjeKUKjWs6Cd5GEEg" name="Concentration in container" path="apap_val_po_20mgkg|Organism|LargeIntestine|Mucosa|ColonSigmoid|BloodCells|SULT1A1|Concentration in container" unit="µmol/l" persistable="0" formulaId="27818" />
    <Observer id="27837" entityId="Xge-d1Yv0kuVsKUm2Py_pA" name="Concentration in container" path="apap_val_po_20mgkg|Organism|LargeIntestine|Mucosa|ColonSigmoid|BloodCells|SULT1E1|Concentration in container" unit="µmol/l" persistable="0" formulaId="27838" />
    <Observer id="27857" entityId="6HDm41TAU0SKlo3jXYEUyw" name="Concentration in container" path="apap_val_po_20mgkg|Organism|LargeIntestine|Mucosa|ColonSigmoid|BloodCells|SULT1A3|Concentration in container" unit="µmol/l" persistable="0" formulaId="27858" />
    <Observer id="27877" entityId="Wa31SqnDxEi4pWeIr0WiJA" name="Concentration in container" path="apap_val_po_20mgkg|Organism|LargeIntestine|Mucosa|ColonSigmoid|BloodCells|SULT1A3 1|Concentration in container" unit="µmol/l" persistable="0" formulaId="27878" />
    <Observer id="27897" entityId="PDCD4EaLzU-YkIQof5PDZA" name="Concentration in container" path="apap_val_po_20mgkg|Organism|LargeIntestine|Mucosa|ColonSigmoid|BloodCells|SULT2A1|Concentration in container" unit="µmol/l" persistable="0" formulaId="27898" />
    <Observer id="27917" entityId="zllK5XSjo0aw2iRPWH2aTQ" name="Concentration in container" path="apap_val_po_20mgkg|Organism|LargeIntestine|Mucosa|ColonSigmoid|BloodCells|UGT1A6 (UGT1A1)|Concentration in container" unit="µmol/l" persistable="0" formulaId="27918" />
    <Observer id="27937" entityId="B42zC2mi1U6BmjxQlmh9uw" name="Concentration in container" path="apap_val_po_20mgkg|Organism|LargeIntestine|Mucosa|ColonSigmoid|BloodCells|UGT1A1|Concentration in container" unit="µmol/l" persistable="0" formulaId="27938" />
    <Observer id="27957" entityId="PlYR_TmZPUubsToZrniT7Q" name="Concentration in container" path="apap_val_po_20mgkg|Organism|LargeIntestine|Mucosa|ColonSigmoid|BloodCells|UGT1A9 (UGT1A1)|Concentration in container" unit="µmol/l" persistable="0" formulaId="27958" />
    <Observer id="27977" entityId="O_l3ahUz5EyylU2IHPpvrA" name="Concentration in container" path="apap_val_po_20mgkg|Organism|LargeIntestine|Mucosa|ColonSigmoid|BloodCells|CYP1A2|Concentration in container" unit="µmol/l" persistable="0" formulaId="27978" />
    <Observer id="27997" entityId="ZzvfyAxkNkiPBkFgiE5LZg" name="Concentration in container" path="apap_val_po_20mgkg|Organism|LargeIntestine|Mucosa|ColonSigmoid|BloodCells|GSTT1|Concentration in container" unit="µmol/l" persistable="0" formulaId="27998" />
    <Observer id="28004" entityId="Zn_BtPy-JUOIOYGRPf3kEg" name="Concentration in container" path="apap_val_po_20mgkg|Organism|LargeIntestine|Mucosa|ColonSigmoid|BloodCells|acetaminophen|Concentration in container" unit="µmol/l" persistable="0" formulaId="28005" />
    <Observer id="28011" entityId="rqyOPv5rkk67Z-5tbZyk6w" name="Concentration in container" path="apap_val_po_20mgkg|Organism|LargeIntestine|Mucosa|ColonSigmoid|BloodCells|APAPC|Concentration in container" unit="µmol/l" persistable="0" formulaId="28012" />
    <Observer id="28018" entityId="KekioO3AxU-yNG-CCuKEvA" name="Concentration in container" path="apap_val_po_20mgkg|Organism|LargeIntestine|Mucosa|ColonSigmoid|BloodCells|NAPQI|Concentration in container" unit="µmol/l" persistable="0" formulaId="28019" />
    <Observer id="28025" entityId="1wXw_Ge0b0uga8txeMwmlw" name="Concentration in container" path="apap_val_po_20mgkg|Organism|LargeIntestine|Mucosa|ColonSigmoid|BloodCells|APAPS|Concentration in container" unit="µmol/l" persistable="0" formulaId="28026" />
    <Observer id="28032" entityId="O3oUmJ3YpE6MogqaXjwLBQ" name="Concentration in container" path="apap_val_po_20mgkg|Organism|LargeIntestine|Mucosa|ColonSigmoid|BloodCells|APAPG|Concentration in container" unit="µmol/l" persistable="0" formulaId="28033" />
    <Observer id="28078" entityId="pfCoYLwtm0WtXr5LWG-KWA" name="Concentration in container" path="apap_val_po_20mgkg|Organism|LargeIntestine|Mucosa|ColonSigmoid|Interstitial|acetaminophen|Concentration in container" unit="µmol/l" persistable="0" formulaId="28079" />
    <Observer id="28086" entityId="1ZiMFeVn-kSZYY5aMsbxRA" name="Concentration in container" path="apap_val_po_20mgkg|Organism|LargeIntestine|Mucosa|ColonSigmoid|Interstitial|APAPC|Concentration in container" unit="µmol/l" persistable="0" formulaId="28087" />
    <Observer id="28094" entityId="HRtJHwvkEU2HC5RLN2B9hw" name="Concentration in container" path="apap_val_po_20mgkg|Organism|LargeIntestine|Mucosa|ColonSigmoid|Interstitial|NAPQI|Concentration in container" unit="µmol/l" persistable="0" formulaId="28095" />
    <Observer id="28102" entityId="KeRun2ucFU-6sS9ZYyJqbg" name="Concentration in container" path="apap_val_po_20mgkg|Organism|LargeIntestine|Mucosa|ColonSigmoid|Interstitial|APAPS|Concentration in container" unit="µmol/l" persistable="0" formulaId="28103" />
    <Observer id="28110" entityId="CWBJH6y2Ckix2XSp9UcuBQ" name="Concentration in container" path="apap_val_po_20mgkg|Organism|LargeIntestine|Mucosa|ColonSigmoid|Interstitial|APAPG|Concentration in container" unit="µmol/l" persistable="0" formulaId="28111" />
    <Observer id="28133" entityId="JPouwcgH60eaO4keAm_v7w" name="Concentration in container" path="apap_val_po_20mgkg|Organism|LargeIntestine|Mucosa|ColonSigmoid|Intracellular|CYP2E1|Concentration in container" unit="µmol/l" persistable="0" formulaId="28134" />
    <Observer id="28151" entityId="lTvzS1FVp0WhD5FCN4Iwzw" name="Concentration in container" path="apap_val_po_20mgkg|Organism|LargeIntestine|Mucosa|ColonSigmoid|Intracellular|CYP3A4|Concentration in container" unit="µmol/l" persistable="0" formulaId="28152" />
    <Observer id="28169" entityId="yP2pZiudIkq9oyF4DlquMw" name="Concentration in container" path="apap_val_po_20mgkg|Organism|LargeIntestine|Mucosa|ColonSigmoid|Intracellular|ABCC1|Concentration in container" unit="µmol/l" persistable="0" formulaId="28170" />
    <Observer id="28187" entityId="UOOKT5Rb9E-EAnab-P67Ew" name="Concentration in container" path="apap_val_po_20mgkg|Organism|LargeIntestine|Mucosa|ColonSigmoid|Intracellular|ABCC4|Concentration in container" unit="µmol/l" persistable="0" formulaId="28188" />
    <Observer id="28205" entityId="J7dkvJjf_0qMiALdlicnGQ" name="Concentration in container" path="apap_val_po_20mgkg|Organism|LargeIntestine|Mucosa|ColonSigmoid|Intracellular|ABCG2|Concentration in container" unit="µmol/l" persistable="0" formulaId="28206" />
    <Observer id="28223" entityId="cvUvQWOhr0iogvjp6IhA0g" name="Concentration in container" path="apap_val_po_20mgkg|Organism|LargeIntestine|Mucosa|ColonSigmoid|Intracellular|ABCB1|Concentration in container" unit="µmol/l" persistable="0" formulaId="28224" />
    <Observer id="28241" entityId="XNGQNOtLJEuc2j78fh9dRw" name="Concentration in container" path="apap_val_po_20mgkg|Organism|LargeIntestine|Mucosa|ColonSigmoid|Intracellular|SULT1A1|Concentration in container" unit="µmol/l" persistable="0" formulaId="28242" />
    <Observer id="28259" entityId="EExPcky6i0el2VJ6lw4-AQ" name="Concentration in container" path="apap_val_po_20mgkg|Organism|LargeIntestine|Mucosa|ColonSigmoid|Intracellular|SULT1E1|Concentration in container" unit="µmol/l" persistable="0" formulaId="28260" />
    <Observer id="28277" entityId="PCrST937pESJSFTxkKYpIg" name="Concentration in container" path="apap_val_po_20mgkg|Organism|LargeIntestine|Mucosa|ColonSigmoid|Intracellular|SULT1A3|Concentration in container" unit="µmol/l" persistable="0" formulaId="28278" />
    <Observer id="28295" entityId="32iA2ZQ0BESlo40azyiFQg" name="Concentration in container" path="apap_val_po_20mgkg|Organism|LargeIntestine|Mucosa|ColonSigmoid|Intracellular|SULT1A3 1|Concentration in container" unit="µmol/l" persistable="0" formulaId="28296" />
    <Observer id="28313" entityId="i8hkCG_nWEmqAiRw2Wa9Dw" name="Concentration in container" path="apap_val_po_20mgkg|Organism|LargeIntestine|Mucosa|ColonSigmoid|Intracellular|SULT2A1|Concentration in container" unit="µmol/l" persistable="0" formulaId="28314" />
    <Observer id="28331" entityId="XeI8JE_hv0qfblRMiKS14Q" name="Concentration in container" path="apap_val_po_20mgkg|Organism|LargeIntestine|Mucosa|ColonSigmoid|Intracellular|UGT1A6 (UGT1A1)|Concentration in container" unit="µmol/l" persistable="0" formulaId="28332" />
    <Observer id="28349" entityId="_yOJiLUg4kOK7sEYu7icbQ" name="Concentration in container" path="apap_val_po_20mgkg|Organism|LargeIntestine|Mucosa|ColonSigmoid|Intracellular|UGT1A1|Concentration in container" unit="µmol/l" persistable="0" formulaId="28350" />
    <Observer id="28367" entityId="SoQ0-GR_PkSPxKoQMmz9Rw" name="Concentration in container" path="apap_val_po_20mgkg|Organism|LargeIntestine|Mucosa|ColonSigmoid|Intracellular|UGT1A9 (UGT1A1)|Concentration in container" unit="µmol/l" persistable="0" formulaId="28368" />
    <Observer id="28385" entityId="5O1zfQHYREiweEAPGv7IdQ" name="Concentration in container" path="apap_val_po_20mgkg|Organism|LargeIntestine|Mucosa|ColonSigmoid|Intracellular|CYP1A2|Concentration in container" unit="µmol/l" persistable="0" formulaId="28386" />
    <Observer id="28403" entityId="oYiuRN3-1USth4mw9tEUQA" name="Concentration in container" path="apap_val_po_20mgkg|Organism|LargeIntestine|Mucosa|ColonSigmoid|Intracellular|GSTT1|Concentration in container" unit="µmol/l" persistable="0" formulaId="28404" />
    <Observer id="28421" entityId="kvbWrnd1W0-5qev3cj25iA" name="Concentration in container" path="apap_val_po_20mgkg|Organism|LargeIntestine|Mucosa|ColonSigmoid|Intracellular|ABCC3|Concentration in container" unit="µmol/l" persistable="0" formulaId="28422" />
    <Observer id="28429" entityId="fkz5ppDI7EyvQHRHclnF_w" name="Concentration in container" path="apap_val_po_20mgkg|Organism|LargeIntestine|Mucosa|ColonSigmoid|Intracellular|acetaminophen|Concentration in container" unit="µmol/l" persistable="0" formulaId="28430" />
    <Observer id="28437" entityId="S8-ouQ0sn0WzVMBorbdDsQ" name="Concentration in container" path="apap_val_po_20mgkg|Organism|LargeIntestine|Mucosa|ColonSigmoid|Intracellular|APAPC|Concentration in container" unit="µmol/l" persistable="0" formulaId="28438" />
    <Observer id="28445" entityId="xAlA5TxUmkSmIoPXchesNA" name="Concentration in container" path="apap_val_po_20mgkg|Organism|LargeIntestine|Mucosa|ColonSigmoid|Intracellular|NAPQI|Concentration in container" unit="µmol/l" persistable="0" formulaId="28446" />
    <Observer id="28453" entityId="WW1zwcOclEC6XwlFaWyd3g" name="Concentration in container" path="apap_val_po_20mgkg|Organism|LargeIntestine|Mucosa|ColonSigmoid|Intracellular|APAPS|Concentration in container" unit="µmol/l" persistable="0" formulaId="28454" />
    <Observer id="28461" entityId="wmU2QJcfCkedHCNNbTRaiw" name="Concentration in container" path="apap_val_po_20mgkg|Organism|LargeIntestine|Mucosa|ColonSigmoid|Intracellular|APAPG|Concentration in container" unit="µmol/l" persistable="0" formulaId="28462" />
    <Observer id="28557" entityId="nsD7eFSSzEmRO7V1cdCJIw" name="Concentration in container" path="apap_val_po_20mgkg|Organism|LargeIntestine|Mucosa|Rectum|Plasma|CYP2E1|Concentration in container" unit="µmol/l" persistable="0" formulaId="28558" />
    <Observer id="28577" entityId="HXru58toIUWMwNfgUHeRWw" name="Concentration in container" path="apap_val_po_20mgkg|Organism|LargeIntestine|Mucosa|Rectum|Plasma|CYP3A4|Concentration in container" unit="µmol/l" persistable="0" formulaId="28578" />
    <Observer id="28597" entityId="FCLabiJi0kS5kwzr-zZcDw" name="Concentration in container" path="apap_val_po_20mgkg|Organism|LargeIntestine|Mucosa|Rectum|Plasma|SULT1A1|Concentration in container" unit="µmol/l" persistable="0" formulaId="28598" />
    <Observer id="28617" entityId="5lAPVeyvWkW8Y33CSelqfg" name="Concentration in container" path="apap_val_po_20mgkg|Organism|LargeIntestine|Mucosa|Rectum|Plasma|SULT1E1|Concentration in container" unit="µmol/l" persistable="0" formulaId="28618" />
    <Observer id="28637" entityId="X_YE5ec690Ck4coBdMKHwA" name="Concentration in container" path="apap_val_po_20mgkg|Organism|LargeIntestine|Mucosa|Rectum|Plasma|SULT1A3|Concentration in container" unit="µmol/l" persistable="0" formulaId="28638" />
    <Observer id="28657" entityId="TwxWbvM8n0eEhwavSwODIg" name="Concentration in container" path="apap_val_po_20mgkg|Organism|LargeIntestine|Mucosa|Rectum|Plasma|SULT1A3 1|Concentration in container" unit="µmol/l" persistable="0" formulaId="28658" />
    <Observer id="28677" entityId="p8T6U7A9n0-ZYU7rkRYp-w" name="Concentration in container" path="apap_val_po_20mgkg|Organism|LargeIntestine|Mucosa|Rectum|Plasma|SULT2A1|Concentration in container" unit="µmol/l" persistable="0" formulaId="28678" />
    <Observer id="28697" entityId="je23DuX4VUSwSnqzWd4i2Q" name="Concentration in container" path="apap_val_po_20mgkg|Organism|LargeIntestine|Mucosa|Rectum|Plasma|UGT1A6 (UGT1A1)|Concentration in container" unit="µmol/l" persistable="0" formulaId="28698" />
    <Observer id="28717" entityId="-e0AnaNepk-MJMGP-uSmOw" name="Concentration in container" path="apap_val_po_20mgkg|Organism|LargeIntestine|Mucosa|Rectum|Plasma|UGT1A1|Concentration in container" unit="µmol/l" persistable="0" formulaId="28718" />
    <Observer id="28737" entityId="TzYu8qc_KU-KPKA-qBhULw" name="Concentration in container" path="apap_val_po_20mgkg|Organism|LargeIntestine|Mucosa|Rectum|Plasma|UGT1A9 (UGT1A1)|Concentration in container" unit="µmol/l" persistable="0" formulaId="28738" />
    <Observer id="28757" entityId="jRU0j-BQ70yDWmjd7aYDyw" name="Concentration in container" path="apap_val_po_20mgkg|Organism|LargeIntestine|Mucosa|Rectum|Plasma|CYP1A2|Concentration in container" unit="µmol/l" persistable="0" formulaId="28758" />
    <Observer id="28777" entityId="0K5h0Wq_MEm2heGLHOT-Jg" name="Concentration in container" path="apap_val_po_20mgkg|Organism|LargeIntestine|Mucosa|Rectum|Plasma|GSTT1|Concentration in container" unit="µmol/l" persistable="0" formulaId="28778" />
    <Observer id="28784" entityId="SAE5ngg3M06eQ0JokoRlZA" name="Concentration in container" path="apap_val_po_20mgkg|Organism|LargeIntestine|Mucosa|Rectum|Plasma|acetaminophen|Concentration in container" unit="µmol/l" persistable="0" formulaId="28785" />
    <Observer id="28791" entityId="uJEGlqx2SEauEMbY-BfZ4w" name="Concentration in container" path="apap_val_po_20mgkg|Organism|LargeIntestine|Mucosa|Rectum|Plasma|APAPC|Concentration in container" unit="µmol/l" persistable="0" formulaId="28792" />
    <Observer id="28798" entityId="AupCilxX9Uyls9WRZ9yD4A" name="Concentration in container" path="apap_val_po_20mgkg|Organism|LargeIntestine|Mucosa|Rectum|Plasma|NAPQI|Concentration in container" unit="µmol/l" persistable="0" formulaId="28799" />
    <Observer id="28805" entityId="ZhX9fPnbSUmn9nOeij_qww" name="Concentration in container" path="apap_val_po_20mgkg|Organism|LargeIntestine|Mucosa|Rectum|Plasma|APAPS|Concentration in container" unit="µmol/l" persistable="0" formulaId="28806" />
    <Observer id="28812" entityId="_R0e21FOEkyU7qpcsgcaZQ" name="Concentration in container" path="apap_val_po_20mgkg|Organism|LargeIntestine|Mucosa|Rectum|Plasma|APAPG|Concentration in container" unit="µmol/l" persistable="0" formulaId="28813" />
    <Observer id="28868" entityId="cFkDl2GeQUa-ZzD8khkCCg" name="Concentration in container" path="apap_val_po_20mgkg|Organism|LargeIntestine|Mucosa|Rectum|BloodCells|CYP2E1|Concentration in container" unit="µmol/l" persistable="0" formulaId="28869" />
    <Observer id="28888" entityId="7cuMdpg8rUaH3bwPfUMaaQ" name="Concentration in container" path="apap_val_po_20mgkg|Organism|LargeIntestine|Mucosa|Rectum|BloodCells|CYP3A4|Concentration in container" unit="µmol/l" persistable="0" formulaId="28889" />
    <Observer id="28908" entityId="70zpG3r5NECDrF6DX4-HhQ" name="Concentration in container" path="apap_val_po_20mgkg|Organism|LargeIntestine|Mucosa|Rectum|BloodCells|SULT1A1|Concentration in container" unit="µmol/l" persistable="0" formulaId="28909" />
    <Observer id="28928" entityId="2kzoqUEWi0iFzT3pfgk6Ag" name="Concentration in container" path="apap_val_po_20mgkg|Organism|LargeIntestine|Mucosa|Rectum|BloodCells|SULT1E1|Concentration in container" unit="µmol/l" persistable="0" formulaId="28929" />
    <Observer id="28948" entityId="x6FaIphI8U6Wlrb-r5EVWg" name="Concentration in container" path="apap_val_po_20mgkg|Organism|LargeIntestine|Mucosa|Rectum|BloodCells|SULT1A3|Concentration in container" unit="µmol/l" persistable="0" formulaId="28949" />
    <Observer id="28968" entityId="hjtNmJbFSEGQrH7pzxSFLg" name="Concentration in container" path="apap_val_po_20mgkg|Organism|LargeIntestine|Mucosa|Rectum|BloodCells|SULT1A3 1|Concentration in container" unit="µmol/l" persistable="0" formulaId="28969" />
    <Observer id="28988" entityId="BuCdMjz3a0KMbL4v2RExSQ" name="Concentration in container" path="apap_val_po_20mgkg|Organism|LargeIntestine|Mucosa|Rectum|BloodCells|SULT2A1|Concentration in container" unit="µmol/l" persistable="0" formulaId="28989" />
    <Observer id="29008" entityId="3DUnA64_w02p_H3IgeHV2g" name="Concentration in container" path="apap_val_po_20mgkg|Organism|LargeIntestine|Mucosa|Rectum|BloodCells|UGT1A6 (UGT1A1)|Concentration in container" unit="µmol/l" persistable="0" formulaId="29009" />
    <Observer id="29028" entityId="gExTyopBjkmDsqu2UzbAbQ" name="Concentration in container" path="apap_val_po_20mgkg|Organism|LargeIntestine|Mucosa|Rectum|BloodCells|UGT1A1|Concentration in container" unit="µmol/l" persistable="0" formulaId="29029" />
    <Observer id="29048" entityId="SSXK1Uco0kKK6WTR11eTYw" name="Concentration in container" path="apap_val_po_20mgkg|Organism|LargeIntestine|Mucosa|Rectum|BloodCells|UGT1A9 (UGT1A1)|Concentration in container" unit="µmol/l" persistable="0" formulaId="29049" />
    <Observer id="29068" entityId="zz_sVdy2pEKtYbonyhRgbw" name="Concentration in container" path="apap_val_po_20mgkg|Organism|LargeIntestine|Mucosa|Rectum|BloodCells|CYP1A2|Concentration in container" unit="µmol/l" persistable="0" formulaId="29069" />
    <Observer id="29088" entityId="m2tmO23rWkyHLrpa3FBYuA" name="Concentration in container" path="apap_val_po_20mgkg|Organism|LargeIntestine|Mucosa|Rectum|BloodCells|GSTT1|Concentration in container" unit="µmol/l" persistable="0" formulaId="29089" />
    <Observer id="29095" entityId="5nymeWfmUkOsUAogqXSHAg" name="Concentration in container" path="apap_val_po_20mgkg|Organism|LargeIntestine|Mucosa|Rectum|BloodCells|acetaminophen|Concentration in container" unit="µmol/l" persistable="0" formulaId="29096" />
    <Observer id="29102" entityId="evBpTB5c-U-zPWjv6u5_mg" name="Concentration in container" path="apap_val_po_20mgkg|Organism|LargeIntestine|Mucosa|Rectum|BloodCells|APAPC|Concentration in container" unit="µmol/l" persistable="0" formulaId="29103" />
    <Observer id="29109" entityId="A0WW26awqUSezi167SCtmw" name="Concentration in container" path="apap_val_po_20mgkg|Organism|LargeIntestine|Mucosa|Rectum|BloodCells|NAPQI|Concentration in container" unit="µmol/l" persistable="0" formulaId="29110" />
    <Observer id="29116" entityId="Kbla1vOiLEKMI3JLd5lctQ" name="Concentration in container" path="apap_val_po_20mgkg|Organism|LargeIntestine|Mucosa|Rectum|BloodCells|APAPS|Concentration in container" unit="µmol/l" persistable="0" formulaId="29117" />
    <Observer id="29123" entityId="EAW4BhBZcUOKc4pRtYA_Jg" name="Concentration in container" path="apap_val_po_20mgkg|Organism|LargeIntestine|Mucosa|Rectum|BloodCells|APAPG|Concentration in container" unit="µmol/l" persistable="0" formulaId="29124" />
    <Observer id="29169" entityId="MUAqrSL5PEixYcRFtTgMcA" name="Concentration in container" path="apap_val_po_20mgkg|Organism|LargeIntestine|Mucosa|Rectum|Interstitial|acetaminophen|Concentration in container" unit="µmol/l" persistable="0" formulaId="29170" />
    <Observer id="29177" entityId="PDQ6fMACmU6i19o39JHvOw" name="Concentration in container" path="apap_val_po_20mgkg|Organism|LargeIntestine|Mucosa|Rectum|Interstitial|APAPC|Concentration in container" unit="µmol/l" persistable="0" formulaId="29178" />
    <Observer id="29185" entityId="Eni6CFMtSkqBwg_GajGEhw" name="Concentration in container" path="apap_val_po_20mgkg|Organism|LargeIntestine|Mucosa|Rectum|Interstitial|NAPQI|Concentration in container" unit="µmol/l" persistable="0" formulaId="29186" />
    <Observer id="29193" entityId="9SkrVBw3B06KR1_9jueGWA" name="Concentration in container" path="apap_val_po_20mgkg|Organism|LargeIntestine|Mucosa|Rectum|Interstitial|APAPS|Concentration in container" unit="µmol/l" persistable="0" formulaId="29194" />
    <Observer id="29201" entityId="vVj-ISNJ80WugdcQQakwMw" name="Concentration in container" path="apap_val_po_20mgkg|Organism|LargeIntestine|Mucosa|Rectum|Interstitial|APAPG|Concentration in container" unit="µmol/l" persistable="0" formulaId="29202" />
    <Observer id="29224" entityId="YNxzouHAj0OgZjnbY9Me1w" name="Concentration in container" path="apap_val_po_20mgkg|Organism|LargeIntestine|Mucosa|Rectum|Intracellular|CYP2E1|Concentration in container" unit="µmol/l" persistable="0" formulaId="29225" />
    <Observer id="29242" entityId="oGBLt472UESEtSYW3_l44w" name="Concentration in container" path="apap_val_po_20mgkg|Organism|LargeIntestine|Mucosa|Rectum|Intracellular|CYP3A4|Concentration in container" unit="µmol/l" persistable="0" formulaId="29243" />
    <Observer id="29260" entityId="gePM0TwmWUu558TFEagtOA" name="Concentration in container" path="apap_val_po_20mgkg|Organism|LargeIntestine|Mucosa|Rectum|Intracellular|ABCC1|Concentration in container" unit="µmol/l" persistable="0" formulaId="29261" />
    <Observer id="29278" entityId="y1x4YyDle0WJzHbJdKh3Mg" name="Concentration in container" path="apap_val_po_20mgkg|Organism|LargeIntestine|Mucosa|Rectum|Intracellular|ABCC4|Concentration in container" unit="µmol/l" persistable="0" formulaId="29279" />
    <Observer id="29296" entityId="KvWAkNWE_EKMnIKVKmUa_w" name="Concentration in container" path="apap_val_po_20mgkg|Organism|LargeIntestine|Mucosa|Rectum|Intracellular|ABCG2|Concentration in container" unit="µmol/l" persistable="0" formulaId="29297" />
    <Observer id="29314" entityId="Yh-Zn23urEuPIInl8qPh7A" name="Concentration in container" path="apap_val_po_20mgkg|Organism|LargeIntestine|Mucosa|Rectum|Intracellular|ABCB1|Concentration in container" unit="µmol/l" persistable="0" formulaId="29315" />
    <Observer id="29332" entityId="tzBkpWbRHU6sPGMSArFtHw" name="Concentration in container" path="apap_val_po_20mgkg|Organism|LargeIntestine|Mucosa|Rectum|Intracellular|SULT1A1|Concentration in container" unit="µmol/l" persistable="0" formulaId="29333" />
    <Observer id="29350" entityId="zX4eHV7llUqqKsFCLtdorg" name="Concentration in container" path="apap_val_po_20mgkg|Organism|LargeIntestine|Mucosa|Rectum|Intracellular|SULT1E1|Concentration in container" unit="µmol/l" persistable="0" formulaId="29351" />
    <Observer id="29368" entityId="3fqZfbB7v0eclC2RMbAWUg" name="Concentration in container" path="apap_val_po_20mgkg|Organism|LargeIntestine|Mucosa|Rectum|Intracellular|SULT1A3|Concentration in container" unit="µmol/l" persistable="0" formulaId="29369" />
    <Observer id="29386" entityId="clEXLkkAu0CmW3lDyBsAXQ" name="Concentration in container" path="apap_val_po_20mgkg|Organism|LargeIntestine|Mucosa|Rectum|Intracellular|SULT1A3 1|Concentration in container" unit="µmol/l" persistable="0" formulaId="29387" />
    <Observer id="29404" entityId="4gd_q0Kw9EOpTr2SP2OTdQ" name="Concentration in container" path="apap_val_po_20mgkg|Organism|LargeIntestine|Mucosa|Rectum|Intracellular|SULT2A1|Concentration in container" unit="µmol/l" persistable="0" formulaId="29405" />
    <Observer id="29422" entityId="qaewC25riUeCTrP-4j-QPQ" name="Concentration in container" path="apap_val_po_20mgkg|Organism|LargeIntestine|Mucosa|Rectum|Intracellular|UGT1A6 (UGT1A1)|Concentration in container" unit="µmol/l" persistable="0" formulaId="29423" />
    <Observer id="29440" entityId="nNfDK1prXUi2vvKrwgIquA" name="Concentration in container" path="apap_val_po_20mgkg|Organism|LargeIntestine|Mucosa|Rectum|Intracellular|UGT1A1|Concentration in container" unit="µmol/l" persistable="0" formulaId="29441" />
    <Observer id="29458" entityId="FylYWqcxTE6ZOntbgXH0pw" name="Concentration in container" path="apap_val_po_20mgkg|Organism|LargeIntestine|Mucosa|Rectum|Intracellular|UGT1A9 (UGT1A1)|Concentration in container" unit="µmol/l" persistable="0" formulaId="29459" />
    <Observer id="29476" entityId="xj_uy2B-KEeNASw2QoXbjw" name="Concentration in container" path="apap_val_po_20mgkg|Organism|LargeIntestine|Mucosa|Rectum|Intracellular|CYP1A2|Concentration in container" unit="µmol/l" persistable="0" formulaId="29477" />
    <Observer id="29494" entityId="5dg9rjr7fkS1NE6uyM0HYA" name="Concentration in container" path="apap_val_po_20mgkg|Organism|LargeIntestine|Mucosa|Rectum|Intracellular|GSTT1|Concentration in container" unit="µmol/l" persistable="0" formulaId="29495" />
    <Observer id="29512" entityId="jQYkCgc5OkigFsQ6oAj1oQ" name="Concentration in container" path="apap_val_po_20mgkg|Organism|LargeIntestine|Mucosa|Rectum|Intracellular|ABCC3|Concentration in container" unit="µmol/l" persistable="0" formulaId="29513" />
    <Observer id="29520" entityId="L2ht44VmAECXHPihVnQuTg" name="Concentration in container" path="apap_val_po_20mgkg|Organism|LargeIntestine|Mucosa|Rectum|Intracellular|acetaminophen|Concentration in container" unit="µmol/l" persistable="0" formulaId="29521" />
    <Observer id="29528" entityId="C8ezas8BiUGHCoq1W1PYNA" name="Concentration in container" path="apap_val_po_20mgkg|Organism|LargeIntestine|Mucosa|Rectum|Intracellular|APAPC|Concentration in container" unit="µmol/l" persistable="0" formulaId="29529" />
    <Observer id="29536" entityId="J_j3nc1hrkCFkX9ezpsNUw" name="Concentration in container" path="apap_val_po_20mgkg|Organism|LargeIntestine|Mucosa|Rectum|Intracellular|NAPQI|Concentration in container" unit="µmol/l" persistable="0" formulaId="29537" />
    <Observer id="29544" entityId="OSB-OtEhUUKztviJSXu53Q" name="Concentration in container" path="apap_val_po_20mgkg|Organism|LargeIntestine|Mucosa|Rectum|Intracellular|APAPS|Concentration in container" unit="µmol/l" persistable="0" formulaId="29545" />
    <Observer id="29552" entityId="PXU7Y6_MrkycPcUS1PfxGQ" name="Concentration in container" path="apap_val_po_20mgkg|Organism|LargeIntestine|Mucosa|Rectum|Intracellular|APAPG|Concentration in container" unit="µmol/l" persistable="0" formulaId="29553" />
    <Observer id="29586" entityId="O1xEAZAsBkegXctbY-JHnQ" name="Interstitial Unbound" path="apap_val_po_20mgkg|Organism|LargeIntestine|acetaminophen|Interstitial Unbound" unit="µmol/l" persistable="0" formulaId="29587" />
    <Observer id="29588" entityId="m3phSLE75U2zyP9opDFgSg" name="Intracellular Unbound" path="apap_val_po_20mgkg|Organism|LargeIntestine|acetaminophen|Intracellular Unbound" unit="µmol/l" persistable="0" formulaId="29589" />
    <Observer id="29590" entityId="oHRrEwx0OUODt0nTcTKcjw" name="Total Tissue (Large Intestine)" path="apap_val_po_20mgkg|Organism|LargeIntestine|acetaminophen|Total Tissue (Large Intestine)" unit="µmol/l" persistable="0" formulaId="29591" />
    <Observer id="29592" entityId="poPyC2CSU0ubDYWF-xXWQA" name="Interstitial Unbound" path="apap_val_po_20mgkg|Organism|LargeIntestine|APAPC|Interstitial Unbound" unit="µmol/l" persistable="0" formulaId="29593" />
    <Observer id="29594" entityId="gSoDplvC9k22qd_wA1w7Kg" name="Intracellular Unbound" path="apap_val_po_20mgkg|Organism|LargeIntestine|APAPC|Intracellular Unbound" unit="µmol/l" persistable="0" formulaId="29595" />
    <Observer id="29596" entityId="hg__s2nh506KIrgba2hexA" name="Total Tissue (Large Intestine)" path="apap_val_po_20mgkg|Organism|LargeIntestine|APAPC|Total Tissue (Large Intestine)" unit="µmol/l" persistable="0" formulaId="29597" />
    <Observer id="29598" entityId="p_4zwJAHCkaZjuu_sLrRMA" name="Interstitial Unbound" path="apap_val_po_20mgkg|Organism|LargeIntestine|NAPQI|Interstitial Unbound" unit="µmol/l" persistable="0" formulaId="29599" />
    <Observer id="29600" entityId="wOnx-KMvBEu9ri4cSTxuIw" name="Intracellular Unbound" path="apap_val_po_20mgkg|Organism|LargeIntestine|NAPQI|Intracellular Unbound" unit="µmol/l" persistable="0" formulaId="29601" />
    <Observer id="29602" entityId="fZJFr-zSzEitYCrZKSFrRg" name="Total Tissue (Large Intestine)" path="apap_val_po_20mgkg|Organism|LargeIntestine|NAPQI|Total Tissue (Large Intestine)" unit="µmol/l" persistable="0" formulaId="29603" />
    <Observer id="29604" entityId="44omcU3gd0OJf-nRZ2VAag" name="Interstitial Unbound" path="apap_val_po_20mgkg|Organism|LargeIntestine|APAPS|Interstitial Unbound" unit="µmol/l" persistable="0" formulaId="29605" />
    <Observer id="29606" entityId="S8byHoACHUOOqFdpUezg-g" name="Intracellular Unbound" path="apap_val_po_20mgkg|Organism|LargeIntestine|APAPS|Intracellular Unbound" unit="µmol/l" persistable="0" formulaId="29607" />
    <Observer id="29608" entityId="7wWIvBtBU0SBk6z89lo_zQ" name="Total Tissue (Large Intestine)" path="apap_val_po_20mgkg|Organism|LargeIntestine|APAPS|Total Tissue (Large Intestine)" unit="µmol/l" persistable="0" formulaId="29609" />
    <Observer id="29610" entityId="smwdTZsgQEeaKRETCQV9qg" name="Interstitial Unbound" path="apap_val_po_20mgkg|Organism|LargeIntestine|APAPG|Interstitial Unbound" unit="µmol/l" persistable="0" formulaId="29611" />
    <Observer id="29612" entityId="O87jTJjl_UWz-J799YifCA" name="Intracellular Unbound" path="apap_val_po_20mgkg|Organism|LargeIntestine|APAPG|Intracellular Unbound" unit="µmol/l" persistable="0" formulaId="29613" />
    <Observer id="29614" entityId="IXxIScU82UOmRivdmh6Hrw" name="Total Tissue (Large Intestine)" path="apap_val_po_20mgkg|Organism|LargeIntestine|APAPG|Total Tissue (Large Intestine)" unit="µmol/l" persistable="0" formulaId="29615" />
    <Observer id="29763" entityId="42jNwNLowk6gQmXuUXQHuQ" name="Concentration in container" path="apap_val_po_20mgkg|Organism|Liver|Periportal|Plasma|CYP2E1|Concentration in container" unit="µmol/l" persistable="0" formulaId="29764" />
    <Observer id="29783" entityId="yhdJxws4j0ys-kzgJVA81Q" name="Concentration in container" path="apap_val_po_20mgkg|Organism|Liver|Periportal|Plasma|CYP3A4|Concentration in container" unit="µmol/l" persistable="0" formulaId="29784" />
    <Observer id="29803" entityId="3WVBKfayM0KMmwjBHNsDpg" name="Concentration in container" path="apap_val_po_20mgkg|Organism|Liver|Periportal|Plasma|SULT1A1|Concentration in container" unit="µmol/l" persistable="0" formulaId="29804" />
    <Observer id="29823" entityId="lc7ivFes-k-78NsgJ29Fjw" name="Concentration in container" path="apap_val_po_20mgkg|Organism|Liver|Periportal|Plasma|SULT1E1|Concentration in container" unit="µmol/l" persistable="0" formulaId="29824" />
    <Observer id="29843" entityId="rr82-GsxQ0y2vL8Zg-nrOg" name="Concentration in container" path="apap_val_po_20mgkg|Organism|Liver|Periportal|Plasma|SULT1A3|Concentration in container" unit="µmol/l" persistable="0" formulaId="29844" />
    <Observer id="29863" entityId="PlRnGoWfcEWhZgQ0QTWKRA" name="Concentration in container" path="apap_val_po_20mgkg|Organism|Liver|Periportal|Plasma|SULT1A3 1|Concentration in container" unit="µmol/l" persistable="0" formulaId="29864" />
    <Observer id="29883" entityId="pOQ2XY3stkqdc63IAJvOuA" name="Concentration in container" path="apap_val_po_20mgkg|Organism|Liver|Periportal|Plasma|SULT2A1|Concentration in container" unit="µmol/l" persistable="0" formulaId="29884" />
    <Observer id="29903" entityId="nIx2q9u0LEq8Dcjz8P8k9w" name="Concentration in container" path="apap_val_po_20mgkg|Organism|Liver|Periportal|Plasma|UGT1A6 (UGT1A1)|Concentration in container" unit="µmol/l" persistable="0" formulaId="29904" />
    <Observer id="29923" entityId="QGAX7VTylE-JHeosUpugyA" name="Concentration in container" path="apap_val_po_20mgkg|Organism|Liver|Periportal|Plasma|UGT1A1|Concentration in container" unit="µmol/l" persistable="0" formulaId="29924" />
    <Observer id="29943" entityId="mthAgjGrqEOlNEJT0uXb9w" name="Concentration in container" path="apap_val_po_20mgkg|Organism|Liver|Periportal|Plasma|UGT1A9 (UGT1A1)|Concentration in container" unit="µmol/l" persistable="0" formulaId="29944" />
    <Observer id="29963" entityId="ifwLBCcpzUeDllYz6zxeeg" name="Concentration in container" path="apap_val_po_20mgkg|Organism|Liver|Periportal|Plasma|CYP1A2|Concentration in container" unit="µmol/l" persistable="0" formulaId="29964" />
    <Observer id="29983" entityId="3dAms3IRMUKP6Sh4Qt4Qkw" name="Concentration in container" path="apap_val_po_20mgkg|Organism|Liver|Periportal|Plasma|GSTT1|Concentration in container" unit="µmol/l" persistable="0" formulaId="29984" />
    <Observer id="29990" entityId="AvL9aAvFo0qWTFciee1u7g" name="Concentration in container" path="apap_val_po_20mgkg|Organism|Liver|Periportal|Plasma|acetaminophen|Concentration in container" unit="µmol/l" persistable="0" formulaId="29991" />
    <Observer id="29997" entityId="iQ9lvG9O_U-sTQLaQIo1-Q" name="Concentration in container" path="apap_val_po_20mgkg|Organism|Liver|Periportal|Plasma|APAPC|Concentration in container" unit="µmol/l" persistable="0" formulaId="29998" />
    <Observer id="30004" entityId="Ih7q3G6Vb0ibVsML1e0EEQ" name="Concentration in container" path="apap_val_po_20mgkg|Organism|Liver|Periportal|Plasma|NAPQI|Concentration in container" unit="µmol/l" persistable="0" formulaId="30005" />
    <Observer id="30011" entityId="5KXfUm9I80CMlvcS4cJZlg" name="Concentration in container" path="apap_val_po_20mgkg|Organism|Liver|Periportal|Plasma|APAPS|Concentration in container" unit="µmol/l" persistable="0" formulaId="30012" />
    <Observer id="30018" entityId="1uVlW5D8gUiICnEwis9Pmw" name="Concentration in container" path="apap_val_po_20mgkg|Organism|Liver|Periportal|Plasma|APAPG|Concentration in container" unit="µmol/l" persistable="0" formulaId="30019" />
    <Observer id="30074" entityId="J8HT5eULRUmylG89Uy5Q1Q" name="Concentration in container" path="apap_val_po_20mgkg|Organism|Liver|Periportal|BloodCells|CYP2E1|Concentration in container" unit="µmol/l" persistable="0" formulaId="30075" />
    <Observer id="30094" entityId="MpHV0OUjzk-6e1ODaf4sbg" name="Concentration in container" path="apap_val_po_20mgkg|Organism|Liver|Periportal|BloodCells|CYP3A4|Concentration in container" unit="µmol/l" persistable="0" formulaId="30095" />
    <Observer id="30114" entityId="RhH5DrvGSUqE8M1Pou21rg" name="Concentration in container" path="apap_val_po_20mgkg|Organism|Liver|Periportal|BloodCells|SULT1A1|Concentration in container" unit="µmol/l" persistable="0" formulaId="30115" />
    <Observer id="30134" entityId="DPKNXN3ChU6oEBMRL8bBAw" name="Concentration in container" path="apap_val_po_20mgkg|Organism|Liver|Periportal|BloodCells|SULT1E1|Concentration in container" unit="µmol/l" persistable="0" formulaId="30135" />
    <Observer id="30154" entityId="DDrpyF6ZCEWUtzZnxnXmqg" name="Concentration in container" path="apap_val_po_20mgkg|Organism|Liver|Periportal|BloodCells|SULT1A3|Concentration in container" unit="µmol/l" persistable="0" formulaId="30155" />
    <Observer id="30174" entityId="bY4K-iRWUEKGLBg8pOUoJg" name="Concentration in container" path="apap_val_po_20mgkg|Organism|Liver|Periportal|BloodCells|SULT1A3 1|Concentration in container" unit="µmol/l" persistable="0" formulaId="30175" />
    <Observer id="30194" entityId="j-bUhOqJY0uGypgikADOng" name="Concentration in container" path="apap_val_po_20mgkg|Organism|Liver|Periportal|BloodCells|SULT2A1|Concentration in container" unit="µmol/l" persistable="0" formulaId="30195" />
    <Observer id="30214" entityId="ooZuDl362U6NZT1ahC4AAw" name="Concentration in container" path="apap_val_po_20mgkg|Organism|Liver|Periportal|BloodCells|UGT1A6 (UGT1A1)|Concentration in container" unit="µmol/l" persistable="0" formulaId="30215" />
    <Observer id="30234" entityId="2cLOwZTTBE20AYNYOoXOOQ" name="Concentration in container" path="apap_val_po_20mgkg|Organism|Liver|Periportal|BloodCells|UGT1A1|Concentration in container" unit="µmol/l" persistable="0" formulaId="30235" />
    <Observer id="30254" entityId="kKG-KqPi30qW5vzSFfvMIQ" name="Concentration in container" path="apap_val_po_20mgkg|Organism|Liver|Periportal|BloodCells|UGT1A9 (UGT1A1)|Concentration in container" unit="µmol/l" persistable="0" formulaId="30255" />
    <Observer id="30274" entityId="gAITeJxk6E-tq4m-A49_Yg" name="Concentration in container" path="apap_val_po_20mgkg|Organism|Liver|Periportal|BloodCells|CYP1A2|Concentration in container" unit="µmol/l" persistable="0" formulaId="30275" />
    <Observer id="30294" entityId="zlADLNsPMESOrCaE5zD1yw" name="Concentration in container" path="apap_val_po_20mgkg|Organism|Liver|Periportal|BloodCells|GSTT1|Concentration in container" unit="µmol/l" persistable="0" formulaId="30295" />
    <Observer id="30301" entityId="buMWrPB7BUen8uwj4_mu3Q" name="Concentration in container" path="apap_val_po_20mgkg|Organism|Liver|Periportal|BloodCells|acetaminophen|Concentration in container" unit="µmol/l" persistable="0" formulaId="30302" />
    <Observer id="30308" entityId="uo_3o1_gT0-5AbRgpXxUbg" name="Concentration in container" path="apap_val_po_20mgkg|Organism|Liver|Periportal|BloodCells|APAPC|Concentration in container" unit="µmol/l" persistable="0" formulaId="30309" />
    <Observer id="30315" entityId="QZSYNrn2i0ueYrm-tkS9GA" name="Concentration in container" path="apap_val_po_20mgkg|Organism|Liver|Periportal|BloodCells|NAPQI|Concentration in container" unit="µmol/l" persistable="0" formulaId="30316" />
    <Observer id="30322" entityId="pQvL7ocPFEWmDnBUI3iKQg" name="Concentration in container" path="apap_val_po_20mgkg|Organism|Liver|Periportal|BloodCells|APAPS|Concentration in container" unit="µmol/l" persistable="0" formulaId="30323" />
    <Observer id="30329" entityId="b344pRBrqkeDkHEBGgg15Q" name="Concentration in container" path="apap_val_po_20mgkg|Organism|Liver|Periportal|BloodCells|APAPG|Concentration in container" unit="µmol/l" persistable="0" formulaId="30330" />
    <Observer id="30375" entityId="0HEje2m13kehu7KJ7MWkBw" name="Concentration in container" path="apap_val_po_20mgkg|Organism|Liver|Periportal|Interstitial|acetaminophen|Concentration in container" unit="µmol/l" persistable="0" formulaId="30376" />
    <Observer id="30383" entityId="xUNAsTNXIk-bDZZmDkggNA" name="Concentration in container" path="apap_val_po_20mgkg|Organism|Liver|Periportal|Interstitial|APAPC|Concentration in container" unit="µmol/l" persistable="0" formulaId="30384" />
    <Observer id="30391" entityId="O6ddGnoHMkiWRtSw0hYk6A" name="Concentration in container" path="apap_val_po_20mgkg|Organism|Liver|Periportal|Interstitial|NAPQI|Concentration in container" unit="µmol/l" persistable="0" formulaId="30392" />
    <Observer id="30399" entityId="WzQtWyc4TE-xB5f81K-SfQ" name="Concentration in container" path="apap_val_po_20mgkg|Organism|Liver|Periportal|Interstitial|APAPS|Concentration in container" unit="µmol/l" persistable="0" formulaId="30400" />
    <Observer id="30407" entityId="Arl-Poqe_0ulV_5wayAqrw" name="Concentration in container" path="apap_val_po_20mgkg|Organism|Liver|Periportal|Interstitial|APAPG|Concentration in container" unit="µmol/l" persistable="0" formulaId="30408" />
    <Observer id="30432" entityId="7pTqHx3CQ0SBEgO_GUpr5A" name="Concentration in container" path="apap_val_po_20mgkg|Organism|Liver|Periportal|Intracellular|CYP2E1|Concentration in container" unit="µmol/l" persistable="0" formulaId="30433" />
    <Observer id="30450" entityId="M8b3rg-RiUWxNfmZcMeG3Q" name="Concentration in container" path="apap_val_po_20mgkg|Organism|Liver|Periportal|Intracellular|CYP3A4|Concentration in container" unit="µmol/l" persistable="0" formulaId="30451" />
    <Observer id="30468" entityId="jPFdsgrmj02LG2-8RjMlLA" name="Concentration in container" path="apap_val_po_20mgkg|Organism|Liver|Periportal|Intracellular|ABCC1|Concentration in container" unit="µmol/l" persistable="0" formulaId="30469" />
    <Observer id="30486" entityId="wV28cpKYdUiPsQVuKdaA7A" name="Concentration in container" path="apap_val_po_20mgkg|Organism|Liver|Periportal|Intracellular|ABCC4|Concentration in container" unit="µmol/l" persistable="0" formulaId="30487" />
    <Observer id="30504" entityId="f_cP01yKu0CYUHSVd8TI-w" name="Concentration in container" path="apap_val_po_20mgkg|Organism|Liver|Periportal|Intracellular|ABCG2|Concentration in container" unit="µmol/l" persistable="0" formulaId="30505" />
    <Observer id="30522" entityId="AmNSDr5aOkqJ82YcvvgDVg" name="Concentration in container" path="apap_val_po_20mgkg|Organism|Liver|Periportal|Intracellular|ABCB1|Concentration in container" unit="µmol/l" persistable="0" formulaId="30523" />
    <Observer id="30540" entityId="VvGDlzgJlU-nhvpV2iRJZA" name="Concentration in container" path="apap_val_po_20mgkg|Organism|Liver|Periportal|Intracellular|SULT1A1|Concentration in container" unit="µmol/l" persistable="0" formulaId="30541" />
[truncated: 14,069,459 more chars]
