# Supplementary material for: A Comparative Analysis of Drug-Induced Hepatotoxicity in Clinically Relevant Situations
Source: PLoS Comput Biol. 2017 Feb 2;13(2):e1005280. doi: 10.1371/journal.pcbi.1005280 (PMC5289425; doi:10.1371/journal.pcbi.1005280)
Supplement: S1 Model Files — (ZIP) [file pcbi.1005280.s019.zip › aza_ref_po_100mg.xml]

<?xml version="1.0" encoding="utf-8"?>
<Simulation objectPathDelimiter="|" version="4" xmlns="http://www.systems-biology.com">
  <ObserverList>
    <Observer id="106" entityId="MM8TfLypc0Ck5nkISJ0jng" name="Blood Cells" path="aza_ref_po_100mg|Organism|PeripheralVenousBlood|6-mercaptopurine|Blood Cells" unit="µmol/l" persistable="0" formulaId="117" />
    <Observer id="118" entityId="4AZAVDHTtk2seBjM2PdG0Q" name="Plasma (Peripheral Venous Blood)" path="aza_ref_po_100mg|Organism|PeripheralVenousBlood|6-mercaptopurine|Plasma (Peripheral Venous Blood)" unit="µmol/l" persistable="1" formulaId="124" />
    <Observer id="125" entityId="MXa5Wz0n3U2nX1FL93r7rw" name="Plasma Unbound (Peripheral Venous Blood)" path="aza_ref_po_100mg|Organism|PeripheralVenousBlood|6-mercaptopurine|Plasma Unbound (Peripheral Venous Blood)" unit="µmol/l" persistable="0" formulaId="127" />
    <Observer id="128" entityId="NJnYBi59yUe1x91ABEfyVQ" name="Whole Blood (Peripheral Venous Blood)" path="aza_ref_po_100mg|Organism|PeripheralVenousBlood|6-mercaptopurine|Whole Blood (Peripheral Venous Blood)" unit="µmol/l" persistable="0" formulaId="129" />
    <Observer id="130" entityId="Njv3bd6GnEGUQ2uIAdsQLw" name="Blood Cells" path="aza_ref_po_100mg|Organism|PeripheralVenousBlood|azathioprine|Blood Cells" unit="µmol/l" persistable="0" formulaId="136" />
    <Observer id="137" entityId="AfC63nhU9ka8W-ZWUfnQLg" name="Plasma (Peripheral Venous Blood)" path="aza_ref_po_100mg|Organism|PeripheralVenousBlood|azathioprine|Plasma (Peripheral Venous Blood)" unit="µmol/l" persistable="1" formulaId="143" />
    <Observer id="144" entityId="EVP2fu_l-0CM3FW5owKe1A" name="Plasma Unbound (Peripheral Venous Blood)" path="aza_ref_po_100mg|Organism|PeripheralVenousBlood|azathioprine|Plasma Unbound (Peripheral Venous Blood)" unit="µmol/l" persistable="0" formulaId="146" />
    <Observer id="147" entityId="FWkUJRrcoUGO6erGppYEvg" name="Whole Blood (Peripheral Venous Blood)" path="aza_ref_po_100mg|Organism|PeripheralVenousBlood|azathioprine|Whole Blood (Peripheral Venous Blood)" unit="µmol/l" persistable="0" formulaId="148" />
    <Observer id="181" entityId="_TYXZfpdREW6PL1gFGfFXA" name="Concentration in container" path="aza_ref_po_100mg|Organism|VenousBlood|Plasma|GSTA1|Concentration in container" unit="µmol/l" persistable="0" formulaId="182" />
    <Observer id="206" entityId="PirxHaOeH0WEVNuoqoYZ2g" name="Concentration in container" path="aza_ref_po_100mg|Organism|VenousBlood|Plasma|XDH|Concentration in container" unit="µmol/l" persistable="0" formulaId="207" />
    <Observer id="213" entityId="Oqj1dZkhe0yZhbP8GpVIgw" name="Concentration in container" path="aza_ref_po_100mg|Organism|VenousBlood|Plasma|6-mercaptopurine|Concentration in container" unit="µmol/l" persistable="1" formulaId="214" />
    <Observer id="215" entityId="5jS5zw92akyeTR3meELvRw" name="Plasma Unbound" path="aza_ref_po_100mg|Organism|VenousBlood|Plasma|6-mercaptopurine|Plasma Unbound" unit="µmol/l" persistable="0" formulaId="216" />
    <Observer id="222" entityId="mTnhUqmQt0iDnP-GPgHhzA" name="Concentration in container" path="aza_ref_po_100mg|Organism|VenousBlood|Plasma|azathioprine|Concentration in container" unit="µmol/l" persistable="1" formulaId="223" />
    <Observer id="224" entityId="8SpdmdkxA0mR0iYMQ-gsFA" name="Plasma Unbound" path="aza_ref_po_100mg|Organism|VenousBlood|Plasma|azathioprine|Plasma Unbound" unit="µmol/l" persistable="0" formulaId="225" />
    <Observer id="273" entityId="_A0mYJTSmUim4FIdOJhJwQ" name="Concentration in container" path="aza_ref_po_100mg|Organism|VenousBlood|BloodCells|GSTA1|Concentration in container" unit="µmol/l" persistable="0" formulaId="274" />
    <Observer id="295" entityId="1je8uJsZcEGs9NDZ3FVgLQ" name="Concentration in container" path="aza_ref_po_100mg|Organism|VenousBlood|BloodCells|XDH|Concentration in container" unit="µmol/l" persistable="0" formulaId="296" />
    <Observer id="303" entityId="zKOTsoJUcUWkddU9-8uTCg" name="Concentration in container" path="aza_ref_po_100mg|Organism|VenousBlood|BloodCells|6-mercaptopurine|Concentration in container" unit="µmol/l" persistable="0" formulaId="304" />
    <Observer id="311" entityId="biSBEaNT70SE7Rr5CBhBAg" name="Concentration in container" path="aza_ref_po_100mg|Organism|VenousBlood|BloodCells|azathioprine|Concentration in container" unit="µmol/l" persistable="0" formulaId="312" />
    <Observer id="332" entityId="YfB3PV1OrUSavYrlpRlCIg" name="Whole Blood" path="aza_ref_po_100mg|Organism|VenousBlood|6-mercaptopurine|Whole Blood" unit="µmol/l" persistable="0" formulaId="333" />
    <Observer id="334" entityId="ncQIraPTN0KnZDUEA7-A8Q" name="Whole Blood" path="aza_ref_po_100mg|Organism|VenousBlood|azathioprine|Whole Blood" unit="µmol/l" persistable="0" formulaId="335" />
    <Observer id="363" entityId="fP5Kb7VwI0yrkeEIyQcEVQ" name="Concentration in container" path="aza_ref_po_100mg|Organism|ArterialBlood|Plasma|GSTA1|Concentration in container" unit="µmol/l" persistable="0" formulaId="364" />
    <Observer id="383" entityId="TOi25X5yOU-2AuTWV1Sj3A" name="Concentration in container" path="aza_ref_po_100mg|Organism|ArterialBlood|Plasma|XDH|Concentration in container" unit="µmol/l" persistable="0" formulaId="384" />
    <Observer id="389" entityId="H48VseSXWkmv0IjbdivdGQ" name="Concentration in container" path="aza_ref_po_100mg|Organism|ArterialBlood|Plasma|6-mercaptopurine|Concentration in container" unit="µmol/l" persistable="0" formulaId="390" />
    <Observer id="391" entityId="6mJmL7FmHU69DRJ5PIEmsA" name="Plasma Unbound" path="aza_ref_po_100mg|Organism|ArterialBlood|Plasma|6-mercaptopurine|Plasma Unbound" unit="µmol/l" persistable="0" formulaId="392" />
    <Observer id="397" entityId="RHWnYXThOU2plBrOxryGSw" name="Concentration in container" path="aza_ref_po_100mg|Organism|ArterialBlood|Plasma|azathioprine|Concentration in container" unit="µmol/l" persistable="0" formulaId="398" />
    <Observer id="399" entityId="TfcN5TpqEkqVb8eUAali3g" name="Plasma Unbound" path="aza_ref_po_100mg|Organism|ArterialBlood|Plasma|azathioprine|Plasma Unbound" unit="µmol/l" persistable="0" formulaId="400" />
    <Observer id="442" entityId="UlzLkp9HjEW99jEad0--DQ" name="Concentration in container" path="aza_ref_po_100mg|Organism|ArterialBlood|BloodCells|GSTA1|Concentration in container" unit="µmol/l" persistable="0" formulaId="443" />
    <Observer id="462" entityId="N9D-LZcTcE2k21KRTOJxMA" name="Concentration in container" path="aza_ref_po_100mg|Organism|ArterialBlood|BloodCells|XDH|Concentration in container" unit="µmol/l" persistable="0" formulaId="463" />
    <Observer id="468" entityId="wc_dt8ghOk-146Z18guk3A" name="Concentration in container" path="aza_ref_po_100mg|Organism|ArterialBlood|BloodCells|6-mercaptopurine|Concentration in container" unit="µmol/l" persistable="0" formulaId="469" />
    <Observer id="474" entityId="gLmGUhnLL0KpB2VjiJTQQw" name="Concentration in container" path="aza_ref_po_100mg|Organism|ArterialBlood|BloodCells|azathioprine|Concentration in container" unit="µmol/l" persistable="0" formulaId="475" />
    <Observer id="495" entityId="X2i__mSdsUeNJLWqvi9g6w" name="Whole Blood" path="aza_ref_po_100mg|Organism|ArterialBlood|6-mercaptopurine|Whole Blood" unit="µmol/l" persistable="0" formulaId="496" />
    <Observer id="497" entityId="Jt9f7D_pkUGyzKHEJOQC4g" name="Whole Blood" path="aza_ref_po_100mg|Organism|ArterialBlood|azathioprine|Whole Blood" unit="µmol/l" persistable="0" formulaId="498" />
    <Observer id="508" entityId="Ek90kKzar0Ofpct7yif4pQ" name="Fraction excreted to bile" path="aza_ref_po_100mg|Organism|Gallbladder|6-mercaptopurine|Fraction excreted to bile" persistable="0" formulaId="510" />
    <Observer id="514" entityId="FEyHkGOflUyMu3O0M-trog" name="Fraction excreted to bile" path="aza_ref_po_100mg|Organism|Gallbladder|azathioprine|Fraction excreted to bile" persistable="0" formulaId="516" />
    <Observer id="582" entityId="qC-0e5Cy2EO2lpOwnilLHw" name="Concentration in container" path="aza_ref_po_100mg|Organism|Bone|Plasma|GSTA1|Concentration in container" unit="µmol/l" persistable="0" formulaId="583" />
    <Observer id="602" entityId="_kgv2kY05kmjL5hshl2XTQ" name="Concentration in container" path="aza_ref_po_100mg|Organism|Bone|Plasma|XDH|Concentration in container" unit="µmol/l" persistable="0" formulaId="603" />
    <Observer id="608" entityId="NGwZ2pc1Okya3dKkp5uUDg" name="Concentration in container" path="aza_ref_po_100mg|Organism|Bone|Plasma|6-mercaptopurine|Concentration in container" unit="µmol/l" persistable="0" formulaId="609" />
    <Observer id="614" entityId="PrC_3z7FkUKm_mw-SwBY3w" name="Concentration in container" path="aza_ref_po_100mg|Organism|Bone|Plasma|azathioprine|Concentration in container" unit="µmol/l" persistable="0" formulaId="615" />
    <Observer id="657" entityId="InEXI1y1MUWfwqaruGNkeA" name="Concentration in container" path="aza_ref_po_100mg|Organism|Bone|BloodCells|GSTA1|Concentration in container" unit="µmol/l" persistable="0" formulaId="658" />
    <Observer id="677" entityId="eY-vQuxEdUGyS1YCf4fAXg" name="Concentration in container" path="aza_ref_po_100mg|Organism|Bone|BloodCells|XDH|Concentration in container" unit="µmol/l" persistable="0" formulaId="678" />
    <Observer id="683" entityId="V3eIsNpJVUWaFCaBkeHQ2Q" name="Concentration in container" path="aza_ref_po_100mg|Organism|Bone|BloodCells|6-mercaptopurine|Concentration in container" unit="µmol/l" persistable="0" formulaId="684" />
    <Observer id="689" entityId="10S1RDWockazE18dGlV8nQ" name="Concentration in container" path="aza_ref_po_100mg|Organism|Bone|BloodCells|azathioprine|Concentration in container" unit="µmol/l" persistable="0" formulaId="690" />
    <Observer id="722" entityId="HX9rdnKqb0yuCFYw4qLwkg" name="Concentration in container" path="aza_ref_po_100mg|Organism|Bone|Interstitial|6-mercaptopurine|Concentration in container" unit="µmol/l" persistable="0" formulaId="723" />
    <Observer id="730" entityId="vD0Js61dOUmcOWGRlGqJrw" name="Concentration in container" path="aza_ref_po_100mg|Organism|Bone|Interstitial|azathioprine|Concentration in container" unit="µmol/l" persistable="0" formulaId="731" />
    <Observer id="753" entityId="Hekx4nBXbUuyk10KjAMu8A" name="Concentration in container" path="aza_ref_po_100mg|Organism|Bone|Intracellular|GSTA1|Concentration in container" unit="µmol/l" persistable="0" formulaId="754" />
    <Observer id="771" entityId="7DzAQA1aBEWrWYeEYme2yg" name="Concentration in container" path="aza_ref_po_100mg|Organism|Bone|Intracellular|XDH|Concentration in container" unit="µmol/l" persistable="0" formulaId="772" />
    <Observer id="779" entityId="zS5-VfWWJEG2fsnikSp25A" name="Concentration in container" path="aza_ref_po_100mg|Organism|Bone|Intracellular|6-mercaptopurine|Concentration in container" unit="µmol/l" persistable="0" formulaId="780" />
    <Observer id="787" entityId="cvZ9JQK7cU-CMhXLMtl-Zg" name="Concentration in container" path="aza_ref_po_100mg|Organism|Bone|Intracellular|azathioprine|Concentration in container" unit="µmol/l" persistable="0" formulaId="788" />
    <Observer id="808" entityId="CTD4231loE-PqGxOHJ_dfQ" name="Interstitial Unbound" path="aza_ref_po_100mg|Organism|Bone|6-mercaptopurine|Interstitial Unbound" unit="µmol/l" persistable="0" formulaId="809" />
    <Observer id="810" entityId="QQmvoe6hDk20wqIqnDViVg" name="Intracellular Unbound" path="aza_ref_po_100mg|Organism|Bone|6-mercaptopurine|Intracellular Unbound" unit="µmol/l" persistable="0" formulaId="811" />
    <Observer id="812" entityId="X6x_I_2WAkqUbdwi5j55Vw" name="Tissue" path="aza_ref_po_100mg|Organism|Bone|6-mercaptopurine|Tissue" unit="µmol/l" persistable="0" formulaId="813" />
    <Observer id="814" entityId="jO_J6ZtzcUSJ1BpryupEHg" name="Interstitial Unbound" path="aza_ref_po_100mg|Organism|Bone|azathioprine|Interstitial Unbound" unit="µmol/l" persistable="0" formulaId="815" />
    <Observer id="816" entityId="526vW97V2kCmNz5e58mAPA" name="Intracellular Unbound" path="aza_ref_po_100mg|Organism|Bone|azathioprine|Intracellular Unbound" unit="µmol/l" persistable="0" formulaId="817" />
    <Observer id="818" entityId="vyPfbefpUEmXx7FRbWPDFg" name="Tissue" path="aza_ref_po_100mg|Organism|Bone|azathioprine|Tissue" unit="µmol/l" persistable="0" formulaId="819" />
    <Observer id="885" entityId="tSzpeNDWcEO9tgYlQkPxjQ" name="Concentration in container" path="aza_ref_po_100mg|Organism|Brain|Plasma|GSTA1|Concentration in container" unit="µmol/l" persistable="0" formulaId="886" />
    <Observer id="905" entityId="NITfBXjg2EuY5vUjneC5wg" name="Concentration in container" path="aza_ref_po_100mg|Organism|Brain|Plasma|XDH|Concentration in container" unit="µmol/l" persistable="0" formulaId="906" />
    <Observer id="912" entityId="mVkLmI7gWEqRHxi3e29Lqw" name="Concentration in container" path="aza_ref_po_100mg|Organism|Brain|Plasma|6-mercaptopurine|Concentration in container" unit="µmol/l" persistable="0" formulaId="913" />
    <Observer id="919" entityId="RQfIK680u0iU5nI0nGykeA" name="Concentration in container" path="aza_ref_po_100mg|Organism|Brain|Plasma|azathioprine|Concentration in container" unit="µmol/l" persistable="0" formulaId="920" />
    <Observer id="962" entityId="IToV4lVYO0yNnvEB-8y6Cg" name="Concentration in container" path="aza_ref_po_100mg|Organism|Brain|BloodCells|GSTA1|Concentration in container" unit="µmol/l" persistable="0" formulaId="963" />
    <Observer id="982" entityId="pTxrO9XhDkSvtfsYrOUWuw" name="Concentration in container" path="aza_ref_po_100mg|Organism|Brain|BloodCells|XDH|Concentration in container" unit="µmol/l" persistable="0" formulaId="983" />
    <Observer id="989" entityId="Rb74d38zAU6ekuamy_QMFA" name="Concentration in container" path="aza_ref_po_100mg|Organism|Brain|BloodCells|6-mercaptopurine|Concentration in container" unit="µmol/l" persistable="0" formulaId="990" />
    <Observer id="996" entityId="tXpUlwXAB0qQsSv04GHu3g" name="Concentration in container" path="aza_ref_po_100mg|Organism|Brain|BloodCells|azathioprine|Concentration in container" unit="µmol/l" persistable="0" formulaId="997" />
    <Observer id="1029" entityId="WOxhhO2AkECZWIdjTIlKvA" name="Concentration in container" path="aza_ref_po_100mg|Organism|Brain|Interstitial|6-mercaptopurine|Concentration in container" unit="µmol/l" persistable="0" formulaId="1030" />
    <Observer id="1037" entityId="Ya_7LMTCE06VPqwnvneKyQ" name="Concentration in container" path="aza_ref_po_100mg|Organism|Brain|Interstitial|azathioprine|Concentration in container" unit="µmol/l" persistable="0" formulaId="1038" />
    <Observer id="1060" entityId="i3864Vb4dk639BAqQH32UA" name="Concentration in container" path="aza_ref_po_100mg|Organism|Brain|Intracellular|GSTA1|Concentration in container" unit="µmol/l" persistable="0" formulaId="1061" />
    <Observer id="1078" entityId="rLPH3YWEtEmvIePk1900tQ" name="Concentration in container" path="aza_ref_po_100mg|Organism|Brain|Intracellular|XDH|Concentration in container" unit="µmol/l" persistable="0" formulaId="1079" />
    <Observer id="1086" entityId="fOFFbIqI_UOMLC2eN5k2Dg" name="Concentration in container" path="aza_ref_po_100mg|Organism|Brain|Intracellular|6-mercaptopurine|Concentration in container" unit="µmol/l" persistable="0" formulaId="1087" />
    <Observer id="1094" entityId="OyNOTzzNYE2XtYl0DOWcaQ" name="Concentration in container" path="aza_ref_po_100mg|Organism|Brain|Intracellular|azathioprine|Concentration in container" unit="µmol/l" persistable="0" formulaId="1095" />
    <Observer id="1115" entityId="37TH0wgnhEO_xw51S5cVXg" name="Interstitial Unbound" path="aza_ref_po_100mg|Organism|Brain|6-mercaptopurine|Interstitial Unbound" unit="µmol/l" persistable="0" formulaId="1116" />
    <Observer id="1117" entityId="eW3e0S_RhUy9wxvU1Cu0Mg" name="Intracellular Unbound" path="aza_ref_po_100mg|Organism|Brain|6-mercaptopurine|Intracellular Unbound" unit="µmol/l" persistable="0" formulaId="1118" />
    <Observer id="1119" entityId="ox4fUw0-h0OXVkNvhbGFSg" name="Tissue" path="aza_ref_po_100mg|Organism|Brain|6-mercaptopurine|Tissue" unit="µmol/l" persistable="0" formulaId="1120" />
    <Observer id="1121" entityId="v7fu6IIKAkK4V3uHpazadQ" name="Interstitial Unbound" path="aza_ref_po_100mg|Organism|Brain|azathioprine|Interstitial Unbound" unit="µmol/l" persistable="0" formulaId="1122" />
    <Observer id="1123" entityId="Q4qgiOQjAkGAsK61wzF89Q" name="Intracellular Unbound" path="aza_ref_po_100mg|Organism|Brain|azathioprine|Intracellular Unbound" unit="µmol/l" persistable="0" formulaId="1124" />
    <Observer id="1125" entityId="_FVSkSEtwk6-ApNByffUNQ" name="Tissue" path="aza_ref_po_100mg|Organism|Brain|azathioprine|Tissue" unit="µmol/l" persistable="0" formulaId="1126" />
    <Observer id="1205" entityId="ARG-Eqi9OkKLkXMQBWXykA" name="Concentration in container" path="aza_ref_po_100mg|Organism|Fat|Plasma|GSTA1|Concentration in container" unit="µmol/l" persistable="0" formulaId="1206" />
    <Observer id="1225" entityId="uFuieg77cEGhvlqoDkHOcg" name="Concentration in container" path="aza_ref_po_100mg|Organism|Fat|Plasma|XDH|Concentration in container" unit="µmol/l" persistable="0" formulaId="1226" />
    <Observer id="1231" entityId="USJp_QIUnEiEKSj7ojfScw" name="Concentration in container" path="aza_ref_po_100mg|Organism|Fat|Plasma|6-mercaptopurine|Concentration in container" unit="µmol/l" persistable="0" formulaId="1232" />
    <Observer id="1237" entityId="11nFnT0ZKk6ug3W2kvutHA" name="Concentration in container" path="aza_ref_po_100mg|Organism|Fat|Plasma|azathioprine|Concentration in container" unit="µmol/l" persistable="0" formulaId="1238" />
    <Observer id="1280" entityId="k5X5JQfS6ECTBcP5PjHf3g" name="Concentration in container" path="aza_ref_po_100mg|Organism|Fat|BloodCells|GSTA1|Concentration in container" unit="µmol/l" persistable="0" formulaId="1281" />
    <Observer id="1300" entityId="3sqUJbEBYEOwJOxLgx3TFA" name="Concentration in container" path="aza_ref_po_100mg|Organism|Fat|BloodCells|XDH|Concentration in container" unit="µmol/l" persistable="0" formulaId="1301" />
    <Observer id="1306" entityId="iH8eXhtDZ0mX9t6U9GKBPA" name="Concentration in container" path="aza_ref_po_100mg|Organism|Fat|BloodCells|6-mercaptopurine|Concentration in container" unit="µmol/l" persistable="0" formulaId="1307" />
    <Observer id="1312" entityId="9gga8GlbWkqk2lvScy3krw" name="Concentration in container" path="aza_ref_po_100mg|Organism|Fat|BloodCells|azathioprine|Concentration in container" unit="µmol/l" persistable="0" formulaId="1313" />
    <Observer id="1345" entityId="VATCBzm3MUeFkFHqpbITLg" name="Concentration in container" path="aza_ref_po_100mg|Organism|Fat|Interstitial|6-mercaptopurine|Concentration in container" unit="µmol/l" persistable="0" formulaId="1346" />
    <Observer id="1353" entityId="JNRjJ-QpakuYoJXa0kMifw" name="Concentration in container" path="aza_ref_po_100mg|Organism|Fat|Interstitial|azathioprine|Concentration in container" unit="µmol/l" persistable="0" formulaId="1354" />
    <Observer id="1376" entityId="eU88CHJ850Sz2N9nNNz35w" name="Concentration in container" path="aza_ref_po_100mg|Organism|Fat|Intracellular|GSTA1|Concentration in container" unit="µmol/l" persistable="0" formulaId="1377" />
    <Observer id="1394" entityId="LnZVJ3N8E0OO6mKJCqI9Fw" name="Concentration in container" path="aza_ref_po_100mg|Organism|Fat|Intracellular|XDH|Concentration in container" unit="µmol/l" persistable="0" formulaId="1395" />
    <Observer id="1402" entityId="CDPXpJIZiUKughLj2Mj8xQ" name="Concentration in container" path="aza_ref_po_100mg|Organism|Fat|Intracellular|6-mercaptopurine|Concentration in container" unit="µmol/l" persistable="0" formulaId="1403" />
    <Observer id="1410" entityId="p7Fv4Admq0mHjlFafrha8Q" name="Concentration in container" path="aza_ref_po_100mg|Organism|Fat|Intracellular|azathioprine|Concentration in container" unit="µmol/l" persistable="0" formulaId="1411" />
    <Observer id="1431" entityId="oxkLRQEehEepaN84BX96BA" name="Interstitial Unbound" path="aza_ref_po_100mg|Organism|Fat|6-mercaptopurine|Interstitial Unbound" unit="µmol/l" persistable="0" formulaId="1432" />
    <Observer id="1433" entityId="kBvjijyDekimUNgXJuEPCg" name="Intracellular Unbound" path="aza_ref_po_100mg|Organism|Fat|6-mercaptopurine|Intracellular Unbound" unit="µmol/l" persistable="0" formulaId="1434" />
    <Observer id="1435" entityId="TsrZXgkBH0mhKxQQx9ClrQ" name="Tissue" path="aza_ref_po_100mg|Organism|Fat|6-mercaptopurine|Tissue" unit="µmol/l" persistable="0" formulaId="1436" />
    <Observer id="1437" entityId="C4YZg0_j20WoDURQHvGvjw" name="Interstitial Unbound" path="aza_ref_po_100mg|Organism|Fat|azathioprine|Interstitial Unbound" unit="µmol/l" persistable="0" formulaId="1438" />
    <Observer id="1439" entityId="LfaDxl9zDEabDGi05ZSEeQ" name="Intracellular Unbound" path="aza_ref_po_100mg|Organism|Fat|azathioprine|Intracellular Unbound" unit="µmol/l" persistable="0" formulaId="1440" />
    <Observer id="1441" entityId="EZK9lwqcq0yUbRJXnGMahg" name="Tissue" path="aza_ref_po_100mg|Organism|Fat|azathioprine|Tissue" unit="µmol/l" persistable="0" formulaId="1442" />
    <Observer id="1508" entityId="JG0L5PyXR0GNFuhDUAkYjg" name="Concentration in container" path="aza_ref_po_100mg|Organism|Gonads|Plasma|GSTA1|Concentration in container" unit="µmol/l" persistable="0" formulaId="1509" />
    <Observer id="1528" entityId="-lKhuhxGck-J8LHRHoxTYg" name="Concentration in container" path="aza_ref_po_100mg|Organism|Gonads|Plasma|XDH|Concentration in container" unit="µmol/l" persistable="0" formulaId="1529" />
    <Observer id="1535" entityId="VuoENSSLckO5-jtjWfYgIA" name="Concentration in container" path="aza_ref_po_100mg|Organism|Gonads|Plasma|6-mercaptopurine|Concentration in container" unit="µmol/l" persistable="0" formulaId="1536" />
    <Observer id="1542" entityId="8nnMp6clg0K__SPNq40BCQ" name="Concentration in container" path="aza_ref_po_100mg|Organism|Gonads|Plasma|azathioprine|Concentration in container" unit="µmol/l" persistable="0" formulaId="1543" />
    <Observer id="1585" entityId="U4A8nOKogEuNJlO7CPffDA" name="Concentration in container" path="aza_ref_po_100mg|Organism|Gonads|BloodCells|GSTA1|Concentration in container" unit="µmol/l" persistable="0" formulaId="1586" />
    <Observer id="1605" entityId="iS_e19SQ_U-64TrPfnVF1w" name="Concentration in container" path="aza_ref_po_100mg|Organism|Gonads|BloodCells|XDH|Concentration in container" unit="µmol/l" persistable="0" formulaId="1606" />
    <Observer id="1612" entityId="PwMY3nWnMESWoriX2AOFog" name="Concentration in container" path="aza_ref_po_100mg|Organism|Gonads|BloodCells|6-mercaptopurine|Concentration in container" unit="µmol/l" persistable="0" formulaId="1613" />
    <Observer id="1619" entityId="fZ-S0Ae6_EaTxt6SWzvUHA" name="Concentration in container" path="aza_ref_po_100mg|Organism|Gonads|BloodCells|azathioprine|Concentration in container" unit="µmol/l" persistable="0" formulaId="1620" />
    <Observer id="1652" entityId="MErGtQJ9Kka6Y4Aou-u9aw" name="Concentration in container" path="aza_ref_po_100mg|Organism|Gonads|Interstitial|6-mercaptopurine|Concentration in container" unit="µmol/l" persistable="0" formulaId="1653" />
    <Observer id="1660" entityId="ZV4JrlOW9kinjetM348rtw" name="Concentration in container" path="aza_ref_po_100mg|Organism|Gonads|Interstitial|azathioprine|Concentration in container" unit="µmol/l" persistable="0" formulaId="1661" />
    <Observer id="1683" entityId="m9Z41csQlEa7wvWS_XP7zQ" name="Concentration in container" path="aza_ref_po_100mg|Organism|Gonads|Intracellular|GSTA1|Concentration in container" unit="µmol/l" persistable="0" formulaId="1684" />
    <Observer id="1701" entityId="iAGdFNcrkUyBvi0-yLpVxg" name="Concentration in container" path="aza_ref_po_100mg|Organism|Gonads|Intracellular|XDH|Concentration in container" unit="µmol/l" persistable="0" formulaId="1702" />
    <Observer id="1709" entityId="EmciYsF9FU-Up7NHRQfpSg" name="Concentration in container" path="aza_ref_po_100mg|Organism|Gonads|Intracellular|6-mercaptopurine|Concentration in container" unit="µmol/l" persistable="0" formulaId="1710" />
    <Observer id="1717" entityId="kipypLQtpkqJBCiuy661dQ" name="Concentration in container" path="aza_ref_po_100mg|Organism|Gonads|Intracellular|azathioprine|Concentration in container" unit="µmol/l" persistable="0" formulaId="1718" />
    <Observer id="1738" entityId="7sCdi3GjcUSMh3gg5_oRfg" name="Interstitial Unbound" path="aza_ref_po_100mg|Organism|Gonads|6-mercaptopurine|Interstitial Unbound" unit="µmol/l" persistable="0" formulaId="1739" />
    <Observer id="1740" entityId="9yBR_mJQSUGdX1XYzQaM5g" name="Intracellular Unbound" path="aza_ref_po_100mg|Organism|Gonads|6-mercaptopurine|Intracellular Unbound" unit="µmol/l" persistable="0" formulaId="1741" />
    <Observer id="1742" entityId="e10b2VtA_0uQnUEraUBU_w" name="Tissue" path="aza_ref_po_100mg|Organism|Gonads|6-mercaptopurine|Tissue" unit="µmol/l" persistable="0" formulaId="1743" />
    <Observer id="1744" entityId="yD2eyZE8AE6O0FqWcLn41w" name="Interstitial Unbound" path="aza_ref_po_100mg|Organism|Gonads|azathioprine|Interstitial Unbound" unit="µmol/l" persistable="0" formulaId="1745" />
    <Observer id="1746" entityId="-vwdbuyhw0Kzm4m46R8kwA" name="Intracellular Unbound" path="aza_ref_po_100mg|Organism|Gonads|azathioprine|Intracellular Unbound" unit="µmol/l" persistable="0" formulaId="1747" />
    <Observer id="1748" entityId="ELAObAruuUurx5Cp_bbCJw" name="Tissue" path="aza_ref_po_100mg|Organism|Gonads|azathioprine|Tissue" unit="µmol/l" persistable="0" formulaId="1749" />
    <Observer id="1815" entityId="pB-DRjYu10uVIMcAi22zuQ" name="Concentration in container" path="aza_ref_po_100mg|Organism|Heart|Plasma|GSTA1|Concentration in container" unit="µmol/l" persistable="0" formulaId="1816" />
    <Observer id="1835" entityId="CxOCEmQsS0mTO_hMsRGzow" name="Concentration in container" path="aza_ref_po_100mg|Organism|Heart|Plasma|XDH|Concentration in container" unit="µmol/l" persistable="0" formulaId="1836" />
    <Observer id="1842" entityId="ciHbw6MXHEWg6Vm04_7Yxw" name="Concentration in container" path="aza_ref_po_100mg|Organism|Heart|Plasma|6-mercaptopurine|Concentration in container" unit="µmol/l" persistable="0" formulaId="1843" />
    <Observer id="1849" entityId="Tgv6GCt60EWZgTvm5tU1Pg" name="Concentration in container" path="aza_ref_po_100mg|Organism|Heart|Plasma|azathioprine|Concentration in container" unit="µmol/l" persistable="0" formulaId="1850" />
    <Observer id="1892" entityId="AgkECO6FjkKp6SawebllaA" name="Concentration in container" path="aza_ref_po_100mg|Organism|Heart|BloodCells|GSTA1|Concentration in container" unit="µmol/l" persistable="0" formulaId="1893" />
    <Observer id="1912" entityId="KkIF7G2XqEaT3CfwsVQHsQ" name="Concentration in container" path="aza_ref_po_100mg|Organism|Heart|BloodCells|XDH|Concentration in container" unit="µmol/l" persistable="0" formulaId="1913" />
    <Observer id="1919" entityId="y3C8Fz9_pEGzcGqaBVbm3Q" name="Concentration in container" path="aza_ref_po_100mg|Organism|Heart|BloodCells|6-mercaptopurine|Concentration in container" unit="µmol/l" persistable="0" formulaId="1920" />
    <Observer id="1926" entityId="Gr8KiypsN06LCAnwktL4dg" name="Concentration in container" path="aza_ref_po_100mg|Organism|Heart|BloodCells|azathioprine|Concentration in container" unit="µmol/l" persistable="0" formulaId="1927" />
    <Observer id="1959" entityId="2xuDn5ZkxkSOQq-IZxo25w" name="Concentration in container" path="aza_ref_po_100mg|Organism|Heart|Interstitial|6-mercaptopurine|Concentration in container" unit="µmol/l" persistable="0" formulaId="1960" />
    <Observer id="1967" entityId="JJXcVbRYRk2cBxN_7tQFEQ" name="Concentration in container" path="aza_ref_po_100mg|Organism|Heart|Interstitial|azathioprine|Concentration in container" unit="µmol/l" persistable="0" formulaId="1968" />
    <Observer id="1990" entityId="E_06dOAa406cRfupbPPhHg" name="Concentration in container" path="aza_ref_po_100mg|Organism|Heart|Intracellular|GSTA1|Concentration in container" unit="µmol/l" persistable="0" formulaId="1991" />
    <Observer id="2008" entityId="Zkk9gsy4Jky-cHskVyyRjA" name="Concentration in container" path="aza_ref_po_100mg|Organism|Heart|Intracellular|XDH|Concentration in container" unit="µmol/l" persistable="0" formulaId="2009" />
    <Observer id="2016" entityId="_Z-RuX0UxEO9QprPCurVDQ" name="Concentration in container" path="aza_ref_po_100mg|Organism|Heart|Intracellular|6-mercaptopurine|Concentration in container" unit="µmol/l" persistable="0" formulaId="2017" />
    <Observer id="2024" entityId="Pa2Rl-yYPkyJ5DVLlsD1GA" name="Concentration in container" path="aza_ref_po_100mg|Organism|Heart|Intracellular|azathioprine|Concentration in container" unit="µmol/l" persistable="0" formulaId="2025" />
    <Observer id="2045" entityId="NZjN744DA0agrwMwlGxHuQ" name="Interstitial Unbound" path="aza_ref_po_100mg|Organism|Heart|6-mercaptopurine|Interstitial Unbound" unit="µmol/l" persistable="0" formulaId="2046" />
    <Observer id="2047" entityId="hcPsWSGYakyjN1VJO2I9Pw" name="Intracellular Unbound" path="aza_ref_po_100mg|Organism|Heart|6-mercaptopurine|Intracellular Unbound" unit="µmol/l" persistable="0" formulaId="2048" />
    <Observer id="2049" entityId="Pe3Pnlru4E2pALZxDcHpGw" name="Tissue" path="aza_ref_po_100mg|Organism|Heart|6-mercaptopurine|Tissue" unit="µmol/l" persistable="0" formulaId="2050" />
    <Observer id="2051" entityId="ZuNthjl4FkG8Cqvm_AYtjQ" name="Interstitial Unbound" path="aza_ref_po_100mg|Organism|Heart|azathioprine|Interstitial Unbound" unit="µmol/l" persistable="0" formulaId="2052" />
    <Observer id="2053" entityId="_EfSKOzlVUefn1pFeTpT2g" name="Intracellular Unbound" path="aza_ref_po_100mg|Organism|Heart|azathioprine|Intracellular Unbound" unit="µmol/l" persistable="0" formulaId="2054" />
    <Observer id="2055" entityId="T_o2aqUr_EmUTlVqQ1-row" name="Tissue" path="aza_ref_po_100mg|Organism|Heart|azathioprine|Tissue" unit="µmol/l" persistable="0" formulaId="2056" />
    <Observer id="2132" entityId="qGnFClnm6k6c4tRg62WMBw" name="Concentration in container" path="aza_ref_po_100mg|Organism|Kidney|Plasma|GSTA1|Concentration in container" unit="µmol/l" persistable="0" formulaId="2133" />
    <Observer id="2152" entityId="zFQs90qxfkuoZ6TlkrpEoQ" name="Concentration in container" path="aza_ref_po_100mg|Organism|Kidney|Plasma|XDH|Concentration in container" unit="µmol/l" persistable="0" formulaId="2153" />
    <Observer id="2159" entityId="r6KRRCKc6UKPPCSS4sxTSw" name="Concentration in container" path="aza_ref_po_100mg|Organism|Kidney|Plasma|6-mercaptopurine|Concentration in container" unit="µmol/l" persistable="0" formulaId="2160" />
    <Observer id="2166" entityId="n8Wl5d7sJEeR91e9mY-SmQ" name="Concentration in container" path="aza_ref_po_100mg|Organism|Kidney|Plasma|azathioprine|Concentration in container" unit="µmol/l" persistable="0" formulaId="2167" />
    <Observer id="2209" entityId="4NNWPzwZ4EK_l6QJvLxqFw" name="Concentration in container" path="aza_ref_po_100mg|Organism|Kidney|BloodCells|GSTA1|Concentration in container" unit="µmol/l" persistable="0" formulaId="2210" />
    <Observer id="2229" entityId="5Q8BQqKohEO_ZWbC8NwKKw" name="Concentration in container" path="aza_ref_po_100mg|Organism|Kidney|BloodCells|XDH|Concentration in container" unit="µmol/l" persistable="0" formulaId="2230" />
    <Observer id="2236" entityId="3m1nns1zbE2JFi136hEkJA" name="Concentration in container" path="aza_ref_po_100mg|Organism|Kidney|BloodCells|6-mercaptopurine|Concentration in container" unit="µmol/l" persistable="0" formulaId="2237" />
    <Observer id="2243" entityId="uevX0iC35E6lAUCoWiOeRA" name="Concentration in container" path="aza_ref_po_100mg|Organism|Kidney|BloodCells|azathioprine|Concentration in container" unit="µmol/l" persistable="0" formulaId="2244" />
    <Observer id="2276" entityId="RbpL0Rk2c0qJ6sNCeLeHUQ" name="Concentration in container" path="aza_ref_po_100mg|Organism|Kidney|Interstitial|6-mercaptopurine|Concentration in container" unit="µmol/l" persistable="0" formulaId="2277" />
    <Observer id="2284" entityId="chOFwjowoEO5WuuubgT79g" name="Concentration in container" path="aza_ref_po_100mg|Organism|Kidney|Interstitial|azathioprine|Concentration in container" unit="µmol/l" persistable="0" formulaId="2285" />
    <Observer id="2307" entityId="gr4_LZq-y0StvLwSBZ5kQQ" name="Concentration in container" path="aza_ref_po_100mg|Organism|Kidney|Intracellular|GSTA1|Concentration in container" unit="µmol/l" persistable="0" formulaId="2308" />
    <Observer id="2325" entityId="Hk_DL0HA8U-QjM4wwk4BWg" name="Concentration in container" path="aza_ref_po_100mg|Organism|Kidney|Intracellular|XDH|Concentration in container" unit="µmol/l" persistable="0" formulaId="2326" />
    <Observer id="2333" entityId="WH1ODqOrV0WFnwdxlGZOzg" name="Concentration in container" path="aza_ref_po_100mg|Organism|Kidney|Intracellular|6-mercaptopurine|Concentration in container" unit="µmol/l" persistable="0" formulaId="2334" />
    <Observer id="2341" entityId="mqYN_ItMcUOvL3GkmfvAJQ" name="Concentration in container" path="aza_ref_po_100mg|Organism|Kidney|Intracellular|azathioprine|Concentration in container" unit="µmol/l" persistable="0" formulaId="2342" />
    <Observer id="2366" entityId="Uvj9VBForEKTzjBamf3fJA" name="Concentration in container" path="aza_ref_po_100mg|Organism|Kidney|Urine|6-mercaptopurine|Concentration in container" unit="µmol/l" persistable="0" formulaId="2367" />
    <Observer id="2368" entityId="dDKg_d9C2EOULPG6MlgFYg" name="Fraction excreted" path="aza_ref_po_100mg|Organism|Kidney|Urine|6-mercaptopurine|Fraction excreted" persistable="0" formulaId="2369" />
    <Observer id="2373" entityId="xWz9wLIBDk6DMScNW3ae8Q" name="Concentration in container" path="aza_ref_po_100mg|Organism|Kidney|Urine|azathioprine|Concentration in container" unit="µmol/l" persistable="0" formulaId="2374" />
    <Observer id="2375" entityId="wM2lE4pQQUOImGEZvcXU0Q" name="Fraction excreted" path="aza_ref_po_100mg|Organism|Kidney|Urine|azathioprine|Fraction excreted" persistable="0" formulaId="2376" />
    <Observer id="2377" entityId="NvfQdV4DUUSDv8Q6UvtzcA" name="Interstitial Unbound" path="aza_ref_po_100mg|Organism|Kidney|6-mercaptopurine|Interstitial Unbound" unit="µmol/l" persistable="0" formulaId="2378" />
    <Observer id="2379" entityId="F4Y70VTvSEOigY_6FUsPWg" name="Intracellular Unbound" path="aza_ref_po_100mg|Organism|Kidney|6-mercaptopurine|Intracellular Unbound" unit="µmol/l" persistable="0" formulaId="2380" />
    <Observer id="2381" entityId="CioGOGfrgU2raMLAV-e07g" name="Tissue" path="aza_ref_po_100mg|Organism|Kidney|6-mercaptopurine|Tissue" unit="µmol/l" persistable="0" formulaId="2382" />
    <Observer id="2383" entityId="FkpeubIWB0mI0LXd0qbVXA" name="Interstitial Unbound" path="aza_ref_po_100mg|Organism|Kidney|azathioprine|Interstitial Unbound" unit="µmol/l" persistable="0" formulaId="2384" />
    <Observer id="2385" entityId="jnD_ZWkB70u1LkjLChTTeQ" name="Intracellular Unbound" path="aza_ref_po_100mg|Organism|Kidney|azathioprine|Intracellular Unbound" unit="µmol/l" persistable="0" formulaId="2386" />
    <Observer id="2387" entityId="2fWp0o5UEUGidk7RYR1ieA" name="Tissue" path="aza_ref_po_100mg|Organism|Kidney|azathioprine|Tissue" unit="µmol/l" persistable="0" formulaId="2388" />
    <Observer id="2513" entityId="1zBLTOIDL02woDJ2E9mVsw" name="Concentration in lumen" path="aza_ref_po_100mg|Organism|Lumen|Stomach|6-mercaptopurine|Concentration in lumen" unit="µmol/l" persistable="0" formulaId="2515" />
    <Observer id="2556" entityId="46w8dqh9okKhnphrBbpbjg" name="Concentration in lumen" path="aza_ref_po_100mg|Organism|Lumen|Stomach|azathioprine|Concentration in lumen" unit="µmol/l" persistable="0" formulaId="2558" />
    <Observer id="2696" entityId="Fhs1fbsQRE-w0HtSHCWzVg" name="Concentration in lumen" path="aza_ref_po_100mg|Organism|Lumen|Duodenum|6-mercaptopurine|Concentration in lumen" unit="µmol/l" persistable="0" formulaId="2697" />
    <Observer id="2698" entityId="15WPInVgP0W5drzodkEnWQ" name="Fraction of oral drug mass absorbed into mucosa segment" path="aza_ref_po_100mg|Organism|Lumen|Duodenum|6-mercaptopurine|Fraction of oral drug mass absorbed into mucosa segment" persistable="0" formulaId="2700" />
    <Observer id="2737" entityId="Br1b-ECG7U-xwu9x6wtyYQ" name="Concentration in lumen" path="aza_ref_po_100mg|Organism|Lumen|Duodenum|azathioprine|Concentration in lumen" unit="µmol/l" persistable="0" formulaId="2738" />
    <Observer id="2739" entityId="MTx60NRiAUO5nq4q9AEJgA" name="Fraction of oral drug mass absorbed into mucosa segment" path="aza_ref_po_100mg|Organism|Lumen|Duodenum|azathioprine|Fraction of oral drug mass absorbed into mucosa segment" persistable="0" formulaId="2741" />
    <Observer id="2877" entityId="IZqRYDiQs0iWZ1Kpp5Uj5g" name="Concentration in lumen" path="aza_ref_po_100mg|Organism|Lumen|UpperJejunum|6-mercaptopurine|Concentration in lumen" unit="µmol/l" persistable="0" formulaId="2878" />
    <Observer id="2879" entityId="AdTFhbHDU0mFsnjvloTM6w" name="Fraction of oral drug mass absorbed into mucosa segment" path="aza_ref_po_100mg|Organism|Lumen|UpperJejunum|6-mercaptopurine|Fraction of oral drug mass absorbed into mucosa segment" persistable="0" formulaId="2880" />
    <Observer id="2917" entityId="JrPyCGHbrEm4du7qBL8mUQ" name="Concentration in lumen" path="aza_ref_po_100mg|Organism|Lumen|UpperJejunum|azathioprine|Concentration in lumen" unit="µmol/l" persistable="0" formulaId="2918" />
    <Observer id="2919" entityId="SNPEn6EK_0uTSgEW8aThjw" name="Fraction of oral drug mass absorbed into mucosa segment" path="aza_ref_po_100mg|Organism|Lumen|UpperJejunum|azathioprine|Fraction of oral drug mass absorbed into mucosa segment" persistable="0" formulaId="2920" />
    <Observer id="3056" entityId="38SrVfx-EkKP5bs2vYghUQ" name="Concentration in lumen" path="aza_ref_po_100mg|Organism|Lumen|LowerJejunum|6-mercaptopurine|Concentration in lumen" unit="µmol/l" persistable="0" formulaId="3057" />
    <Observer id="3058" entityId="QOS2o7e0IEqRGbOc83-Ing" name="Fraction of oral drug mass absorbed into mucosa segment" path="aza_ref_po_100mg|Organism|Lumen|LowerJejunum|6-mercaptopurine|Fraction of oral drug mass absorbed into mucosa segment" persistable="0" formulaId="3059" />
    <Observer id="3096" entityId="0XLWLexGtUCFFPRHlU6KgQ" name="Concentration in lumen" path="aza_ref_po_100mg|Organism|Lumen|LowerJejunum|azathioprine|Concentration in lumen" unit="µmol/l" persistable="0" formulaId="3097" />
    <Observer id="3098" entityId="qduHj6a6wEG4zXQTedGNSw" name="Fraction of oral drug mass absorbed into mucosa segment" path="aza_ref_po_100mg|Organism|Lumen|LowerJejunum|azathioprine|Fraction of oral drug mass absorbed into mucosa segment" persistable="0" formulaId="3099" />
    <Observer id="3235" entityId="B2Qx6IiBJkKZU7k3fEslgQ" name="Concentration in lumen" path="aza_ref_po_100mg|Organism|Lumen|UpperIleum|6-mercaptopurine|Concentration in lumen" unit="µmol/l" persistable="0" formulaId="3236" />
    <Observer id="3237" entityId="IJRmF9bHg0iV7Rmu9mwvpQ" name="Fraction of oral drug mass absorbed into mucosa segment" path="aza_ref_po_100mg|Organism|Lumen|UpperIleum|6-mercaptopurine|Fraction of oral drug mass absorbed into mucosa segment" persistable="0" formulaId="3238" />
    <Observer id="3275" entityId="_rsEDyihhEKA_sMDClJzuQ" name="Concentration in lumen" path="aza_ref_po_100mg|Organism|Lumen|UpperIleum|azathioprine|Concentration in lumen" unit="µmol/l" persistable="0" formulaId="3276" />
    <Observer id="3277" entityId="HjABt7uAE0Km8m6p-HqbjQ" name="Fraction of oral drug mass absorbed into mucosa segment" path="aza_ref_po_100mg|Organism|Lumen|UpperIleum|azathioprine|Fraction of oral drug mass absorbed into mucosa segment" persistable="0" formulaId="3278" />
    <Observer id="3414" entityId="Ggal8qwOaEu0CzAe_Asvnw" name="Concentration in lumen" path="aza_ref_po_100mg|Organism|Lumen|LowerIleum|6-mercaptopurine|Concentration in lumen" unit="µmol/l" persistable="0" formulaId="3415" />
    <Observer id="3416" entityId="WthsIGSL3kyS5Pxzl48GFQ" name="Fraction of oral drug mass absorbed into mucosa segment" path="aza_ref_po_100mg|Organism|Lumen|LowerIleum|6-mercaptopurine|Fraction of oral drug mass absorbed into mucosa segment" persistable="0" formulaId="3417" />
    <Observer id="3454" entityId="HFlzL3Y9DU227QfQFzwEYg" name="Concentration in lumen" path="aza_ref_po_100mg|Organism|Lumen|LowerIleum|azathioprine|Concentration in lumen" unit="µmol/l" persistable="0" formulaId="3455" />
    <Observer id="3456" entityId="3qI5VENnVka4u16PvL__dQ" name="Fraction of oral drug mass absorbed into mucosa segment" path="aza_ref_po_100mg|Organism|Lumen|LowerIleum|azathioprine|Fraction of oral drug mass absorbed into mucosa segment" persistable="0" formulaId="3457" />
    <Observer id="3595" entityId="011jm8kKxkmrW5__LxoPuQ" name="Concentration in lumen" path="aza_ref_po_100mg|Organism|Lumen|Caecum|6-mercaptopurine|Concentration in lumen" unit="µmol/l" persistable="0" formulaId="3596" />
    <Observer id="3597" entityId="b7fvzGfVyEinuVz7n0W6_A" name="Fraction of oral drug mass absorbed into mucosa segment" path="aza_ref_po_100mg|Organism|Lumen|Caecum|6-mercaptopurine|Fraction of oral drug mass absorbed into mucosa segment" persistable="0" formulaId="3598" />
    <Observer id="3635" entityId="KopxWMPUo0qdtHXEd5uvZw" name="Concentration in lumen" path="aza_ref_po_100mg|Organism|Lumen|Caecum|azathioprine|Concentration in lumen" unit="µmol/l" persistable="0" formulaId="3636" />
    <Observer id="3637" entityId="rrks0Q9VIkuo9ZU2Gw6vxw" name="Fraction of oral drug mass absorbed into mucosa segment" path="aza_ref_po_100mg|Organism|Lumen|Caecum|azathioprine|Fraction of oral drug mass absorbed into mucosa segment" persistable="0" formulaId="3638" />
    <Observer id="3774" entityId="xGOHVwz8f0qNsFRHF3cESw" name="Concentration in lumen" path="aza_ref_po_100mg|Organism|Lumen|ColonAscendens|6-mercaptopurine|Concentration in lumen" unit="µmol/l" persistable="0" formulaId="3775" />
    <Observer id="3776" entityId="08mc8LClVUaGu1iIZpXHOw" name="Fraction of oral drug mass absorbed into mucosa segment" path="aza_ref_po_100mg|Organism|Lumen|ColonAscendens|6-mercaptopurine|Fraction of oral drug mass absorbed into mucosa segment" persistable="0" formulaId="3777" />
    <Observer id="3814" entityId="Nx5sg4UM6Eu6xCbGeZvpmg" name="Concentration in lumen" path="aza_ref_po_100mg|Organism|Lumen|ColonAscendens|azathioprine|Concentration in lumen" unit="µmol/l" persistable="0" formulaId="3815" />
    <Observer id="3816" entityId="2GQ45o7-G0KLKAbuFpY-zA" name="Fraction of oral drug mass absorbed into mucosa segment" path="aza_ref_po_100mg|Organism|Lumen|ColonAscendens|azathioprine|Fraction of oral drug mass absorbed into mucosa segment" persistable="0" formulaId="3817" />
    <Observer id="3953" entityId="mNvVFLZbb0CpRIjZC6prUg" name="Concentration in lumen" path="aza_ref_po_100mg|Organism|Lumen|ColonTransversum|6-mercaptopurine|Concentration in lumen" unit="µmol/l" persistable="0" formulaId="3954" />
    <Observer id="3955" entityId="csPxhsiRAEiUjyPf8AYQLw" name="Fraction of oral drug mass absorbed into mucosa segment" path="aza_ref_po_100mg|Organism|Lumen|ColonTransversum|6-mercaptopurine|Fraction of oral drug mass absorbed into mucosa segment" persistable="0" formulaId="3956" />
    <Observer id="3993" entityId="o7NSWOPSqEWbtuI36GDxJQ" name="Concentration in lumen" path="aza_ref_po_100mg|Organism|Lumen|ColonTransversum|azathioprine|Concentration in lumen" unit="µmol/l" persistable="0" formulaId="3994" />
    <Observer id="3995" entityId="GOKHIzPr_EWlkStahzcQcw" name="Fraction of oral drug mass absorbed into mucosa segment" path="aza_ref_po_100mg|Organism|Lumen|ColonTransversum|azathioprine|Fraction of oral drug mass absorbed into mucosa segment" persistable="0" formulaId="3996" />
    <Observer id="4132" entityId="vAe1ucKWEkqU5EMg1v4_Rw" name="Concentration in lumen" path="aza_ref_po_100mg|Organism|Lumen|ColonDescendens|6-mercaptopurine|Concentration in lumen" unit="µmol/l" persistable="0" formulaId="4133" />
    <Observer id="4134" entityId="m3FFsfenLEmTXCjKeAG7vA" name="Fraction of oral drug mass absorbed into mucosa segment" path="aza_ref_po_100mg|Organism|Lumen|ColonDescendens|6-mercaptopurine|Fraction of oral drug mass absorbed into mucosa segment" persistable="0" formulaId="4135" />
    <Observer id="4172" entityId="iRTRoWGorkqre8Fr0nYIWg" name="Concentration in lumen" path="aza_ref_po_100mg|Organism|Lumen|ColonDescendens|azathioprine|Concentration in lumen" unit="µmol/l" persistable="0" formulaId="4173" />
    <Observer id="4174" entityId="9FMzDqtRyEKfwPKnHJYseQ" name="Fraction of oral drug mass absorbed into mucosa segment" path="aza_ref_po_100mg|Organism|Lumen|ColonDescendens|azathioprine|Fraction of oral drug mass absorbed into mucosa segment" persistable="0" formulaId="4175" />
    <Observer id="4311" entityId="3lsQBqnmZkKtndm6XqYMMQ" name="Concentration in lumen" path="aza_ref_po_100mg|Organism|Lumen|ColonSigmoid|6-mercaptopurine|Concentration in lumen" unit="µmol/l" persistable="0" formulaId="4312" />
    <Observer id="4313" entityId="CxGwbuDdzEGyrhZ-xuuoyg" name="Fraction of oral drug mass absorbed into mucosa segment" path="aza_ref_po_100mg|Organism|Lumen|ColonSigmoid|6-mercaptopurine|Fraction of oral drug mass absorbed into mucosa segment" persistable="0" formulaId="4314" />
    <Observer id="4351" entityId="LOCyHOmHfECcBc8VMSePHA" name="Concentration in lumen" path="aza_ref_po_100mg|Organism|Lumen|ColonSigmoid|azathioprine|Concentration in lumen" unit="µmol/l" persistable="0" formulaId="4352" />
    <Observer id="4353" entityId="G1Saq_GHKk6w2lwBw5Vkkw" name="Fraction of oral drug mass absorbed into mucosa segment" path="aza_ref_po_100mg|Organism|Lumen|ColonSigmoid|azathioprine|Fraction of oral drug mass absorbed into mucosa segment" persistable="0" formulaId="4354" />
    <Observer id="4489" entityId="8vlaHXAfoESaTEJiX_BA3Q" name="Concentration in lumen" path="aza_ref_po_100mg|Organism|Lumen|Rectum|6-mercaptopurine|Concentration in lumen" unit="µmol/l" persistable="0" formulaId="4490" />
    <Observer id="4491" entityId="1g_k5E7Da0OH_cuhkaV7mA" name="Fraction of oral drug mass absorbed into mucosa segment" path="aza_ref_po_100mg|Organism|Lumen|Rectum|6-mercaptopurine|Fraction of oral drug mass absorbed into mucosa segment" persistable="0" formulaId="4492" />
    <Observer id="4529" entityId="-I4KgLT5VUyvyAttZxTD-g" name="Concentration in lumen" path="aza_ref_po_100mg|Organism|Lumen|Rectum|azathioprine|Concentration in lumen" unit="µmol/l" persistable="0" formulaId="4530" />
    <Observer id="4531" entityId="4uX05sz8f0yih1r4SDLASQ" name="Fraction of oral drug mass absorbed into mucosa segment" path="aza_ref_po_100mg|Organism|Lumen|Rectum|azathioprine|Fraction of oral drug mass absorbed into mucosa segment" persistable="0" formulaId="4532" />
    <Observer id="4558" entityId="tHh6ZcberEKZig4kd80HUQ" name="Fraction excreted to feces" path="aza_ref_po_100mg|Organism|Lumen|Feces|6-mercaptopurine|Fraction excreted to feces" persistable="0" formulaId="4559" />
    <Observer id="4563" entityId="B9zFQVvjZUeTuRl-uUCx5w" name="Fraction excreted to feces" path="aza_ref_po_100mg|Organism|Lumen|Feces|azathioprine|Fraction excreted to feces" persistable="0" formulaId="4564" />
    <Observer id="4565" entityId="ufJ3C3RFjUGbEdVvOF4XfQ" name="Fraction dissolved" path="aza_ref_po_100mg|Organism|Lumen|6-mercaptopurine|Fraction dissolved" persistable="0" formulaId="4567" />
    <Observer id="4568" entityId="TN9ALYhH9kSWtvuZrC3YNA" name="Fraction of oral drug mass absorbed into mucosa" path="aza_ref_po_100mg|Organism|Lumen|6-mercaptopurine|Fraction of oral drug mass absorbed into mucosa" persistable="1" formulaId="4569" />
    <Observer id="4570" entityId="MrOpOxOWMUCiPkNhekFW2Q" name="Fraction dissolved" path="aza_ref_po_100mg|Organism|Lumen|azathioprine|Fraction dissolved" persistable="0" formulaId="4572" />
    <Observer id="4573" entityId="mR9vOpKJl0eTet63HREWXA" name="Fraction of oral drug mass absorbed into mucosa" path="aza_ref_po_100mg|Organism|Lumen|azathioprine|Fraction of oral drug mass absorbed into mucosa" persistable="1" formulaId="4574" />
    <Observer id="4640" entityId="vpyOl6YKjU60nPtVRzMfLw" name="Concentration in container" path="aza_ref_po_100mg|Organism|Stomach|Plasma|GSTA1|Concentration in container" unit="µmol/l" persistable="0" formulaId="4641" />
    <Observer id="4660" entityId="OkgQdeXRakeOUThZbbyPGQ" name="Concentration in container" path="aza_ref_po_100mg|Organism|Stomach|Plasma|XDH|Concentration in container" unit="µmol/l" persistable="0" formulaId="4661" />
    <Observer id="4667" entityId="JAgQ43h8WUeZCBm_WoSOcw" name="Concentration in container" path="aza_ref_po_100mg|Organism|Stomach|Plasma|6-mercaptopurine|Concentration in container" unit="µmol/l" persistable="0" formulaId="4668" />
    <Observer id="4674" entityId="n6dTae7ie0OF-MAER82O7A" name="Concentration in container" path="aza_ref_po_100mg|Organism|Stomach|Plasma|azathioprine|Concentration in container" unit="µmol/l" persistable="0" formulaId="4675" />
    <Observer id="4717" entityId="g9e8Th_Ic0C3CqGgq1JNDA" name="Concentration in container" path="aza_ref_po_100mg|Organism|Stomach|BloodCells|GSTA1|Concentration in container" unit="µmol/l" persistable="0" formulaId="4718" />
    <Observer id="4737" entityId="aO9r0QPSkkWz2NhDtfAp1A" name="Concentration in container" path="aza_ref_po_100mg|Organism|Stomach|BloodCells|XDH|Concentration in container" unit="µmol/l" persistable="0" formulaId="4738" />
    <Observer id="4744" entityId="280kyLFdQk2v3n50_L8RTQ" name="Concentration in container" path="aza_ref_po_100mg|Organism|Stomach|BloodCells|6-mercaptopurine|Concentration in container" unit="µmol/l" persistable="0" formulaId="4745" />
    <Observer id="4751" entityId="d3mLnxhAfU2HjsDISPQCLw" name="Concentration in container" path="aza_ref_po_100mg|Organism|Stomach|BloodCells|azathioprine|Concentration in container" unit="µmol/l" persistable="0" formulaId="4752" />
    <Observer id="4784" entityId="hNOSBxAYYkuHPC-L-PvLWQ" name="Concentration in container" path="aza_ref_po_100mg|Organism|Stomach|Interstitial|6-mercaptopurine|Concentration in container" unit="µmol/l" persistable="0" formulaId="4785" />
    <Observer id="4792" entityId="TDpswPEQjUWIBZZtQRheQA" name="Concentration in container" path="aza_ref_po_100mg|Organism|Stomach|Interstitial|azathioprine|Concentration in container" unit="µmol/l" persistable="0" formulaId="4793" />
    <Observer id="4815" entityId="Ql10KcLw1UyDB4loEN5aFg" name="Concentration in container" path="aza_ref_po_100mg|Organism|Stomach|Intracellular|GSTA1|Concentration in container" unit="µmol/l" persistable="0" formulaId="4816" />
    <Observer id="4833" entityId="G4-D6MWeaEyJRevvGT_LpQ" name="Concentration in container" path="aza_ref_po_100mg|Organism|Stomach|Intracellular|XDH|Concentration in container" unit="µmol/l" persistable="0" formulaId="4834" />
    <Observer id="4841" entityId="mHgTwwInRUmWgK0xb_FkOA" name="Concentration in container" path="aza_ref_po_100mg|Organism|Stomach|Intracellular|6-mercaptopurine|Concentration in container" unit="µmol/l" persistable="0" formulaId="4842" />
    <Observer id="4849" entityId="GxNoFDw-lE2s9VM32E7POw" name="Concentration in container" path="aza_ref_po_100mg|Organism|Stomach|Intracellular|azathioprine|Concentration in container" unit="µmol/l" persistable="0" formulaId="4850" />
    <Observer id="4870" entityId="Xlw7q7K-LUCsaDegk7Qs0A" name="Interstitial Unbound" path="aza_ref_po_100mg|Organism|Stomach|6-mercaptopurine|Interstitial Unbound" unit="µmol/l" persistable="0" formulaId="4871" />
    <Observer id="4872" entityId="Wy3T0nfxokOG-ltUmga1eQ" name="Intracellular Unbound" path="aza_ref_po_100mg|Organism|Stomach|6-mercaptopurine|Intracellular Unbound" unit="µmol/l" persistable="0" formulaId="4873" />
    <Observer id="4874" entityId="sNiJYxRJPk6BCx5dyNH8qg" name="Tissue" path="aza_ref_po_100mg|Organism|Stomach|6-mercaptopurine|Tissue" unit="µmol/l" persistable="0" formulaId="4875" />
    <Observer id="4876" entityId="KJNLkuQU_U666HyB1U8zfA" name="Interstitial Unbound" path="aza_ref_po_100mg|Organism|Stomach|azathioprine|Interstitial Unbound" unit="µmol/l" persistable="0" formulaId="4877" />
    <Observer id="4878" entityId="4-t65U3YfkWGY-gfMn9vDg" name="Intracellular Unbound" path="aza_ref_po_100mg|Organism|Stomach|azathioprine|Intracellular Unbound" unit="µmol/l" persistable="0" formulaId="4879" />
    <Observer id="4880" entityId="R78QgKBqIkKC7xlXMWxSPw" name="Tissue" path="aza_ref_po_100mg|Organism|Stomach|azathioprine|Tissue" unit="µmol/l" persistable="0" formulaId="4881" />
    <Observer id="4973" entityId="JH0Le5kw6kqxM6_sfA-eeg" name="Concentration in container" path="aza_ref_po_100mg|Organism|SmallIntestine|Plasma|GSTA1|Concentration in container" unit="µmol/l" persistable="0" formulaId="4974" />
    <Observer id="4993" entityId="2m7Yg6sHlUOGLVDnmk_KOA" name="Concentration in container" path="aza_ref_po_100mg|Organism|SmallIntestine|Plasma|XDH|Concentration in container" unit="µmol/l" persistable="0" formulaId="4994" />
    <Observer id="5000" entityId="MhkVUNa5x0yW3kafSZ7Sfg" name="Concentration in container" path="aza_ref_po_100mg|Organism|SmallIntestine|Plasma|6-mercaptopurine|Concentration in container" unit="µmol/l" persistable="0" formulaId="5001" />
    <Observer id="5007" entityId="kNidMKuBJ0-tC1thZAFKBA" name="Concentration in container" path="aza_ref_po_100mg|Organism|SmallIntestine|Plasma|azathioprine|Concentration in container" unit="µmol/l" persistable="0" formulaId="5008" />
    <Observer id="5050" entityId="huucOc4UFk2eFAifmt86OA" name="Concentration in container" path="aza_ref_po_100mg|Organism|SmallIntestine|BloodCells|GSTA1|Concentration in container" unit="µmol/l" persistable="0" formulaId="5051" />
    <Observer id="5070" entityId="vUKVbjKZ6U6Vqt2DyudSdg" name="Concentration in container" path="aza_ref_po_100mg|Organism|SmallIntestine|BloodCells|XDH|Concentration in container" unit="µmol/l" persistable="0" formulaId="5071" />
    <Observer id="5077" entityId="SPyZ5SaNWU2_zTCRSl0VWw" name="Concentration in container" path="aza_ref_po_100mg|Organism|SmallIntestine|BloodCells|6-mercaptopurine|Concentration in container" unit="µmol/l" persistable="0" formulaId="5078" />
    <Observer id="5084" entityId="nsMP_9-8R060Ag5MGWl4Rw" name="Concentration in container" path="aza_ref_po_100mg|Organism|SmallIntestine|BloodCells|azathioprine|Concentration in container" unit="µmol/l" persistable="0" formulaId="5085" />
    <Observer id="5117" entityId="M9FTmRHWiU23ahYGE1Qt7A" name="Concentration in container" path="aza_ref_po_100mg|Organism|SmallIntestine|Interstitial|6-mercaptopurine|Concentration in container" unit="µmol/l" persistable="0" formulaId="5118" />
    <Observer id="5125" entityId="O9HtdIKhtUmyb9fGq5ylmg" name="Concentration in container" path="aza_ref_po_100mg|Organism|SmallIntestine|Interstitial|azathioprine|Concentration in container" unit="µmol/l" persistable="0" formulaId="5126" />
    <Observer id="5148" entityId="4Ze9CDwi_kKTttwLTqp1nQ" name="Concentration in container" path="aza_ref_po_100mg|Organism|SmallIntestine|Intracellular|GSTA1|Concentration in container" unit="µmol/l" persistable="0" formulaId="5149" />
    <Observer id="5166" entityId="TzVhAgFZk0auJaQ4bedm7w" name="Concentration in container" path="aza_ref_po_100mg|Organism|SmallIntestine|Intracellular|XDH|Concentration in container" unit="µmol/l" persistable="0" formulaId="5167" />
    <Observer id="5174" entityId="BXa28eoRQ0qkuItkpgRemg" name="Concentration in container" path="aza_ref_po_100mg|Organism|SmallIntestine|Intracellular|6-mercaptopurine|Concentration in container" unit="µmol/l" persistable="0" formulaId="5175" />
    <Observer id="5182" entityId="mwq8KKgfqESXJ1IxWRxgQw" name="Concentration in container" path="aza_ref_po_100mg|Organism|SmallIntestine|Intracellular|azathioprine|Concentration in container" unit="µmol/l" persistable="0" formulaId="5183" />
    <Observer id="5265" entityId="akjHizyiYkSbKxK0N_T32A" name="Concentration in container" path="aza_ref_po_100mg|Organism|SmallIntestine|Mucosa|Duodenum|Plasma|GSTA1|Concentration in container" unit="µmol/l" persistable="0" formulaId="5266" />
    <Observer id="5285" entityId="BsdrjuP1BEi8oiqflX8DxQ" name="Concentration in container" path="aza_ref_po_100mg|Organism|SmallIntestine|Mucosa|Duodenum|Plasma|XDH|Concentration in container" unit="µmol/l" persistable="0" formulaId="5286" />
    <Observer id="5292" entityId="72zrXLlQn0qm8gXEKcwrSg" name="Concentration in container" path="aza_ref_po_100mg|Organism|SmallIntestine|Mucosa|Duodenum|Plasma|6-mercaptopurine|Concentration in container" unit="µmol/l" persistable="0" formulaId="5293" />
    <Observer id="5299" entityId="uofGuxrL-kGVWdx2fQlICg" name="Concentration in container" path="aza_ref_po_100mg|Organism|SmallIntestine|Mucosa|Duodenum|Plasma|azathioprine|Concentration in container" unit="µmol/l" persistable="0" formulaId="5300" />
    <Observer id="5342" entityId="ZmjeIt_lak2GetlUjXKlrA" name="Concentration in container" path="aza_ref_po_100mg|Organism|SmallIntestine|Mucosa|Duodenum|BloodCells|GSTA1|Concentration in container" unit="µmol/l" persistable="0" formulaId="5343" />
    <Observer id="5362" entityId="lGOT5eKcBkKPYVKqjqBkwA" name="Concentration in container" path="aza_ref_po_100mg|Organism|SmallIntestine|Mucosa|Duodenum|BloodCells|XDH|Concentration in container" unit="µmol/l" persistable="0" formulaId="5363" />
    <Observer id="5369" entityId="gX-6fIk7Rk-SE3zk1cxySA" name="Concentration in container" path="aza_ref_po_100mg|Organism|SmallIntestine|Mucosa|Duodenum|BloodCells|6-mercaptopurine|Concentration in container" unit="µmol/l" persistable="0" formulaId="5370" />
    <Observer id="5376" entityId="6LI9OPAJy0qOnEYTDcrGhg" name="Concentration in container" path="aza_ref_po_100mg|Organism|SmallIntestine|Mucosa|Duodenum|BloodCells|azathioprine|Concentration in container" unit="µmol/l" persistable="0" formulaId="5377" />
    <Observer id="5409" entityId="R3P0sCaPdUmIlHOKkORYew" name="Concentration in container" path="aza_ref_po_100mg|Organism|SmallIntestine|Mucosa|Duodenum|Interstitial|6-mercaptopurine|Concentration in container" unit="µmol/l" persistable="0" formulaId="5410" />
    <Observer id="5417" entityId="Hl6SWOJnq026cV-zytQoSA" name="Concentration in container" path="aza_ref_po_100mg|Organism|SmallIntestine|Mucosa|Duodenum|Interstitial|azathioprine|Concentration in container" unit="µmol/l" persistable="0" formulaId="5418" />
    <Observer id="5440" entityId="gss-QgrwsUihlhxMfxGtfg" name="Concentration in container" path="aza_ref_po_100mg|Organism|SmallIntestine|Mucosa|Duodenum|Intracellular|GSTA1|Concentration in container" unit="µmol/l" persistable="0" formulaId="5441" />
    <Observer id="5458" entityId="B4aKverXfku4RgNDK4LzNQ" name="Concentration in container" path="aza_ref_po_100mg|Organism|SmallIntestine|Mucosa|Duodenum|Intracellular|XDH|Concentration in container" unit="µmol/l" persistable="0" formulaId="5459" />
    <Observer id="5466" entityId="v_2m96l1Y0K04Uy0ODS9aA" name="Concentration in container" path="aza_ref_po_100mg|Organism|SmallIntestine|Mucosa|Duodenum|Intracellular|6-mercaptopurine|Concentration in container" unit="µmol/l" persistable="0" formulaId="5467" />
    <Observer id="5474" entityId="CqkWFs5GNkO4GGbQfjFcjA" name="Concentration in container" path="aza_ref_po_100mg|Organism|SmallIntestine|Mucosa|Duodenum|Intracellular|azathioprine|Concentration in container" unit="µmol/l" persistable="0" formulaId="5475" />
    <Observer id="5557" entityId="MS2SXYkglUuwSNzottusyw" name="Concentration in container" path="aza_ref_po_100mg|Organism|SmallIntestine|Mucosa|UpperJejunum|Plasma|GSTA1|Concentration in container" unit="µmol/l" persistable="0" formulaId="5558" />
    <Observer id="5577" entityId="bnERR7TXok-eJe4sUni6TA" name="Concentration in container" path="aza_ref_po_100mg|Organism|SmallIntestine|Mucosa|UpperJejunum|Plasma|XDH|Concentration in container" unit="µmol/l" persistable="0" formulaId="5578" />
    <Observer id="5584" entityId="0dtGtjH7BESSvsoxw43LRA" name="Concentration in container" path="aza_ref_po_100mg|Organism|SmallIntestine|Mucosa|UpperJejunum|Plasma|6-mercaptopurine|Concentration in container" unit="µmol/l" persistable="0" formulaId="5585" />
    <Observer id="5591" entityId="a1ObJkALbEOZX3Tqc4vZaA" name="Concentration in container" path="aza_ref_po_100mg|Organism|SmallIntestine|Mucosa|UpperJejunum|Plasma|azathioprine|Concentration in container" unit="µmol/l" persistable="0" formulaId="5592" />
    <Observer id="5634" entityId="SQV_RTF5hUuxyLC6YIAS3w" name="Concentration in container" path="aza_ref_po_100mg|Organism|SmallIntestine|Mucosa|UpperJejunum|BloodCells|GSTA1|Concentration in container" unit="µmol/l" persistable="0" formulaId="5635" />
    <Observer id="5654" entityId="OEq79Rz8HEyzrI4NiNHg8Q" name="Concentration in container" path="aza_ref_po_100mg|Organism|SmallIntestine|Mucosa|UpperJejunum|BloodCells|XDH|Concentration in container" unit="µmol/l" persistable="0" formulaId="5655" />
    <Observer id="5661" entityId="4HwwdhG_YkizFw2NlYjNOA" name="Concentration in container" path="aza_ref_po_100mg|Organism|SmallIntestine|Mucosa|UpperJejunum|BloodCells|6-mercaptopurine|Concentration in container" unit="µmol/l" persistable="0" formulaId="5662" />
    <Observer id="5668" entityId="mTejo40K-k6957TyOLgJBg" name="Concentration in container" path="aza_ref_po_100mg|Organism|SmallIntestine|Mucosa|UpperJejunum|BloodCells|azathioprine|Concentration in container" unit="µmol/l" persistable="0" formulaId="5669" />
    <Observer id="5701" entityId="WZOXSpmtJkuzYIzzTVT76w" name="Concentration in container" path="aza_ref_po_100mg|Organism|SmallIntestine|Mucosa|UpperJejunum|Interstitial|6-mercaptopurine|Concentration in container" unit="µmol/l" persistable="0" formulaId="5702" />
    <Observer id="5709" entityId="uczWgyAwwECbJw7fXV1miw" name="Concentration in container" path="aza_ref_po_100mg|Organism|SmallIntestine|Mucosa|UpperJejunum|Interstitial|azathioprine|Concentration in container" unit="µmol/l" persistable="0" formulaId="5710" />
    <Observer id="5732" entityId="g_felZeppUS8Mu4QEx6t2w" name="Concentration in container" path="aza_ref_po_100mg|Organism|SmallIntestine|Mucosa|UpperJejunum|Intracellular|GSTA1|Concentration in container" unit="µmol/l" persistable="0" formulaId="5733" />
    <Observer id="5750" entityId="YoQoqHdCAEmHd_coJgahlA" name="Concentration in container" path="aza_ref_po_100mg|Organism|SmallIntestine|Mucosa|UpperJejunum|Intracellular|XDH|Concentration in container" unit="µmol/l" persistable="0" formulaId="5751" />
    <Observer id="5758" entityId="cVOaEe05HEuQLn5r3xPhVQ" name="Concentration in container" path="aza_ref_po_100mg|Organism|SmallIntestine|Mucosa|UpperJejunum|Intracellular|6-mercaptopurine|Concentration in container" unit="µmol/l" persistable="0" formulaId="5759" />
    <Observer id="5766" entityId="HXxw5yjpik-DR9sk-Mvz5A" name="Concentration in container" path="aza_ref_po_100mg|Organism|SmallIntestine|Mucosa|UpperJejunum|Intracellular|azathioprine|Concentration in container" unit="µmol/l" persistable="0" formulaId="5767" />
    <Observer id="5849" entityId="cmtuCztbs0Sgx5nG-G3Kxg" name="Concentration in container" path="aza_ref_po_100mg|Organism|SmallIntestine|Mucosa|LowerJejunum|Plasma|GSTA1|Concentration in container" unit="µmol/l" persistable="0" formulaId="5850" />
    <Observer id="5869" entityId="f8U-ZRcBL0G__-rOOFHQ-Q" name="Concentration in container" path="aza_ref_po_100mg|Organism|SmallIntestine|Mucosa|LowerJejunum|Plasma|XDH|Concentration in container" unit="µmol/l" persistable="0" formulaId="5870" />
    <Observer id="5876" entityId="qnFKjgbBJUO2uSlmTg-hrw" name="Concentration in container" path="aza_ref_po_100mg|Organism|SmallIntestine|Mucosa|LowerJejunum|Plasma|6-mercaptopurine|Concentration in container" unit="µmol/l" persistable="0" formulaId="5877" />
    <Observer id="5883" entityId="8COjjm2G0EKQZN22C2JwKQ" name="Concentration in container" path="aza_ref_po_100mg|Organism|SmallIntestine|Mucosa|LowerJejunum|Plasma|azathioprine|Concentration in container" unit="µmol/l" persistable="0" formulaId="5884" />
    <Observer id="5926" entityId="cN13MCJ5H0G07gAXXMZGsQ" name="Concentration in container" path="aza_ref_po_100mg|Organism|SmallIntestine|Mucosa|LowerJejunum|BloodCells|GSTA1|Concentration in container" unit="µmol/l" persistable="0" formulaId="5927" />
    <Observer id="5946" entityId="lL5iNuqe_kaOjSwLMq1C3A" name="Concentration in container" path="aza_ref_po_100mg|Organism|SmallIntestine|Mucosa|LowerJejunum|BloodCells|XDH|Concentration in container" unit="µmol/l" persistable="0" formulaId="5947" />
    <Observer id="5953" entityId="xgm7FQSSGkOEOyZ2OVrFwA" name="Concentration in container" path="aza_ref_po_100mg|Organism|SmallIntestine|Mucosa|LowerJejunum|BloodCells|6-mercaptopurine|Concentration in container" unit="µmol/l" persistable="0" formulaId="5954" />
    <Observer id="5960" entityId="ZfIAQ6FkqE21n-8pAy4dTQ" name="Concentration in container" path="aza_ref_po_100mg|Organism|SmallIntestine|Mucosa|LowerJejunum|BloodCells|azathioprine|Concentration in container" unit="µmol/l" persistable="0" formulaId="5961" />
    <Observer id="5993" entityId="k15HGlLX8UWiWIxtohh1TA" name="Concentration in container" path="aza_ref_po_100mg|Organism|SmallIntestine|Mucosa|LowerJejunum|Interstitial|6-mercaptopurine|Concentration in container" unit="µmol/l" persistable="0" formulaId="5994" />
    <Observer id="6001" entityId="QHoh8mDzjU-Pe6WDXHcxGQ" name="Concentration in container" path="aza_ref_po_100mg|Organism|SmallIntestine|Mucosa|LowerJejunum|Interstitial|azathioprine|Concentration in container" unit="µmol/l" persistable="0" formulaId="6002" />
    <Observer id="6024" entityId="_Fiy4a8rJk6y9cciwDdksQ" name="Concentration in container" path="aza_ref_po_100mg|Organism|SmallIntestine|Mucosa|LowerJejunum|Intracellular|GSTA1|Concentration in container" unit="µmol/l" persistable="0" formulaId="6025" />
    <Observer id="6042" entityId="ikJbWo_7a0alP_00BIsplg" name="Concentration in container" path="aza_ref_po_100mg|Organism|SmallIntestine|Mucosa|LowerJejunum|Intracellular|XDH|Concentration in container" unit="µmol/l" persistable="0" formulaId="6043" />
    <Observer id="6050" entityId="jALSYGLWWkG63pyyMixEAg" name="Concentration in container" path="aza_ref_po_100mg|Organism|SmallIntestine|Mucosa|LowerJejunum|Intracellular|6-mercaptopurine|Concentration in container" unit="µmol/l" persistable="0" formulaId="6051" />
    <Observer id="6058" entityId="gT1x6zjo3k2mFkLSJjwaPg" name="Concentration in container" path="aza_ref_po_100mg|Organism|SmallIntestine|Mucosa|LowerJejunum|Intracellular|azathioprine|Concentration in container" unit="µmol/l" persistable="0" formulaId="6059" />
    <Observer id="6141" entityId="QsUNUralTUe7VD_SegYUYA" name="Concentration in container" path="aza_ref_po_100mg|Organism|SmallIntestine|Mucosa|UpperIleum|Plasma|GSTA1|Concentration in container" unit="µmol/l" persistable="0" formulaId="6142" />
    <Observer id="6161" entityId="n5kVVIauQk2362Y-1Gteug" name="Concentration in container" path="aza_ref_po_100mg|Organism|SmallIntestine|Mucosa|UpperIleum|Plasma|XDH|Concentration in container" unit="µmol/l" persistable="0" formulaId="6162" />
    <Observer id="6168" entityId="c6Rkjv21BEW9qTtbPr4UzQ" name="Concentration in container" path="aza_ref_po_100mg|Organism|SmallIntestine|Mucosa|UpperIleum|Plasma|6-mercaptopurine|Concentration in container" unit="µmol/l" persistable="0" formulaId="6169" />
    <Observer id="6175" entityId="DoiHl5R_9EqKSAS63JzwHw" name="Concentration in container" path="aza_ref_po_100mg|Organism|SmallIntestine|Mucosa|UpperIleum|Plasma|azathioprine|Concentration in container" unit="µmol/l" persistable="0" formulaId="6176" />
    <Observer id="6218" entityId="QdWuwl1LdkGxBDEoMO_W5w" name="Concentration in container" path="aza_ref_po_100mg|Organism|SmallIntestine|Mucosa|UpperIleum|BloodCells|GSTA1|Concentration in container" unit="µmol/l" persistable="0" formulaId="6219" />
    <Observer id="6238" entityId="toccU7Wmck6ZEv5LwpAtag" name="Concentration in container" path="aza_ref_po_100mg|Organism|SmallIntestine|Mucosa|UpperIleum|BloodCells|XDH|Concentration in container" unit="µmol/l" persistable="0" formulaId="6239" />
    <Observer id="6245" entityId="MoViwrLBfke7R2dmGyN3RQ" name="Concentration in container" path="aza_ref_po_100mg|Organism|SmallIntestine|Mucosa|UpperIleum|BloodCells|6-mercaptopurine|Concentration in container" unit="µmol/l" persistable="0" formulaId="6246" />
    <Observer id="6252" entityId="HUvTd98RnkKovuyNkSAcVg" name="Concentration in container" path="aza_ref_po_100mg|Organism|SmallIntestine|Mucosa|UpperIleum|BloodCells|azathioprine|Concentration in container" unit="µmol/l" persistable="0" formulaId="6253" />
    <Observer id="6285" entityId="KTBrwoFprES32qpZcbvlng" name="Concentration in container" path="aza_ref_po_100mg|Organism|SmallIntestine|Mucosa|UpperIleum|Interstitial|6-mercaptopurine|Concentration in container" unit="µmol/l" persistable="0" formulaId="6286" />
    <Observer id="6293" entityId="eMYVA_W_xkC03Ipv3v2ycw" name="Concentration in container" path="aza_ref_po_100mg|Organism|SmallIntestine|Mucosa|UpperIleum|Interstitial|azathioprine|Concentration in container" unit="µmol/l" persistable="0" formulaId="6294" />
    <Observer id="6316" entityId="6M1RmuVKGkGg5QTZEuoWwg" name="Concentration in container" path="aza_ref_po_100mg|Organism|SmallIntestine|Mucosa|UpperIleum|Intracellular|GSTA1|Concentration in container" unit="µmol/l" persistable="0" formulaId="6317" />
    <Observer id="6334" entityId="ic576_f0g0Oh5PAslv4C9Q" name="Concentration in container" path="aza_ref_po_100mg|Organism|SmallIntestine|Mucosa|UpperIleum|Intracellular|XDH|Concentration in container" unit="µmol/l" persistable="0" formulaId="6335" />
    <Observer id="6342" entityId="DY2IX1ucsUqIlQu0Puv_6w" name="Concentration in container" path="aza_ref_po_100mg|Organism|SmallIntestine|Mucosa|UpperIleum|Intracellular|6-mercaptopurine|Concentration in container" unit="µmol/l" persistable="0" formulaId="6343" />
    <Observer id="6350" entityId="QUNljVo_1Ee5EChyBHfN3g" name="Concentration in container" path="aza_ref_po_100mg|Organism|SmallIntestine|Mucosa|UpperIleum|Intracellular|azathioprine|Concentration in container" unit="µmol/l" persistable="0" formulaId="6351" />
    <Observer id="6433" entityId="pbGQ4D77L0WsBszJtLA6Uw" name="Concentration in container" path="aza_ref_po_100mg|Organism|SmallIntestine|Mucosa|LowerIleum|Plasma|GSTA1|Concentration in container" unit="µmol/l" persistable="0" formulaId="6434" />
    <Observer id="6453" entityId="9r6rWSkubE2PNlL9v32fdA" name="Concentration in container" path="aza_ref_po_100mg|Organism|SmallIntestine|Mucosa|LowerIleum|Plasma|XDH|Concentration in container" unit="µmol/l" persistable="0" formulaId="6454" />
    <Observer id="6460" entityId="ekanNn_dw0KKrd5cZUD6Dw" name="Concentration in container" path="aza_ref_po_100mg|Organism|SmallIntestine|Mucosa|LowerIleum|Plasma|6-mercaptopurine|Concentration in container" unit="µmol/l" persistable="0" formulaId="6461" />
    <Observer id="6467" entityId="zsQlssXmGk6LJnp4Ii7J_Q" name="Concentration in container" path="aza_ref_po_100mg|Organism|SmallIntestine|Mucosa|LowerIleum|Plasma|azathioprine|Concentration in container" unit="µmol/l" persistable="0" formulaId="6468" />
    <Observer id="6510" entityId="mgnai1pAOkeAf9B35MJ5rw" name="Concentration in container" path="aza_ref_po_100mg|Organism|SmallIntestine|Mucosa|LowerIleum|BloodCells|GSTA1|Concentration in container" unit="µmol/l" persistable="0" formulaId="6511" />
    <Observer id="6530" entityId="hY5Ef1AByEypgBEMQsnFkA" name="Concentration in container" path="aza_ref_po_100mg|Organism|SmallIntestine|Mucosa|LowerIleum|BloodCells|XDH|Concentration in container" unit="µmol/l" persistable="0" formulaId="6531" />
    <Observer id="6537" entityId="gNlyPr7YdEOfzREOticyeQ" name="Concentration in container" path="aza_ref_po_100mg|Organism|SmallIntestine|Mucosa|LowerIleum|BloodCells|6-mercaptopurine|Concentration in container" unit="µmol/l" persistable="0" formulaId="6538" />
    <Observer id="6544" entityId="MJOUY6NT406ex5Rtluu0qA" name="Concentration in container" path="aza_ref_po_100mg|Organism|SmallIntestine|Mucosa|LowerIleum|BloodCells|azathioprine|Concentration in container" unit="µmol/l" persistable="0" formulaId="6545" />
    <Observer id="6577" entityId="VWdusfoaiUupovEEa0al7Q" name="Concentration in container" path="aza_ref_po_100mg|Organism|SmallIntestine|Mucosa|LowerIleum|Interstitial|6-mercaptopurine|Concentration in container" unit="µmol/l" persistable="0" formulaId="6578" />
    <Observer id="6585" entityId="MsS2rVdyRUiu2bV47WDS_w" name="Concentration in container" path="aza_ref_po_100mg|Organism|SmallIntestine|Mucosa|LowerIleum|Interstitial|azathioprine|Concentration in container" unit="µmol/l" persistable="0" formulaId="6586" />
    <Observer id="6608" entityId="yMpuHyonMU6wPcHYNskszw" name="Concentration in container" path="aza_ref_po_100mg|Organism|SmallIntestine|Mucosa|LowerIleum|Intracellular|GSTA1|Concentration in container" unit="µmol/l" persistable="0" formulaId="6609" />
    <Observer id="6626" entityId="iM5UjQvMb0C8gDjHLJ5c9g" name="Concentration in container" path="aza_ref_po_100mg|Organism|SmallIntestine|Mucosa|LowerIleum|Intracellular|XDH|Concentration in container" unit="µmol/l" persistable="0" formulaId="6627" />
    <Observer id="6634" entityId="W4yTxTmWaUWmVS14piBMrg" name="Concentration in container" path="aza_ref_po_100mg|Organism|SmallIntestine|Mucosa|LowerIleum|Intracellular|6-mercaptopurine|Concentration in container" unit="µmol/l" persistable="0" formulaId="6635" />
    <Observer id="6642" entityId="7J0oJWujl0KYfkbNnYlzkQ" name="Concentration in container" path="aza_ref_po_100mg|Organism|SmallIntestine|Mucosa|LowerIleum|Intracellular|azathioprine|Concentration in container" unit="µmol/l" persistable="0" formulaId="6643" />
    <Observer id="6663" entityId="wLJVsTO5sUi4AQdtcVaPqA" name="Interstitial Unbound" path="aza_ref_po_100mg|Organism|SmallIntestine|6-mercaptopurine|Interstitial Unbound" unit="µmol/l" persistable="0" formulaId="6664" />
    <Observer id="6665" entityId="PdWxVj7i00C6nSvvGLU1zg" name="Intracellular Unbound" path="aza_ref_po_100mg|Organism|SmallIntestine|6-mercaptopurine|Intracellular Unbound" unit="µmol/l" persistable="0" formulaId="6666" />
    <Observer id="6667" entityId="jMjPqeIdSkCuiRucPO7oQg" name="Total Tissue (Small Intestine)" path="aza_ref_po_100mg|Organism|SmallIntestine|6-mercaptopurine|Total Tissue (Small Intestine)" unit="µmol/l" persistable="0" formulaId="6668" />
    <Observer id="6669" entityId="W08q59anU0OedjlktYNdCA" name="Interstitial Unbound" path="aza_ref_po_100mg|Organism|SmallIntestine|azathioprine|Interstitial Unbound" unit="µmol/l" persistable="0" formulaId="6670" />
    <Observer id="6671" entityId="QiJ2e4VzSUmhPy91wmVQVQ" name="Intracellular Unbound" path="aza_ref_po_100mg|Organism|SmallIntestine|azathioprine|Intracellular Unbound" unit="µmol/l" persistable="0" formulaId="6672" />
    <Observer id="6673" entityId="u09vSTe460e1wzonR1nG3Q" name="Total Tissue (Small Intestine)" path="aza_ref_po_100mg|Organism|SmallIntestine|azathioprine|Total Tissue (Small Intestine)" unit="µmol/l" persistable="0" formulaId="6674" />
    <Observer id="6769" entityId="g4px2pqObU24H2aSEBd0UA" name="Concentration in container" path="aza_ref_po_100mg|Organism|LargeIntestine|Plasma|GSTA1|Concentration in container" unit="µmol/l" persistable="0" formulaId="6770" />
    <Observer id="6789" entityId="OqztwGsDM0642mO-PBcaQw" name="Concentration in container" path="aza_ref_po_100mg|Organism|LargeIntestine|Plasma|XDH|Concentration in container" unit="µmol/l" persistable="0" formulaId="6790" />
    <Observer id="6796" entityId="O3cF4sJjsUGxA3Bfl1C3Yg" name="Concentration in container" path="aza_ref_po_100mg|Organism|LargeIntestine|Plasma|6-mercaptopurine|Concentration in container" unit="µmol/l" persistable="0" formulaId="6797" />
    <Observer id="6803" entityId="PerCg3b9WUCoTKmuJrE7-Q" name="Concentration in container" path="aza_ref_po_100mg|Organism|LargeIntestine|Plasma|azathioprine|Concentration in container" unit="µmol/l" persistable="0" formulaId="6804" />
    <Observer id="6846" entityId="42H4mo8wwEyb_uIphvU4BA" name="Concentration in container" path="aza_ref_po_100mg|Organism|LargeIntestine|BloodCells|GSTA1|Concentration in container" unit="µmol/l" persistable="0" formulaId="6847" />
    <Observer id="6866" entityId="y-TTClapEUuZJw2va4RGCw" name="Concentration in container" path="aza_ref_po_100mg|Organism|LargeIntestine|BloodCells|XDH|Concentration in container" unit="µmol/l" persistable="0" formulaId="6867" />
    <Observer id="6873" entityId="rycEBG9Us0ePUhjnBbSVDA" name="Concentration in container" path="aza_ref_po_100mg|Organism|LargeIntestine|BloodCells|6-mercaptopurine|Concentration in container" unit="µmol/l" persistable="0" formulaId="6874" />
    <Observer id="6880" entityId="5sSeLsYKkE6G_8l13yQ_1w" name="Concentration in container" path="aza_ref_po_100mg|Organism|LargeIntestine|BloodCells|azathioprine|Concentration in container" unit="µmol/l" persistable="0" formulaId="6881" />
    <Observer id="6913" entityId="6y2XULM5dk-iZGDf6WP66Q" name="Concentration in container" path="aza_ref_po_100mg|Organism|LargeIntestine|Interstitial|6-mercaptopurine|Concentration in container" unit="µmol/l" persistable="0" formulaId="6914" />
    <Observer id="6921" entityId="XDprrLbZqUyfh2atRf9cOA" name="Concentration in container" path="aza_ref_po_100mg|Organism|LargeIntestine|Interstitial|azathioprine|Concentration in container" unit="µmol/l" persistable="0" formulaId="6922" />
    <Observer id="6944" entityId="GXJAbONGgEe3405A8bFG2w" name="Concentration in container" path="aza_ref_po_100mg|Organism|LargeIntestine|Intracellular|GSTA1|Concentration in container" unit="µmol/l" persistable="0" formulaId="6945" />
    <Observer id="6962" entityId="UD8M7HqJ_06i6A9B2ybKvg" name="Concentration in container" path="aza_ref_po_100mg|Organism|LargeIntestine|Intracellular|XDH|Concentration in container" unit="µmol/l" persistable="0" formulaId="6963" />
    <Observer id="6970" entityId="OrH2RC2qokic_2D1gW1H7g" name="Concentration in container" path="aza_ref_po_100mg|Organism|LargeIntestine|Intracellular|6-mercaptopurine|Concentration in container" unit="µmol/l" persistable="0" formulaId="6971" />
    <Observer id="6978" entityId="FAH4sL5wwk2488LdJ2tjUQ" name="Concentration in container" path="aza_ref_po_100mg|Organism|LargeIntestine|Intracellular|azathioprine|Concentration in container" unit="µmol/l" persistable="0" formulaId="6979" />
    <Observer id="7061" entityId="6ZdNEomSL0iOHujGV0XMeA" name="Concentration in container" path="aza_ref_po_100mg|Organism|LargeIntestine|Mucosa|Caecum|Plasma|GSTA1|Concentration in container" unit="µmol/l" persistable="0" formulaId="7062" />
    <Observer id="7081" entityId="0cn2L9u4IU22FAPCSdOrqQ" name="Concentration in container" path="aza_ref_po_100mg|Organism|LargeIntestine|Mucosa|Caecum|Plasma|XDH|Concentration in container" unit="µmol/l" persistable="0" formulaId="7082" />
    <Observer id="7088" entityId="EBNlFVCoz0y8EybWvfY8bQ" name="Concentration in container" path="aza_ref_po_100mg|Organism|LargeIntestine|Mucosa|Caecum|Plasma|6-mercaptopurine|Concentration in container" unit="µmol/l" persistable="0" formulaId="7089" />
    <Observer id="7095" entityId="rOYLT39qHkaFaEHd9cCR0g" name="Concentration in container" path="aza_ref_po_100mg|Organism|LargeIntestine|Mucosa|Caecum|Plasma|azathioprine|Concentration in container" unit="µmol/l" persistable="0" formulaId="7096" />
    <Observer id="7138" entityId="1Zep8ZDy20SKsVoAGNv69w" name="Concentration in container" path="aza_ref_po_100mg|Organism|LargeIntestine|Mucosa|Caecum|BloodCells|GSTA1|Concentration in container" unit="µmol/l" persistable="0" formulaId="7139" />
    <Observer id="7158" entityId="UarWqRYvmESlDaBiGT4L3A" name="Concentration in container" path="aza_ref_po_100mg|Organism|LargeIntestine|Mucosa|Caecum|BloodCells|XDH|Concentration in container" unit="µmol/l" persistable="0" formulaId="7159" />
    <Observer id="7165" entityId="bEqQSs9UM0mRkMwE6DgtcQ" name="Concentration in container" path="aza_ref_po_100mg|Organism|LargeIntestine|Mucosa|Caecum|BloodCells|6-mercaptopurine|Concentration in container" unit="µmol/l" persistable="0" formulaId="7166" />
    <Observer id="7172" entityId="ukpaGntr6UGQa1ZgQhhdQg" name="Concentration in container" path="aza_ref_po_100mg|Organism|LargeIntestine|Mucosa|Caecum|BloodCells|azathioprine|Concentration in container" unit="µmol/l" persistable="0" formulaId="7173" />
    <Observer id="7205" entityId="FhqMGd5bhEGGCl0WNn8Jqw" name="Concentration in container" path="aza_ref_po_100mg|Organism|LargeIntestine|Mucosa|Caecum|Interstitial|6-mercaptopurine|Concentration in container" unit="µmol/l" persistable="0" formulaId="7206" />
    <Observer id="7213" entityId="6UNe11WLk0KTpR9Wd9vTmg" name="Concentration in container" path="aza_ref_po_100mg|Organism|LargeIntestine|Mucosa|Caecum|Interstitial|azathioprine|Concentration in container" unit="µmol/l" persistable="0" formulaId="7214" />
    <Observer id="7236" entityId="vbdzIW3GZkikkUNLSlOY7A" name="Concentration in container" path="aza_ref_po_100mg|Organism|LargeIntestine|Mucosa|Caecum|Intracellular|GSTA1|Concentration in container" unit="µmol/l" persistable="0" formulaId="7237" />
    <Observer id="7254" entityId="YylgxHKAsEyjC6gwvgoR9A" name="Concentration in container" path="aza_ref_po_100mg|Organism|LargeIntestine|Mucosa|Caecum|Intracellular|XDH|Concentration in container" unit="µmol/l" persistable="0" formulaId="7255" />
    <Observer id="7262" entityId="Z20dlsQRJEuMp0flKy0bSQ" name="Concentration in container" path="aza_ref_po_100mg|Organism|LargeIntestine|Mucosa|Caecum|Intracellular|6-mercaptopurine|Concentration in container" unit="µmol/l" persistable="0" formulaId="7263" />
    <Observer id="7270" entityId="1U6AhFBLUkOl4Gzoc7ASpA" name="Concentration in container" path="aza_ref_po_100mg|Organism|LargeIntestine|Mucosa|Caecum|Intracellular|azathioprine|Concentration in container" unit="µmol/l" persistable="0" formulaId="7271" />
    <Observer id="7353" entityId="witj1E4KQU-jHNI0giawGA" name="Concentration in container" path="aza_ref_po_100mg|Organism|LargeIntestine|Mucosa|ColonAscendens|Plasma|GSTA1|Concentration in container" unit="µmol/l" persistable="0" formulaId="7354" />
    <Observer id="7373" entityId="8MS87Ubdy0y0y3oQbGfv9g" name="Concentration in container" path="aza_ref_po_100mg|Organism|LargeIntestine|Mucosa|ColonAscendens|Plasma|XDH|Concentration in container" unit="µmol/l" persistable="0" formulaId="7374" />
    <Observer id="7380" entityId="kv4Uz0G79kCnPjoKNjN59Q" name="Concentration in container" path="aza_ref_po_100mg|Organism|LargeIntestine|Mucosa|ColonAscendens|Plasma|6-mercaptopurine|Concentration in container" unit="µmol/l" persistable="0" formulaId="7381" />
    <Observer id="7387" entityId="TgPPmGhYqkCllKmPxS14Kw" name="Concentration in container" path="aza_ref_po_100mg|Organism|LargeIntestine|Mucosa|ColonAscendens|Plasma|azathioprine|Concentration in container" unit="µmol/l" persistable="0" formulaId="7388" />
    <Observer id="7430" entityId="Ow4V8fuZE06b1UQzIoPJWQ" name="Concentration in container" path="aza_ref_po_100mg|Organism|LargeIntestine|Mucosa|ColonAscendens|BloodCells|GSTA1|Concentration in container" unit="µmol/l" persistable="0" formulaId="7431" />
    <Observer id="7450" entityId="X4VaS3ToQ0SyN8sUbVqqvA" name="Concentration in container" path="aza_ref_po_100mg|Organism|LargeIntestine|Mucosa|ColonAscendens|BloodCells|XDH|Concentration in container" unit="µmol/l" persistable="0" formulaId="7451" />
    <Observer id="7457" entityId="3Rd18tP_6kK8NDPVnFDGHw" name="Concentration in container" path="aza_ref_po_100mg|Organism|LargeIntestine|Mucosa|ColonAscendens|BloodCells|6-mercaptopurine|Concentration in container" unit="µmol/l" persistable="0" formulaId="7458" />
    <Observer id="7464" entityId="SC3VL8sJ2kurmuPTE2UF1A" name="Concentration in container" path="aza_ref_po_100mg|Organism|LargeIntestine|Mucosa|ColonAscendens|BloodCells|azathioprine|Concentration in container" unit="µmol/l" persistable="0" formulaId="7465" />
    <Observer id="7497" entityId="43GVKOLppkCl-VZOAHgIFA" name="Concentration in container" path="aza_ref_po_100mg|Organism|LargeIntestine|Mucosa|ColonAscendens|Interstitial|6-mercaptopurine|Concentration in container" unit="µmol/l" persistable="0" formulaId="7498" />
    <Observer id="7505" entityId="ERKFxYK65k2oHSngncQJeg" name="Concentration in container" path="aza_ref_po_100mg|Organism|LargeIntestine|Mucosa|ColonAscendens|Interstitial|azathioprine|Concentration in container" unit="µmol/l" persistable="0" formulaId="7506" />
    <Observer id="7528" entityId="v3YgFFNjxkuj3T5X0z2oGA" name="Concentration in container" path="aza_ref_po_100mg|Organism|LargeIntestine|Mucosa|ColonAscendens|Intracellular|GSTA1|Concentration in container" unit="µmol/l" persistable="0" formulaId="7529" />
    <Observer id="7546" entityId="TRUcK83PGUiGhuhNVAS2VQ" name="Concentration in container" path="aza_ref_po_100mg|Organism|LargeIntestine|Mucosa|ColonAscendens|Intracellular|XDH|Concentration in container" unit="µmol/l" persistable="0" formulaId="7547" />
    <Observer id="7554" entityId="heYwc52kLUuVXpWaGIJGlQ" name="Concentration in container" path="aza_ref_po_100mg|Organism|LargeIntestine|Mucosa|ColonAscendens|Intracellular|6-mercaptopurine|Concentration in container" unit="µmol/l" persistable="0" formulaId="7555" />
    <Observer id="7562" entityId="k2w9wWAK0Uqhs_gtB7diPQ" name="Concentration in container" path="aza_ref_po_100mg|Organism|LargeIntestine|Mucosa|ColonAscendens|Intracellular|azathioprine|Concentration in container" unit="µmol/l" persistable="0" formulaId="7563" />
    <Observer id="7645" entityId="GpjskPuu50GNpfBOyDmJrg" name="Concentration in container" path="aza_ref_po_100mg|Organism|LargeIntestine|Mucosa|ColonTransversum|Plasma|GSTA1|Concentration in container" unit="µmol/l" persistable="0" formulaId="7646" />
    <Observer id="7665" entityId="LFkgUD0bK0W6je2tYQjhyA" name="Concentration in container" path="aza_ref_po_100mg|Organism|LargeIntestine|Mucosa|ColonTransversum|Plasma|XDH|Concentration in container" unit="µmol/l" persistable="0" formulaId="7666" />
    <Observer id="7672" entityId="dbLpusv-QEGQvVc-StoOdw" name="Concentration in container" path="aza_ref_po_100mg|Organism|LargeIntestine|Mucosa|ColonTransversum|Plasma|6-mercaptopurine|Concentration in container" unit="µmol/l" persistable="0" formulaId="7673" />
    <Observer id="7679" entityId="JG869EOOwkW8CKUmYi-zCw" name="Concentration in container" path="aza_ref_po_100mg|Organism|LargeIntestine|Mucosa|ColonTransversum|Plasma|azathioprine|Concentration in container" unit="µmol/l" persistable="0" formulaId="7680" />
    <Observer id="7722" entityId="M6oNHrkx10OR7NrXr0YJ1w" name="Concentration in container" path="aza_ref_po_100mg|Organism|LargeIntestine|Mucosa|ColonTransversum|BloodCells|GSTA1|Concentration in container" unit="µmol/l" persistable="0" formulaId="7723" />
    <Observer id="7742" entityId="-jgF2gKFzEG59I-JKOmsmg" name="Concentration in container" path="aza_ref_po_100mg|Organism|LargeIntestine|Mucosa|ColonTransversum|BloodCells|XDH|Concentration in container" unit="µmol/l" persistable="0" formulaId="7743" />
    <Observer id="7749" entityId="OITLrou2vUut15T4wvzBlA" name="Concentration in container" path="aza_ref_po_100mg|Organism|LargeIntestine|Mucosa|ColonTransversum|BloodCells|6-mercaptopurine|Concentration in container" unit="µmol/l" persistable="0" formulaId="7750" />
    <Observer id="7756" entityId="PjI6C5ggvUi6KcQEcrmS5A" name="Concentration in container" path="aza_ref_po_100mg|Organism|LargeIntestine|Mucosa|ColonTransversum|BloodCells|azathioprine|Concentration in container" unit="µmol/l" persistable="0" formulaId="7757" />
    <Observer id="7789" entityId="UPx332bez0WA19yGzaZtSA" name="Concentration in container" path="aza_ref_po_100mg|Organism|LargeIntestine|Mucosa|ColonTransversum|Interstitial|6-mercaptopurine|Concentration in container" unit="µmol/l" persistable="0" formulaId="7790" />
    <Observer id="7797" entityId="SVskk0Su7UmYbArWZnwZQw" name="Concentration in container" path="aza_ref_po_100mg|Organism|LargeIntestine|Mucosa|ColonTransversum|Interstitial|azathioprine|Concentration in container" unit="µmol/l" persistable="0" formulaId="7798" />
    <Observer id="7820" entityId="tleojxiCYE2ErH58jOK6Kg" name="Concentration in container" path="aza_ref_po_100mg|Organism|LargeIntestine|Mucosa|ColonTransversum|Intracellular|GSTA1|Concentration in container" unit="µmol/l" persistable="0" formulaId="7821" />
    <Observer id="7838" entityId="pneZlqaU6kWGJ7HfqwVKxg" name="Concentration in container" path="aza_ref_po_100mg|Organism|LargeIntestine|Mucosa|ColonTransversum|Intracellular|XDH|Concentration in container" unit="µmol/l" persistable="0" formulaId="7839" />
    <Observer id="7846" entityId="9acpkq77fEqfLQUx9yOcig" name="Concentration in container" path="aza_ref_po_100mg|Organism|LargeIntestine|Mucosa|ColonTransversum|Intracellular|6-mercaptopurine|Concentration in container" unit="µmol/l" persistable="0" formulaId="7847" />
    <Observer id="7854" entityId="yVU9zSpi0kqEhTOjgfrAnw" name="Concentration in container" path="aza_ref_po_100mg|Organism|LargeIntestine|Mucosa|ColonTransversum|Intracellular|azathioprine|Concentration in container" unit="µmol/l" persistable="0" formulaId="7855" />
    <Observer id="7937" entityId="cv7nZhamX02MpOVW7srADA" name="Concentration in container" path="aza_ref_po_100mg|Organism|LargeIntestine|Mucosa|ColonDescendens|Plasma|GSTA1|Concentration in container" unit="µmol/l" persistable="0" formulaId="7938" />
    <Observer id="7957" entityId="YEcfh-vSAkuPv92Djb-CQQ" name="Concentration in container" path="aza_ref_po_100mg|Organism|LargeIntestine|Mucosa|ColonDescendens|Plasma|XDH|Concentration in container" unit="µmol/l" persistable="0" formulaId="7958" />
    <Observer id="7964" entityId="Uh3ayZr530e250g6_FI5Ng" name="Concentration in container" path="aza_ref_po_100mg|Organism|LargeIntestine|Mucosa|ColonDescendens|Plasma|6-mercaptopurine|Concentration in container" unit="µmol/l" persistable="0" formulaId="7965" />
    <Observer id="7971" entityId="RfnFbvLaw02f4WwwqzMrJw" name="Concentration in container" path="aza_ref_po_100mg|Organism|LargeIntestine|Mucosa|ColonDescendens|Plasma|azathioprine|Concentration in container" unit="µmol/l" persistable="0" formulaId="7972" />
    <Observer id="8014" entityId="faZGqzSQ-UqSpTH7Slpdsw" name="Concentration in container" path="aza_ref_po_100mg|Organism|LargeIntestine|Mucosa|ColonDescendens|BloodCells|GSTA1|Concentration in container" unit="µmol/l" persistable="0" formulaId="8015" />
    <Observer id="8034" entityId="HrHbzaLxh0mLpTZtKIbpiA" name="Concentration in container" path="aza_ref_po_100mg|Organism|LargeIntestine|Mucosa|ColonDescendens|BloodCells|XDH|Concentration in container" unit="µmol/l" persistable="0" formulaId="8035" />
    <Observer id="8041" entityId="lAhNHVjPbkG5kHOlg9EWXw" name="Concentration in container" path="aza_ref_po_100mg|Organism|LargeIntestine|Mucosa|ColonDescendens|BloodCells|6-mercaptopurine|Concentration in container" unit="µmol/l" persistable="0" formulaId="8042" />
    <Observer id="8048" entityId="633SnmmByU-y-HLgJHvbMA" name="Concentration in container" path="aza_ref_po_100mg|Organism|LargeIntestine|Mucosa|ColonDescendens|BloodCells|azathioprine|Concentration in container" unit="µmol/l" persistable="0" formulaId="8049" />
    <Observer id="8081" entityId="pIbizFFKGEykB-wjG-ne5Q" name="Concentration in container" path="aza_ref_po_100mg|Organism|LargeIntestine|Mucosa|ColonDescendens|Interstitial|6-mercaptopurine|Concentration in container" unit="µmol/l" persistable="0" formulaId="8082" />
    <Observer id="8089" entityId="WaFmsb_vzEa7R61gpCf1AQ" name="Concentration in container" path="aza_ref_po_100mg|Organism|LargeIntestine|Mucosa|ColonDescendens|Interstitial|azathioprine|Concentration in container" unit="µmol/l" persistable="0" formulaId="8090" />
    <Observer id="8112" entityId="HB6Q-z3ugUCQrQXYhRwj6g" name="Concentration in container" path="aza_ref_po_100mg|Organism|LargeIntestine|Mucosa|ColonDescendens|Intracellular|GSTA1|Concentration in container" unit="µmol/l" persistable="0" formulaId="8113" />
    <Observer id="8130" entityId="y4rKpoS_v02FeB48_Sbi6A" name="Concentration in container" path="aza_ref_po_100mg|Organism|LargeIntestine|Mucosa|ColonDescendens|Intracellular|XDH|Concentration in container" unit="µmol/l" persistable="0" formulaId="8131" />
    <Observer id="8138" entityId="qvjZ6zssvk-OxzApaz0ZPg" name="Concentration in container" path="aza_ref_po_100mg|Organism|LargeIntestine|Mucosa|ColonDescendens|Intracellular|6-mercaptopurine|Concentration in container" unit="µmol/l" persistable="0" formulaId="8139" />
    <Observer id="8146" entityId="M0jtO1VJqUqh4v_IQDq1vw" name="Concentration in container" path="aza_ref_po_100mg|Organism|LargeIntestine|Mucosa|ColonDescendens|Intracellular|azathioprine|Concentration in container" unit="µmol/l" persistable="0" formulaId="8147" />
    <Observer id="8229" entityId="XUj3VkaWYUCbialuQfo8Ag" name="Concentration in container" path="aza_ref_po_100mg|Organism|LargeIntestine|Mucosa|ColonSigmoid|Plasma|GSTA1|Concentration in container" unit="µmol/l" persistable="0" formulaId="8230" />
    <Observer id="8249" entityId="mXVJPiO8Q0qyjQX6PKbHuA" name="Concentration in container" path="aza_ref_po_100mg|Organism|LargeIntestine|Mucosa|ColonSigmoid|Plasma|XDH|Concentration in container" unit="µmol/l" persistable="0" formulaId="8250" />
    <Observer id="8256" entityId="r0WFfLoRwEOz7ZX4Vz4pqg" name="Concentration in container" path="aza_ref_po_100mg|Organism|LargeIntestine|Mucosa|ColonSigmoid|Plasma|6-mercaptopurine|Concentration in container" unit="µmol/l" persistable="0" formulaId="8257" />
    <Observer id="8263" entityId="9qMzMBO42Eelzbit5qZY4g" name="Concentration in container" path="aza_ref_po_100mg|Organism|LargeIntestine|Mucosa|ColonSigmoid|Plasma|azathioprine|Concentration in container" unit="µmol/l" persistable="0" formulaId="8264" />
    <Observer id="8306" entityId="7JI2GKN5uE2jRVeZftVgWQ" name="Concentration in container" path="aza_ref_po_100mg|Organism|LargeIntestine|Mucosa|ColonSigmoid|BloodCells|GSTA1|Concentration in container" unit="µmol/l" persistable="0" formulaId="8307" />
    <Observer id="8326" entityId="nKLlUVVe-Eu_tyjAcF7MZQ" name="Concentration in container" path="aza_ref_po_100mg|Organism|LargeIntestine|Mucosa|ColonSigmoid|BloodCells|XDH|Concentration in container" unit="µmol/l" persistable="0" formulaId="8327" />
    <Observer id="8333" entityId="hZSLWAqpJEWgdmDXxPuSGQ" name="Concentration in container" path="aza_ref_po_100mg|Organism|LargeIntestine|Mucosa|ColonSigmoid|BloodCells|6-mercaptopurine|Concentration in container" unit="µmol/l" persistable="0" formulaId="8334" />
    <Observer id="8340" entityId="j5JzEAEcAE2Am5jOx3loGQ" name="Concentration in container" path="aza_ref_po_100mg|Organism|LargeIntestine|Mucosa|ColonSigmoid|BloodCells|azathioprine|Concentration in container" unit="µmol/l" persistable="0" formulaId="8341" />
    <Observer id="8373" entityId="hx6xq2jEdUWrKlVfXL5cIA" name="Concentration in container" path="aza_ref_po_100mg|Organism|LargeIntestine|Mucosa|ColonSigmoid|Interstitial|6-mercaptopurine|Concentration in container" unit="µmol/l" persistable="0" formulaId="8374" />
    <Observer id="8381" entityId="IGApVfabDUGOurfiSbC_uA" name="Concentration in container" path="aza_ref_po_100mg|Organism|LargeIntestine|Mucosa|ColonSigmoid|Interstitial|azathioprine|Concentration in container" unit="µmol/l" persistable="0" formulaId="8382" />
    <Observer id="8404" entityId="rASdgEucGECZZoL15_Y8MQ" name="Concentration in container" path="aza_ref_po_100mg|Organism|LargeIntestine|Mucosa|ColonSigmoid|Intracellular|GSTA1|Concentration in container" unit="µmol/l" persistable="0" formulaId="8405" />
    <Observer id="8422" entityId="McRCEWEqj0ek4NqQ3eHHjg" name="Concentration in container" path="aza_ref_po_100mg|Organism|LargeIntestine|Mucosa|ColonSigmoid|Intracellular|XDH|Concentration in container" unit="µmol/l" persistable="0" formulaId="8423" />
    <Observer id="8430" entityId="nk2LTslkF068TKJH7sjcYQ" name="Concentration in container" path="aza_ref_po_100mg|Organism|LargeIntestine|Mucosa|ColonSigmoid|Intracellular|6-mercaptopurine|Concentration in container" unit="µmol/l" persistable="0" formulaId="8431" />
    <Observer id="8438" entityId="R5RtXhyf0EGWRpfCJV5N8Q" name="Concentration in container" path="aza_ref_po_100mg|Organism|LargeIntestine|Mucosa|ColonSigmoid|Intracellular|azathioprine|Concentration in container" unit="µmol/l" persistable="0" formulaId="8439" />
    <Observer id="8521" entityId="PBSpkJjbD0qe_ngjoRltgQ" name="Concentration in container" path="aza_ref_po_100mg|Organism|LargeIntestine|Mucosa|Rectum|Plasma|GSTA1|Concentration in container" unit="µmol/l" persistable="0" formulaId="8522" />
    <Observer id="8541" entityId="ALVg-wjis0ezz9iIZRHaCg" name="Concentration in container" path="aza_ref_po_100mg|Organism|LargeIntestine|Mucosa|Rectum|Plasma|XDH|Concentration in container" unit="µmol/l" persistable="0" formulaId="8542" />
    <Observer id="8548" entityId="g48BqR9Mg0-y8KMlvgYKdA" name="Concentration in container" path="aza_ref_po_100mg|Organism|LargeIntestine|Mucosa|Rectum|Plasma|6-mercaptopurine|Concentration in container" unit="µmol/l" persistable="0" formulaId="8549" />
    <Observer id="8555" entityId="RhmF04FIj0eFjnwaan4FKQ" name="Concentration in container" path="aza_ref_po_100mg|Organism|LargeIntestine|Mucosa|Rectum|Plasma|azathioprine|Concentration in container" unit="µmol/l" persistable="0" formulaId="8556" />
    <Observer id="8598" entityId="Y63LFeKtZUutkxD_9QaZNg" name="Concentration in container" path="aza_ref_po_100mg|Organism|LargeIntestine|Mucosa|Rectum|BloodCells|GSTA1|Concentration in container" unit="µmol/l" persistable="0" formulaId="8599" />
    <Observer id="8618" entityId="OeJkMz3GwkexAR4il3037w" name="Concentration in container" path="aza_ref_po_100mg|Organism|LargeIntestine|Mucosa|Rectum|BloodCells|XDH|Concentration in container" unit="µmol/l" persistable="0" formulaId="8619" />
    <Observer id="8625" entityId="Qpn7EV7Uv0WSz2ojb2wPPA" name="Concentration in container" path="aza_ref_po_100mg|Organism|LargeIntestine|Mucosa|Rectum|BloodCells|6-mercaptopurine|Concentration in container" unit="µmol/l" persistable="0" formulaId="8626" />
    <Observer id="8632" entityId="i6IDaHr7O0GnhtINNoZ9og" name="Concentration in container" path="aza_ref_po_100mg|Organism|LargeIntestine|Mucosa|Rectum|BloodCells|azathioprine|Concentration in container" unit="µmol/l" persistable="0" formulaId="8633" />
    <Observer id="8665" entityId="wJ_Z2KRQyEOqvbuxQ5oIdw" name="Concentration in container" path="aza_ref_po_100mg|Organism|LargeIntestine|Mucosa|Rectum|Interstitial|6-mercaptopurine|Concentration in container" unit="µmol/l" persistable="0" formulaId="8666" />
    <Observer id="8673" entityId="xqRokQ3LiE-IqlDdgkK6KQ" name="Concentration in container" path="aza_ref_po_100mg|Organism|LargeIntestine|Mucosa|Rectum|Interstitial|azathioprine|Concentration in container" unit="µmol/l" persistable="0" formulaId="8674" />
    <Observer id="8696" entityId="k55_hONhckCH7vRLQYAyYQ" name="Concentration in container" path="aza_ref_po_100mg|Organism|LargeIntestine|Mucosa|Rectum|Intracellular|GSTA1|Concentration in container" unit="µmol/l" persistable="0" formulaId="8697" />
    <Observer id="8714" entityId="N8LGbUB77EKSVU_4BITjSQ" name="Concentration in container" path="aza_ref_po_100mg|Organism|LargeIntestine|Mucosa|Rectum|Intracellular|XDH|Concentration in container" unit="µmol/l" persistable="0" formulaId="8715" />
    <Observer id="8722" entityId="qvmcsdPMkU2Nkd5Y26-O3Q" name="Concentration in container" path="aza_ref_po_100mg|Organism|LargeIntestine|Mucosa|Rectum|Intracellular|6-mercaptopurine|Concentration in container" unit="µmol/l" persistable="0" formulaId="8723" />
    <Observer id="8730" entityId="o0xS6vZTbkSpxG5Ffzmg9Q" name="Concentration in container" path="aza_ref_po_100mg|Organism|LargeIntestine|Mucosa|Rectum|Intracellular|azathioprine|Concentration in container" unit="µmol/l" persistable="0" formulaId="8731" />
    <Observer id="8751" entityId="87Z4jjLlkE6aCDSGsQ9sAg" name="Interstitial Unbound" path="aza_ref_po_100mg|Organism|LargeIntestine|6-mercaptopurine|Interstitial Unbound" unit="µmol/l" persistable="0" formulaId="8752" />
    <Observer id="8753" entityId="J_NKpsifXEqzBNPZkJldRA" name="Intracellular Unbound" path="aza_ref_po_100mg|Organism|LargeIntestine|6-mercaptopurine|Intracellular Unbound" unit="µmol/l" persistable="0" formulaId="8754" />
    <Observer id="8755" entityId="YRIqWsfYhkCKirgxH4AFdQ" name="Total Tissue (Large Intestine)" path="aza_ref_po_100mg|Organism|LargeIntestine|6-mercaptopurine|Total Tissue (Large Intestine)" unit="µmol/l" persistable="0" formulaId="8756" />
    <Observer id="8757" entityId="8UZBaF6WOEeNx5SEfetBBw" name="Interstitial Unbound" path="aza_ref_po_100mg|Organism|LargeIntestine|azathioprine|Interstitial Unbound" unit="µmol/l" persistable="0" formulaId="8758" />
    <Observer id="8759" entityId="aYsQ2GqGIkO-GI0JILEAfw" name="Intracellular Unbound" path="aza_ref_po_100mg|Organism|LargeIntestine|azathioprine|Intracellular Unbound" unit="µmol/l" persistable="0" formulaId="8760" />
    <Observer id="8761" entityId="RESwf7K8oEOo3E9KNpC6Ww" name="Total Tissue (Large Intestine)" path="aza_ref_po_100mg|Organism|LargeIntestine|azathioprine|Total Tissue (Large Intestine)" unit="µmol/l" persistable="0" formulaId="8762" />
    <Observer id="8910" entityId="O7wtJyb_cEuZdjYZ44spQQ" name="Concentration in container" path="aza_ref_po_100mg|Organism|Liver|Periportal|Plasma|GSTA1|Concentration in container" unit="µmol/l" persistable="0" formulaId="8911" />
    <Observer id="8930" entityId="WhPi5C78nEiizNue3ml0vQ" name="Concentration in container" path="aza_ref_po_100mg|Organism|Liver|Periportal|Plasma|XDH|Concentration in container" unit="µmol/l" persistable="0" formulaId="8931" />
    <Observer id="8937" entityId="ePzgRf3S3EyZp4LWdBUIvw" name="Concentration in container" path="aza_ref_po_100mg|Organism|Liver|Periportal|Plasma|6-mercaptopurine|Concentration in container" unit="µmol/l" persistable="0" formulaId="8938" />
    <Observer id="8944" entityId="EophDI207Ee2gI3dSRu04g" name="Concentration in container" path="aza_ref_po_100mg|Organism|Liver|Periportal|Plasma|azathioprine|Concentration in container" unit="µmol/l" persistable="0" formulaId="8945" />
    <Observer id="8987" entityId="ZLDJu7Mce0WCufeD6nri4g" name="Concentration in container" path="aza_ref_po_100mg|Organism|Liver|Periportal|BloodCells|GSTA1|Concentration in container" unit="µmol/l" persistable="0" formulaId="8988" />
    <Observer id="9007" entityId="rqs6_o-cUEyWMUev64bcfA" name="Concentration in container" path="aza_ref_po_100mg|Organism|Liver|Periportal|BloodCells|XDH|Concentration in container" unit="µmol/l" persistable="0" formulaId="9008" />
    <Observer id="9014" entityId="9lgqIFLUu0Oamj9LpwUiEg" name="Concentration in container" path="aza_ref_po_100mg|Organism|Liver|Periportal|BloodCells|6-mercaptopurine|Concentration in container" unit="µmol/l" persistable="0" formulaId="9015" />
    <Observer id="9021" entityId="Va3IjnaVbkKTgVZff2vhJw" name="Concentration in container" path="aza_ref_po_100mg|Organism|Liver|Periportal|BloodCells|azathioprine|Concentration in container" unit="µmol/l" persistable="0" formulaId="9022" />
    <Observer id="9054" entityId="9ujC3az0JU2X5zaWjerFXw" name="Concentration in container" path="aza_ref_po_100mg|Organism|Liver|Periportal|Interstitial|6-mercaptopurine|Concentration in container" unit="µmol/l" persistable="0" formulaId="9055" />
    <Observer id="9062" entityId="-YXUbrkmPkWSwXwpKtceuw" name="Concentration in container" path="aza_ref_po_100mg|Organism|Liver|Periportal|Interstitial|azathioprine|Concentration in container" unit="µmol/l" persistable="0" formulaId="9063" />
    <Observer id="9087" entityId="a2cXOoXtoUyp0hbNNiDp9Q" name="Concentration in container" path="aza_ref_po_100mg|Organism|Liver|Periportal|Intracellular|GSTA1|Concentration in container" unit="µmol/l" persistable="0" formulaId="9088" />
    <Observer id="9105" entityId="ViyGjQO5RkSgGF8MVACkfQ" name="Concentration in container" path="aza_ref_po_100mg|Organism|Liver|Periportal|Intracellular|XDH|Concentration in container" unit="µmol/l" persistable="0" formulaId="9106" />
    <Observer id="9113" entityId="7ZRABAkMBUuVx0ff9__aYA" name="Concentration in container" path="aza_ref_po_100mg|Organism|Liver|Periportal|Intracellular|6-mercaptopurine|Concentration in container" unit="µmol/l" persistable="0" formulaId="9114" />
    <Observer id="9121" entityId="T4lN4wf9BUuB06M6u8jJSQ" name="Concentration in container" path="aza_ref_po_100mg|Organism|Liver|Periportal|Intracellular|azathioprine|Concentration in container" unit="µmol/l" persistable="0" formulaId="9122" />
    <Observer id="9142" entityId="0nKlmfo0nE-9CeRmF-licA" name="Interstitial Unbound" path="aza_ref_po_100mg|Organism|Liver|Periportal|6-mercaptopurine|Interstitial Unbound" unit="µmol/l" persistable="0" formulaId="9143" />
    <Observer id="9144" entityId="kDR-LePaJUmX-VKZx05fEw" name="Intracellular Unbound" path="aza_ref_po_100mg|Organism|Liver|Periportal|6-mercaptopurine|Intracellular Unbound" unit="µmol/l" persistable="0" formulaId="9145" />
    <Observer id="9146" entityId="FxCH0yteVky7Ewad9V7wug" name="Tissue" path="aza_ref_po_100mg|Organism|Liver|Periportal|6-mercaptopurine|Tissue" unit="µmol/l" persistable="0" formulaId="9147" />
    <Observer id="9148" entityId="km4JOlg1gUGc_g9EZJlMXQ" name="Interstitial Unbound" path="aza_ref_po_100mg|Organism|Liver|Periportal|azathioprine|Interstitial Unbound" unit="µmol/l" persistable="0" formulaId="9149" />
    <Observer id="9150" entityId="-nSBI2X0Gke39U_wL0kY4w" name="Intracellular Unbound" path="aza_ref_po_100mg|Organism|Liver|Periportal|azathioprine|Intracellular Unbound" unit="µmol/l" persistable="0" formulaId="9151" />
    <Observer id="9152" entityId="Hmn5OexXf0K-w-7m8aI2Vw" name="Tissue" path="aza_ref_po_100mg|Organism|Liver|Periportal|azathioprine|Tissue" unit="µmol/l" persistable="0" formulaId="9153" />
    <Observer id="9252" entityId="8fcWHP9oHU6O2NkjGcst-g" name="Concentration in container" path="aza_ref_po_100mg|Organism|Liver|Pericentral|Plasma|GSTA1|Concentration in container" unit="µmol/l" persistable="0" formulaId="9253" />
    <Observer id="9272" entityId="e3EhQ9NuP0KLwv2PV6ON8g" name="Concentration in container" path="aza_ref_po_100mg|Organism|Liver|Pericentral|Plasma|XDH|Concentration in container" unit="µmol/l" persistable="0" formulaId="9273" />
    <Observer id="9279" entityId="aoaHxKGsz0eBwqjeRKMoVw" name="Concentration in container" path="aza_ref_po_100mg|Organism|Liver|Pericentral|Plasma|6-mercaptopurine|Concentration in container" unit="µmol/l" persistable="0" formulaId="9280" />
    <Observer id="9286" entityId="3j5f2zTM6EC_rPYwT4WcFg" name="Concentration in container" path="aza_ref_po_100mg|Organism|Liver|Pericentral|Plasma|azathioprine|Concentration in container" unit="µmol/l" persistable="0" formulaId="9287" />
    <Observer id="9329" entityId="gRPhqmsnU0S5euTpcSB2yw" name="Concentration in container" path="aza_ref_po_100mg|Organism|Liver|Pericentral|BloodCells|GSTA1|Concentration in container" unit="µmol/l" persistable="0" formulaId="9330" />
    <Observer id="9349" entityId="eXC_VrMCs0mf7u1BCFcpWw" name="Concentration in container" path="aza_ref_po_100mg|Organism|Liver|Pericentral|BloodCells|XDH|Concentration in container" unit="µmol/l" persistable="0" formulaId="9350" />
    <Observer id="9356" entityId="_SfuwYrHok2gmxYISSiMCw" name="Concentration in container" path="aza_ref_po_100mg|Organism|Liver|Pericentral|BloodCells|6-mercaptopurine|Concentration in container" unit="µmol/l" persistable="0" formulaId="9357" />
    <Observer id="9363" entityId="59Kgu3A_a0mvKfZdUAtBEw" name="Concentration in container" path="aza_ref_po_100mg|Organism|Liver|Pericentral|BloodCells|azathioprine|Concentration in container" unit="µmol/l" persistable="0" formulaId="9364" />
    <Observer id="9395" entityId="CLGrkvROs0GgLg56NGMU8Q" name="Concentration in container" path="aza_ref_po_100mg|Organism|Liver|Pericentral|Interstitial|6-mercaptopurine|Concentration in container" unit="µmol/l" persistable="0" formulaId="9396" />
    <Observer id="9402" entityId="caK7azuQUEmNYLDQWOVa_Q" name="Concentration in container" path="aza_ref_po_100mg|Organism|Liver|Pericentral|Interstitial|azathioprine|Concentration in container" unit="µmol/l" persistable="0" formulaId="9403" />
    <Observer id="9426" entityId="Ddgs4EhL4kampJnpOS5bAA" name="Concentration in container" path="aza_ref_po_100mg|Organism|Liver|Pericentral|Intracellular|GSTA1|Concentration in container" unit="µmol/l" persistable="0" formulaId="9427" />
    <Observer id="9444" entityId="ln1JhJUnGkepd5PLQ-ollw" name="Concentration in container" path="aza_ref_po_100mg|Organism|Liver|Pericentral|Intracellular|XDH|Concentration in container" unit="µmol/l" persistable="0" formulaId="9445" />
    <Observer id="9451" entityId="6QYh-yqYDEOH5e64zee9ag" name="Concentration in container" path="aza_ref_po_100mg|Organism|Liver|Pericentral|Intracellular|6-mercaptopurine|Concentration in container" unit="µmol/l" persistable="0" formulaId="9452" />
    <Observer id="9458" entityId="THEc-BbcnEmGzrH8S1olqA" name="Concentration in container" path="aza_ref_po_100mg|Organism|Liver|Pericentral|Intracellular|azathioprine|Concentration in container" unit="µmol/l" persistable="0" formulaId="9459" />
    <Observer id="9479" entityId="MDSu-EXYsUmM5ZBdBilk2g" name="Interstitial Unbound" path="aza_ref_po_100mg|Organism|Liver|Pericentral|6-mercaptopurine|Interstitial Unbound" unit="µmol/l" persistable="0" formulaId="9480" />
    <Observer id="9481" entityId="qW-NIwzCAk21dyso4A_hYg" name="Intracellular Unbound" path="aza_ref_po_100mg|Organism|Liver|Pericentral|6-mercaptopurine|Intracellular Unbound" unit="µmol/l" persistable="0" formulaId="9482" />
    <Observer id="9483" entityId="3HugstlM-ES15Viru_Wr5Q" name="Tissue" path="aza_ref_po_100mg|Organism|Liver|Pericentral|6-mercaptopurine|Tissue" unit="µmol/l" persistable="0" formulaId="9484" />
    <Observer id="9485" entityId="5OL22MbffkyQRBw9IvbpaA" name="Interstitial Unbound" path="aza_ref_po_100mg|Organism|Liver|Pericentral|azathioprine|Interstitial Unbound" unit="µmol/l" persistable="0" formulaId="9486" />
    <Observer id="9487" entityId="zSEXW2Bl9k-falFbfWLPEQ" name="Intracellular Unbound" path="aza_ref_po_100mg|Organism|Liver|Pericentral|azathioprine|Intracellular Unbound" unit="µmol/l" persistable="0" formulaId="9488" />
    <Observer id="9489" entityId="Y4fr9BUB30KcBmBf7-htUQ" name="Tissue" path="aza_ref_po_100mg|Organism|Liver|Pericentral|azathioprine|Tissue" unit="µmol/l" persistable="0" formulaId="9490" />
    <Observer id="9493" entityId="swMJb5_D_E-Vke4JDBiSBQ" name="Concentration in container (Liver, Plasma)" path="aza_ref_po_100mg|Organism|Liver|Plasma|6-mercaptopurine|Concentration in container (Liver, Plasma)" unit="µmol/l" persistable="0" formulaId="9494" />
    <Observer id="9495" entityId="uxmuscT0TkmPEsEGoT4czQ" name="Concentration in container (Liver, Plasma)" path="aza_ref_po_100mg|Organism|Liver|Plasma|azathioprine|Concentration in container (Liver, Plasma)" unit="µmol/l" persistable="0" formulaId="9496" />
    <Observer id="9499" entityId="B5-NZ2tfRkezuXq3s3xN1Q" name="Concentration in container (Liver, BloodCells)" path="aza_ref_po_100mg|Organism|Liver|BloodCells|6-mercaptopurine|Concentration in container (Liver, BloodCells)" unit="µmol/l" persistable="0" formulaId="9500" />
    <Observer id="9501" entityId="a1jtFrUJEUuCYiEBBsamCQ" name="Concentration in container (Liver, BloodCells)" path="aza_ref_po_100mg|Organism|Liver|BloodCells|azathioprine|Concentration in container (Liver, BloodCells)" unit="µmol/l" persistable="0" formulaId="9502" />
    <Observer id="9507" entityId="CprvHTwe8k2ZnO6qTBLQrw" name="Concentration in container (Liver, Interstitial)" path="aza_ref_po_100mg|Organism|Liver|Interstitial|6-mercaptopurine|Concentration in container (Liver, Interstitial)" unit="µmol/l" persistable="0" formulaId="9508" />
    <Observer id="9509" entityId="s6X_0WzP3kCD2YoJEbO9bw" name="Concentration in container (Liver, Interstitial)" path="aza_ref_po_100mg|Organism|Liver|Interstitial|azathioprine|Concentration in container (Liver, Interstitial)" unit="µmol/l" persistable="0" formulaId="9510" />
    <Observer id="9513" entityId="qGuLNC8rp0qmiLe3ResP1w" name="Concentration in container (Liver, Intracellular)" path="aza_ref_po_100mg|Organism|Liver|Intracellular|6-mercaptopurine|Concentration in container (Liver, Intracellular)" unit="µmol/l" persistable="0" formulaId="9514" />
    <Observer id="9515" entityId="4QJuXUtEr0KJKf9_5OVpbQ" name="Concentration in container (Liver, Intracellular)" path="aza_ref_po_100mg|Organism|Liver|Intracellular|azathioprine|Concentration in container (Liver, Intracellular)" unit="µmol/l" persistable="0" formulaId="9516" />
    <Observer id="9517" entityId="qsMcz8VQO0WlUkRnMPmH0Q" name="Interstitial Unbound (Liver)" path="aza_ref_po_100mg|Organism|Liver|6-mercaptopurine|Interstitial Unbound (Liver)" unit="µmol/l" persistable="0" formulaId="9518" />
    <Observer id="9519" entityId="614RbZf2F0SYaG1eDDjfhg" name="Intracellular Unbound (Liver)" path="aza_ref_po_100mg|Organism|Liver|6-mercaptopurine|Intracellular Unbound (Liver)" unit="µmol/l" persistable="0" formulaId="9520" />
    <Observer id="9521" entityId="xxArN5bF5kSDfN3cf4bJmg" name="Tissue (Liver)" path="aza_ref_po_100mg|Organism|Liver|6-mercaptopurine|Tissue (Liver)" unit="µmol/l" persistable="0" formulaId="9522" />
    <Observer id="9523" entityId="Ug7ms0aHKkSSp6sTJKCAeQ" name="Interstitial Unbound (Liver)" path="aza_ref_po_100mg|Organism|Liver|azathioprine|Interstitial Unbound (Liver)" unit="µmol/l" persistable="0" formulaId="9524" />
    <Observer id="9525" entityId="C48GvMXQA0m092DmoIK7nA" name="Intracellular Unbound (Liver)" path="aza_ref_po_100mg|Organism|Liver|azathioprine|Intracellular Unbound (Liver)" unit="µmol/l" persistable="0" formulaId="9526" />
    <Observer id="9527" entityId="iowtCmOAm0KhCcmsExvO2A" name="Tissue (Liver)" path="aza_ref_po_100mg|Organism|Liver|azathioprine|Tissue (Liver)" unit="µmol/l" persistable="0" formulaId="9528" />
    <Observer id="9597" entityId="Z1ZKjcepi0eb_COhwpjU0g" name="Concentration in container" path="aza_ref_po_100mg|Organism|Lung|Plasma|GSTA1|Concentration in container" unit="µmol/l" persistable="0" formulaId="9598" />
    <Observer id="9617" entityId="FgXSaYqfu0WzQQQb3J59Yg" name="Concentration in container" path="aza_ref_po_100mg|Organism|Lung|Plasma|XDH|Concentration in container" unit="µmol/l" persistable="0" formulaId="9618" />
    <Observer id="9624" entityId="5PCXTGjTIEWyAhXm4gQUIg" name="Concentration in container" path="aza_ref_po_100mg|Organism|Lung|Plasma|6-mercaptopurine|Concentration in container" unit="µmol/l" persistable="0" formulaId="9625" />
    <Observer id="9631" entityId="3eE6XFjGB0ujRapQeusg0Q" name="Concentration in container" path="aza_ref_po_100mg|Organism|Lung|Plasma|azathioprine|Concentration in container" unit="µmol/l" persistable="0" formulaId="9632" />
    <Observer id="9674" entityId="1wdv0U88UE-rR5lmujFd6g" name="Concentration in container" path="aza_ref_po_100mg|Organism|Lung|BloodCells|GSTA1|Concentration in container" unit="µmol/l" persistable="0" formulaId="9675" />
    <Observer id="9694" entityId="R7vfkvM9nU-d7TYuVhjoNA" name="Concentration in container" path="aza_ref_po_100mg|Organism|Lung|BloodCells|XDH|Concentration in container" unit="µmol/l" persistable="0" formulaId="9695" />
    <Observer id="9701" entityId="lfgyli8vV06sEh6jWvWceg" name="Concentration in container" path="aza_ref_po_100mg|Organism|Lung|BloodCells|6-mercaptopurine|Concentration in container" unit="µmol/l" persistable="0" formulaId="9702" />
    <Observer id="9708" entityId="uys-34hQn0O2Gb-sBO5_mw" name="Concentration in container" path="aza_ref_po_100mg|Organism|Lung|BloodCells|azathioprine|Concentration in container" unit="µmol/l" persistable="0" formulaId="9709" />
    <Observer id="9741" entityId="HhvcnZdEVUKkvGntSa5FsQ" name="Concentration in container" path="aza_ref_po_100mg|Organism|Lung|Interstitial|6-mercaptopurine|Concentration in container" unit="µmol/l" persistable="0" formulaId="9742" />
    <Observer id="9749" entityId="MFkh-HyZW0WTHrPS2z-N-Q" name="Concentration in container" path="aza_ref_po_100mg|Organism|Lung|Interstitial|azathioprine|Concentration in container" unit="µmol/l" persistable="0" formulaId="9750" />
    <Observer id="9772" entityId="6jg0FaUcUkOoxoyvItphDw" name="Concentration in container" path="aza_ref_po_100mg|Organism|Lung|Intracellular|GSTA1|Concentration in container" unit="µmol/l" persistable="0" formulaId="9773" />
    <Observer id="9790" entityId="Pd-iQtWTl0atvc8wmRBQEw" name="Concentration in container" path="aza_ref_po_100mg|Organism|Lung|Intracellular|XDH|Concentration in container" unit="µmol/l" persistable="0" formulaId="9791" />
    <Observer id="9798" entityId="WbXCT4EURkG9puF0gUE0iQ" name="Concentration in container" path="aza_ref_po_100mg|Organism|Lung|Intracellular|6-mercaptopurine|Concentration in container" unit="µmol/l" persistable="0" formulaId="9799" />
    <Observer id="9806" entityId="cmOCe66cy0OAr_8Fwxe6Lw" name="Concentration in container" path="aza_ref_po_100mg|Organism|Lung|Intracellular|azathioprine|Concentration in container" unit="µmol/l" persistable="0" formulaId="9807" />
    <Observer id="9827" entityId="ABb2i2rMxEiNO9wrRLhh-A" name="Interstitial Unbound" path="aza_ref_po_100mg|Organism|Lung|6-mercaptopurine|Interstitial Unbound" unit="µmol/l" persistable="0" formulaId="9828" />
    <Observer id="9829" entityId="H8HK7iCJr0Sq8zVhdHpvGA" name="Intracellular Unbound" path="aza_ref_po_100mg|Organism|Lung|6-mercaptopurine|Intracellular Unbound" unit="µmol/l" persistable="0" formulaId="9830" />
    <Observer id="9831" entityId="9P-aCJdCG0aqfWHqR2sW3w" name="Tissue" path="aza_ref_po_100mg|Organism|Lung|6-mercaptopurine|Tissue" unit="µmol/l" persistable="0" formulaId="9832" />
    <Observer id="9833" entityId="Rbo-7lwRMk6Q6M299A08yw" name="Interstitial Unbound" path="aza_ref_po_100mg|Organism|Lung|azathioprine|Interstitial Unbound" unit="µmol/l" persistable="0" formulaId="9834" />
    <Observer id="9835" entityId="4VBKB9skAkyO8OgTe1j-0Q" name="Intracellular Unbound" path="aza_ref_po_100mg|Organism|Lung|azathioprine|Intracellular Unbound" unit="µmol/l" persistable="0" formulaId="9836" />
    <Observer id="9837" entityId="20oc3nCqyEmxCCCQ1gxqTg" name="Tissue" path="aza_ref_po_100mg|Organism|Lung|azathioprine|Tissue" unit="µmol/l" persistable="0" formulaId="9838" />
    <Observer id="9918" entityId="tu5kreeii0e4BL2ez3mnJw" name="Concentration in container" path="aza_ref_po_100mg|Organism|Muscle|Plasma|GSTA1|Concentration in container" unit="µmol/l" persistable="0" formulaId="9919" />
    <Observer id="9938" entityId="EveaE_oip0iPwIeeONaXEg" name="Concentration in container" path="aza_ref_po_100mg|Organism|Muscle|Plasma|XDH|Concentration in container" unit="µmol/l" persistable="0" formulaId="9939" />
    <Observer id="9944" entityId="Z7oMCioM50SfVMlD0xEmyw" name="Concentration in container" path="aza_ref_po_100mg|Organism|Muscle|Plasma|6-mercaptopurine|Concentration in container" unit="µmol/l" persistable="0" formulaId="9945" />
    <Observer id="9950" entityId="VGvxgYu1_EOe8t8jguR38A" name="Concentration in container" path="aza_ref_po_100mg|Organism|Muscle|Plasma|azathioprine|Concentration in container" unit="µmol/l" persistable="0" formulaId="9951" />
    <Observer id="9993" entityId="zyt6unLBm06QpFLMHK0DBg" name="Concentration in container" path="aza_ref_po_100mg|Organism|Muscle|BloodCells|GSTA1|Concentration in container" unit="µmol/l" persistable="0" formulaId="9994" />
    <Observer id="10013" entityId="B2ISBqerYUGyOuns6JaZJw" name="Concentration in container" path="aza_ref_po_100mg|Organism|Muscle|BloodCells|XDH|Concentration in container" unit="µmol/l" persistable="0" formulaId="10014" />
    <Observer id="10019" entityId="yCmsvQ77eU6rKpopC43Urw" name="Concentration in container" path="aza_ref_po_100mg|Organism|Muscle|BloodCells|6-mercaptopurine|Concentration in container" unit="µmol/l" persistable="0" formulaId="10020" />
    <Observer id="10025" entityId="I68CfCaZXEeojxMf27XgmA" name="Concentration in container" path="aza_ref_po_100mg|Organism|Muscle|BloodCells|azathioprine|Concentration in container" unit="µmol/l" persistable="0" formulaId="10026" />
    <Observer id="10058" entityId="_j_h3_jB8km4FP4RmIrCvA" name="Concentration in container" path="aza_ref_po_100mg|Organism|Muscle|Interstitial|6-mercaptopurine|Concentration in container" unit="µmol/l" persistable="0" formulaId="10059" />
    <Observer id="10066" entityId="H62T3lv9t0u0fwgA0x8Lkw" name="Concentration in container" path="aza_ref_po_100mg|Organism|Muscle|Interstitial|azathioprine|Concentration in container" unit="µmol/l" persistable="0" formulaId="10067" />
    <Observer id="10089" entityId="QWydpVp8RUmgUCNrDfni7Q" name="Concentration in container" path="aza_ref_po_100mg|Organism|Muscle|Intracellular|GSTA1|Concentration in container" unit="µmol/l" persistable="0" formulaId="10090" />
    <Observer id="10107" entityId="GJ5zEaNM-UyDL5QVwJJM7A" name="Concentration in container" path="aza_ref_po_100mg|Organism|Muscle|Intracellular|XDH|Concentration in container" unit="µmol/l" persistable="0" formulaId="10108" />
    <Observer id="10115" entityId="LzA93fq0iUqnpJgyr2kKrw" name="Concentration in container" path="aza_ref_po_100mg|Organism|Muscle|Intracellular|6-mercaptopurine|Concentration in container" unit="µmol/l" persistable="0" formulaId="10116" />
    <Observer id="10123" entityId="C1Y-IJwnmU63wA-PBkGM1w" name="Concentration in container" path="aza_ref_po_100mg|Organism|Muscle|Intracellular|azathioprine|Concentration in container" unit="µmol/l" persistable="0" formulaId="10124" />
    <Observer id="10144" entityId="qI7iF_L_D06XzGZH_mXQFw" name="Interstitial Unbound" path="aza_ref_po_100mg|Organism|Muscle|6-mercaptopurine|Interstitial Unbound" unit="µmol/l" persistable="0" formulaId="10145" />
    <Observer id="10146" entityId="BIxu3sOt3kqLtPK584y_RQ" name="Intracellular Unbound" path="aza_ref_po_100mg|Organism|Muscle|6-mercaptopurine|Intracellular Unbound" unit="µmol/l" persistable="0" formulaId="10147" />
    <Observer id="10148" entityId="gSUG-fHBIk6OiEoUMqv5fQ" name="Tissue" path="aza_ref_po_100mg|Organism|Muscle|6-mercaptopurine|Tissue" unit="µmol/l" persistable="0" formulaId="10149" />
    <Observer id="10150" entityId="rduxWhxkMEC-yagE3VwmFw" name="Interstitial Unbound" path="aza_ref_po_100mg|Organism|Muscle|azathioprine|Interstitial Unbound" unit="µmol/l" persistable="0" formulaId="10151" />
    <Observer id="10152" entityId="P7cXvHTKjUm-Xa4QHpHduQ" name="Intracellular Unbound" path="aza_ref_po_100mg|Organism|Muscle|azathioprine|Intracellular Unbound" unit="µmol/l" persistable="0" formulaId="10153" />
    <Observer id="10154" entityId="8-Gk0SQl5km7uIsM-OMHKA" name="Tissue" path="aza_ref_po_100mg|Organism|Muscle|azathioprine|Tissue" unit="µmol/l" persistable="0" formulaId="10155" />
    <Observer id="10220" entityId="X-E3ROzcvUCIPh27av1OlQ" name="Concentration in container" path="aza_ref_po_100mg|Organism|Pancreas|Plasma|GSTA1|Concentration in container" unit="µmol/l" persistable="0" formulaId="10221" />
    <Observer id="10240" entityId="hSG1brzWRUS_Sfj_3PNGew" name="Concentration in container" path="aza_ref_po_100mg|Organism|Pancreas|Plasma|XDH|Concentration in container" unit="µmol/l" persistable="0" formulaId="10241" />
    <Observer id="10247" entityId="s0ADmy0SW0CdG510XA2f7g" name="Concentration in container" path="aza_ref_po_100mg|Organism|Pancreas|Plasma|6-mercaptopurine|Concentration in container" unit="µmol/l" persistable="0" formulaId="10248" />
    <Observer id="10254" entityId="zvIk8BqX80ODnWQE4P97wg" name="Concentration in container" path="aza_ref_po_100mg|Organism|Pancreas|Plasma|azathioprine|Concentration in container" unit="µmol/l" persistable="0" formulaId="10255" />
    <Observer id="10297" entityId="EF1_NNVq0Ea3uE7eoBHaPw" name="Concentration in container" path="aza_ref_po_100mg|Organism|Pancreas|BloodCells|GSTA1|Concentration in container" unit="µmol/l" persistable="0" formulaId="10298" />
    <Observer id="10317" entityId="dQeh6Yv5r0qZYYLOpAAZGg" name="Concentration in container" path="aza_ref_po_100mg|Organism|Pancreas|BloodCells|XDH|Concentration in container" unit="µmol/l" persistable="0" formulaId="10318" />
    <Observer id="10324" entityId="9ZJYDs0Z_EqfllE5YTMoUQ" name="Concentration in container" path="aza_ref_po_100mg|Organism|Pancreas|BloodCells|6-mercaptopurine|Concentration in container" unit="µmol/l" persistable="0" formulaId="10325" />
    <Observer id="10331" entityId="MBuPnLeg9UqC5LoDwmpKrg" name="Concentration in container" path="aza_ref_po_100mg|Organism|Pancreas|BloodCells|azathioprine|Concentration in container" unit="µmol/l" persistable="0" formulaId="10332" />
    <Observer id="10364" entityId="U2hJwlXUvESxj3Rv0_8Acw" name="Concentration in container" path="aza_ref_po_100mg|Organism|Pancreas|Interstitial|6-mercaptopurine|Concentration in container" unit="µmol/l" persistable="0" formulaId="10365" />
    <Observer id="10372" entityId="cZF4M8eYfkOxTOrwRDLZeA" name="Concentration in container" path="aza_ref_po_100mg|Organism|Pancreas|Interstitial|azathioprine|Concentration in container" unit="µmol/l" persistable="0" formulaId="10373" />
    <Observer id="10395" entityId="La2CRDYOjkyj5NeUgl8lTw" name="Concentration in container" path="aza_ref_po_100mg|Organism|Pancreas|Intracellular|GSTA1|Concentration in container" unit="µmol/l" persistable="0" formulaId="10396" />
    <Observer id="10413" entityId="nRViSbKi3Eyi9_n6tkoOww" name="Concentration in container" path="aza_ref_po_100mg|Organism|Pancreas|Intracellular|XDH|Concentration in container" unit="µmol/l" persistable="0" formulaId="10414" />
    <Observer id="10421" entityId="gkt3USuwyUKil2LQUCAIrA" name="Concentration in container" path="aza_ref_po_100mg|Organism|Pancreas|Intracellular|6-mercaptopurine|Concentration in container" unit="µmol/l" persistable="0" formulaId="10422" />
    <Observer id="10429" entityId="ATJeNi2TxkuUmYEQywQZzQ" name="Concentration in container" path="aza_ref_po_100mg|Organism|Pancreas|Intracellular|azathioprine|Concentration in container" unit="µmol/l" persistable="0" formulaId="10430" />
    <Observer id="10450" entityId="GF6-Q6aWS0KpAqiSaNq_cw" name="Interstitial Unbound" path="aza_ref_po_100mg|Organism|Pancreas|6-mercaptopurine|Interstitial Unbound" unit="µmol/l" persistable="0" formulaId="10451" />
    <Observer id="10452" entityId="YPGYOPhMh0Skh4B5EPo4OQ" name="Intracellular Unbound" path="aza_ref_po_100mg|Organism|Pancreas|6-mercaptopurine|Intracellular Unbound" unit="µmol/l" persistable="0" formulaId="10453" />
    <Observer id="10454" entityId="ijMzxZAcskyfPY1rSO0hig" name="Tissue" path="aza_ref_po_100mg|Organism|Pancreas|6-mercaptopurine|Tissue" unit="µmol/l" persistable="0" formulaId="10455" />
    <Observer id="10456" entityId="Y1SBStVmFESm7BPY0L149Q" name="Interstitial Unbound" path="aza_ref_po_100mg|Organism|Pancreas|azathioprine|Interstitial Unbound" unit="µmol/l" persistable="0" formulaId="10457" />
    <Observer id="10458" entityId="SVRmNjA-7kapDzcy79lJcg" name="Intracellular Unbound" path="aza_ref_po_100mg|Organism|Pancreas|azathioprine|Intracellular Unbound" unit="µmol/l" persistable="0" formulaId="10459" />
    <Observer id="10460" entityId="q1kiHqs2J02R_sqQTgOBjQ" name="Tissue" path="aza_ref_po_100mg|Organism|Pancreas|azathioprine|Tissue" unit="µmol/l" persistable="0" formulaId="10461" />
    <Observer id="10494" entityId="plhQOxsE30-3xJG7Kz-WEA" name="Concentration in container" path="aza_ref_po_100mg|Organism|PortalVein|Plasma|GSTA1|Concentration in container" unit="µmol/l" persistable="0" formulaId="10495" />
    <Observer id="10514" entityId="x2oJi-bLn0qbdvy18pcTVg" name="Concentration in container" path="aza_ref_po_100mg|Organism|PortalVein|Plasma|XDH|Concentration in container" unit="µmol/l" persistable="0" formulaId="10515" />
    <Observer id="10521" entityId="BetMBD6cIkqf3p5fF7xO6A" name="Concentration in container" path="aza_ref_po_100mg|Organism|PortalVein|Plasma|6-mercaptopurine|Concentration in container" unit="µmol/l" persistable="0" formulaId="10522" />
    <Observer id="10523" entityId="97lWeZb17kC87hiLvu1JBw" name="Plasma Unbound" path="aza_ref_po_100mg|Organism|PortalVein|Plasma|6-mercaptopurine|Plasma Unbound" unit="µmol/l" persistable="0" formulaId="10524" />
    <Observer id="10530" entityId="C6LhiT2MTEWf-jKJWs3tbg" name="Concentration in container" path="aza_ref_po_100mg|Organism|PortalVein|Plasma|azathioprine|Concentration in container" unit="µmol/l" persistable="0" formulaId="10531" />
    <Observer id="10532" entityId="R9d6YOE2u02lftbSrs7IGA" name="Plasma Unbound" path="aza_ref_po_100mg|Organism|PortalVein|Plasma|azathioprine|Plasma Unbound" unit="µmol/l" persistable="0" formulaId="10533" />
    <Observer id="10575" entityId="VdkaB8rw9Ey9pcmv_9-JvA" name="Concentration in container" path="aza_ref_po_100mg|Organism|PortalVein|BloodCells|GSTA1|Concentration in container" unit="µmol/l" persistable="0" formulaId="10576" />
    <Observer id="10595" entityId="AY_V6IXrmk-tKe0A-J_0Wg" name="Concentration in container" path="aza_ref_po_100mg|Organism|PortalVein|BloodCells|XDH|Concentration in container" unit="µmol/l" persistable="0" formulaId="10596" />
    <Observer id="10602" entityId="bPnP6XxFfEKVyvK7KgpbLg" name="Concentration in container" path="aza_ref_po_100mg|Organism|PortalVein|BloodCells|6-mercaptopurine|Concentration in container" unit="µmol/l" persistable="0" formulaId="10603" />
    <Observer id="10609" entityId="cfC4qs7FJE2zsXlU6eBoMw" name="Concentration in container" path="aza_ref_po_100mg|Organism|PortalVein|BloodCells|azathioprine|Concentration in container" unit="µmol/l" persistable="0" formulaId="10610" />
    <Observer id="10630" entityId="J-rWvv0ye0ibssGFrRYz0w" name="Whole Blood" path="aza_ref_po_100mg|Organism|PortalVein|6-mercaptopurine|Whole Blood" unit="µmol/l" persistable="0" formulaId="10631" />
    <Observer id="10632" entityId="nAIDNXlZmEeUvRoJpzC9hA" name="Whole Blood" path="aza_ref_po_100mg|Organism|PortalVein|azathioprine|Whole Blood" unit="µmol/l" persistable="0" formulaId="10633" />
    <Observer id="10698" entityId="fStbMg4PTkeQgofbk_D7hg" name="Concentration in container" path="aza_ref_po_100mg|Organism|Skin|Plasma|GSTA1|Concentration in container" unit="µmol/l" persistable="0" formulaId="10699" />
    <Observer id="10718" entityId="2tGgp5cKYke6b3nXnY0fAQ" name="Concentration in container" path="aza_ref_po_100mg|Organism|Skin|Plasma|XDH|Concentration in container" unit="µmol/l" persistable="0" formulaId="10719" />
    <Observer id="10724" entityId="7CwG6E643UW76O4g0EXlqA" name="Concentration in container" path="aza_ref_po_100mg|Organism|Skin|Plasma|6-mercaptopurine|Concentration in container" unit="µmol/l" persistable="0" formulaId="10725" />
    <Observer id="10730" entityId="Buy9ecZTC0qp9CkPQXx8Dg" name="Concentration in container" path="aza_ref_po_100mg|Organism|Skin|Plasma|azathioprine|Concentration in container" unit="µmol/l" persistable="0" formulaId="10731" />
    <Observer id="10773" entityId="6vtM_TrhcEqOGOL9WLzI5Q" name="Concentration in container" path="aza_ref_po_100mg|Organism|Skin|BloodCells|GSTA1|Concentration in container" unit="µmol/l" persistable="0" formulaId="10774" />
    <Observer id="10793" entityId="RqL5TpQJqEeaItLaAgzUNA" name="Concentration in container" path="aza_ref_po_100mg|Organism|Skin|BloodCells|XDH|Concentration in container" unit="µmol/l" persistable="0" formulaId="10794" />
    <Observer id="10799" entityId="liJTDqiWAUudy7zcd80_PQ" name="Concentration in container" path="aza_ref_po_100mg|Organism|Skin|BloodCells|6-mercaptopurine|Concentration in container" unit="µmol/l" persistable="0" formulaId="10800" />
    <Observer id="10805" entityId="6sw4FbZkREuJkg12FRytDw" name="Concentration in container" path="aza_ref_po_100mg|Organism|Skin|BloodCells|azathioprine|Concentration in container" unit="µmol/l" persistable="0" formulaId="10806" />
    <Observer id="10838" entityId="ZqXaem4KAU-hPSUVWibQag" name="Concentration in container" path="aza_ref_po_100mg|Organism|Skin|Interstitial|6-mercaptopurine|Concentration in container" unit="µmol/l" persistable="0" formulaId="10839" />
    <Observer id="10846" entityId="qOjJvQr9BUCTET7V7gsSpQ" name="Concentration in container" path="aza_ref_po_100mg|Organism|Skin|Interstitial|azathioprine|Concentration in container" unit="µmol/l" persistable="0" formulaId="10847" />
    <Observer id="10869" entityId="qQO79ritF0KYT8IeexsYaA" name="Concentration in container" path="aza_ref_po_100mg|Organism|Skin|Intracellular|GSTA1|Concentration in container" unit="µmol/l" persistable="0" formulaId="10870" />
    <Observer id="10887" entityId="n-6dzmPe20K4jQ0dkxgQKw" name="Concentration in container" path="aza_ref_po_100mg|Organism|Skin|Intracellular|XDH|Concentration in container" unit="µmol/l" persistable="0" formulaId="10888" />
    <Observer id="10895" entityId="fATDNTfYUUKo7n4Y2OSIOw" name="Concentration in container" path="aza_ref_po_100mg|Organism|Skin|Intracellular|6-mercaptopurine|Concentration in container" unit="µmol/l" persistable="0" formulaId="10896" />
    <Observer id="10903" entityId="6iavqQgxik6orySU_7aDbw" name="Concentration in container" path="aza_ref_po_100mg|Organism|Skin|Intracellular|azathioprine|Concentration in container" unit="µmol/l" persistable="0" formulaId="10904" />
    <Observer id="10924" entityId="S4rES0wJi0-dWCLQjel2Ng" name="Interstitial Unbound" path="aza_ref_po_100mg|Organism|Skin|6-mercaptopurine|Interstitial Unbound" unit="µmol/l" persistable="0" formulaId="10925" />
    <Observer id="10926" entityId="FwPwMQjF8kKOWiVTvG0DRw" name="Intracellular Unbound" path="aza_ref_po_100mg|Organism|Skin|6-mercaptopurine|Intracellular Unbound" unit="µmol/l" persistable="0" formulaId="10927" />
    <Observer id="10928" entityId="Q7-V-9X-b066RTO81ChWHQ" name="Tissue" path="aza_ref_po_100mg|Organism|Skin|6-mercaptopurine|Tissue" unit="µmol/l" persistable="0" formulaId="10929" />
    <Observer id="10930" entityId="3n5tj3E8uE-9rVhGnd_TRg" name="Interstitial Unbound" path="aza_ref_po_100mg|Organism|Skin|azathioprine|Interstitial Unbound" unit="µmol/l" persistable="0" formulaId="10931" />
    <Observer id="10932" entityId="JHg-qTjL-0OH1ZJPsP8d9g" name="Intracellular Unbound" path="aza_ref_po_100mg|Organism|Skin|azathioprine|Intracellular Unbound" unit="µmol/l" persistable="0" formulaId="10933" />
    <Observer id="10934" entityId="QZKPRbEcUEePVm5iE4XhbA" name="Tissue" path="aza_ref_po_100mg|Organism|Skin|azathioprine|Tissue" unit="µmol/l" persistable="0" formulaId="10935" />
    <Observer id="10999" entityId="1wkhlS8qBU-GWagUigUDcw" name="Concentration in container" path="aza_ref_po_100mg|Organism|Spleen|Plasma|GSTA1|Concentration in container" unit="µmol/l" persistable="0" formulaId="11000" />
    <Observer id="11019" entityId="gYv_yhCMN0KoNEQ7-yMHuQ" name="Concentration in container" path="aza_ref_po_100mg|Organism|Spleen|Plasma|XDH|Concentration in container" unit="µmol/l" persistable="0" formulaId="11020" />
    <Observer id="11026" entityId="dElSTrmzzE-ydpDbEhcMig" name="Concentration in container" path="aza_ref_po_100mg|Organism|Spleen|Plasma|6-mercaptopurine|Concentration in container" unit="µmol/l" persistable="0" formulaId="11027" />
    <Observer id="11033" entityId="0zBOAiDIr0iVKM6L2GniJQ" name="Concentration in container" path="aza_ref_po_100mg|Organism|Spleen|Plasma|azathioprine|Concentration in container" unit="µmol/l" persistable="0" formulaId="11034" />
    <Observer id="11076" entityId="2ZopBc5X0kKTYQq0Vm6dnw" name="Concentration in container" path="aza_ref_po_100mg|Organism|Spleen|BloodCells|GSTA1|Concentration in container" unit="µmol/l" persistable="0" formulaId="11077" />
    <Observer id="11096" entityId="LTO7uZ9fNUm_g-i9_b_vPg" name="Concentration in container" path="aza_ref_po_100mg|Organism|Spleen|BloodCells|XDH|Concentration in container" unit="µmol/l" persistable="0" formulaId="11097" />
    <Observer id="11103" entityId="6MvsRlFl4EKQPhh4eiXk6w" name="Concentration in container" path="aza_ref_po_100mg|Organism|Spleen|BloodCells|6-mercaptopurine|Concentration in container" unit="µmol/l" persistable="0" formulaId="11104" />
    <Observer id="11110" entityId="mZECwEbOl0OL67cxMMqDZg" name="Concentration in container" path="aza_ref_po_100mg|Organism|Spleen|BloodCells|azathioprine|Concentration in container" unit="µmol/l" persistable="0" formulaId="11111" />
    <Observer id="11143" entityId="Q06Y-VMnqEmnsrLILXx9zA" name="Concentration in container" path="aza_ref_po_100mg|Organism|Spleen|Interstitial|6-mercaptopurine|Concentration in container" unit="µmol/l" persistable="0" formulaId="11144" />
    <Observer id="11151" entityId="O2blhEQCXk-LHru1QLen1w" name="Concentration in container" path="aza_ref_po_100mg|Organism|Spleen|Interstitial|azathioprine|Concentration in container" unit="µmol/l" persistable="0" formulaId="11152" />
    <Observer id="11174" entityId="8i87b0MlK0eF6ykV5FjQiQ" name="Concentration in container" path="aza_ref_po_100mg|Organism|Spleen|Intracellular|GSTA1|Concentration in container" unit="µmol/l" persistable="0" formulaId="11175" />
    <Observer id="11192" entityId="IXnH1H_qKU6pC9_sD55kKA" name="Concentration in container" path="aza_ref_po_100mg|Organism|Spleen|Intracellular|XDH|Concentration in container" unit="µmol/l" persistable="0" formulaId="11193" />
    <Observer id="11200" entityId="vCXGA5My5UaeKX0X3f2kFg" name="Concentration in container" path="aza_ref_po_100mg|Organism|Spleen|Intracellular|6-mercaptopurine|Concentration in container" unit="µmol/l" persistable="0" formulaId="11201" />
    <Observer id="11208" entityId="CpxXIsbq40uMi2HSZxb9Bg" name="Concentration in container" path="aza_ref_po_100mg|Organism|Spleen|Intracellular|azathioprine|Concentration in container" unit="µmol/l" persistable="0" formulaId="11209" />
    <Observer id="11229" entityId="c9msAVeynUG8dC5SCsfEKw" name="Interstitial Unbound" path="aza_ref_po_100mg|Organism|Spleen|6-mercaptopurine|Interstitial Unbound" unit="µmol/l" persistable="0" formulaId="11230" />
    <Observer id="11231" entityId="UwPkJHPR3k-JqztJdBWZNw" name="Intracellular Unbound" path="aza_ref_po_100mg|Organism|Spleen|6-mercaptopurine|Intracellular Unbound" unit="µmol/l" persistable="0" formulaId="11232" />
    <Observer id="11233" entityId="pjG0OypWaUeFAth0iTD9CQ" name="Tissue" path="aza_ref_po_100mg|Organism|Spleen|6-mercaptopurine|Tissue" unit="µmol/l" persistable="0" formulaId="11234" />
    <Observer id="11235" entityId="S0yf8-ZC2UqVbxunm4FWdw" name="Interstitial Unbound" path="aza_ref_po_100mg|Organism|Spleen|azathioprine|Interstitial Unbound" unit="µmol/l" persistable="0" formulaId="11236" />
    <Observer id="11237" entityId="IYjtWAsGb06fuBqY6H4Bug" name="Intracellular Unbound" path="aza_ref_po_100mg|Organism|Spleen|azathioprine|Intracellular Unbound" unit="µmol/l" persistable="0" formulaId="11238" />
    <Observer id="11239" entityId="V4O9LL56_ECbOvpupKvnGw" name="Tissue" path="aza_ref_po_100mg|Organism|Spleen|azathioprine|Tissue" unit="µmol/l" persistable="0" formulaId="11240" />
    <Observer id="11253" entityId="aXIKY4z8-Eau248BiNGDhQ" name="Concentration in container" path="aza_ref_po_100mg|Organism|Saliva|Saliva|6-mercaptopurine|Concentration in container" unit="µmol/l" persistable="0" formulaId="11254" />
    <Observer id="11258" entityId="G5fIXvmMvUeVmL8HE_lK-Q" name="Concentration in container" path="aza_ref_po_100mg|Organism|Saliva|Saliva|azathioprine|Concentration in container" unit="µmol/l" persistable="0" formulaId="11259" />
    <Observer id="11265" entityId="2xjsTMGR8kKUtUdUERDSgA" name="Concentration in container" path="aza_ref_po_100mg|Organism|Saliva|SalivaGland|6-mercaptopurine|Concentration in container" unit="µmol/l" persistable="0" formulaId="11266" />
    <Observer id="11270" entityId="4ag7RRnz50-r7i4C4X3i_g" name="Concentration in container" path="aza_ref_po_100mg|Organism|Saliva|SalivaGland|azathioprine|Concentration in container" unit="µmol/l" persistable="0" formulaId="11271" />
    <Observer id="15674" entityId="T1YwxBO-2EqY75Oj8MV8AA" name="Concentration in container" path="aza_ref_po_100mg|Applications|po_100_mg|f|Application_1|azathioprine|Concentration in container" unit="µmol/l" persistable="0" formulaId="15675" />
  </ObserverList>
  <EventList>
    <Event conditionFormulaId="15631" id="15630" entityId="vhIfjyM0iUKR5fPPhxWA0g" oneTime="1">
      <AssignmentList>
        <Assignment objectId="2740" newFormulaId="15632" useAsValue="1" />
        <Assignment objectId="15610" newFormulaId="15633" useAsValue="1" />
        <Assignment objectId="2390" newFormulaId="15634" useAsValue="1" />
        <Assignment objectId="2415" newFormulaId="15636" useAsValue="1" />
      </AssignmentList>
    </Event>
    <Event conditionFormulaId="15638" id="15637" entityId="pjU7y5EXWU6cB8it1f3Zbw" oneTime="1">
      <AssignmentList>
        <Assignment objectId="15610" newFormulaId="15639" useAsValue="0" />
      </AssignmentList>
    </Event>
  </EventList>
  <FormulaList>
    <ExplicitFormula id="5">
      <Equation>K_uptake-K_rec&gt;=0 ? K_uptake-K_rec : 0</Equation>
      <ReferenceList>
        <R alias="K_uptake" id="3" />
        <R alias="K_rec" id="4" />
      </ReferenceList>
    </ExplicitFormula>
    <ExplicitFormula id="38">
      <Equation>V_pls_art+V_pls_bon+V_pls_brn+V_pls_cae+V_pls_colasc+V_pls_coldesc+V_pls_colsigm+V_pls_coltrans+V_pls_duo+V_pls_fat+V_pls_tes+V_pls_hrt+V_pls_kid+V_pls_lin+V_pls_lil+V_pls_lje+V_pls_lng+V_pls_mus+V_pls_pan+V_pls_prc+V_pls_prp+V_pls_pve+V_pls_rect+V_pls_skn+V_pls_sin+V_pls_spl+V_pls_sto+V_pls_uil+V_pls_uje+V_pls_ven</Equation>
      <ReferenceList>
        <R alias="V_pls_art" id="8" />
        <R alias="V_pls_bon" id="9" />
        <R alias="V_pls_brn" id="10" />
        <R alias="V_pls_fat" id="11" />
        <R alias="V_pls_tes" id="12" />
        <R alias="V_pls_hrt" id="13" />
        <R alias="V_pls_kid" id="14" />
        <R alias="V_pls_lin" id="15" />
        <R alias="V_pls_lng" id="16" />
        <R alias="V_pls_mus" id="17" />
        <R alias="V_pls_pan" id="18" />
        <R alias="V_pls_pve" id="19" />
        <R alias="V_pls_skn" id="20" />
        <R alias="V_pls_sin" id="21" />
        <R alias="V_pls_spl" id="22" />
        <R alias="V_pls_sto" id="23" />
        <R alias="V_pls_ven" id="24" />
        <R alias="V_pls_duo" id="25" />
        <R alias="V_pls_uje" id="26" />
        <R alias="V_pls_lje" id="27" />
        <R alias="V_pls_uil" id="28" />
        <R alias="V_pls_lil" id="29" />
        <R alias="V_pls_cae" id="30" />
        <R alias="V_pls_colasc" id="31" />
        <R alias="V_pls_coltrans" id="32" />
        <R alias="V_pls_coldesc" id="33" />
        <R alias="V_pls_colsigm" id="34" />
        <R alias="V_pls_rect" id="35" />
        <R alias="V_pls_prp" id="36" />
        <R alias="V_pls_prc" id="37" />
      </ReferenceList>
    </ExplicitFormula>
    <ExplicitFormula id="58">
      <Equation>M_art + M_sto + M_sin + M_lin + M_pan + M_spl + M_liv + M_lng + M_mus + M_fat + M_skn + M_kid + M_brn + M_hrt + M_bon + M_tes + M_pve + M_ven</Equation>
      <ReferenceList>
        <R alias="M_art" id="40" />
        <R alias="M_bon" id="41" />
        <R alias="M_brn" id="42" />
        <R alias="M_fat" id="43" />
        <R alias="M_tes" id="44" />
        <R alias="M_hrt" id="45" />
        <R alias="M_kid" id="46" />
        <R alias="M_lin" id="47" />
        <R alias="M_liv" id="48" />
        <R alias="M_lng" id="49" />
        <R alias="M_mus" id="50" />
        <R alias="M_pan" id="51" />
        <R alias="M_pve" id="52" />
        <R alias="M_skn" id="53" />
        <R alias="M_sin" id="54" />
        <R alias="M_spl" id="55" />
        <R alias="M_sto" id="56" />
        <R alias="M_ven" id="57" />
      </ReferenceList>
    </ExplicitFormula>
    <ExplicitFormula id="62">
      <Equation>Age* 365.25/7 + GA</Equation>
      <ReferenceList>
        <R alias="Age" id="60" />
        <R alias="GA" id="61" />
      </ReferenceList>
    </ExplicitFormula>
    <ExplicitFormula id="65">
      <Equation>Height&gt;0 ? BW / (Height)^2 : 0</Equation>
      <ReferenceList>
        <R alias="Height" id="64" />
        <R alias="BW" id="39" />
      </ReferenceList>
    </ExplicitFormula>
    <ExplicitFormula id="101">
      <Equation>0.47</Equation>
    </ExplicitFormula>
    <ExplicitFormula id="103">
      <Equation>73</Equation>
    </ExplicitFormula>
    <ExplicitFormula id="105">
      <Equation>17.6</Equation>
    </ExplicitFormula>
    <ExplicitFormula id="117">
      <Equation>fQ_art*C_bc_art+fQ_bon*C_bc_bon+fQ_fat*C_bc_fat+fQ_mus*C_bc_mus+fQ_skn*C_bc_skn</Equation>
      <ReferenceList>
        <R alias="C_bc_art" id="107" />
        <R alias="C_bc_bon" id="108" />
        <R alias="C_bc_fat" id="109" />
        <R alias="C_bc_mus" id="110" />
        <R alias="C_bc_skn" id="111" />
        <R alias="fQ_art" id="112" />
        <R alias="fQ_bon" id="113" />
        <R alias="fQ_fat" id="114" />
        <R alias="fQ_mus" id="115" />
        <R alias="fQ_skn" id="116" />
      </ReferenceList>
    </ExplicitFormula>
    <ExplicitFormula id="124">
      <Equation>fQ_art*C_pls_art+fQ_bon*C_pls_bon+fQ_fat*C_pls_fat+fQ_mus*C_pls_mus+fQ_skn*C_pls_skn</Equation>
      <ReferenceList>
        <R alias="C_pls_art" id="119" />
        <R alias="C_pls_bon" id="120" />
        <R alias="C_pls_fat" id="121" />
        <R alias="C_pls_mus" id="122" />
        <R alias="C_pls_skn" id="123" />
        <R alias="fQ_art" id="112" />
        <R alias="fQ_bon" id="113" />
        <R alias="fQ_fat" id="114" />
        <R alias="fQ_mus" id="115" />
        <R alias="fQ_skn" id="116" />
      </ReferenceList>
    </ExplicitFormula>
    <ExplicitFormula id="127">
      <Equation>(fQ_art*C_pls_art+fQ_bon*C_pls_bon+fQ_fat*C_pls_fat+fQ_mus*C_pls_mus+fQ_skn*C_pls_skn)*fu</Equation>
      <ReferenceList>
        <R alias="C_pls_art" id="119" />
        <R alias="C_pls_bon" id="120" />
        <R alias="C_pls_fat" id="121" />
        <R alias="C_pls_mus" id="122" />
        <R alias="C_pls_skn" id="123" />
        <R alias="fu" id="126" />
        <R alias="fQ_art" id="112" />
        <R alias="fQ_bon" id="113" />
        <R alias="fQ_fat" id="114" />
        <R alias="fQ_mus" id="115" />
        <R alias="fQ_skn" id="116" />
      </ReferenceList>
    </ExplicitFormula>
    <ExplicitFormula id="129">
      <Equation>(1-HCT)*(fQ_art*C_pls_art+fQ_bon*C_pls_bon+fQ_fat*C_pls_fat+fQ_mus*C_pls_mus+fQ_skn*C_pls_skn) + HCT*(fQ_art*C_bc_art+fQ_bon*C_bc_bon+fQ_fat*C_bc_fat+fQ_mus*C_bc_mus+fQ_skn*C_bc_skn)</Equation>
      <ReferenceList>
        <R alias="C_bc_art" id="107" />
        <R alias="C_bc_bon" id="108" />
        <R alias="C_bc_fat" id="109" />
        <R alias="C_bc_mus" id="110" />
        <R alias="C_bc_skn" id="111" />
        <R alias="C_pls_art" id="119" />
        <R alias="C_pls_bon" id="120" />
        <R alias="C_pls_fat" id="121" />
        <R alias="C_pls_mus" id="122" />
        <R alias="C_pls_skn" id="123" />
        <R alias="fQ_art" id="112" />
        <R alias="fQ_bon" id="113" />
        <R alias="fQ_fat" id="114" />
        <R alias="fQ_mus" id="115" />
        <R alias="fQ_skn" id="116" />
        <R alias="HCT" id="100" />
      </ReferenceList>
    </ExplicitFormula>
    <ExplicitFormula id="136">
      <Equation>fQ_art*C_bc_art+fQ_bon*C_bc_bon+fQ_fat*C_bc_fat+fQ_mus*C_bc_mus+fQ_skn*C_bc_skn</Equation>
      <ReferenceList>
        <R alias="C_bc_art" id="131" />
        <R alias="C_bc_bon" id="132" />
        <R alias="C_bc_fat" id="133" />
        <R alias="C_bc_mus" id="134" />
        <R alias="C_bc_skn" id="135" />
        <R alias="fQ_art" id="112" />
        <R alias="fQ_bon" id="113" />
        <R alias="fQ_fat" id="114" />
        <R alias="fQ_mus" id="115" />
        <R alias="fQ_skn" id="116" />
      </ReferenceList>
    </ExplicitFormula>
    <ExplicitFormula id="143">
      <Equation>fQ_art*C_pls_art+fQ_bon*C_pls_bon+fQ_fat*C_pls_fat+fQ_mus*C_pls_mus+fQ_skn*C_pls_skn</Equation>
      <ReferenceList>
        <R alias="C_pls_art" id="138" />
        <R alias="C_pls_bon" id="139" />
        <R alias="C_pls_fat" id="140" />
        <R alias="C_pls_mus" id="141" />
        <R alias="C_pls_skn" id="142" />
        <R alias="fQ_art" id="112" />
        <R alias="fQ_bon" id="113" />
        <R alias="fQ_fat" id="114" />
        <R alias="fQ_mus" id="115" />
        <R alias="fQ_skn" id="116" />
      </ReferenceList>
    </ExplicitFormula>
    <ExplicitFormula id="146">
      <Equation>(fQ_art*C_pls_art+fQ_bon*C_pls_bon+fQ_fat*C_pls_fat+fQ_mus*C_pls_mus+fQ_skn*C_pls_skn)*fu</Equation>
      <ReferenceList>
        <R alias="C_pls_art" id="138" />
        <R alias="C_pls_bon" id="139" />
        <R alias="C_pls_fat" id="140" />
        <R alias="C_pls_mus" id="141" />
        <R alias="C_pls_skn" id="142" />
        <R alias="fu" id="145" />
        <R alias="fQ_art" id="112" />
        <R alias="fQ_bon" id="113" />
        <R alias="fQ_fat" id="114" />
        <R alias="fQ_mus" id="115" />
        <R alias="fQ_skn" id="116" />
      </ReferenceList>
    </ExplicitFormula>
    <ExplicitFormula id="148">
      <Equation>(1-HCT)*(fQ_art*C_pls_art+fQ_bon*C_pls_bon+fQ_fat*C_pls_fat+fQ_mus*C_pls_mus+fQ_skn*C_pls_skn) + HCT*(fQ_art*C_bc_art+fQ_bon*C_bc_bon+fQ_fat*C_bc_fat+fQ_mus*C_bc_mus+fQ_skn*C_bc_skn)</Equation>
      <ReferenceList>
        <R alias="C_bc_art" id="131" />
        <R alias="C_bc_bon" id="132" />
        <R alias="C_bc_fat" id="133" />
        <R alias="C_bc_mus" id="134" />
        <R alias="C_bc_skn" id="135" />
        <R alias="C_pls_art" id="138" />
        <R alias="C_pls_bon" id="139" />
        <R alias="C_pls_fat" id="140" />
        <R alias="C_pls_mus" id="141" />
        <R alias="C_pls_skn" id="142" />
        <R alias="fQ_art" id="112" />
        <R alias="fQ_bon" id="113" />
        <R alias="fQ_fat" id="114" />
        <R alias="fQ_mus" id="115" />
        <R alias="fQ_skn" id="116" />
        <R alias="HCT" id="100" />
      </ReferenceList>
    </ExplicitFormula>
    <ExplicitFormula id="151">
      <Equation>Volume * Density</Equation>
      <ReferenceList>
        <R alias="Density" id="149" />
        <R alias="Volume" id="150" />
      </ReferenceList>
    </ExplicitFormula>
    <ExplicitFormula id="154">
      <Equation>0.964045867671801</Equation>
    </ExplicitFormula>
    <ExplicitFormula id="156">
      <Equation>Volume</Equation>
      <ReferenceList>
        <R alias="Volume" id="24" />
      </ReferenceList>
    </ExplicitFormula>
    <ExplicitFormula id="157">
      <Equation>(1-HCT)*V</Equation>
      <ReferenceList>
        <R alias="f_vas" id="153" />
        <R alias="V" id="150" />
        <R alias="HCT" id="100" />
      </ReferenceList>
    </ExplicitFormula>
    <ExplicitFormula id="160">
      <Equation>M_0</Equation>
      <ReferenceList>
        <R alias="M_0" id="159" />
      </ReferenceList>
    </ExplicitFormula>
    <ExplicitFormula id="164">
      <Equation>rel_exp_out * AF * f_onto * ProteinContainerVolume</Equation>
      <ReferenceList>
        <R alias="f_onto" id="161" />
        <R alias="rel_exp_out" id="162" />
        <R alias="AF" id="163" />
        <R alias="ProteinContainerVolume" id="155" />
      </ReferenceList>
    </ExplicitFormula>
    <ExplicitFormula id="167">
      <Equation>ln(2)/tHalf</Equation>
      <ReferenceList>
        <R alias="tHalf" id="166" />
      </ReferenceList>
    </ExplicitFormula>
    <ExplicitFormula id="169">
      <Equation>rel_exp_norm</Equation>
      <ReferenceList>
        <R alias="rel_exp_norm" id="168" />
      </ReferenceList>
    </ExplicitFormula>
    <ExplicitFormula id="171">
      <Equation>rel_exp_pls_norm</Equation>
      <ReferenceList>
        <R alias="rel_exp_pls_norm" id="170" />
      </ReferenceList>
    </ExplicitFormula>
    <ExplicitFormula id="174">
      <Equation>rel_exp_pls</Equation>
      <ReferenceList>
        <R alias="rel_exp_pls" id="173" />
      </ReferenceList>
    </ExplicitFormula>
    <ExplicitFormula id="176">
      <Equation>V&gt;0 ? M/V : 0</Equation>
      <ReferenceList>
        <R alias="M" id="158" />
        <R alias="V" id="24" />
      </ReferenceList>
    </ExplicitFormula>
    <ExplicitFormula id="178">
      <Equation>tHalf</Equation>
      <ReferenceList>
        <R alias="tHalf" id="177" />
      </ReferenceList>
    </ExplicitFormula>
    <ExplicitFormula id="180">
      <Equation>f_onto</Equation>
      <ReferenceList>
        <R alias="f_onto" id="179" />
      </ReferenceList>
    </ExplicitFormula>
    <ExplicitFormula id="182">
      <Equation>V&gt;0 ? M/V : 0</Equation>
      <ReferenceList>
        <R alias="M" id="158" />
        <R alias="V" id="24" />
      </ReferenceList>
    </ExplicitFormula>
    <ExplicitFormula id="185">
      <Equation>M_0</Equation>
      <ReferenceList>
        <R alias="M_0" id="184" />
      </ReferenceList>
    </ExplicitFormula>
    <ExplicitFormula id="189">
      <Equation>rel_exp_out * AF * f_onto * ProteinContainerVolume</Equation>
      <ReferenceList>
        <R alias="f_onto" id="186" />
        <R alias="rel_exp_out" id="187" />
        <R alias="AF" id="188" />
        <R alias="ProteinContainerVolume" id="155" />
      </ReferenceList>
    </ExplicitFormula>
    <ExplicitFormula id="192">
      <Equation>ln(2)/tHalf</Equation>
      <ReferenceList>
        <R alias="tHalf" id="191" />
      </ReferenceList>
    </ExplicitFormula>
    <ExplicitFormula id="194">
      <Equation>rel_exp_norm</Equation>
      <ReferenceList>
        <R alias="rel_exp_norm" id="193" />
      </ReferenceList>
    </ExplicitFormula>
    <ExplicitFormula id="196">
      <Equation>rel_exp_pls_norm</Equation>
      <ReferenceList>
        <R alias="rel_exp_pls_norm" id="195" />
      </ReferenceList>
    </ExplicitFormula>
    <ExplicitFormula id="199">
      <Equation>rel_exp_pls</Equation>
      <ReferenceList>
        <R alias="rel_exp_pls" id="198" />
      </ReferenceList>
    </ExplicitFormula>
    <ExplicitFormula id="201">
      <Equation>V&gt;0 ? M/V : 0</Equation>
      <ReferenceList>
        <R alias="M" id="183" />
        <R alias="V" id="24" />
      </ReferenceList>
    </ExplicitFormula>
    <ExplicitFormula id="203">
      <Equation>tHalf</Equation>
      <ReferenceList>
        <R alias="tHalf" id="202" />
      </ReferenceList>
    </ExplicitFormula>
    <ExplicitFormula id="205">
      <Equation>f_onto</Equation>
      <ReferenceList>
        <R alias="f_onto" id="204" />
      </ReferenceList>
    </ExplicitFormula>
    <ExplicitFormula id="207">
      <Equation>V&gt;0 ? M/V : 0</Equation>
      <ReferenceList>
        <R alias="M" id="183" />
        <R alias="V" id="24" />
      </ReferenceList>
    </ExplicitFormula>
    <ExplicitFormula id="210">
      <Equation>V&gt;0 ? M/V : 0</Equation>
      <ReferenceList>
        <R alias="M" id="208" />
        <R alias="V" id="24" />
      </ReferenceList>
    </ExplicitFormula>
    <ExplicitFormula id="212">
      <Equation>fu</Equation>
      <ReferenceList>
        <R alias="fu" id="126" />
      </ReferenceList>
    </ExplicitFormula>
    <ExplicitFormula id="214">
      <Equation>V&gt;0 ? M/V : 0</Equation>
      <ReferenceList>
        <R alias="M" id="208" />
        <R alias="V" id="24" />
      </ReferenceList>
    </ExplicitFormula>
    <ExplicitFormula id="216">
      <Equation>C_pls*fu</Equation>
      <ReferenceList>
        <R alias="C_pls" id="209" />
        <R alias="fu" id="126" />
      </ReferenceList>
    </ExplicitFormula>
    <ExplicitFormula id="219">
      <Equation>V&gt;0 ? M/V : 0</Equation>
      <ReferenceList>
        <R alias="M" id="217" />
        <R alias="V" id="24" />
      </ReferenceList>
    </ExplicitFormula>
    <ExplicitFormula id="221">
      <Equation>fu</Equation>
      <ReferenceList>
        <R alias="fu" id="145" />
      </ReferenceList>
    </ExplicitFormula>
    <ExplicitFormula id="223">
      <Equation>V&gt;0 ? M/V : 0</Equation>
      <ReferenceList>
        <R alias="M" id="217" />
        <R alias="V" id="24" />
      </ReferenceList>
    </ExplicitFormula>
    <ExplicitFormula id="225">
      <Equation>C_pls*fu</Equation>
      <ReferenceList>
        <R alias="C_pls" id="218" />
        <R alias="fu" id="145" />
      </ReferenceList>
    </ExplicitFormula>
    <ExplicitFormula id="228">
      <Equation>V&gt;0 ? M/V : 0</Equation>
      <ReferenceList>
        <R alias="M" id="226" />
        <R alias="V" id="24" />
      </ReferenceList>
    </ExplicitFormula>
    <ExplicitFormula id="231">
      <Equation>-(CP * kcat * V * K_water * C / (Km + K_water * C))</Equation>
      <ReferenceList>
        <R alias="V" id="24" />
        <R alias="CP" id="200" />
        <R alias="C" id="209" />
        <R alias="K_water" id="211" />
        <R alias="kcat" id="229" />
        <R alias="Km" id="230" />
      </ReferenceList>
    </ExplicitFormula>
    <ExplicitFormula id="232">
      <Equation>CP * kcat * V * K_water * C / (Km + K_water * C)</Equation>
      <ReferenceList>
        <R alias="V" id="24" />
        <R alias="CP" id="200" />
        <R alias="C" id="209" />
        <R alias="K_water" id="211" />
        <R alias="kcat" id="229" />
        <R alias="Km" id="230" />
      </ReferenceList>
    </ExplicitFormula>
    <ExplicitFormula id="235">
      <Equation>kcat * kcat_interaction_factor</Equation>
      <ReferenceList>
        <R alias="kcat_interaction_factor" id="233" />
        <R alias="kcat" id="234" />
      </ReferenceList>
    </ExplicitFormula>
    <ExplicitFormula id="238">
      <Equation>Km * Km_interaction_factor</Equation>
      <ReferenceList>
        <R alias="Km_interaction_factor" id="236" />
        <R alias="Km" id="237" />
      </ReferenceList>
    </ExplicitFormula>
    <ExplicitFormula id="241">
      <Equation>-(CP * kcat * V * K_water * C / (Km + K_water * C))</Equation>
      <ReferenceList>
        <R alias="V" id="24" />
        <R alias="CP" id="175" />
        <R alias="C" id="218" />
        <R alias="K_water" id="220" />
        <R alias="kcat" id="239" />
        <R alias="Km" id="240" />
      </ReferenceList>
    </ExplicitFormula>
    <ExplicitFormula id="242">
      <Equation>CP * kcat * V * K_water * C / (Km + K_water * C)</Equation>
      <ReferenceList>
        <R alias="V" id="24" />
        <R alias="CP" id="175" />
        <R alias="C" id="218" />
        <R alias="K_water" id="220" />
        <R alias="kcat" id="239" />
        <R alias="Km" id="240" />
      </ReferenceList>
    </ExplicitFormula>
    <ExplicitFormula id="245">
      <Equation>kcat * kcat_interaction_factor</Equation>
      <ReferenceList>
        <R alias="kcat_interaction_factor" id="243" />
        <R alias="kcat" id="244" />
      </ReferenceList>
    </ExplicitFormula>
    <ExplicitFormula id="248">
      <Equation>Km * Km_interaction_factor</Equation>
      <ReferenceList>
        <R alias="Km_interaction_factor" id="246" />
        <R alias="Km" id="247" />
      </ReferenceList>
    </ExplicitFormula>
    <ExplicitFormula id="251">
      <Equation>Volume</Equation>
      <ReferenceList>
        <R alias="Volume" id="250" />
      </ReferenceList>
    </ExplicitFormula>
    <ExplicitFormula id="252">
      <Equation>HCT*V</Equation>
      <ReferenceList>
        <R alias="V" id="150" />
        <R alias="HCT" id="100" />
      </ReferenceList>
    </ExplicitFormula>
    <ExplicitFormula id="255">
      <Equation>M_0</Equation>
      <ReferenceList>
        <R alias="M_0" id="254" />
      </ReferenceList>
    </ExplicitFormula>
    <ExplicitFormula id="258">
      <Equation>rel_exp_out * AF * f_onto * ProteinContainerVolume</Equation>
      <ReferenceList>
        <R alias="f_onto" id="256" />
        <R alias="rel_exp_out" id="257" />
        <R alias="AF" id="163" />
        <R alias="ProteinContainerVolume" id="249" />
      </ReferenceList>
    </ExplicitFormula>
    <ExplicitFormula id="261">
      <Equation>ln(2)/tHalf</Equation>
      <ReferenceList>
        <R alias="tHalf" id="260" />
      </ReferenceList>
    </ExplicitFormula>
    <ExplicitFormula id="263">
      <Equation>rel_exp_norm</Equation>
      <ReferenceList>
        <R alias="rel_exp_norm" id="262" />
      </ReferenceList>
    </ExplicitFormula>
    <ExplicitFormula id="265">
      <Equation>rel_exp_bc_norm</Equation>
      <ReferenceList>
        <R alias="rel_exp_bc_norm" id="264" />
      </ReferenceList>
    </ExplicitFormula>
    <ExplicitFormula id="268">
      <Equation>rel_exp_bc</Equation>
      <ReferenceList>
        <R alias="rel_exp_bc" id="267" />
      </ReferenceList>
    </ExplicitFormula>
    <ExplicitFormula id="270">
      <Equation>V&gt;0 ? M/V : 0</Equation>
      <ReferenceList>
        <R alias="M" id="253" />
        <R alias="V" id="250" />
      </ReferenceList>
    </ExplicitFormula>
    <ExplicitFormula id="271">
      <Equation>f_onto</Equation>
      <ReferenceList>
        <R alias="f_onto" id="179" />
      </ReferenceList>
    </ExplicitFormula>
    <ExplicitFormula id="272">
      <Equation>tHalf</Equation>
      <ReferenceList>
        <R alias="tHalf" id="177" />
      </ReferenceList>
    </ExplicitFormula>
    <ExplicitFormula id="274">
      <Equation>V&gt;0 ? M/V : 0</Equation>
      <ReferenceList>
        <R alias="M" id="253" />
        <R alias="V" id="250" />
      </ReferenceList>
    </ExplicitFormula>
    <ExplicitFormula id="277">
      <Equation>M_0</Equation>
      <ReferenceList>
        <R alias="M_0" id="276" />
      </ReferenceList>
    </ExplicitFormula>
    <ExplicitFormula id="280">
      <Equation>rel_exp_out * AF * f_onto * ProteinContainerVolume</Equation>
      <ReferenceList>
        <R alias="f_onto" id="278" />
        <R alias="rel_exp_out" id="279" />
        <R alias="AF" id="188" />
        <R alias="ProteinContainerVolume" id="249" />
      </ReferenceList>
    </ExplicitFormula>
    <ExplicitFormula id="283">
      <Equation>ln(2)/tHalf</Equation>
      <ReferenceList>
        <R alias="tHalf" id="282" />
      </ReferenceList>
    </ExplicitFormula>
    <ExplicitFormula id="285">
      <Equation>rel_exp_norm</Equation>
      <ReferenceList>
        <R alias="rel_exp_norm" id="284" />
      </ReferenceList>
    </ExplicitFormula>
    <ExplicitFormula id="287">
      <Equation>rel_exp_bc_norm</Equation>
      <ReferenceList>
        <R alias="rel_exp_bc_norm" id="286" />
      </ReferenceList>
    </ExplicitFormula>
    <ExplicitFormula id="290">
      <Equation>rel_exp_bc</Equation>
      <ReferenceList>
        <R alias="rel_exp_bc" id="289" />
      </ReferenceList>
    </ExplicitFormula>
    <ExplicitFormula id="292">
      <Equation>V&gt;0 ? M/V : 0</Equation>
      <ReferenceList>
        <R alias="M" id="275" />
        <R alias="V" id="250" />
      </ReferenceList>
    </ExplicitFormula>
    <ExplicitFormula id="293">
      <Equation>f_onto</Equation>
      <ReferenceList>
        <R alias="f_onto" id="204" />
      </ReferenceList>
    </ExplicitFormula>
    <ExplicitFormula id="294">
      <Equation>tHalf</Equation>
      <ReferenceList>
        <R alias="tHalf" id="202" />
      </ReferenceList>
    </ExplicitFormula>
    <ExplicitFormula id="296">
      <Equation>V&gt;0 ? M/V : 0</Equation>
      <ReferenceList>
        <R alias="M" id="275" />
        <R alias="V" id="250" />
      </ReferenceList>
    </ExplicitFormula>
    <ExplicitFormula id="299">
      <Equation>V&gt;0 ? M/V : 0</Equation>
      <ReferenceList>
        <R alias="M" id="297" />
        <R alias="V" id="250" />
      </ReferenceList>
    </ExplicitFormula>
    <ExplicitFormula id="302">
      <Equation>K_rbc/fu</Equation>
      <ReferenceList>
        <R alias="fu" id="126" />
        <R alias="K_rbc" id="301" />
      </ReferenceList>
    </ExplicitFormula>
    <ExplicitFormula id="304">
      <Equation>V&gt;0 ? M/V : 0</Equation>
      <ReferenceList>
        <R alias="M" id="297" />
        <R alias="V" id="250" />
      </ReferenceList>
    </ExplicitFormula>
    <ExplicitFormula id="307">
      <Equation>V&gt;0 ? M/V : 0</Equation>
      <ReferenceList>
        <R alias="M" id="305" />
        <R alias="V" id="250" />
      </ReferenceList>
    </ExplicitFormula>
    <ExplicitFormula id="310">
      <Equation>K_rbc/fu</Equation>
      <ReferenceList>
        <R alias="fu" id="145" />
        <R alias="K_rbc" id="309" />
      </ReferenceList>
    </ExplicitFormula>
    <ExplicitFormula id="312">
      <Equation>V&gt;0 ? M/V : 0</Equation>
      <ReferenceList>
        <R alias="M" id="305" />
        <R alias="V" id="250" />
      </ReferenceList>
    </ExplicitFormula>
    <ExplicitFormula id="315">
      <Equation>V&gt;0 ? M/V : 0</Equation>
      <ReferenceList>
        <R alias="M" id="313" />
        <R alias="V" id="250" />
      </ReferenceList>
    </ExplicitFormula>
    <ExplicitFormula id="318">
      <Equation>-(CP * kcat * V * K_water * C / (Km + K_water * C))</Equation>
      <ReferenceList>
        <R alias="V" id="250" />
        <R alias="CP" id="291" />
        <R alias="C" id="298" />
        <R alias="K_water" id="300" />
        <R alias="kcat" id="316" />
        <R alias="Km" id="317" />
      </ReferenceList>
    </ExplicitFormula>
    <ExplicitFormula id="319">
      <Equation>CP * kcat * V * K_water * C / (Km + K_water * C)</Equation>
      <ReferenceList>
        <R alias="V" id="250" />
        <R alias="CP" id="291" />
        <R alias="C" id="298" />
        <R alias="K_water" id="300" />
        <R alias="kcat" id="316" />
        <R alias="Km" id="317" />
      </ReferenceList>
    </ExplicitFormula>
    <ExplicitFormula id="321">
      <Equation>kcat * kcat_interaction_factor</Equation>
      <ReferenceList>
        <R alias="kcat_interaction_factor" id="320" />
        <R alias="kcat" id="234" />
      </ReferenceList>
    </ExplicitFormula>
    <ExplicitFormula id="323">
      <Equation>Km * Km_interaction_factor</Equation>
      <ReferenceList>
        <R alias="Km_interaction_factor" id="322" />
        <R alias="Km" id="237" />
      </ReferenceList>
    </ExplicitFormula>
    <ExplicitFormula id="326">
      <Equation>-(CP * kcat * V * K_water * C / (Km + K_water * C))</Equation>
      <ReferenceList>
        <R alias="V" id="250" />
        <R alias="CP" id="269" />
        <R alias="C" id="306" />
        <R alias="K_water" id="308" />
        <R alias="kcat" id="324" />
        <R alias="Km" id="325" />
      </ReferenceList>
    </ExplicitFormula>
    <ExplicitFormula id="327">
      <Equation>CP * kcat * V * K_water * C / (Km + K_water * C)</Equation>
      <ReferenceList>
        <R alias="V" id="250" />
        <R alias="CP" id="269" />
        <R alias="C" id="306" />
        <R alias="K_water" id="308" />
        <R alias="kcat" id="324" />
        <R alias="Km" id="325" />
      </ReferenceList>
    </ExplicitFormula>
    <ExplicitFormula id="329">
      <Equation>kcat * kcat_interaction_factor</Equation>
      <ReferenceList>
        <R alias="kcat_interaction_factor" id="328" />
        <R alias="kcat" id="244" />
      </ReferenceList>
    </ExplicitFormula>
    <ExplicitFormula id="331">
      <Equation>Km * Km_interaction_factor</Equation>
      <ReferenceList>
        <R alias="Km_interaction_factor" id="330" />
        <R alias="Km" id="247" />
      </ReferenceList>
    </ExplicitFormula>
    <ExplicitFormula id="333">
      <Equation>(1 - HCT) * C_pls+HCT * C_bc</Equation>
      <ReferenceList>
        <R alias="C_bc" id="298" />
        <R alias="C_pls" id="209" />
        <R alias="HCT" id="100" />
      </ReferenceList>
    </ExplicitFormula>
    <ExplicitFormula id="335">
      <Equation>(1 - HCT) * C_pls+HCT * C_bc</Equation>
      <ReferenceList>
        <R alias="C_bc" id="306" />
        <R alias="C_pls" id="218" />
        <R alias="HCT" id="100" />
      </ReferenceList>
    </ExplicitFormula>
    <ExplicitFormula id="338">
      <Equation>Volume * Density</Equation>
      <ReferenceList>
        <R alias="Density" id="336" />
        <R alias="Volume" id="337" />
      </ReferenceList>
    </ExplicitFormula>
    <ExplicitFormula id="341">
      <Equation>0.419113106143786</Equation>
    </ExplicitFormula>
    <ExplicitFormula id="343">
      <Equation>Volume</Equation>
      <ReferenceList>
        <R alias="Volume" id="8" />
      </ReferenceList>
    </ExplicitFormula>
    <ExplicitFormula id="344">
      <Equation>(1-HCT)*V</Equation>
      <ReferenceList>
        <R alias="f_vas" id="340" />
        <R alias="V" id="337" />
        <R alias="HCT" id="100" />
      </ReferenceList>
    </ExplicitFormula>
    <ExplicitFormula id="347">
      <Equation>M_0</Equation>
      <ReferenceList>
        <R alias="M_0" id="346" />
      </ReferenceList>
    </ExplicitFormula>
    <ExplicitFormula id="350">
      <Equation>rel_exp_out * AF * f_onto * ProteinContainerVolume</Equation>
      <ReferenceList>
        <R alias="f_onto" id="348" />
        <R alias="rel_exp_out" id="349" />
        <R alias="AF" id="163" />
        <R alias="ProteinContainerVolume" id="342" />
      </ReferenceList>
    </ExplicitFormula>
    <ExplicitFormula id="353">
      <Equation>ln(2)/tHalf</Equation>
      <ReferenceList>
        <R alias="tHalf" id="352" />
      </ReferenceList>
    </ExplicitFormula>
    <ExplicitFormula id="355">
      <Equation>rel_exp_norm</Equation>
      <ReferenceList>
        <R alias="rel_exp_norm" id="354" />
      </ReferenceList>
    </ExplicitFormula>
    <ExplicitFormula id="356">
      <Equation>rel_exp_pls_norm</Equation>
      <ReferenceList>
        <R alias="rel_exp_pls_norm" id="170" />
      </ReferenceList>
    </ExplicitFormula>
    <ExplicitFormula id="358">
      <Equation>rel_exp_pls</Equation>
      <ReferenceList>
        <R alias="rel_exp_pls" id="173" />
      </ReferenceList>
    </ExplicitFormula>
    <ExplicitFormula id="360">
      <Equation>V&gt;0 ? M/V : 0</Equation>
      <ReferenceList>
        <R alias="M" id="345" />
        <R alias="V" id="8" />
      </ReferenceList>
    </ExplicitFormula>
    <ExplicitFormula id="361">
      <Equation>f_onto</Equation>
      <ReferenceList>
        <R alias="f_onto" id="179" />
      </ReferenceList>
    </ExplicitFormula>
    <ExplicitFormula id="362">
      <Equation>tHalf</Equation>
      <ReferenceList>
        <R alias="tHalf" id="177" />
      </ReferenceList>
    </ExplicitFormula>
    <ExplicitFormula id="364">
      <Equation>V&gt;0 ? M/V : 0</Equation>
      <ReferenceList>
        <R alias="M" id="345" />
        <R alias="V" id="8" />
      </ReferenceList>
    </ExplicitFormula>
    <ExplicitFormula id="367">
      <Equation>M_0</Equation>
      <ReferenceList>
        <R alias="M_0" id="366" />
      </ReferenceList>
    </ExplicitFormula>
    <ExplicitFormula id="370">
      <Equation>rel_exp_out * AF * f_onto * ProteinContainerVolume</Equation>
      <ReferenceList>
        <R alias="f_onto" id="368" />
        <R alias="rel_exp_out" id="369" />
        <R alias="AF" id="188" />
        <R alias="ProteinContainerVolume" id="342" />
      </ReferenceList>
    </ExplicitFormula>
    <ExplicitFormula id="373">
      <Equation>ln(2)/tHalf</Equation>
      <ReferenceList>
        <R alias="tHalf" id="372" />
      </ReferenceList>
    </ExplicitFormula>
    <ExplicitFormula id="375">
      <Equation>rel_exp_norm</Equation>
      <ReferenceList>
        <R alias="rel_exp_norm" id="374" />
      </ReferenceList>
    </ExplicitFormula>
    <ExplicitFormula id="376">
      <Equation>rel_exp_pls_norm</Equation>
      <ReferenceList>
        <R alias="rel_exp_pls_norm" id="195" />
      </ReferenceList>
    </ExplicitFormula>
    <ExplicitFormula id="378">
      <Equation>rel_exp_pls</Equation>
      <ReferenceList>
        <R alias="rel_exp_pls" id="198" />
      </ReferenceList>
    </ExplicitFormula>
    <ExplicitFormula id="380">
      <Equation>V&gt;0 ? M/V : 0</Equation>
      <ReferenceList>
        <R alias="M" id="365" />
        <R alias="V" id="8" />
      </ReferenceList>
    </ExplicitFormula>
    <ExplicitFormula id="381">
      <Equation>f_onto</Equation>
      <ReferenceList>
        <R alias="f_onto" id="204" />
      </ReferenceList>
    </ExplicitFormula>
    <ExplicitFormula id="382">
      <Equation>tHalf</Equation>
      <ReferenceList>
        <R alias="tHalf" id="202" />
      </ReferenceList>
    </ExplicitFormula>
    <ExplicitFormula id="384">
      <Equation>V&gt;0 ? M/V : 0</Equation>
      <ReferenceList>
        <R alias="M" id="365" />
        <R alias="V" id="8" />
      </ReferenceList>
    </ExplicitFormula>
    <ExplicitFormula id="386">
      <Equation>V&gt;0 ? M/V : 0</Equation>
      <ReferenceList>
        <R alias="M" id="385" />
        <R alias="V" id="8" />
      </ReferenceList>
    </ExplicitFormula>
    <ExplicitFormula id="388">
      <Equation>fu</Equation>
      <ReferenceList>
        <R alias="fu" id="126" />
      </ReferenceList>
    </ExplicitFormula>
    <ExplicitFormula id="390">
      <Equation>V&gt;0 ? M/V : 0</Equation>
      <ReferenceList>
        <R alias="M" id="385" />
        <R alias="V" id="8" />
      </ReferenceList>
    </ExplicitFormula>
    <ExplicitFormula id="392">
      <Equation>C_pls*fu</Equation>
      <ReferenceList>
        <R alias="C_pls" id="119" />
        <R alias="fu" id="126" />
      </ReferenceList>
    </ExplicitFormula>
    <ExplicitFormula id="394">
      <Equation>V&gt;0 ? M/V : 0</Equation>
      <ReferenceList>
        <R alias="M" id="393" />
        <R alias="V" id="8" />
      </ReferenceList>
    </ExplicitFormula>
    <ExplicitFormula id="396">
      <Equation>fu</Equation>
      <ReferenceList>
        <R alias="fu" id="145" />
      </ReferenceList>
    </ExplicitFormula>
    <ExplicitFormula id="398">
      <Equation>V&gt;0 ? M/V : 0</Equation>
      <ReferenceList>
        <R alias="M" id="393" />
        <R alias="V" id="8" />
      </ReferenceList>
    </ExplicitFormula>
    <ExplicitFormula id="400">
      <Equation>C_pls*fu</Equation>
      <ReferenceList>
        <R alias="C_pls" id="138" />
        <R alias="fu" id="145" />
      </ReferenceList>
    </ExplicitFormula>
    <ExplicitFormula id="403">
      <Equation>V&gt;0 ? M/V : 0</Equation>
      <ReferenceList>
        <R alias="M" id="401" />
        <R alias="V" id="8" />
      </ReferenceList>
    </ExplicitFormula>
    <ExplicitFormula id="406">
      <Equation>-(CP * kcat * V * K_water * C / (Km + K_water * C))</Equation>
      <ReferenceList>
        <R alias="V" id="8" />
        <R alias="CP" id="379" />
        <R alias="C" id="119" />
        <R alias="K_water" id="387" />
        <R alias="kcat" id="404" />
        <R alias="Km" id="405" />
      </ReferenceList>
    </ExplicitFormula>
    <ExplicitFormula id="407">
      <Equation>CP * kcat * V * K_water * C / (Km + K_water * C)</Equation>
      <ReferenceList>
        <R alias="V" id="8" />
        <R alias="CP" id="379" />
        <R alias="C" id="119" />
        <R alias="K_water" id="387" />
        <R alias="kcat" id="404" />
        <R alias="Km" id="405" />
      </ReferenceList>
    </ExplicitFormula>
    <ExplicitFormula id="409">
      <Equation>kcat * kcat_interaction_factor</Equation>
      <ReferenceList>
        <R alias="kcat_interaction_factor" id="408" />
        <R alias="kcat" id="234" />
      </ReferenceList>
    </ExplicitFormula>
    <ExplicitFormula id="411">
      <Equation>Km * Km_interaction_factor</Equation>
      <ReferenceList>
        <R alias="Km_interaction_factor" id="410" />
        <R alias="Km" id="237" />
      </ReferenceList>
    </ExplicitFormula>
    <ExplicitFormula id="414">
      <Equation>-(CP * kcat * V * K_water * C / (Km + K_water * C))</Equation>
      <ReferenceList>
        <R alias="V" id="8" />
        <R alias="CP" id="359" />
        <R alias="C" id="138" />
        <R alias="K_water" id="395" />
        <R alias="kcat" id="412" />
        <R alias="Km" id="413" />
      </ReferenceList>
    </ExplicitFormula>
    <ExplicitFormula id="415">
      <Equation>CP * kcat * V * K_water * C / (Km + K_water * C)</Equation>
      <ReferenceList>
        <R alias="V" id="8" />
        <R alias="CP" id="359" />
        <R alias="C" id="138" />
        <R alias="K_water" id="395" />
        <R alias="kcat" id="412" />
        <R alias="Km" id="413" />
      </ReferenceList>
    </ExplicitFormula>
    <ExplicitFormula id="417">
      <Equation>kcat * kcat_interaction_factor</Equation>
      <ReferenceList>
        <R alias="kcat_interaction_factor" id="416" />
        <R alias="kcat" id="244" />
      </ReferenceList>
    </ExplicitFormula>
    <ExplicitFormula id="419">
      <Equation>Km * Km_interaction_factor</Equation>
      <ReferenceList>
        <R alias="Km_interaction_factor" id="418" />
        <R alias="Km" id="247" />
      </ReferenceList>
    </ExplicitFormula>
    <ExplicitFormula id="422">
      <Equation>Volume</Equation>
      <ReferenceList>
        <R alias="Volume" id="421" />
      </ReferenceList>
    </ExplicitFormula>
    <ExplicitFormula id="423">
      <Equation>HCT*V</Equation>
      <ReferenceList>
        <R alias="V" id="337" />
        <R alias="HCT" id="100" />
      </ReferenceList>
    </ExplicitFormula>
    <ExplicitFormula id="426">
      <Equation>M_0</Equation>
      <ReferenceList>
        <R alias="M_0" id="425" />
      </ReferenceList>
    </ExplicitFormula>
    <ExplicitFormula id="429">
      <Equation>rel_exp_out * AF * f_onto * ProteinContainerVolume</Equation>
      <ReferenceList>
        <R alias="f_onto" id="427" />
        <R alias="rel_exp_out" id="428" />
        <R alias="AF" id="163" />
        <R alias="ProteinContainerVolume" id="420" />
      </ReferenceList>
    </ExplicitFormula>
    <ExplicitFormula id="432">
      <Equation>ln(2)/tHalf</Equation>
      <ReferenceList>
        <R alias="tHalf" id="431" />
      </ReferenceList>
    </ExplicitFormula>
    <ExplicitFormula id="434">
      <Equation>rel_exp_norm</Equation>
      <ReferenceList>
        <R alias="rel_exp_norm" id="433" />
      </ReferenceList>
    </ExplicitFormula>
    <ExplicitFormula id="435">
      <Equation>rel_exp_bc_norm</Equation>
      <ReferenceList>
        <R alias="rel_exp_bc_norm" id="264" />
      </ReferenceList>
    </ExplicitFormula>
    <ExplicitFormula id="437">
      <Equation>rel_exp_bc</Equation>
      <ReferenceList>
        <R alias="rel_exp_bc" id="267" />
      </ReferenceList>
    </ExplicitFormula>
    <ExplicitFormula id="439">
      <Equation>V&gt;0 ? M/V : 0</Equation>
      <ReferenceList>
        <R alias="M" id="424" />
        <R alias="V" id="421" />
      </ReferenceList>
    </ExplicitFormula>
    <ExplicitFormula id="440">
      <Equation>f_onto</Equation>
      <ReferenceList>
        <R alias="f_onto" id="179" />
      </ReferenceList>
    </ExplicitFormula>
    <ExplicitFormula id="441">
      <Equation>tHalf</Equation>
      <ReferenceList>
        <R alias="tHalf" id="177" />
      </ReferenceList>
    </ExplicitFormula>
    <ExplicitFormula id="443">
      <Equation>V&gt;0 ? M/V : 0</Equation>
      <ReferenceList>
        <R alias="M" id="424" />
        <R alias="V" id="421" />
      </ReferenceList>
    </ExplicitFormula>
    <ExplicitFormula id="446">
      <Equation>M_0</Equation>
      <ReferenceList>
        <R alias="M_0" id="445" />
      </ReferenceList>
    </ExplicitFormula>
    <ExplicitFormula id="449">
      <Equation>rel_exp_out * AF * f_onto * ProteinContainerVolume</Equation>
      <ReferenceList>
        <R alias="f_onto" id="447" />
        <R alias="rel_exp_out" id="448" />
        <R alias="AF" id="188" />
        <R alias="ProteinContainerVolume" id="420" />
      </ReferenceList>
    </ExplicitFormula>
    <ExplicitFormula id="452">
      <Equation>ln(2)/tHalf</Equation>
      <ReferenceList>
        <R alias="tHalf" id="451" />
      </ReferenceList>
    </ExplicitFormula>
    <ExplicitFormula id="454">
      <Equation>rel_exp_norm</Equation>
      <ReferenceList>
        <R alias="rel_exp_norm" id="453" />
      </ReferenceList>
    </ExplicitFormula>
    <ExplicitFormula id="455">
      <Equation>rel_exp_bc_norm</Equation>
      <ReferenceList>
        <R alias="rel_exp_bc_norm" id="286" />
      </ReferenceList>
    </ExplicitFormula>
    <ExplicitFormula id="457">
      <Equation>rel_exp_bc</Equation>
      <ReferenceList>
        <R alias="rel_exp_bc" id="289" />
      </ReferenceList>
    </ExplicitFormula>
    <ExplicitFormula id="459">
      <Equation>V&gt;0 ? M/V : 0</Equation>
      <ReferenceList>
        <R alias="M" id="444" />
        <R alias="V" id="421" />
      </ReferenceList>
    </ExplicitFormula>
    <ExplicitFormula id="460">
      <Equation>f_onto</Equation>
      <ReferenceList>
        <R alias="f_onto" id="204" />
      </ReferenceList>
    </ExplicitFormula>
    <ExplicitFormula id="461">
      <Equation>tHalf</Equation>
      <ReferenceList>
        <R alias="tHalf" id="202" />
      </ReferenceList>
    </ExplicitFormula>
    <ExplicitFormula id="463">
      <Equation>V&gt;0 ? M/V : 0</Equation>
      <ReferenceList>
        <R alias="M" id="444" />
        <R alias="V" id="421" />
      </ReferenceList>
    </ExplicitFormula>
    <ExplicitFormula id="465">
      <Equation>V&gt;0 ? M/V : 0</Equation>
      <ReferenceList>
        <R alias="M" id="464" />
        <R alias="V" id="421" />
      </ReferenceList>
    </ExplicitFormula>
    <ExplicitFormula id="467">
      <Equation>K_rbc/fu</Equation>
      <ReferenceList>
        <R alias="fu" id="126" />
        <R alias="K_rbc" id="301" />
      </ReferenceList>
    </ExplicitFormula>
    <ExplicitFormula id="469">
      <Equation>V&gt;0 ? M/V : 0</Equation>
      <ReferenceList>
        <R alias="M" id="464" />
        <R alias="V" id="421" />
      </ReferenceList>
    </ExplicitFormula>
    <ExplicitFormula id="471">
      <Equation>V&gt;0 ? M/V : 0</Equation>
      <ReferenceList>
        <R alias="M" id="470" />
        <R alias="V" id="421" />
      </ReferenceList>
    </ExplicitFormula>
    <ExplicitFormula id="473">
      <Equation>K_rbc/fu</Equation>
      <ReferenceList>
        <R alias="fu" id="145" />
        <R alias="K_rbc" id="309" />
      </ReferenceList>
    </ExplicitFormula>
    <ExplicitFormula id="475">
      <Equation>V&gt;0 ? M/V : 0</Equation>
      <ReferenceList>
        <R alias="M" id="470" />
        <R alias="V" id="421" />
      </ReferenceList>
    </ExplicitFormula>
    <ExplicitFormula id="478">
      <Equation>V&gt;0 ? M/V : 0</Equation>
      <ReferenceList>
        <R alias="M" id="476" />
        <R alias="V" id="421" />
      </ReferenceList>
    </ExplicitFormula>
    <ExplicitFormula id="481">
      <Equation>-(CP * kcat * V * K_water * C / (Km + K_water * C))</Equation>
      <ReferenceList>
        <R alias="V" id="421" />
        <R alias="CP" id="458" />
        <R alias="C" id="107" />
        <R alias="K_water" id="466" />
        <R alias="kcat" id="479" />
        <R alias="Km" id="480" />
      </ReferenceList>
    </ExplicitFormula>
    <ExplicitFormula id="482">
      <Equation>CP * kcat * V * K_water * C / (Km + K_water * C)</Equation>
      <ReferenceList>
        <R alias="V" id="421" />
        <R alias="CP" id="458" />
        <R alias="C" id="107" />
        <R alias="K_water" id="466" />
        <R alias="kcat" id="479" />
        <R alias="Km" id="480" />
      </ReferenceList>
    </ExplicitFormula>
    <ExplicitFormula id="484">
      <Equation>kcat * kcat_interaction_factor</Equation>
      <ReferenceList>
        <R alias="kcat_interaction_factor" id="483" />
        <R alias="kcat" id="234" />
      </ReferenceList>
    </ExplicitFormula>
    <ExplicitFormula id="486">
      <Equation>Km * Km_interaction_factor</Equation>
      <ReferenceList>
        <R alias="Km_interaction_factor" id="485" />
        <R alias="Km" id="237" />
      </ReferenceList>
    </ExplicitFormula>
    <ExplicitFormula id="489">
      <Equation>-(CP * kcat * V * K_water * C / (Km + K_water * C))</Equation>
      <ReferenceList>
        <R alias="V" id="421" />
        <R alias="CP" id="438" />
        <R alias="C" id="131" />
        <R alias="K_water" id="472" />
        <R alias="kcat" id="487" />
        <R alias="Km" id="488" />
      </ReferenceList>
    </ExplicitFormula>
    <ExplicitFormula id="490">
      <Equation>CP * kcat * V * K_water * C / (Km + K_water * C)</Equation>
      <ReferenceList>
        <R alias="V" id="421" />
        <R alias="CP" id="438" />
        <R alias="C" id="131" />
        <R alias="K_water" id="472" />
        <R alias="kcat" id="487" />
        <R alias="Km" id="488" />
      </ReferenceList>
    </ExplicitFormula>
    <ExplicitFormula id="492">
      <Equation>kcat * kcat_interaction_factor</Equation>
      <ReferenceList>
        <R alias="kcat_interaction_factor" id="491" />
        <R alias="kcat" id="244" />
      </ReferenceList>
    </ExplicitFormula>
    <ExplicitFormula id="494">
      <Equation>Km * Km_interaction_factor</Equation>
      <ReferenceList>
        <R alias="Km_interaction_factor" id="493" />
        <R alias="Km" id="247" />
      </ReferenceList>
    </ExplicitFormula>
    <ExplicitFormula id="496">
      <Equation>(1 - HCT) * C_pls+HCT * C_bc</Equation>
      <ReferenceList>
        <R alias="C_bc" id="107" />
        <R alias="C_pls" id="119" />
        <R alias="HCT" id="100" />
      </ReferenceList>
    </ExplicitFormula>
    <ExplicitFormula id="498">
      <Equation>(1 - HCT) * C_pls+HCT * C_bc</Equation>
      <ReferenceList>
        <R alias="C_bc" id="131" />
        <R alias="C_pls" id="138" />
        <R alias="HCT" id="100" />
      </ReferenceList>
    </ExplicitFormula>
    <ExplicitFormula id="501">
      <Equation>6*EHC_HalfTime</Equation>
      <ReferenceList>
        <R alias="EHC_HalfTime" id="500" />
        <R alias="Time" id="0" />
      </ReferenceList>
    </ExplicitFormula>
    <ExplicitFormula id="507">
      <Equation>V&gt;0 ? M/V : 0</Equation>
      <ReferenceList>
        <R alias="M" id="505" />
        <R alias="V" id="503" />
      </ReferenceList>
    </ExplicitFormula>
    <ExplicitFormula id="510">
      <Equation>M/TotalDrugMass</Equation>
      <ReferenceList>
        <R alias="M" id="505" />
        <R alias="TotalDrugMass" id="509" />
      </ReferenceList>
    </ExplicitFormula>
    <ExplicitFormula id="513">
      <Equation>V&gt;0 ? M/V : 0</Equation>
      <ReferenceList>
        <R alias="M" id="511" />
        <R alias="V" id="503" />
      </ReferenceList>
    </ExplicitFormula>
    <ExplicitFormula id="516">
      <Equation>M/TotalDrugMass</Equation>
      <ReferenceList>
        <R alias="M" id="511" />
        <R alias="TotalDrugMass" id="515" />
      </ReferenceList>
    </ExplicitFormula>
    <ExplicitFormula id="519">
      <Equation>Volume * Density</Equation>
      <ReferenceList>
        <R alias="Density" id="517" />
        <R alias="Volume" id="518" />
      </ReferenceList>
    </ExplicitFormula>
    <ExplicitFormula id="522">
      <Equation>Qspec * Weight</Equation>
      <ReferenceList>
        <R alias="Qspec" id="521" />
        <R alias="Weight" id="41" />
      </ReferenceList>
    </ExplicitFormula>
    <ExplicitFormula id="524">
      <Equation>0.00000000000728*(BW/0.02)^0.75</Equation>
      <ReferenceList>
        <R alias="BW" id="39" />
      </ReferenceList>
    </ExplicitFormula>
    <ExplicitFormula id="526">
      <Equation>0.00000068*BW/0.02</Equation>
      <ReferenceList>
        <R alias="BW" id="39" />
      </ReferenceList>
    </ExplicitFormula>
    <ExplicitFormula id="529">
      <Equation>SA_pls_int*d_endo</Equation>
      <ReferenceList>
        <R alias="d_endo" id="79" />
        <R alias="SA_pls_int" id="528" />
      </ReferenceList>
    </ExplicitFormula>
    <ExplicitFormula id="533">
      <Equation>1 - f_int - f_vas</Equation>
      <ReferenceList>
        <R alias="f_int" id="531" />
        <R alias="f_vas" id="532" />
      </ReferenceList>
    </ExplicitFormula>
    <ExplicitFormula id="559">
      <Equation>0.027495</Equation>
    </ExplicitFormula>
    <ExplicitFormula id="560">
      <Equation>11.8188551960656</Equation>
    </ExplicitFormula>
    <ExplicitFormula id="562">
      <Equation>Volume</Equation>
      <ReferenceList>
        <R alias="Volume" id="9" />
      </ReferenceList>
    </ExplicitFormula>
    <ExplicitFormula id="563">
      <Equation>f_vas*(1-HCT)*V_org</Equation>
      <ReferenceList>
        <R alias="f_vas" id="532" />
        <R alias="V_org" id="518" />
        <R alias="HCT" id="100" />
      </ReferenceList>
    </ExplicitFormula>
    <ExplicitFormula id="566">
      <Equation>M_0</Equation>
      <ReferenceList>
        <R alias="M_0" id="565" />
      </ReferenceList>
    </ExplicitFormula>
    <ExplicitFormula id="569">
      <Equation>rel_exp_out * AF * f_onto * ProteinContainerVolume</Equation>
      <ReferenceList>
        <R alias="f_onto" id="567" />
        <R alias="rel_exp_out" id="568" />
        <R alias="AF" id="163" />
        <R alias="ProteinContainerVolume" id="561" />
      </ReferenceList>
    </ExplicitFormula>
    <ExplicitFormula id="572">
      <Equation>ln(2)/tHalf</Equation>
      <ReferenceList>
        <R alias="tHalf" id="571" />
      </ReferenceList>
    </ExplicitFormula>
    <ExplicitFormula id="574">
      <Equation>rel_exp_norm</Equation>
      <ReferenceList>
        <R alias="rel_exp_norm" id="573" />
      </ReferenceList>
    </ExplicitFormula>
    <ExplicitFormula id="575">
      <Equation>rel_exp_pls_norm</Equation>
      <ReferenceList>
        <R alias="rel_exp_pls_norm" id="170" />
      </ReferenceList>
    </ExplicitFormula>
    <ExplicitFormula id="577">
      <Equation>rel_exp_pls</Equation>
      <ReferenceList>
        <R alias="rel_exp_pls" id="173" />
      </ReferenceList>
    </ExplicitFormula>
    <ExplicitFormula id="579">
      <Equation>V&gt;0 ? M/V : 0</Equation>
      <ReferenceList>
        <R alias="M" id="564" />
        <R alias="V" id="9" />
      </ReferenceList>
    </ExplicitFormula>
    <ExplicitFormula id="580">
      <Equation>f_onto</Equation>
      <ReferenceList>
        <R alias="f_onto" id="179" />
      </ReferenceList>
    </ExplicitFormula>
    <ExplicitFormula id="581">
      <Equation>tHalf</Equation>
      <ReferenceList>
        <R alias="tHalf" id="177" />
      </ReferenceList>
    </ExplicitFormula>
    <ExplicitFormula id="583">
      <Equation>V&gt;0 ? M/V : 0</Equation>
      <ReferenceList>
        <R alias="M" id="564" />
        <R alias="V" id="9" />
      </ReferenceList>
    </ExplicitFormula>
    <ExplicitFormula id="586">
      <Equation>M_0</Equation>
      <ReferenceList>
        <R alias="M_0" id="585" />
      </ReferenceList>
    </ExplicitFormula>
    <ExplicitFormula id="589">
      <Equation>rel_exp_out * AF * f_onto * ProteinContainerVolume</Equation>
      <ReferenceList>
        <R alias="f_onto" id="587" />
        <R alias="rel_exp_out" id="588" />
        <R alias="AF" id="188" />
        <R alias="ProteinContainerVolume" id="561" />
      </ReferenceList>
    </ExplicitFormula>
    <ExplicitFormula id="592">
      <Equation>ln(2)/tHalf</Equation>
      <ReferenceList>
        <R alias="tHalf" id="591" />
      </ReferenceList>
    </ExplicitFormula>
    <ExplicitFormula id="594">
      <Equation>rel_exp_norm</Equation>
      <ReferenceList>
        <R alias="rel_exp_norm" id="593" />
      </ReferenceList>
    </ExplicitFormula>
    <ExplicitFormula id="595">
      <Equation>rel_exp_pls_norm</Equation>
      <ReferenceList>
        <R alias="rel_exp_pls_norm" id="195" />
      </ReferenceList>
    </ExplicitFormula>
    <ExplicitFormula id="597">
      <Equation>rel_exp_pls</Equation>
      <ReferenceList>
        <R alias="rel_exp_pls" id="198" />
      </ReferenceList>
    </ExplicitFormula>
    <ExplicitFormula id="599">
      <Equation>V&gt;0 ? M/V : 0</Equation>
      <ReferenceList>
        <R alias="M" id="584" />
        <R alias="V" id="9" />
      </ReferenceList>
    </ExplicitFormula>
    <ExplicitFormula id="600">
      <Equation>f_onto</Equation>
      <ReferenceList>
        <R alias="f_onto" id="204" />
      </ReferenceList>
    </ExplicitFormula>
    <ExplicitFormula id="601">
      <Equation>tHalf</Equation>
      <ReferenceList>
        <R alias="tHalf" id="202" />
      </ReferenceList>
    </ExplicitFormula>
    <ExplicitFormula id="603">
      <Equation>V&gt;0 ? M/V : 0</Equation>
      <ReferenceList>
        <R alias="M" id="584" />
        <R alias="V" id="9" />
      </ReferenceList>
    </ExplicitFormula>
    <ExplicitFormula id="605">
      <Equation>V&gt;0 ? M/V : 0</Equation>
      <ReferenceList>
        <R alias="M" id="604" />
        <R alias="V" id="9" />
      </ReferenceList>
    </ExplicitFormula>
    <ExplicitFormula id="607">
      <Equation>fu</Equation>
      <ReferenceList>
        <R alias="fu" id="126" />
      </ReferenceList>
    </ExplicitFormula>
    <ExplicitFormula id="609">
      <Equation>V&gt;0 ? M/V : 0</Equation>
      <ReferenceList>
        <R alias="M" id="604" />
        <R alias="V" id="9" />
      </ReferenceList>
    </ExplicitFormula>
    <ExplicitFormula id="611">
      <Equation>V&gt;0 ? M/V : 0</Equation>
      <ReferenceList>
        <R alias="M" id="610" />
        <R alias="V" id="9" />
      </ReferenceList>
    </ExplicitFormula>
    <ExplicitFormula id="613">
      <Equation>fu</Equation>
      <ReferenceList>
        <R alias="fu" id="145" />
      </ReferenceList>
    </ExplicitFormula>
    <ExplicitFormula id="615">
      <Equation>V&gt;0 ? M/V : 0</Equation>
      <ReferenceList>
        <R alias="M" id="610" />
        <R alias="V" id="9" />
      </ReferenceList>
    </ExplicitFormula>
    <ExplicitFormula id="618">
      <Equation>V&gt;0 ? M/V : 0</Equation>
      <ReferenceList>
        <R alias="M" id="616" />
        <R alias="V" id="9" />
      </ReferenceList>
    </ExplicitFormula>
    <ExplicitFormula id="621">
      <Equation>-(CP * kcat * V * K_water * C / (Km + K_water * C))</Equation>
      <ReferenceList>
        <R alias="V" id="9" />
        <R alias="CP" id="598" />
        <R alias="C" id="120" />
        <R alias="K_water" id="606" />
        <R alias="kcat" id="619" />
        <R alias="Km" id="620" />
      </ReferenceList>
    </ExplicitFormula>
    <ExplicitFormula id="622">
      <Equation>CP * kcat * V * K_water * C / (Km + K_water * C)</Equation>
      <ReferenceList>
        <R alias="V" id="9" />
        <R alias="CP" id="598" />
        <R alias="C" id="120" />
        <R alias="K_water" id="606" />
        <R alias="kcat" id="619" />
        <R alias="Km" id="620" />
      </ReferenceList>
    </ExplicitFormula>
    <ExplicitFormula id="624">
      <Equation>kcat * kcat_interaction_factor</Equation>
      <ReferenceList>
        <R alias="kcat_interaction_factor" id="623" />
        <R alias="kcat" id="234" />
      </ReferenceList>
    </ExplicitFormula>
    <ExplicitFormula id="626">
      <Equation>Km * Km_interaction_factor</Equation>
      <ReferenceList>
        <R alias="Km_interaction_factor" id="625" />
        <R alias="Km" id="237" />
      </ReferenceList>
    </ExplicitFormula>
    <ExplicitFormula id="629">
      <Equation>-(CP * kcat * V * K_water * C / (Km + K_water * C))</Equation>
      <ReferenceList>
        <R alias="V" id="9" />
        <R alias="CP" id="578" />
        <R alias="C" id="139" />
        <R alias="K_water" id="612" />
        <R alias="kcat" id="627" />
        <R alias="Km" id="628" />
      </ReferenceList>
    </ExplicitFormula>
    <ExplicitFormula id="630">
      <Equation>CP * kcat * V * K_water * C / (Km + K_water * C)</Equation>
      <ReferenceList>
        <R alias="V" id="9" />
        <R alias="CP" id="578" />
        <R alias="C" id="139" />
        <R alias="K_water" id="612" />
        <R alias="kcat" id="627" />
        <R alias="Km" id="628" />
      </ReferenceList>
    </ExplicitFormula>
    <ExplicitFormula id="632">
      <Equation>kcat * kcat_interaction_factor</Equation>
      <ReferenceList>
        <R alias="kcat_interaction_factor" id="631" />
        <R alias="kcat" id="244" />
      </ReferenceList>
    </ExplicitFormula>
    <ExplicitFormula id="634">
      <Equation>Km * Km_interaction_factor</Equation>
      <ReferenceList>
        <R alias="Km_interaction_factor" id="633" />
        <R alias="Km" id="247" />
      </ReferenceList>
    </ExplicitFormula>
    <ExplicitFormula id="637">
      <Equation>Volume</Equation>
      <ReferenceList>
        <R alias="Volume" id="636" />
      </ReferenceList>
    </ExplicitFormula>
    <ExplicitFormula id="638">
      <Equation>f_vas*HCT*V</Equation>
      <ReferenceList>
        <R alias="f_vas" id="532" />
        <R alias="V" id="518" />
        <R alias="HCT" id="100" />
      </ReferenceList>
    </ExplicitFormula>
    <ExplicitFormula id="641">
      <Equation>M_0</Equation>
      <ReferenceList>
        <R alias="M_0" id="640" />
      </ReferenceList>
    </ExplicitFormula>
    <ExplicitFormula id="644">
      <Equation>rel_exp_out * AF * f_onto * ProteinContainerVolume</Equation>
      <ReferenceList>
        <R alias="f_onto" id="642" />
        <R alias="rel_exp_out" id="643" />
        <R alias="AF" id="163" />
        <R alias="ProteinContainerVolume" id="635" />
      </ReferenceList>
    </ExplicitFormula>
    <ExplicitFormula id="647">
      <Equation>ln(2)/tHalf</Equation>
      <ReferenceList>
        <R alias="tHalf" id="646" />
      </ReferenceList>
    </ExplicitFormula>
    <ExplicitFormula id="649">
      <Equation>rel_exp_norm</Equation>
      <ReferenceList>
        <R alias="rel_exp_norm" id="648" />
      </ReferenceList>
    </ExplicitFormula>
    <ExplicitFormula id="650">
      <Equation>rel_exp_bc_norm</Equation>
      <ReferenceList>
        <R alias="rel_exp_bc_norm" id="264" />
      </ReferenceList>
    </ExplicitFormula>
    <ExplicitFormula id="652">
      <Equation>rel_exp_bc</Equation>
      <ReferenceList>
        <R alias="rel_exp_bc" id="267" />
      </ReferenceList>
    </ExplicitFormula>
    <ExplicitFormula id="654">
      <Equation>V&gt;0 ? M/V : 0</Equation>
      <ReferenceList>
        <R alias="M" id="639" />
        <R alias="V" id="636" />
      </ReferenceList>
    </ExplicitFormula>
    <ExplicitFormula id="655">
      <Equation>f_onto</Equation>
      <ReferenceList>
        <R alias="f_onto" id="179" />
      </ReferenceList>
    </ExplicitFormula>
    <ExplicitFormula id="656">
      <Equation>tHalf</Equation>
      <ReferenceList>
        <R alias="tHalf" id="177" />
      </ReferenceList>
    </ExplicitFormula>
    <ExplicitFormula id="658">
      <Equation>V&gt;0 ? M/V : 0</Equation>
      <ReferenceList>
        <R alias="M" id="639" />
        <R alias="V" id="636" />
      </ReferenceList>
    </ExplicitFormula>
    <ExplicitFormula id="661">
      <Equation>M_0</Equation>
      <ReferenceList>
        <R alias="M_0" id="660" />
      </ReferenceList>
    </ExplicitFormula>
    <ExplicitFormula id="664">
      <Equation>rel_exp_out * AF * f_onto * ProteinContainerVolume</Equation>
      <ReferenceList>
        <R alias="f_onto" id="662" />
        <R alias="rel_exp_out" id="663" />
        <R alias="AF" id="188" />
        <R alias="ProteinContainerVolume" id="635" />
      </ReferenceList>
    </ExplicitFormula>
    <ExplicitFormula id="667">
      <Equation>ln(2)/tHalf</Equation>
      <ReferenceList>
        <R alias="tHalf" id="666" />
      </ReferenceList>
    </ExplicitFormula>
    <ExplicitFormula id="669">
      <Equation>rel_exp_norm</Equation>
      <ReferenceList>
        <R alias="rel_exp_norm" id="668" />
      </ReferenceList>
    </ExplicitFormula>
    <ExplicitFormula id="670">
      <Equation>rel_exp_bc_norm</Equation>
      <ReferenceList>
        <R alias="rel_exp_bc_norm" id="286" />
      </ReferenceList>
    </ExplicitFormula>
    <ExplicitFormula id="672">
      <Equation>rel_exp_bc</Equation>
      <ReferenceList>
        <R alias="rel_exp_bc" id="289" />
      </ReferenceList>
    </ExplicitFormula>
    <ExplicitFormula id="674">
      <Equation>V&gt;0 ? M/V : 0</Equation>
      <ReferenceList>
        <R alias="M" id="659" />
        <R alias="V" id="636" />
      </ReferenceList>
    </ExplicitFormula>
    <ExplicitFormula id="675">
      <Equation>f_onto</Equation>
      <ReferenceList>
        <R alias="f_onto" id="204" />
      </ReferenceList>
    </ExplicitFormula>
    <ExplicitFormula id="676">
      <Equation>tHalf</Equation>
      <ReferenceList>
        <R alias="tHalf" id="202" />
      </ReferenceList>
    </ExplicitFormula>
    <ExplicitFormula id="678">
      <Equation>V&gt;0 ? M/V : 0</Equation>
      <ReferenceList>
        <R alias="M" id="659" />
        <R alias="V" id="636" />
      </ReferenceList>
    </ExplicitFormula>
    <ExplicitFormula id="680">
      <Equation>V&gt;0 ? M/V : 0</Equation>
      <ReferenceList>
        <R alias="M" id="679" />
        <R alias="V" id="636" />
      </ReferenceList>
    </ExplicitFormula>
    <ExplicitFormula id="682">
      <Equation>K_rbc/fu</Equation>
      <ReferenceList>
        <R alias="fu" id="126" />
        <R alias="K_rbc" id="301" />
      </ReferenceList>
    </ExplicitFormula>
    <ExplicitFormula id="684">
      <Equation>V&gt;0 ? M/V : 0</Equation>
      <ReferenceList>
        <R alias="M" id="679" />
        <R alias="V" id="636" />
      </ReferenceList>
    </ExplicitFormula>
    <ExplicitFormula id="686">
      <Equation>V&gt;0 ? M/V : 0</Equation>
      <ReferenceList>
        <R alias="M" id="685" />
        <R alias="V" id="636" />
      </ReferenceList>
    </ExplicitFormula>
    <ExplicitFormula id="688">
      <Equation>K_rbc/fu</Equation>
      <ReferenceList>
        <R alias="fu" id="145" />
        <R alias="K_rbc" id="309" />
      </ReferenceList>
    </ExplicitFormula>
    <ExplicitFormula id="690">
      <Equation>V&gt;0 ? M/V : 0</Equation>
      <ReferenceList>
        <R alias="M" id="685" />
        <R alias="V" id="636" />
      </ReferenceList>
    </ExplicitFormula>
    <ExplicitFormula id="693">
      <Equation>V&gt;0 ? M/V : 0</Equation>
      <ReferenceList>
        <R alias="M" id="691" />
        <R alias="V" id="636" />
      </ReferenceList>
    </ExplicitFormula>
    <ExplicitFormula id="696">
      <Equation>-(CP * kcat * V * K_water * C / (Km + K_water * C))</Equation>
      <ReferenceList>
        <R alias="V" id="636" />
        <R alias="CP" id="673" />
        <R alias="C" id="108" />
        <R alias="K_water" id="681" />
        <R alias="kcat" id="694" />
        <R alias="Km" id="695" />
      </ReferenceList>
    </ExplicitFormula>
    <ExplicitFormula id="697">
      <Equation>CP * kcat * V * K_water * C / (Km + K_water * C)</Equation>
      <ReferenceList>
        <R alias="V" id="636" />
        <R alias="CP" id="673" />
        <R alias="C" id="108" />
        <R alias="K_water" id="681" />
        <R alias="kcat" id="694" />
        <R alias="Km" id="695" />
      </ReferenceList>
    </ExplicitFormula>
    <ExplicitFormula id="699">
      <Equation>kcat * kcat_interaction_factor</Equation>
      <ReferenceList>
        <R alias="kcat_interaction_factor" id="698" />
        <R alias="kcat" id="234" />
      </ReferenceList>
    </ExplicitFormula>
    <ExplicitFormula id="701">
      <Equation>Km * Km_interaction_factor</Equation>
      <ReferenceList>
        <R alias="Km_interaction_factor" id="700" />
        <R alias="Km" id="237" />
      </ReferenceList>
    </ExplicitFormula>
    <ExplicitFormula id="704">
      <Equation>-(CP * kcat * V * K_water * C / (Km + K_water * C))</Equation>
      <ReferenceList>
        <R alias="V" id="636" />
        <R alias="CP" id="653" />
        <R alias="C" id="132" />
        <R alias="K_water" id="687" />
        <R alias="kcat" id="702" />
        <R alias="Km" id="703" />
      </ReferenceList>
    </ExplicitFormula>
    <ExplicitFormula id="705">
      <Equation>CP * kcat * V * K_water * C / (Km + K_water * C)</Equation>
      <ReferenceList>
        <R alias="V" id="636" />
        <R alias="CP" id="653" />
        <R alias="C" id="132" />
        <R alias="K_water" id="687" />
        <R alias="kcat" id="702" />
        <R alias="Km" id="703" />
      </ReferenceList>
    </ExplicitFormula>
    <ExplicitFormula id="707">
      <Equation>kcat * kcat_interaction_factor</Equation>
      <ReferenceList>
        <R alias="kcat_interaction_factor" id="706" />
        <R alias="kcat" id="244" />
      </ReferenceList>
    </ExplicitFormula>
    <ExplicitFormula id="709">
      <Equation>Km * Km_interaction_factor</Equation>
      <ReferenceList>
        <R alias="Km_interaction_factor" id="708" />
        <R alias="Km" id="247" />
      </ReferenceList>
    </ExplicitFormula>
    <ExplicitFormula id="712">
      <Equation>Volume</Equation>
      <ReferenceList>
        <R alias="Volume" id="711" />
      </ReferenceList>
    </ExplicitFormula>
    <ExplicitFormula id="713">
      <Equation>f_int*V</Equation>
      <ReferenceList>
        <R alias="f_int" id="531" />
        <R alias="V" id="518" />
      </ReferenceList>
    </ExplicitFormula>
    <ExplicitFormula id="715">
      <Equation>pH_int</Equation>
      <ReferenceList>
        <R alias="pH_int" id="76" />
      </ReferenceList>
    </ExplicitFormula>
    <ExplicitFormula id="718">
      <Equation>V&gt;0 ? M/V : 0</Equation>
      <ReferenceList>
        <R alias="M" id="716" />
        <R alias="V" id="711" />
      </ReferenceList>
    </ExplicitFormula>
    <ExplicitFormula id="721">
      <Equation>K_water_int</Equation>
      <ReferenceList>
        <R alias="K_water_int" id="720" />
      </ReferenceList>
    </ExplicitFormula>
    <ExplicitFormula id="723">
      <Equation>V&gt;0 ? M/V : 0</Equation>
      <ReferenceList>
        <R alias="M" id="716" />
        <R alias="V" id="711" />
      </ReferenceList>
    </ExplicitFormula>
    <ExplicitFormula id="726">
      <Equation>V&gt;0 ? M/V : 0</Equation>
      <ReferenceList>
        <R alias="M" id="724" />
        <R alias="V" id="711" />
      </ReferenceList>
    </ExplicitFormula>
    <ExplicitFormula id="729">
      <Equation>K_water_int</Equation>
      <ReferenceList>
        <R alias="K_water_int" id="728" />
      </ReferenceList>
    </ExplicitFormula>
    <ExplicitFormula id="731">
      <Equation>V&gt;0 ? M/V : 0</Equation>
      <ReferenceList>
        <R alias="M" id="724" />
        <R alias="V" id="711" />
      </ReferenceList>
    </ExplicitFormula>
    <ExplicitFormula id="733">
      <Equation>Volume</Equation>
      <ReferenceList>
        <R alias="Volume" id="518" />
      </ReferenceList>
    </ExplicitFormula>
    <ExplicitFormula id="735">
      <Equation>f_cell*V</Equation>
      <ReferenceList>
        <R alias="f_cell" id="530" />
        <R alias="V" id="518" />
      </ReferenceList>
    </ExplicitFormula>
    <ExplicitFormula id="739">
      <Equation>M_0</Equation>
      <ReferenceList>
        <R alias="M_0" id="738" />
      </ReferenceList>
    </ExplicitFormula>
    <ExplicitFormula id="742">
      <Equation>rel_exp_out * AF * f_onto * ProteinContainerVolume</Equation>
      <ReferenceList>
        <R alias="f_onto" id="740" />
        <R alias="rel_exp_out" id="741" />
        <R alias="AF" id="163" />
        <R alias="ProteinContainerVolume" id="732" />
      </ReferenceList>
    </ExplicitFormula>
    <ExplicitFormula id="745">
      <Equation>ln(2)/tHalf</Equation>
      <ReferenceList>
        <R alias="tHalf" id="744" />
      </ReferenceList>
    </ExplicitFormula>
    <ExplicitFormula id="747">
      <Equation>rel_exp_norm</Equation>
      <ReferenceList>
        <R alias="rel_exp_norm" id="746" />
      </ReferenceList>
    </ExplicitFormula>
    <ExplicitFormula id="750">
      <Equation>V&gt;0 ? M/V : 0</Equation>
      <ReferenceList>
        <R alias="M" id="737" />
        <R alias="V" id="734" />
      </ReferenceList>
    </ExplicitFormula>
    <ExplicitFormula id="751">
      <Equation>tHalf</Equation>
      <ReferenceList>
        <R alias="tHalf" id="177" />
      </ReferenceList>
    </ExplicitFormula>
    <ExplicitFormula id="752">
      <Equation>f_onto</Equation>
      <ReferenceList>
        <R alias="f_onto" id="179" />
      </ReferenceList>
    </ExplicitFormula>
    <ExplicitFormula id="754">
      <Equation>V&gt;0 ? M/V : 0</Equation>
      <ReferenceList>
        <R alias="M" id="737" />
        <R alias="V" id="734" />
      </ReferenceList>
    </ExplicitFormula>
    <ExplicitFormula id="757">
      <Equation>M_0</Equation>
      <ReferenceList>
        <R alias="M_0" id="756" />
      </ReferenceList>
    </ExplicitFormula>
    <ExplicitFormula id="760">
      <Equation>rel_exp_out * AF * f_onto * ProteinContainerVolume</Equation>
      <ReferenceList>
        <R alias="f_onto" id="758" />
        <R alias="rel_exp_out" id="759" />
        <R alias="AF" id="188" />
        <R alias="ProteinContainerVolume" id="732" />
      </ReferenceList>
    </ExplicitFormula>
    <ExplicitFormula id="763">
      <Equation>ln(2)/tHalf</Equation>
      <ReferenceList>
        <R alias="tHalf" id="762" />
      </ReferenceList>
    </ExplicitFormula>
    <ExplicitFormula id="765">
      <Equation>rel_exp_norm</Equation>
      <ReferenceList>
        <R alias="rel_exp_norm" id="764" />
      </ReferenceList>
    </ExplicitFormula>
    <ExplicitFormula id="768">
      <Equation>V&gt;0 ? M/V : 0</Equation>
      <ReferenceList>
        <R alias="M" id="755" />
        <R alias="V" id="734" />
      </ReferenceList>
    </ExplicitFormula>
    <ExplicitFormula id="769">
      <Equation>tHalf</Equation>
      <ReferenceList>
        <R alias="tHalf" id="202" />
      </ReferenceList>
    </ExplicitFormula>
    <ExplicitFormula id="770">
      <Equation>f_onto</Equation>
      <ReferenceList>
        <R alias="f_onto" id="204" />
      </ReferenceList>
    </ExplicitFormula>
    <ExplicitFormula id="772">
      <Equation>V&gt;0 ? M/V : 0</Equation>
      <ReferenceList>
        <R alias="M" id="755" />
        <R alias="V" id="734" />
      </ReferenceList>
    </ExplicitFormula>
    <ExplicitFormula id="775">
      <Equation>V&gt;0 ? M/V : 0</Equation>
      <ReferenceList>
        <R alias="M" id="773" />
        <R alias="V" id="734" />
      </ReferenceList>
    </ExplicitFormula>
    <ExplicitFormula id="778">
      <Equation>K_water_cell</Equation>
      <ReferenceList>
        <R alias="K_water_cell" id="777" />
      </ReferenceList>
    </ExplicitFormula>
    <ExplicitFormula id="780">
      <Equation>V&gt;0 ? M/V : 0</Equation>
      <ReferenceList>
        <R alias="M" id="773" />
        <R alias="V" id="734" />
      </ReferenceList>
    </ExplicitFormula>
    <ExplicitFormula id="783">
      <Equation>V&gt;0 ? M/V : 0</Equation>
      <ReferenceList>
        <R alias="M" id="781" />
        <R alias="V" id="734" />
      </ReferenceList>
    </ExplicitFormula>
    <ExplicitFormula id="786">
      <Equation>K_water_cell</Equation>
      <ReferenceList>
        <R alias="K_water_cell" id="785" />
      </ReferenceList>
    </ExplicitFormula>
    <ExplicitFormula id="788">
      <Equation>V&gt;0 ? M/V : 0</Equation>
      <ReferenceList>
        <R alias="M" id="781" />
        <R alias="V" id="734" />
      </ReferenceList>
    </ExplicitFormula>
    <ExplicitFormula id="791">
      <Equation>V&gt;0 ? M/V : 0</Equation>
      <ReferenceList>
        <R alias="M" id="789" />
        <R alias="V" id="734" />
      </ReferenceList>
    </ExplicitFormula>
    <ExplicitFormula id="794">
      <Equation>-(CP * kcat * V * K_water * C / (Km + K_water * C))</Equation>
      <ReferenceList>
        <R alias="V" id="734" />
        <R alias="CP" id="767" />
        <R alias="C" id="774" />
        <R alias="K_water" id="776" />
        <R alias="kcat" id="792" />
        <R alias="Km" id="793" />
      </ReferenceList>
    </ExplicitFormula>
    <ExplicitFormula id="795">
      <Equation>CP * kcat * V * K_water * C / (Km + K_water * C)</Equation>
      <ReferenceList>
        <R alias="V" id="734" />
        <R alias="CP" id="767" />
        <R alias="C" id="774" />
        <R alias="K_water" id="776" />
        <R alias="kcat" id="792" />
        <R alias="Km" id="793" />
      </ReferenceList>
    </ExplicitFormula>
    <ExplicitFormula id="797">
      <Equation>kcat * kcat_interaction_factor</Equation>
      <ReferenceList>
        <R alias="kcat_interaction_factor" id="796" />
        <R alias="kcat" id="234" />
      </ReferenceList>
    </ExplicitFormula>
    <ExplicitFormula id="799">
      <Equation>Km * Km_interaction_factor</Equation>
      <ReferenceList>
        <R alias="Km_interaction_factor" id="798" />
        <R alias="Km" id="237" />
      </ReferenceList>
    </ExplicitFormula>
    <ExplicitFormula id="802">
      <Equation>-(CP * kcat * V * K_water * C / (Km + K_water * C))</Equation>
      <ReferenceList>
        <R alias="V" id="734" />
        <R alias="CP" id="749" />
        <R alias="C" id="782" />
        <R alias="K_water" id="784" />
        <R alias="kcat" id="800" />
        <R alias="Km" id="801" />
      </ReferenceList>
    </ExplicitFormula>
    <ExplicitFormula id="803">
      <Equation>CP * kcat * V * K_water * C / (Km + K_water * C)</Equation>
      <ReferenceList>
        <R alias="V" id="734" />
        <R alias="CP" id="749" />
        <R alias="C" id="782" />
        <R alias="K_water" id="784" />
        <R alias="kcat" id="800" />
        <R alias="Km" id="801" />
      </ReferenceList>
    </ExplicitFormula>
    <ExplicitFormula id="805">
      <Equation>kcat * kcat_interaction_factor</Equation>
      <ReferenceList>
        <R alias="kcat_interaction_factor" id="804" />
        <R alias="kcat" id="244" />
      </ReferenceList>
    </ExplicitFormula>
    <ExplicitFormula id="807">
      <Equation>Km * Km_interaction_factor</Equation>
      <ReferenceList>
        <R alias="Km_interaction_factor" id="806" />
        <R alias="Km" id="247" />
      </ReferenceList>
    </ExplicitFormula>
    <ExplicitFormula id="809">
      <Equation>C_int * K_water_int</Equation>
      <ReferenceList>
        <R alias="C_int" id="717" />
        <R alias="K_water_int" id="719" />
      </ReferenceList>
    </ExplicitFormula>
    <ExplicitFormula id="811">
      <Equation>C_cell * K_water_cell</Equation>
      <ReferenceList>
        <R alias="C_cell" id="774" />
        <R alias="K_water_cell" id="776" />
      </ReferenceList>
    </ExplicitFormula>
    <ExplicitFormula id="813">
      <Equation>(f_int*C_int+f_cell*C_cell)/(f_int+f_cell)</Equation>
      <ReferenceList>
        <R alias="f_int" id="531" />
        <R alias="f_cell" id="530" />
        <R alias="C_cell" id="774" />
        <R alias="C_int" id="717" />
      </ReferenceList>
    </ExplicitFormula>
    <ExplicitFormula id="815">
      <Equation>C_int * K_water_int</Equation>
      <ReferenceList>
        <R alias="C_int" id="725" />
        <R alias="K_water_int" id="727" />
      </ReferenceList>
    </ExplicitFormula>
    <ExplicitFormula id="817">
      <Equation>C_cell * K_water_cell</Equation>
      <ReferenceList>
        <R alias="C_cell" id="782" />
        <R alias="K_water_cell" id="784" />
      </ReferenceList>
    </ExplicitFormula>
    <ExplicitFormula id="819">
      <Equation>(f_int*C_int+f_cell*C_cell)/(f_int+f_cell)</Equation>
      <ReferenceList>
        <R alias="f_int" id="531" />
        <R alias="f_cell" id="530" />
        <R alias="C_cell" id="782" />
        <R alias="C_int" id="725" />
      </ReferenceList>
    </ExplicitFormula>
    <ExplicitFormula id="822">
      <Equation>Volume * Density</Equation>
      <ReferenceList>
        <R alias="Density" id="820" />
        <R alias="Volume" id="821" />
      </ReferenceList>
    </ExplicitFormula>
    <ExplicitFormula id="824">
      <Equation>0.00000000000032*BW/0.02</Equation>
      <ReferenceList>
        <R alias="BW" id="39" />
      </ReferenceList>
    </ExplicitFormula>
    <ExplicitFormula id="826">
      <Equation>1.55E-14*(BW/0.02)^0.75</Equation>
      <ReferenceList>
        <R alias="BW" id="39" />
      </ReferenceList>
    </ExplicitFormula>
    <ExplicitFormula id="829">
      <Equation>SA_pls_int*d_endo</Equation>
      <ReferenceList>
        <R alias="d_endo" id="79" />
        <R alias="SA_pls_int" id="828" />
      </ReferenceList>
    </ExplicitFormula>
    <ExplicitFormula id="833">
      <Equation>1 - f_int - f_vas</Equation>
      <ReferenceList>
        <R alias="f_int" id="831" />
        <R alias="f_vas" id="832" />
      </ReferenceList>
    </ExplicitFormula>
    <ExplicitFormula id="836">
      <Equation>Qspec * Weight</Equation>
      <ReferenceList>
        <R alias="Qspec" id="835" />
        <R alias="Weight" id="42" />
      </ReferenceList>
    </ExplicitFormula>
    <ExplicitFormula id="862">
      <Equation>1.50912007280806</Equation>
    </ExplicitFormula>
    <ExplicitFormula id="863">
      <Equation>0.51675</Equation>
    </ExplicitFormula>
    <ExplicitFormula id="865">
      <Equation>Volume</Equation>
      <ReferenceList>
        <R alias="Volume" id="10" />
      </ReferenceList>
    </ExplicitFormula>
    <ExplicitFormula id="866">
      <Equation>f_vas*(1-HCT)*V_org</Equation>
      <ReferenceList>
        <R alias="f_vas" id="832" />
        <R alias="V_org" id="821" />
        <R alias="HCT" id="100" />
      </ReferenceList>
    </ExplicitFormula>
    <ExplicitFormula id="869">
      <Equation>M_0</Equation>
      <ReferenceList>
        <R alias="M_0" id="868" />
      </ReferenceList>
    </ExplicitFormula>
    <ExplicitFormula id="872">
      <Equation>rel_exp_out * AF * f_onto * ProteinContainerVolume</Equation>
      <ReferenceList>
        <R alias="f_onto" id="870" />
        <R alias="rel_exp_out" id="871" />
        <R alias="AF" id="163" />
        <R alias="ProteinContainerVolume" id="864" />
      </ReferenceList>
    </ExplicitFormula>
    <ExplicitFormula id="875">
      <Equation>ln(2)/tHalf</Equation>
      <ReferenceList>
        <R alias="tHalf" id="874" />
      </ReferenceList>
    </ExplicitFormula>
    <ExplicitFormula id="877">
      <Equation>rel_exp_norm</Equation>
      <ReferenceList>
        <R alias="rel_exp_norm" id="876" />
      </ReferenceList>
    </ExplicitFormula>
    <ExplicitFormula id="878">
      <Equation>rel_exp_pls_norm</Equation>
      <ReferenceList>
        <R alias="rel_exp_pls_norm" id="170" />
      </ReferenceList>
    </ExplicitFormula>
    <ExplicitFormula id="880">
      <Equation>rel_exp_pls</Equation>
      <ReferenceList>
        <R alias="rel_exp_pls" id="173" />
      </ReferenceList>
    </ExplicitFormula>
    <ExplicitFormula id="882">
      <Equation>V&gt;0 ? M/V : 0</Equation>
      <ReferenceList>
        <R alias="M" id="867" />
        <R alias="V" id="10" />
      </ReferenceList>
    </ExplicitFormula>
    <ExplicitFormula id="883">
      <Equation>f_onto</Equation>
      <ReferenceList>
        <R alias="f_onto" id="179" />
      </ReferenceList>
    </ExplicitFormula>
    <ExplicitFormula id="884">
      <Equation>tHalf</Equation>
      <ReferenceList>
        <R alias="tHalf" id="177" />
      </ReferenceList>
    </ExplicitFormula>
    <ExplicitFormula id="886">
      <Equation>V&gt;0 ? M/V : 0</Equation>
      <ReferenceList>
        <R alias="M" id="867" />
        <R alias="V" id="10" />
      </ReferenceList>
    </ExplicitFormula>
    <ExplicitFormula id="889">
      <Equation>M_0</Equation>
      <ReferenceList>
        <R alias="M_0" id="888" />
      </ReferenceList>
    </ExplicitFormula>
    <ExplicitFormula id="892">
      <Equation>rel_exp_out * AF * f_onto * ProteinContainerVolume</Equation>
      <ReferenceList>
        <R alias="f_onto" id="890" />
        <R alias="rel_exp_out" id="891" />
        <R alias="AF" id="188" />
        <R alias="ProteinContainerVolume" id="864" />
      </ReferenceList>
    </ExplicitFormula>
    <ExplicitFormula id="895">
      <Equation>ln(2)/tHalf</Equation>
      <ReferenceList>
        <R alias="tHalf" id="894" />
      </ReferenceList>
    </ExplicitFormula>
    <ExplicitFormula id="897">
      <Equation>rel_exp_norm</Equation>
      <ReferenceList>
        <R alias="rel_exp_norm" id="896" />
      </ReferenceList>
    </ExplicitFormula>
    <ExplicitFormula id="898">
      <Equation>rel_exp_pls_norm</Equation>
      <ReferenceList>
        <R alias="rel_exp_pls_norm" id="195" />
      </ReferenceList>
    </ExplicitFormula>
    <ExplicitFormula id="900">
      <Equation>rel_exp_pls</Equation>
      <ReferenceList>
        <R alias="rel_exp_pls" id="198" />
      </ReferenceList>
    </ExplicitFormula>
    <ExplicitFormula id="902">
      <Equation>V&gt;0 ? M/V : 0</Equation>
      <ReferenceList>
        <R alias="M" id="887" />
        <R alias="V" id="10" />
      </ReferenceList>
    </ExplicitFormula>
    <ExplicitFormula id="903">
      <Equation>f_onto</Equation>
      <ReferenceList>
        <R alias="f_onto" id="204" />
      </ReferenceList>
    </ExplicitFormula>
    <ExplicitFormula id="904">
      <Equation>tHalf</Equation>
      <ReferenceList>
        <R alias="tHalf" id="202" />
      </ReferenceList>
    </ExplicitFormula>
    <ExplicitFormula id="906">
      <Equation>V&gt;0 ? M/V : 0</Equation>
      <ReferenceList>
        <R alias="M" id="887" />
        <R alias="V" id="10" />
      </ReferenceList>
    </ExplicitFormula>
    <ExplicitFormula id="909">
      <Equation>V&gt;0 ? M/V : 0</Equation>
      <ReferenceList>
        <R alias="M" id="907" />
        <R alias="V" id="10" />
      </ReferenceList>
    </ExplicitFormula>
    <ExplicitFormula id="911">
      <Equation>fu</Equation>
      <ReferenceList>
        <R alias="fu" id="126" />
      </ReferenceList>
    </ExplicitFormula>
    <ExplicitFormula id="913">
      <Equation>V&gt;0 ? M/V : 0</Equation>
      <ReferenceList>
        <R alias="M" id="907" />
        <R alias="V" id="10" />
      </ReferenceList>
    </ExplicitFormula>
    <ExplicitFormula id="916">
      <Equation>V&gt;0 ? M/V : 0</Equation>
      <ReferenceList>
        <R alias="M" id="914" />
        <R alias="V" id="10" />
      </ReferenceList>
    </ExplicitFormula>
    <ExplicitFormula id="918">
      <Equation>fu</Equation>
      <ReferenceList>
        <R alias="fu" id="145" />
      </ReferenceList>
    </ExplicitFormula>
    <ExplicitFormula id="920">
      <Equation>V&gt;0 ? M/V : 0</Equation>
      <ReferenceList>
        <R alias="M" id="914" />
        <R alias="V" id="10" />
      </ReferenceList>
    </ExplicitFormula>
    <ExplicitFormula id="923">
      <Equation>V&gt;0 ? M/V : 0</Equation>
      <ReferenceList>
        <R alias="M" id="921" />
        <R alias="V" id="10" />
      </ReferenceList>
    </ExplicitFormula>
    <ExplicitFormula id="926">
      <Equation>-(CP * kcat * V * K_water * C / (Km + K_water * C))</Equation>
      <ReferenceList>
        <R alias="V" id="10" />
        <R alias="CP" id="901" />
        <R alias="C" id="908" />
        <R alias="K_water" id="910" />
        <R alias="kcat" id="924" />
        <R alias="Km" id="925" />
      </ReferenceList>
    </ExplicitFormula>
    <ExplicitFormula id="927">
      <Equation>CP * kcat * V * K_water * C / (Km + K_water * C)</Equation>
      <ReferenceList>
        <R alias="V" id="10" />
        <R alias="CP" id="901" />
        <R alias="C" id="908" />
        <R alias="K_water" id="910" />
        <R alias="kcat" id="924" />
        <R alias="Km" id="925" />
      </ReferenceList>
    </ExplicitFormula>
    <ExplicitFormula id="929">
      <Equation>kcat * kcat_interaction_factor</Equation>
      <ReferenceList>
        <R alias="kcat_interaction_factor" id="928" />
        <R alias="kcat" id="234" />
      </ReferenceList>
    </ExplicitFormula>
    <ExplicitFormula id="931">
      <Equation>Km * Km_interaction_factor</Equation>
      <ReferenceList>
        <R alias="Km_interaction_factor" id="930" />
        <R alias="Km" id="237" />
      </ReferenceList>
    </ExplicitFormula>
    <ExplicitFormula id="934">
      <Equation>-(CP * kcat * V * K_water * C / (Km + K_water * C))</Equation>
      <ReferenceList>
        <R alias="V" id="10" />
        <R alias="CP" id="881" />
        <R alias="C" id="915" />
        <R alias="K_water" id="917" />
        <R alias="kcat" id="932" />
        <R alias="Km" id="933" />
      </ReferenceList>
    </ExplicitFormula>
    <ExplicitFormula id="935">
      <Equation>CP * kcat * V * K_water * C / (Km + K_water * C)</Equation>
      <ReferenceList>
        <R alias="V" id="10" />
        <R alias="CP" id="881" />
        <R alias="C" id="915" />
        <R alias="K_water" id="917" />
        <R alias="kcat" id="932" />
        <R alias="Km" id="933" />
      </ReferenceList>
    </ExplicitFormula>
    <ExplicitFormula id="937">
      <Equation>kcat * kcat_interaction_factor</Equation>
      <ReferenceList>
        <R alias="kcat_interaction_factor" id="936" />
        <R alias="kcat" id="244" />
      </ReferenceList>
    </ExplicitFormula>
    <ExplicitFormula id="939">
      <Equation>Km * Km_interaction_factor</Equation>
      <ReferenceList>
        <R alias="Km_interaction_factor" id="938" />
        <R alias="Km" id="247" />
      </ReferenceList>
    </ExplicitFormula>
    <ExplicitFormula id="942">
      <Equation>Volume</Equation>
      <ReferenceList>
        <R alias="Volume" id="941" />
      </ReferenceList>
    </ExplicitFormula>
    <ExplicitFormula id="943">
      <Equation>f_vas*HCT*V</Equation>
      <ReferenceList>
        <R alias="f_vas" id="832" />
        <R alias="V" id="821" />
        <R alias="HCT" id="100" />
      </ReferenceList>
    </ExplicitFormula>
    <ExplicitFormula id="946">
      <Equation>M_0</Equation>
      <ReferenceList>
        <R alias="M_0" id="945" />
      </ReferenceList>
    </ExplicitFormula>
    <ExplicitFormula id="949">
      <Equation>rel_exp_out * AF * f_onto * ProteinContainerVolume</Equation>
      <ReferenceList>
        <R alias="f_onto" id="947" />
        <R alias="rel_exp_out" id="948" />
        <R alias="AF" id="163" />
        <R alias="ProteinContainerVolume" id="940" />
      </ReferenceList>
    </ExplicitFormula>
    <ExplicitFormula id="952">
      <Equation>ln(2)/tHalf</Equation>
      <ReferenceList>
        <R alias="tHalf" id="951" />
      </ReferenceList>
    </ExplicitFormula>
    <ExplicitFormula id="954">
      <Equation>rel_exp_norm</Equation>
      <ReferenceList>
        <R alias="rel_exp_norm" id="953" />
      </ReferenceList>
    </ExplicitFormula>
    <ExplicitFormula id="955">
      <Equation>rel_exp_bc_norm</Equation>
      <ReferenceList>
        <R alias="rel_exp_bc_norm" id="264" />
      </ReferenceList>
    </ExplicitFormula>
    <ExplicitFormula id="957">
      <Equation>rel_exp_bc</Equation>
      <ReferenceList>
        <R alias="rel_exp_bc" id="267" />
      </ReferenceList>
    </ExplicitFormula>
    <ExplicitFormula id="959">
      <Equation>V&gt;0 ? M/V : 0</Equation>
      <ReferenceList>
        <R alias="M" id="944" />
        <R alias="V" id="941" />
      </ReferenceList>
    </ExplicitFormula>
    <ExplicitFormula id="960">
      <Equation>f_onto</Equation>
      <ReferenceList>
        <R alias="f_onto" id="179" />
      </ReferenceList>
    </ExplicitFormula>
    <ExplicitFormula id="961">
      <Equation>tHalf</Equation>
      <ReferenceList>
        <R alias="tHalf" id="177" />
      </ReferenceList>
    </ExplicitFormula>
    <ExplicitFormula id="963">
      <Equation>V&gt;0 ? M/V : 0</Equation>
      <ReferenceList>
        <R alias="M" id="944" />
        <R alias="V" id="941" />
      </ReferenceList>
    </ExplicitFormula>
    <ExplicitFormula id="966">
      <Equation>M_0</Equation>
      <ReferenceList>
        <R alias="M_0" id="965" />
      </ReferenceList>
    </ExplicitFormula>
    <ExplicitFormula id="969">
      <Equation>rel_exp_out * AF * f_onto * ProteinContainerVolume</Equation>
      <ReferenceList>
        <R alias="f_onto" id="967" />
        <R alias="rel_exp_out" id="968" />
        <R alias="AF" id="188" />
        <R alias="ProteinContainerVolume" id="940" />
      </ReferenceList>
    </ExplicitFormula>
    <ExplicitFormula id="972">
      <Equation>ln(2)/tHalf</Equation>
      <ReferenceList>
        <R alias="tHalf" id="971" />
      </ReferenceList>
    </ExplicitFormula>
    <ExplicitFormula id="974">
      <Equation>rel_exp_norm</Equation>
      <ReferenceList>
        <R alias="rel_exp_norm" id="973" />
      </ReferenceList>
    </ExplicitFormula>
    <ExplicitFormula id="975">
      <Equation>rel_exp_bc_norm</Equation>
      <ReferenceList>
        <R alias="rel_exp_bc_norm" id="286" />
      </ReferenceList>
    </ExplicitFormula>
    <ExplicitFormula id="977">
      <Equation>rel_exp_bc</Equation>
      <ReferenceList>
        <R alias="rel_exp_bc" id="289" />
      </ReferenceList>
    </ExplicitFormula>
    <ExplicitFormula id="979">
      <Equation>V&gt;0 ? M/V : 0</Equation>
      <ReferenceList>
        <R alias="M" id="964" />
        <R alias="V" id="941" />
      </ReferenceList>
    </ExplicitFormula>
    <ExplicitFormula id="980">
      <Equation>f_onto</Equation>
      <ReferenceList>
        <R alias="f_onto" id="204" />
      </ReferenceList>
    </ExplicitFormula>
    <ExplicitFormula id="981">
      <Equation>tHalf</Equation>
      <ReferenceList>
        <R alias="tHalf" id="202" />
      </ReferenceList>
    </ExplicitFormula>
    <ExplicitFormula id="983">
      <Equation>V&gt;0 ? M/V : 0</Equation>
      <ReferenceList>
        <R alias="M" id="964" />
        <R alias="V" id="941" />
      </ReferenceList>
    </ExplicitFormula>
    <ExplicitFormula id="986">
      <Equation>V&gt;0 ? M/V : 0</Equation>
      <ReferenceList>
        <R alias="M" id="984" />
        <R alias="V" id="941" />
      </ReferenceList>
    </ExplicitFormula>
    <ExplicitFormula id="988">
      <Equation>K_rbc/fu</Equation>
      <ReferenceList>
        <R alias="fu" id="126" />
        <R alias="K_rbc" id="301" />
      </ReferenceList>
    </ExplicitFormula>
    <ExplicitFormula id="990">
      <Equation>V&gt;0 ? M/V : 0</Equation>
      <ReferenceList>
        <R alias="M" id="984" />
        <R alias="V" id="941" />
      </ReferenceList>
    </ExplicitFormula>
    <ExplicitFormula id="993">
      <Equation>V&gt;0 ? M/V : 0</Equation>
      <ReferenceList>
        <R alias="M" id="991" />
        <R alias="V" id="941" />
      </ReferenceList>
    </ExplicitFormula>
    <ExplicitFormula id="995">
      <Equation>K_rbc/fu</Equation>
      <ReferenceList>
        <R alias="fu" id="145" />
        <R alias="K_rbc" id="309" />
      </ReferenceList>
    </ExplicitFormula>
    <ExplicitFormula id="997">
      <Equation>V&gt;0 ? M/V : 0</Equation>
      <ReferenceList>
        <R alias="M" id="991" />
        <R alias="V" id="941" />
      </ReferenceList>
    </ExplicitFormula>
    <ExplicitFormula id="1000">
      <Equation>V&gt;0 ? M/V : 0</Equation>
      <ReferenceList>
        <R alias="M" id="998" />
        <R alias="V" id="941" />
      </ReferenceList>
    </ExplicitFormula>
    <ExplicitFormula id="1003">
      <Equation>-(CP * kcat * V * K_water * C / (Km + K_water * C))</Equation>
      <ReferenceList>
        <R alias="V" id="941" />
        <R alias="CP" id="978" />
        <R alias="C" id="985" />
        <R alias="K_water" id="987" />
        <R alias="kcat" id="1001" />
        <R alias="Km" id="1002" />
      </ReferenceList>
    </ExplicitFormula>
    <ExplicitFormula id="1004">
      <Equation>CP * kcat * V * K_water * C / (Km + K_water * C)</Equation>
      <ReferenceList>
        <R alias="V" id="941" />
        <R alias="CP" id="978" />
        <R alias="C" id="985" />
        <R alias="K_water" id="987" />
        <R alias="kcat" id="1001" />
        <R alias="Km" id="1002" />
      </ReferenceList>
    </ExplicitFormula>
    <ExplicitFormula id="1006">
      <Equation>kcat * kcat_interaction_factor</Equation>
      <ReferenceList>
        <R alias="kcat_interaction_factor" id="1005" />
        <R alias="kcat" id="234" />
      </ReferenceList>
    </ExplicitFormula>
    <ExplicitFormula id="1008">
      <Equation>Km * Km_interaction_factor</Equation>
      <ReferenceList>
        <R alias="Km_interaction_factor" id="1007" />
        <R alias="Km" id="237" />
      </ReferenceList>
    </ExplicitFormula>
    <ExplicitFormula id="1011">
      <Equation>-(CP * kcat * V * K_water * C / (Km + K_water * C))</Equation>
      <ReferenceList>
        <R alias="V" id="941" />
        <R alias="CP" id="958" />
        <R alias="C" id="992" />
        <R alias="K_water" id="994" />
        <R alias="kcat" id="1009" />
        <R alias="Km" id="1010" />
      </ReferenceList>
    </ExplicitFormula>
    <ExplicitFormula id="1012">
      <Equation>CP * kcat * V * K_water * C / (Km + K_water * C)</Equation>
      <ReferenceList>
        <R alias="V" id="941" />
        <R alias="CP" id="958" />
        <R alias="C" id="992" />
        <R alias="K_water" id="994" />
        <R alias="kcat" id="1009" />
        <R alias="Km" id="1010" />
      </ReferenceList>
    </ExplicitFormula>
    <ExplicitFormula id="1014">
      <Equation>kcat * kcat_interaction_factor</Equation>
      <ReferenceList>
        <R alias="kcat_interaction_factor" id="1013" />
        <R alias="kcat" id="244" />
      </ReferenceList>
    </ExplicitFormula>
    <ExplicitFormula id="1016">
      <Equation>Km * Km_interaction_factor</Equation>
      <ReferenceList>
        <R alias="Km_interaction_factor" id="1015" />
        <R alias="Km" id="247" />
      </ReferenceList>
    </ExplicitFormula>
    <ExplicitFormula id="1019">
      <Equation>Volume</Equation>
      <ReferenceList>
        <R alias="Volume" id="1018" />
      </ReferenceList>
    </ExplicitFormula>
    <ExplicitFormula id="1020">
      <Equation>f_int*V</Equation>
      <ReferenceList>
        <R alias="f_int" id="831" />
        <R alias="V" id="821" />
      </ReferenceList>
    </ExplicitFormula>
    <ExplicitFormula id="1022">
      <Equation>pH_int</Equation>
      <ReferenceList>
        <R alias="pH_int" id="76" />
      </ReferenceList>
    </ExplicitFormula>
    <ExplicitFormula id="1025">
      <Equation>V&gt;0 ? M/V : 0</Equation>
      <ReferenceList>
        <R alias="M" id="1023" />
        <R alias="V" id="1018" />
      </ReferenceList>
    </ExplicitFormula>
    <ExplicitFormula id="1028">
      <Equation>K_water_int</Equation>
      <ReferenceList>
        <R alias="K_water_int" id="1027" />
      </ReferenceList>
    </ExplicitFormula>
    <ExplicitFormula id="1030">
      <Equation>V&gt;0 ? M/V : 0</Equation>
      <ReferenceList>
        <R alias="M" id="1023" />
        <R alias="V" id="1018" />
      </ReferenceList>
    </ExplicitFormula>
    <ExplicitFormula id="1033">
      <Equation>V&gt;0 ? M/V : 0</Equation>
      <ReferenceList>
        <R alias="M" id="1031" />
        <R alias="V" id="1018" />
      </ReferenceList>
    </ExplicitFormula>
    <ExplicitFormula id="1036">
      <Equation>K_water_int</Equation>
      <ReferenceList>
        <R alias="K_water_int" id="1035" />
      </ReferenceList>
    </ExplicitFormula>
    <ExplicitFormula id="1038">
      <Equation>V&gt;0 ? M/V : 0</Equation>
      <ReferenceList>
        <R alias="M" id="1031" />
        <R alias="V" id="1018" />
      </ReferenceList>
    </ExplicitFormula>
    <ExplicitFormula id="1040">
      <Equation>Volume</Equation>
      <ReferenceList>
        <R alias="Volume" id="821" />
      </ReferenceList>
    </ExplicitFormula>
    <ExplicitFormula id="1042">
      <Equation>f_cell*V</Equation>
      <ReferenceList>
        <R alias="f_cell" id="830" />
        <R alias="V" id="821" />
      </ReferenceList>
    </ExplicitFormula>
    <ExplicitFormula id="1046">
      <Equation>M_0</Equation>
      <ReferenceList>
        <R alias="M_0" id="1045" />
      </ReferenceList>
    </ExplicitFormula>
    <ExplicitFormula id="1049">
      <Equation>rel_exp_out * AF * f_onto * ProteinContainerVolume</Equation>
      <ReferenceList>
        <R alias="f_onto" id="1047" />
        <R alias="rel_exp_out" id="1048" />
        <R alias="AF" id="163" />
        <R alias="ProteinContainerVolume" id="1039" />
      </ReferenceList>
    </ExplicitFormula>
    <ExplicitFormula id="1052">
      <Equation>ln(2)/tHalf</Equation>
      <ReferenceList>
        <R alias="tHalf" id="1051" />
      </ReferenceList>
    </ExplicitFormula>
    <ExplicitFormula id="1054">
      <Equation>rel_exp_norm</Equation>
      <ReferenceList>
        <R alias="rel_exp_norm" id="1053" />
      </ReferenceList>
    </ExplicitFormula>
    <ExplicitFormula id="1057">
      <Equation>V&gt;0 ? M/V : 0</Equation>
      <ReferenceList>
        <R alias="M" id="1044" />
        <R alias="V" id="1041" />
      </ReferenceList>
    </ExplicitFormula>
    <ExplicitFormula id="1058">
      <Equation>f_onto</Equation>
      <ReferenceList>
        <R alias="f_onto" id="179" />
      </ReferenceList>
    </ExplicitFormula>
    <ExplicitFormula id="1059">
      <Equation>tHalf</Equation>
      <ReferenceList>
        <R alias="tHalf" id="177" />
      </ReferenceList>
    </ExplicitFormula>
    <ExplicitFormula id="1061">
      <Equation>V&gt;0 ? M/V : 0</Equation>
      <ReferenceList>
        <R alias="M" id="1044" />
        <R alias="V" id="1041" />
      </ReferenceList>
    </ExplicitFormula>
    <ExplicitFormula id="1064">
      <Equation>M_0</Equation>
      <ReferenceList>
        <R alias="M_0" id="1063" />
      </ReferenceList>
    </ExplicitFormula>
    <ExplicitFormula id="1067">
      <Equation>rel_exp_out * AF * f_onto * ProteinContainerVolume</Equation>
      <ReferenceList>
        <R alias="f_onto" id="1065" />
        <R alias="rel_exp_out" id="1066" />
        <R alias="AF" id="188" />
        <R alias="ProteinContainerVolume" id="1039" />
      </ReferenceList>
    </ExplicitFormula>
    <ExplicitFormula id="1070">
      <Equation>ln(2)/tHalf</Equation>
      <ReferenceList>
        <R alias="tHalf" id="1069" />
      </ReferenceList>
    </ExplicitFormula>
    <ExplicitFormula id="1072">
      <Equation>rel_exp_norm</Equation>
      <ReferenceList>
        <R alias="rel_exp_norm" id="1071" />
      </ReferenceList>
    </ExplicitFormula>
    <ExplicitFormula id="1075">
      <Equation>V&gt;0 ? M/V : 0</Equation>
      <ReferenceList>
        <R alias="M" id="1062" />
        <R alias="V" id="1041" />
      </ReferenceList>
    </ExplicitFormula>
    <ExplicitFormula id="1076">
      <Equation>f_onto</Equation>
      <ReferenceList>
        <R alias="f_onto" id="204" />
      </ReferenceList>
    </ExplicitFormula>
    <ExplicitFormula id="1077">
      <Equation>tHalf</Equation>
      <ReferenceList>
        <R alias="tHalf" id="202" />
      </ReferenceList>
    </ExplicitFormula>
    <ExplicitFormula id="1079">
      <Equation>V&gt;0 ? M/V : 0</Equation>
      <ReferenceList>
        <R alias="M" id="1062" />
        <R alias="V" id="1041" />
      </ReferenceList>
    </ExplicitFormula>
    <ExplicitFormula id="1082">
      <Equation>V&gt;0 ? M/V : 0</Equation>
      <ReferenceList>
        <R alias="M" id="1080" />
        <R alias="V" id="1041" />
      </ReferenceList>
    </ExplicitFormula>
    <ExplicitFormula id="1085">
      <Equation>K_water_cell</Equation>
      <ReferenceList>
        <R alias="K_water_cell" id="1084" />
      </ReferenceList>
    </ExplicitFormula>
    <ExplicitFormula id="1087">
      <Equation>V&gt;0 ? M/V : 0</Equation>
      <ReferenceList>
        <R alias="M" id="1080" />
        <R alias="V" id="1041" />
      </ReferenceList>
    </ExplicitFormula>
    <ExplicitFormula id="1090">
      <Equation>V&gt;0 ? M/V : 0</Equation>
      <ReferenceList>
        <R alias="M" id="1088" />
        <R alias="V" id="1041" />
      </ReferenceList>
    </ExplicitFormula>
    <ExplicitFormula id="1093">
      <Equation>K_water_cell</Equation>
      <ReferenceList>
        <R alias="K_water_cell" id="1092" />
      </ReferenceList>
    </ExplicitFormula>
    <ExplicitFormula id="1095">
      <Equation>V&gt;0 ? M/V : 0</Equation>
      <ReferenceList>
        <R alias="M" id="1088" />
        <R alias="V" id="1041" />
      </ReferenceList>
    </ExplicitFormula>
    <ExplicitFormula id="1098">
      <Equation>V&gt;0 ? M/V : 0</Equation>
      <ReferenceList>
        <R alias="M" id="1096" />
        <R alias="V" id="1041" />
      </ReferenceList>
    </ExplicitFormula>
    <ExplicitFormula id="1101">
      <Equation>-(CP * kcat * V * K_water * C / (Km + K_water * C))</Equation>
      <ReferenceList>
        <R alias="V" id="1041" />
        <R alias="CP" id="1074" />
        <R alias="C" id="1081" />
        <R alias="K_water" id="1083" />
        <R alias="kcat" id="1099" />
        <R alias="Km" id="1100" />
      </ReferenceList>
    </ExplicitFormula>
    <ExplicitFormula id="1102">
      <Equation>CP * kcat * V * K_water * C / (Km + K_water * C)</Equation>
      <ReferenceList>
        <R alias="V" id="1041" />
        <R alias="CP" id="1074" />
        <R alias="C" id="1081" />
        <R alias="K_water" id="1083" />
        <R alias="kcat" id="1099" />
        <R alias="Km" id="1100" />
      </ReferenceList>
    </ExplicitFormula>
    <ExplicitFormula id="1104">
      <Equation>kcat * kcat_interaction_factor</Equation>
      <ReferenceList>
        <R alias="kcat_interaction_factor" id="1103" />
        <R alias="kcat" id="234" />
      </ReferenceList>
    </ExplicitFormula>
    <ExplicitFormula id="1106">
      <Equation>Km * Km_interaction_factor</Equation>
      <ReferenceList>
        <R alias="Km_interaction_factor" id="1105" />
        <R alias="Km" id="237" />
      </ReferenceList>
    </ExplicitFormula>
    <ExplicitFormula id="1109">
      <Equation>-(CP * kcat * V * K_water * C / (Km + K_water * C))</Equation>
      <ReferenceList>
        <R alias="V" id="1041" />
        <R alias="CP" id="1056" />
        <R alias="C" id="1089" />
        <R alias="K_water" id="1091" />
        <R alias="kcat" id="1107" />
        <R alias="Km" id="1108" />
      </ReferenceList>
    </ExplicitFormula>
    <ExplicitFormula id="1110">
      <Equation>CP * kcat * V * K_water * C / (Km + K_water * C)</Equation>
      <ReferenceList>
        <R alias="V" id="1041" />
        <R alias="CP" id="1056" />
        <R alias="C" id="1089" />
        <R alias="K_water" id="1091" />
        <R alias="kcat" id="1107" />
        <R alias="Km" id="1108" />
      </ReferenceList>
    </ExplicitFormula>
    <ExplicitFormula id="1112">
      <Equation>kcat * kcat_interaction_factor</Equation>
      <ReferenceList>
        <R alias="kcat_interaction_factor" id="1111" />
        <R alias="kcat" id="244" />
      </ReferenceList>
    </ExplicitFormula>
    <ExplicitFormula id="1114">
      <Equation>Km * Km_interaction_factor</Equation>
      <ReferenceList>
        <R alias="Km_interaction_factor" id="1113" />
        <R alias="Km" id="247" />
      </ReferenceList>
    </ExplicitFormula>
    <ExplicitFormula id="1116">
      <Equation>C_int * K_water_int</Equation>
      <ReferenceList>
        <R alias="C_int" id="1024" />
        <R alias="K_water_int" id="1026" />
      </ReferenceList>
    </ExplicitFormula>
    <ExplicitFormula id="1118">
      <Equation>C_cell * K_water_cell</Equation>
      <ReferenceList>
        <R alias="C_cell" id="1081" />
        <R alias="K_water_cell" id="1083" />
      </ReferenceList>
    </ExplicitFormula>
    <ExplicitFormula id="1120">
      <Equation>(f_int*C_int+f_cell*C_cell)/(f_int+f_cell)</Equation>
      <ReferenceList>
        <R alias="f_int" id="831" />
        <R alias="f_cell" id="830" />
        <R alias="C_cell" id="1081" />
        <R alias="C_int" id="1024" />
      </ReferenceList>
    </ExplicitFormula>
    <ExplicitFormula id="1122">
      <Equation>C_int * K_water_int</Equation>
      <ReferenceList>
        <R alias="C_int" id="1032" />
        <R alias="K_water_int" id="1034" />
      </ReferenceList>
    </ExplicitFormula>
    <ExplicitFormula id="1124">
      <Equation>C_cell * K_water_cell</Equation>
      <ReferenceList>
        <R alias="C_cell" id="1089" />
        <R alias="K_water_cell" id="1091" />
      </ReferenceList>
    </ExplicitFormula>
    <ExplicitFormula id="1126">
      <Equation>(f_int*C_int+f_cell*C_cell)/(f_int+f_cell)</Equation>
      <ReferenceList>
        <R alias="f_int" id="831" />
        <R alias="f_cell" id="830" />
        <R alias="C_cell" id="1089" />
        <R alias="C_int" id="1032" />
      </ReferenceList>
    </ExplicitFormula>
    <ExplicitFormula id="1129">
      <Equation>Volume * Density</Equation>
      <ReferenceList>
        <R alias="Density" id="1127" />
        <R alias="Volume" id="1128" />
      </ReferenceList>
    </ExplicitFormula>
    <ExplicitFormula id="1132">
      <Equation>SA_pls_int*d_endo</Equation>
      <ReferenceList>
        <R alias="d_endo" id="79" />
        <R alias="SA_pls_int" id="1131" />
      </ReferenceList>
    </ExplicitFormula>
    <ExplicitFormula id="1134">
      <Equation>0.00000000261*(BW/0.02)^0.75</Equation>
      <ReferenceList>
        <R alias="BW" id="39" />
      </ReferenceList>
    </ExplicitFormula>
    <ExplicitFormula id="1136">
      <Equation>0.000000079*BW/0.02</Equation>
      <ReferenceList>
        <R alias="BW" id="39" />
      </ReferenceList>
    </ExplicitFormula>
    <ExplicitFormula id="1140">
      <Equation>1 - f_int - f_vas</Equation>
      <ReferenceList>
        <R alias="f_int" id="1138" />
        <R alias="f_vas" id="1139" />
      </ReferenceList>
    </ExplicitFormula>
    <ExplicitFormula id="1143">
      <Equation>Qspec * Weight</Equation>
      <ReferenceList>
        <R alias="Qspec" id="1142" />
        <R alias="Weight" id="43" />
      </ReferenceList>
    </ExplicitFormula>
    <ExplicitFormula id="1157">
      <Equation>14.6564772919431</Equation>
    </ExplicitFormula>
    <ExplicitFormula id="1159">
      <Equation>0.79</Equation>
    </ExplicitFormula>
    <ExplicitFormula id="1161">
      <Equation>0.8</Equation>
    </ExplicitFormula>
    <ExplicitFormula id="1163">
      <Equation>0.002</Equation>
    </ExplicitFormula>
    <ExplicitFormula id="1164">
      <Equation>0.16</Equation>
    </ExplicitFormula>
    <ExplicitFormula id="1166">
      <Equation>0.18</Equation>
    </ExplicitFormula>
    <ExplicitFormula id="1168">
      <Equation>0.15</Equation>
    </ExplicitFormula>
    <ExplicitFormula id="1170">
      <Equation>0.92</Equation>
    </ExplicitFormula>
    <ExplicitFormula id="1172">
      <Equation>0.853</Equation>
    </ExplicitFormula>
    <ExplicitFormula id="1174">
      <Equation>0.002024</Equation>
    </ExplicitFormula>
    <ExplicitFormula id="1176">
      <Equation>0.0016</Equation>
    </ExplicitFormula>
    <ExplicitFormula id="1178">
      <Equation>0.135</Equation>
    </ExplicitFormula>
    <ExplicitFormula id="1180">
      <Equation>0.00899999999999998</Equation>
    </ExplicitFormula>
    <ExplicitFormula id="1182">
      <Equation>0.03</Equation>
    </ExplicitFormula>
    <ExplicitFormula id="1183">
      <Equation>0.02184</Equation>
    </ExplicitFormula>
    <ExplicitFormula id="1185">
      <Equation>Volume</Equation>
      <ReferenceList>
        <R alias="Volume" id="11" />
      </ReferenceList>
    </ExplicitFormula>
    <ExplicitFormula id="1186">
      <Equation>f_vas*(1-HCT)*V_org</Equation>
      <ReferenceList>
        <R alias="f_vas" id="1139" />
        <R alias="V_org" id="1128" />
        <R alias="HCT" id="100" />
      </ReferenceList>
    </ExplicitFormula>
    <ExplicitFormula id="1189">
      <Equation>M_0</Equation>
      <ReferenceList>
        <R alias="M_0" id="1188" />
      </ReferenceList>
    </ExplicitFormula>
    <ExplicitFormula id="1192">
      <Equation>rel_exp_out * AF * f_onto * ProteinContainerVolume</Equation>
      <ReferenceList>
        <R alias="f_onto" id="1190" />
        <R alias="rel_exp_out" id="1191" />
        <R alias="AF" id="163" />
        <R alias="ProteinContainerVolume" id="1184" />
      </ReferenceList>
    </ExplicitFormula>
    <ExplicitFormula id="1195">
      <Equation>ln(2)/tHalf</Equation>
      <ReferenceList>
        <R alias="tHalf" id="1194" />
      </ReferenceList>
    </ExplicitFormula>
    <ExplicitFormula id="1197">
      <Equation>rel_exp_norm</Equation>
      <ReferenceList>
        <R alias="rel_exp_norm" id="1196" />
      </ReferenceList>
    </ExplicitFormula>
    <ExplicitFormula id="1198">
      <Equation>rel_exp_pls_norm</Equation>
      <ReferenceList>
        <R alias="rel_exp_pls_norm" id="170" />
      </ReferenceList>
    </ExplicitFormula>
    <ExplicitFormula id="1200">
      <Equation>rel_exp_pls</Equation>
      <ReferenceList>
        <R alias="rel_exp_pls" id="173" />
      </ReferenceList>
    </ExplicitFormula>
    <ExplicitFormula id="1202">
      <Equation>V&gt;0 ? M/V : 0</Equation>
      <ReferenceList>
        <R alias="M" id="1187" />
        <R alias="V" id="11" />
      </ReferenceList>
    </ExplicitFormula>
    <ExplicitFormula id="1203">
      <Equation>f_onto</Equation>
      <ReferenceList>
        <R alias="f_onto" id="179" />
      </ReferenceList>
    </ExplicitFormula>
    <ExplicitFormula id="1204">
      <Equation>tHalf</Equation>
      <ReferenceList>
        <R alias="tHalf" id="177" />
      </ReferenceList>
    </ExplicitFormula>
    <ExplicitFormula id="1206">
      <Equation>V&gt;0 ? M/V : 0</Equation>
      <ReferenceList>
        <R alias="M" id="1187" />
        <R alias="V" id="11" />
      </ReferenceList>
    </ExplicitFormula>
    <ExplicitFormula id="1209">
      <Equation>M_0</Equation>
      <ReferenceList>
        <R alias="M_0" id="1208" />
      </ReferenceList>
    </ExplicitFormula>
    <ExplicitFormula id="1212">
      <Equation>rel_exp_out * AF * f_onto * ProteinContainerVolume</Equation>
      <ReferenceList>
        <R alias="f_onto" id="1210" />
        <R alias="rel_exp_out" id="1211" />
        <R alias="AF" id="188" />
        <R alias="ProteinContainerVolume" id="1184" />
      </ReferenceList>
    </ExplicitFormula>
    <ExplicitFormula id="1215">
      <Equation>ln(2)/tHalf</Equation>
      <ReferenceList>
        <R alias="tHalf" id="1214" />
      </ReferenceList>
    </ExplicitFormula>
    <ExplicitFormula id="1217">
      <Equation>rel_exp_norm</Equation>
      <ReferenceList>
        <R alias="rel_exp_norm" id="1216" />
      </ReferenceList>
    </ExplicitFormula>
    <ExplicitFormula id="1218">
      <Equation>rel_exp_pls_norm</Equation>
      <ReferenceList>
        <R alias="rel_exp_pls_norm" id="195" />
      </ReferenceList>
    </ExplicitFormula>
    <ExplicitFormula id="1220">
      <Equation>rel_exp_pls</Equation>
      <ReferenceList>
        <R alias="rel_exp_pls" id="198" />
      </ReferenceList>
    </ExplicitFormula>
    <ExplicitFormula id="1222">
      <Equation>V&gt;0 ? M/V : 0</Equation>
      <ReferenceList>
        <R alias="M" id="1207" />
        <R alias="V" id="11" />
      </ReferenceList>
    </ExplicitFormula>
    <ExplicitFormula id="1223">
      <Equation>f_onto</Equation>
      <ReferenceList>
        <R alias="f_onto" id="204" />
      </ReferenceList>
    </ExplicitFormula>
    <ExplicitFormula id="1224">
      <Equation>tHalf</Equation>
      <ReferenceList>
        <R alias="tHalf" id="202" />
      </ReferenceList>
    </ExplicitFormula>
    <ExplicitFormula id="1226">
      <Equation>V&gt;0 ? M/V : 0</Equation>
      <ReferenceList>
        <R alias="M" id="1207" />
        <R alias="V" id="11" />
      </ReferenceList>
    </ExplicitFormula>
    <ExplicitFormula id="1228">
      <Equation>V&gt;0 ? M/V : 0</Equation>
      <ReferenceList>
        <R alias="M" id="1227" />
        <R alias="V" id="11" />
      </ReferenceList>
    </ExplicitFormula>
    <ExplicitFormula id="1230">
      <Equation>fu</Equation>
      <ReferenceList>
        <R alias="fu" id="126" />
      </ReferenceList>
    </ExplicitFormula>
    <ExplicitFormula id="1232">
      <Equation>V&gt;0 ? M/V : 0</Equation>
      <ReferenceList>
        <R alias="M" id="1227" />
        <R alias="V" id="11" />
      </ReferenceList>
    </ExplicitFormula>
    <ExplicitFormula id="1234">
      <Equation>V&gt;0 ? M/V : 0</Equation>
      <ReferenceList>
        <R alias="M" id="1233" />
        <R alias="V" id="11" />
      </ReferenceList>
    </ExplicitFormula>
    <ExplicitFormula id="1236">
      <Equation>fu</Equation>
      <ReferenceList>
        <R alias="fu" id="145" />
      </ReferenceList>
    </ExplicitFormula>
    <ExplicitFormula id="1238">
      <Equation>V&gt;0 ? M/V : 0</Equation>
      <ReferenceList>
        <R alias="M" id="1233" />
        <R alias="V" id="11" />
      </ReferenceList>
    </ExplicitFormula>
    <ExplicitFormula id="1241">
      <Equation>V&gt;0 ? M/V : 0</Equation>
      <ReferenceList>
        <R alias="M" id="1239" />
        <R alias="V" id="11" />
      </ReferenceList>
    </ExplicitFormula>
    <ExplicitFormula id="1244">
      <Equation>-(CP * kcat * V * K_water * C / (Km + K_water * C))</Equation>
      <ReferenceList>
        <R alias="V" id="11" />
        <R alias="CP" id="1221" />
        <R alias="C" id="121" />
        <R alias="K_water" id="1229" />
        <R alias="kcat" id="1242" />
        <R alias="Km" id="1243" />
      </ReferenceList>
    </ExplicitFormula>
    <ExplicitFormula id="1245">
      <Equation>CP * kcat * V * K_water * C / (Km + K_water * C)</Equation>
      <ReferenceList>
        <R alias="V" id="11" />
        <R alias="CP" id="1221" />
        <R alias="C" id="121" />
        <R alias="K_water" id="1229" />
        <R alias="kcat" id="1242" />
        <R alias="Km" id="1243" />
      </ReferenceList>
    </ExplicitFormula>
    <ExplicitFormula id="1247">
      <Equation>kcat * kcat_interaction_factor</Equation>
      <ReferenceList>
        <R alias="kcat_interaction_factor" id="1246" />
        <R alias="kcat" id="234" />
      </ReferenceList>
    </ExplicitFormula>
    <ExplicitFormula id="1249">
      <Equation>Km * Km_interaction_factor</Equation>
      <ReferenceList>
        <R alias="Km_interaction_factor" id="1248" />
        <R alias="Km" id="237" />
      </ReferenceList>
    </ExplicitFormula>
    <ExplicitFormula id="1252">
      <Equation>-(CP * kcat * V * K_water * C / (Km + K_water * C))</Equation>
      <ReferenceList>
        <R alias="V" id="11" />
        <R alias="CP" id="1201" />
        <R alias="C" id="140" />
        <R alias="K_water" id="1235" />
        <R alias="kcat" id="1250" />
        <R alias="Km" id="1251" />
      </ReferenceList>
    </ExplicitFormula>
    <ExplicitFormula id="1253">
      <Equation>CP * kcat * V * K_water * C / (Km + K_water * C)</Equation>
      <ReferenceList>
        <R alias="V" id="11" />
        <R alias="CP" id="1201" />
        <R alias="C" id="140" />
        <R alias="K_water" id="1235" />
        <R alias="kcat" id="1250" />
        <R alias="Km" id="1251" />
      </ReferenceList>
    </ExplicitFormula>
    <ExplicitFormula id="1255">
      <Equation>kcat * kcat_interaction_factor</Equation>
      <ReferenceList>
        <R alias="kcat_interaction_factor" id="1254" />
        <R alias="kcat" id="244" />
      </ReferenceList>
    </ExplicitFormula>
    <ExplicitFormula id="1257">
      <Equation>Km * Km_interaction_factor</Equation>
      <ReferenceList>
        <R alias="Km_interaction_factor" id="1256" />
        <R alias="Km" id="247" />
      </ReferenceList>
    </ExplicitFormula>
    <ExplicitFormula id="1260">
      <Equation>Volume</Equation>
      <ReferenceList>
        <R alias="Volume" id="1259" />
      </ReferenceList>
    </ExplicitFormula>
    <ExplicitFormula id="1261">
      <Equation>f_vas*HCT*V</Equation>
      <ReferenceList>
        <R alias="f_vas" id="1139" />
        <R alias="V" id="1128" />
        <R alias="HCT" id="100" />
      </ReferenceList>
    </ExplicitFormula>
    <ExplicitFormula id="1264">
      <Equation>M_0</Equation>
      <ReferenceList>
        <R alias="M_0" id="1263" />
      </ReferenceList>
    </ExplicitFormula>
    <ExplicitFormula id="1267">
      <Equation>rel_exp_out * AF * f_onto * ProteinContainerVolume</Equation>
      <ReferenceList>
        <R alias="f_onto" id="1265" />
        <R alias="rel_exp_out" id="1266" />
        <R alias="AF" id="163" />
        <R alias="ProteinContainerVolume" id="1258" />
      </ReferenceList>
    </ExplicitFormula>
    <ExplicitFormula id="1270">
      <Equation>ln(2)/tHalf</Equation>
      <ReferenceList>
        <R alias="tHalf" id="1269" />
      </ReferenceList>
    </ExplicitFormula>
    <ExplicitFormula id="1272">
      <Equation>rel_exp_norm</Equation>
      <ReferenceList>
        <R alias="rel_exp_norm" id="1271" />
      </ReferenceList>
    </ExplicitFormula>
    <ExplicitFormula id="1273">
      <Equation>rel_exp_bc_norm</Equation>
      <ReferenceList>
        <R alias="rel_exp_bc_norm" id="264" />
      </ReferenceList>
    </ExplicitFormula>
    <ExplicitFormula id="1275">
      <Equation>rel_exp_bc</Equation>
      <ReferenceList>
        <R alias="rel_exp_bc" id="267" />
      </ReferenceList>
    </ExplicitFormula>
    <ExplicitFormula id="1277">
      <Equation>V&gt;0 ? M/V : 0</Equation>
      <ReferenceList>
        <R alias="M" id="1262" />
        <R alias="V" id="1259" />
      </ReferenceList>
    </ExplicitFormula>
    <ExplicitFormula id="1278">
      <Equation>f_onto</Equation>
      <ReferenceList>
        <R alias="f_onto" id="179" />
      </ReferenceList>
    </ExplicitFormula>
    <ExplicitFormula id="1279">
      <Equation>tHalf</Equation>
      <ReferenceList>
        <R alias="tHalf" id="177" />
      </ReferenceList>
    </ExplicitFormula>
    <ExplicitFormula id="1281">
      <Equation>V&gt;0 ? M/V : 0</Equation>
      <ReferenceList>
        <R alias="M" id="1262" />
        <R alias="V" id="1259" />
      </ReferenceList>
    </ExplicitFormula>
    <ExplicitFormula id="1284">
      <Equation>M_0</Equation>
      <ReferenceList>
        <R alias="M_0" id="1283" />
      </ReferenceList>
    </ExplicitFormula>
    <ExplicitFormula id="1287">
      <Equation>rel_exp_out * AF * f_onto * ProteinContainerVolume</Equation>
      <ReferenceList>
        <R alias="f_onto" id="1285" />
        <R alias="rel_exp_out" id="1286" />
        <R alias="AF" id="188" />
        <R alias="ProteinContainerVolume" id="1258" />
      </ReferenceList>
    </ExplicitFormula>
    <ExplicitFormula id="1290">
      <Equation>ln(2)/tHalf</Equation>
      <ReferenceList>
        <R alias="tHalf" id="1289" />
      </ReferenceList>
    </ExplicitFormula>
    <ExplicitFormula id="1292">
      <Equation>rel_exp_norm</Equation>
      <ReferenceList>
        <R alias="rel_exp_norm" id="1291" />
      </ReferenceList>
    </ExplicitFormula>
    <ExplicitFormula id="1293">
      <Equation>rel_exp_bc_norm</Equation>
      <ReferenceList>
        <R alias="rel_exp_bc_norm" id="286" />
      </ReferenceList>
    </ExplicitFormula>
    <ExplicitFormula id="1295">
      <Equation>rel_exp_bc</Equation>
      <ReferenceList>
        <R alias="rel_exp_bc" id="289" />
      </ReferenceList>
    </ExplicitFormula>
    <ExplicitFormula id="1297">
      <Equation>V&gt;0 ? M/V : 0</Equation>
      <ReferenceList>
        <R alias="M" id="1282" />
        <R alias="V" id="1259" />
      </ReferenceList>
    </ExplicitFormula>
    <ExplicitFormula id="1298">
      <Equation>f_onto</Equation>
      <ReferenceList>
        <R alias="f_onto" id="204" />
      </ReferenceList>
    </ExplicitFormula>
    <ExplicitFormula id="1299">
      <Equation>tHalf</Equation>
      <ReferenceList>
        <R alias="tHalf" id="202" />
      </ReferenceList>
    </ExplicitFormula>
    <ExplicitFormula id="1301">
      <Equation>V&gt;0 ? M/V : 0</Equation>
      <ReferenceList>
        <R alias="M" id="1282" />
        <R alias="V" id="1259" />
      </ReferenceList>
    </ExplicitFormula>
    <ExplicitFormula id="1303">
      <Equation>V&gt;0 ? M/V : 0</Equation>
      <ReferenceList>
        <R alias="M" id="1302" />
        <R alias="V" id="1259" />
      </ReferenceList>
    </ExplicitFormula>
    <ExplicitFormula id="1305">
      <Equation>K_rbc/fu</Equation>
      <ReferenceList>
        <R alias="fu" id="126" />
        <R alias="K_rbc" id="301" />
      </ReferenceList>
    </ExplicitFormula>
    <ExplicitFormula id="1307">
      <Equation>V&gt;0 ? M/V : 0</Equation>
      <ReferenceList>
        <R alias="M" id="1302" />
        <R alias="V" id="1259" />
      </ReferenceList>
    </ExplicitFormula>
    <ExplicitFormula id="1309">
      <Equation>V&gt;0 ? M/V : 0</Equation>
      <ReferenceList>
        <R alias="M" id="1308" />
        <R alias="V" id="1259" />
      </ReferenceList>
    </ExplicitFormula>
    <ExplicitFormula id="1311">
      <Equation>K_rbc/fu</Equation>
      <ReferenceList>
        <R alias="fu" id="145" />
        <R alias="K_rbc" id="309" />
      </ReferenceList>
    </ExplicitFormula>
    <ExplicitFormula id="1313">
      <Equation>V&gt;0 ? M/V : 0</Equation>
      <ReferenceList>
        <R alias="M" id="1308" />
        <R alias="V" id="1259" />
      </ReferenceList>
    </ExplicitFormula>
    <ExplicitFormula id="1316">
      <Equation>V&gt;0 ? M/V : 0</Equation>
      <ReferenceList>
        <R alias="M" id="1314" />
        <R alias="V" id="1259" />
      </ReferenceList>
    </ExplicitFormula>
    <ExplicitFormula id="1319">
      <Equation>-(CP * kcat * V * K_water * C / (Km + K_water * C))</Equation>
      <ReferenceList>
        <R alias="V" id="1259" />
        <R alias="CP" id="1296" />
        <R alias="C" id="109" />
        <R alias="K_water" id="1304" />
        <R alias="kcat" id="1317" />
        <R alias="Km" id="1318" />
      </ReferenceList>
    </ExplicitFormula>
    <ExplicitFormula id="1320">
      <Equation>CP * kcat * V * K_water * C / (Km + K_water * C)</Equation>
      <ReferenceList>
        <R alias="V" id="1259" />
        <R alias="CP" id="1296" />
        <R alias="C" id="109" />
        <R alias="K_water" id="1304" />
        <R alias="kcat" id="1317" />
        <R alias="Km" id="1318" />
      </ReferenceList>
    </ExplicitFormula>
    <ExplicitFormula id="1322">
      <Equation>kcat * kcat_interaction_factor</Equation>
      <ReferenceList>
        <R alias="kcat_interaction_factor" id="1321" />
        <R alias="kcat" id="234" />
      </ReferenceList>
    </ExplicitFormula>
    <ExplicitFormula id="1324">
      <Equation>Km * Km_interaction_factor</Equation>
      <ReferenceList>
        <R alias="Km_interaction_factor" id="1323" />
        <R alias="Km" id="237" />
      </ReferenceList>
    </ExplicitFormula>
    <ExplicitFormula id="1327">
      <Equation>-(CP * kcat * V * K_water * C / (Km + K_water * C))</Equation>
      <ReferenceList>
        <R alias="V" id="1259" />
        <R alias="CP" id="1276" />
        <R alias="C" id="133" />
        <R alias="K_water" id="1310" />
        <R alias="kcat" id="1325" />
        <R alias="Km" id="1326" />
      </ReferenceList>
    </ExplicitFormula>
    <ExplicitFormula id="1328">
      <Equation>CP * kcat * V * K_water * C / (Km + K_water * C)</Equation>
      <ReferenceList>
        <R alias="V" id="1259" />
        <R alias="CP" id="1276" />
        <R alias="C" id="133" />
        <R alias="K_water" id="1310" />
        <R alias="kcat" id="1325" />
        <R alias="Km" id="1326" />
      </ReferenceList>
    </ExplicitFormula>
    <ExplicitFormula id="1330">
      <Equation>kcat * kcat_interaction_factor</Equation>
      <ReferenceList>
        <R alias="kcat_interaction_factor" id="1329" />
        <R alias="kcat" id="244" />
      </ReferenceList>
    </ExplicitFormula>
    <ExplicitFormula id="1332">
      <Equation>Km * Km_interaction_factor</Equation>
      <ReferenceList>
        <R alias="Km_interaction_factor" id="1331" />
        <R alias="Km" id="247" />
      </ReferenceList>
    </ExplicitFormula>
    <ExplicitFormula id="1335">
      <Equation>Volume</Equation>
      <ReferenceList>
        <R alias="Volume" id="1334" />
      </ReferenceList>
    </ExplicitFormula>
    <ExplicitFormula id="1336">
      <Equation>f_int*V</Equation>
      <ReferenceList>
        <R alias="f_int" id="1138" />
        <R alias="V" id="1128" />
      </ReferenceList>
    </ExplicitFormula>
    <ExplicitFormula id="1338">
      <Equation>pH_int</Equation>
      <ReferenceList>
        <R alias="pH_int" id="76" />
      </ReferenceList>
    </ExplicitFormula>
    <ExplicitFormula id="1341">
      <Equation>V&gt;0 ? M/V : 0</Equation>
      <ReferenceList>
        <R alias="M" id="1339" />
        <R alias="V" id="1334" />
      </ReferenceList>
    </ExplicitFormula>
    <ExplicitFormula id="1344">
      <Equation>K_water_int</Equation>
      <ReferenceList>
        <R alias="K_water_int" id="1343" />
      </ReferenceList>
    </ExplicitFormula>
    <ExplicitFormula id="1346">
      <Equation>V&gt;0 ? M/V : 0</Equation>
      <ReferenceList>
        <R alias="M" id="1339" />
        <R alias="V" id="1334" />
      </ReferenceList>
    </ExplicitFormula>
    <ExplicitFormula id="1349">
      <Equation>V&gt;0 ? M/V : 0</Equation>
      <ReferenceList>
        <R alias="M" id="1347" />
        <R alias="V" id="1334" />
      </ReferenceList>
    </ExplicitFormula>
    <ExplicitFormula id="1352">
      <Equation>K_water_int</Equation>
      <ReferenceList>
        <R alias="K_water_int" id="1351" />
      </ReferenceList>
    </ExplicitFormula>
    <ExplicitFormula id="1354">
      <Equation>V&gt;0 ? M/V : 0</Equation>
      <ReferenceList>
        <R alias="M" id="1347" />
        <R alias="V" id="1334" />
      </ReferenceList>
    </ExplicitFormula>
    <ExplicitFormula id="1356">
      <Equation>Volume</Equation>
      <ReferenceList>
        <R alias="Volume" id="1128" />
      </ReferenceList>
    </ExplicitFormula>
    <ExplicitFormula id="1358">
      <Equation>f_cell*V</Equation>
      <ReferenceList>
        <R alias="f_cell" id="1137" />
        <R alias="V" id="1128" />
      </ReferenceList>
    </ExplicitFormula>
    <ExplicitFormula id="1362">
      <Equation>M_0</Equation>
      <ReferenceList>
        <R alias="M_0" id="1361" />
      </ReferenceList>
    </ExplicitFormula>
    <ExplicitFormula id="1365">
      <Equation>rel_exp_out * AF * f_onto * ProteinContainerVolume</Equation>
      <ReferenceList>
        <R alias="f_onto" id="1363" />
        <R alias="rel_exp_out" id="1364" />
        <R alias="AF" id="163" />
        <R alias="ProteinContainerVolume" id="1355" />
      </ReferenceList>
    </ExplicitFormula>
    <ExplicitFormula id="1368">
      <Equation>ln(2)/tHalf</Equation>
      <ReferenceList>
        <R alias="tHalf" id="1367" />
      </ReferenceList>
    </ExplicitFormula>
    <ExplicitFormula id="1370">
      <Equation>rel_exp_norm</Equation>
      <ReferenceList>
        <R alias="rel_exp_norm" id="1369" />
      </ReferenceList>
    </ExplicitFormula>
    <ExplicitFormula id="1373">
      <Equation>V&gt;0 ? M/V : 0</Equation>
      <ReferenceList>
        <R alias="M" id="1360" />
        <R alias="V" id="1357" />
      </ReferenceList>
    </ExplicitFormula>
    <ExplicitFormula id="1374">
      <Equation>f_onto</Equation>
      <ReferenceList>
        <R alias="f_onto" id="179" />
      </ReferenceList>
    </ExplicitFormula>
    <ExplicitFormula id="1375">
      <Equation>tHalf</Equation>
      <ReferenceList>
        <R alias="tHalf" id="177" />
      </ReferenceList>
    </ExplicitFormula>
    <ExplicitFormula id="1377">
      <Equation>V&gt;0 ? M/V : 0</Equation>
      <ReferenceList>
        <R alias="M" id="1360" />
        <R alias="V" id="1357" />
      </ReferenceList>
    </ExplicitFormula>
    <ExplicitFormula id="1380">
      <Equation>M_0</Equation>
      <ReferenceList>
        <R alias="M_0" id="1379" />
      </ReferenceList>
    </ExplicitFormula>
    <ExplicitFormula id="1383">
      <Equation>rel_exp_out * AF * f_onto * ProteinContainerVolume</Equation>
      <ReferenceList>
        <R alias="f_onto" id="1381" />
        <R alias="rel_exp_out" id="1382" />
        <R alias="AF" id="188" />
        <R alias="ProteinContainerVolume" id="1355" />
      </ReferenceList>
    </ExplicitFormula>
    <ExplicitFormula id="1386">
      <Equation>ln(2)/tHalf</Equation>
      <ReferenceList>
        <R alias="tHalf" id="1385" />
      </ReferenceList>
    </ExplicitFormula>
    <ExplicitFormula id="1388">
      <Equation>rel_exp_norm</Equation>
      <ReferenceList>
        <R alias="rel_exp_norm" id="1387" />
      </ReferenceList>
    </ExplicitFormula>
    <ExplicitFormula id="1391">
      <Equation>V&gt;0 ? M/V : 0</Equation>
      <ReferenceList>
        <R alias="M" id="1378" />
        <R alias="V" id="1357" />
      </ReferenceList>
    </ExplicitFormula>
    <ExplicitFormula id="1392">
      <Equation>f_onto</Equation>
      <ReferenceList>
        <R alias="f_onto" id="204" />
      </ReferenceList>
    </ExplicitFormula>
    <ExplicitFormula id="1393">
      <Equation>tHalf</Equation>
      <ReferenceList>
        <R alias="tHalf" id="202" />
      </ReferenceList>
    </ExplicitFormula>
    <ExplicitFormula id="1395">
      <Equation>V&gt;0 ? M/V : 0</Equation>
      <ReferenceList>
        <R alias="M" id="1378" />
        <R alias="V" id="1357" />
      </ReferenceList>
    </ExplicitFormula>
    <ExplicitFormula id="1398">
      <Equation>V&gt;0 ? M/V : 0</Equation>
      <ReferenceList>
        <R alias="M" id="1396" />
        <R alias="V" id="1357" />
      </ReferenceList>
    </ExplicitFormula>
    <ExplicitFormula id="1401">
      <Equation>K_water_cell</Equation>
      <ReferenceList>
        <R alias="K_water_cell" id="1400" />
      </ReferenceList>
    </ExplicitFormula>
    <ExplicitFormula id="1403">
      <Equation>V&gt;0 ? M/V : 0</Equation>
      <ReferenceList>
        <R alias="M" id="1396" />
        <R alias="V" id="1357" />
      </ReferenceList>
    </ExplicitFormula>
    <ExplicitFormula id="1406">
      <Equation>V&gt;0 ? M/V : 0</Equation>
      <ReferenceList>
        <R alias="M" id="1404" />
        <R alias="V" id="1357" />
      </ReferenceList>
    </ExplicitFormula>
    <ExplicitFormula id="1409">
      <Equation>K_water_cell</Equation>
      <ReferenceList>
        <R alias="K_water_cell" id="1408" />
      </ReferenceList>
    </ExplicitFormula>
    <ExplicitFormula id="1411">
      <Equation>V&gt;0 ? M/V : 0</Equation>
      <ReferenceList>
        <R alias="M" id="1404" />
        <R alias="V" id="1357" />
      </ReferenceList>
    </ExplicitFormula>
    <ExplicitFormula id="1414">
      <Equation>V&gt;0 ? M/V : 0</Equation>
      <ReferenceList>
        <R alias="M" id="1412" />
        <R alias="V" id="1357" />
      </ReferenceList>
    </ExplicitFormula>
    <ExplicitFormula id="1417">
      <Equation>-(CP * kcat * V * K_water * C / (Km + K_water * C))</Equation>
      <ReferenceList>
        <R alias="V" id="1357" />
        <R alias="CP" id="1390" />
        <R alias="C" id="1397" />
        <R alias="K_water" id="1399" />
        <R alias="kcat" id="1415" />
        <R alias="Km" id="1416" />
      </ReferenceList>
    </ExplicitFormula>
    <ExplicitFormula id="1418">
      <Equation>CP * kcat * V * K_water * C / (Km + K_water * C)</Equation>
      <ReferenceList>
        <R alias="V" id="1357" />
        <R alias="CP" id="1390" />
        <R alias="C" id="1397" />
        <R alias="K_water" id="1399" />
        <R alias="kcat" id="1415" />
        <R alias="Km" id="1416" />
      </ReferenceList>
    </ExplicitFormula>
    <ExplicitFormula id="1420">
      <Equation>kcat * kcat_interaction_factor</Equation>
      <ReferenceList>
        <R alias="kcat_interaction_factor" id="1419" />
        <R alias="kcat" id="234" />
      </ReferenceList>
    </ExplicitFormula>
    <ExplicitFormula id="1422">
      <Equation>Km * Km_interaction_factor</Equation>
      <ReferenceList>
        <R alias="Km_interaction_factor" id="1421" />
        <R alias="Km" id="237" />
      </ReferenceList>
    </ExplicitFormula>
    <ExplicitFormula id="1425">
      <Equation>-(CP * kcat * V * K_water * C / (Km + K_water * C))</Equation>
      <ReferenceList>
        <R alias="V" id="1357" />
        <R alias="CP" id="1372" />
        <R alias="C" id="1405" />
        <R alias="K_water" id="1407" />
        <R alias="kcat" id="1423" />
        <R alias="Km" id="1424" />
      </ReferenceList>
    </ExplicitFormula>
    <ExplicitFormula id="1426">
      <Equation>CP * kcat * V * K_water * C / (Km + K_water * C)</Equation>
      <ReferenceList>
        <R alias="V" id="1357" />
        <R alias="CP" id="1372" />
        <R alias="C" id="1405" />
        <R alias="K_water" id="1407" />
        <R alias="kcat" id="1423" />
        <R alias="Km" id="1424" />
      </ReferenceList>
    </ExplicitFormula>
    <ExplicitFormula id="1428">
      <Equation>kcat * kcat_interaction_factor</Equation>
      <ReferenceList>
        <R alias="kcat_interaction_factor" id="1427" />
        <R alias="kcat" id="244" />
      </ReferenceList>
    </ExplicitFormula>
    <ExplicitFormula id="1430">
      <Equation>Km * Km_interaction_factor</Equation>
      <ReferenceList>
        <R alias="Km_interaction_factor" id="1429" />
        <R alias="Km" id="247" />
      </ReferenceList>
    </ExplicitFormula>
    <ExplicitFormula id="1432">
      <Equation>C_int * K_water_int</Equation>
      <ReferenceList>
        <R alias="C_int" id="1340" />
        <R alias="K_water_int" id="1342" />
      </ReferenceList>
    </ExplicitFormula>
    <ExplicitFormula id="1434">
      <Equation>C_cell * K_water_cell</Equation>
      <ReferenceList>
        <R alias="C_cell" id="1397" />
        <R alias="K_water_cell" id="1399" />
      </ReferenceList>
    </ExplicitFormula>
    <ExplicitFormula id="1436">
      <Equation>(f_int*C_int+f_cell*C_cell)/(f_int+f_cell)</Equation>
      <ReferenceList>
        <R alias="f_int" id="1138" />
        <R alias="f_cell" id="1137" />
        <R alias="C_cell" id="1397" />
        <R alias="C_int" id="1340" />
      </ReferenceList>
    </ExplicitFormula>
    <ExplicitFormula id="1438">
      <Equation>C_int * K_water_int</Equation>
      <ReferenceList>
        <R alias="C_int" id="1348" />
        <R alias="K_water_int" id="1350" />
      </ReferenceList>
    </ExplicitFormula>
    <ExplicitFormula id="1440">
      <Equation>C_cell * K_water_cell</Equation>
      <ReferenceList>
        <R alias="C_cell" id="1405" />
        <R alias="K_water_cell" id="1407" />
      </ReferenceList>
    </ExplicitFormula>
    <ExplicitFormula id="1442">
      <Equation>(f_int*C_int+f_cell*C_cell)/(f_int+f_cell)</Equation>
      <ReferenceList>
        <R alias="f_int" id="1138" />
        <R alias="f_cell" id="1137" />
        <R alias="C_cell" id="1405" />
        <R alias="C_int" id="1348" />
      </ReferenceList>
    </ExplicitFormula>
    <ExplicitFormula id="1445">
      <Equation>Volume * Density</Equation>
      <ReferenceList>
        <R alias="Density" id="1443" />
        <R alias="Volume" id="1444" />
      </ReferenceList>
    </ExplicitFormula>
    <ExplicitFormula id="1447">
      <Equation>0.00000000375*(BW/0.02)^0.75</Equation>
      <ReferenceList>
        <R alias="BW" id="39" />
      </ReferenceList>
    </ExplicitFormula>
    <ExplicitFormula id="1449">
      <Equation>0.000000075*BW/0.02</Equation>
      <ReferenceList>
        <R alias="BW" id="39" />
      </ReferenceList>
    </ExplicitFormula>
    <ExplicitFormula id="1452">
      <Equation>SA_pls_int*d_endo</Equation>
      <ReferenceList>
        <R alias="d_endo" id="79" />
        <R alias="SA_pls_int" id="1451" />
      </ReferenceList>
    </ExplicitFormula>
    <ExplicitFormula id="1456">
      <Equation>1 - f_int - f_vas</Equation>
      <ReferenceList>
        <R alias="f_int" id="1454" />
        <R alias="f_vas" id="1455" />
      </ReferenceList>
    </ExplicitFormula>
    <ExplicitFormula id="1459">
      <Equation>Qspec * Weight</Equation>
      <ReferenceList>
        <R alias="Qspec" id="1458" />
        <R alias="Weight" id="44" />
      </ReferenceList>
    </ExplicitFormula>
    <ExplicitFormula id="1485">
      <Equation>0.0402675347116688</Equation>
    </ExplicitFormula>
    <ExplicitFormula id="1486">
      <Equation>0.0806</Equation>
    </ExplicitFormula>
    <ExplicitFormula id="1488">
      <Equation>Volume</Equation>
      <ReferenceList>
        <R alias="Volume" id="12" />
      </ReferenceList>
    </ExplicitFormula>
    <ExplicitFormula id="1489">
      <Equation>f_vas*(1-HCT)*V_org</Equation>
      <ReferenceList>
        <R alias="f_vas" id="1455" />
        <R alias="V_org" id="1444" />
        <R alias="HCT" id="100" />
      </ReferenceList>
    </ExplicitFormula>
    <ExplicitFormula id="1492">
      <Equation>M_0</Equation>
      <ReferenceList>
        <R alias="M_0" id="1491" />
      </ReferenceList>
    </ExplicitFormula>
    <ExplicitFormula id="1495">
      <Equation>rel_exp_out * AF * f_onto * ProteinContainerVolume</Equation>
      <ReferenceList>
        <R alias="f_onto" id="1493" />
        <R alias="rel_exp_out" id="1494" />
        <R alias="AF" id="163" />
        <R alias="ProteinContainerVolume" id="1487" />
      </ReferenceList>
    </ExplicitFormula>
    <ExplicitFormula id="1498">
      <Equation>ln(2)/tHalf</Equation>
      <ReferenceList>
        <R alias="tHalf" id="1497" />
      </ReferenceList>
    </ExplicitFormula>
    <ExplicitFormula id="1500">
      <Equation>rel_exp_norm</Equation>
      <ReferenceList>
        <R alias="rel_exp_norm" id="1499" />
      </ReferenceList>
    </ExplicitFormula>
    <ExplicitFormula id="1501">
      <Equation>rel_exp_pls_norm</Equation>
      <ReferenceList>
        <R alias="rel_exp_pls_norm" id="170" />
      </ReferenceList>
    </ExplicitFormula>
    <ExplicitFormula id="1503">
      <Equation>rel_exp_pls</Equation>
      <ReferenceList>
        <R alias="rel_exp_pls" id="173" />
      </ReferenceList>
    </ExplicitFormula>
    <ExplicitFormula id="1505">
      <Equation>V&gt;0 ? M/V : 0</Equation>
      <ReferenceList>
        <R alias="M" id="1490" />
        <R alias="V" id="12" />
      </ReferenceList>
    </ExplicitFormula>
    <ExplicitFormula id="1506">
      <Equation>f_onto</Equation>
      <ReferenceList>
        <R alias="f_onto" id="179" />
      </ReferenceList>
    </ExplicitFormula>
    <ExplicitFormula id="1507">
      <Equation>tHalf</Equation>
      <ReferenceList>
        <R alias="tHalf" id="177" />
      </ReferenceList>
    </ExplicitFormula>
    <ExplicitFormula id="1509">
      <Equation>V&gt;0 ? M/V : 0</Equation>
      <ReferenceList>
        <R alias="M" id="1490" />
        <R alias="V" id="12" />
      </ReferenceList>
    </ExplicitFormula>
    <ExplicitFormula id="1512">
      <Equation>M_0</Equation>
      <ReferenceList>
        <R alias="M_0" id="1511" />
      </ReferenceList>
    </ExplicitFormula>
    <ExplicitFormula id="1515">
      <Equation>rel_exp_out * AF * f_onto * ProteinContainerVolume</Equation>
      <ReferenceList>
        <R alias="f_onto" id="1513" />
        <R alias="rel_exp_out" id="1514" />
        <R alias="AF" id="188" />
        <R alias="ProteinContainerVolume" id="1487" />
      </ReferenceList>
    </ExplicitFormula>
    <ExplicitFormula id="1518">
      <Equation>ln(2)/tHalf</Equation>
      <ReferenceList>
        <R alias="tHalf" id="1517" />
      </ReferenceList>
    </ExplicitFormula>
    <ExplicitFormula id="1520">
      <Equation>rel_exp_norm</Equation>
      <ReferenceList>
        <R alias="rel_exp_norm" id="1519" />
      </ReferenceList>
    </ExplicitFormula>
    <ExplicitFormula id="1521">
      <Equation>rel_exp_pls_norm</Equation>
      <ReferenceList>
        <R alias="rel_exp_pls_norm" id="195" />
      </ReferenceList>
    </ExplicitFormula>
    <ExplicitFormula id="1523">
      <Equation>rel_exp_pls</Equation>
      <ReferenceList>
        <R alias="rel_exp_pls" id="198" />
      </ReferenceList>
    </ExplicitFormula>
    <ExplicitFormula id="1525">
      <Equation>V&gt;0 ? M/V : 0</Equation>
      <ReferenceList>
        <R alias="M" id="1510" />
        <R alias="V" id="12" />
      </ReferenceList>
    </ExplicitFormula>
    <ExplicitFormula id="1526">
      <Equation>f_onto</Equation>
      <ReferenceList>
        <R alias="f_onto" id="204" />
      </ReferenceList>
    </ExplicitFormula>
    <ExplicitFormula id="1527">
      <Equation>tHalf</Equation>
      <ReferenceList>
        <R alias="tHalf" id="202" />
      </ReferenceList>
    </ExplicitFormula>
    <ExplicitFormula id="1529">
      <Equation>V&gt;0 ? M/V : 0</Equation>
      <ReferenceList>
        <R alias="M" id="1510" />
        <R alias="V" id="12" />
      </ReferenceList>
    </ExplicitFormula>
    <ExplicitFormula id="1532">
      <Equation>V&gt;0 ? M/V : 0</Equation>
      <ReferenceList>
        <R alias="M" id="1530" />
        <R alias="V" id="12" />
      </ReferenceList>
    </ExplicitFormula>
    <ExplicitFormula id="1534">
      <Equation>fu</Equation>
      <ReferenceList>
        <R alias="fu" id="126" />
      </ReferenceList>
    </ExplicitFormula>
    <ExplicitFormula id="1536">
      <Equation>V&gt;0 ? M/V : 0</Equation>
      <ReferenceList>
        <R alias="M" id="1530" />
        <R alias="V" id="12" />
      </ReferenceList>
    </ExplicitFormula>
    <ExplicitFormula id="1539">
      <Equation>V&gt;0 ? M/V : 0</Equation>
      <ReferenceList>
        <R alias="M" id="1537" />
        <R alias="V" id="12" />
      </ReferenceList>
    </ExplicitFormula>
    <ExplicitFormula id="1541">
      <Equation>fu</Equation>
      <ReferenceList>
        <R alias="fu" id="145" />
      </ReferenceList>
    </ExplicitFormula>
    <ExplicitFormula id="1543">
      <Equation>V&gt;0 ? M/V : 0</Equation>
      <ReferenceList>
        <R alias="M" id="1537" />
        <R alias="V" id="12" />
      </ReferenceList>
    </ExplicitFormula>
    <ExplicitFormula id="1546">
      <Equation>V&gt;0 ? M/V : 0</Equation>
      <ReferenceList>
        <R alias="M" id="1544" />
        <R alias="V" id="12" />
      </ReferenceList>
    </ExplicitFormula>
    <ExplicitFormula id="1549">
      <Equation>-(CP * kcat * V * K_water * C / (Km + K_water * C))</Equation>
      <ReferenceList>
        <R alias="V" id="12" />
        <R alias="CP" id="1524" />
        <R alias="C" id="1531" />
        <R alias="K_water" id="1533" />
        <R alias="kcat" id="1547" />
        <R alias="Km" id="1548" />
      </ReferenceList>
    </ExplicitFormula>
    <ExplicitFormula id="1550">
      <Equation>CP * kcat * V * K_water * C / (Km + K_water * C)</Equation>
      <ReferenceList>
        <R alias="V" id="12" />
        <R alias="CP" id="1524" />
        <R alias="C" id="1531" />
        <R alias="K_water" id="1533" />
        <R alias="kcat" id="1547" />
        <R alias="Km" id="1548" />
      </ReferenceList>
    </ExplicitFormula>
    <ExplicitFormula id="1552">
      <Equation>kcat * kcat_interaction_factor</Equation>
      <ReferenceList>
        <R alias="kcat_interaction_factor" id="1551" />
        <R alias="kcat" id="234" />
      </ReferenceList>
    </ExplicitFormula>
    <ExplicitFormula id="1554">
      <Equation>Km * Km_interaction_factor</Equation>
      <ReferenceList>
        <R alias="Km_interaction_factor" id="1553" />
        <R alias="Km" id="237" />
      </ReferenceList>
    </ExplicitFormula>
    <ExplicitFormula id="1557">
      <Equation>-(CP * kcat * V * K_water * C / (Km + K_water * C))</Equation>
      <ReferenceList>
        <R alias="V" id="12" />
        <R alias="CP" id="1504" />
        <R alias="C" id="1538" />
        <R alias="K_water" id="1540" />
        <R alias="kcat" id="1555" />
        <R alias="Km" id="1556" />
      </ReferenceList>
    </ExplicitFormula>
    <ExplicitFormula id="1558">
      <Equation>CP * kcat * V * K_water * C / (Km + K_water * C)</Equation>
      <ReferenceList>
        <R alias="V" id="12" />
        <R alias="CP" id="1504" />
        <R alias="C" id="1538" />
        <R alias="K_water" id="1540" />
        <R alias="kcat" id="1555" />
        <R alias="Km" id="1556" />
      </ReferenceList>
    </ExplicitFormula>
    <ExplicitFormula id="1560">
      <Equation>kcat * kcat_interaction_factor</Equation>
      <ReferenceList>
        <R alias="kcat_interaction_factor" id="1559" />
        <R alias="kcat" id="244" />
      </ReferenceList>
    </ExplicitFormula>
    <ExplicitFormula id="1562">
      <Equation>Km * Km_interaction_factor</Equation>
      <ReferenceList>
        <R alias="Km_interaction_factor" id="1561" />
        <R alias="Km" id="247" />
      </ReferenceList>
    </ExplicitFormula>
    <ExplicitFormula id="1565">
      <Equation>Volume</Equation>
      <ReferenceList>
        <R alias="Volume" id="1564" />
      </ReferenceList>
    </ExplicitFormula>
    <ExplicitFormula id="1566">
      <Equation>f_vas*HCT*V</Equation>
      <ReferenceList>
        <R alias="f_vas" id="1455" />
        <R alias="V" id="1444" />
        <R alias="HCT" id="100" />
      </ReferenceList>
    </ExplicitFormula>
    <ExplicitFormula id="1569">
      <Equation>M_0</Equation>
      <ReferenceList>
        <R alias="M_0" id="1568" />
      </ReferenceList>
    </ExplicitFormula>
    <ExplicitFormula id="1572">
      <Equation>rel_exp_out * AF * f_onto * ProteinContainerVolume</Equation>
      <ReferenceList>
        <R alias="f_onto" id="1570" />
        <R alias="rel_exp_out" id="1571" />
        <R alias="AF" id="163" />
        <R alias="ProteinContainerVolume" id="1563" />
      </ReferenceList>
    </ExplicitFormula>
    <ExplicitFormula id="1575">
      <Equation>ln(2)/tHalf</Equation>
      <ReferenceList>
        <R alias="tHalf" id="1574" />
      </ReferenceList>
    </ExplicitFormula>
    <ExplicitFormula id="1577">
      <Equation>rel_exp_norm</Equation>
      <ReferenceList>
        <R alias="rel_exp_norm" id="1576" />
      </ReferenceList>
    </ExplicitFormula>
    <ExplicitFormula id="1578">
      <Equation>rel_exp_bc_norm</Equation>
      <ReferenceList>
        <R alias="rel_exp_bc_norm" id="264" />
      </ReferenceList>
    </ExplicitFormula>
    <ExplicitFormula id="1580">
      <Equation>rel_exp_bc</Equation>
      <ReferenceList>
        <R alias="rel_exp_bc" id="267" />
      </ReferenceList>
    </ExplicitFormula>
    <ExplicitFormula id="1582">
      <Equation>V&gt;0 ? M/V : 0</Equation>
      <ReferenceList>
        <R alias="M" id="1567" />
        <R alias="V" id="1564" />
      </ReferenceList>
    </ExplicitFormula>
    <ExplicitFormula id="1583">
      <Equation>f_onto</Equation>
      <ReferenceList>
        <R alias="f_onto" id="179" />
      </ReferenceList>
    </ExplicitFormula>
    <ExplicitFormula id="1584">
      <Equation>tHalf</Equation>
      <ReferenceList>
        <R alias="tHalf" id="177" />
      </ReferenceList>
    </ExplicitFormula>
    <ExplicitFormula id="1586">
      <Equation>V&gt;0 ? M/V : 0</Equation>
      <ReferenceList>
        <R alias="M" id="1567" />
        <R alias="V" id="1564" />
      </ReferenceList>
    </ExplicitFormula>
    <ExplicitFormula id="1589">
      <Equation>M_0</Equation>
      <ReferenceList>
        <R alias="M_0" id="1588" />
      </ReferenceList>
    </ExplicitFormula>
    <ExplicitFormula id="1592">
      <Equation>rel_exp_out * AF * f_onto * ProteinContainerVolume</Equation>
      <ReferenceList>
        <R alias="f_onto" id="1590" />
        <R alias="rel_exp_out" id="1591" />
        <R alias="AF" id="188" />
        <R alias="ProteinContainerVolume" id="1563" />
      </ReferenceList>
    </ExplicitFormula>
    <ExplicitFormula id="1595">
      <Equation>ln(2)/tHalf</Equation>
      <ReferenceList>
        <R alias="tHalf" id="1594" />
      </ReferenceList>
    </ExplicitFormula>
    <ExplicitFormula id="1597">
      <Equation>rel_exp_norm</Equation>
      <ReferenceList>
        <R alias="rel_exp_norm" id="1596" />
      </ReferenceList>
    </ExplicitFormula>
    <ExplicitFormula id="1598">
      <Equation>rel_exp_bc_norm</Equation>
      <ReferenceList>
        <R alias="rel_exp_bc_norm" id="286" />
      </ReferenceList>
    </ExplicitFormula>
    <ExplicitFormula id="1600">
      <Equation>rel_exp_bc</Equation>
      <ReferenceList>
        <R alias="rel_exp_bc" id="289" />
      </ReferenceList>
    </ExplicitFormula>
    <ExplicitFormula id="1602">
      <Equation>V&gt;0 ? M/V : 0</Equation>
      <ReferenceList>
        <R alias="M" id="1587" />
        <R alias="V" id="1564" />
      </ReferenceList>
    </ExplicitFormula>
    <ExplicitFormula id="1603">
      <Equation>f_onto</Equation>
      <ReferenceList>
        <R alias="f_onto" id="204" />
      </ReferenceList>
    </ExplicitFormula>
    <ExplicitFormula id="1604">
      <Equation>tHalf</Equation>
      <ReferenceList>
        <R alias="tHalf" id="202" />
      </ReferenceList>
    </ExplicitFormula>
    <ExplicitFormula id="1606">
      <Equation>V&gt;0 ? M/V : 0</Equation>
      <ReferenceList>
        <R alias="M" id="1587" />
        <R alias="V" id="1564" />
      </ReferenceList>
    </ExplicitFormula>
    <ExplicitFormula id="1609">
      <Equation>V&gt;0 ? M/V : 0</Equation>
      <ReferenceList>
        <R alias="M" id="1607" />
        <R alias="V" id="1564" />
      </ReferenceList>
    </ExplicitFormula>
    <ExplicitFormula id="1611">
      <Equation>K_rbc/fu</Equation>
      <ReferenceList>
        <R alias="fu" id="126" />
        <R alias="K_rbc" id="301" />
      </ReferenceList>
    </ExplicitFormula>
    <ExplicitFormula id="1613">
      <Equation>V&gt;0 ? M/V : 0</Equation>
      <ReferenceList>
        <R alias="M" id="1607" />
        <R alias="V" id="1564" />
      </ReferenceList>
    </ExplicitFormula>
    <ExplicitFormula id="1616">
      <Equation>V&gt;0 ? M/V : 0</Equation>
      <ReferenceList>
        <R alias="M" id="1614" />
        <R alias="V" id="1564" />
      </ReferenceList>
    </ExplicitFormula>
    <ExplicitFormula id="1618">
      <Equation>K_rbc/fu</Equation>
      <ReferenceList>
        <R alias="fu" id="145" />
        <R alias="K_rbc" id="309" />
      </ReferenceList>
    </ExplicitFormula>
    <ExplicitFormula id="1620">
      <Equation>V&gt;0 ? M/V : 0</Equation>
      <ReferenceList>
        <R alias="M" id="1614" />
        <R alias="V" id="1564" />
      </ReferenceList>
    </ExplicitFormula>
    <ExplicitFormula id="1623">
      <Equation>V&gt;0 ? M/V : 0</Equation>
      <ReferenceList>
        <R alias="M" id="1621" />
        <R alias="V" id="1564" />
      </ReferenceList>
    </ExplicitFormula>
    <ExplicitFormula id="1626">
      <Equation>-(CP * kcat * V * K_water * C / (Km + K_water * C))</Equation>
      <ReferenceList>
        <R alias="V" id="1564" />
        <R alias="CP" id="1601" />
        <R alias="C" id="1608" />
        <R alias="K_water" id="1610" />
        <R alias="kcat" id="1624" />
        <R alias="Km" id="1625" />
      </ReferenceList>
    </ExplicitFormula>
    <ExplicitFormula id="1627">
      <Equation>CP * kcat * V * K_water * C / (Km + K_water * C)</Equation>
      <ReferenceList>
        <R alias="V" id="1564" />
        <R alias="CP" id="1601" />
        <R alias="C" id="1608" />
        <R alias="K_water" id="1610" />
        <R alias="kcat" id="1624" />
        <R alias="Km" id="1625" />
      </ReferenceList>
    </ExplicitFormula>
    <ExplicitFormula id="1629">
      <Equation>kcat * kcat_interaction_factor</Equation>
      <ReferenceList>
        <R alias="kcat_interaction_factor" id="1628" />
        <R alias="kcat" id="234" />
      </ReferenceList>
    </ExplicitFormula>
    <ExplicitFormula id="1631">
      <Equation>Km * Km_interaction_factor</Equation>
      <ReferenceList>
        <R alias="Km_interaction_factor" id="1630" />
        <R alias="Km" id="237" />
      </ReferenceList>
    </ExplicitFormula>
    <ExplicitFormula id="1634">
      <Equation>-(CP * kcat * V * K_water * C / (Km + K_water * C))</Equation>
      <ReferenceList>
        <R alias="V" id="1564" />
        <R alias="CP" id="1581" />
        <R alias="C" id="1615" />
        <R alias="K_water" id="1617" />
        <R alias="kcat" id="1632" />
        <R alias="Km" id="1633" />
      </ReferenceList>
    </ExplicitFormula>
    <ExplicitFormula id="1635">
      <Equation>CP * kcat * V * K_water * C / (Km + K_water * C)</Equation>
      <ReferenceList>
        <R alias="V" id="1564" />
        <R alias="CP" id="1581" />
        <R alias="C" id="1615" />
        <R alias="K_water" id="1617" />
        <R alias="kcat" id="1632" />
        <R alias="Km" id="1633" />
      </ReferenceList>
    </ExplicitFormula>
    <ExplicitFormula id="1637">
      <Equation>kcat * kcat_interaction_factor</Equation>
      <ReferenceList>
        <R alias="kcat_interaction_factor" id="1636" />
        <R alias="kcat" id="244" />
      </ReferenceList>
    </ExplicitFormula>
    <ExplicitFormula id="1639">
      <Equation>Km * Km_interaction_factor</Equation>
      <ReferenceList>
        <R alias="Km_interaction_factor" id="1638" />
        <R alias="Km" id="247" />
      </ReferenceList>
    </ExplicitFormula>
    <ExplicitFormula id="1642">
      <Equation>Volume</Equation>
      <ReferenceList>
        <R alias="Volume" id="1641" />
      </ReferenceList>
    </ExplicitFormula>
    <ExplicitFormula id="1643">
      <Equation>f_int*V</Equation>
      <ReferenceList>
        <R alias="f_int" id="1454" />
        <R alias="V" id="1444" />
      </ReferenceList>
    </ExplicitFormula>
    <ExplicitFormula id="1645">
      <Equation>pH_int</Equation>
      <ReferenceList>
        <R alias="pH_int" id="76" />
      </ReferenceList>
    </ExplicitFormula>
    <ExplicitFormula id="1648">
      <Equation>V&gt;0 ? M/V : 0</Equation>
      <ReferenceList>
        <R alias="M" id="1646" />
        <R alias="V" id="1641" />
      </ReferenceList>
    </ExplicitFormula>
    <ExplicitFormula id="1651">
      <Equation>K_water_int</Equation>
      <ReferenceList>
        <R alias="K_water_int" id="1650" />
      </ReferenceList>
    </ExplicitFormula>
    <ExplicitFormula id="1653">
      <Equation>V&gt;0 ? M/V : 0</Equation>
      <ReferenceList>
        <R alias="M" id="1646" />
        <R alias="V" id="1641" />
      </ReferenceList>
    </ExplicitFormula>
    <ExplicitFormula id="1656">
      <Equation>V&gt;0 ? M/V : 0</Equation>
      <ReferenceList>
        <R alias="M" id="1654" />
        <R alias="V" id="1641" />
      </ReferenceList>
    </ExplicitFormula>
    <ExplicitFormula id="1659">
      <Equation>K_water_int</Equation>
      <ReferenceList>
        <R alias="K_water_int" id="1658" />
      </ReferenceList>
    </ExplicitFormula>
    <ExplicitFormula id="1661">
      <Equation>V&gt;0 ? M/V : 0</Equation>
      <ReferenceList>
        <R alias="M" id="1654" />
        <R alias="V" id="1641" />
      </ReferenceList>
    </ExplicitFormula>
    <ExplicitFormula id="1663">
      <Equation>Volume</Equation>
      <ReferenceList>
        <R alias="Volume" id="1444" />
      </ReferenceList>
    </ExplicitFormula>
    <ExplicitFormula id="1665">
      <Equation>f_cell*V</Equation>
      <ReferenceList>
        <R alias="f_cell" id="1453" />
        <R alias="V" id="1444" />
      </ReferenceList>
    </ExplicitFormula>
    <ExplicitFormula id="1669">
      <Equation>M_0</Equation>
      <ReferenceList>
        <R alias="M_0" id="1668" />
      </ReferenceList>
    </ExplicitFormula>
    <ExplicitFormula id="1672">
      <Equation>rel_exp_out * AF * f_onto * ProteinContainerVolume</Equation>
      <ReferenceList>
        <R alias="f_onto" id="1670" />
        <R alias="rel_exp_out" id="1671" />
        <R alias="AF" id="163" />
        <R alias="ProteinContainerVolume" id="1662" />
      </ReferenceList>
    </ExplicitFormula>
    <ExplicitFormula id="1675">
      <Equation>ln(2)/tHalf</Equation>
      <ReferenceList>
        <R alias="tHalf" id="1674" />
      </ReferenceList>
    </ExplicitFormula>
    <ExplicitFormula id="1677">
      <Equation>rel_exp_norm</Equation>
      <ReferenceList>
        <R alias="rel_exp_norm" id="1676" />
      </ReferenceList>
    </ExplicitFormula>
    <ExplicitFormula id="1680">
      <Equation>V&gt;0 ? M/V : 0</Equation>
      <ReferenceList>
        <R alias="M" id="1667" />
        <R alias="V" id="1664" />
      </ReferenceList>
    </ExplicitFormula>
    <ExplicitFormula id="1681">
      <Equation>f_onto</Equation>
      <ReferenceList>
        <R alias="f_onto" id="179" />
      </ReferenceList>
    </ExplicitFormula>
    <ExplicitFormula id="1682">
      <Equation>tHalf</Equation>
      <ReferenceList>
        <R alias="tHalf" id="177" />
      </ReferenceList>
    </ExplicitFormula>
    <ExplicitFormula id="1684">
      <Equation>V&gt;0 ? M/V : 0</Equation>
      <ReferenceList>
        <R alias="M" id="1667" />
        <R alias="V" id="1664" />
      </ReferenceList>
    </ExplicitFormula>
    <ExplicitFormula id="1687">
      <Equation>M_0</Equation>
      <ReferenceList>
        <R alias="M_0" id="1686" />
      </ReferenceList>
    </ExplicitFormula>
    <ExplicitFormula id="1690">
      <Equation>rel_exp_out * AF * f_onto * ProteinContainerVolume</Equation>
      <ReferenceList>
        <R alias="f_onto" id="1688" />
        <R alias="rel_exp_out" id="1689" />
        <R alias="AF" id="188" />
        <R alias="ProteinContainerVolume" id="1662" />
      </ReferenceList>
    </ExplicitFormula>
    <ExplicitFormula id="1693">
      <Equation>ln(2)/tHalf</Equation>
      <ReferenceList>
        <R alias="tHalf" id="1692" />
      </ReferenceList>
    </ExplicitFormula>
    <ExplicitFormula id="1695">
      <Equation>rel_exp_norm</Equation>
      <ReferenceList>
        <R alias="rel_exp_norm" id="1694" />
      </ReferenceList>
    </ExplicitFormula>
    <ExplicitFormula id="1698">
      <Equation>V&gt;0 ? M/V : 0</Equation>
      <ReferenceList>
        <R alias="M" id="1685" />
        <R alias="V" id="1664" />
      </ReferenceList>
    </ExplicitFormula>
    <ExplicitFormula id="1699">
      <Equation>f_onto</Equation>
      <ReferenceList>
        <R alias="f_onto" id="204" />
      </ReferenceList>
    </ExplicitFormula>
    <ExplicitFormula id="1700">
      <Equation>tHalf</Equation>
      <ReferenceList>
        <R alias="tHalf" id="202" />
      </ReferenceList>
    </ExplicitFormula>
    <ExplicitFormula id="1702">
      <Equation>V&gt;0 ? M/V : 0</Equation>
      <ReferenceList>
        <R alias="M" id="1685" />
        <R alias="V" id="1664" />
      </ReferenceList>
    </ExplicitFormula>
    <ExplicitFormula id="1705">
      <Equation>V&gt;0 ? M/V : 0</Equation>
      <ReferenceList>
        <R alias="M" id="1703" />
        <R alias="V" id="1664" />
      </ReferenceList>
    </ExplicitFormula>
    <ExplicitFormula id="1708">
      <Equation>K_water_cell</Equation>
      <ReferenceList>
        <R alias="K_water_cell" id="1707" />
      </ReferenceList>
    </ExplicitFormula>
    <ExplicitFormula id="1710">
      <Equation>V&gt;0 ? M/V : 0</Equation>
      <ReferenceList>
        <R alias="M" id="1703" />
        <R alias="V" id="1664" />
      </ReferenceList>
    </ExplicitFormula>
    <ExplicitFormula id="1713">
      <Equation>V&gt;0 ? M/V : 0</Equation>
      <ReferenceList>
        <R alias="M" id="1711" />
        <R alias="V" id="1664" />
      </ReferenceList>
    </ExplicitFormula>
    <ExplicitFormula id="1716">
      <Equation>K_water_cell</Equation>
      <ReferenceList>
        <R alias="K_water_cell" id="1715" />
      </ReferenceList>
    </ExplicitFormula>
    <ExplicitFormula id="1718">
      <Equation>V&gt;0 ? M/V : 0</Equation>
      <ReferenceList>
        <R alias="M" id="1711" />
        <R alias="V" id="1664" />
      </ReferenceList>
    </ExplicitFormula>
    <ExplicitFormula id="1721">
      <Equation>V&gt;0 ? M/V : 0</Equation>
      <ReferenceList>
        <R alias="M" id="1719" />
        <R alias="V" id="1664" />
      </ReferenceList>
    </ExplicitFormula>
    <ExplicitFormula id="1724">
      <Equation>-(CP * kcat * V * K_water * C / (Km + K_water * C))</Equation>
      <ReferenceList>
        <R alias="V" id="1664" />
        <R alias="CP" id="1697" />
        <R alias="C" id="1704" />
        <R alias="K_water" id="1706" />
        <R alias="kcat" id="1722" />
        <R alias="Km" id="1723" />
      </ReferenceList>
    </ExplicitFormula>
    <ExplicitFormula id="1725">
      <Equation>CP * kcat * V * K_water * C / (Km + K_water * C)</Equation>
      <ReferenceList>
        <R alias="V" id="1664" />
        <R alias="CP" id="1697" />
        <R alias="C" id="1704" />
        <R alias="K_water" id="1706" />
        <R alias="kcat" id="1722" />
        <R alias="Km" id="1723" />
      </ReferenceList>
    </ExplicitFormula>
    <ExplicitFormula id="1727">
      <Equation>kcat * kcat_interaction_factor</Equation>
      <ReferenceList>
        <R alias="kcat_interaction_factor" id="1726" />
        <R alias="kcat" id="234" />
      </ReferenceList>
    </ExplicitFormula>
    <ExplicitFormula id="1729">
      <Equation>Km * Km_interaction_factor</Equation>
      <ReferenceList>
        <R alias="Km_interaction_factor" id="1728" />
        <R alias="Km" id="237" />
      </ReferenceList>
    </ExplicitFormula>
    <ExplicitFormula id="1732">
      <Equation>-(CP * kcat * V * K_water * C / (Km + K_water * C))</Equation>
      <ReferenceList>
        <R alias="V" id="1664" />
        <R alias="CP" id="1679" />
        <R alias="C" id="1712" />
        <R alias="K_water" id="1714" />
        <R alias="kcat" id="1730" />
        <R alias="Km" id="1731" />
      </ReferenceList>
    </ExplicitFormula>
    <ExplicitFormula id="1733">
      <Equation>CP * kcat * V * K_water * C / (Km + K_water * C)</Equation>
      <ReferenceList>
        <R alias="V" id="1664" />
        <R alias="CP" id="1679" />
        <R alias="C" id="1712" />
        <R alias="K_water" id="1714" />
        <R alias="kcat" id="1730" />
        <R alias="Km" id="1731" />
      </ReferenceList>
    </ExplicitFormula>
    <ExplicitFormula id="1735">
      <Equation>kcat * kcat_interaction_factor</Equation>
      <ReferenceList>
        <R alias="kcat_interaction_factor" id="1734" />
        <R alias="kcat" id="244" />
      </ReferenceList>
    </ExplicitFormula>
    <ExplicitFormula id="1737">
      <Equation>Km * Km_interaction_factor</Equation>
      <ReferenceList>
        <R alias="Km_interaction_factor" id="1736" />
        <R alias="Km" id="247" />
      </ReferenceList>
    </ExplicitFormula>
    <ExplicitFormula id="1739">
      <Equation>C_int * K_water_int</Equation>
      <ReferenceList>
        <R alias="C_int" id="1647" />
        <R alias="K_water_int" id="1649" />
      </ReferenceList>
    </ExplicitFormula>
    <ExplicitFormula id="1741">
      <Equation>C_cell * K_water_cell</Equation>
      <ReferenceList>
        <R alias="C_cell" id="1704" />
        <R alias="K_water_cell" id="1706" />
      </ReferenceList>
    </ExplicitFormula>
    <ExplicitFormula id="1743">
      <Equation>(f_int*C_int+f_cell*C_cell)/(f_int+f_cell)</Equation>
      <ReferenceList>
        <R alias="f_int" id="1454" />
        <R alias="f_cell" id="1453" />
        <R alias="C_cell" id="1704" />
        <R alias="C_int" id="1647" />
      </ReferenceList>
    </ExplicitFormula>
    <ExplicitFormula id="1745">
      <Equation>C_int * K_water_int</Equation>
      <ReferenceList>
        <R alias="C_int" id="1655" />
        <R alias="K_water_int" id="1657" />
      </ReferenceList>
    </ExplicitFormula>
    <ExplicitFormula id="1747">
      <Equation>C_cell * K_water_cell</Equation>
      <ReferenceList>
        <R alias="C_cell" id="1712" />
        <R alias="K_water_cell" id="1714" />
      </ReferenceList>
    </ExplicitFormula>
    <ExplicitFormula id="1749">
      <Equation>(f_int*C_int+f_cell*C_cell)/(f_int+f_cell)</Equation>
      <ReferenceList>
        <R alias="f_int" id="1454" />
        <R alias="f_cell" id="1453" />
        <R alias="C_cell" id="1712" />
        <R alias="C_int" id="1655" />
      </ReferenceList>
    </ExplicitFormula>
    <ExplicitFormula id="1752">
      <Equation>Volume * Density</Equation>
      <ReferenceList>
        <R alias="Density" id="1750" />
        <R alias="Volume" id="1751" />
      </ReferenceList>
    </ExplicitFormula>
    <ExplicitFormula id="1755">
      <Equation>SA_pls_int*d_endo</Equation>
      <ReferenceList>
        <R alias="d_endo" id="79" />
        <R alias="SA_pls_int" id="1754" />
      </ReferenceList>
    </ExplicitFormula>
    <ExplicitFormula id="1757">
      <Equation>0.000000198*(BW/0.02)^0.75</Equation>
      <ReferenceList>
        <R alias="BW" id="39" />
      </ReferenceList>
    </ExplicitFormula>
    <ExplicitFormula id="1759">
      <Equation>0.00000081*BW/0.02</Equation>
      <ReferenceList>
        <R alias="BW" id="39" />
      </ReferenceList>
    </ExplicitFormula>
    <ExplicitFormula id="1763">
      <Equation>1 - f_int - f_vas</Equation>
      <ReferenceList>
        <R alias="f_int" id="1761" />
        <R alias="f_vas" id="1762" />
      </ReferenceList>
    </ExplicitFormula>
    <ExplicitFormula id="1766">
      <Equation>Qspec * Weight</Equation>
      <ReferenceList>
        <R alias="Qspec" id="1765" />
        <R alias="Weight" id="45" />
      </ReferenceList>
    </ExplicitFormula>
    <ExplicitFormula id="1792">
      <Equation>0.417607504146989</Equation>
    </ExplicitFormula>
    <ExplicitFormula id="1793">
      <Equation>0.62335</Equation>
    </ExplicitFormula>
    <ExplicitFormula id="1795">
      <Equation>Volume</Equation>
      <ReferenceList>
        <R alias="Volume" id="13" />
      </ReferenceList>
    </ExplicitFormula>
    <ExplicitFormula id="1796">
      <Equation>f_vas*(1-HCT)*V_org</Equation>
      <ReferenceList>
        <R alias="f_vas" id="1762" />
        <R alias="V_org" id="1751" />
        <R alias="HCT" id="100" />
      </ReferenceList>
    </ExplicitFormula>
    <ExplicitFormula id="1799">
      <Equation>M_0</Equation>
      <ReferenceList>
        <R alias="M_0" id="1798" />
      </ReferenceList>
    </ExplicitFormula>
    <ExplicitFormula id="1802">
      <Equation>rel_exp_out * AF * f_onto * ProteinContainerVolume</Equation>
      <ReferenceList>
        <R alias="f_onto" id="1800" />
        <R alias="rel_exp_out" id="1801" />
        <R alias="AF" id="163" />
        <R alias="ProteinContainerVolume" id="1794" />
      </ReferenceList>
    </ExplicitFormula>
    <ExplicitFormula id="1805">
      <Equation>ln(2)/tHalf</Equation>
      <ReferenceList>
        <R alias="tHalf" id="1804" />
      </ReferenceList>
    </ExplicitFormula>
    <ExplicitFormula id="1807">
      <Equation>rel_exp_norm</Equation>
      <ReferenceList>
        <R alias="rel_exp_norm" id="1806" />
      </ReferenceList>
    </ExplicitFormula>
    <ExplicitFormula id="1808">
      <Equation>rel_exp_pls_norm</Equation>
      <ReferenceList>
        <R alias="rel_exp_pls_norm" id="170" />
      </ReferenceList>
    </ExplicitFormula>
    <ExplicitFormula id="1810">
      <Equation>rel_exp_pls</Equation>
      <ReferenceList>
        <R alias="rel_exp_pls" id="173" />
      </ReferenceList>
    </ExplicitFormula>
    <ExplicitFormula id="1812">
      <Equation>V&gt;0 ? M/V : 0</Equation>
      <ReferenceList>
        <R alias="M" id="1797" />
        <R alias="V" id="13" />
      </ReferenceList>
    </ExplicitFormula>
    <ExplicitFormula id="1813">
      <Equation>tHalf</Equation>
      <ReferenceList>
        <R alias="tHalf" id="177" />
      </ReferenceList>
    </ExplicitFormula>
    <ExplicitFormula id="1814">
      <Equation>f_onto</Equation>
      <ReferenceList>
        <R alias="f_onto" id="179" />
      </ReferenceList>
    </ExplicitFormula>
    <ExplicitFormula id="1816">
      <Equation>V&gt;0 ? M/V : 0</Equation>
      <ReferenceList>
        <R alias="M" id="1797" />
        <R alias="V" id="13" />
      </ReferenceList>
    </ExplicitFormula>
    <ExplicitFormula id="1819">
      <Equation>M_0</Equation>
      <ReferenceList>
        <R alias="M_0" id="1818" />
      </ReferenceList>
    </ExplicitFormula>
    <ExplicitFormula id="1822">
      <Equation>rel_exp_out * AF * f_onto * ProteinContainerVolume</Equation>
      <ReferenceList>
        <R alias="f_onto" id="1820" />
        <R alias="rel_exp_out" id="1821" />
        <R alias="AF" id="188" />
        <R alias="ProteinContainerVolume" id="1794" />
      </ReferenceList>
    </ExplicitFormula>
    <ExplicitFormula id="1825">
      <Equation>ln(2)/tHalf</Equation>
      <ReferenceList>
        <R alias="tHalf" id="1824" />
      </ReferenceList>
    </ExplicitFormula>
    <ExplicitFormula id="1827">
      <Equation>rel_exp_norm</Equation>
      <ReferenceList>
        <R alias="rel_exp_norm" id="1826" />
      </ReferenceList>
    </ExplicitFormula>
    <ExplicitFormula id="1828">
      <Equation>rel_exp_pls_norm</Equation>
      <ReferenceList>
        <R alias="rel_exp_pls_norm" id="195" />
      </ReferenceList>
    </ExplicitFormula>
    <ExplicitFormula id="1830">
      <Equation>rel_exp_pls</Equation>
      <ReferenceList>
        <R alias="rel_exp_pls" id="198" />
      </ReferenceList>
    </ExplicitFormula>
    <ExplicitFormula id="1832">
      <Equation>V&gt;0 ? M/V : 0</Equation>
      <ReferenceList>
        <R alias="M" id="1817" />
        <R alias="V" id="13" />
      </ReferenceList>
    </ExplicitFormula>
    <ExplicitFormula id="1833">
      <Equation>tHalf</Equation>
      <ReferenceList>
        <R alias="tHalf" id="202" />
      </ReferenceList>
    </ExplicitFormula>
    <ExplicitFormula id="1834">
      <Equation>f_onto</Equation>
      <ReferenceList>
        <R alias="f_onto" id="204" />
      </ReferenceList>
    </ExplicitFormula>
    <ExplicitFormula id="1836">
      <Equation>V&gt;0 ? M/V : 0</Equation>
      <ReferenceList>
        <R alias="M" id="1817" />
        <R alias="V" id="13" />
      </ReferenceList>
    </ExplicitFormula>
    <ExplicitFormula id="1839">
      <Equation>V&gt;0 ? M/V : 0</Equation>
      <ReferenceList>
        <R alias="M" id="1837" />
        <R alias="V" id="13" />
      </ReferenceList>
    </ExplicitFormula>
    <ExplicitFormula id="1841">
      <Equation>fu</Equation>
      <ReferenceList>
        <R alias="fu" id="126" />
      </ReferenceList>
    </ExplicitFormula>
    <ExplicitFormula id="1843">
      <Equation>V&gt;0 ? M/V : 0</Equation>
      <ReferenceList>
        <R alias="M" id="1837" />
        <R alias="V" id="13" />
      </ReferenceList>
    </ExplicitFormula>
    <ExplicitFormula id="1846">
      <Equation>V&gt;0 ? M/V : 0</Equation>
      <ReferenceList>
        <R alias="M" id="1844" />
        <R alias="V" id="13" />
      </ReferenceList>
    </ExplicitFormula>
    <ExplicitFormula id="1848">
      <Equation>fu</Equation>
      <ReferenceList>
        <R alias="fu" id="145" />
      </ReferenceList>
    </ExplicitFormula>
    <ExplicitFormula id="1850">
      <Equation>V&gt;0 ? M/V : 0</Equation>
      <ReferenceList>
        <R alias="M" id="1844" />
        <R alias="V" id="13" />
      </ReferenceList>
    </ExplicitFormula>
    <ExplicitFormula id="1853">
      <Equation>V&gt;0 ? M/V : 0</Equation>
      <ReferenceList>
        <R alias="M" id="1851" />
        <R alias="V" id="13" />
      </ReferenceList>
    </ExplicitFormula>
    <ExplicitFormula id="1856">
      <Equation>-(CP * kcat * V * K_water * C / (Km + K_water * C))</Equation>
      <ReferenceList>
        <R alias="V" id="13" />
        <R alias="CP" id="1831" />
        <R alias="C" id="1838" />
        <R alias="K_water" id="1840" />
        <R alias="kcat" id="1854" />
        <R alias="Km" id="1855" />
      </ReferenceList>
    </ExplicitFormula>
    <ExplicitFormula id="1857">
      <Equation>CP * kcat * V * K_water * C / (Km + K_water * C)</Equation>
      <ReferenceList>
        <R alias="V" id="13" />
        <R alias="CP" id="1831" />
        <R alias="C" id="1838" />
        <R alias="K_water" id="1840" />
        <R alias="kcat" id="1854" />
        <R alias="Km" id="1855" />
      </ReferenceList>
    </ExplicitFormula>
    <ExplicitFormula id="1859">
      <Equation>kcat * kcat_interaction_factor</Equation>
      <ReferenceList>
        <R alias="kcat_interaction_factor" id="1858" />
        <R alias="kcat" id="234" />
      </ReferenceList>
    </ExplicitFormula>
    <ExplicitFormula id="1861">
      <Equation>Km * Km_interaction_factor</Equation>
      <ReferenceList>
        <R alias="Km_interaction_factor" id="1860" />
        <R alias="Km" id="237" />
      </ReferenceList>
    </ExplicitFormula>
    <ExplicitFormula id="1864">
      <Equation>-(CP * kcat * V * K_water * C / (Km + K_water * C))</Equation>
      <ReferenceList>
        <R alias="V" id="13" />
        <R alias="CP" id="1811" />
        <R alias="C" id="1845" />
        <R alias="K_water" id="1847" />
        <R alias="kcat" id="1862" />
        <R alias="Km" id="1863" />
      </ReferenceList>
    </ExplicitFormula>
    <ExplicitFormula id="1865">
      <Equation>CP * kcat * V * K_water * C / (Km + K_water * C)</Equation>
      <ReferenceList>
        <R alias="V" id="13" />
        <R alias="CP" id="1811" />
        <R alias="C" id="1845" />
        <R alias="K_water" id="1847" />
        <R alias="kcat" id="1862" />
        <R alias="Km" id="1863" />
      </ReferenceList>
    </ExplicitFormula>
    <ExplicitFormula id="1867">
      <Equation>kcat * kcat_interaction_factor</Equation>
      <ReferenceList>
        <R alias="kcat_interaction_factor" id="1866" />
        <R alias="kcat" id="244" />
      </ReferenceList>
    </ExplicitFormula>
    <ExplicitFormula id="1869">
      <Equation>Km * Km_interaction_factor</Equation>
      <ReferenceList>
        <R alias="Km_interaction_factor" id="1868" />
        <R alias="Km" id="247" />
      </ReferenceList>
    </ExplicitFormula>
    <ExplicitFormula id="1872">
      <Equation>Volume</Equation>
      <ReferenceList>
        <R alias="Volume" id="1871" />
      </ReferenceList>
    </ExplicitFormula>
    <ExplicitFormula id="1873">
      <Equation>f_vas*HCT*V</Equation>
      <ReferenceList>
        <R alias="f_vas" id="1762" />
        <R alias="V" id="1751" />
        <R alias="HCT" id="100" />
      </ReferenceList>
    </ExplicitFormula>
    <ExplicitFormula id="1876">
      <Equation>M_0</Equation>
      <ReferenceList>
        <R alias="M_0" id="1875" />
      </ReferenceList>
    </ExplicitFormula>
    <ExplicitFormula id="1879">
      <Equation>rel_exp_out * AF * f_onto * ProteinContainerVolume</Equation>
      <ReferenceList>
        <R alias="f_onto" id="1877" />
        <R alias="rel_exp_out" id="1878" />
        <R alias="AF" id="163" />
        <R alias="ProteinContainerVolume" id="1870" />
      </ReferenceList>
    </ExplicitFormula>
    <ExplicitFormula id="1882">
      <Equation>ln(2)/tHalf</Equation>
      <ReferenceList>
        <R alias="tHalf" id="1881" />
      </ReferenceList>
    </ExplicitFormula>
    <ExplicitFormula id="1884">
      <Equation>rel_exp_norm</Equation>
      <ReferenceList>
        <R alias="rel_exp_norm" id="1883" />
      </ReferenceList>
    </ExplicitFormula>
    <ExplicitFormula id="1885">
      <Equation>rel_exp_bc_norm</Equation>
      <ReferenceList>
        <R alias="rel_exp_bc_norm" id="264" />
      </ReferenceList>
    </ExplicitFormula>
    <ExplicitFormula id="1887">
      <Equation>rel_exp_bc</Equation>
      <ReferenceList>
        <R alias="rel_exp_bc" id="267" />
      </ReferenceList>
    </ExplicitFormula>
    <ExplicitFormula id="1889">
      <Equation>V&gt;0 ? M/V : 0</Equation>
      <ReferenceList>
        <R alias="M" id="1874" />
        <R alias="V" id="1871" />
      </ReferenceList>
    </ExplicitFormula>
    <ExplicitFormula id="1890">
      <Equation>tHalf</Equation>
      <ReferenceList>
        <R alias="tHalf" id="177" />
      </ReferenceList>
    </ExplicitFormula>
    <ExplicitFormula id="1891">
      <Equation>f_onto</Equation>
      <ReferenceList>
        <R alias="f_onto" id="179" />
      </ReferenceList>
    </ExplicitFormula>
    <ExplicitFormula id="1893">
      <Equation>V&gt;0 ? M/V : 0</Equation>
      <ReferenceList>
        <R alias="M" id="1874" />
        <R alias="V" id="1871" />
      </ReferenceList>
    </ExplicitFormula>
    <ExplicitFormula id="1896">
      <Equation>M_0</Equation>
      <ReferenceList>
        <R alias="M_0" id="1895" />
      </ReferenceList>
    </ExplicitFormula>
    <ExplicitFormula id="1899">
      <Equation>rel_exp_out * AF * f_onto * ProteinContainerVolume</Equation>
      <ReferenceList>
        <R alias="f_onto" id="1897" />
        <R alias="rel_exp_out" id="1898" />
        <R alias="AF" id="188" />
        <R alias="ProteinContainerVolume" id="1870" />
      </ReferenceList>
    </ExplicitFormula>
    <ExplicitFormula id="1902">
      <Equation>ln(2)/tHalf</Equation>
      <ReferenceList>
        <R alias="tHalf" id="1901" />
      </ReferenceList>
    </ExplicitFormula>
    <ExplicitFormula id="1904">
      <Equation>rel_exp_norm</Equation>
      <ReferenceList>
        <R alias="rel_exp_norm" id="1903" />
      </ReferenceList>
    </ExplicitFormula>
    <ExplicitFormula id="1905">
      <Equation>rel_exp_bc_norm</Equation>
      <ReferenceList>
        <R alias="rel_exp_bc_norm" id="286" />
      </ReferenceList>
    </ExplicitFormula>
    <ExplicitFormula id="1907">
      <Equation>rel_exp_bc</Equation>
      <ReferenceList>
        <R alias="rel_exp_bc" id="289" />
      </ReferenceList>
    </ExplicitFormula>
    <ExplicitFormula id="1909">
      <Equation>V&gt;0 ? M/V : 0</Equation>
      <ReferenceList>
        <R alias="M" id="1894" />
        <R alias="V" id="1871" />
      </ReferenceList>
    </ExplicitFormula>
    <ExplicitFormula id="1910">
      <Equation>tHalf</Equation>
      <ReferenceList>
        <R alias="tHalf" id="202" />
      </ReferenceList>
    </ExplicitFormula>
    <ExplicitFormula id="1911">
      <Equation>f_onto</Equation>
      <ReferenceList>
        <R alias="f_onto" id="204" />
      </ReferenceList>
    </ExplicitFormula>
    <ExplicitFormula id="1913">
      <Equation>V&gt;0 ? M/V : 0</Equation>
      <ReferenceList>
        <R alias="M" id="1894" />
        <R alias="V" id="1871" />
      </ReferenceList>
    </ExplicitFormula>
    <ExplicitFormula id="1916">
      <Equation>V&gt;0 ? M/V : 0</Equation>
      <ReferenceList>
        <R alias="M" id="1914" />
        <R alias="V" id="1871" />
      </ReferenceList>
    </ExplicitFormula>
    <ExplicitFormula id="1918">
      <Equation>K_rbc/fu</Equation>
      <ReferenceList>
        <R alias="fu" id="126" />
        <R alias="K_rbc" id="301" />
      </ReferenceList>
    </ExplicitFormula>
    <ExplicitFormula id="1920">
      <Equation>V&gt;0 ? M/V : 0</Equation>
      <ReferenceList>
        <R alias="M" id="1914" />
        <R alias="V" id="1871" />
      </ReferenceList>
    </ExplicitFormula>
    <ExplicitFormula id="1923">
      <Equation>V&gt;0 ? M/V : 0</Equation>
      <ReferenceList>
        <R alias="M" id="1921" />
        <R alias="V" id="1871" />
      </ReferenceList>
    </ExplicitFormula>
    <ExplicitFormula id="1925">
      <Equation>K_rbc/fu</Equation>
      <ReferenceList>
        <R alias="fu" id="145" />
        <R alias="K_rbc" id="309" />
      </ReferenceList>
    </ExplicitFormula>
    <ExplicitFormula id="1927">
      <Equation>V&gt;0 ? M/V : 0</Equation>
      <ReferenceList>
        <R alias="M" id="1921" />
        <R alias="V" id="1871" />
      </ReferenceList>
    </ExplicitFormula>
    <ExplicitFormula id="1930">
      <Equation>V&gt;0 ? M/V : 0</Equation>
      <ReferenceList>
        <R alias="M" id="1928" />
        <R alias="V" id="1871" />
      </ReferenceList>
    </ExplicitFormula>
    <ExplicitFormula id="1933">
      <Equation>-(CP * kcat * V * K_water * C / (Km + K_water * C))</Equation>
      <ReferenceList>
        <R alias="V" id="1871" />
        <R alias="CP" id="1908" />
        <R alias="C" id="1915" />
        <R alias="K_water" id="1917" />
        <R alias="kcat" id="1931" />
        <R alias="Km" id="1932" />
      </ReferenceList>
    </ExplicitFormula>
    <ExplicitFormula id="1934">
      <Equation>CP * kcat * V * K_water * C / (Km + K_water * C)</Equation>
      <ReferenceList>
        <R alias="V" id="1871" />
        <R alias="CP" id="1908" />
        <R alias="C" id="1915" />
        <R alias="K_water" id="1917" />
        <R alias="kcat" id="1931" />
        <R alias="Km" id="1932" />
      </ReferenceList>
    </ExplicitFormula>
    <ExplicitFormula id="1936">
      <Equation>kcat * kcat_interaction_factor</Equation>
      <ReferenceList>
        <R alias="kcat_interaction_factor" id="1935" />
        <R alias="kcat" id="234" />
      </ReferenceList>
    </ExplicitFormula>
    <ExplicitFormula id="1938">
      <Equation>Km * Km_interaction_factor</Equation>
      <ReferenceList>
        <R alias="Km_interaction_factor" id="1937" />
        <R alias="Km" id="237" />
      </ReferenceList>
    </ExplicitFormula>
    <ExplicitFormula id="1941">
      <Equation>-(CP * kcat * V * K_water * C / (Km + K_water * C))</Equation>
      <ReferenceList>
        <R alias="V" id="1871" />
        <R alias="CP" id="1888" />
        <R alias="C" id="1922" />
        <R alias="K_water" id="1924" />
        <R alias="kcat" id="1939" />
        <R alias="Km" id="1940" />
      </ReferenceList>
    </ExplicitFormula>
    <ExplicitFormula id="1942">
      <Equation>CP * kcat * V * K_water * C / (Km + K_water * C)</Equation>
      <ReferenceList>
        <R alias="V" id="1871" />
        <R alias="CP" id="1888" />
        <R alias="C" id="1922" />
        <R alias="K_water" id="1924" />
        <R alias="kcat" id="1939" />
        <R alias="Km" id="1940" />
      </ReferenceList>
    </ExplicitFormula>
    <ExplicitFormula id="1944">
      <Equation>kcat * kcat_interaction_factor</Equation>
      <ReferenceList>
        <R alias="kcat_interaction_factor" id="1943" />
        <R alias="kcat" id="244" />
      </ReferenceList>
    </ExplicitFormula>
    <ExplicitFormula id="1946">
      <Equation>Km * Km_interaction_factor</Equation>
      <ReferenceList>
        <R alias="Km_interaction_factor" id="1945" />
        <R alias="Km" id="247" />
      </ReferenceList>
    </ExplicitFormula>
    <ExplicitFormula id="1949">
      <Equation>Volume</Equation>
      <ReferenceList>
        <R alias="Volume" id="1948" />
      </ReferenceList>
    </ExplicitFormula>
    <ExplicitFormula id="1950">
      <Equation>f_int*V</Equation>
      <ReferenceList>
        <R alias="f_int" id="1761" />
        <R alias="V" id="1751" />
      </ReferenceList>
    </ExplicitFormula>
    <ExplicitFormula id="1952">
      <Equation>pH_int</Equation>
      <ReferenceList>
        <R alias="pH_int" id="76" />
      </ReferenceList>
    </ExplicitFormula>
    <ExplicitFormula id="1955">
      <Equation>V&gt;0 ? M/V : 0</Equation>
      <ReferenceList>
        <R alias="M" id="1953" />
        <R alias="V" id="1948" />
      </ReferenceList>
    </ExplicitFormula>
    <ExplicitFormula id="1958">
      <Equation>K_water_int</Equation>
      <ReferenceList>
        <R alias="K_water_int" id="1957" />
      </ReferenceList>
    </ExplicitFormula>
    <ExplicitFormula id="1960">
      <Equation>V&gt;0 ? M/V : 0</Equation>
      <ReferenceList>
        <R alias="M" id="1953" />
        <R alias="V" id="1948" />
      </ReferenceList>
    </ExplicitFormula>
    <ExplicitFormula id="1963">
      <Equation>V&gt;0 ? M/V : 0</Equation>
      <ReferenceList>
        <R alias="M" id="1961" />
        <R alias="V" id="1948" />
      </ReferenceList>
    </ExplicitFormula>
    <ExplicitFormula id="1966">
      <Equation>K_water_int</Equation>
      <ReferenceList>
        <R alias="K_water_int" id="1965" />
      </ReferenceList>
    </ExplicitFormula>
    <ExplicitFormula id="1968">
      <Equation>V&gt;0 ? M/V : 0</Equation>
      <ReferenceList>
        <R alias="M" id="1961" />
        <R alias="V" id="1948" />
      </ReferenceList>
    </ExplicitFormula>
    <ExplicitFormula id="1970">
      <Equation>Volume</Equation>
      <ReferenceList>
        <R alias="Volume" id="1751" />
      </ReferenceList>
    </ExplicitFormula>
    <ExplicitFormula id="1972">
      <Equation>f_cell*V</Equation>
      <ReferenceList>
        <R alias="f_cell" id="1760" />
        <R alias="V" id="1751" />
      </ReferenceList>
    </ExplicitFormula>
    <ExplicitFormula id="1976">
      <Equation>M_0</Equation>
      <ReferenceList>
        <R alias="M_0" id="1975" />
      </ReferenceList>
    </ExplicitFormula>
    <ExplicitFormula id="1979">
      <Equation>rel_exp_out * AF * f_onto * ProteinContainerVolume</Equation>
      <ReferenceList>
        <R alias="f_onto" id="1977" />
        <R alias="rel_exp_out" id="1978" />
        <R alias="AF" id="163" />
        <R alias="ProteinContainerVolume" id="1969" />
      </ReferenceList>
    </ExplicitFormula>
    <ExplicitFormula id="1982">
      <Equation>ln(2)/tHalf</Equation>
      <ReferenceList>
        <R alias="tHalf" id="1981" />
      </ReferenceList>
    </ExplicitFormula>
    <ExplicitFormula id="1984">
      <Equation>rel_exp_norm</Equation>
      <ReferenceList>
        <R alias="rel_exp_norm" id="1983" />
      </ReferenceList>
    </ExplicitFormula>
    <ExplicitFormula id="1987">
      <Equation>V&gt;0 ? M/V : 0</Equation>
      <ReferenceList>
        <R alias="M" id="1974" />
        <R alias="V" id="1971" />
      </ReferenceList>
    </ExplicitFormula>
    <ExplicitFormula id="1988">
      <Equation>f_onto</Equation>
      <ReferenceList>
        <R alias="f_onto" id="179" />
      </ReferenceList>
    </ExplicitFormula>
    <ExplicitFormula id="1989">
      <Equation>tHalf</Equation>
      <ReferenceList>
        <R alias="tHalf" id="177" />
      </ReferenceList>
    </ExplicitFormula>
    <ExplicitFormula id="1991">
      <Equation>V&gt;0 ? M/V : 0</Equation>
      <ReferenceList>
        <R alias="M" id="1974" />
        <R alias="V" id="1971" />
      </ReferenceList>
    </ExplicitFormula>
    <ExplicitFormula id="1994">
      <Equation>M_0</Equation>
      <ReferenceList>
        <R alias="M_0" id="1993" />
      </ReferenceList>
    </ExplicitFormula>
    <ExplicitFormula id="1997">
      <Equation>rel_exp_out * AF * f_onto * ProteinContainerVolume</Equation>
      <ReferenceList>
        <R alias="f_onto" id="1995" />
        <R alias="rel_exp_out" id="1996" />
        <R alias="AF" id="188" />
        <R alias="ProteinContainerVolume" id="1969" />
      </ReferenceList>
    </ExplicitFormula>
    <ExplicitFormula id="2000">
      <Equation>ln(2)/tHalf</Equation>
      <ReferenceList>
        <R alias="tHalf" id="1999" />
      </ReferenceList>
    </ExplicitFormula>
    <ExplicitFormula id="2002">
      <Equation>rel_exp_norm</Equation>
      <ReferenceList>
        <R alias="rel_exp_norm" id="2001" />
      </ReferenceList>
    </ExplicitFormula>
    <ExplicitFormula id="2005">
      <Equation>V&gt;0 ? M/V : 0</Equation>
      <ReferenceList>
        <R alias="M" id="1992" />
        <R alias="V" id="1971" />
      </ReferenceList>
    </ExplicitFormula>
    <ExplicitFormula id="2006">
      <Equation>f_onto</Equation>
      <ReferenceList>
        <R alias="f_onto" id="204" />
      </ReferenceList>
    </ExplicitFormula>
    <ExplicitFormula id="2007">
      <Equation>tHalf</Equation>
      <ReferenceList>
        <R alias="tHalf" id="202" />
      </ReferenceList>
    </ExplicitFormula>
    <ExplicitFormula id="2009">
      <Equation>V&gt;0 ? M/V : 0</Equation>
      <ReferenceList>
        <R alias="M" id="1992" />
        <R alias="V" id="1971" />
      </ReferenceList>
    </ExplicitFormula>
    <ExplicitFormula id="2012">
      <Equation>V&gt;0 ? M/V : 0</Equation>
      <ReferenceList>
        <R alias="M" id="2010" />
        <R alias="V" id="1971" />
      </ReferenceList>
    </ExplicitFormula>
    <ExplicitFormula id="2015">
      <Equation>K_water_cell</Equation>
      <ReferenceList>
        <R alias="K_water_cell" id="2014" />
      </ReferenceList>
    </ExplicitFormula>
    <ExplicitFormula id="2017">
      <Equation>V&gt;0 ? M/V : 0</Equation>
      <ReferenceList>
        <R alias="M" id="2010" />
        <R alias="V" id="1971" />
      </ReferenceList>
    </ExplicitFormula>
    <ExplicitFormula id="2020">
      <Equation>V&gt;0 ? M/V : 0</Equation>
      <ReferenceList>
        <R alias="M" id="2018" />
        <R alias="V" id="1971" />
      </ReferenceList>
    </ExplicitFormula>
    <ExplicitFormula id="2023">
      <Equation>K_water_cell</Equation>
      <ReferenceList>
        <R alias="K_water_cell" id="2022" />
      </ReferenceList>
    </ExplicitFormula>
    <ExplicitFormula id="2025">
      <Equation>V&gt;0 ? M/V : 0</Equation>
      <ReferenceList>
        <R alias="M" id="2018" />
        <R alias="V" id="1971" />
      </ReferenceList>
    </ExplicitFormula>
    <ExplicitFormula id="2028">
      <Equation>V&gt;0 ? M/V : 0</Equation>
      <ReferenceList>
        <R alias="M" id="2026" />
        <R alias="V" id="1971" />
      </ReferenceList>
    </ExplicitFormula>
    <ExplicitFormula id="2031">
      <Equation>-(CP * kcat * V * K_water * C / (Km + K_water * C))</Equation>
      <ReferenceList>
        <R alias="V" id="1971" />
        <R alias="CP" id="2004" />
        <R alias="C" id="2011" />
        <R alias="K_water" id="2013" />
        <R alias="kcat" id="2029" />
        <R alias="Km" id="2030" />
      </ReferenceList>
    </ExplicitFormula>
    <ExplicitFormula id="2032">
      <Equation>CP * kcat * V * K_water * C / (Km + K_water * C)</Equation>
      <ReferenceList>
        <R alias="V" id="1971" />
        <R alias="CP" id="2004" />
        <R alias="C" id="2011" />
        <R alias="K_water" id="2013" />
        <R alias="kcat" id="2029" />
        <R alias="Km" id="2030" />
      </ReferenceList>
    </ExplicitFormula>
    <ExplicitFormula id="2034">
      <Equation>kcat * kcat_interaction_factor</Equation>
      <ReferenceList>
        <R alias="kcat_interaction_factor" id="2033" />
        <R alias="kcat" id="234" />
      </ReferenceList>
    </ExplicitFormula>
    <ExplicitFormula id="2036">
      <Equation>Km * Km_interaction_factor</Equation>
      <ReferenceList>
        <R alias="Km_interaction_factor" id="2035" />
        <R alias="Km" id="237" />
      </ReferenceList>
    </ExplicitFormula>
    <ExplicitFormula id="2039">
      <Equation>-(CP * kcat * V * K_water * C / (Km + K_water * C))</Equation>
      <ReferenceList>
        <R alias="V" id="1971" />
        <R alias="CP" id="1986" />
        <R alias="C" id="2019" />
        <R alias="K_water" id="2021" />
        <R alias="kcat" id="2037" />
        <R alias="Km" id="2038" />
      </ReferenceList>
    </ExplicitFormula>
    <ExplicitFormula id="2040">
      <Equation>CP * kcat * V * K_water * C / (Km + K_water * C)</Equation>
      <ReferenceList>
        <R alias="V" id="1971" />
        <R alias="CP" id="1986" />
        <R alias="C" id="2019" />
        <R alias="K_water" id="2021" />
        <R alias="kcat" id="2037" />
        <R alias="Km" id="2038" />
      </ReferenceList>
    </ExplicitFormula>
    <ExplicitFormula id="2042">
      <Equation>kcat * kcat_interaction_factor</Equation>
      <ReferenceList>
        <R alias="kcat_interaction_factor" id="2041" />
        <R alias="kcat" id="244" />
      </ReferenceList>
    </ExplicitFormula>
    <ExplicitFormula id="2044">
      <Equation>Km * Km_interaction_factor</Equation>
      <ReferenceList>
        <R alias="Km_interaction_factor" id="2043" />
        <R alias="Km" id="247" />
      </ReferenceList>
    </ExplicitFormula>
    <ExplicitFormula id="2046">
      <Equation>C_int * K_water_int</Equation>
      <ReferenceList>
        <R alias="C_int" id="1954" />
        <R alias="K_water_int" id="1956" />
      </ReferenceList>
    </ExplicitFormula>
    <ExplicitFormula id="2048">
      <Equation>C_cell * K_water_cell</Equation>
      <ReferenceList>
        <R alias="C_cell" id="2011" />
        <R alias="K_water_cell" id="2013" />
      </ReferenceList>
    </ExplicitFormula>
    <ExplicitFormula id="2050">
      <Equation>(f_int*C_int+f_cell*C_cell)/(f_int+f_cell)</Equation>
      <ReferenceList>
        <R alias="f_int" id="1761" />
        <R alias="f_cell" id="1760" />
        <R alias="C_cell" id="2011" />
        <R alias="C_int" id="1954" />
      </ReferenceList>
    </ExplicitFormula>
    <ExplicitFormula id="2052">
      <Equation>C_int * K_water_int</Equation>
      <ReferenceList>
        <R alias="C_int" id="1962" />
        <R alias="K_water_int" id="1964" />
      </ReferenceList>
    </ExplicitFormula>
    <ExplicitFormula id="2054">
      <Equation>C_cell * K_water_cell</Equation>
      <ReferenceList>
        <R alias="C_cell" id="2019" />
        <R alias="K_water_cell" id="2021" />
      </ReferenceList>
    </ExplicitFormula>
    <ExplicitFormula id="2056">
      <Equation>(f_int*C_int+f_cell*C_cell)/(f_int+f_cell)</Equation>
      <ReferenceList>
        <R alias="f_int" id="1761" />
        <R alias="f_cell" id="1760" />
        <R alias="C_cell" id="2019" />
        <R alias="C_int" id="1962" />
      </ReferenceList>
    </ExplicitFormula>
    <ExplicitFormula id="2059">
      <Equation>Volume * Density</Equation>
      <ReferenceList>
        <R alias="Density" id="2057" />
        <R alias="Volume" id="2058" />
      </ReferenceList>
    </ExplicitFormula>
    <ExplicitFormula id="2062">
      <Equation>SA_pls_int*d_endo</Equation>
      <ReferenceList>
        <R alias="d_endo" id="79" />
        <R alias="SA_pls_int" id="2061" />
      </ReferenceList>
    </ExplicitFormula>
    <ExplicitFormula id="2064">
      <Equation>0.0000000649*(BW/0.02)^0.75</Equation>
      <ReferenceList>
        <R alias="BW" id="39" />
      </ReferenceList>
    </ExplicitFormula>
    <ExplicitFormula id="2066">
      <Equation>0.00000021*BW/0.02</Equation>
      <ReferenceList>
        <R alias="BW" id="39" />
      </ReferenceList>
    </ExplicitFormula>
    <ExplicitFormula id="2070">
      <Equation>1 - f_int - f_vas</Equation>
      <ReferenceList>
        <R alias="f_int" id="2068" />
        <R alias="f_vas" id="2069" />
      </ReferenceList>
    </ExplicitFormula>
    <ExplicitFormula id="2077">
      <Equation>(PMA^Hill/(TM50^Hill+PMA^Hill)*(1-GFR_premat)+GFR_premat) * GFR_mat / V_kid_std</Equation>
      <ReferenceList>
        <R alias="PMA" id="59" />
        <R alias="GFR_premat" id="2072" />
        <R alias="GFR_mat" id="2073" />
        <R alias="Hill" id="2074" />
        <R alias="TM50" id="2075" />
        <R alias="V_kid_std" id="2076" />
      </ReferenceList>
    </ExplicitFormula>
    <ExplicitFormula id="2080">
      <Equation>Qspec * Weight</Equation>
      <ReferenceList>
        <R alias="Qspec" id="2079" />
        <R alias="Weight" id="46" />
      </ReferenceList>
    </ExplicitFormula>
    <ExplicitFormula id="2106">
      <Equation>0.438547147747458</Equation>
    </ExplicitFormula>
    <ExplicitFormula id="2107">
      <Equation>15</Equation>
    </ExplicitFormula>
    <ExplicitFormula id="2108">
      <Equation>0.11704</Equation>
    </ExplicitFormula>
    <ExplicitFormula id="2109">
      <Equation>44.4</Equation>
    </ExplicitFormula>
    <ExplicitFormula id="2110">
      <Equation>3.02705</Equation>
    </ExplicitFormula>
    <ExplicitFormula id="2112">
      <Equation>Volume</Equation>
      <ReferenceList>
        <R alias="Volume" id="14" />
      </ReferenceList>
    </ExplicitFormula>
    <ExplicitFormula id="2113">
      <Equation>f_vas*(1-HCT)*V_org</Equation>
      <ReferenceList>
        <R alias="f_vas" id="2069" />
        <R alias="V_org" id="2058" />
        <R alias="HCT" id="100" />
      </ReferenceList>
    </ExplicitFormula>
    <ExplicitFormula id="2116">
      <Equation>M_0</Equation>
      <ReferenceList>
        <R alias="M_0" id="2115" />
      </ReferenceList>
    </ExplicitFormula>
    <ExplicitFormula id="2119">
      <Equation>rel_exp_out * AF * f_onto * ProteinContainerVolume</Equation>
      <ReferenceList>
        <R alias="f_onto" id="2117" />
        <R alias="rel_exp_out" id="2118" />
        <R alias="AF" id="163" />
        <R alias="ProteinContainerVolume" id="2111" />
      </ReferenceList>
    </ExplicitFormula>
    <ExplicitFormula id="2122">
      <Equation>ln(2)/tHalf</Equation>
      <ReferenceList>
        <R alias="tHalf" id="2121" />
      </ReferenceList>
    </ExplicitFormula>
    <ExplicitFormula id="2124">
      <Equation>rel_exp_norm</Equation>
      <ReferenceList>
        <R alias="rel_exp_norm" id="2123" />
      </ReferenceList>
    </ExplicitFormula>
    <ExplicitFormula id="2125">
      <Equation>rel_exp_pls_norm</Equation>
      <ReferenceList>
        <R alias="rel_exp_pls_norm" id="170" />
      </ReferenceList>
    </ExplicitFormula>
    <ExplicitFormula id="2127">
      <Equation>rel_exp_pls</Equation>
      <ReferenceList>
        <R alias="rel_exp_pls" id="173" />
      </ReferenceList>
    </ExplicitFormula>
    <ExplicitFormula id="2129">
      <Equation>V&gt;0 ? M/V : 0</Equation>
      <ReferenceList>
        <R alias="M" id="2114" />
        <R alias="V" id="14" />
      </ReferenceList>
    </ExplicitFormula>
    <ExplicitFormula id="2130">
      <Equation>tHalf</Equation>
      <ReferenceList>
        <R alias="tHalf" id="177" />
      </ReferenceList>
    </ExplicitFormula>
    <ExplicitFormula id="2131">
      <Equation>f_onto</Equation>
      <ReferenceList>
        <R alias="f_onto" id="179" />
      </ReferenceList>
    </ExplicitFormula>
    <ExplicitFormula id="2133">
      <Equation>V&gt;0 ? M/V : 0</Equation>
      <ReferenceList>
        <R alias="M" id="2114" />
        <R alias="V" id="14" />
      </ReferenceList>
    </ExplicitFormula>
    <ExplicitFormula id="2136">
      <Equation>M_0</Equation>
      <ReferenceList>
        <R alias="M_0" id="2135" />
      </ReferenceList>
    </ExplicitFormula>
    <ExplicitFormula id="2139">
      <Equation>rel_exp_out * AF * f_onto * ProteinContainerVolume</Equation>
      <ReferenceList>
        <R alias="f_onto" id="2137" />
        <R alias="rel_exp_out" id="2138" />
        <R alias="AF" id="188" />
        <R alias="ProteinContainerVolume" id="2111" />
      </ReferenceList>
    </ExplicitFormula>
    <ExplicitFormula id="2142">
      <Equation>ln(2)/tHalf</Equation>
      <ReferenceList>
        <R alias="tHalf" id="2141" />
      </ReferenceList>
    </ExplicitFormula>
    <ExplicitFormula id="2144">
      <Equation>rel_exp_norm</Equation>
      <ReferenceList>
        <R alias="rel_exp_norm" id="2143" />
      </ReferenceList>
    </ExplicitFormula>
    <ExplicitFormula id="2145">
      <Equation>rel_exp_pls_norm</Equation>
      <ReferenceList>
        <R alias="rel_exp_pls_norm" id="195" />
      </ReferenceList>
    </ExplicitFormula>
    <ExplicitFormula id="2147">
      <Equation>rel_exp_pls</Equation>
      <ReferenceList>
        <R alias="rel_exp_pls" id="198" />
      </ReferenceList>
    </ExplicitFormula>
    <ExplicitFormula id="2149">
      <Equation>V&gt;0 ? M/V : 0</Equation>
      <ReferenceList>
        <R alias="M" id="2134" />
        <R alias="V" id="14" />
      </ReferenceList>
    </ExplicitFormula>
    <ExplicitFormula id="2150">
      <Equation>tHalf</Equation>
      <ReferenceList>
        <R alias="tHalf" id="202" />
      </ReferenceList>
    </ExplicitFormula>
    <ExplicitFormula id="2151">
      <Equation>f_onto</Equation>
      <ReferenceList>
        <R alias="f_onto" id="204" />
      </ReferenceList>
    </ExplicitFormula>
    <ExplicitFormula id="2153">
      <Equation>V&gt;0 ? M/V : 0</Equation>
      <ReferenceList>
        <R alias="M" id="2134" />
        <R alias="V" id="14" />
      </ReferenceList>
    </ExplicitFormula>
    <ExplicitFormula id="2156">
      <Equation>V&gt;0 ? M/V : 0</Equation>
      <ReferenceList>
        <R alias="M" id="2154" />
        <R alias="V" id="14" />
      </ReferenceList>
    </ExplicitFormula>
    <ExplicitFormula id="2158">
      <Equation>fu</Equation>
      <ReferenceList>
        <R alias="fu" id="126" />
      </ReferenceList>
    </ExplicitFormula>
    <ExplicitFormula id="2160">
      <Equation>V&gt;0 ? M/V : 0</Equation>
      <ReferenceList>
        <R alias="M" id="2154" />
        <R alias="V" id="14" />
      </ReferenceList>
    </ExplicitFormula>
    <ExplicitFormula id="2163">
      <Equation>V&gt;0 ? M/V : 0</Equation>
      <ReferenceList>
        <R alias="M" id="2161" />
        <R alias="V" id="14" />
      </ReferenceList>
    </ExplicitFormula>
    <ExplicitFormula id="2165">
      <Equation>fu</Equation>
      <ReferenceList>
        <R alias="fu" id="145" />
      </ReferenceList>
    </ExplicitFormula>
    <ExplicitFormula id="2167">
      <Equation>V&gt;0 ? M/V : 0</Equation>
      <ReferenceList>
        <R alias="M" id="2161" />
        <R alias="V" id="14" />
      </ReferenceList>
    </ExplicitFormula>
    <ExplicitFormula id="2170">
      <Equation>V&gt;0 ? M/V : 0</Equation>
      <ReferenceList>
        <R alias="M" id="2168" />
        <R alias="V" id="14" />
      </ReferenceList>
    </ExplicitFormula>
    <ExplicitFormula id="2173">
      <Equation>-(CP * kcat * V * K_water * C / (Km + K_water * C))</Equation>
      <ReferenceList>
        <R alias="V" id="14" />
        <R alias="CP" id="2148" />
        <R alias="C" id="2155" />
        <R alias="K_water" id="2157" />
        <R alias="kcat" id="2171" />
        <R alias="Km" id="2172" />
      </ReferenceList>
    </ExplicitFormula>
    <ExplicitFormula id="2174">
      <Equation>CP * kcat * V * K_water * C / (Km + K_water * C)</Equation>
      <ReferenceList>
        <R alias="V" id="14" />
        <R alias="CP" id="2148" />
        <R alias="C" id="2155" />
        <R alias="K_water" id="2157" />
        <R alias="kcat" id="2171" />
        <R alias="Km" id="2172" />
      </ReferenceList>
    </ExplicitFormula>
    <ExplicitFormula id="2176">
      <Equation>kcat * kcat_interaction_factor</Equation>
      <ReferenceList>
        <R alias="kcat_interaction_factor" id="2175" />
        <R alias="kcat" id="234" />
      </ReferenceList>
    </ExplicitFormula>
    <ExplicitFormula id="2178">
      <Equation>Km * Km_interaction_factor</Equation>
      <ReferenceList>
        <R alias="Km_interaction_factor" id="2177" />
        <R alias="Km" id="237" />
      </ReferenceList>
    </ExplicitFormula>
    <ExplicitFormula id="2181">
      <Equation>-(CP * kcat * V * K_water * C / (Km + K_water * C))</Equation>
      <ReferenceList>
        <R alias="V" id="14" />
        <R alias="CP" id="2128" />
        <R alias="C" id="2162" />
        <R alias="K_water" id="2164" />
        <R alias="kcat" id="2179" />
        <R alias="Km" id="2180" />
      </ReferenceList>
    </ExplicitFormula>
    <ExplicitFormula id="2182">
      <Equation>CP * kcat * V * K_water * C / (Km + K_water * C)</Equation>
      <ReferenceList>
        <R alias="V" id="14" />
        <R alias="CP" id="2128" />
        <R alias="C" id="2162" />
        <R alias="K_water" id="2164" />
        <R alias="kcat" id="2179" />
        <R alias="Km" id="2180" />
      </ReferenceList>
    </ExplicitFormula>
    <ExplicitFormula id="2184">
      <Equation>kcat * kcat_interaction_factor</Equation>
      <ReferenceList>
        <R alias="kcat_interaction_factor" id="2183" />
        <R alias="kcat" id="244" />
      </ReferenceList>
    </ExplicitFormula>
    <ExplicitFormula id="2186">
      <Equation>Km * Km_interaction_factor</Equation>
      <ReferenceList>
        <R alias="Km_interaction_factor" id="2185" />
        <R alias="Km" id="247" />
      </ReferenceList>
    </ExplicitFormula>
    <ExplicitFormula id="2189">
      <Equation>Volume</Equation>
      <ReferenceList>
        <R alias="Volume" id="2188" />
      </ReferenceList>
    </ExplicitFormula>
    <ExplicitFormula id="2190">
      <Equation>f_vas*HCT*V</Equation>
      <ReferenceList>
        <R alias="f_vas" id="2069" />
        <R alias="V" id="2058" />
        <R alias="HCT" id="100" />
      </ReferenceList>
    </ExplicitFormula>
    <ExplicitFormula id="2193">
      <Equation>M_0</Equation>
      <ReferenceList>
        <R alias="M_0" id="2192" />
      </ReferenceList>
    </ExplicitFormula>
    <ExplicitFormula id="2196">
      <Equation>rel_exp_out * AF * f_onto * ProteinContainerVolume</Equation>
      <ReferenceList>
        <R alias="f_onto" id="2194" />
        <R alias="rel_exp_out" id="2195" />
        <R alias="AF" id="163" />
        <R alias="ProteinContainerVolume" id="2187" />
      </ReferenceList>
    </ExplicitFormula>
    <ExplicitFormula id="2199">
      <Equation>ln(2)/tHalf</Equation>
      <ReferenceList>
        <R alias="tHalf" id="2198" />
      </ReferenceList>
    </ExplicitFormula>
    <ExplicitFormula id="2201">
      <Equation>rel_exp_norm</Equation>
      <ReferenceList>
        <R alias="rel_exp_norm" id="2200" />
      </ReferenceList>
    </ExplicitFormula>
    <ExplicitFormula id="2202">
      <Equation>rel_exp_bc_norm</Equation>
      <ReferenceList>
        <R alias="rel_exp_bc_norm" id="264" />
      </ReferenceList>
    </ExplicitFormula>
    <ExplicitFormula id="2204">
      <Equation>rel_exp_bc</Equation>
      <ReferenceList>
        <R alias="rel_exp_bc" id="267" />
      </ReferenceList>
    </ExplicitFormula>
    <ExplicitFormula id="2206">
      <Equation>V&gt;0 ? M/V : 0</Equation>
      <ReferenceList>
        <R alias="M" id="2191" />
        <R alias="V" id="2188" />
      </ReferenceList>
    </ExplicitFormula>
    <ExplicitFormula id="2207">
      <Equation>f_onto</Equation>
      <ReferenceList>
        <R alias="f_onto" id="179" />
      </ReferenceList>
    </ExplicitFormula>
    <ExplicitFormula id="2208">
      <Equation>tHalf</Equation>
      <ReferenceList>
        <R alias="tHalf" id="177" />
      </ReferenceList>
    </ExplicitFormula>
    <ExplicitFormula id="2210">
      <Equation>V&gt;0 ? M/V : 0</Equation>
      <ReferenceList>
        <R alias="M" id="2191" />
        <R alias="V" id="2188" />
      </ReferenceList>
    </ExplicitFormula>
    <ExplicitFormula id="2213">
      <Equation>M_0</Equation>
      <ReferenceList>
        <R alias="M_0" id="2212" />
      </ReferenceList>
    </ExplicitFormula>
    <ExplicitFormula id="2216">
      <Equation>rel_exp_out * AF * f_onto * ProteinContainerVolume</Equation>
      <ReferenceList>
        <R alias="f_onto" id="2214" />
        <R alias="rel_exp_out" id="2215" />
        <R alias="AF" id="188" />
        <R alias="ProteinContainerVolume" id="2187" />
      </ReferenceList>
    </ExplicitFormula>
    <ExplicitFormula id="2219">
      <Equation>ln(2)/tHalf</Equation>
      <ReferenceList>
        <R alias="tHalf" id="2218" />
      </ReferenceList>
    </ExplicitFormula>
    <ExplicitFormula id="2221">
      <Equation>rel_exp_norm</Equation>
      <ReferenceList>
        <R alias="rel_exp_norm" id="2220" />
      </ReferenceList>
    </ExplicitFormula>
    <ExplicitFormula id="2222">
      <Equation>rel_exp_bc_norm</Equation>
      <ReferenceList>
        <R alias="rel_exp_bc_norm" id="286" />
      </ReferenceList>
    </ExplicitFormula>
    <ExplicitFormula id="2224">
      <Equation>rel_exp_bc</Equation>
      <ReferenceList>
        <R alias="rel_exp_bc" id="289" />
      </ReferenceList>
    </ExplicitFormula>
    <ExplicitFormula id="2226">
      <Equation>V&gt;0 ? M/V : 0</Equation>
      <ReferenceList>
        <R alias="M" id="2211" />
        <R alias="V" id="2188" />
      </ReferenceList>
    </ExplicitFormula>
    <ExplicitFormula id="2227">
      <Equation>f_onto</Equation>
      <ReferenceList>
        <R alias="f_onto" id="204" />
      </ReferenceList>
    </ExplicitFormula>
    <ExplicitFormula id="2228">
      <Equation>tHalf</Equation>
      <ReferenceList>
        <R alias="tHalf" id="202" />
      </ReferenceList>
    </ExplicitFormula>
    <ExplicitFormula id="2230">
      <Equation>V&gt;0 ? M/V : 0</Equation>
      <ReferenceList>
        <R alias="M" id="2211" />
        <R alias="V" id="2188" />
      </ReferenceList>
    </ExplicitFormula>
    <ExplicitFormula id="2233">
      <Equation>V&gt;0 ? M/V : 0</Equation>
      <ReferenceList>
        <R alias="M" id="2231" />
        <R alias="V" id="2188" />
      </ReferenceList>
    </ExplicitFormula>
    <ExplicitFormula id="2235">
      <Equation>K_rbc/fu</Equation>
      <ReferenceList>
        <R alias="fu" id="126" />
        <R alias="K_rbc" id="301" />
      </ReferenceList>
    </ExplicitFormula>
    <ExplicitFormula id="2237">
      <Equation>V&gt;0 ? M/V : 0</Equation>
      <ReferenceList>
        <R alias="M" id="2231" />
        <R alias="V" id="2188" />
      </ReferenceList>
    </ExplicitFormula>
    <ExplicitFormula id="2240">
      <Equation>V&gt;0 ? M/V : 0</Equation>
      <ReferenceList>
        <R alias="M" id="2238" />
        <R alias="V" id="2188" />
      </ReferenceList>
    </ExplicitFormula>
    <ExplicitFormula id="2242">
      <Equation>K_rbc/fu</Equation>
      <ReferenceList>
        <R alias="fu" id="145" />
        <R alias="K_rbc" id="309" />
      </ReferenceList>
    </ExplicitFormula>
    <ExplicitFormula id="2244">
      <Equation>V&gt;0 ? M/V : 0</Equation>
      <ReferenceList>
        <R alias="M" id="2238" />
        <R alias="V" id="2188" />
      </ReferenceList>
    </ExplicitFormula>
    <ExplicitFormula id="2247">
      <Equation>V&gt;0 ? M/V : 0</Equation>
      <ReferenceList>
        <R alias="M" id="2245" />
        <R alias="V" id="2188" />
      </ReferenceList>
    </ExplicitFormula>
    <ExplicitFormula id="2250">
      <Equation>-(CP * kcat * V * K_water * C / (Km + K_water * C))</Equation>
      <ReferenceList>
        <R alias="V" id="2188" />
        <R alias="CP" id="2225" />
        <R alias="C" id="2232" />
        <R alias="K_water" id="2234" />
        <R alias="kcat" id="2248" />
        <R alias="Km" id="2249" />
      </ReferenceList>
    </ExplicitFormula>
    <ExplicitFormula id="2251">
      <Equation>CP * kcat * V * K_water * C / (Km + K_water * C)</Equation>
      <ReferenceList>
        <R alias="V" id="2188" />
        <R alias="CP" id="2225" />
        <R alias="C" id="2232" />
        <R alias="K_water" id="2234" />
        <R alias="kcat" id="2248" />
        <R alias="Km" id="2249" />
      </ReferenceList>
    </ExplicitFormula>
    <ExplicitFormula id="2253">
      <Equation>kcat * kcat_interaction_factor</Equation>
      <ReferenceList>
        <R alias="kcat_interaction_factor" id="2252" />
        <R alias="kcat" id="234" />
      </ReferenceList>
    </ExplicitFormula>
    <ExplicitFormula id="2255">
      <Equation>Km * Km_interaction_factor</Equation>
      <ReferenceList>
        <R alias="Km_interaction_factor" id="2254" />
        <R alias="Km" id="237" />
      </ReferenceList>
    </ExplicitFormula>
    <ExplicitFormula id="2258">
      <Equation>-(CP * kcat * V * K_water * C / (Km + K_water * C))</Equation>
      <ReferenceList>
        <R alias="V" id="2188" />
        <R alias="CP" id="2205" />
        <R alias="C" id="2239" />
        <R alias="K_water" id="2241" />
        <R alias="kcat" id="2256" />
        <R alias="Km" id="2257" />
      </ReferenceList>
    </ExplicitFormula>
    <ExplicitFormula id="2259">
      <Equation>CP * kcat * V * K_water * C / (Km + K_water * C)</Equation>
      <ReferenceList>
        <R alias="V" id="2188" />
        <R alias="CP" id="2205" />
        <R alias="C" id="2239" />
        <R alias="K_water" id="2241" />
        <R alias="kcat" id="2256" />
        <R alias="Km" id="2257" />
      </ReferenceList>
    </ExplicitFormula>
    <ExplicitFormula id="2261">
      <Equation>kcat * kcat_interaction_factor</Equation>
      <ReferenceList>
        <R alias="kcat_interaction_factor" id="2260" />
        <R alias="kcat" id="244" />
      </ReferenceList>
    </ExplicitFormula>
    <ExplicitFormula id="2263">
      <Equation>Km * Km_interaction_factor</Equation>
      <ReferenceList>
        <R alias="Km_interaction_factor" id="2262" />
        <R alias="Km" id="247" />
      </ReferenceList>
    </ExplicitFormula>
    <ExplicitFormula id="2266">
      <Equation>Volume</Equation>
      <ReferenceList>
        <R alias="Volume" id="2265" />
      </ReferenceList>
    </ExplicitFormula>
    <ExplicitFormula id="2267">
      <Equation>f_int*V</Equation>
      <ReferenceList>
        <R alias="f_int" id="2068" />
        <R alias="V" id="2058" />
      </ReferenceList>
    </ExplicitFormula>
    <ExplicitFormula id="2269">
      <Equation>pH_int</Equation>
      <ReferenceList>
        <R alias="pH_int" id="76" />
      </ReferenceList>
    </ExplicitFormula>
    <ExplicitFormula id="2272">
      <Equation>V&gt;0 ? M/V : 0</Equation>
      <ReferenceList>
        <R alias="M" id="2270" />
        <R alias="V" id="2265" />
      </ReferenceList>
    </ExplicitFormula>
    <ExplicitFormula id="2275">
      <Equation>K_water_int</Equation>
      <ReferenceList>
        <R alias="K_water_int" id="2274" />
      </ReferenceList>
    </ExplicitFormula>
    <ExplicitFormula id="2277">
      <Equation>V&gt;0 ? M/V : 0</Equation>
      <ReferenceList>
        <R alias="M" id="2270" />
        <R alias="V" id="2265" />
      </ReferenceList>
    </ExplicitFormula>
    <ExplicitFormula id="2280">
      <Equation>V&gt;0 ? M/V : 0</Equation>
      <ReferenceList>
        <R alias="M" id="2278" />
        <R alias="V" id="2265" />
      </ReferenceList>
    </ExplicitFormula>
    <ExplicitFormula id="2283">
      <Equation>K_water_int</Equation>
      <ReferenceList>
        <R alias="K_water_int" id="2282" />
      </ReferenceList>
    </ExplicitFormula>
    <ExplicitFormula id="2285">
      <Equation>V&gt;0 ? M/V : 0</Equation>
      <ReferenceList>
        <R alias="M" id="2278" />
        <R alias="V" id="2265" />
      </ReferenceList>
    </ExplicitFormula>
    <ExplicitFormula id="2287">
      <Equation>Volume</Equation>
      <ReferenceList>
        <R alias="Volume" id="2058" />
      </ReferenceList>
    </ExplicitFormula>
    <ExplicitFormula id="2289">
      <Equation>f_cell*V</Equation>
      <ReferenceList>
        <R alias="f_cell" id="2067" />
        <R alias="V" id="2058" />
      </ReferenceList>
    </ExplicitFormula>
    <ExplicitFormula id="2293">
      <Equation>M_0</Equation>
      <ReferenceList>
        <R alias="M_0" id="2292" />
      </ReferenceList>
    </ExplicitFormula>
    <ExplicitFormula id="2296">
      <Equation>rel_exp_out * AF * f_onto * ProteinContainerVolume</Equation>
      <ReferenceList>
        <R alias="f_onto" id="2294" />
        <R alias="rel_exp_out" id="2295" />
        <R alias="AF" id="163" />
        <R alias="ProteinContainerVolume" id="2286" />
      </ReferenceList>
    </ExplicitFormula>
    <ExplicitFormula id="2299">
      <Equation>ln(2)/tHalf</Equation>
      <ReferenceList>
        <R alias="tHalf" id="2298" />
      </ReferenceList>
    </ExplicitFormula>
    <ExplicitFormula id="2301">
      <Equation>rel_exp_norm</Equation>
      <ReferenceList>
        <R alias="rel_exp_norm" id="2300" />
      </ReferenceList>
    </ExplicitFormula>
    <ExplicitFormula id="2304">
      <Equation>V&gt;0 ? M/V : 0</Equation>
      <ReferenceList>
        <R alias="M" id="2291" />
        <R alias="V" id="2288" />
      </ReferenceList>
    </ExplicitFormula>
    <ExplicitFormula id="2305">
      <Equation>f_onto</Equation>
      <ReferenceList>
        <R alias="f_onto" id="179" />
      </ReferenceList>
    </ExplicitFormula>
    <ExplicitFormula id="2306">
      <Equation>tHalf</Equation>
      <ReferenceList>
        <R alias="tHalf" id="177" />
      </ReferenceList>
    </ExplicitFormula>
    <ExplicitFormula id="2308">
      <Equation>V&gt;0 ? M/V : 0</Equation>
      <ReferenceList>
        <R alias="M" id="2291" />
        <R alias="V" id="2288" />
      </ReferenceList>
    </ExplicitFormula>
    <ExplicitFormula id="2311">
      <Equation>M_0</Equation>
      <ReferenceList>
        <R alias="M_0" id="2310" />
      </ReferenceList>
    </ExplicitFormula>
    <ExplicitFormula id="2314">
      <Equation>rel_exp_out * AF * f_onto * ProteinContainerVolume</Equation>
      <ReferenceList>
        <R alias="f_onto" id="2312" />
        <R alias="rel_exp_out" id="2313" />
        <R alias="AF" id="188" />
        <R alias="ProteinContainerVolume" id="2286" />
      </ReferenceList>
    </ExplicitFormula>
    <ExplicitFormula id="2317">
      <Equation>ln(2)/tHalf</Equation>
      <ReferenceList>
        <R alias="tHalf" id="2316" />
      </ReferenceList>
    </ExplicitFormula>
    <ExplicitFormula id="2319">
      <Equation>rel_exp_norm</Equation>
      <ReferenceList>
        <R alias="rel_exp_norm" id="2318" />
      </ReferenceList>
    </ExplicitFormula>
    <ExplicitFormula id="2322">
      <Equation>V&gt;0 ? M/V : 0</Equation>
      <ReferenceList>
        <R alias="M" id="2309" />
        <R alias="V" id="2288" />
      </ReferenceList>
    </ExplicitFormula>
    <ExplicitFormula id="2323">
      <Equation>f_onto</Equation>
      <ReferenceList>
        <R alias="f_onto" id="204" />
      </ReferenceList>
    </ExplicitFormula>
    <ExplicitFormula id="2324">
      <Equation>tHalf</Equation>
      <ReferenceList>
        <R alias="tHalf" id="202" />
      </ReferenceList>
    </ExplicitFormula>
    <ExplicitFormula id="2326">
      <Equation>V&gt;0 ? M/V : 0</Equation>
      <ReferenceList>
        <R alias="M" id="2309" />
        <R alias="V" id="2288" />
      </ReferenceList>
    </ExplicitFormula>
    <ExplicitFormula id="2329">
      <Equation>V&gt;0 ? M/V : 0</Equation>
      <ReferenceList>
        <R alias="M" id="2327" />
        <R alias="V" id="2288" />
      </ReferenceList>
    </ExplicitFormula>
    <ExplicitFormula id="2332">
      <Equation>K_water_cell</Equation>
      <ReferenceList>
        <R alias="K_water_cell" id="2331" />
      </ReferenceList>
    </ExplicitFormula>
    <ExplicitFormula id="2334">
      <Equation>V&gt;0 ? M/V : 0</Equation>
      <ReferenceList>
        <R alias="M" id="2327" />
        <R alias="V" id="2288" />
      </ReferenceList>
    </ExplicitFormula>
    <ExplicitFormula id="2337">
      <Equation>V&gt;0 ? M/V : 0</Equation>
      <ReferenceList>
        <R alias="M" id="2335" />
        <R alias="V" id="2288" />
      </ReferenceList>
    </ExplicitFormula>
    <ExplicitFormula id="2340">
      <Equation>K_water_cell</Equation>
      <ReferenceList>
        <R alias="K_water_cell" id="2339" />
      </ReferenceList>
    </ExplicitFormula>
    <ExplicitFormula id="2342">
      <Equation>V&gt;0 ? M/V : 0</Equation>
      <ReferenceList>
        <R alias="M" id="2335" />
        <R alias="V" id="2288" />
      </ReferenceList>
    </ExplicitFormula>
    <ExplicitFormula id="2345">
      <Equation>V&gt;0 ? M/V : 0</Equation>
      <ReferenceList>
        <R alias="M" id="2343" />
        <R alias="V" id="2288" />
      </ReferenceList>
    </ExplicitFormula>
    <ExplicitFormula id="2348">
      <Equation>-(CP * kcat * V * K_water * C / (Km + K_water * C))</Equation>
      <ReferenceList>
        <R alias="V" id="2288" />
        <R alias="CP" id="2321" />
        <R alias="C" id="2328" />
        <R alias="K_water" id="2330" />
        <R alias="kcat" id="2346" />
        <R alias="Km" id="2347" />
      </ReferenceList>
    </ExplicitFormula>
    <ExplicitFormula id="2349">
      <Equation>CP * kcat * V * K_water * C / (Km + K_water * C)</Equation>
      <ReferenceList>
        <R alias="V" id="2288" />
        <R alias="CP" id="2321" />
        <R alias="C" id="2328" />
        <R alias="K_water" id="2330" />
        <R alias="kcat" id="2346" />
        <R alias="Km" id="2347" />
      </ReferenceList>
    </ExplicitFormula>
    <ExplicitFormula id="2351">
      <Equation>kcat * kcat_interaction_factor</Equation>
      <ReferenceList>
        <R alias="kcat_interaction_factor" id="2350" />
        <R alias="kcat" id="234" />
      </ReferenceList>
    </ExplicitFormula>
    <ExplicitFormula id="2353">
      <Equation>Km * Km_interaction_factor</Equation>
      <ReferenceList>
        <R alias="Km_interaction_factor" id="2352" />
        <R alias="Km" id="237" />
      </ReferenceList>
    </ExplicitFormula>
    <ExplicitFormula id="2356">
      <Equation>-(CP * kcat * V * K_water * C / (Km + K_water * C))</Equation>
      <ReferenceList>
        <R alias="V" id="2288" />
        <R alias="CP" id="2303" />
        <R alias="C" id="2336" />
        <R alias="K_water" id="2338" />
        <R alias="kcat" id="2354" />
        <R alias="Km" id="2355" />
      </ReferenceList>
    </ExplicitFormula>
    <ExplicitFormula id="2357">
      <Equation>CP * kcat * V * K_water * C / (Km + K_water * C)</Equation>
      <ReferenceList>
        <R alias="V" id="2288" />
        <R alias="CP" id="2303" />
        <R alias="C" id="2336" />
        <R alias="K_water" id="2338" />
        <R alias="kcat" id="2354" />
        <R alias="Km" id="2355" />
      </ReferenceList>
    </ExplicitFormula>
    <ExplicitFormula id="2359">
      <Equation>kcat * kcat_interaction_factor</Equation>
      <ReferenceList>
        <R alias="kcat_interaction_factor" id="2358" />
        <R alias="kcat" id="244" />
      </ReferenceList>
    </ExplicitFormula>
    <ExplicitFormula id="2361">
      <Equation>Km * Km_interaction_factor</Equation>
      <ReferenceList>
        <R alias="Km_interaction_factor" id="2360" />
        <R alias="Km" id="247" />
      </ReferenceList>
    </ExplicitFormula>
    <ExplicitFormula id="2365">
      <Equation>V&gt;0 ? M/V : 0</Equation>
      <ReferenceList>
        <R alias="M" id="2363" />
        <R alias="V" id="2362" />
      </ReferenceList>
    </ExplicitFormula>
    <ExplicitFormula id="2367">
      <Equation>V&gt;0 ? M/V : 0</Equation>
      <ReferenceList>
        <R alias="M" id="2363" />
        <R alias="V" id="2362" />
      </ReferenceList>
    </ExplicitFormula>
    <ExplicitFormula id="2369">
      <Equation>M/TotalDrugMass</Equation>
      <ReferenceList>
        <R alias="M" id="2363" />
        <R alias="TotalDrugMass" id="509" />
      </ReferenceList>
    </ExplicitFormula>
    <ExplicitFormula id="2372">
      <Equation>V&gt;0 ? M/V : 0</Equation>
      <ReferenceList>
        <R alias="M" id="2370" />
        <R alias="V" id="2362" />
      </ReferenceList>
    </ExplicitFormula>
    <ExplicitFormula id="2374">
      <Equation>V&gt;0 ? M/V : 0</Equation>
      <ReferenceList>
        <R alias="M" id="2370" />
        <R alias="V" id="2362" />
      </ReferenceList>
    </ExplicitFormula>
    <ExplicitFormula id="2376">
      <Equation>M/TotalDrugMass</Equation>
      <ReferenceList>
        <R alias="M" id="2370" />
        <R alias="TotalDrugMass" id="515" />
      </ReferenceList>
    </ExplicitFormula>
    <ExplicitFormula id="2378">
      <Equation>C_int * K_water_int</Equation>
      <ReferenceList>
        <R alias="C_int" id="2271" />
        <R alias="K_water_int" id="2273" />
      </ReferenceList>
    </ExplicitFormula>
    <ExplicitFormula id="2380">
      <Equation>C_cell * K_water_cell</Equation>
      <ReferenceList>
        <R alias="C_cell" id="2328" />
        <R alias="K_water_cell" id="2330" />
      </ReferenceList>
    </ExplicitFormula>
    <ExplicitFormula id="2382">
      <Equation>(f_int*C_int+f_cell*C_cell)/(f_int+f_cell)</Equation>
      <ReferenceList>
        <R alias="f_int" id="2068" />
        <R alias="f_cell" id="2067" />
        <R alias="C_cell" id="2328" />
        <R alias="C_int" id="2271" />
      </ReferenceList>
    </ExplicitFormula>
    <ExplicitFormula id="2384">
      <Equation>C_int * K_water_int</Equation>
      <ReferenceList>
        <R alias="C_int" id="2279" />
        <R alias="K_water_int" id="2281" />
      </ReferenceList>
    </ExplicitFormula>
    <ExplicitFormula id="2386">
      <Equation>C_cell * K_water_cell</Equation>
      <ReferenceList>
        <R alias="C_cell" id="2336" />
        <R alias="K_water_cell" id="2338" />
      </ReferenceList>
    </ExplicitFormula>
    <ExplicitFormula id="2388">
      <Equation>(f_int*C_int+f_cell*C_cell)/(f_int+f_cell)</Equation>
      <ReferenceList>
        <R alias="f_int" id="2068" />
        <R alias="f_cell" id="2067" />
        <R alias="C_cell" id="2336" />
        <R alias="C_int" id="2279" />
      </ReferenceList>
    </ExplicitFormula>
    <ExplicitFormula id="2393">
      <Equation>1.00000000260982</Equation>
    </ExplicitFormula>
    <ExplicitFormula id="2396">
      <Equation>Volume</Equation>
      <ReferenceList>
        <R alias="Volume" id="2395" />
      </ReferenceList>
    </ExplicitFormula>
    <ExplicitFormula id="2400">
      <Equation>Area*d</Equation>
      <ReferenceList>
        <R alias="Area" id="2398" />
        <R alias="d" id="2399" />
      </ReferenceList>
    </ExplicitFormula>
    <ExplicitFormula id="2403">
      <Equation>1/GET</Equation>
      <ReferenceList>
        <R alias="GET" id="2402" />
      </ReferenceList>
    </ExplicitFormula>
    <ExplicitFormula id="2407">
      <Equation>PI*(r1*r1+r1*r2+r2*r2)/3*L</Equation>
      <ReferenceList>
        <R alias="r2" id="2404" />
        <R alias="L" id="2405" />
        <R alias="r1" id="2406" />
      </ReferenceList>
    </ExplicitFormula>
    <ExplicitFormula id="2411">
      <Equation>SteadyStateFillLevel*V/StomachInflowTime</Equation>
      <ReferenceList>
        <R alias="SteadyStateFillLevel" id="2409" />
        <R alias="StomachInflowTime" id="2410" />
        <R alias="V" id="2395" />
        <R alias="Time" id="0" />
      </ReferenceList>
    </ExplicitFormula>
    <ExplicitFormula id="2414">
      <Equation>pH_fasted</Equation>
      <ReferenceList>
        <R alias="pH_fasted" id="2413" />
      </ReferenceList>
    </ExplicitFormula>
    <ExplicitFormula id="2416">
      <Equation>V*SteadyStateFillLevel</Equation>
      <ReferenceList>
        <R alias="SteadyStateFillLevel" id="2409" />
        <R alias="V" id="2395" />
      </ReferenceList>
    </ExplicitFormula>
    <ExplicitFormula id="2419">
      <Equation>OralApplicationsEnabled ? -LT_sto + Inflow*FillLevelFlag : 0</Equation>
      <ReferenceList>
        <R alias="FillLevelFlag" id="2417" />
        <R alias="LT_sto" id="2418" />
        <R alias="Inflow" id="2408" />
        <R alias="OralApplicationsEnabled" id="2390" />
      </ReferenceList>
    </ExplicitFormula>
    <ExplicitFormula id="2421">
      <Equation>PI*(r1+r2)*L</Equation>
      <ReferenceList>
        <R alias="r2" id="2404" />
        <R alias="L" id="2405" />
        <R alias="r1" id="2406" />
      </ReferenceList>
    </ExplicitFormula>
    <ExplicitFormula id="2423">
      <Equation>Liquid/V</Equation>
      <ReferenceList>
        <R alias="Liquid" id="2415" />
        <R alias="V" id="2395" />
      </ReferenceList>
    </ExplicitFormula>
    <ExplicitFormula id="2424">
      <Equation>(FillLevel&lt;0.9?1:1/(1+exp((FillLevel-1)/0.01)))</Equation>
      <ReferenceList>
        <R alias="FillLevel" id="2422" />
      </ReferenceList>
    </ExplicitFormula>
    <ExplicitFormula id="2427">
      <Equation>w*Liquid*FillLevelFlagNext</Equation>
      <ReferenceList>
        <R alias="w" id="2401" />
        <R alias="Liquid" id="2415" />
        <R alias="FillLevelFlagNext" id="2426" />
      </ReferenceList>
    </ExplicitFormula>
    <ExplicitFormula id="2429">
      <Equation>0.5</Equation>
    </ExplicitFormula>
    <ExplicitFormula id="2430">
      <Equation>0.5</Equation>
    </ExplicitFormula>
    <ExplicitFormula id="2432">
      <Equation>1.00000002079922</Equation>
    </ExplicitFormula>
    <ExplicitFormula id="2433">
      <Equation>15.0000000391473</Equation>
    </ExplicitFormula>
    <ExplicitFormula id="2434">
      <Equation>2</Equation>
    </ExplicitFormula>
    <ExplicitFormula id="2436">
      <Equation>0.999999963215789</Equation>
    </ExplicitFormula>
    <ExplicitFormula id="2439">
      <Equation>M_0</Equation>
      <ReferenceList>
        <R alias="M_0" id="2438" />
      </ReferenceList>
    </ExplicitFormula>
    <ExplicitFormula id="2442">
      <Equation>rel_exp_out * AF * f_onto * ProteinContainerVolume</Equation>
      <ReferenceList>
        <R alias="f_onto" id="2440" />
        <R alias="rel_exp_out" id="2441" />
        <R alias="AF" id="163" />
        <R alias="ProteinContainerVolume" id="2394" />
      </ReferenceList>
    </ExplicitFormula>
    <ExplicitFormula id="2445">
      <Equation>ln(2)/tHalf</Equation>
      <ReferenceList>
        <R alias="tHalf" id="2444" />
      </ReferenceList>
    </ExplicitFormula>
    <ExplicitFormula id="2447">
      <Equation>rel_exp_norm</Equation>
      <ReferenceList>
        <R alias="rel_exp_norm" id="2446" />
      </ReferenceList>
    </ExplicitFormula>
    <ExplicitFormula id="2450">
      <Equation>V&gt;0 ? M/V : 0</Equation>
      <ReferenceList>
        <R alias="M" id="2437" />
        <R alias="V" id="2395" />
      </ReferenceList>
    </ExplicitFormula>
    <ExplicitFormula id="2452">
      <Equation>tHalf</Equation>
      <ReferenceList>
        <R alias="tHalf" id="2451" />
      </ReferenceList>
    </ExplicitFormula>
    <ExplicitFormula id="2454">
      <Equation>f_onto</Equation>
      <ReferenceList>
        <R alias="f_onto" id="2453" />
      </ReferenceList>
    </ExplicitFormula>
    <ExplicitFormula id="2457">
      <Equation>M_0</Equation>
      <ReferenceList>
        <R alias="M_0" id="2456" />
      </ReferenceList>
    </ExplicitFormula>
    <ExplicitFormula id="2460">
      <Equation>rel_exp_out * AF * f_onto * ProteinContainerVolume</Equation>
      <ReferenceList>
        <R alias="f_onto" id="2458" />
        <R alias="rel_exp_out" id="2459" />
        <R alias="AF" id="188" />
        <R alias="ProteinContainerVolume" id="2394" />
      </ReferenceList>
    </ExplicitFormula>
    <ExplicitFormula id="2463">
      <Equation>ln(2)/tHalf</Equation>
      <ReferenceList>
        <R alias="tHalf" id="2462" />
      </ReferenceList>
    </ExplicitFormula>
    <ExplicitFormula id="2465">
      <Equation>rel_exp_norm</Equation>
      <ReferenceList>
        <R alias="rel_exp_norm" id="2464" />
      </ReferenceList>
    </ExplicitFormula>
    <ExplicitFormula id="2468">
      <Equation>V&gt;0 ? M/V : 0</Equation>
      <ReferenceList>
        <R alias="M" id="2455" />
        <R alias="V" id="2395" />
      </ReferenceList>
    </ExplicitFormula>
    <ExplicitFormula id="2470">
      <Equation>tHalf</Equation>
      <ReferenceList>
        <R alias="tHalf" id="2469" />
      </ReferenceList>
    </ExplicitFormula>
    <ExplicitFormula id="2472">
      <Equation>f_onto</Equation>
      <ReferenceList>
        <R alias="f_onto" id="2471" />
      </ReferenceList>
    </ExplicitFormula>
    <ExplicitFormula id="2475">
      <Equation>V&gt;0 ? M/V : 0</Equation>
      <ReferenceList>
        <R alias="M" id="2473" />
        <R alias="V" id="2395" />
      </ReferenceList>
    </ExplicitFormula>
    <ExplicitFormula id="2489">
      <Equation>K1+K2/base^(CT0^2)+K3/base^(CT1^2)+K4/base^(CT2^2)+K5/base^max(CT0+CT1;-CT0-CT1)+K6/base^max(CT0+CT2;-CT0-CT2)+K7/base^max(CT1+CT2;-CT1-CT2)+K8/base^max(CT0+CT1+CT2;-CT0-CT1-CT2)</Equation>
      <ReferenceList>
        <R alias="K1" id="2477" />
        <R alias="K2" id="2478" />
        <R alias="K3" id="2479" />
        <R alias="K4" id="2480" />
        <R alias="K5" id="2481" />
        <R alias="K6" id="2482" />
        <R alias="K7" id="2483" />
        <R alias="K8" id="2484" />
        <R alias="CT0" id="2485" />
        <R alias="CT1" id="2486" />
        <R alias="CT2" id="2487" />
        <R alias="base" id="2488" />
      </ReferenceList>
    </ExplicitFormula>
    <ExplicitFormula id="2493">
      <Equation>F1*(1-F2)*(1-F3)</Equation>
      <ReferenceList>
        <R alias="F1" id="2490" />
        <R alias="F2" id="2491" />
        <R alias="F3" id="2492" />
      </ReferenceList>
    </ExplicitFormula>
    <ExplicitFormula id="2497">
      <Equation>Solubility * Solubility_pKa_REFpH_Factor / Solubility_pKa_pH_Factor</Equation>
      <ReferenceList>
        <R alias="Solubility_pKa_pH_Factor" id="2476" />
        <R alias="Solubility" id="2495" />
        <R alias="Solubility_pKa_REFpH_Factor" id="2496" />
      </ReferenceList>
    </ExplicitFormula>
    <ExplicitFormula id="2498">
      <Equation>(1-F1)*F2*(1-F3)</Equation>
      <ReferenceList>
        <R alias="F1" id="2490" />
        <R alias="F2" id="2491" />
        <R alias="F3" id="2492" />
      </ReferenceList>
    </ExplicitFormula>
    <ExplicitFormula id="2499">
      <Equation>(1-F1)*(1-F2)*F3</Equation>
      <ReferenceList>
        <R alias="F1" id="2490" />
        <R alias="F2" id="2491" />
        <R alias="F3" id="2492" />
      </ReferenceList>
    </ExplicitFormula>
    <ExplicitFormula id="2500">
      <Equation>F1*F2*(1-F3)</Equation>
      <ReferenceList>
        <R alias="F1" id="2490" />
        <R alias="F2" id="2491" />
        <R alias="F3" id="2492" />
      </ReferenceList>
    </ExplicitFormula>
    <ExplicitFormula id="2501">
      <Equation>F1*(1-F2)*F3</Equation>
      <ReferenceList>
        <R alias="F1" id="2490" />
        <R alias="F2" id="2491" />
        <R alias="F3" id="2492" />
      </ReferenceList>
    </ExplicitFormula>
    <ExplicitFormula id="2502">
      <Equation>(1-F1)*F2*F3</Equation>
      <ReferenceList>
        <R alias="F1" id="2490" />
        <R alias="F2" id="2491" />
        <R alias="F3" id="2492" />
      </ReferenceList>
    </ExplicitFormula>
    <ExplicitFormula id="2503">
      <Equation>F1*F2*F3</Equation>
      <ReferenceList>
        <R alias="F1" id="2490" />
        <R alias="F2" id="2491" />
        <R alias="F3" id="2492" />
      </ReferenceList>
    </ExplicitFormula>
    <ExplicitFormula id="2506">
      <Equation>CT2 != CT_NEUTRAL ?  1/(1+10^(CT2*(pKa_2-pH))) : 1</Equation>
      <ReferenceList>
        <R alias="CT2" id="2487" />
        <R alias="CT_NEUTRAL" id="2504" />
        <R alias="pKa_2" id="2505" />
        <R alias="pH" id="2412" />
      </ReferenceList>
    </ExplicitFormula>
    <ExplicitFormula id="2508">
      <Equation>CT1 != CT_NEUTRAL ?  1/(1+10^(CT1*(pKa_1-pH))) : 1</Equation>
      <ReferenceList>
        <R alias="CT1" id="2486" />
        <R alias="CT_NEUTRAL" id="2504" />
        <R alias="pKa_1" id="2507" />
        <R alias="pH" id="2412" />
      </ReferenceList>
    </ExplicitFormula>
    <ExplicitFormula id="2510">
      <Equation>CT0 != CT_NEUTRAL ?  1/(1+10^(CT0*(pKa_0-pH))) : 1</Equation>
      <ReferenceList>
        <R alias="CT0" id="2485" />
        <R alias="CT_NEUTRAL" id="2504" />
        <R alias="pKa_0" id="2509" />
        <R alias="pH" id="2412" />
      </ReferenceList>
    </ExplicitFormula>
    <ExplicitFormula id="2512">
      <Equation>(1-F1)*(1-F2)*(1-F3)</Equation>
      <ReferenceList>
        <R alias="F1" id="2490" />
        <R alias="F2" id="2491" />
        <R alias="F3" id="2492" />
      </ReferenceList>
    </ExplicitFormula>
    <ExplicitFormula id="2515">
      <Equation>min(Solubility/MW ; M/Liquid)</Equation>
      <ReferenceList>
        <R alias="M" id="2473" />
        <R alias="Solubility" id="2494" />
        <R alias="MW" id="2514" />
        <R alias="Liquid" id="2415" />
      </ReferenceList>
    </ExplicitFormula>
    <ExplicitFormula id="2518">
      <Equation>V&gt;0 ? M/V : 0</Equation>
      <ReferenceList>
        <R alias="M" id="2516" />
        <R alias="V" id="2395" />
      </ReferenceList>
    </ExplicitFormula>
    <ExplicitFormula id="2532">
      <Equation>K1+K2/base^(CT0^2)+K3/base^(CT1^2)+K4/base^(CT2^2)+K5/base^max(CT0+CT1;-CT0-CT1)+K6/base^max(CT0+CT2;-CT0-CT2)+K7/base^max(CT1+CT2;-CT1-CT2)+K8/base^max(CT0+CT1+CT2;-CT0-CT1-CT2)</Equation>
      <ReferenceList>
        <R alias="K1" id="2520" />
        <R alias="K2" id="2521" />
        <R alias="K3" id="2522" />
        <R alias="K4" id="2523" />
        <R alias="K5" id="2524" />
        <R alias="K6" id="2525" />
        <R alias="K7" id="2526" />
        <R alias="K8" id="2527" />
        <R alias="CT0" id="2528" />
        <R alias="CT1" id="2529" />
        <R alias="CT2" id="2530" />
        <R alias="base" id="2531" />
      </ReferenceList>
    </ExplicitFormula>
    <ExplicitFormula id="2536">
      <Equation>F1*(1-F2)*(1-F3)</Equation>
      <ReferenceList>
        <R alias="F1" id="2533" />
        <R alias="F2" id="2534" />
        <R alias="F3" id="2535" />
      </ReferenceList>
    </ExplicitFormula>
    <ExplicitFormula id="2540">
      <Equation>Solubility * Solubility_pKa_REFpH_Factor / Solubility_pKa_pH_Factor</Equation>
      <ReferenceList>
        <R alias="Solubility_pKa_pH_Factor" id="2519" />
        <R alias="Solubility" id="2538" />
        <R alias="Solubility_pKa_REFpH_Factor" id="2539" />
      </ReferenceList>
    </ExplicitFormula>
    <ExplicitFormula id="2541">
      <Equation>(1-F1)*F2*(1-F3)</Equation>
      <ReferenceList>
        <R alias="F1" id="2533" />
        <R alias="F2" id="2534" />
        <R alias="F3" id="2535" />
      </ReferenceList>
    </ExplicitFormula>
    <ExplicitFormula id="2542">
      <Equation>(1-F1)*(1-F2)*F3</Equation>
      <ReferenceList>
        <R alias="F1" id="2533" />
        <R alias="F2" id="2534" />
        <R alias="F3" id="2535" />
      </ReferenceList>
    </ExplicitFormula>
    <ExplicitFormula id="2543">
      <Equation>F1*F2*(1-F3)</Equation>
      <ReferenceList>
        <R alias="F1" id="2533" />
        <R alias="F2" id="2534" />
        <R alias="F3" id="2535" />
      </ReferenceList>
    </ExplicitFormula>
    <ExplicitFormula id="2544">
      <Equation>F1*(1-F2)*F3</Equation>
      <ReferenceList>
        <R alias="F1" id="2533" />
        <R alias="F2" id="2534" />
        <R alias="F3" id="2535" />
      </ReferenceList>
    </ExplicitFormula>
    <ExplicitFormula id="2545">
      <Equation>(1-F1)*F2*F3</Equation>
      <ReferenceList>
        <R alias="F1" id="2533" />
        <R alias="F2" id="2534" />
        <R alias="F3" id="2535" />
      </ReferenceList>
    </ExplicitFormula>
    <ExplicitFormula id="2546">
      <Equation>F1*F2*F3</Equation>
      <ReferenceList>
        <R alias="F1" id="2533" />
        <R alias="F2" id="2534" />
        <R alias="F3" id="2535" />
      </ReferenceList>
    </ExplicitFormula>
    <ExplicitFormula id="2549">
      <Equation>CT2 != CT_NEUTRAL ?  1/(1+10^(CT2*(pKa_2-pH))) : 1</Equation>
      <ReferenceList>
        <R alias="CT2" id="2530" />
        <R alias="CT_NEUTRAL" id="2547" />
        <R alias="pKa_2" id="2548" />
        <R alias="pH" id="2412" />
      </ReferenceList>
    </ExplicitFormula>
    <ExplicitFormula id="2551">
      <Equation>CT1 != CT_NEUTRAL ?  1/(1+10^(CT1*(pKa_1-pH))) : 1</Equation>
      <ReferenceList>
        <R alias="CT1" id="2529" />
        <R alias="CT_NEUTRAL" id="2547" />
        <R alias="pKa_1" id="2550" />
        <R alias="pH" id="2412" />
      </ReferenceList>
    </ExplicitFormula>
    <ExplicitFormula id="2553">
      <Equation>CT0 != CT_NEUTRAL ?  1/(1+10^(CT0*(pKa_0-pH))) : 1</Equation>
      <ReferenceList>
        <R alias="CT0" id="2528" />
        <R alias="CT_NEUTRAL" id="2547" />
        <R alias="pKa_0" id="2552" />
        <R alias="pH" id="2412" />
      </ReferenceList>
    </ExplicitFormula>
    <ExplicitFormula id="2555">
      <Equation>(1-F1)*(1-F2)*(1-F3)</Equation>
      <ReferenceList>
        <R alias="F1" id="2533" />
        <R alias="F2" id="2534" />
        <R alias="F3" id="2535" />
      </ReferenceList>
    </ExplicitFormula>
    <ExplicitFormula id="2558">
      <Equation>min(Solubility/MW ; M/Liquid)</Equation>
      <ReferenceList>
        <R alias="M" id="2516" />
        <R alias="Solubility" id="2537" />
        <R alias="MW" id="2557" />
        <R alias="Liquid" id="2415" />
      </ReferenceList>
    </ExplicitFormula>
    <ExplicitFormula id="2561">
      <Equation>V&gt;0 ? M/V : 0</Equation>
      <ReferenceList>
        <R alias="M" id="2559" />
        <R alias="V" id="2395" />
      </ReferenceList>
    </ExplicitFormula>
    <ExplicitFormula id="2564">
      <Equation>-(CP * kcat * V * K_water * C / (Km + K_water * C))</Equation>
      <ReferenceList>
        <R alias="V" id="2395" />
        <R alias="CP" id="2467" />
        <R alias="C" id="2474" />
        <R alias="K_water" id="2511" />
        <R alias="kcat" id="2562" />
        <R alias="Km" id="2563" />
      </ReferenceList>
    </ExplicitFormula>
    <ExplicitFormula id="2565">
      <Equation>CP * kcat * V * K_water * C / (Km + K_water * C)</Equation>
      <ReferenceList>
        <R alias="V" id="2395" />
        <R alias="CP" id="2467" />
        <R alias="C" id="2474" />
        <R alias="K_water" id="2511" />
        <R alias="kcat" id="2562" />
        <R alias="Km" id="2563" />
      </ReferenceList>
    </ExplicitFormula>
    <ExplicitFormula id="2567">
      <Equation>kcat * kcat_interaction_factor</Equation>
      <ReferenceList>
        <R alias="kcat_interaction_factor" id="2566" />
        <R alias="kcat" id="234" />
      </ReferenceList>
    </ExplicitFormula>
    <ExplicitFormula id="2569">
      <Equation>Km * Km_interaction_factor</Equation>
      <ReferenceList>
        <R alias="Km_interaction_factor" id="2568" />
        <R alias="Km" id="237" />
      </ReferenceList>
    </ExplicitFormula>
    <ExplicitFormula id="2572">
      <Equation>-(CP * kcat * V * K_water * C / (Km + K_water * C))</Equation>
      <ReferenceList>
        <R alias="V" id="2395" />
        <R alias="CP" id="2449" />
        <R alias="C" id="2517" />
        <R alias="K_water" id="2554" />
        <R alias="kcat" id="2570" />
        <R alias="Km" id="2571" />
      </ReferenceList>
    </ExplicitFormula>
    <ExplicitFormula id="2573">
      <Equation>CP * kcat * V * K_water * C / (Km + K_water * C)</Equation>
      <ReferenceList>
        <R alias="V" id="2395" />
        <R alias="CP" id="2449" />
        <R alias="C" id="2517" />
        <R alias="K_water" id="2554" />
        <R alias="kcat" id="2570" />
        <R alias="Km" id="2571" />
      </ReferenceList>
    </ExplicitFormula>
    <ExplicitFormula id="2575">
      <Equation>kcat * kcat_interaction_factor</Equation>
      <ReferenceList>
        <R alias="kcat_interaction_factor" id="2574" />
        <R alias="kcat" id="244" />
      </ReferenceList>
    </ExplicitFormula>
    <ExplicitFormula id="2577">
      <Equation>Km * Km_interaction_factor</Equation>
      <ReferenceList>
        <R alias="Km_interaction_factor" id="2576" />
        <R alias="Km" id="247" />
      </ReferenceList>
    </ExplicitFormula>
    <ExplicitFormula id="2582">
      <Equation>PI*(r1*r1+r1*r2+r2*r2)/3*L</Equation>
      <ReferenceList>
        <R alias="r2" id="2579" />
        <R alias="L" id="2580" />
        <R alias="r1" id="2581" />
      </ReferenceList>
    </ExplicitFormula>
    <ExplicitFormula id="2585">
      <Equation>r2_p0 + Height*r2_p1</Equation>
      <ReferenceList>
        <R alias="Height" id="64" />
        <R alias="r2_p0" id="2583" />
        <R alias="r2_p1" id="2584" />
      </ReferenceList>
    </ExplicitFormula>
    <ExplicitFormula id="2589">
      <Equation>Ageom*AeffFactor*AeffVariabilityFactor</Equation>
      <ReferenceList>
        <R alias="AeffFactor" id="2587" />
        <R alias="Ageom" id="2588" />
        <R alias="AeffVariabilityFactor" id="2392" />
      </ReferenceList>
    </ExplicitFormula>
    <ExplicitFormula id="2591">
      <Equation>(FillLevel&lt;0.9?1:1/(1+exp((FillLevel-1)/0.01)))</Equation>
      <ReferenceList>
        <R alias="FillLevel" id="2590" />
      </ReferenceList>
    </ExplicitFormula>
    <ExplicitFormula id="2593">
      <Equation>Liquid/V</Equation>
      <ReferenceList>
        <R alias="Liquid" id="2592" />
        <R alias="V" id="2578" />
      </ReferenceList>
    </ExplicitFormula>
    <ExplicitFormula id="2594">
      <Equation>PI*(r1+r2)*L</Equation>
      <ReferenceList>
        <R alias="r2" id="2579" />
        <R alias="L" id="2580" />
        <R alias="r1" id="2581" />
      </ReferenceList>
    </ExplicitFormula>
    <ExplicitFormula id="2598">
      <Equation>LuminalVelocity/SITT_fact</Equation>
      <ReferenceList>
        <R alias="LuminalVelocity" id="2596" />
        <R alias="SITT_fact" id="2597" />
      </ReferenceList>
    </ExplicitFormula>
    <ExplicitFormula id="2601">
      <Equation>L_p0 + Height*L_p1</Equation>
      <ReferenceList>
        <R alias="Height" id="64" />
        <R alias="L_p0" id="2599" />
        <R alias="L_p1" id="2600" />
      </ReferenceList>
    </ExplicitFormula>
    <ExplicitFormula id="2603">
      <Equation>V*SteadyStateFillLevel</Equation>
      <ReferenceList>
        <R alias="SteadyStateFillLevel" id="2602" />
        <R alias="V" id="2578" />
      </ReferenceList>
    </ExplicitFormula>
    <ExplicitFormula id="2607">
      <Equation>OralApplicationsEnabled ? LT_sto - LT_duo + Inflow*FillLevelFlag - Outflow*Liquid : 0</Equation>
      <ReferenceList>
        <R alias="Outflow" id="2604" />
        <R alias="FillLevelFlag" id="2426" />
        <R alias="Liquid" id="2592" />
        <R alias="LT_duo" id="2605" />
        <R alias="Inflow" id="2606" />
        <R alias="OralApplicationsEnabled" id="2390" />
        <R alias="LT_sto" id="2418" />
      </ReferenceList>
    </ExplicitFormula>
    <ExplicitFormula id="2609">
      <Equation>w*Liquid*FillLevelFlagNext</Equation>
      <ReferenceList>
        <R alias="w" id="2595" />
        <R alias="Liquid" id="2592" />
        <R alias="FillLevelFlagNext" id="2608" />
      </ReferenceList>
    </ExplicitFormula>
    <ExplicitFormula id="2612">
      <Equation>r1_p0 + Height*r1_p1</Equation>
      <ReferenceList>
        <R alias="Height" id="64" />
        <R alias="r1_p0" id="2610" />
        <R alias="r1_p1" id="2611" />
      </ReferenceList>
    </ExplicitFormula>
    <ExplicitFormula id="2613">
      <Equation>0.02894*V</Equation>
      <ReferenceList>
        <R alias="V" id="2578" />
      </ReferenceList>
    </ExplicitFormula>
    <ExplicitFormula id="2618">
      <Equation>Thickness_p1 + Thickness_p2*(1-exp(Thickness_p3*Height))</Equation>
      <ReferenceList>
        <R alias="Height" id="64" />
        <R alias="Thickness_p1" id="2615" />
        <R alias="Thickness_p2" id="2616" />
        <R alias="Thickness_p3" id="2617" />
      </ReferenceList>
    </ExplicitFormula>
    <ExplicitFormula id="2620">
      <Equation>Volume</Equation>
      <ReferenceList>
        <R alias="Volume" id="2578" />
      </ReferenceList>
    </ExplicitFormula>
    <ExplicitFormula id="2623">
      <Equation>V_Intestine * 0.087</Equation>
      <ReferenceList>
        <R alias="V_Intestine" id="2622" />
      </ReferenceList>
    </ExplicitFormula>
    <ExplicitFormula id="2624">
      <Equation>(k_p*alpha_p*V_p+inflow-k*alpha*V)/(alpha*V)</Equation>
      <ReferenceList>
        <R alias="alpha" id="2602" />
        <R alias="k" id="2595" />
        <R alias="inflow" id="2606" />
        <R alias="V" id="2578" />
        <R alias="alpha_p" id="2409" />
        <R alias="k_p" id="2401" />
        <R alias="V_p" id="2395" />
      </ReferenceList>
    </ExplicitFormula>
    <ExplicitFormula id="2627">
      <Equation>292.6883</Equation>
    </ExplicitFormula>
    <ExplicitFormula id="2630">
      <Equation>M_0</Equation>
      <ReferenceList>
        <R alias="M_0" id="2629" />
      </ReferenceList>
    </ExplicitFormula>
    <ExplicitFormula id="2633">
      <Equation>rel_exp_out * AF * f_onto * ProteinContainerVolume</Equation>
      <ReferenceList>
        <R alias="f_onto" id="2631" />
        <R alias="rel_exp_out" id="2632" />
        <R alias="AF" id="163" />
        <R alias="ProteinContainerVolume" id="2619" />
      </ReferenceList>
    </ExplicitFormula>
    <ExplicitFormula id="2636">
      <Equation>ln(2)/tHalf</Equation>
      <ReferenceList>
        <R alias="tHalf" id="2635" />
      </ReferenceList>
    </ExplicitFormula>
    <ExplicitFormula id="2638">
      <Equation>rel_exp_norm</Equation>
      <ReferenceList>
        <R alias="rel_exp_norm" id="2637" />
      </ReferenceList>
    </ExplicitFormula>
    <ExplicitFormula id="2641">
      <Equation>V&gt;0 ? M/V : 0</Equation>
      <ReferenceList>
        <R alias="M" id="2628" />
        <R alias="V" id="2578" />
      </ReferenceList>
    </ExplicitFormula>
    <ExplicitFormula id="2642">
      <Equation>tHalf</Equation>
      <ReferenceList>
        <R alias="tHalf" id="2451" />
      </ReferenceList>
    </ExplicitFormula>
    <ExplicitFormula id="2643">
      <Equation>f_onto</Equation>
      <ReferenceList>
        <R alias="f_onto" id="2453" />
      </ReferenceList>
    </ExplicitFormula>
    <ExplicitFormula id="2646">
      <Equation>M_0</Equation>
      <ReferenceList>
        <R alias="M_0" id="2645" />
      </ReferenceList>
    </ExplicitFormula>
    <ExplicitFormula id="2649">
      <Equation>rel_exp_out * AF * f_onto * ProteinContainerVolume</Equation>
      <ReferenceList>
        <R alias="f_onto" id="2647" />
        <R alias="rel_exp_out" id="2648" />
        <R alias="AF" id="188" />
        <R alias="ProteinContainerVolume" id="2619" />
      </ReferenceList>
    </ExplicitFormula>
    <ExplicitFormula id="2652">
      <Equation>ln(2)/tHalf</Equation>
      <ReferenceList>
        <R alias="tHalf" id="2651" />
      </ReferenceList>
    </ExplicitFormula>
    <ExplicitFormula id="2654">
      <Equation>rel_exp_norm</Equation>
      <ReferenceList>
        <R alias="rel_exp_norm" id="2653" />
      </ReferenceList>
    </ExplicitFormula>
    <ExplicitFormula id="2657">
      <Equation>V&gt;0 ? M/V : 0</Equation>
      <ReferenceList>
        <R alias="M" id="2644" />
        <R alias="V" id="2578" />
      </ReferenceList>
    </ExplicitFormula>
    <ExplicitFormula id="2658">
      <Equation>tHalf</Equation>
      <ReferenceList>
        <R alias="tHalf" id="2469" />
      </ReferenceList>
    </ExplicitFormula>
    <ExplicitFormula id="2659">
      <Equation>f_onto</Equation>
      <ReferenceList>
        <R alias="f_onto" id="2471" />
      </ReferenceList>
    </ExplicitFormula>
    <ExplicitFormula id="2662">
      <Equation>V&gt;0 ? M/V : 0</Equation>
      <ReferenceList>
        <R alias="M" id="2660" />
        <R alias="V" id="2578" />
      </ReferenceList>
    </ExplicitFormula>
    <ExplicitFormula id="2667">
      <Equation>(1-F1)*F2*F3</Equation>
      <ReferenceList>
        <R alias="F1" id="2664" />
        <R alias="F2" id="2665" />
        <R alias="F3" id="2666" />
      </ReferenceList>
    </ExplicitFormula>
    <ExplicitFormula id="2669">
      <Equation>F1*(1-F2)*F3</Equation>
      <ReferenceList>
        <R alias="F1" id="2664" />
        <R alias="F2" id="2665" />
        <R alias="F3" id="2666" />
      </ReferenceList>
    </ExplicitFormula>
    <ExplicitFormula id="2671">
      <Equation>F1*F2*(1-F3)</Equation>
      <ReferenceList>
        <R alias="F1" id="2664" />
        <R alias="F2" id="2665" />
        <R alias="F3" id="2666" />
      </ReferenceList>
    </ExplicitFormula>
    <ExplicitFormula id="2673">
      <Equation>(1-F1)*(1-F2)*F3</Equation>
      <ReferenceList>
        <R alias="F1" id="2664" />
        <R alias="F2" id="2665" />
        <R alias="F3" id="2666" />
      </ReferenceList>
    </ExplicitFormula>
    <ExplicitFormula id="2675">
      <Equation>(1-F1)*F2*(1-F3)</Equation>
      <ReferenceList>
        <R alias="F1" id="2664" />
        <R alias="F2" id="2665" />
        <R alias="F3" id="2666" />
      </ReferenceList>
    </ExplicitFormula>
    <ExplicitFormula id="2677">
      <Equation>F1*(1-F2)*(1-F3)</Equation>
      <ReferenceList>
        <R alias="F1" id="2664" />
        <R alias="F2" id="2665" />
        <R alias="F3" id="2666" />
      </ReferenceList>
    </ExplicitFormula>
    <ExplicitFormula id="2679">
      <Equation>(1-F1)*(1-F2)*(1-F3)</Equation>
      <ReferenceList>
        <R alias="F1" id="2664" />
        <R alias="F2" id="2665" />
        <R alias="F3" id="2666" />
      </ReferenceList>
    </ExplicitFormula>
    <ExplicitFormula id="2682">
      <Equation>Solubility * Solubility_pKa_REFpH_Factor / Solubility_pKa_pH_Factor</Equation>
      <ReferenceList>
        <R alias="Solubility_pKa_pH_Factor" id="2681" />
        <R alias="Solubility" id="2495" />
        <R alias="Solubility_pKa_REFpH_Factor" id="2496" />
      </ReferenceList>
    </ExplicitFormula>
    <ExplicitFormula id="2684">
      <Equation>K1+K2/base^(CT0^2)+K3/base^(CT1^2)+K4/base^(CT2^2)+K5/base^max(CT0+CT1;-CT0-CT1)+K6/base^max(CT0+CT2;-CT0-CT2)+K7/base^max(CT1+CT2;-CT1-CT2)+K8/base^max(CT0+CT1+CT2;-CT0-CT1-CT2)</Equation>
      <ReferenceList>
        <R alias="K1" id="2683" />
        <R alias="K2" id="2663" />
        <R alias="K3" id="2668" />
        <R alias="K4" id="2670" />
        <R alias="K5" id="2672" />
        <R alias="K6" id="2674" />
        <R alias="K7" id="2676" />
        <R alias="K8" id="2678" />
        <R alias="CT0" id="2485" />
        <R alias="CT1" id="2486" />
        <R alias="CT2" id="2487" />
        <R alias="base" id="2488" />
      </ReferenceList>
    </ExplicitFormula>
    <ExplicitFormula id="2685">
      <Equation>CT1 != CT_NEUTRAL ?  1/(1+10^(CT1*(pKa_1-pH))) : 1</Equation>
      <ReferenceList>
        <R alias="CT1" id="2486" />
        <R alias="CT_NEUTRAL" id="2504" />
        <R alias="pKa_1" id="2507" />
        <R alias="pH" id="2626" />
      </ReferenceList>
    </ExplicitFormula>
    <ExplicitFormula id="2686">
      <Equation>F1*F2*F3</Equation>
      <ReferenceList>
        <R alias="F1" id="2664" />
        <R alias="F2" id="2665" />
        <R alias="F3" id="2666" />
      </ReferenceList>
    </ExplicitFormula>
    <ExplicitFormula id="2687">
      <Equation>CT2 != CT_NEUTRAL ?  1/(1+10^(CT2*(pKa_2-pH))) : 1</Equation>
      <ReferenceList>
        <R alias="CT2" id="2487" />
        <R alias="CT_NEUTRAL" id="2504" />
        <R alias="pKa_2" id="2505" />
        <R alias="pH" id="2626" />
      </ReferenceList>
    </ExplicitFormula>
    <ExplicitFormula id="2693">
      <Equation>PassiveRates_para+PassiveRates_trans-(ActiveRates_para+ActiveRates_trans)</Equation>
      <ReferenceList>
        <R alias="ActiveRates_para" id="2689" />
        <R alias="ActiveRates_trans" id="2690" />
        <R alias="PassiveRates_para" id="2691" />
        <R alias="PassiveRates_trans" id="2692" />
      </ReferenceList>
    </ExplicitFormula>
    <ExplicitFormula id="2695">
      <Equation>CT0 != CT_NEUTRAL ?  1/(1+10^(CT0*(pKa_0-pH))) : 1</Equation>
      <ReferenceList>
        <R alias="CT0" id="2485" />
        <R alias="CT_NEUTRAL" id="2504" />
        <R alias="pKa_0" id="2509" />
        <R alias="pH" id="2626" />
      </ReferenceList>
    </ExplicitFormula>
    <ExplicitFormula id="2697">
      <Equation>min(Solubility/MW ; M/Liquid)</Equation>
      <ReferenceList>
        <R alias="M" id="2660" />
        <R alias="Solubility" id="2680" />
        <R alias="MW" id="2514" />
        <R alias="Liquid" id="2592" />
      </ReferenceList>
    </ExplicitFormula>
    <ExplicitFormula id="2700">
      <Equation>OralDrugMass&gt;0.0 ?  MassAbsorbed/OralDrugMass : 0</Equation>
      <ReferenceList>
        <R alias="MassAbsorbed" id="2688" />
        <R alias="OralDrugMass" id="2699" />
      </ReferenceList>
    </ExplicitFormula>
    <ExplicitFormula id="2703">
      <Equation>V&gt;0 ? M/V : 0</Equation>
      <ReferenceList>
        <R alias="M" id="2701" />
        <R alias="V" id="2578" />
      </ReferenceList>
    </ExplicitFormula>
    <ExplicitFormula id="2708">
      <Equation>(1-F1)*F2*F3</Equation>
      <ReferenceList>
        <R alias="F1" id="2705" />
        <R alias="F2" id="2706" />
        <R alias="F3" id="2707" />
      </ReferenceList>
    </ExplicitFormula>
    <ExplicitFormula id="2710">
      <Equation>F1*(1-F2)*F3</Equation>
      <ReferenceList>
        <R alias="F1" id="2705" />
        <R alias="F2" id="2706" />
        <R alias="F3" id="2707" />
      </ReferenceList>
    </ExplicitFormula>
    <ExplicitFormula id="2712">
      <Equation>F1*F2*(1-F3)</Equation>
      <ReferenceList>
        <R alias="F1" id="2705" />
        <R alias="F2" id="2706" />
        <R alias="F3" id="2707" />
      </ReferenceList>
    </ExplicitFormula>
    <ExplicitFormula id="2714">
      <Equation>(1-F1)*(1-F2)*F3</Equation>
      <ReferenceList>
        <R alias="F1" id="2705" />
        <R alias="F2" id="2706" />
        <R alias="F3" id="2707" />
      </ReferenceList>
    </ExplicitFormula>
    <ExplicitFormula id="2716">
      <Equation>(1-F1)*F2*(1-F3)</Equation>
      <ReferenceList>
        <R alias="F1" id="2705" />
        <R alias="F2" id="2706" />
        <R alias="F3" id="2707" />
      </ReferenceList>
    </ExplicitFormula>
    <ExplicitFormula id="2718">
      <Equation>F1*(1-F2)*(1-F3)</Equation>
      <ReferenceList>
        <R alias="F1" id="2705" />
        <R alias="F2" id="2706" />
        <R alias="F3" id="2707" />
      </ReferenceList>
    </ExplicitFormula>
    <ExplicitFormula id="2720">
      <Equation>(1-F1)*(1-F2)*(1-F3)</Equation>
      <ReferenceList>
        <R alias="F1" id="2705" />
        <R alias="F2" id="2706" />
        <R alias="F3" id="2707" />
      </ReferenceList>
    </ExplicitFormula>
    <ExplicitFormula id="2723">
      <Equation>Solubility * Solubility_pKa_REFpH_Factor / Solubility_pKa_pH_Factor</Equation>
      <ReferenceList>
        <R alias="Solubility_pKa_pH_Factor" id="2722" />
        <R alias="Solubility" id="2538" />
        <R alias="Solubility_pKa_REFpH_Factor" id="2539" />
      </ReferenceList>
    </ExplicitFormula>
    <ExplicitFormula id="2725">
      <Equation>K1+K2/base^(CT0^2)+K3/base^(CT1^2)+K4/base^(CT2^2)+K5/base^max(CT0+CT1;-CT0-CT1)+K6/base^max(CT0+CT2;-CT0-CT2)+K7/base^max(CT1+CT2;-CT1-CT2)+K8/base^max(CT0+CT1+CT2;-CT0-CT1-CT2)</Equation>
      <ReferenceList>
        <R alias="K1" id="2724" />
        <R alias="K2" id="2704" />
        <R alias="K3" id="2709" />
        <R alias="K4" id="2711" />
        <R alias="K5" id="2713" />
        <R alias="K6" id="2715" />
        <R alias="K7" id="2717" />
        <R alias="K8" id="2719" />
        <R alias="CT0" id="2528" />
        <R alias="CT1" id="2529" />
        <R alias="CT2" id="2530" />
        <R alias="base" id="2531" />
      </ReferenceList>
    </ExplicitFormula>
    <ExplicitFormula id="2726">
[truncated: 3,453,804 more chars]
