# Supplementary material for: A Comparative Analysis of Drug-Induced Hepatotoxicity in Clinically Relevant Situations
Source: PLoS Comput Biol. 2017 Feb 2;13(2):e1005280. doi: 10.1371/journal.pcbi.1005280 (PMC5289425; doi:10.1371/journal.pcbi.1005280)
Supplement: S1 Model Files — (ZIP) [file pcbi.1005280.s019.zip › cpa_ref_po_300mg.xml]

<?xml version="1.0" encoding="utf-8"?>
<Simulation objectPathDelimiter="|" version="4" xmlns="http://www.systems-biology.com">
  <ObserverList>
    <Observer id="106" entityId="mlSXWapc2U67K_4lDQMmoA" name="Blood Cells" path="cpa_ref_po_300mg|Organism|PeripheralVenousBlood|cyclophosphamide_renal_ins|Blood Cells" unit="µmol/l" persistable="0" formulaId="117" />
    <Observer id="118" entityId="aHnTezL9aEG50BBwoIfiqg" name="Plasma (Peripheral Venous Blood)" path="cpa_ref_po_300mg|Organism|PeripheralVenousBlood|cyclophosphamide_renal_ins|Plasma (Peripheral Venous Blood)" unit="µmol/l" persistable="1" formulaId="124" />
    <Observer id="125" entityId="mwaWoDEQiEGZc7Wz_hVLpA" name="Plasma Unbound (Peripheral Venous Blood)" path="cpa_ref_po_300mg|Organism|PeripheralVenousBlood|cyclophosphamide_renal_ins|Plasma Unbound (Peripheral Venous Blood)" unit="µmol/l" persistable="0" formulaId="127" />
    <Observer id="128" entityId="_M6wbgK_tU-ZHLRaAhvj8Q" name="Whole Blood (Peripheral Venous Blood)" path="cpa_ref_po_300mg|Organism|PeripheralVenousBlood|cyclophosphamide_renal_ins|Whole Blood (Peripheral Venous Blood)" unit="µmol/l" persistable="0" formulaId="129" />
    <Observer id="162" entityId="wxraLlFWMkeLjuLNrDftkg" name="Concentration in container" path="cpa_ref_po_300mg|Organism|VenousBlood|Plasma|CYP2B6|Concentration in container" unit="µmol/l" persistable="0" formulaId="163" />
    <Observer id="169" entityId="vdIWUM-RQkSPj86Zeuy-ow" name="Concentration in container" path="cpa_ref_po_300mg|Organism|VenousBlood|Plasma|cyclophosphamide_renal_ins|Concentration in container" unit="µmol/l" persistable="1" formulaId="170" />
    <Observer id="171" entityId="5FIa_CtbCki4ntUWzsxQEQ" name="Plasma Unbound" path="cpa_ref_po_300mg|Organism|VenousBlood|Plasma|cyclophosphamide_renal_ins|Plasma Unbound" unit="µmol/l" persistable="0" formulaId="172" />
    <Observer id="176" entityId="cfrDQtsSDUS_Zz-ynlNJ-g" name="Fraction of dose-cyclophosphamide_renal_ins" path="cpa_ref_po_300mg|Organism|VenousBlood|Plasma|cyclophosphamide_renal_ins-CYP2B6 Metabolite|Fraction of dose-cyclophosphamide_renal_ins" persistable="0" formulaId="178" />
    <Observer id="213" entityId="o15bE0LenEyedqZCrO-Nrw" name="Concentration in container" path="cpa_ref_po_300mg|Organism|VenousBlood|BloodCells|CYP2B6|Concentration in container" unit="µmol/l" persistable="0" formulaId="214" />
    <Observer id="221" entityId="IcIrcLPVQUKLyjyb09um-w" name="Concentration in container" path="cpa_ref_po_300mg|Organism|VenousBlood|BloodCells|cyclophosphamide_renal_ins|Concentration in container" unit="µmol/l" persistable="0" formulaId="222" />
    <Observer id="226" entityId="JPjdm6dtVU--zpBsun3hxw" name="Fraction of dose-cyclophosphamide_renal_ins" path="cpa_ref_po_300mg|Organism|VenousBlood|BloodCells|cyclophosphamide_renal_ins-CYP2B6 Metabolite|Fraction of dose-cyclophosphamide_renal_ins" persistable="0" formulaId="227" />
    <Observer id="236" entityId="yUsKiBgc2kiDw5t_z8RFGA" name="Whole Blood" path="cpa_ref_po_300mg|Organism|VenousBlood|cyclophosphamide_renal_ins|Whole Blood" unit="µmol/l" persistable="0" formulaId="237" />
    <Observer id="265" entityId="9HxH4b6AWkywxpw89_B6fQ" name="Concentration in container" path="cpa_ref_po_300mg|Organism|ArterialBlood|Plasma|CYP2B6|Concentration in container" unit="µmol/l" persistable="0" formulaId="266" />
    <Observer id="271" entityId="vqyUewkUOUSuy0HzFOGoAw" name="Concentration in container" path="cpa_ref_po_300mg|Organism|ArterialBlood|Plasma|cyclophosphamide_renal_ins|Concentration in container" unit="µmol/l" persistable="0" formulaId="272" />
    <Observer id="273" entityId="JGmDkqqOd0OpjpsOlkLeKg" name="Plasma Unbound" path="cpa_ref_po_300mg|Organism|ArterialBlood|Plasma|cyclophosphamide_renal_ins|Plasma Unbound" unit="µmol/l" persistable="0" formulaId="274" />
    <Observer id="278" entityId="hij3QYIa8UaY1LrN6uLiqQ" name="Fraction of dose-cyclophosphamide_renal_ins" path="cpa_ref_po_300mg|Organism|ArterialBlood|Plasma|cyclophosphamide_renal_ins-CYP2B6 Metabolite|Fraction of dose-cyclophosphamide_renal_ins" persistable="0" formulaId="279" />
    <Observer id="310" entityId="MfhBCutNJEONO7mU-3vK6Q" name="Concentration in container" path="cpa_ref_po_300mg|Organism|ArterialBlood|BloodCells|CYP2B6|Concentration in container" unit="µmol/l" persistable="0" formulaId="311" />
    <Observer id="316" entityId="32iEVdPCm0uETxtzb6VIpA" name="Concentration in container" path="cpa_ref_po_300mg|Organism|ArterialBlood|BloodCells|cyclophosphamide_renal_ins|Concentration in container" unit="µmol/l" persistable="0" formulaId="317" />
    <Observer id="321" entityId="OXpOcbdpn0Knob-47KnYNQ" name="Fraction of dose-cyclophosphamide_renal_ins" path="cpa_ref_po_300mg|Organism|ArterialBlood|BloodCells|cyclophosphamide_renal_ins-CYP2B6 Metabolite|Fraction of dose-cyclophosphamide_renal_ins" persistable="0" formulaId="322" />
    <Observer id="331" entityId="-JIv9uHVa0aKOJ30I6bL4A" name="Whole Blood" path="cpa_ref_po_300mg|Organism|ArterialBlood|cyclophosphamide_renal_ins|Whole Blood" unit="µmol/l" persistable="0" formulaId="332" />
    <Observer id="342" entityId="G44Y2DrBlUavUZIHtDjBEQ" name="Fraction excreted to bile" path="cpa_ref_po_300mg|Organism|Gallbladder|cyclophosphamide_renal_ins|Fraction excreted to bile" persistable="1" formulaId="343" />
    <Observer id="409" entityId="t4b0GSNGS0KtnTGMc-J1Ug" name="Concentration in container" path="cpa_ref_po_300mg|Organism|Bone|Plasma|CYP2B6|Concentration in container" unit="µmol/l" persistable="0" formulaId="410" />
    <Observer id="415" entityId="D81oad9FlUi5H44VKIEbBQ" name="Concentration in container" path="cpa_ref_po_300mg|Organism|Bone|Plasma|cyclophosphamide_renal_ins|Concentration in container" unit="µmol/l" persistable="0" formulaId="416" />
    <Observer id="420" entityId="uul-GXwo1UaSovVDiO7t7Q" name="Fraction of dose-cyclophosphamide_renal_ins" path="cpa_ref_po_300mg|Organism|Bone|Plasma|cyclophosphamide_renal_ins-CYP2B6 Metabolite|Fraction of dose-cyclophosphamide_renal_ins" persistable="0" formulaId="421" />
    <Observer id="452" entityId="0vTAn2rY10qk9DGBqY3e_A" name="Concentration in container" path="cpa_ref_po_300mg|Organism|Bone|BloodCells|CYP2B6|Concentration in container" unit="µmol/l" persistable="0" formulaId="453" />
    <Observer id="458" entityId="OTkiGU7EyEaUJicNatgK5A" name="Concentration in container" path="cpa_ref_po_300mg|Organism|Bone|BloodCells|cyclophosphamide_renal_ins|Concentration in container" unit="µmol/l" persistable="0" formulaId="459" />
    <Observer id="463" entityId="nXky1YEXpk6TyaBkpWrQvQ" name="Fraction of dose-cyclophosphamide_renal_ins" path="cpa_ref_po_300mg|Organism|Bone|BloodCells|cyclophosphamide_renal_ins-CYP2B6 Metabolite|Fraction of dose-cyclophosphamide_renal_ins" persistable="0" formulaId="464" />
    <Observer id="485" entityId="6HbLZJ7040GsPG29Q7KqcQ" name="Concentration in container" path="cpa_ref_po_300mg|Organism|Bone|Interstitial|cyclophosphamide_renal_ins|Concentration in container" unit="µmol/l" persistable="0" formulaId="486" />
    <Observer id="508" entityId="Rzttg_BZgk2iFnabXHKHRg" name="Concentration in container" path="cpa_ref_po_300mg|Organism|Bone|Intracellular|CYP2B6|Concentration in container" unit="µmol/l" persistable="0" formulaId="509" />
    <Observer id="516" entityId="X1LVNIJDo0SmIWjTIfSqkQ" name="Concentration in container" path="cpa_ref_po_300mg|Organism|Bone|Intracellular|cyclophosphamide_renal_ins|Concentration in container" unit="µmol/l" persistable="0" formulaId="517" />
    <Observer id="521" entityId="5uUTw9GDAkCEc3q9quv4LA" name="Fraction of dose-cyclophosphamide_renal_ins" path="cpa_ref_po_300mg|Organism|Bone|Intracellular|cyclophosphamide_renal_ins-CYP2B6 Metabolite|Fraction of dose-cyclophosphamide_renal_ins" persistable="0" formulaId="522" />
    <Observer id="531" entityId="LtMKzW0yREKTLFG97aD6gw" name="Interstitial Unbound" path="cpa_ref_po_300mg|Organism|Bone|cyclophosphamide_renal_ins|Interstitial Unbound" unit="µmol/l" persistable="0" formulaId="532" />
    <Observer id="533" entityId="4PyXxiQMoUOZWRVbFUihqQ" name="Intracellular Unbound" path="cpa_ref_po_300mg|Organism|Bone|cyclophosphamide_renal_ins|Intracellular Unbound" unit="µmol/l" persistable="0" formulaId="534" />
    <Observer id="535" entityId="NnJ7RsBZSUO8NhPM1jSGKQ" name="Tissue" path="cpa_ref_po_300mg|Organism|Bone|cyclophosphamide_renal_ins|Tissue" unit="µmol/l" persistable="0" formulaId="536" />
    <Observer id="602" entityId="D3pL2AoAzk2O6jQ1B22kFw" name="Concentration in container" path="cpa_ref_po_300mg|Organism|Brain|Plasma|CYP2B6|Concentration in container" unit="µmol/l" persistable="0" formulaId="603" />
    <Observer id="609" entityId="ReW9Y44KM0GLx1rvP2SrYA" name="Concentration in container" path="cpa_ref_po_300mg|Organism|Brain|Plasma|cyclophosphamide_renal_ins|Concentration in container" unit="µmol/l" persistable="0" formulaId="610" />
    <Observer id="614" entityId="9hozOl4mu02ipb8Z3E5fDQ" name="Fraction of dose-cyclophosphamide_renal_ins" path="cpa_ref_po_300mg|Organism|Brain|Plasma|cyclophosphamide_renal_ins-CYP2B6 Metabolite|Fraction of dose-cyclophosphamide_renal_ins" persistable="0" formulaId="615" />
    <Observer id="646" entityId="wL6LgjgjQ0qW4djxgLf_Hg" name="Concentration in container" path="cpa_ref_po_300mg|Organism|Brain|BloodCells|CYP2B6|Concentration in container" unit="µmol/l" persistable="0" formulaId="647" />
    <Observer id="653" entityId="kq8FzKpfpEaSFOq3wO2geg" name="Concentration in container" path="cpa_ref_po_300mg|Organism|Brain|BloodCells|cyclophosphamide_renal_ins|Concentration in container" unit="µmol/l" persistable="0" formulaId="654" />
    <Observer id="658" entityId="cL7aJANMC0magMmpABLAog" name="Fraction of dose-cyclophosphamide_renal_ins" path="cpa_ref_po_300mg|Organism|Brain|BloodCells|cyclophosphamide_renal_ins-CYP2B6 Metabolite|Fraction of dose-cyclophosphamide_renal_ins" persistable="0" formulaId="659" />
    <Observer id="680" entityId="99TXGImkQka0Rm0sOPEFIg" name="Concentration in container" path="cpa_ref_po_300mg|Organism|Brain|Interstitial|cyclophosphamide_renal_ins|Concentration in container" unit="µmol/l" persistable="0" formulaId="681" />
    <Observer id="703" entityId="9_1HBPJmFUeFgHf41o--zQ" name="Concentration in container" path="cpa_ref_po_300mg|Organism|Brain|Intracellular|CYP2B6|Concentration in container" unit="µmol/l" persistable="0" formulaId="704" />
    <Observer id="711" entityId="mXBPC5eEZUC0WZdhnN7n3Q" name="Concentration in container" path="cpa_ref_po_300mg|Organism|Brain|Intracellular|cyclophosphamide_renal_ins|Concentration in container" unit="µmol/l" persistable="0" formulaId="712" />
    <Observer id="716" entityId="p0CYr1pZkUGi36ZhTyE7-g" name="Fraction of dose-cyclophosphamide_renal_ins" path="cpa_ref_po_300mg|Organism|Brain|Intracellular|cyclophosphamide_renal_ins-CYP2B6 Metabolite|Fraction of dose-cyclophosphamide_renal_ins" persistable="0" formulaId="717" />
    <Observer id="726" entityId="xNSt9HBRyEafGO5WazM9pw" name="Interstitial Unbound" path="cpa_ref_po_300mg|Organism|Brain|cyclophosphamide_renal_ins|Interstitial Unbound" unit="µmol/l" persistable="0" formulaId="727" />
    <Observer id="728" entityId="8NMH3wwxgE2UzpM5Q2Y9tg" name="Intracellular Unbound" path="cpa_ref_po_300mg|Organism|Brain|cyclophosphamide_renal_ins|Intracellular Unbound" unit="µmol/l" persistable="0" formulaId="729" />
    <Observer id="730" entityId="IK3VmVrMwUOddFTytBs73Q" name="Tissue" path="cpa_ref_po_300mg|Organism|Brain|cyclophosphamide_renal_ins|Tissue" unit="µmol/l" persistable="0" formulaId="731" />
    <Observer id="810" entityId="iwUWIqsto02Y8gKvKbTYnQ" name="Concentration in container" path="cpa_ref_po_300mg|Organism|Fat|Plasma|CYP2B6|Concentration in container" unit="µmol/l" persistable="0" formulaId="811" />
    <Observer id="816" entityId="CUQZ4nLpg0-iR__QEk6aCw" name="Concentration in container" path="cpa_ref_po_300mg|Organism|Fat|Plasma|cyclophosphamide_renal_ins|Concentration in container" unit="µmol/l" persistable="0" formulaId="817" />
    <Observer id="821" entityId="1LLSKruU4UGO4Z5vGHHOog" name="Fraction of dose-cyclophosphamide_renal_ins" path="cpa_ref_po_300mg|Organism|Fat|Plasma|cyclophosphamide_renal_ins-CYP2B6 Metabolite|Fraction of dose-cyclophosphamide_renal_ins" persistable="0" formulaId="822" />
    <Observer id="853" entityId="z4S00CkAwkS8ZKr1dwJEAg" name="Concentration in container" path="cpa_ref_po_300mg|Organism|Fat|BloodCells|CYP2B6|Concentration in container" unit="µmol/l" persistable="0" formulaId="854" />
    <Observer id="859" entityId="Q71EsqecZkei_fXD1_klcQ" name="Concentration in container" path="cpa_ref_po_300mg|Organism|Fat|BloodCells|cyclophosphamide_renal_ins|Concentration in container" unit="µmol/l" persistable="0" formulaId="860" />
    <Observer id="864" entityId="THck9ksD50mc28zMog8S5A" name="Fraction of dose-cyclophosphamide_renal_ins" path="cpa_ref_po_300mg|Organism|Fat|BloodCells|cyclophosphamide_renal_ins-CYP2B6 Metabolite|Fraction of dose-cyclophosphamide_renal_ins" persistable="0" formulaId="865" />
    <Observer id="886" entityId="GDpIkAqZ4EOb88VN6mmMYQ" name="Concentration in container" path="cpa_ref_po_300mg|Organism|Fat|Interstitial|cyclophosphamide_renal_ins|Concentration in container" unit="µmol/l" persistable="0" formulaId="887" />
    <Observer id="909" entityId="Q6HTkzEzsk6sxUIl5AvsBw" name="Concentration in container" path="cpa_ref_po_300mg|Organism|Fat|Intracellular|CYP2B6|Concentration in container" unit="µmol/l" persistable="0" formulaId="910" />
    <Observer id="917" entityId="pS1OxrRvP0qXvpVfaX1-BA" name="Concentration in container" path="cpa_ref_po_300mg|Organism|Fat|Intracellular|cyclophosphamide_renal_ins|Concentration in container" unit="µmol/l" persistable="0" formulaId="918" />
    <Observer id="922" entityId="y9P3E-jzZEmlGgiujnap-w" name="Fraction of dose-cyclophosphamide_renal_ins" path="cpa_ref_po_300mg|Organism|Fat|Intracellular|cyclophosphamide_renal_ins-CYP2B6 Metabolite|Fraction of dose-cyclophosphamide_renal_ins" persistable="0" formulaId="923" />
    <Observer id="932" entityId="9oIZh-ssu06Yj-A3SXFXxw" name="Interstitial Unbound" path="cpa_ref_po_300mg|Organism|Fat|cyclophosphamide_renal_ins|Interstitial Unbound" unit="µmol/l" persistable="0" formulaId="933" />
    <Observer id="934" entityId="fqA_PMGHJ0-MeKnkqVg4nw" name="Intracellular Unbound" path="cpa_ref_po_300mg|Organism|Fat|cyclophosphamide_renal_ins|Intracellular Unbound" unit="µmol/l" persistable="0" formulaId="935" />
    <Observer id="936" entityId="dQOf4IBjr0KVkLGXW4z3Ag" name="Tissue" path="cpa_ref_po_300mg|Organism|Fat|cyclophosphamide_renal_ins|Tissue" unit="µmol/l" persistable="0" formulaId="937" />
    <Observer id="1003" entityId="X5g-F9r8hk-RN4MS6QQnMw" name="Concentration in container" path="cpa_ref_po_300mg|Organism|Gonads|Plasma|CYP2B6|Concentration in container" unit="µmol/l" persistable="0" formulaId="1004" />
    <Observer id="1010" entityId="TAZWAict-km2TdcCHg7Y9g" name="Concentration in container" path="cpa_ref_po_300mg|Organism|Gonads|Plasma|cyclophosphamide_renal_ins|Concentration in container" unit="µmol/l" persistable="0" formulaId="1011" />
    <Observer id="1015" entityId="O-EFbsHzwE2kKly07f-fNQ" name="Fraction of dose-cyclophosphamide_renal_ins" path="cpa_ref_po_300mg|Organism|Gonads|Plasma|cyclophosphamide_renal_ins-CYP2B6 Metabolite|Fraction of dose-cyclophosphamide_renal_ins" persistable="0" formulaId="1016" />
    <Observer id="1047" entityId="4sysZwWfMEG27PcaoMrtLA" name="Concentration in container" path="cpa_ref_po_300mg|Organism|Gonads|BloodCells|CYP2B6|Concentration in container" unit="µmol/l" persistable="0" formulaId="1048" />
    <Observer id="1054" entityId="3pYf6D_zBESGF-OH9n9GBw" name="Concentration in container" path="cpa_ref_po_300mg|Organism|Gonads|BloodCells|cyclophosphamide_renal_ins|Concentration in container" unit="µmol/l" persistable="0" formulaId="1055" />
    <Observer id="1059" entityId="dTEVpXw0BU6d0LCW73gxEw" name="Fraction of dose-cyclophosphamide_renal_ins" path="cpa_ref_po_300mg|Organism|Gonads|BloodCells|cyclophosphamide_renal_ins-CYP2B6 Metabolite|Fraction of dose-cyclophosphamide_renal_ins" persistable="0" formulaId="1060" />
    <Observer id="1081" entityId="x_RvXxny9UGSAu84GOvSXw" name="Concentration in container" path="cpa_ref_po_300mg|Organism|Gonads|Interstitial|cyclophosphamide_renal_ins|Concentration in container" unit="µmol/l" persistable="0" formulaId="1082" />
    <Observer id="1104" entityId="aLTPJBjsg0S1FhL90f0QSA" name="Concentration in container" path="cpa_ref_po_300mg|Organism|Gonads|Intracellular|CYP2B6|Concentration in container" unit="µmol/l" persistable="0" formulaId="1105" />
    <Observer id="1112" entityId="9HX78X1Qa0KEOqHagUAVQw" name="Concentration in container" path="cpa_ref_po_300mg|Organism|Gonads|Intracellular|cyclophosphamide_renal_ins|Concentration in container" unit="µmol/l" persistable="0" formulaId="1113" />
    <Observer id="1117" entityId="CDg3XqYUXUaV6aVo_RWv3Q" name="Fraction of dose-cyclophosphamide_renal_ins" path="cpa_ref_po_300mg|Organism|Gonads|Intracellular|cyclophosphamide_renal_ins-CYP2B6 Metabolite|Fraction of dose-cyclophosphamide_renal_ins" persistable="0" formulaId="1118" />
    <Observer id="1127" entityId="EYFUfLvi-UGoq5xyvv41CQ" name="Interstitial Unbound" path="cpa_ref_po_300mg|Organism|Gonads|cyclophosphamide_renal_ins|Interstitial Unbound" unit="µmol/l" persistable="0" formulaId="1128" />
    <Observer id="1129" entityId="JanIe7ORuk6YD8-TpYY7oA" name="Intracellular Unbound" path="cpa_ref_po_300mg|Organism|Gonads|cyclophosphamide_renal_ins|Intracellular Unbound" unit="µmol/l" persistable="0" formulaId="1130" />
    <Observer id="1131" entityId="JWfzNtC4qEatKQb1OR4lvw" name="Tissue" path="cpa_ref_po_300mg|Organism|Gonads|cyclophosphamide_renal_ins|Tissue" unit="µmol/l" persistable="0" formulaId="1132" />
    <Observer id="1198" entityId="Ro8M-VFr9Emtk0BG2pZW8Q" name="Concentration in container" path="cpa_ref_po_300mg|Organism|Heart|Plasma|CYP2B6|Concentration in container" unit="µmol/l" persistable="0" formulaId="1199" />
    <Observer id="1205" entityId="modcasXBnUmj8rQvfFDZgw" name="Concentration in container" path="cpa_ref_po_300mg|Organism|Heart|Plasma|cyclophosphamide_renal_ins|Concentration in container" unit="µmol/l" persistable="0" formulaId="1206" />
    <Observer id="1210" entityId="gaV4_zXGEEO7wXZak6E2Eg" name="Fraction of dose-cyclophosphamide_renal_ins" path="cpa_ref_po_300mg|Organism|Heart|Plasma|cyclophosphamide_renal_ins-CYP2B6 Metabolite|Fraction of dose-cyclophosphamide_renal_ins" persistable="0" formulaId="1211" />
    <Observer id="1242" entityId="Rl7HIkTAXE6G9F6-f8YB3g" name="Concentration in container" path="cpa_ref_po_300mg|Organism|Heart|BloodCells|CYP2B6|Concentration in container" unit="µmol/l" persistable="0" formulaId="1243" />
    <Observer id="1249" entityId="iNElVddhBUWcXNx81mcQzg" name="Concentration in container" path="cpa_ref_po_300mg|Organism|Heart|BloodCells|cyclophosphamide_renal_ins|Concentration in container" unit="µmol/l" persistable="0" formulaId="1250" />
    <Observer id="1254" entityId="WBQQTDJ9U0WthgaaQYhEfg" name="Fraction of dose-cyclophosphamide_renal_ins" path="cpa_ref_po_300mg|Organism|Heart|BloodCells|cyclophosphamide_renal_ins-CYP2B6 Metabolite|Fraction of dose-cyclophosphamide_renal_ins" persistable="0" formulaId="1255" />
    <Observer id="1276" entityId="Vlxg2kWfw0e9OQj4lwFLCg" name="Concentration in container" path="cpa_ref_po_300mg|Organism|Heart|Interstitial|cyclophosphamide_renal_ins|Concentration in container" unit="µmol/l" persistable="0" formulaId="1277" />
    <Observer id="1299" entityId="792BRk5GPEigMuglGHhamg" name="Concentration in container" path="cpa_ref_po_300mg|Organism|Heart|Intracellular|CYP2B6|Concentration in container" unit="µmol/l" persistable="0" formulaId="1300" />
    <Observer id="1307" entityId="F_CsEDCR2USTHmuFNzYhUw" name="Concentration in container" path="cpa_ref_po_300mg|Organism|Heart|Intracellular|cyclophosphamide_renal_ins|Concentration in container" unit="µmol/l" persistable="0" formulaId="1308" />
    <Observer id="1312" entityId="HOWNyJzp-kqtHmbqTWPNSw" name="Fraction of dose-cyclophosphamide_renal_ins" path="cpa_ref_po_300mg|Organism|Heart|Intracellular|cyclophosphamide_renal_ins-CYP2B6 Metabolite|Fraction of dose-cyclophosphamide_renal_ins" persistable="0" formulaId="1313" />
    <Observer id="1322" entityId="H3vHTs7u7EaksWnotwPRoA" name="Interstitial Unbound" path="cpa_ref_po_300mg|Organism|Heart|cyclophosphamide_renal_ins|Interstitial Unbound" unit="µmol/l" persistable="0" formulaId="1323" />
    <Observer id="1324" entityId="texvq7i65UK3PyIZqUByBw" name="Intracellular Unbound" path="cpa_ref_po_300mg|Organism|Heart|cyclophosphamide_renal_ins|Intracellular Unbound" unit="µmol/l" persistable="0" formulaId="1325" />
    <Observer id="1326" entityId="KOuSUid-KEygqkaAwjB_MQ" name="Tissue" path="cpa_ref_po_300mg|Organism|Heart|cyclophosphamide_renal_ins|Tissue" unit="µmol/l" persistable="0" formulaId="1327" />
    <Observer id="1403" entityId="aOfkP_QAbESNO8kH16i7KA" name="Concentration in container" path="cpa_ref_po_300mg|Organism|Kidney|Plasma|CYP2B6|Concentration in container" unit="µmol/l" persistable="0" formulaId="1404" />
    <Observer id="1410" entityId="ow6V62InBUK3Gweb1fXJYQ" name="Concentration in container" path="cpa_ref_po_300mg|Organism|Kidney|Plasma|cyclophosphamide_renal_ins|Concentration in container" unit="µmol/l" persistable="0" formulaId="1411" />
    <Observer id="1415" entityId="MkOjEzamO0-I4Ix3RnttRg" name="Fraction of dose-cyclophosphamide_renal_ins" path="cpa_ref_po_300mg|Organism|Kidney|Plasma|cyclophosphamide_renal_ins-CYP2B6 Metabolite|Fraction of dose-cyclophosphamide_renal_ins" persistable="0" formulaId="1416" />
    <Observer id="1447" entityId="OATMYDhMHEaNCF7oMm5EMA" name="Concentration in container" path="cpa_ref_po_300mg|Organism|Kidney|BloodCells|CYP2B6|Concentration in container" unit="µmol/l" persistable="0" formulaId="1448" />
    <Observer id="1454" entityId="Gkfv8rCEHEWCQltUYnG_CA" name="Concentration in container" path="cpa_ref_po_300mg|Organism|Kidney|BloodCells|cyclophosphamide_renal_ins|Concentration in container" unit="µmol/l" persistable="0" formulaId="1455" />
    <Observer id="1459" entityId="K5IiV9d16UeJn49NcknysA" name="Fraction of dose-cyclophosphamide_renal_ins" path="cpa_ref_po_300mg|Organism|Kidney|BloodCells|cyclophosphamide_renal_ins-CYP2B6 Metabolite|Fraction of dose-cyclophosphamide_renal_ins" persistable="0" formulaId="1460" />
    <Observer id="1481" entityId="LlBfBGcbd0aG5CLqdTmC3w" name="Concentration in container" path="cpa_ref_po_300mg|Organism|Kidney|Interstitial|cyclophosphamide_renal_ins|Concentration in container" unit="µmol/l" persistable="0" formulaId="1482" />
    <Observer id="1504" entityId="9p2JX6AXMUafBknk1R_eDw" name="Concentration in container" path="cpa_ref_po_300mg|Organism|Kidney|Intracellular|CYP2B6|Concentration in container" unit="µmol/l" persistable="0" formulaId="1505" />
    <Observer id="1512" entityId="4IAb-7Gc-EKr2Y2w_ZWGbw" name="Concentration in container" path="cpa_ref_po_300mg|Organism|Kidney|Intracellular|cyclophosphamide_renal_ins|Concentration in container" unit="µmol/l" persistable="0" formulaId="1513" />
    <Observer id="1517" entityId="NJPROKG7WUizvYXaAzUsog" name="Fraction of dose-cyclophosphamide_renal_ins" path="cpa_ref_po_300mg|Organism|Kidney|Intracellular|cyclophosphamide_renal_ins-CYP2B6 Metabolite|Fraction of dose-cyclophosphamide_renal_ins" persistable="0" formulaId="1518" />
    <Observer id="1531" entityId="qtaAeefdlES6GsNY2YomVw" name="Concentration in container" path="cpa_ref_po_300mg|Organism|Kidney|Urine|cyclophosphamide_renal_ins|Concentration in container" unit="µmol/l" persistable="0" formulaId="1532" />
    <Observer id="1533" entityId="C-OqArZ3p0aRhnnbrWJkFw" name="Fraction excreted" path="cpa_ref_po_300mg|Organism|Kidney|Urine|cyclophosphamide_renal_ins|Fraction excreted" persistable="1" formulaId="1534" />
    <Observer id="1535" entityId="cGqtuepmg0CQl7LS4IcHHw" name="Interstitial Unbound" path="cpa_ref_po_300mg|Organism|Kidney|cyclophosphamide_renal_ins|Interstitial Unbound" unit="µmol/l" persistable="0" formulaId="1536" />
    <Observer id="1537" entityId="xnVL8CAVqkamdfbavH4nRA" name="Intracellular Unbound" path="cpa_ref_po_300mg|Organism|Kidney|cyclophosphamide_renal_ins|Intracellular Unbound" unit="µmol/l" persistable="0" formulaId="1538" />
    <Observer id="1539" entityId="tHIWa4COmEudPEmVGZzvxw" name="Tissue" path="cpa_ref_po_300mg|Organism|Kidney|cyclophosphamide_renal_ins|Tissue" unit="µmol/l" persistable="0" formulaId="1540" />
    <Observer id="1647" entityId="1ywRzBQHOk2itKzKBobpvQ" name="Concentration in lumen" path="cpa_ref_po_300mg|Organism|Lumen|Stomach|cyclophosphamide_renal_ins|Concentration in lumen" unit="µmol/l" persistable="0" formulaId="1649" />
    <Observer id="1653" entityId="sDoaQHm0pk-5P-WVtAaRsQ" name="Fraction of dose-cyclophosphamide_renal_ins" path="cpa_ref_po_300mg|Organism|Lumen|Stomach|cyclophosphamide_renal_ins-CYP2B6 Metabolite|Fraction of dose-cyclophosphamide_renal_ins" persistable="0" formulaId="1654" />
    <Observer id="1765" entityId="6hDQDyhkq0mB0PIU2k3nHw" name="Concentration in lumen" path="cpa_ref_po_300mg|Organism|Lumen|Duodenum|cyclophosphamide_renal_ins|Concentration in lumen" unit="µmol/l" persistable="0" formulaId="1766" />
    <Observer id="1767" entityId="BDdgJA2qkUyFO6RgH3GyMw" name="Fraction of oral drug mass absorbed into mucosa segment" path="cpa_ref_po_300mg|Organism|Lumen|Duodenum|cyclophosphamide_renal_ins|Fraction of oral drug mass absorbed into mucosa segment" persistable="0" formulaId="1769" />
    <Observer id="1773" entityId="QGbAmPZt_EqSocl_PpKwKw" name="Fraction of dose-cyclophosphamide_renal_ins" path="cpa_ref_po_300mg|Organism|Lumen|Duodenum|cyclophosphamide_renal_ins-CYP2B6 Metabolite|Fraction of dose-cyclophosphamide_renal_ins" persistable="0" formulaId="1774" />
    <Observer id="1883" entityId="b6TUHpXjmUygEdZHW-nDNQ" name="Concentration in lumen" path="cpa_ref_po_300mg|Organism|Lumen|UpperJejunum|cyclophosphamide_renal_ins|Concentration in lumen" unit="µmol/l" persistable="0" formulaId="1884" />
    <Observer id="1885" entityId="gNCGQYA6SU2i3XK8U8qLsQ" name="Fraction of oral drug mass absorbed into mucosa segment" path="cpa_ref_po_300mg|Organism|Lumen|UpperJejunum|cyclophosphamide_renal_ins|Fraction of oral drug mass absorbed into mucosa segment" persistable="0" formulaId="1886" />
    <Observer id="1890" entityId="6dcJ7h22PUCYR7ZBZkY2vg" name="Fraction of dose-cyclophosphamide_renal_ins" path="cpa_ref_po_300mg|Organism|Lumen|UpperJejunum|cyclophosphamide_renal_ins-CYP2B6 Metabolite|Fraction of dose-cyclophosphamide_renal_ins" persistable="0" formulaId="1891" />
    <Observer id="2000" entityId="HJ57ELgrZ0C_zRSOVkWXiQ" name="Concentration in lumen" path="cpa_ref_po_300mg|Organism|Lumen|LowerJejunum|cyclophosphamide_renal_ins|Concentration in lumen" unit="µmol/l" persistable="0" formulaId="2001" />
    <Observer id="2002" entityId="_bCsJ_zkHkC4U4OeYXk8Kg" name="Fraction of oral drug mass absorbed into mucosa segment" path="cpa_ref_po_300mg|Organism|Lumen|LowerJejunum|cyclophosphamide_renal_ins|Fraction of oral drug mass absorbed into mucosa segment" persistable="0" formulaId="2003" />
    <Observer id="2007" entityId="GYHOIfNOtU-GZiRQsJ6DqQ" name="Fraction of dose-cyclophosphamide_renal_ins" path="cpa_ref_po_300mg|Organism|Lumen|LowerJejunum|cyclophosphamide_renal_ins-CYP2B6 Metabolite|Fraction of dose-cyclophosphamide_renal_ins" persistable="0" formulaId="2008" />
    <Observer id="2117" entityId="_MZly8DRqEC8KWw5TkVLLA" name="Concentration in lumen" path="cpa_ref_po_300mg|Organism|Lumen|UpperIleum|cyclophosphamide_renal_ins|Concentration in lumen" unit="µmol/l" persistable="0" formulaId="2118" />
    <Observer id="2119" entityId="IWhmd4Zn80i7-4LEUmMSIQ" name="Fraction of oral drug mass absorbed into mucosa segment" path="cpa_ref_po_300mg|Organism|Lumen|UpperIleum|cyclophosphamide_renal_ins|Fraction of oral drug mass absorbed into mucosa segment" persistable="0" formulaId="2120" />
    <Observer id="2124" entityId="6H2XCMesC0asQDJa0frfUA" name="Fraction of dose-cyclophosphamide_renal_ins" path="cpa_ref_po_300mg|Organism|Lumen|UpperIleum|cyclophosphamide_renal_ins-CYP2B6 Metabolite|Fraction of dose-cyclophosphamide_renal_ins" persistable="0" formulaId="2125" />
    <Observer id="2234" entityId="7m-Z9QxdKkaGlJk1bfLmGA" name="Concentration in lumen" path="cpa_ref_po_300mg|Organism|Lumen|LowerIleum|cyclophosphamide_renal_ins|Concentration in lumen" unit="µmol/l" persistable="0" formulaId="2235" />
    <Observer id="2236" entityId="oYfo5ALxnEqb4ezfLibQng" name="Fraction of oral drug mass absorbed into mucosa segment" path="cpa_ref_po_300mg|Organism|Lumen|LowerIleum|cyclophosphamide_renal_ins|Fraction of oral drug mass absorbed into mucosa segment" persistable="0" formulaId="2237" />
    <Observer id="2241" entityId="ecRy2rVVKEaNIkf8NSedgg" name="Fraction of dose-cyclophosphamide_renal_ins" path="cpa_ref_po_300mg|Organism|Lumen|LowerIleum|cyclophosphamide_renal_ins-CYP2B6 Metabolite|Fraction of dose-cyclophosphamide_renal_ins" persistable="0" formulaId="2242" />
    <Observer id="2353" entityId="baJ7GhfsH0yMjQA1UPnmoQ" name="Concentration in lumen" path="cpa_ref_po_300mg|Organism|Lumen|Caecum|cyclophosphamide_renal_ins|Concentration in lumen" unit="µmol/l" persistable="0" formulaId="2354" />
    <Observer id="2355" entityId="NHRroUUD-kWUdoiHxZetaw" name="Fraction of oral drug mass absorbed into mucosa segment" path="cpa_ref_po_300mg|Organism|Lumen|Caecum|cyclophosphamide_renal_ins|Fraction of oral drug mass absorbed into mucosa segment" persistable="0" formulaId="2356" />
    <Observer id="2360" entityId="wYn46Rq-nE2hb-TJnyFP2g" name="Fraction of dose-cyclophosphamide_renal_ins" path="cpa_ref_po_300mg|Organism|Lumen|Caecum|cyclophosphamide_renal_ins-CYP2B6 Metabolite|Fraction of dose-cyclophosphamide_renal_ins" persistable="0" formulaId="2361" />
    <Observer id="2470" entityId="-FrggLh7i063FRlQm0r5ug" name="Concentration in lumen" path="cpa_ref_po_300mg|Organism|Lumen|ColonAscendens|cyclophosphamide_renal_ins|Concentration in lumen" unit="µmol/l" persistable="0" formulaId="2471" />
    <Observer id="2472" entityId="tvCON28BXUWq1XyyKXZO_A" name="Fraction of oral drug mass absorbed into mucosa segment" path="cpa_ref_po_300mg|Organism|Lumen|ColonAscendens|cyclophosphamide_renal_ins|Fraction of oral drug mass absorbed into mucosa segment" persistable="0" formulaId="2473" />
    <Observer id="2477" entityId="biblJx-x9kqW96RFQWeZeg" name="Fraction of dose-cyclophosphamide_renal_ins" path="cpa_ref_po_300mg|Organism|Lumen|ColonAscendens|cyclophosphamide_renal_ins-CYP2B6 Metabolite|Fraction of dose-cyclophosphamide_renal_ins" persistable="0" formulaId="2478" />
    <Observer id="2587" entityId="mmRHHfZbo02qyEJ4FJtRxQ" name="Concentration in lumen" path="cpa_ref_po_300mg|Organism|Lumen|ColonTransversum|cyclophosphamide_renal_ins|Concentration in lumen" unit="µmol/l" persistable="0" formulaId="2588" />
    <Observer id="2589" entityId="xBLlVym9SE-Z_SOvYfMgFA" name="Fraction of oral drug mass absorbed into mucosa segment" path="cpa_ref_po_300mg|Organism|Lumen|ColonTransversum|cyclophosphamide_renal_ins|Fraction of oral drug mass absorbed into mucosa segment" persistable="0" formulaId="2590" />
    <Observer id="2594" entityId="8jcEK62ni0me51iMc5Lmxg" name="Fraction of dose-cyclophosphamide_renal_ins" path="cpa_ref_po_300mg|Organism|Lumen|ColonTransversum|cyclophosphamide_renal_ins-CYP2B6 Metabolite|Fraction of dose-cyclophosphamide_renal_ins" persistable="0" formulaId="2595" />
    <Observer id="2704" entityId="Z3lFMoxDs0mCr0u2rK_-6w" name="Concentration in lumen" path="cpa_ref_po_300mg|Organism|Lumen|ColonDescendens|cyclophosphamide_renal_ins|Concentration in lumen" unit="µmol/l" persistable="0" formulaId="2705" />
    <Observer id="2706" entityId="60L4AIxdDEywZ9NlImkxsw" name="Fraction of oral drug mass absorbed into mucosa segment" path="cpa_ref_po_300mg|Organism|Lumen|ColonDescendens|cyclophosphamide_renal_ins|Fraction of oral drug mass absorbed into mucosa segment" persistable="0" formulaId="2707" />
    <Observer id="2711" entityId="yPGtmrQHjkSsfM0FndEgeQ" name="Fraction of dose-cyclophosphamide_renal_ins" path="cpa_ref_po_300mg|Organism|Lumen|ColonDescendens|cyclophosphamide_renal_ins-CYP2B6 Metabolite|Fraction of dose-cyclophosphamide_renal_ins" persistable="0" formulaId="2712" />
    <Observer id="2821" entityId="HQSx0iEwM0mXqqtWjozp8A" name="Concentration in lumen" path="cpa_ref_po_300mg|Organism|Lumen|ColonSigmoid|cyclophosphamide_renal_ins|Concentration in lumen" unit="µmol/l" persistable="0" formulaId="2822" />
    <Observer id="2823" entityId="yVJnStfsKU2RFbAzjO_Rrw" name="Fraction of oral drug mass absorbed into mucosa segment" path="cpa_ref_po_300mg|Organism|Lumen|ColonSigmoid|cyclophosphamide_renal_ins|Fraction of oral drug mass absorbed into mucosa segment" persistable="0" formulaId="2824" />
    <Observer id="2828" entityId="AD-KSovyzUqSv-1vpAA9eA" name="Fraction of dose-cyclophosphamide_renal_ins" path="cpa_ref_po_300mg|Organism|Lumen|ColonSigmoid|cyclophosphamide_renal_ins-CYP2B6 Metabolite|Fraction of dose-cyclophosphamide_renal_ins" persistable="0" formulaId="2829" />
    <Observer id="2937" entityId="U-LrAjeT1USTrbUkV9tTDw" name="Concentration in lumen" path="cpa_ref_po_300mg|Organism|Lumen|Rectum|cyclophosphamide_renal_ins|Concentration in lumen" unit="µmol/l" persistable="0" formulaId="2938" />
    <Observer id="2939" entityId="KuztIiFnuUSNCY91zefZDA" name="Fraction of oral drug mass absorbed into mucosa segment" path="cpa_ref_po_300mg|Organism|Lumen|Rectum|cyclophosphamide_renal_ins|Fraction of oral drug mass absorbed into mucosa segment" persistable="0" formulaId="2940" />
    <Observer id="2944" entityId="X4lIvCzcUk2FL6EhzA5Isw" name="Fraction of dose-cyclophosphamide_renal_ins" path="cpa_ref_po_300mg|Organism|Lumen|Rectum|cyclophosphamide_renal_ins-CYP2B6 Metabolite|Fraction of dose-cyclophosphamide_renal_ins" persistable="0" formulaId="2945" />
    <Observer id="2960" entityId="m2kmTjZg5USiQgxDr9F6_w" name="Fraction excreted to feces" path="cpa_ref_po_300mg|Organism|Lumen|Feces|cyclophosphamide_renal_ins|Fraction excreted to feces" persistable="0" formulaId="2961" />
    <Observer id="2962" entityId="9jxIT0CBskiQ_jSzsdTKOQ" name="Fraction dissolved" path="cpa_ref_po_300mg|Organism|Lumen|cyclophosphamide_renal_ins|Fraction dissolved" persistable="0" formulaId="2964" />
    <Observer id="2965" entityId="eBYsQPbEtk6vOSd1yxTL4g" name="Fraction of oral drug mass absorbed into mucosa" path="cpa_ref_po_300mg|Organism|Lumen|cyclophosphamide_renal_ins|Fraction of oral drug mass absorbed into mucosa" persistable="1" formulaId="2966" />
    <Observer id="3032" entityId="iYIPYBYLi0uQ62XX4mfgcQ" name="Concentration in container" path="cpa_ref_po_300mg|Organism|Stomach|Plasma|CYP2B6|Concentration in container" unit="µmol/l" persistable="0" formulaId="3033" />
    <Observer id="3039" entityId="L_RLml6ejEe0M9dYT3Fi3g" name="Concentration in container" path="cpa_ref_po_300mg|Organism|Stomach|Plasma|cyclophosphamide_renal_ins|Concentration in container" unit="µmol/l" persistable="0" formulaId="3040" />
    <Observer id="3044" entityId="s3gdGwqGAkyCFoCQM5kFMA" name="Fraction of dose-cyclophosphamide_renal_ins" path="cpa_ref_po_300mg|Organism|Stomach|Plasma|cyclophosphamide_renal_ins-CYP2B6 Metabolite|Fraction of dose-cyclophosphamide_renal_ins" persistable="0" formulaId="3045" />
    <Observer id="3076" entityId="nOYG3fwXi0CHHiOv_ABQRg" name="Concentration in container" path="cpa_ref_po_300mg|Organism|Stomach|BloodCells|CYP2B6|Concentration in container" unit="µmol/l" persistable="0" formulaId="3077" />
    <Observer id="3083" entityId="VJu_fyvspUK2BVlBB2s-rA" name="Concentration in container" path="cpa_ref_po_300mg|Organism|Stomach|BloodCells|cyclophosphamide_renal_ins|Concentration in container" unit="µmol/l" persistable="0" formulaId="3084" />
    <Observer id="3088" entityId="BsCnpExd9kKiaaUD0DnHUw" name="Fraction of dose-cyclophosphamide_renal_ins" path="cpa_ref_po_300mg|Organism|Stomach|BloodCells|cyclophosphamide_renal_ins-CYP2B6 Metabolite|Fraction of dose-cyclophosphamide_renal_ins" persistable="0" formulaId="3089" />
    <Observer id="3110" entityId="0L4bP3uCUkSSIKW3zo_Aug" name="Concentration in container" path="cpa_ref_po_300mg|Organism|Stomach|Interstitial|cyclophosphamide_renal_ins|Concentration in container" unit="µmol/l" persistable="0" formulaId="3111" />
    <Observer id="3133" entityId="YpwfacJFHUCb__vimt3LLQ" name="Concentration in container" path="cpa_ref_po_300mg|Organism|Stomach|Intracellular|CYP2B6|Concentration in container" unit="µmol/l" persistable="0" formulaId="3134" />
    <Observer id="3141" entityId="NIn9uAQqZki7_7zgOuGlLw" name="Concentration in container" path="cpa_ref_po_300mg|Organism|Stomach|Intracellular|cyclophosphamide_renal_ins|Concentration in container" unit="µmol/l" persistable="0" formulaId="3142" />
    <Observer id="3146" entityId="WbJgE8JQF0ymhWEHPL6pBw" name="Fraction of dose-cyclophosphamide_renal_ins" path="cpa_ref_po_300mg|Organism|Stomach|Intracellular|cyclophosphamide_renal_ins-CYP2B6 Metabolite|Fraction of dose-cyclophosphamide_renal_ins" persistable="0" formulaId="3147" />
    <Observer id="3156" entityId="69gBgh7i9kicdt-fB7bvyQ" name="Interstitial Unbound" path="cpa_ref_po_300mg|Organism|Stomach|cyclophosphamide_renal_ins|Interstitial Unbound" unit="µmol/l" persistable="0" formulaId="3157" />
    <Observer id="3158" entityId="yYPhoBl210urrw-Ylc2qFg" name="Intracellular Unbound" path="cpa_ref_po_300mg|Organism|Stomach|cyclophosphamide_renal_ins|Intracellular Unbound" unit="µmol/l" persistable="0" formulaId="3159" />
    <Observer id="3160" entityId="8bTyeOkCIUuTr1ry3AaUuw" name="Tissue" path="cpa_ref_po_300mg|Organism|Stomach|cyclophosphamide_renal_ins|Tissue" unit="µmol/l" persistable="0" formulaId="3161" />
    <Observer id="3253" entityId="WFpGpnmzUkOY3rqFK6ZfIw" name="Concentration in container" path="cpa_ref_po_300mg|Organism|SmallIntestine|Plasma|CYP2B6|Concentration in container" unit="µmol/l" persistable="0" formulaId="3254" />
    <Observer id="3260" entityId="x6MUqEZGrU-GZ3XL2FZhtA" name="Concentration in container" path="cpa_ref_po_300mg|Organism|SmallIntestine|Plasma|cyclophosphamide_renal_ins|Concentration in container" unit="µmol/l" persistable="0" formulaId="3261" />
    <Observer id="3265" entityId="3Yt4SFY-FE29StouQEJXhg" name="Fraction of dose-cyclophosphamide_renal_ins" path="cpa_ref_po_300mg|Organism|SmallIntestine|Plasma|cyclophosphamide_renal_ins-CYP2B6 Metabolite|Fraction of dose-cyclophosphamide_renal_ins" persistable="0" formulaId="3266" />
    <Observer id="3297" entityId="sKOlJowL3U6iU-P0SEOEAw" name="Concentration in container" path="cpa_ref_po_300mg|Organism|SmallIntestine|BloodCells|CYP2B6|Concentration in container" unit="µmol/l" persistable="0" formulaId="3298" />
    <Observer id="3304" entityId="BGrsRXlqzU-uFAr5z6-9KA" name="Concentration in container" path="cpa_ref_po_300mg|Organism|SmallIntestine|BloodCells|cyclophosphamide_renal_ins|Concentration in container" unit="µmol/l" persistable="0" formulaId="3305" />
    <Observer id="3309" entityId="0fyrg28r5UWPNygNSws2og" name="Fraction of dose-cyclophosphamide_renal_ins" path="cpa_ref_po_300mg|Organism|SmallIntestine|BloodCells|cyclophosphamide_renal_ins-CYP2B6 Metabolite|Fraction of dose-cyclophosphamide_renal_ins" persistable="0" formulaId="3310" />
    <Observer id="3331" entityId="SMa8yPA5r0qyfQFf9lLwEQ" name="Concentration in container" path="cpa_ref_po_300mg|Organism|SmallIntestine|Interstitial|cyclophosphamide_renal_ins|Concentration in container" unit="µmol/l" persistable="0" formulaId="3332" />
    <Observer id="3354" entityId="g-gX9kyiHkCGxR-kBlGVoA" name="Concentration in container" path="cpa_ref_po_300mg|Organism|SmallIntestine|Intracellular|CYP2B6|Concentration in container" unit="µmol/l" persistable="0" formulaId="3355" />
    <Observer id="3362" entityId="8-EL05WkhkSAbmbnANrAbw" name="Concentration in container" path="cpa_ref_po_300mg|Organism|SmallIntestine|Intracellular|cyclophosphamide_renal_ins|Concentration in container" unit="µmol/l" persistable="0" formulaId="3363" />
    <Observer id="3367" entityId="PbpVd96lbk-9PjpgtZD4vQ" name="Fraction of dose-cyclophosphamide_renal_ins" path="cpa_ref_po_300mg|Organism|SmallIntestine|Intracellular|cyclophosphamide_renal_ins-CYP2B6 Metabolite|Fraction of dose-cyclophosphamide_renal_ins" persistable="0" formulaId="3368" />
    <Observer id="3439" entityId="NY3Bo-GeZEeGn8kX9yrkyg" name="Concentration in container" path="cpa_ref_po_300mg|Organism|SmallIntestine|Mucosa|Duodenum|Plasma|CYP2B6|Concentration in container" unit="µmol/l" persistable="0" formulaId="3440" />
    <Observer id="3446" entityId="WgCF4OeIsUO1r4Jixsh7jw" name="Concentration in container" path="cpa_ref_po_300mg|Organism|SmallIntestine|Mucosa|Duodenum|Plasma|cyclophosphamide_renal_ins|Concentration in container" unit="µmol/l" persistable="0" formulaId="3447" />
    <Observer id="3451" entityId="olmA5mhCnki4G3eS-fsmqw" name="Fraction of dose-cyclophosphamide_renal_ins" path="cpa_ref_po_300mg|Organism|SmallIntestine|Mucosa|Duodenum|Plasma|cyclophosphamide_renal_ins-CYP2B6 Metabolite|Fraction of dose-cyclophosphamide_renal_ins" persistable="0" formulaId="3452" />
    <Observer id="3483" entityId="8UzAlA3KWk2Ijkrd0hqbNg" name="Concentration in container" path="cpa_ref_po_300mg|Organism|SmallIntestine|Mucosa|Duodenum|BloodCells|CYP2B6|Concentration in container" unit="µmol/l" persistable="0" formulaId="3484" />
    <Observer id="3490" entityId="uiYS76isBkOip9YXIyXkcQ" name="Concentration in container" path="cpa_ref_po_300mg|Organism|SmallIntestine|Mucosa|Duodenum|BloodCells|cyclophosphamide_renal_ins|Concentration in container" unit="µmol/l" persistable="0" formulaId="3491" />
    <Observer id="3495" entityId="XWT9lQTPXEuvIuU3xjrfxQ" name="Fraction of dose-cyclophosphamide_renal_ins" path="cpa_ref_po_300mg|Organism|SmallIntestine|Mucosa|Duodenum|BloodCells|cyclophosphamide_renal_ins-CYP2B6 Metabolite|Fraction of dose-cyclophosphamide_renal_ins" persistable="0" formulaId="3496" />
    <Observer id="3517" entityId="Opl51dLCwE-oNgzUo7kEAg" name="Concentration in container" path="cpa_ref_po_300mg|Organism|SmallIntestine|Mucosa|Duodenum|Interstitial|cyclophosphamide_renal_ins|Concentration in container" unit="µmol/l" persistable="0" formulaId="3518" />
    <Observer id="3540" entityId="xN1YkAHmzUuTNvqjBlhFHw" name="Concentration in container" path="cpa_ref_po_300mg|Organism|SmallIntestine|Mucosa|Duodenum|Intracellular|CYP2B6|Concentration in container" unit="µmol/l" persistable="0" formulaId="3541" />
    <Observer id="3548" entityId="6vVG7tUX-UWFOARfZ0wuAw" name="Concentration in container" path="cpa_ref_po_300mg|Organism|SmallIntestine|Mucosa|Duodenum|Intracellular|cyclophosphamide_renal_ins|Concentration in container" unit="µmol/l" persistable="0" formulaId="3549" />
    <Observer id="3553" entityId="jH6WBr7me0ekXB1musZnFg" name="Fraction of dose-cyclophosphamide_renal_ins" path="cpa_ref_po_300mg|Organism|SmallIntestine|Mucosa|Duodenum|Intracellular|cyclophosphamide_renal_ins-CYP2B6 Metabolite|Fraction of dose-cyclophosphamide_renal_ins" persistable="0" formulaId="3554" />
    <Observer id="3625" entityId="jPlUW1okQ0KIJs6-eqVAgA" name="Concentration in container" path="cpa_ref_po_300mg|Organism|SmallIntestine|Mucosa|UpperJejunum|Plasma|CYP2B6|Concentration in container" unit="µmol/l" persistable="0" formulaId="3626" />
    <Observer id="3632" entityId="4aoMFGtc80embz6s8sJQMw" name="Concentration in container" path="cpa_ref_po_300mg|Organism|SmallIntestine|Mucosa|UpperJejunum|Plasma|cyclophosphamide_renal_ins|Concentration in container" unit="µmol/l" persistable="0" formulaId="3633" />
    <Observer id="3637" entityId="s1iQH6f2pEqaY0Mx0olxqw" name="Fraction of dose-cyclophosphamide_renal_ins" path="cpa_ref_po_300mg|Organism|SmallIntestine|Mucosa|UpperJejunum|Plasma|cyclophosphamide_renal_ins-CYP2B6 Metabolite|Fraction of dose-cyclophosphamide_renal_ins" persistable="0" formulaId="3638" />
    <Observer id="3669" entityId="TVL3dcO4nE-ALOQCTrZVmA" name="Concentration in container" path="cpa_ref_po_300mg|Organism|SmallIntestine|Mucosa|UpperJejunum|BloodCells|CYP2B6|Concentration in container" unit="µmol/l" persistable="0" formulaId="3670" />
    <Observer id="3676" entityId="peb3X8-M1EeMtH731nAO4w" name="Concentration in container" path="cpa_ref_po_300mg|Organism|SmallIntestine|Mucosa|UpperJejunum|BloodCells|cyclophosphamide_renal_ins|Concentration in container" unit="µmol/l" persistable="0" formulaId="3677" />
    <Observer id="3681" entityId="dApdiFEM80eqywh4cKZM0g" name="Fraction of dose-cyclophosphamide_renal_ins" path="cpa_ref_po_300mg|Organism|SmallIntestine|Mucosa|UpperJejunum|BloodCells|cyclophosphamide_renal_ins-CYP2B6 Metabolite|Fraction of dose-cyclophosphamide_renal_ins" persistable="0" formulaId="3682" />
    <Observer id="3703" entityId="XL_UkQO--EuReTrTK3CYLQ" name="Concentration in container" path="cpa_ref_po_300mg|Organism|SmallIntestine|Mucosa|UpperJejunum|Interstitial|cyclophosphamide_renal_ins|Concentration in container" unit="µmol/l" persistable="0" formulaId="3704" />
    <Observer id="3726" entityId="7Kb0CQllskylXWmeBXSL8Q" name="Concentration in container" path="cpa_ref_po_300mg|Organism|SmallIntestine|Mucosa|UpperJejunum|Intracellular|CYP2B6|Concentration in container" unit="µmol/l" persistable="0" formulaId="3727" />
    <Observer id="3734" entityId="W-KaErajFEC33Ib5c3lfWw" name="Concentration in container" path="cpa_ref_po_300mg|Organism|SmallIntestine|Mucosa|UpperJejunum|Intracellular|cyclophosphamide_renal_ins|Concentration in container" unit="µmol/l" persistable="0" formulaId="3735" />
    <Observer id="3739" entityId="VMVkdtsJc0Smfhci7BmA7A" name="Fraction of dose-cyclophosphamide_renal_ins" path="cpa_ref_po_300mg|Organism|SmallIntestine|Mucosa|UpperJejunum|Intracellular|cyclophosphamide_renal_ins-CYP2B6 Metabolite|Fraction of dose-cyclophosphamide_renal_ins" persistable="0" formulaId="3740" />
    <Observer id="3811" entityId="lfa_zLgpnE-x9qtrMG7XhA" name="Concentration in container" path="cpa_ref_po_300mg|Organism|SmallIntestine|Mucosa|LowerJejunum|Plasma|CYP2B6|Concentration in container" unit="µmol/l" persistable="0" formulaId="3812" />
    <Observer id="3818" entityId="JNKL-h55BkuOqzv3Xx37mA" name="Concentration in container" path="cpa_ref_po_300mg|Organism|SmallIntestine|Mucosa|LowerJejunum|Plasma|cyclophosphamide_renal_ins|Concentration in container" unit="µmol/l" persistable="0" formulaId="3819" />
    <Observer id="3823" entityId="MJB_PWFstECEK-rFeMIOZA" name="Fraction of dose-cyclophosphamide_renal_ins" path="cpa_ref_po_300mg|Organism|SmallIntestine|Mucosa|LowerJejunum|Plasma|cyclophosphamide_renal_ins-CYP2B6 Metabolite|Fraction of dose-cyclophosphamide_renal_ins" persistable="0" formulaId="3824" />
    <Observer id="3855" entityId="bDi4TVb0Zk6y4Gx_nD0p_w" name="Concentration in container" path="cpa_ref_po_300mg|Organism|SmallIntestine|Mucosa|LowerJejunum|BloodCells|CYP2B6|Concentration in container" unit="µmol/l" persistable="0" formulaId="3856" />
    <Observer id="3862" entityId="AlvmRwbwFUKxGwJuw1fEJw" name="Concentration in container" path="cpa_ref_po_300mg|Organism|SmallIntestine|Mucosa|LowerJejunum|BloodCells|cyclophosphamide_renal_ins|Concentration in container" unit="µmol/l" persistable="0" formulaId="3863" />
    <Observer id="3867" entityId="mxXzNS8i_kiYUZjTn4DPwA" name="Fraction of dose-cyclophosphamide_renal_ins" path="cpa_ref_po_300mg|Organism|SmallIntestine|Mucosa|LowerJejunum|BloodCells|cyclophosphamide_renal_ins-CYP2B6 Metabolite|Fraction of dose-cyclophosphamide_renal_ins" persistable="0" formulaId="3868" />
    <Observer id="3889" entityId="AhiIQ0bCI0qo3-rYsfXS0g" name="Concentration in container" path="cpa_ref_po_300mg|Organism|SmallIntestine|Mucosa|LowerJejunum|Interstitial|cyclophosphamide_renal_ins|Concentration in container" unit="µmol/l" persistable="0" formulaId="3890" />
    <Observer id="3912" entityId="pIETswgy-U2gXB5A86FTtA" name="Concentration in container" path="cpa_ref_po_300mg|Organism|SmallIntestine|Mucosa|LowerJejunum|Intracellular|CYP2B6|Concentration in container" unit="µmol/l" persistable="0" formulaId="3913" />
    <Observer id="3920" entityId="s6mwVDP-90Wa11iM05oWJw" name="Concentration in container" path="cpa_ref_po_300mg|Organism|SmallIntestine|Mucosa|LowerJejunum|Intracellular|cyclophosphamide_renal_ins|Concentration in container" unit="µmol/l" persistable="0" formulaId="3921" />
    <Observer id="3925" entityId="KWDb1CQDCkier-v8tNvrSA" name="Fraction of dose-cyclophosphamide_renal_ins" path="cpa_ref_po_300mg|Organism|SmallIntestine|Mucosa|LowerJejunum|Intracellular|cyclophosphamide_renal_ins-CYP2B6 Metabolite|Fraction of dose-cyclophosphamide_renal_ins" persistable="0" formulaId="3926" />
    <Observer id="3997" entityId="EDs7XybLoEqRmxP9pZK77Q" name="Concentration in container" path="cpa_ref_po_300mg|Organism|SmallIntestine|Mucosa|UpperIleum|Plasma|CYP2B6|Concentration in container" unit="µmol/l" persistable="0" formulaId="3998" />
    <Observer id="4004" entityId="fBqrxPRBeki0L-Vj9t-_PQ" name="Concentration in container" path="cpa_ref_po_300mg|Organism|SmallIntestine|Mucosa|UpperIleum|Plasma|cyclophosphamide_renal_ins|Concentration in container" unit="µmol/l" persistable="0" formulaId="4005" />
    <Observer id="4009" entityId="ZJeT4_oIekG92KQGlxXt3Q" name="Fraction of dose-cyclophosphamide_renal_ins" path="cpa_ref_po_300mg|Organism|SmallIntestine|Mucosa|UpperIleum|Plasma|cyclophosphamide_renal_ins-CYP2B6 Metabolite|Fraction of dose-cyclophosphamide_renal_ins" persistable="0" formulaId="4010" />
    <Observer id="4041" entityId="EPNLjcbxYEO3rlfue4sVkQ" name="Concentration in container" path="cpa_ref_po_300mg|Organism|SmallIntestine|Mucosa|UpperIleum|BloodCells|CYP2B6|Concentration in container" unit="µmol/l" persistable="0" formulaId="4042" />
    <Observer id="4048" entityId="L0-oE9c-kEW_emoSh36FlQ" name="Concentration in container" path="cpa_ref_po_300mg|Organism|SmallIntestine|Mucosa|UpperIleum|BloodCells|cyclophosphamide_renal_ins|Concentration in container" unit="µmol/l" persistable="0" formulaId="4049" />
    <Observer id="4053" entityId="yzCEEKPjT0yi3Ha4_A6b2w" name="Fraction of dose-cyclophosphamide_renal_ins" path="cpa_ref_po_300mg|Organism|SmallIntestine|Mucosa|UpperIleum|BloodCells|cyclophosphamide_renal_ins-CYP2B6 Metabolite|Fraction of dose-cyclophosphamide_renal_ins" persistable="0" formulaId="4054" />
    <Observer id="4075" entityId="jk9bOH0tFkGZgYKVzbPSrQ" name="Concentration in container" path="cpa_ref_po_300mg|Organism|SmallIntestine|Mucosa|UpperIleum|Interstitial|cyclophosphamide_renal_ins|Concentration in container" unit="µmol/l" persistable="0" formulaId="4076" />
    <Observer id="4098" entityId="mOvN9a4c7kugg_SF19IU6Q" name="Concentration in container" path="cpa_ref_po_300mg|Organism|SmallIntestine|Mucosa|UpperIleum|Intracellular|CYP2B6|Concentration in container" unit="µmol/l" persistable="0" formulaId="4099" />
    <Observer id="4106" entityId="BZGVx8wM5USFspI-U2nifw" name="Concentration in container" path="cpa_ref_po_300mg|Organism|SmallIntestine|Mucosa|UpperIleum|Intracellular|cyclophosphamide_renal_ins|Concentration in container" unit="µmol/l" persistable="0" formulaId="4107" />
    <Observer id="4111" entityId="b0QFJmKAe0yMp8ay3XkOhw" name="Fraction of dose-cyclophosphamide_renal_ins" path="cpa_ref_po_300mg|Organism|SmallIntestine|Mucosa|UpperIleum|Intracellular|cyclophosphamide_renal_ins-CYP2B6 Metabolite|Fraction of dose-cyclophosphamide_renal_ins" persistable="0" formulaId="4112" />
    <Observer id="4183" entityId="3T78LmiFTEmbAmXYJV4g5Q" name="Concentration in container" path="cpa_ref_po_300mg|Organism|SmallIntestine|Mucosa|LowerIleum|Plasma|CYP2B6|Concentration in container" unit="µmol/l" persistable="0" formulaId="4184" />
    <Observer id="4190" entityId="O2OsmnzvekynnEJCX8Du0Q" name="Concentration in container" path="cpa_ref_po_300mg|Organism|SmallIntestine|Mucosa|LowerIleum|Plasma|cyclophosphamide_renal_ins|Concentration in container" unit="µmol/l" persistable="0" formulaId="4191" />
    <Observer id="4195" entityId="NBELyCZXIkqzzoBH7vtFjQ" name="Fraction of dose-cyclophosphamide_renal_ins" path="cpa_ref_po_300mg|Organism|SmallIntestine|Mucosa|LowerIleum|Plasma|cyclophosphamide_renal_ins-CYP2B6 Metabolite|Fraction of dose-cyclophosphamide_renal_ins" persistable="0" formulaId="4196" />
    <Observer id="4227" entityId="6kuXTQD2J0mn1aAH7qHo7g" name="Concentration in container" path="cpa_ref_po_300mg|Organism|SmallIntestine|Mucosa|LowerIleum|BloodCells|CYP2B6|Concentration in container" unit="µmol/l" persistable="0" formulaId="4228" />
    <Observer id="4234" entityId="URLXtFnOA0iz5gbyJkiO4A" name="Concentration in container" path="cpa_ref_po_300mg|Organism|SmallIntestine|Mucosa|LowerIleum|BloodCells|cyclophosphamide_renal_ins|Concentration in container" unit="µmol/l" persistable="0" formulaId="4235" />
    <Observer id="4239" entityId="zrsLNuXXmUCumsibWaC36g" name="Fraction of dose-cyclophosphamide_renal_ins" path="cpa_ref_po_300mg|Organism|SmallIntestine|Mucosa|LowerIleum|BloodCells|cyclophosphamide_renal_ins-CYP2B6 Metabolite|Fraction of dose-cyclophosphamide_renal_ins" persistable="0" formulaId="4240" />
    <Observer id="4261" entityId="rboH-w-eOEKPp8MOwb2Vcw" name="Concentration in container" path="cpa_ref_po_300mg|Organism|SmallIntestine|Mucosa|LowerIleum|Interstitial|cyclophosphamide_renal_ins|Concentration in container" unit="µmol/l" persistable="0" formulaId="4262" />
    <Observer id="4284" entityId="zLEBIYVZhESektLQIU_CIw" name="Concentration in container" path="cpa_ref_po_300mg|Organism|SmallIntestine|Mucosa|LowerIleum|Intracellular|CYP2B6|Concentration in container" unit="µmol/l" persistable="0" formulaId="4285" />
    <Observer id="4292" entityId="KuBvkSiRBUWFyZW1y8h1WQ" name="Concentration in container" path="cpa_ref_po_300mg|Organism|SmallIntestine|Mucosa|LowerIleum|Intracellular|cyclophosphamide_renal_ins|Concentration in container" unit="µmol/l" persistable="0" formulaId="4293" />
    <Observer id="4297" entityId="zaFsVzDgkk2IAgZd4WmT_w" name="Fraction of dose-cyclophosphamide_renal_ins" path="cpa_ref_po_300mg|Organism|SmallIntestine|Mucosa|LowerIleum|Intracellular|cyclophosphamide_renal_ins-CYP2B6 Metabolite|Fraction of dose-cyclophosphamide_renal_ins" persistable="0" formulaId="4298" />
    <Observer id="4307" entityId="0qFV7QCfXUOA0AlWWVYH2w" name="Interstitial Unbound" path="cpa_ref_po_300mg|Organism|SmallIntestine|cyclophosphamide_renal_ins|Interstitial Unbound" unit="µmol/l" persistable="0" formulaId="4308" />
    <Observer id="4309" entityId="NRnIN69ZEUac8cUb4T-H6g" name="Intracellular Unbound" path="cpa_ref_po_300mg|Organism|SmallIntestine|cyclophosphamide_renal_ins|Intracellular Unbound" unit="µmol/l" persistable="0" formulaId="4310" />
    <Observer id="4311" entityId="yfX3YJ26HkG7xBimPiK7yw" name="Total Tissue (Small Intestine)" path="cpa_ref_po_300mg|Organism|SmallIntestine|cyclophosphamide_renal_ins|Total Tissue (Small Intestine)" unit="µmol/l" persistable="0" formulaId="4312" />
    <Observer id="4407" entityId="Mbb579A1xkO1grwQpPWBjQ" name="Concentration in container" path="cpa_ref_po_300mg|Organism|LargeIntestine|Plasma|CYP2B6|Concentration in container" unit="µmol/l" persistable="0" formulaId="4408" />
    <Observer id="4414" entityId="xieLlm0RoUWmjDapGgEbzA" name="Concentration in container" path="cpa_ref_po_300mg|Organism|LargeIntestine|Plasma|cyclophosphamide_renal_ins|Concentration in container" unit="µmol/l" persistable="0" formulaId="4415" />
    <Observer id="4419" entityId="jbsXwreFAE2B3BC-vveBdw" name="Fraction of dose-cyclophosphamide_renal_ins" path="cpa_ref_po_300mg|Organism|LargeIntestine|Plasma|cyclophosphamide_renal_ins-CYP2B6 Metabolite|Fraction of dose-cyclophosphamide_renal_ins" persistable="0" formulaId="4420" />
    <Observer id="4451" entityId="cwmvia_7-km4U-PWq2pFHQ" name="Concentration in container" path="cpa_ref_po_300mg|Organism|LargeIntestine|BloodCells|CYP2B6|Concentration in container" unit="µmol/l" persistable="0" formulaId="4452" />
    <Observer id="4458" entityId="AiG29C8fUUOwDVP7LjK-SQ" name="Concentration in container" path="cpa_ref_po_300mg|Organism|LargeIntestine|BloodCells|cyclophosphamide_renal_ins|Concentration in container" unit="µmol/l" persistable="0" formulaId="4459" />
    <Observer id="4463" entityId="tFOVOn5RNUa0CuWbgn5X5A" name="Fraction of dose-cyclophosphamide_renal_ins" path="cpa_ref_po_300mg|Organism|LargeIntestine|BloodCells|cyclophosphamide_renal_ins-CYP2B6 Metabolite|Fraction of dose-cyclophosphamide_renal_ins" persistable="0" formulaId="4464" />
    <Observer id="4485" entityId="1v8XEyXPEEyMM6VIqJuqdA" name="Concentration in container" path="cpa_ref_po_300mg|Organism|LargeIntestine|Interstitial|cyclophosphamide_renal_ins|Concentration in container" unit="µmol/l" persistable="0" formulaId="4486" />
    <Observer id="4508" entityId="bs1PF6m3YUqwDm_x3dk5PA" name="Concentration in container" path="cpa_ref_po_300mg|Organism|LargeIntestine|Intracellular|CYP2B6|Concentration in container" unit="µmol/l" persistable="0" formulaId="4509" />
    <Observer id="4516" entityId="8QKoHKz8lUCMjfFKHXZOlQ" name="Concentration in container" path="cpa_ref_po_300mg|Organism|LargeIntestine|Intracellular|cyclophosphamide_renal_ins|Concentration in container" unit="µmol/l" persistable="0" formulaId="4517" />
    <Observer id="4521" entityId="WEt25ULX_Ueor7YIjHdLEw" name="Fraction of dose-cyclophosphamide_renal_ins" path="cpa_ref_po_300mg|Organism|LargeIntestine|Intracellular|cyclophosphamide_renal_ins-CYP2B6 Metabolite|Fraction of dose-cyclophosphamide_renal_ins" persistable="0" formulaId="4522" />
    <Observer id="4593" entityId="wGms7FgZYEeTtrHZL_Vnnw" name="Concentration in container" path="cpa_ref_po_300mg|Organism|LargeIntestine|Mucosa|Caecum|Plasma|CYP2B6|Concentration in container" unit="µmol/l" persistable="0" formulaId="4594" />
    <Observer id="4600" entityId="tmShbRAN2kKEtUx_cAhbpQ" name="Concentration in container" path="cpa_ref_po_300mg|Organism|LargeIntestine|Mucosa|Caecum|Plasma|cyclophosphamide_renal_ins|Concentration in container" unit="µmol/l" persistable="0" formulaId="4601" />
    <Observer id="4605" entityId="ffNT16nZxU-JkmzBIYCYwQ" name="Fraction of dose-cyclophosphamide_renal_ins" path="cpa_ref_po_300mg|Organism|LargeIntestine|Mucosa|Caecum|Plasma|cyclophosphamide_renal_ins-CYP2B6 Metabolite|Fraction of dose-cyclophosphamide_renal_ins" persistable="0" formulaId="4606" />
    <Observer id="4637" entityId="_Vq_gvXJ1U6Z0oLpAdbx1w" name="Concentration in container" path="cpa_ref_po_300mg|Organism|LargeIntestine|Mucosa|Caecum|BloodCells|CYP2B6|Concentration in container" unit="µmol/l" persistable="0" formulaId="4638" />
    <Observer id="4644" entityId="w4u2Io2I7Eyj4T7GjjMblA" name="Concentration in container" path="cpa_ref_po_300mg|Organism|LargeIntestine|Mucosa|Caecum|BloodCells|cyclophosphamide_renal_ins|Concentration in container" unit="µmol/l" persistable="0" formulaId="4645" />
    <Observer id="4649" entityId="9SdhZ0ehYEib0Os8LRBCLQ" name="Fraction of dose-cyclophosphamide_renal_ins" path="cpa_ref_po_300mg|Organism|LargeIntestine|Mucosa|Caecum|BloodCells|cyclophosphamide_renal_ins-CYP2B6 Metabolite|Fraction of dose-cyclophosphamide_renal_ins" persistable="0" formulaId="4650" />
    <Observer id="4671" entityId="HJk79nfWr0a9adDZ2aDM5Q" name="Concentration in container" path="cpa_ref_po_300mg|Organism|LargeIntestine|Mucosa|Caecum|Interstitial|cyclophosphamide_renal_ins|Concentration in container" unit="µmol/l" persistable="0" formulaId="4672" />
    <Observer id="4694" entityId="4_lJEObT2k-KISeqFweClA" name="Concentration in container" path="cpa_ref_po_300mg|Organism|LargeIntestine|Mucosa|Caecum|Intracellular|CYP2B6|Concentration in container" unit="µmol/l" persistable="0" formulaId="4695" />
    <Observer id="4702" entityId="Encz1512iUOlTsAnNFnxzA" name="Concentration in container" path="cpa_ref_po_300mg|Organism|LargeIntestine|Mucosa|Caecum|Intracellular|cyclophosphamide_renal_ins|Concentration in container" unit="µmol/l" persistable="0" formulaId="4703" />
    <Observer id="4707" entityId="lRdz2A9ZV06uirMtIIi1mg" name="Fraction of dose-cyclophosphamide_renal_ins" path="cpa_ref_po_300mg|Organism|LargeIntestine|Mucosa|Caecum|Intracellular|cyclophosphamide_renal_ins-CYP2B6 Metabolite|Fraction of dose-cyclophosphamide_renal_ins" persistable="0" formulaId="4708" />
    <Observer id="4779" entityId="L3OrFH7Ea0SN6H1-_aBULA" name="Concentration in container" path="cpa_ref_po_300mg|Organism|LargeIntestine|Mucosa|ColonAscendens|Plasma|CYP2B6|Concentration in container" unit="µmol/l" persistable="0" formulaId="4780" />
    <Observer id="4786" entityId="eU2hyPHCU0KIkrscxbqTqA" name="Concentration in container" path="cpa_ref_po_300mg|Organism|LargeIntestine|Mucosa|ColonAscendens|Plasma|cyclophosphamide_renal_ins|Concentration in container" unit="µmol/l" persistable="0" formulaId="4787" />
    <Observer id="4791" entityId="jEc1w5-30UKGGgqRqvflTg" name="Fraction of dose-cyclophosphamide_renal_ins" path="cpa_ref_po_300mg|Organism|LargeIntestine|Mucosa|ColonAscendens|Plasma|cyclophosphamide_renal_ins-CYP2B6 Metabolite|Fraction of dose-cyclophosphamide_renal_ins" persistable="0" formulaId="4792" />
    <Observer id="4823" entityId="VqJHHmwQOEWTD7MA8YvuHw" name="Concentration in container" path="cpa_ref_po_300mg|Organism|LargeIntestine|Mucosa|ColonAscendens|BloodCells|CYP2B6|Concentration in container" unit="µmol/l" persistable="0" formulaId="4824" />
    <Observer id="4830" entityId="ubbRKkE6VEyeQPZef4DAzw" name="Concentration in container" path="cpa_ref_po_300mg|Organism|LargeIntestine|Mucosa|ColonAscendens|BloodCells|cyclophosphamide_renal_ins|Concentration in container" unit="µmol/l" persistable="0" formulaId="4831" />
    <Observer id="4835" entityId="6InS_QVuVkqxCd_7I5W6ZA" name="Fraction of dose-cyclophosphamide_renal_ins" path="cpa_ref_po_300mg|Organism|LargeIntestine|Mucosa|ColonAscendens|BloodCells|cyclophosphamide_renal_ins-CYP2B6 Metabolite|Fraction of dose-cyclophosphamide_renal_ins" persistable="0" formulaId="4836" />
    <Observer id="4857" entityId="BczyyrCbuE-G69P7SzEq2g" name="Concentration in container" path="cpa_ref_po_300mg|Organism|LargeIntestine|Mucosa|ColonAscendens|Interstitial|cyclophosphamide_renal_ins|Concentration in container" unit="µmol/l" persistable="0" formulaId="4858" />
    <Observer id="4880" entityId="_wE9IeVttUuMR3w5jwCuUA" name="Concentration in container" path="cpa_ref_po_300mg|Organism|LargeIntestine|Mucosa|ColonAscendens|Intracellular|CYP2B6|Concentration in container" unit="µmol/l" persistable="0" formulaId="4881" />
    <Observer id="4888" entityId="U8a7Wf-EQEyd_GAvj0MLCw" name="Concentration in container" path="cpa_ref_po_300mg|Organism|LargeIntestine|Mucosa|ColonAscendens|Intracellular|cyclophosphamide_renal_ins|Concentration in container" unit="µmol/l" persistable="0" formulaId="4889" />
    <Observer id="4893" entityId="y9YLp2drc0WpC79UGGBhZw" name="Fraction of dose-cyclophosphamide_renal_ins" path="cpa_ref_po_300mg|Organism|LargeIntestine|Mucosa|ColonAscendens|Intracellular|cyclophosphamide_renal_ins-CYP2B6 Metabolite|Fraction of dose-cyclophosphamide_renal_ins" persistable="0" formulaId="4894" />
    <Observer id="4965" entityId="WIQs6WJtkkasBgkv4G3iBg" name="Concentration in container" path="cpa_ref_po_300mg|Organism|LargeIntestine|Mucosa|ColonTransversum|Plasma|CYP2B6|Concentration in container" unit="µmol/l" persistable="0" formulaId="4966" />
    <Observer id="4972" entityId="b9yWyu6G3UK8uR3i8q0A7Q" name="Concentration in container" path="cpa_ref_po_300mg|Organism|LargeIntestine|Mucosa|ColonTransversum|Plasma|cyclophosphamide_renal_ins|Concentration in container" unit="µmol/l" persistable="0" formulaId="4973" />
    <Observer id="4977" entityId="OcHIKRdnvESJCSeyVAJIxw" name="Fraction of dose-cyclophosphamide_renal_ins" path="cpa_ref_po_300mg|Organism|LargeIntestine|Mucosa|ColonTransversum|Plasma|cyclophosphamide_renal_ins-CYP2B6 Metabolite|Fraction of dose-cyclophosphamide_renal_ins" persistable="0" formulaId="4978" />
    <Observer id="5009" entityId="nlNYDv6ulk6MZoLL9Ynyow" name="Concentration in container" path="cpa_ref_po_300mg|Organism|LargeIntestine|Mucosa|ColonTransversum|BloodCells|CYP2B6|Concentration in container" unit="µmol/l" persistable="0" formulaId="5010" />
    <Observer id="5016" entityId="NZ5oTTczb0SUJdAW1Hj6Pw" name="Concentration in container" path="cpa_ref_po_300mg|Organism|LargeIntestine|Mucosa|ColonTransversum|BloodCells|cyclophosphamide_renal_ins|Concentration in container" unit="µmol/l" persistable="0" formulaId="5017" />
    <Observer id="5021" entityId="cbhVT34410SrTDXYr6FFZA" name="Fraction of dose-cyclophosphamide_renal_ins" path="cpa_ref_po_300mg|Organism|LargeIntestine|Mucosa|ColonTransversum|BloodCells|cyclophosphamide_renal_ins-CYP2B6 Metabolite|Fraction of dose-cyclophosphamide_renal_ins" persistable="0" formulaId="5022" />
    <Observer id="5043" entityId="mFhk0nt6lkSpJeR2d3ChEA" name="Concentration in container" path="cpa_ref_po_300mg|Organism|LargeIntestine|Mucosa|ColonTransversum|Interstitial|cyclophosphamide_renal_ins|Concentration in container" unit="µmol/l" persistable="0" formulaId="5044" />
    <Observer id="5066" entityId="HqvjAO_-zk2THmZhHhufaQ" name="Concentration in container" path="cpa_ref_po_300mg|Organism|LargeIntestine|Mucosa|ColonTransversum|Intracellular|CYP2B6|Concentration in container" unit="µmol/l" persistable="0" formulaId="5067" />
    <Observer id="5074" entityId="rGT5-wkWYkuDkSaqspLYgw" name="Concentration in container" path="cpa_ref_po_300mg|Organism|LargeIntestine|Mucosa|ColonTransversum|Intracellular|cyclophosphamide_renal_ins|Concentration in container" unit="µmol/l" persistable="0" formulaId="5075" />
    <Observer id="5079" entityId="bTKdK_eyYUSSCsL2UmIVMw" name="Fraction of dose-cyclophosphamide_renal_ins" path="cpa_ref_po_300mg|Organism|LargeIntestine|Mucosa|ColonTransversum|Intracellular|cyclophosphamide_renal_ins-CYP2B6 Metabolite|Fraction of dose-cyclophosphamide_renal_ins" persistable="0" formulaId="5080" />
    <Observer id="5151" entityId="TyDKZQ14N0G5NukEH6lPiA" name="Concentration in container" path="cpa_ref_po_300mg|Organism|LargeIntestine|Mucosa|ColonDescendens|Plasma|CYP2B6|Concentration in container" unit="µmol/l" persistable="0" formulaId="5152" />
    <Observer id="5158" entityId="3ghTAe9w10up16YiJvi8dw" name="Concentration in container" path="cpa_ref_po_300mg|Organism|LargeIntestine|Mucosa|ColonDescendens|Plasma|cyclophosphamide_renal_ins|Concentration in container" unit="µmol/l" persistable="0" formulaId="5159" />
    <Observer id="5163" entityId="w3dfOUQxeE-YdYHEizojuA" name="Fraction of dose-cyclophosphamide_renal_ins" path="cpa_ref_po_300mg|Organism|LargeIntestine|Mucosa|ColonDescendens|Plasma|cyclophosphamide_renal_ins-CYP2B6 Metabolite|Fraction of dose-cyclophosphamide_renal_ins" persistable="0" formulaId="5164" />
    <Observer id="5195" entityId="OtpkJccgP0OXJfsqySEVnA" name="Concentration in container" path="cpa_ref_po_300mg|Organism|LargeIntestine|Mucosa|ColonDescendens|BloodCells|CYP2B6|Concentration in container" unit="µmol/l" persistable="0" formulaId="5196" />
    <Observer id="5202" entityId="KTb3K6mcf0Wq_bdFPUk0IA" name="Concentration in container" path="cpa_ref_po_300mg|Organism|LargeIntestine|Mucosa|ColonDescendens|BloodCells|cyclophosphamide_renal_ins|Concentration in container" unit="µmol/l" persistable="0" formulaId="5203" />
    <Observer id="5207" entityId="U4c-3tN70E6I15ziaxD2uQ" name="Fraction of dose-cyclophosphamide_renal_ins" path="cpa_ref_po_300mg|Organism|LargeIntestine|Mucosa|ColonDescendens|BloodCells|cyclophosphamide_renal_ins-CYP2B6 Metabolite|Fraction of dose-cyclophosphamide_renal_ins" persistable="0" formulaId="5208" />
    <Observer id="5229" entityId="0vKd5UjHeEOVvv1o_GBAgA" name="Concentration in container" path="cpa_ref_po_300mg|Organism|LargeIntestine|Mucosa|ColonDescendens|Interstitial|cyclophosphamide_renal_ins|Concentration in container" unit="µmol/l" persistable="0" formulaId="5230" />
    <Observer id="5252" entityId="E0I263HPZEad0GH0cHRNuA" name="Concentration in container" path="cpa_ref_po_300mg|Organism|LargeIntestine|Mucosa|ColonDescendens|Intracellular|CYP2B6|Concentration in container" unit="µmol/l" persistable="0" formulaId="5253" />
    <Observer id="5260" entityId="0Z0Qp7KBxEu3_Qta543GVg" name="Concentration in container" path="cpa_ref_po_300mg|Organism|LargeIntestine|Mucosa|ColonDescendens|Intracellular|cyclophosphamide_renal_ins|Concentration in container" unit="µmol/l" persistable="0" formulaId="5261" />
    <Observer id="5265" entityId="pd-rAx94eE2yCzNz2JPgRA" name="Fraction of dose-cyclophosphamide_renal_ins" path="cpa_ref_po_300mg|Organism|LargeIntestine|Mucosa|ColonDescendens|Intracellular|cyclophosphamide_renal_ins-CYP2B6 Metabolite|Fraction of dose-cyclophosphamide_renal_ins" persistable="0" formulaId="5266" />
    <Observer id="5337" entityId="oLSwGOLo4UG6c6xv05DzJA" name="Concentration in container" path="cpa_ref_po_300mg|Organism|LargeIntestine|Mucosa|ColonSigmoid|Plasma|CYP2B6|Concentration in container" unit="µmol/l" persistable="0" formulaId="5338" />
    <Observer id="5344" entityId="K8SF4bLiTUGPfkPStFk7wg" name="Concentration in container" path="cpa_ref_po_300mg|Organism|LargeIntestine|Mucosa|ColonSigmoid|Plasma|cyclophosphamide_renal_ins|Concentration in container" unit="µmol/l" persistable="0" formulaId="5345" />
    <Observer id="5349" entityId="Z3PKg4N3DEmU6RrVNKiAnA" name="Fraction of dose-cyclophosphamide_renal_ins" path="cpa_ref_po_300mg|Organism|LargeIntestine|Mucosa|ColonSigmoid|Plasma|cyclophosphamide_renal_ins-CYP2B6 Metabolite|Fraction of dose-cyclophosphamide_renal_ins" persistable="0" formulaId="5350" />
    <Observer id="5381" entityId="_bDbhoth806QPIN-z0Qu6w" name="Concentration in container" path="cpa_ref_po_300mg|Organism|LargeIntestine|Mucosa|ColonSigmoid|BloodCells|CYP2B6|Concentration in container" unit="µmol/l" persistable="0" formulaId="5382" />
    <Observer id="5388" entityId="eaV_cEBalE-Cek2LNAG6yg" name="Concentration in container" path="cpa_ref_po_300mg|Organism|LargeIntestine|Mucosa|ColonSigmoid|BloodCells|cyclophosphamide_renal_ins|Concentration in container" unit="µmol/l" persistable="0" formulaId="5389" />
    <Observer id="5393" entityId="yytcHSivJUi7oJvxLPo7Zw" name="Fraction of dose-cyclophosphamide_renal_ins" path="cpa_ref_po_300mg|Organism|LargeIntestine|Mucosa|ColonSigmoid|BloodCells|cyclophosphamide_renal_ins-CYP2B6 Metabolite|Fraction of dose-cyclophosphamide_renal_ins" persistable="0" formulaId="5394" />
    <Observer id="5415" entityId="d-3wBLqfXkC9eo3UHX_jzQ" name="Concentration in container" path="cpa_ref_po_300mg|Organism|LargeIntestine|Mucosa|ColonSigmoid|Interstitial|cyclophosphamide_renal_ins|Concentration in container" unit="µmol/l" persistable="0" formulaId="5416" />
    <Observer id="5438" entityId="-Hs9-rkfGEi_lyk7CDHhWw" name="Concentration in container" path="cpa_ref_po_300mg|Organism|LargeIntestine|Mucosa|ColonSigmoid|Intracellular|CYP2B6|Concentration in container" unit="µmol/l" persistable="0" formulaId="5439" />
    <Observer id="5446" entityId="svb9kVZg6UWBZDnUQQFTlw" name="Concentration in container" path="cpa_ref_po_300mg|Organism|LargeIntestine|Mucosa|ColonSigmoid|Intracellular|cyclophosphamide_renal_ins|Concentration in container" unit="µmol/l" persistable="0" formulaId="5447" />
    <Observer id="5451" entityId="lSL899yyEUerDYzaAs0uHQ" name="Fraction of dose-cyclophosphamide_renal_ins" path="cpa_ref_po_300mg|Organism|LargeIntestine|Mucosa|ColonSigmoid|Intracellular|cyclophosphamide_renal_ins-CYP2B6 Metabolite|Fraction of dose-cyclophosphamide_renal_ins" persistable="0" formulaId="5452" />
    <Observer id="5523" entityId="2hWrluujfECFr5Matl5zwA" name="Concentration in container" path="cpa_ref_po_300mg|Organism|LargeIntestine|Mucosa|Rectum|Plasma|CYP2B6|Concentration in container" unit="µmol/l" persistable="0" formulaId="5524" />
    <Observer id="5530" entityId="XkJb5URSAUCe2CVM5MsnxQ" name="Concentration in container" path="cpa_ref_po_300mg|Organism|LargeIntestine|Mucosa|Rectum|Plasma|cyclophosphamide_renal_ins|Concentration in container" unit="µmol/l" persistable="0" formulaId="5531" />
    <Observer id="5535" entityId="sTCmSwn2b0ef1CEBIPYhQA" name="Fraction of dose-cyclophosphamide_renal_ins" path="cpa_ref_po_300mg|Organism|LargeIntestine|Mucosa|Rectum|Plasma|cyclophosphamide_renal_ins-CYP2B6 Metabolite|Fraction of dose-cyclophosphamide_renal_ins" persistable="0" formulaId="5536" />
    <Observer id="5567" entityId="3w4ppvLMq0eUAPf3nxyM6A" name="Concentration in container" path="cpa_ref_po_300mg|Organism|LargeIntestine|Mucosa|Rectum|BloodCells|CYP2B6|Concentration in container" unit="µmol/l" persistable="0" formulaId="5568" />
    <Observer id="5574" entityId="5hWPR7pzikWGtgqYdmY7pA" name="Concentration in container" path="cpa_ref_po_300mg|Organism|LargeIntestine|Mucosa|Rectum|BloodCells|cyclophosphamide_renal_ins|Concentration in container" unit="µmol/l" persistable="0" formulaId="5575" />
    <Observer id="5579" entityId="ZP6juaqWIk-OMnX_lyv-EA" name="Fraction of dose-cyclophosphamide_renal_ins" path="cpa_ref_po_300mg|Organism|LargeIntestine|Mucosa|Rectum|BloodCells|cyclophosphamide_renal_ins-CYP2B6 Metabolite|Fraction of dose-cyclophosphamide_renal_ins" persistable="0" formulaId="5580" />
    <Observer id="5601" entityId="3wNNtqhrwUeLUqu3Z0DlCw" name="Concentration in container" path="cpa_ref_po_300mg|Organism|LargeIntestine|Mucosa|Rectum|Interstitial|cyclophosphamide_renal_ins|Concentration in container" unit="µmol/l" persistable="0" formulaId="5602" />
    <Observer id="5624" entityId="brC74fXeg0Omspwk3a8cFQ" name="Concentration in container" path="cpa_ref_po_300mg|Organism|LargeIntestine|Mucosa|Rectum|Intracellular|CYP2B6|Concentration in container" unit="µmol/l" persistable="0" formulaId="5625" />
    <Observer id="5632" entityId="l_waRAGrhUiZXK_AlxP6zA" name="Concentration in container" path="cpa_ref_po_300mg|Organism|LargeIntestine|Mucosa|Rectum|Intracellular|cyclophosphamide_renal_ins|Concentration in container" unit="µmol/l" persistable="0" formulaId="5633" />
    <Observer id="5637" entityId="IdCgKsofRU6UJoXarQCjpg" name="Fraction of dose-cyclophosphamide_renal_ins" path="cpa_ref_po_300mg|Organism|LargeIntestine|Mucosa|Rectum|Intracellular|cyclophosphamide_renal_ins-CYP2B6 Metabolite|Fraction of dose-cyclophosphamide_renal_ins" persistable="0" formulaId="5638" />
    <Observer id="5647" entityId="ydVEhUAHoUWzV2F_7h2ghg" name="Interstitial Unbound" path="cpa_ref_po_300mg|Organism|LargeIntestine|cyclophosphamide_renal_ins|Interstitial Unbound" unit="µmol/l" persistable="0" formulaId="5648" />
    <Observer id="5649" entityId="GtP9qZOpVUWAZItL5aBUJA" name="Intracellular Unbound" path="cpa_ref_po_300mg|Organism|LargeIntestine|cyclophosphamide_renal_ins|Intracellular Unbound" unit="µmol/l" persistable="0" formulaId="5650" />
    <Observer id="5651" entityId="cQUmbvGQr0SfCtO3YgkkIg" name="Total Tissue (Large Intestine)" path="cpa_ref_po_300mg|Organism|LargeIntestine|cyclophosphamide_renal_ins|Total Tissue (Large Intestine)" unit="µmol/l" persistable="0" formulaId="5652" />
    <Observer id="5800" entityId="7beZ9qRdgkqFb_CxtFB7gQ" name="Concentration in container" path="cpa_ref_po_300mg|Organism|Liver|Periportal|Plasma|CYP2B6|Concentration in container" unit="µmol/l" persistable="0" formulaId="5801" />
    <Observer id="5807" entityId="oSiujRFkqkKZa_MyltHzAA" name="Concentration in container" path="cpa_ref_po_300mg|Organism|Liver|Periportal|Plasma|cyclophosphamide_renal_ins|Concentration in container" unit="µmol/l" persistable="0" formulaId="5808" />
    <Observer id="5812" entityId="Nz9whAMZSUyhgxNMhn8s7g" name="Fraction of dose-cyclophosphamide_renal_ins" path="cpa_ref_po_300mg|Organism|Liver|Periportal|Plasma|cyclophosphamide_renal_ins-CYP2B6 Metabolite|Fraction of dose-cyclophosphamide_renal_ins" persistable="0" formulaId="5813" />
    <Observer id="5844" entityId="jDZKQ5mZ2kaIe0jdjSpP1A" name="Concentration in container" path="cpa_ref_po_300mg|Organism|Liver|Periportal|BloodCells|CYP2B6|Concentration in container" unit="µmol/l" persistable="0" formulaId="5845" />
    <Observer id="5851" entityId="rIJ7R6iGBEyxCAXpzuoG3g" name="Concentration in container" path="cpa_ref_po_300mg|Organism|Liver|Periportal|BloodCells|cyclophosphamide_renal_ins|Concentration in container" unit="µmol/l" persistable="0" formulaId="5852" />
    <Observer id="5856" entityId="w8cXg1u4iEWFsOACkBLayA" name="Fraction of dose-cyclophosphamide_renal_ins" path="cpa_ref_po_300mg|Organism|Liver|Periportal|BloodCells|cyclophosphamide_renal_ins-CYP2B6 Metabolite|Fraction of dose-cyclophosphamide_renal_ins" persistable="0" formulaId="5857" />
    <Observer id="5878" entityId="wVp5N4o-40SCrztfHd1YqA" name="Concentration in container" path="cpa_ref_po_300mg|Organism|Liver|Periportal|Interstitial|cyclophosphamide_renal_ins|Concentration in container" unit="µmol/l" persistable="0" formulaId="5879" />
    <Observer id="5903" entityId="34pDFZoDtkScAeeAQVNf7g" name="Concentration in container" path="cpa_ref_po_300mg|Organism|Liver|Periportal|Intracellular|CYP2B6|Concentration in container" unit="µmol/l" persistable="0" formulaId="5904" />
    <Observer id="5924" entityId="CXmCRoXR60mMP6nC8KCz8A" name="Concentration in container" path="cpa_ref_po_300mg|Organism|Liver|Periportal|Intracellular|Undefined Liver Transporter|Concentration in container" unit="µmol/l" persistable="0" formulaId="5925" />
    <Observer id="5932" entityId="KKHlxw5TJkuEAEswYaE9mQ" name="Concentration in container" path="cpa_ref_po_300mg|Organism|Liver|Periportal|Intracellular|cyclophosphamide_renal_ins|Concentration in container" unit="µmol/l" persistable="0" formulaId="5933" />
    <Observer id="5937" entityId="BV8ebSxCCkSMsKK87hZfgg" name="Fraction of dose-cyclophosphamide_renal_ins" path="cpa_ref_po_300mg|Organism|Liver|Periportal|Intracellular|cyclophosphamide_renal_ins-CYP2B6 Metabolite|Fraction of dose-cyclophosphamide_renal_ins" persistable="0" formulaId="5938" />
    <Observer id="5947" entityId="FH6KnwqfOkGG3nYgaNw_Gg" name="Interstitial Unbound" path="cpa_ref_po_300mg|Organism|Liver|Periportal|cyclophosphamide_renal_ins|Interstitial Unbound" unit="µmol/l" persistable="0" formulaId="5948" />
    <Observer id="5949" entityId="MUBmdH2Wp0mlmsJotBHDww" name="Intracellular Unbound" path="cpa_ref_po_300mg|Organism|Liver|Periportal|cyclophosphamide_renal_ins|Intracellular Unbound" unit="µmol/l" persistable="0" formulaId="5950" />
    <Observer id="5951" entityId="QoxBLezczUi2xBzH6LnM4Q" name="Tissue" path="cpa_ref_po_300mg|Organism|Liver|Periportal|cyclophosphamide_renal_ins|Tissue" unit="µmol/l" persistable="0" formulaId="5952" />
    <Observer id="6051" entityId="h2RoynDZkkC-wjJV_EIBvw" name="Concentration in container" path="cpa_ref_po_300mg|Organism|Liver|Pericentral|Plasma|CYP2B6|Concentration in container" unit="µmol/l" persistable="0" formulaId="6052" />
    <Observer id="6058" entityId="frIZlHJ-VE6USxdQla3EWA" name="Concentration in container" path="cpa_ref_po_300mg|Organism|Liver|Pericentral|Plasma|cyclophosphamide_renal_ins|Concentration in container" unit="µmol/l" persistable="0" formulaId="6059" />
    <Observer id="6063" entityId="-sZOC9ShnEy8x6Hi6p7akQ" name="Fraction of dose-cyclophosphamide_renal_ins" path="cpa_ref_po_300mg|Organism|Liver|Pericentral|Plasma|cyclophosphamide_renal_ins-CYP2B6 Metabolite|Fraction of dose-cyclophosphamide_renal_ins" persistable="0" formulaId="6064" />
    <Observer id="6095" entityId="VmCIx0_Ax0uDWCKIOaPiNw" name="Concentration in container" path="cpa_ref_po_300mg|Organism|Liver|Pericentral|BloodCells|CYP2B6|Concentration in container" unit="µmol/l" persistable="0" formulaId="6096" />
    <Observer id="6102" entityId="NDifiDCxzEaR4rIQKb8Rbw" name="Concentration in container" path="cpa_ref_po_300mg|Organism|Liver|Pericentral|BloodCells|cyclophosphamide_renal_ins|Concentration in container" unit="µmol/l" persistable="0" formulaId="6103" />
    <Observer id="6107" entityId="DdFh_LGWE0GIq7dft2CYZg" name="Fraction of dose-cyclophosphamide_renal_ins" path="cpa_ref_po_300mg|Organism|Liver|Pericentral|BloodCells|cyclophosphamide_renal_ins-CYP2B6 Metabolite|Fraction of dose-cyclophosphamide_renal_ins" persistable="0" formulaId="6108" />
    <Observer id="6128" entityId="sQuHwSrRSESh3TM0QGkf1Q" name="Concentration in container" path="cpa_ref_po_300mg|Organism|Liver|Pericentral|Interstitial|cyclophosphamide_renal_ins|Concentration in container" unit="µmol/l" persistable="0" formulaId="6129" />
    <Observer id="6152" entityId="U9KTulooCUebKvaODuamvw" name="Concentration in container" path="cpa_ref_po_300mg|Organism|Liver|Pericentral|Intracellular|CYP2B6|Concentration in container" unit="µmol/l" persistable="0" formulaId="6153" />
    <Observer id="6170" entityId="4EHF0O5A8EOjuTGRSGN79g" name="Concentration in container" path="cpa_ref_po_300mg|Organism|Liver|Pericentral|Intracellular|Undefined Liver Transporter|Concentration in container" unit="µmol/l" persistable="0" formulaId="6171" />
    <Observer id="6177" entityId="nmPhABqC0kmleQAeocKQXg" name="Concentration in container" path="cpa_ref_po_300mg|Organism|Liver|Pericentral|Intracellular|cyclophosphamide_renal_ins|Concentration in container" unit="µmol/l" persistable="0" formulaId="6178" />
    <Observer id="6182" entityId="3tKoffofuUC125tByr7EKg" name="Fraction of dose-cyclophosphamide_renal_ins" path="cpa_ref_po_300mg|Organism|Liver|Pericentral|Intracellular|cyclophosphamide_renal_ins-CYP2B6 Metabolite|Fraction of dose-cyclophosphamide_renal_ins" persistable="0" formulaId="6183" />
    <Observer id="6192" entityId="146eJntonEWJkPDYK2JJuA" name="Interstitial Unbound" path="cpa_ref_po_300mg|Organism|Liver|Pericentral|cyclophosphamide_renal_ins|Interstitial Unbound" unit="µmol/l" persistable="0" formulaId="6193" />
    <Observer id="6194" entityId="dEGuLn-1fk6MsPsHUnsbkw" name="Intracellular Unbound" path="cpa_ref_po_300mg|Organism|Liver|Pericentral|cyclophosphamide_renal_ins|Intracellular Unbound" unit="µmol/l" persistable="0" formulaId="6195" />
    <Observer id="6196" entityId="4gg_nq9Tvk-yAcGnWr00iQ" name="Tissue" path="cpa_ref_po_300mg|Organism|Liver|Pericentral|cyclophosphamide_renal_ins|Tissue" unit="µmol/l" persistable="0" formulaId="6197" />
    <Observer id="6200" entityId="iD8slAnoLE2F91x_3mgFFw" name="Concentration in container (Liver, Plasma)" path="cpa_ref_po_300mg|Organism|Liver|Plasma|cyclophosphamide_renal_ins|Concentration in container (Liver, Plasma)" unit="µmol/l" persistable="0" formulaId="6201" />
    <Observer id="6202" entityId="dzMzLaVRkUGSUGQxlmkeAQ" name="Fraction of dose-cyclophosphamide_renal_ins-Liver-Plasma" path="cpa_ref_po_300mg|Organism|Liver|Plasma|cyclophosphamide_renal_ins-CYP2B6 Metabolite|Fraction of dose-cyclophosphamide_renal_ins-Liver-Plasma" persistable="0" formulaId="6203" />
    <Observer id="6206" entityId="cgcAkONxd0OJXr3tWjt0AA" name="Concentration in container (Liver, BloodCells)" path="cpa_ref_po_300mg|Organism|Liver|BloodCells|cyclophosphamide_renal_ins|Concentration in container (Liver, BloodCells)" unit="µmol/l" persistable="0" formulaId="6207" />
    <Observer id="6208" entityId="dYbPkHlKWEeEMYU8iR6b8g" name="Fraction of dose-cyclophosphamide_renal_ins-Liver-BloodCells" path="cpa_ref_po_300mg|Organism|Liver|BloodCells|cyclophosphamide_renal_ins-CYP2B6 Metabolite|Fraction of dose-cyclophosphamide_renal_ins-Liver-BloodCells" persistable="0" formulaId="6209" />
    <Observer id="6214" entityId="j0rd3DU7f0OGu0hQoe7laA" name="Concentration in container (Liver, Interstitial)" path="cpa_ref_po_300mg|Organism|Liver|Interstitial|cyclophosphamide_renal_ins|Concentration in container (Liver, Interstitial)" unit="µmol/l" persistable="0" formulaId="6215" />
    <Observer id="6218" entityId="czfIrVizB0-dNBGNw-oq1Q" name="Concentration in container (Liver, Intracellular)" path="cpa_ref_po_300mg|Organism|Liver|Intracellular|cyclophosphamide_renal_ins|Concentration in container (Liver, Intracellular)" unit="µmol/l" persistable="0" formulaId="6219" />
    <Observer id="6220" entityId="HyIsKlCqtEGq35bK1h16gg" name="Fraction of dose-cyclophosphamide_renal_ins-Liver-Intracellular" path="cpa_ref_po_300mg|Organism|Liver|Intracellular|cyclophosphamide_renal_ins-CYP2B6 Metabolite|Fraction of dose-cyclophosphamide_renal_ins-Liver-Intracellular" persistable="0" formulaId="6221" />
    <Observer id="6222" entityId="psjWm-Ms1USX2V4QwHEZFw" name="Interstitial Unbound (Liver)" path="cpa_ref_po_300mg|Organism|Liver|cyclophosphamide_renal_ins|Interstitial Unbound (Liver)" unit="µmol/l" persistable="0" formulaId="6223" />
    <Observer id="6224" entityId="zeTFD4HPA0e1HhR71zkNLA" name="Intracellular Unbound (Liver)" path="cpa_ref_po_300mg|Organism|Liver|cyclophosphamide_renal_ins|Intracellular Unbound (Liver)" unit="µmol/l" persistable="0" formulaId="6225" />
    <Observer id="6226" entityId="_dSgcL0V8kCxON8o8iRz0A" name="Tissue (Liver)" path="cpa_ref_po_300mg|Organism|Liver|cyclophosphamide_renal_ins|Tissue (Liver)" unit="µmol/l" persistable="0" formulaId="6227" />
    <Observer id="6296" entityId="bg5zedky0Eq-a8GypvcQuA" name="Concentration in container" path="cpa_ref_po_300mg|Organism|Lung|Plasma|CYP2B6|Concentration in container" unit="µmol/l" persistable="0" formulaId="6297" />
    <Observer id="6303" entityId="sBwFh3YNNkOi619oNa_O0g" name="Concentration in container" path="cpa_ref_po_300mg|Organism|Lung|Plasma|cyclophosphamide_renal_ins|Concentration in container" unit="µmol/l" persistable="0" formulaId="6304" />
    <Observer id="6308" entityId="C0Lh_lMrN0GZiA_IsCi4dA" name="Fraction of dose-cyclophosphamide_renal_ins" path="cpa_ref_po_300mg|Organism|Lung|Plasma|cyclophosphamide_renal_ins-CYP2B6 Metabolite|Fraction of dose-cyclophosphamide_renal_ins" persistable="0" formulaId="6309" />
    <Observer id="6340" entityId="Q_8q3IosDkyRzwPT6cpCGQ" name="Concentration in container" path="cpa_ref_po_300mg|Organism|Lung|BloodCells|CYP2B6|Concentration in container" unit="µmol/l" persistable="0" formulaId="6341" />
    <Observer id="6347" entityId="ogQ2b8pdyEuby4W7-rUh3Q" name="Concentration in container" path="cpa_ref_po_300mg|Organism|Lung|BloodCells|cyclophosphamide_renal_ins|Concentration in container" unit="µmol/l" persistable="0" formulaId="6348" />
    <Observer id="6352" entityId="dIuDK86EZUWTXvf6BZR95A" name="Fraction of dose-cyclophosphamide_renal_ins" path="cpa_ref_po_300mg|Organism|Lung|BloodCells|cyclophosphamide_renal_ins-CYP2B6 Metabolite|Fraction of dose-cyclophosphamide_renal_ins" persistable="0" formulaId="6353" />
    <Observer id="6374" entityId="VwcKQK4T-0qegciQ1vWb5w" name="Concentration in container" path="cpa_ref_po_300mg|Organism|Lung|Interstitial|cyclophosphamide_renal_ins|Concentration in container" unit="µmol/l" persistable="0" formulaId="6375" />
    <Observer id="6397" entityId="Ae_PeBFtXkCfmxgC1YcW3A" name="Concentration in container" path="cpa_ref_po_300mg|Organism|Lung|Intracellular|CYP2B6|Concentration in container" unit="µmol/l" persistable="0" formulaId="6398" />
    <Observer id="6405" entityId="rX6XYk_fGEul1TugpeFgHg" name="Concentration in container" path="cpa_ref_po_300mg|Organism|Lung|Intracellular|cyclophosphamide_renal_ins|Concentration in container" unit="µmol/l" persistable="0" formulaId="6406" />
    <Observer id="6410" entityId="V-RmHIfoqEuqHpmARlYGgg" name="Fraction of dose-cyclophosphamide_renal_ins" path="cpa_ref_po_300mg|Organism|Lung|Intracellular|cyclophosphamide_renal_ins-CYP2B6 Metabolite|Fraction of dose-cyclophosphamide_renal_ins" persistable="0" formulaId="6411" />
    <Observer id="6420" entityId="9146LxgJcUSa88CQvWpa9A" name="Interstitial Unbound" path="cpa_ref_po_300mg|Organism|Lung|cyclophosphamide_renal_ins|Interstitial Unbound" unit="µmol/l" persistable="0" formulaId="6421" />
    <Observer id="6422" entityId="2KGeSgJDH0qzHJIfz5SD0w" name="Intracellular Unbound" path="cpa_ref_po_300mg|Organism|Lung|cyclophosphamide_renal_ins|Intracellular Unbound" unit="µmol/l" persistable="0" formulaId="6423" />
    <Observer id="6424" entityId="bDnUuj8WjkCOxSISjTnp4Q" name="Tissue" path="cpa_ref_po_300mg|Organism|Lung|cyclophosphamide_renal_ins|Tissue" unit="µmol/l" persistable="0" formulaId="6425" />
    <Observer id="6505" entityId="_KlClVlSO0GUue_c2Qgmcg" name="Concentration in container" path="cpa_ref_po_300mg|Organism|Muscle|Plasma|CYP2B6|Concentration in container" unit="µmol/l" persistable="0" formulaId="6506" />
    <Observer id="6511" entityId="dsaDLKOQC0WF3d-mVGQGFw" name="Concentration in container" path="cpa_ref_po_300mg|Organism|Muscle|Plasma|cyclophosphamide_renal_ins|Concentration in container" unit="µmol/l" persistable="0" formulaId="6512" />
    <Observer id="6516" entityId="iYMgEJGtCES3KVBLgvXzbA" name="Fraction of dose-cyclophosphamide_renal_ins" path="cpa_ref_po_300mg|Organism|Muscle|Plasma|cyclophosphamide_renal_ins-CYP2B6 Metabolite|Fraction of dose-cyclophosphamide_renal_ins" persistable="0" formulaId="6517" />
    <Observer id="6548" entityId="9enOpYVO406bs9_-LW_a9A" name="Concentration in container" path="cpa_ref_po_300mg|Organism|Muscle|BloodCells|CYP2B6|Concentration in container" unit="µmol/l" persistable="0" formulaId="6549" />
    <Observer id="6554" entityId="A01KXuB8xUuhCJ-ds9dHsA" name="Concentration in container" path="cpa_ref_po_300mg|Organism|Muscle|BloodCells|cyclophosphamide_renal_ins|Concentration in container" unit="µmol/l" persistable="0" formulaId="6555" />
    <Observer id="6559" entityId="13P_Mk9JEESp_RQr3GXMMg" name="Fraction of dose-cyclophosphamide_renal_ins" path="cpa_ref_po_300mg|Organism|Muscle|BloodCells|cyclophosphamide_renal_ins-CYP2B6 Metabolite|Fraction of dose-cyclophosphamide_renal_ins" persistable="0" formulaId="6560" />
    <Observer id="6581" entityId="mcsAO7UXqUScVXtZjd1RAg" name="Concentration in container" path="cpa_ref_po_300mg|Organism|Muscle|Interstitial|cyclophosphamide_renal_ins|Concentration in container" unit="µmol/l" persistable="0" formulaId="6582" />
    <Observer id="6604" entityId="MSeKGBzJFkq0XwFKH2rxKA" name="Concentration in container" path="cpa_ref_po_300mg|Organism|Muscle|Intracellular|CYP2B6|Concentration in container" unit="µmol/l" persistable="0" formulaId="6605" />
    <Observer id="6612" entityId="OT5PnIzWs0StQ7MotilG-g" name="Concentration in container" path="cpa_ref_po_300mg|Organism|Muscle|Intracellular|cyclophosphamide_renal_ins|Concentration in container" unit="µmol/l" persistable="0" formulaId="6613" />
    <Observer id="6617" entityId="zTO9l1IDskqytMw0w456-g" name="Fraction of dose-cyclophosphamide_renal_ins" path="cpa_ref_po_300mg|Organism|Muscle|Intracellular|cyclophosphamide_renal_ins-CYP2B6 Metabolite|Fraction of dose-cyclophosphamide_renal_ins" persistable="0" formulaId="6618" />
    <Observer id="6627" entityId="gK_mg5Ju3EawiT5Q_491lw" name="Interstitial Unbound" path="cpa_ref_po_300mg|Organism|Muscle|cyclophosphamide_renal_ins|Interstitial Unbound" unit="µmol/l" persistable="0" formulaId="6628" />
    <Observer id="6629" entityId="LmFS2N1z0E2D4Bfetkl8PQ" name="Intracellular Unbound" path="cpa_ref_po_300mg|Organism|Muscle|cyclophosphamide_renal_ins|Intracellular Unbound" unit="µmol/l" persistable="0" formulaId="6630" />
    <Observer id="6631" entityId="--0MrvgjMUWW5cjMOMxNsg" name="Tissue" path="cpa_ref_po_300mg|Organism|Muscle|cyclophosphamide_renal_ins|Tissue" unit="µmol/l" persistable="0" formulaId="6632" />
    <Observer id="6697" entityId="2iPV5uPa5E2U_MF_Cg6vnQ" name="Concentration in container" path="cpa_ref_po_300mg|Organism|Pancreas|Plasma|CYP2B6|Concentration in container" unit="µmol/l" persistable="0" formulaId="6698" />
    <Observer id="6704" entityId="LsigJqrs8kasXJWvR_s1tg" name="Concentration in container" path="cpa_ref_po_300mg|Organism|Pancreas|Plasma|cyclophosphamide_renal_ins|Concentration in container" unit="µmol/l" persistable="0" formulaId="6705" />
    <Observer id="6709" entityId="plnR2IEG8Ee1x2La0FZxMw" name="Fraction of dose-cyclophosphamide_renal_ins" path="cpa_ref_po_300mg|Organism|Pancreas|Plasma|cyclophosphamide_renal_ins-CYP2B6 Metabolite|Fraction of dose-cyclophosphamide_renal_ins" persistable="0" formulaId="6710" />
    <Observer id="6741" entityId="BJjrMgtOS0avRCNjuvpwGQ" name="Concentration in container" path="cpa_ref_po_300mg|Organism|Pancreas|BloodCells|CYP2B6|Concentration in container" unit="µmol/l" persistable="0" formulaId="6742" />
    <Observer id="6748" entityId="zsPaWtncp0-1d3mVvbgBmA" name="Concentration in container" path="cpa_ref_po_300mg|Organism|Pancreas|BloodCells|cyclophosphamide_renal_ins|Concentration in container" unit="µmol/l" persistable="0" formulaId="6749" />
    <Observer id="6753" entityId="4qKnnxBb_06ga48Z3RuV_w" name="Fraction of dose-cyclophosphamide_renal_ins" path="cpa_ref_po_300mg|Organism|Pancreas|BloodCells|cyclophosphamide_renal_ins-CYP2B6 Metabolite|Fraction of dose-cyclophosphamide_renal_ins" persistable="0" formulaId="6754" />
    <Observer id="6775" entityId="hDKAz8ovKUuEqvKBuqgtRQ" name="Concentration in container" path="cpa_ref_po_300mg|Organism|Pancreas|Interstitial|cyclophosphamide_renal_ins|Concentration in container" unit="µmol/l" persistable="0" formulaId="6776" />
    <Observer id="6798" entityId="sjyfXtCT8UCXXVLtt0FczA" name="Concentration in container" path="cpa_ref_po_300mg|Organism|Pancreas|Intracellular|CYP2B6|Concentration in container" unit="µmol/l" persistable="0" formulaId="6799" />
    <Observer id="6806" entityId="-SL31TdfYki-nhvRkl7Zzg" name="Concentration in container" path="cpa_ref_po_300mg|Organism|Pancreas|Intracellular|cyclophosphamide_renal_ins|Concentration in container" unit="µmol/l" persistable="0" formulaId="6807" />
    <Observer id="6811" entityId="ek2730a-eUG_Ty9NJ7lVrw" name="Fraction of dose-cyclophosphamide_renal_ins" path="cpa_ref_po_300mg|Organism|Pancreas|Intracellular|cyclophosphamide_renal_ins-CYP2B6 Metabolite|Fraction of dose-cyclophosphamide_renal_ins" persistable="0" formulaId="6812" />
    <Observer id="6821" entityId="jqYUFZEAl0eFhvIepDHCwA" name="Interstitial Unbound" path="cpa_ref_po_300mg|Organism|Pancreas|cyclophosphamide_renal_ins|Interstitial Unbound" unit="µmol/l" persistable="0" formulaId="6822" />
    <Observer id="6823" entityId="G93aUmRv3UKmmSNmnrlvsw" name="Intracellular Unbound" path="cpa_ref_po_300mg|Organism|Pancreas|cyclophosphamide_renal_ins|Intracellular Unbound" unit="µmol/l" persistable="0" formulaId="6824" />
    <Observer id="6825" entityId="ax6ZIcSJ5UGVgRl_cHluqA" name="Tissue" path="cpa_ref_po_300mg|Organism|Pancreas|cyclophosphamide_renal_ins|Tissue" unit="µmol/l" persistable="0" formulaId="6826" />
    <Observer id="6859" entityId="HWHC-zd0VUiHHwuXti9zzA" name="Concentration in container" path="cpa_ref_po_300mg|Organism|PortalVein|Plasma|CYP2B6|Concentration in container" unit="µmol/l" persistable="0" formulaId="6860" />
    <Observer id="6866" entityId="iiYc0jNkAU-FptOaRT6wXA" name="Concentration in container" path="cpa_ref_po_300mg|Organism|PortalVein|Plasma|cyclophosphamide_renal_ins|Concentration in container" unit="µmol/l" persistable="0" formulaId="6867" />
    <Observer id="6868" entityId="oeKsuA8qzUazpaBZlgmFsw" name="Plasma Unbound" path="cpa_ref_po_300mg|Organism|PortalVein|Plasma|cyclophosphamide_renal_ins|Plasma Unbound" unit="µmol/l" persistable="0" formulaId="6869" />
    <Observer id="6873" entityId="WcUE8b9EkEuoCc34xOD8GA" name="Fraction of dose-cyclophosphamide_renal_ins" path="cpa_ref_po_300mg|Organism|PortalVein|Plasma|cyclophosphamide_renal_ins-CYP2B6 Metabolite|Fraction of dose-cyclophosphamide_renal_ins" persistable="0" formulaId="6874" />
    <Observer id="6905" entityId="AUUj7PDV30ag04I77R9sXw" name="Concentration in container" path="cpa_ref_po_300mg|Organism|PortalVein|BloodCells|CYP2B6|Concentration in container" unit="µmol/l" persistable="0" formulaId="6906" />
    <Observer id="6912" entityId="T6nVkGnutUm2BuXVqjL6fg" name="Concentration in container" path="cpa_ref_po_300mg|Organism|PortalVein|BloodCells|cyclophosphamide_renal_ins|Concentration in container" unit="µmol/l" persistable="0" formulaId="6913" />
    <Observer id="6917" entityId="KEI8c1GNi0-Z8T2sDGp4kQ" name="Fraction of dose-cyclophosphamide_renal_ins" path="cpa_ref_po_300mg|Organism|PortalVein|BloodCells|cyclophosphamide_renal_ins-CYP2B6 Metabolite|Fraction of dose-cyclophosphamide_renal_ins" persistable="0" formulaId="6918" />
    <Observer id="6927" entityId="JdZJGTS0F0K_7awa9T6Bqw" name="Whole Blood" path="cpa_ref_po_300mg|Organism|PortalVein|cyclophosphamide_renal_ins|Whole Blood" unit="µmol/l" persistable="0" formulaId="6928" />
    <Observer id="6993" entityId="WGOXJu0bAkCb9Qx64l1CIg" name="Concentration in container" path="cpa_ref_po_300mg|Organism|Skin|Plasma|CYP2B6|Concentration in container" unit="µmol/l" persistable="0" formulaId="6994" />
    <Observer id="6999" entityId="sFu_jQA2AEm5WmLS6Th4zA" name="Concentration in container" path="cpa_ref_po_300mg|Organism|Skin|Plasma|cyclophosphamide_renal_ins|Concentration in container" unit="µmol/l" persistable="0" formulaId="7000" />
    <Observer id="7004" entityId="65Tmm3TLHkmns_d6AMk78w" name="Fraction of dose-cyclophosphamide_renal_ins" path="cpa_ref_po_300mg|Organism|Skin|Plasma|cyclophosphamide_renal_ins-CYP2B6 Metabolite|Fraction of dose-cyclophosphamide_renal_ins" persistable="0" formulaId="7005" />
    <Observer id="7036" entityId="lOVdbYJo6EeAte8WjIHHHg" name="Concentration in container" path="cpa_ref_po_300mg|Organism|Skin|BloodCells|CYP2B6|Concentration in container" unit="µmol/l" persistable="0" formulaId="7037" />
    <Observer id="7042" entityId="a2B68bKmd0q2t1ezu3eVtA" name="Concentration in container" path="cpa_ref_po_300mg|Organism|Skin|BloodCells|cyclophosphamide_renal_ins|Concentration in container" unit="µmol/l" persistable="0" formulaId="7043" />
    <Observer id="7047" entityId="PyJFb3BD6Uyt0tjWZwWqtQ" name="Fraction of dose-cyclophosphamide_renal_ins" path="cpa_ref_po_300mg|Organism|Skin|BloodCells|cyclophosphamide_renal_ins-CYP2B6 Metabolite|Fraction of dose-cyclophosphamide_renal_ins" persistable="0" formulaId="7048" />
    <Observer id="7069" entityId="zzMS1Nf31EOWMMvWSft4TQ" name="Concentration in container" path="cpa_ref_po_300mg|Organism|Skin|Interstitial|cyclophosphamide_renal_ins|Concentration in container" unit="µmol/l" persistable="0" formulaId="7070" />
    <Observer id="7092" entityId="qYHPP5CAD0ySrxVkOFfbxA" name="Concentration in container" path="cpa_ref_po_300mg|Organism|Skin|Intracellular|CYP2B6|Concentration in container" unit="µmol/l" persistable="0" formulaId="7093" />
    <Observer id="7100" entityId="9KJT7c-7Z0G2TjjXixyLKg" name="Concentration in container" path="cpa_ref_po_300mg|Organism|Skin|Intracellular|cyclophosphamide_renal_ins|Concentration in container" unit="µmol/l" persistable="0" formulaId="7101" />
    <Observer id="7105" entityId="737o5A2PnEOMQNfoZepLFg" name="Fraction of dose-cyclophosphamide_renal_ins" path="cpa_ref_po_300mg|Organism|Skin|Intracellular|cyclophosphamide_renal_ins-CYP2B6 Metabolite|Fraction of dose-cyclophosphamide_renal_ins" persistable="0" formulaId="7106" />
    <Observer id="7115" entityId="dttSDJHBcEigV3p9aypqpw" name="Interstitial Unbound" path="cpa_ref_po_300mg|Organism|Skin|cyclophosphamide_renal_ins|Interstitial Unbound" unit="µmol/l" persistable="0" formulaId="7116" />
    <Observer id="7117" entityId="l5yBP8JSvkyCj1tGNC-aAg" name="Intracellular Unbound" path="cpa_ref_po_300mg|Organism|Skin|cyclophosphamide_renal_ins|Intracellular Unbound" unit="µmol/l" persistable="0" formulaId="7118" />
    <Observer id="7119" entityId="OGGwdWzjBEObqmmMT7UnlQ" name="Tissue" path="cpa_ref_po_300mg|Organism|Skin|cyclophosphamide_renal_ins|Tissue" unit="µmol/l" persistable="0" formulaId="7120" />
    <Observer id="7184" entityId="QFcSLG87lEOZa6y7JgO9nw" name="Concentration in container" path="cpa_ref_po_300mg|Organism|Spleen|Plasma|CYP2B6|Concentration in container" unit="µmol/l" persistable="0" formulaId="7185" />
    <Observer id="7191" entityId="bV3LVOI46k63Pcr1Ejl_Bw" name="Concentration in container" path="cpa_ref_po_300mg|Organism|Spleen|Plasma|cyclophosphamide_renal_ins|Concentration in container" unit="µmol/l" persistable="0" formulaId="7192" />
    <Observer id="7196" entityId="rmDyf3jWDEiDxEgjUDAMaQ" name="Fraction of dose-cyclophosphamide_renal_ins" path="cpa_ref_po_300mg|Organism|Spleen|Plasma|cyclophosphamide_renal_ins-CYP2B6 Metabolite|Fraction of dose-cyclophosphamide_renal_ins" persistable="0" formulaId="7197" />
    <Observer id="7228" entityId="nD3GmPCihUavMsgMFie1xA" name="Concentration in container" path="cpa_ref_po_300mg|Organism|Spleen|BloodCells|CYP2B6|Concentration in container" unit="µmol/l" persistable="0" formulaId="7229" />
    <Observer id="7235" entityId="LMq1eX9kdEOcpRC0MqFIXQ" name="Concentration in container" path="cpa_ref_po_300mg|Organism|Spleen|BloodCells|cyclophosphamide_renal_ins|Concentration in container" unit="µmol/l" persistable="0" formulaId="7236" />
    <Observer id="7240" entityId="ZLF4NxF5aUupt7Kea3dZ6Q" name="Fraction of dose-cyclophosphamide_renal_ins" path="cpa_ref_po_300mg|Organism|Spleen|BloodCells|cyclophosphamide_renal_ins-CYP2B6 Metabolite|Fraction of dose-cyclophosphamide_renal_ins" persistable="0" formulaId="7241" />
    <Observer id="7262" entityId="EquORj3FU0Sz5OSGcwHAWQ" name="Concentration in container" path="cpa_ref_po_300mg|Organism|Spleen|Interstitial|cyclophosphamide_renal_ins|Concentration in container" unit="µmol/l" persistable="0" formulaId="7263" />
    <Observer id="7285" entityId="v-8aeweTQkWsNzBSmKRkuA" name="Concentration in container" path="cpa_ref_po_300mg|Organism|Spleen|Intracellular|CYP2B6|Concentration in container" unit="µmol/l" persistable="0" formulaId="7286" />
    <Observer id="7293" entityId="O07AS7bdUkiPqrtN46SoiQ" name="Concentration in container" path="cpa_ref_po_300mg|Organism|Spleen|Intracellular|cyclophosphamide_renal_ins|Concentration in container" unit="µmol/l" persistable="0" formulaId="7294" />
    <Observer id="7298" entityId="CS4-7zMqvE-9FMBkpzOiMQ" name="Fraction of dose-cyclophosphamide_renal_ins" path="cpa_ref_po_300mg|Organism|Spleen|Intracellular|cyclophosphamide_renal_ins-CYP2B6 Metabolite|Fraction of dose-cyclophosphamide_renal_ins" persistable="0" formulaId="7299" />
    <Observer id="7308" entityId="EFwFx_vfWkOfF1peY_L7lQ" name="Interstitial Unbound" path="cpa_ref_po_300mg|Organism|Spleen|cyclophosphamide_renal_ins|Interstitial Unbound" unit="µmol/l" persistable="0" formulaId="7309" />
    <Observer id="7310" entityId="vgac_EjUkE-4AoHZEqcBjA" name="Intracellular Unbound" path="cpa_ref_po_300mg|Organism|Spleen|cyclophosphamide_renal_ins|Intracellular Unbound" unit="µmol/l" persistable="0" formulaId="7311" />
    <Observer id="7312" entityId="uYd49bxZe0qXHAXHGQM-uQ" name="Tissue" path="cpa_ref_po_300mg|Organism|Spleen|cyclophosphamide_renal_ins|Tissue" unit="µmol/l" persistable="0" formulaId="7313" />
    <Observer id="7326" entityId="lvk4vuHoiUqa_OQcWEzKDg" name="Concentration in container" path="cpa_ref_po_300mg|Organism|Saliva|Saliva|cyclophosphamide_renal_ins|Concentration in container" unit="µmol/l" persistable="0" formulaId="7327" />
    <Observer id="7333" entityId="vp_esxAqPUGMj0TxFh1zHg" name="Concentration in container" path="cpa_ref_po_300mg|Organism|Saliva|SalivaGland|cyclophosphamide_renal_ins|Concentration in container" unit="µmol/l" persistable="0" formulaId="7334" />
    <Observer id="10881" entityId="VUiKe-HrVEOKosiHlM6nog" name="Concentration in container" path="cpa_ref_po_300mg|Applications|cp_ref_po_300mg|wb|Application_1|cyclophosphamide_renal_ins|Concentration in container" unit="µmol/l" persistable="0" formulaId="10882" />
  </ObserverList>
  <EventList>
    <Event conditionFormulaId="10838" id="10837" entityId="bnlWBR0JC0yZYFLuZK28Zw" oneTime="1">
      <AssignmentList>
        <Assignment objectId="1768" newFormulaId="10839" useAsValue="1" />
        <Assignment objectId="10783" newFormulaId="10840" useAsValue="1" />
        <Assignment objectId="1541" newFormulaId="10841" useAsValue="1" />
        <Assignment objectId="1546" newFormulaId="10843" useAsValue="1" />
      </AssignmentList>
    </Event>
    <Event conditionFormulaId="10845" id="10844" entityId="Z50r9_XNpkCCviOkZaf4Bg" oneTime="1">
      <AssignmentList>
        <Assignment objectId="10783" newFormulaId="10846" useAsValue="0" />
      </AssignmentList>
    </Event>
  </EventList>
  <FormulaList>
    <ExplicitFormula id="34">
      <Equation>V_pls_art+V_pls_bon+V_pls_brn+V_pls_cae+V_pls_colasc+V_pls_coldesc+V_pls_colsigm+V_pls_coltrans+V_pls_duo+V_pls_fat+V_pls_tes+V_pls_hrt+V_pls_kid+V_pls_lin+V_pls_lil+V_pls_lje+V_pls_lng+V_pls_mus+V_pls_pan+V_pls_prc+V_pls_prp+V_pls_pve+V_pls_rect+V_pls_skn+V_pls_sin+V_pls_spl+V_pls_sto+V_pls_uil+V_pls_uje+V_pls_ven</Equation>
      <ReferenceList>
        <R alias="V_pls_art" id="4" />
        <R alias="V_pls_bon" id="5" />
        <R alias="V_pls_brn" id="6" />
        <R alias="V_pls_fat" id="7" />
        <R alias="V_pls_tes" id="8" />
        <R alias="V_pls_hrt" id="9" />
        <R alias="V_pls_kid" id="10" />
        <R alias="V_pls_lin" id="11" />
        <R alias="V_pls_lng" id="12" />
        <R alias="V_pls_mus" id="13" />
        <R alias="V_pls_pan" id="14" />
        <R alias="V_pls_pve" id="15" />
        <R alias="V_pls_skn" id="16" />
        <R alias="V_pls_sin" id="17" />
        <R alias="V_pls_spl" id="18" />
        <R alias="V_pls_sto" id="19" />
        <R alias="V_pls_ven" id="20" />
        <R alias="V_pls_duo" id="21" />
        <R alias="V_pls_uje" id="22" />
        <R alias="V_pls_lje" id="23" />
        <R alias="V_pls_uil" id="24" />
        <R alias="V_pls_lil" id="25" />
        <R alias="V_pls_cae" id="26" />
        <R alias="V_pls_colasc" id="27" />
        <R alias="V_pls_coltrans" id="28" />
        <R alias="V_pls_coldesc" id="29" />
        <R alias="V_pls_colsigm" id="30" />
        <R alias="V_pls_rect" id="31" />
        <R alias="V_pls_prp" id="32" />
        <R alias="V_pls_prc" id="33" />
      </ReferenceList>
    </ExplicitFormula>
    <ExplicitFormula id="38">
      <Equation>K_uptake-K_rec&gt;=0 ? K_uptake-K_rec : 0</Equation>
      <ReferenceList>
        <R alias="K_uptake" id="36" />
        <R alias="K_rec" id="37" />
      </ReferenceList>
    </ExplicitFormula>
    <ExplicitFormula id="58">
      <Equation>M_art + M_sto + M_sin + M_lin + M_pan + M_spl + M_liv + M_lng + M_mus + M_fat + M_skn + M_kid + M_brn + M_hrt + M_bon + M_tes + M_pve + M_ven</Equation>
      <ReferenceList>
        <R alias="M_art" id="40" />
        <R alias="M_bon" id="41" />
        <R alias="M_brn" id="42" />
        <R alias="M_fat" id="43" />
        <R alias="M_tes" id="44" />
        <R alias="M_hrt" id="45" />
        <R alias="M_kid" id="46" />
        <R alias="M_lin" id="47" />
        <R alias="M_liv" id="48" />
        <R alias="M_lng" id="49" />
        <R alias="M_mus" id="50" />
        <R alias="M_pan" id="51" />
        <R alias="M_pve" id="52" />
        <R alias="M_skn" id="53" />
        <R alias="M_sin" id="54" />
        <R alias="M_spl" id="55" />
        <R alias="M_sto" id="56" />
        <R alias="M_ven" id="57" />
      </ReferenceList>
    </ExplicitFormula>
    <ExplicitFormula id="62">
      <Equation>Age* 365.25/7 + GA</Equation>
      <ReferenceList>
        <R alias="Age" id="60" />
        <R alias="GA" id="61" />
      </ReferenceList>
    </ExplicitFormula>
    <ExplicitFormula id="65">
      <Equation>Height&gt;0 ? BW / (Height)^2 : 0</Equation>
      <ReferenceList>
        <R alias="Height" id="64" />
        <R alias="BW" id="39" />
      </ReferenceList>
    </ExplicitFormula>
    <ExplicitFormula id="101">
      <Equation>0.47</Equation>
    </ExplicitFormula>
    <ExplicitFormula id="103">
      <Equation>73</Equation>
    </ExplicitFormula>
    <ExplicitFormula id="105">
      <Equation>17.6</Equation>
    </ExplicitFormula>
    <ExplicitFormula id="117">
      <Equation>fQ_art*C_bc_art+fQ_bon*C_bc_bon+fQ_fat*C_bc_fat+fQ_mus*C_bc_mus+fQ_skn*C_bc_skn</Equation>
      <ReferenceList>
        <R alias="C_bc_art" id="107" />
        <R alias="C_bc_bon" id="108" />
        <R alias="C_bc_fat" id="109" />
        <R alias="C_bc_mus" id="110" />
        <R alias="C_bc_skn" id="111" />
        <R alias="fQ_art" id="112" />
        <R alias="fQ_bon" id="113" />
        <R alias="fQ_fat" id="114" />
        <R alias="fQ_mus" id="115" />
        <R alias="fQ_skn" id="116" />
      </ReferenceList>
    </ExplicitFormula>
    <ExplicitFormula id="124">
      <Equation>fQ_art*C_pls_art+fQ_bon*C_pls_bon+fQ_fat*C_pls_fat+fQ_mus*C_pls_mus+fQ_skn*C_pls_skn</Equation>
      <ReferenceList>
        <R alias="C_pls_art" id="119" />
        <R alias="C_pls_bon" id="120" />
        <R alias="C_pls_fat" id="121" />
        <R alias="C_pls_mus" id="122" />
        <R alias="C_pls_skn" id="123" />
        <R alias="fQ_art" id="112" />
        <R alias="fQ_bon" id="113" />
        <R alias="fQ_fat" id="114" />
        <R alias="fQ_mus" id="115" />
        <R alias="fQ_skn" id="116" />
      </ReferenceList>
    </ExplicitFormula>
    <ExplicitFormula id="127">
      <Equation>(fQ_art*C_pls_art+fQ_bon*C_pls_bon+fQ_fat*C_pls_fat+fQ_mus*C_pls_mus+fQ_skn*C_pls_skn)*fu</Equation>
      <ReferenceList>
        <R alias="C_pls_art" id="119" />
        <R alias="C_pls_bon" id="120" />
        <R alias="C_pls_fat" id="121" />
        <R alias="C_pls_mus" id="122" />
        <R alias="C_pls_skn" id="123" />
        <R alias="fu" id="126" />
        <R alias="fQ_art" id="112" />
        <R alias="fQ_bon" id="113" />
        <R alias="fQ_fat" id="114" />
        <R alias="fQ_mus" id="115" />
        <R alias="fQ_skn" id="116" />
      </ReferenceList>
    </ExplicitFormula>
    <ExplicitFormula id="129">
      <Equation>(1-HCT)*(fQ_art*C_pls_art+fQ_bon*C_pls_bon+fQ_fat*C_pls_fat+fQ_mus*C_pls_mus+fQ_skn*C_pls_skn) + HCT*(fQ_art*C_bc_art+fQ_bon*C_bc_bon+fQ_fat*C_bc_fat+fQ_mus*C_bc_mus+fQ_skn*C_bc_skn)</Equation>
      <ReferenceList>
        <R alias="C_bc_art" id="107" />
        <R alias="C_bc_bon" id="108" />
        <R alias="C_bc_fat" id="109" />
        <R alias="C_bc_mus" id="110" />
        <R alias="C_bc_skn" id="111" />
        <R alias="C_pls_art" id="119" />
        <R alias="C_pls_bon" id="120" />
        <R alias="C_pls_fat" id="121" />
        <R alias="C_pls_mus" id="122" />
        <R alias="C_pls_skn" id="123" />
        <R alias="fQ_art" id="112" />
        <R alias="fQ_bon" id="113" />
        <R alias="fQ_fat" id="114" />
        <R alias="fQ_mus" id="115" />
        <R alias="fQ_skn" id="116" />
        <R alias="HCT" id="100" />
      </ReferenceList>
    </ExplicitFormula>
    <ExplicitFormula id="132">
      <Equation>Volume * Density</Equation>
      <ReferenceList>
        <R alias="Density" id="130" />
        <R alias="Volume" id="131" />
      </ReferenceList>
    </ExplicitFormula>
    <ExplicitFormula id="135">
      <Equation>1.03350153925313</Equation>
    </ExplicitFormula>
    <ExplicitFormula id="137">
      <Equation>Volume</Equation>
      <ReferenceList>
        <R alias="Volume" id="20" />
      </ReferenceList>
    </ExplicitFormula>
    <ExplicitFormula id="138">
      <Equation>(1-HCT)*V</Equation>
      <ReferenceList>
        <R alias="f_vas" id="134" />
        <R alias="V" id="131" />
        <R alias="HCT" id="100" />
      </ReferenceList>
    </ExplicitFormula>
    <ExplicitFormula id="141">
      <Equation>M_0</Equation>
      <ReferenceList>
        <R alias="M_0" id="140" />
      </ReferenceList>
    </ExplicitFormula>
    <ExplicitFormula id="144">
      <Equation>rel_exp_pls</Equation>
      <ReferenceList>
        <R alias="rel_exp_pls" id="143" />
      </ReferenceList>
    </ExplicitFormula>
    <ExplicitFormula id="147">
      <Equation>rel_exp_pls_norm</Equation>
      <ReferenceList>
        <R alias="rel_exp_pls_norm" id="146" />
      </ReferenceList>
    </ExplicitFormula>
    <ExplicitFormula id="150">
      <Equation>ln(2)/tHalf</Equation>
      <ReferenceList>
        <R alias="tHalf" id="149" />
      </ReferenceList>
    </ExplicitFormula>
    <ExplicitFormula id="152">
      <Equation>rel_exp_norm</Equation>
      <ReferenceList>
        <R alias="rel_exp_norm" id="145" />
      </ReferenceList>
    </ExplicitFormula>
    <ExplicitFormula id="155">
      <Equation>rel_exp_out * AF * f_onto * ProteinContainerVolume</Equation>
      <ReferenceList>
        <R alias="f_onto" id="153" />
        <R alias="rel_exp_out" id="151" />
        <R alias="AF" id="154" />
        <R alias="ProteinContainerVolume" id="136" />
      </ReferenceList>
    </ExplicitFormula>
    <ExplicitFormula id="157">
      <Equation>V&gt;0 ? M/V : 0</Equation>
      <ReferenceList>
        <R alias="M" id="139" />
        <R alias="V" id="20" />
      </ReferenceList>
    </ExplicitFormula>
    <ExplicitFormula id="159">
      <Equation>f_onto</Equation>
      <ReferenceList>
        <R alias="f_onto" id="158" />
      </ReferenceList>
    </ExplicitFormula>
    <ExplicitFormula id="161">
      <Equation>tHalf</Equation>
      <ReferenceList>
        <R alias="tHalf" id="160" />
      </ReferenceList>
    </ExplicitFormula>
    <ExplicitFormula id="163">
      <Equation>V&gt;0 ? M/V : 0</Equation>
      <ReferenceList>
        <R alias="M" id="139" />
        <R alias="V" id="20" />
      </ReferenceList>
    </ExplicitFormula>
    <ExplicitFormula id="166">
      <Equation>V&gt;0 ? M/V : 0</Equation>
      <ReferenceList>
        <R alias="M" id="164" />
        <R alias="V" id="20" />
      </ReferenceList>
    </ExplicitFormula>
    <ExplicitFormula id="168">
      <Equation>fu</Equation>
      <ReferenceList>
        <R alias="fu" id="126" />
      </ReferenceList>
    </ExplicitFormula>
    <ExplicitFormula id="170">
      <Equation>V&gt;0 ? M/V : 0</Equation>
      <ReferenceList>
        <R alias="M" id="164" />
        <R alias="V" id="20" />
      </ReferenceList>
    </ExplicitFormula>
    <ExplicitFormula id="172">
      <Equation>C_pls*fu</Equation>
      <ReferenceList>
        <R alias="C_pls" id="165" />
        <R alias="fu" id="126" />
      </ReferenceList>
    </ExplicitFormula>
    <ExplicitFormula id="175">
      <Equation>V&gt;0 ? M/V : 0</Equation>
      <ReferenceList>
        <R alias="M" id="173" />
        <R alias="V" id="20" />
      </ReferenceList>
    </ExplicitFormula>
    <ExplicitFormula id="178">
      <Equation>TotalDrugMass&gt;0 ? M/TotalDrugMass : 0</Equation>
      <ReferenceList>
        <R alias="M" id="173" />
        <R alias="TotalDrugMass" id="177" />
      </ReferenceList>
    </ExplicitFormula>
    <ExplicitFormula id="181">
      <Equation>-(CP * kcat * V * K_water * C / (Km + K_water * C))</Equation>
      <ReferenceList>
        <R alias="V" id="20" />
        <R alias="CP" id="156" />
        <R alias="C" id="165" />
        <R alias="K_water" id="167" />
        <R alias="kcat" id="179" />
        <R alias="Km" id="180" />
      </ReferenceList>
    </ExplicitFormula>
    <ExplicitFormula id="182">
      <Equation>CP * kcat * V * K_water * C / (Km + K_water * C)</Equation>
      <ReferenceList>
        <R alias="V" id="20" />
        <R alias="CP" id="156" />
        <R alias="C" id="165" />
        <R alias="K_water" id="167" />
        <R alias="kcat" id="179" />
        <R alias="Km" id="180" />
      </ReferenceList>
    </ExplicitFormula>
    <ExplicitFormula id="185">
      <Equation>kcat * kcat_interaction_factor</Equation>
      <ReferenceList>
        <R alias="kcat_interaction_factor" id="183" />
        <R alias="kcat" id="184" />
      </ReferenceList>
    </ExplicitFormula>
    <ExplicitFormula id="188">
      <Equation>Km * Km_interaction_factor</Equation>
      <ReferenceList>
        <R alias="Km_interaction_factor" id="186" />
        <R alias="Km" id="187" />
      </ReferenceList>
    </ExplicitFormula>
    <ExplicitFormula id="191">
      <Equation>Volume</Equation>
      <ReferenceList>
        <R alias="Volume" id="190" />
      </ReferenceList>
    </ExplicitFormula>
    <ExplicitFormula id="192">
      <Equation>HCT*V</Equation>
      <ReferenceList>
        <R alias="V" id="131" />
        <R alias="HCT" id="100" />
      </ReferenceList>
    </ExplicitFormula>
    <ExplicitFormula id="195">
      <Equation>M_0</Equation>
      <ReferenceList>
        <R alias="M_0" id="194" />
      </ReferenceList>
    </ExplicitFormula>
    <ExplicitFormula id="198">
      <Equation>rel_exp_bc</Equation>
      <ReferenceList>
        <R alias="rel_exp_bc" id="197" />
      </ReferenceList>
    </ExplicitFormula>
    <ExplicitFormula id="201">
      <Equation>rel_exp_bc_norm</Equation>
      <ReferenceList>
        <R alias="rel_exp_bc_norm" id="200" />
      </ReferenceList>
    </ExplicitFormula>
    <ExplicitFormula id="204">
      <Equation>ln(2)/tHalf</Equation>
      <ReferenceList>
        <R alias="tHalf" id="203" />
      </ReferenceList>
    </ExplicitFormula>
    <ExplicitFormula id="206">
      <Equation>rel_exp_norm</Equation>
      <ReferenceList>
        <R alias="rel_exp_norm" id="199" />
      </ReferenceList>
    </ExplicitFormula>
    <ExplicitFormula id="208">
      <Equation>rel_exp_out * AF * f_onto * ProteinContainerVolume</Equation>
      <ReferenceList>
        <R alias="f_onto" id="207" />
        <R alias="rel_exp_out" id="205" />
        <R alias="AF" id="154" />
        <R alias="ProteinContainerVolume" id="189" />
      </ReferenceList>
    </ExplicitFormula>
    <ExplicitFormula id="210">
      <Equation>V&gt;0 ? M/V : 0</Equation>
      <ReferenceList>
        <R alias="M" id="193" />
        <R alias="V" id="190" />
      </ReferenceList>
    </ExplicitFormula>
    <ExplicitFormula id="211">
      <Equation>f_onto</Equation>
      <ReferenceList>
        <R alias="f_onto" id="158" />
      </ReferenceList>
    </ExplicitFormula>
    <ExplicitFormula id="212">
      <Equation>tHalf</Equation>
      <ReferenceList>
        <R alias="tHalf" id="160" />
      </ReferenceList>
    </ExplicitFormula>
    <ExplicitFormula id="214">
      <Equation>V&gt;0 ? M/V : 0</Equation>
      <ReferenceList>
        <R alias="M" id="193" />
        <R alias="V" id="190" />
      </ReferenceList>
    </ExplicitFormula>
    <ExplicitFormula id="217">
      <Equation>V&gt;0 ? M/V : 0</Equation>
      <ReferenceList>
        <R alias="M" id="215" />
        <R alias="V" id="190" />
      </ReferenceList>
    </ExplicitFormula>
    <ExplicitFormula id="220">
      <Equation>K_rbc/fu</Equation>
      <ReferenceList>
        <R alias="fu" id="126" />
        <R alias="K_rbc" id="219" />
      </ReferenceList>
    </ExplicitFormula>
    <ExplicitFormula id="222">
      <Equation>V&gt;0 ? M/V : 0</Equation>
      <ReferenceList>
        <R alias="M" id="215" />
        <R alias="V" id="190" />
      </ReferenceList>
    </ExplicitFormula>
    <ExplicitFormula id="225">
      <Equation>V&gt;0 ? M/V : 0</Equation>
      <ReferenceList>
        <R alias="M" id="223" />
        <R alias="V" id="190" />
      </ReferenceList>
    </ExplicitFormula>
    <ExplicitFormula id="227">
      <Equation>TotalDrugMass&gt;0 ? M/TotalDrugMass : 0</Equation>
      <ReferenceList>
        <R alias="M" id="223" />
        <R alias="TotalDrugMass" id="177" />
      </ReferenceList>
    </ExplicitFormula>
    <ExplicitFormula id="230">
      <Equation>-(CP * kcat * V * K_water * C / (Km + K_water * C))</Equation>
      <ReferenceList>
        <R alias="V" id="190" />
        <R alias="CP" id="209" />
        <R alias="C" id="216" />
        <R alias="K_water" id="218" />
        <R alias="kcat" id="228" />
        <R alias="Km" id="229" />
      </ReferenceList>
    </ExplicitFormula>
    <ExplicitFormula id="231">
      <Equation>CP * kcat * V * K_water * C / (Km + K_water * C)</Equation>
      <ReferenceList>
        <R alias="V" id="190" />
        <R alias="CP" id="209" />
        <R alias="C" id="216" />
        <R alias="K_water" id="218" />
        <R alias="kcat" id="228" />
        <R alias="Km" id="229" />
      </ReferenceList>
    </ExplicitFormula>
    <ExplicitFormula id="233">
      <Equation>kcat * kcat_interaction_factor</Equation>
      <ReferenceList>
        <R alias="kcat_interaction_factor" id="232" />
        <R alias="kcat" id="184" />
      </ReferenceList>
    </ExplicitFormula>
    <ExplicitFormula id="235">
      <Equation>Km * Km_interaction_factor</Equation>
      <ReferenceList>
        <R alias="Km_interaction_factor" id="234" />
        <R alias="Km" id="187" />
      </ReferenceList>
    </ExplicitFormula>
    <ExplicitFormula id="237">
      <Equation>(1 - HCT) * C_pls+HCT * C_bc</Equation>
      <ReferenceList>
        <R alias="C_bc" id="216" />
        <R alias="C_pls" id="165" />
        <R alias="HCT" id="100" />
      </ReferenceList>
    </ExplicitFormula>
    <ExplicitFormula id="240">
      <Equation>Volume * Density</Equation>
      <ReferenceList>
        <R alias="Density" id="238" />
        <R alias="Volume" id="239" />
      </ReferenceList>
    </ExplicitFormula>
    <ExplicitFormula id="243">
      <Equation>0.449293491164271</Equation>
    </ExplicitFormula>
    <ExplicitFormula id="245">
      <Equation>Volume</Equation>
      <ReferenceList>
        <R alias="Volume" id="4" />
      </ReferenceList>
    </ExplicitFormula>
    <ExplicitFormula id="246">
      <Equation>(1-HCT)*V</Equation>
      <ReferenceList>
        <R alias="f_vas" id="242" />
        <R alias="V" id="239" />
        <R alias="HCT" id="100" />
      </ReferenceList>
    </ExplicitFormula>
    <ExplicitFormula id="249">
      <Equation>M_0</Equation>
      <ReferenceList>
        <R alias="M_0" id="248" />
      </ReferenceList>
    </ExplicitFormula>
    <ExplicitFormula id="251">
      <Equation>rel_exp_pls</Equation>
      <ReferenceList>
        <R alias="rel_exp_pls" id="143" />
      </ReferenceList>
    </ExplicitFormula>
    <ExplicitFormula id="253">
      <Equation>rel_exp_pls_norm</Equation>
      <ReferenceList>
        <R alias="rel_exp_pls_norm" id="146" />
      </ReferenceList>
    </ExplicitFormula>
    <ExplicitFormula id="256">
      <Equation>ln(2)/tHalf</Equation>
      <ReferenceList>
        <R alias="tHalf" id="255" />
      </ReferenceList>
    </ExplicitFormula>
    <ExplicitFormula id="258">
      <Equation>rel_exp_norm</Equation>
      <ReferenceList>
        <R alias="rel_exp_norm" id="252" />
      </ReferenceList>
    </ExplicitFormula>
    <ExplicitFormula id="260">
      <Equation>rel_exp_out * AF * f_onto * ProteinContainerVolume</Equation>
      <ReferenceList>
        <R alias="f_onto" id="259" />
        <R alias="rel_exp_out" id="257" />
        <R alias="AF" id="154" />
        <R alias="ProteinContainerVolume" id="244" />
      </ReferenceList>
    </ExplicitFormula>
    <ExplicitFormula id="262">
      <Equation>V&gt;0 ? M/V : 0</Equation>
      <ReferenceList>
        <R alias="M" id="247" />
        <R alias="V" id="4" />
      </ReferenceList>
    </ExplicitFormula>
    <ExplicitFormula id="263">
      <Equation>f_onto</Equation>
      <ReferenceList>
        <R alias="f_onto" id="158" />
      </ReferenceList>
    </ExplicitFormula>
    <ExplicitFormula id="264">
      <Equation>tHalf</Equation>
      <ReferenceList>
        <R alias="tHalf" id="160" />
      </ReferenceList>
    </ExplicitFormula>
    <ExplicitFormula id="266">
      <Equation>V&gt;0 ? M/V : 0</Equation>
      <ReferenceList>
        <R alias="M" id="247" />
        <R alias="V" id="4" />
      </ReferenceList>
    </ExplicitFormula>
    <ExplicitFormula id="268">
      <Equation>V&gt;0 ? M/V : 0</Equation>
      <ReferenceList>
        <R alias="M" id="267" />
        <R alias="V" id="4" />
      </ReferenceList>
    </ExplicitFormula>
    <ExplicitFormula id="270">
      <Equation>fu</Equation>
      <ReferenceList>
        <R alias="fu" id="126" />
      </ReferenceList>
    </ExplicitFormula>
    <ExplicitFormula id="272">
      <Equation>V&gt;0 ? M/V : 0</Equation>
      <ReferenceList>
        <R alias="M" id="267" />
        <R alias="V" id="4" />
      </ReferenceList>
    </ExplicitFormula>
    <ExplicitFormula id="274">
      <Equation>C_pls*fu</Equation>
      <ReferenceList>
        <R alias="C_pls" id="119" />
        <R alias="fu" id="126" />
      </ReferenceList>
    </ExplicitFormula>
    <ExplicitFormula id="277">
      <Equation>V&gt;0 ? M/V : 0</Equation>
      <ReferenceList>
        <R alias="M" id="275" />
        <R alias="V" id="4" />
      </ReferenceList>
    </ExplicitFormula>
    <ExplicitFormula id="279">
      <Equation>TotalDrugMass&gt;0 ? M/TotalDrugMass : 0</Equation>
      <ReferenceList>
        <R alias="M" id="275" />
        <R alias="TotalDrugMass" id="177" />
      </ReferenceList>
    </ExplicitFormula>
    <ExplicitFormula id="282">
      <Equation>-(CP * kcat * V * K_water * C / (Km + K_water * C))</Equation>
      <ReferenceList>
        <R alias="V" id="4" />
        <R alias="CP" id="261" />
        <R alias="C" id="119" />
        <R alias="K_water" id="269" />
        <R alias="kcat" id="280" />
        <R alias="Km" id="281" />
      </ReferenceList>
    </ExplicitFormula>
    <ExplicitFormula id="283">
      <Equation>CP * kcat * V * K_water * C / (Km + K_water * C)</Equation>
      <ReferenceList>
        <R alias="V" id="4" />
        <R alias="CP" id="261" />
        <R alias="C" id="119" />
        <R alias="K_water" id="269" />
        <R alias="kcat" id="280" />
        <R alias="Km" id="281" />
      </ReferenceList>
    </ExplicitFormula>
    <ExplicitFormula id="285">
      <Equation>kcat * kcat_interaction_factor</Equation>
      <ReferenceList>
        <R alias="kcat_interaction_factor" id="284" />
        <R alias="kcat" id="184" />
      </ReferenceList>
    </ExplicitFormula>
    <ExplicitFormula id="287">
      <Equation>Km * Km_interaction_factor</Equation>
      <ReferenceList>
        <R alias="Km_interaction_factor" id="286" />
        <R alias="Km" id="187" />
      </ReferenceList>
    </ExplicitFormula>
    <ExplicitFormula id="290">
      <Equation>Volume</Equation>
      <ReferenceList>
        <R alias="Volume" id="289" />
      </ReferenceList>
    </ExplicitFormula>
    <ExplicitFormula id="291">
      <Equation>HCT*V</Equation>
      <ReferenceList>
        <R alias="V" id="239" />
        <R alias="HCT" id="100" />
      </ReferenceList>
    </ExplicitFormula>
    <ExplicitFormula id="294">
      <Equation>M_0</Equation>
      <ReferenceList>
        <R alias="M_0" id="293" />
      </ReferenceList>
    </ExplicitFormula>
    <ExplicitFormula id="296">
      <Equation>rel_exp_bc</Equation>
      <ReferenceList>
        <R alias="rel_exp_bc" id="197" />
      </ReferenceList>
    </ExplicitFormula>
    <ExplicitFormula id="298">
      <Equation>rel_exp_bc_norm</Equation>
      <ReferenceList>
        <R alias="rel_exp_bc_norm" id="200" />
      </ReferenceList>
    </ExplicitFormula>
    <ExplicitFormula id="301">
      <Equation>ln(2)/tHalf</Equation>
      <ReferenceList>
        <R alias="tHalf" id="300" />
      </ReferenceList>
    </ExplicitFormula>
    <ExplicitFormula id="303">
      <Equation>rel_exp_norm</Equation>
      <ReferenceList>
        <R alias="rel_exp_norm" id="297" />
      </ReferenceList>
    </ExplicitFormula>
    <ExplicitFormula id="305">
      <Equation>rel_exp_out * AF * f_onto * ProteinContainerVolume</Equation>
      <ReferenceList>
        <R alias="f_onto" id="304" />
        <R alias="rel_exp_out" id="302" />
        <R alias="AF" id="154" />
        <R alias="ProteinContainerVolume" id="288" />
      </ReferenceList>
    </ExplicitFormula>
    <ExplicitFormula id="307">
      <Equation>V&gt;0 ? M/V : 0</Equation>
      <ReferenceList>
        <R alias="M" id="292" />
        <R alias="V" id="289" />
      </ReferenceList>
    </ExplicitFormula>
    <ExplicitFormula id="308">
      <Equation>f_onto</Equation>
      <ReferenceList>
        <R alias="f_onto" id="158" />
      </ReferenceList>
    </ExplicitFormula>
    <ExplicitFormula id="309">
      <Equation>tHalf</Equation>
      <ReferenceList>
        <R alias="tHalf" id="160" />
      </ReferenceList>
    </ExplicitFormula>
    <ExplicitFormula id="311">
      <Equation>V&gt;0 ? M/V : 0</Equation>
      <ReferenceList>
        <R alias="M" id="292" />
        <R alias="V" id="289" />
      </ReferenceList>
    </ExplicitFormula>
    <ExplicitFormula id="313">
      <Equation>V&gt;0 ? M/V : 0</Equation>
      <ReferenceList>
        <R alias="M" id="312" />
        <R alias="V" id="289" />
      </ReferenceList>
    </ExplicitFormula>
    <ExplicitFormula id="315">
      <Equation>K_rbc/fu</Equation>
      <ReferenceList>
        <R alias="fu" id="126" />
        <R alias="K_rbc" id="219" />
      </ReferenceList>
    </ExplicitFormula>
    <ExplicitFormula id="317">
      <Equation>V&gt;0 ? M/V : 0</Equation>
      <ReferenceList>
        <R alias="M" id="312" />
        <R alias="V" id="289" />
      </ReferenceList>
    </ExplicitFormula>
    <ExplicitFormula id="320">
      <Equation>V&gt;0 ? M/V : 0</Equation>
      <ReferenceList>
        <R alias="M" id="318" />
        <R alias="V" id="289" />
      </ReferenceList>
    </ExplicitFormula>
    <ExplicitFormula id="322">
      <Equation>TotalDrugMass&gt;0 ? M/TotalDrugMass : 0</Equation>
      <ReferenceList>
        <R alias="M" id="318" />
        <R alias="TotalDrugMass" id="177" />
      </ReferenceList>
    </ExplicitFormula>
    <ExplicitFormula id="325">
      <Equation>-(CP * kcat * V * K_water * C / (Km + K_water * C))</Equation>
      <ReferenceList>
        <R alias="V" id="289" />
        <R alias="CP" id="306" />
        <R alias="C" id="107" />
        <R alias="K_water" id="314" />
        <R alias="kcat" id="323" />
        <R alias="Km" id="324" />
      </ReferenceList>
    </ExplicitFormula>
    <ExplicitFormula id="326">
      <Equation>CP * kcat * V * K_water * C / (Km + K_water * C)</Equation>
      <ReferenceList>
        <R alias="V" id="289" />
        <R alias="CP" id="306" />
        <R alias="C" id="107" />
        <R alias="K_water" id="314" />
        <R alias="kcat" id="323" />
        <R alias="Km" id="324" />
      </ReferenceList>
    </ExplicitFormula>
    <ExplicitFormula id="328">
      <Equation>kcat * kcat_interaction_factor</Equation>
      <ReferenceList>
        <R alias="kcat_interaction_factor" id="327" />
        <R alias="kcat" id="184" />
      </ReferenceList>
    </ExplicitFormula>
    <ExplicitFormula id="330">
      <Equation>Km * Km_interaction_factor</Equation>
      <ReferenceList>
        <R alias="Km_interaction_factor" id="329" />
        <R alias="Km" id="187" />
      </ReferenceList>
    </ExplicitFormula>
    <ExplicitFormula id="332">
      <Equation>(1 - HCT) * C_pls+HCT * C_bc</Equation>
      <ReferenceList>
        <R alias="C_bc" id="107" />
        <R alias="C_pls" id="119" />
        <R alias="HCT" id="100" />
      </ReferenceList>
    </ExplicitFormula>
    <ExplicitFormula id="335">
      <Equation>6*EHC_HalfTime</Equation>
      <ReferenceList>
        <R alias="EHC_HalfTime" id="334" />
        <R alias="Time" id="0" />
      </ReferenceList>
    </ExplicitFormula>
    <ExplicitFormula id="341">
      <Equation>V&gt;0 ? M/V : 0</Equation>
      <ReferenceList>
        <R alias="M" id="339" />
        <R alias="V" id="337" />
      </ReferenceList>
    </ExplicitFormula>
    <ExplicitFormula id="343">
      <Equation>TotalDrugMass&gt;0 ? M/TotalDrugMass : 0</Equation>
      <ReferenceList>
        <R alias="M" id="339" />
        <R alias="TotalDrugMass" id="177" />
      </ReferenceList>
    </ExplicitFormula>
    <ExplicitFormula id="346">
      <Equation>Volume * Density</Equation>
      <ReferenceList>
        <R alias="Density" id="344" />
        <R alias="Volume" id="345" />
      </ReferenceList>
    </ExplicitFormula>
    <ExplicitFormula id="349">
      <Equation>Qspec * Weight</Equation>
      <ReferenceList>
        <R alias="Qspec" id="348" />
        <R alias="Weight" id="41" />
      </ReferenceList>
    </ExplicitFormula>
    <ExplicitFormula id="352">
      <Equation>SA_pls_int*d_endo</Equation>
      <ReferenceList>
        <R alias="d_endo" id="79" />
        <R alias="SA_pls_int" id="351" />
      </ReferenceList>
    </ExplicitFormula>
    <ExplicitFormula id="354">
      <Equation>0.00000000000728*(BW/0.02)^0.75</Equation>
      <ReferenceList>
        <R alias="BW" id="39" />
      </ReferenceList>
    </ExplicitFormula>
    <ExplicitFormula id="356">
      <Equation>0.00000068*BW/0.02</Equation>
      <ReferenceList>
        <R alias="BW" id="39" />
      </ReferenceList>
    </ExplicitFormula>
    <ExplicitFormula id="360">
      <Equation>1 - f_int - f_vas</Equation>
      <ReferenceList>
        <R alias="f_int" id="358" />
        <R alias="f_vas" id="359" />
      </ReferenceList>
    </ExplicitFormula>
    <ExplicitFormula id="386">
      <Equation>0.026114456914</Equation>
    </ExplicitFormula>
    <ExplicitFormula id="387">
      <Equation>12.670237927356</Equation>
    </ExplicitFormula>
    <ExplicitFormula id="389">
      <Equation>Volume</Equation>
      <ReferenceList>
        <R alias="Volume" id="5" />
      </ReferenceList>
    </ExplicitFormula>
    <ExplicitFormula id="390">
      <Equation>f_vas*(1-HCT)*V_org</Equation>
      <ReferenceList>
        <R alias="f_vas" id="359" />
        <R alias="V_org" id="345" />
        <R alias="HCT" id="100" />
      </ReferenceList>
    </ExplicitFormula>
    <ExplicitFormula id="393">
      <Equation>M_0</Equation>
      <ReferenceList>
        <R alias="M_0" id="392" />
      </ReferenceList>
    </ExplicitFormula>
    <ExplicitFormula id="395">
      <Equation>rel_exp_pls</Equation>
      <ReferenceList>
        <R alias="rel_exp_pls" id="143" />
      </ReferenceList>
    </ExplicitFormula>
    <ExplicitFormula id="397">
      <Equation>rel_exp_pls_norm</Equation>
      <ReferenceList>
        <R alias="rel_exp_pls_norm" id="146" />
      </ReferenceList>
    </ExplicitFormula>
    <ExplicitFormula id="400">
      <Equation>ln(2)/tHalf</Equation>
      <ReferenceList>
        <R alias="tHalf" id="399" />
      </ReferenceList>
    </ExplicitFormula>
    <ExplicitFormula id="402">
      <Equation>rel_exp_norm</Equation>
      <ReferenceList>
        <R alias="rel_exp_norm" id="396" />
      </ReferenceList>
    </ExplicitFormula>
    <ExplicitFormula id="404">
      <Equation>rel_exp_out * AF * f_onto * ProteinContainerVolume</Equation>
      <ReferenceList>
        <R alias="f_onto" id="403" />
        <R alias="rel_exp_out" id="401" />
        <R alias="AF" id="154" />
        <R alias="ProteinContainerVolume" id="388" />
      </ReferenceList>
    </ExplicitFormula>
    <ExplicitFormula id="406">
      <Equation>V&gt;0 ? M/V : 0</Equation>
      <ReferenceList>
        <R alias="M" id="391" />
        <R alias="V" id="5" />
      </ReferenceList>
    </ExplicitFormula>
    <ExplicitFormula id="407">
      <Equation>f_onto</Equation>
      <ReferenceList>
        <R alias="f_onto" id="158" />
      </ReferenceList>
    </ExplicitFormula>
    <ExplicitFormula id="408">
      <Equation>tHalf</Equation>
      <ReferenceList>
        <R alias="tHalf" id="160" />
      </ReferenceList>
    </ExplicitFormula>
    <ExplicitFormula id="410">
      <Equation>V&gt;0 ? M/V : 0</Equation>
      <ReferenceList>
        <R alias="M" id="391" />
        <R alias="V" id="5" />
      </ReferenceList>
    </ExplicitFormula>
    <ExplicitFormula id="412">
      <Equation>V&gt;0 ? M/V : 0</Equation>
      <ReferenceList>
        <R alias="M" id="411" />
        <R alias="V" id="5" />
      </ReferenceList>
    </ExplicitFormula>
    <ExplicitFormula id="414">
      <Equation>fu</Equation>
      <ReferenceList>
        <R alias="fu" id="126" />
      </ReferenceList>
    </ExplicitFormula>
    <ExplicitFormula id="416">
      <Equation>V&gt;0 ? M/V : 0</Equation>
      <ReferenceList>
        <R alias="M" id="411" />
        <R alias="V" id="5" />
      </ReferenceList>
    </ExplicitFormula>
    <ExplicitFormula id="419">
      <Equation>V&gt;0 ? M/V : 0</Equation>
      <ReferenceList>
        <R alias="M" id="417" />
        <R alias="V" id="5" />
      </ReferenceList>
    </ExplicitFormula>
    <ExplicitFormula id="421">
      <Equation>TotalDrugMass&gt;0 ? M/TotalDrugMass : 0</Equation>
      <ReferenceList>
        <R alias="M" id="417" />
        <R alias="TotalDrugMass" id="177" />
      </ReferenceList>
    </ExplicitFormula>
    <ExplicitFormula id="424">
      <Equation>-(CP * kcat * V * K_water * C / (Km + K_water * C))</Equation>
      <ReferenceList>
        <R alias="V" id="5" />
        <R alias="CP" id="405" />
        <R alias="C" id="120" />
        <R alias="K_water" id="413" />
        <R alias="kcat" id="422" />
        <R alias="Km" id="423" />
      </ReferenceList>
    </ExplicitFormula>
    <ExplicitFormula id="425">
      <Equation>CP * kcat * V * K_water * C / (Km + K_water * C)</Equation>
      <ReferenceList>
        <R alias="V" id="5" />
        <R alias="CP" id="405" />
        <R alias="C" id="120" />
        <R alias="K_water" id="413" />
        <R alias="kcat" id="422" />
        <R alias="Km" id="423" />
      </ReferenceList>
    </ExplicitFormula>
    <ExplicitFormula id="427">
      <Equation>kcat * kcat_interaction_factor</Equation>
      <ReferenceList>
        <R alias="kcat_interaction_factor" id="426" />
        <R alias="kcat" id="184" />
      </ReferenceList>
    </ExplicitFormula>
    <ExplicitFormula id="429">
      <Equation>Km * Km_interaction_factor</Equation>
      <ReferenceList>
        <R alias="Km_interaction_factor" id="428" />
        <R alias="Km" id="187" />
      </ReferenceList>
    </ExplicitFormula>
    <ExplicitFormula id="432">
      <Equation>Volume</Equation>
      <ReferenceList>
        <R alias="Volume" id="431" />
      </ReferenceList>
    </ExplicitFormula>
    <ExplicitFormula id="433">
      <Equation>f_vas*HCT*V</Equation>
      <ReferenceList>
        <R alias="f_vas" id="359" />
        <R alias="V" id="345" />
        <R alias="HCT" id="100" />
      </ReferenceList>
    </ExplicitFormula>
    <ExplicitFormula id="436">
      <Equation>M_0</Equation>
      <ReferenceList>
        <R alias="M_0" id="435" />
      </ReferenceList>
    </ExplicitFormula>
    <ExplicitFormula id="438">
      <Equation>rel_exp_bc</Equation>
      <ReferenceList>
        <R alias="rel_exp_bc" id="197" />
      </ReferenceList>
    </ExplicitFormula>
    <ExplicitFormula id="440">
      <Equation>rel_exp_bc_norm</Equation>
      <ReferenceList>
        <R alias="rel_exp_bc_norm" id="200" />
      </ReferenceList>
    </ExplicitFormula>
    <ExplicitFormula id="443">
      <Equation>ln(2)/tHalf</Equation>
      <ReferenceList>
        <R alias="tHalf" id="442" />
      </ReferenceList>
    </ExplicitFormula>
    <ExplicitFormula id="445">
      <Equation>rel_exp_norm</Equation>
      <ReferenceList>
        <R alias="rel_exp_norm" id="439" />
      </ReferenceList>
    </ExplicitFormula>
    <ExplicitFormula id="447">
      <Equation>rel_exp_out * AF * f_onto * ProteinContainerVolume</Equation>
      <ReferenceList>
        <R alias="f_onto" id="446" />
        <R alias="rel_exp_out" id="444" />
        <R alias="AF" id="154" />
        <R alias="ProteinContainerVolume" id="430" />
      </ReferenceList>
    </ExplicitFormula>
    <ExplicitFormula id="449">
      <Equation>V&gt;0 ? M/V : 0</Equation>
      <ReferenceList>
        <R alias="M" id="434" />
        <R alias="V" id="431" />
      </ReferenceList>
    </ExplicitFormula>
    <ExplicitFormula id="450">
      <Equation>f_onto</Equation>
      <ReferenceList>
        <R alias="f_onto" id="158" />
      </ReferenceList>
    </ExplicitFormula>
    <ExplicitFormula id="451">
      <Equation>tHalf</Equation>
      <ReferenceList>
        <R alias="tHalf" id="160" />
      </ReferenceList>
    </ExplicitFormula>
    <ExplicitFormula id="453">
      <Equation>V&gt;0 ? M/V : 0</Equation>
      <ReferenceList>
        <R alias="M" id="434" />
        <R alias="V" id="431" />
      </ReferenceList>
    </ExplicitFormula>
    <ExplicitFormula id="455">
      <Equation>V&gt;0 ? M/V : 0</Equation>
      <ReferenceList>
        <R alias="M" id="454" />
        <R alias="V" id="431" />
      </ReferenceList>
    </ExplicitFormula>
    <ExplicitFormula id="457">
      <Equation>K_rbc/fu</Equation>
      <ReferenceList>
        <R alias="fu" id="126" />
        <R alias="K_rbc" id="219" />
      </ReferenceList>
    </ExplicitFormula>
    <ExplicitFormula id="459">
      <Equation>V&gt;0 ? M/V : 0</Equation>
      <ReferenceList>
        <R alias="M" id="454" />
        <R alias="V" id="431" />
      </ReferenceList>
    </ExplicitFormula>
    <ExplicitFormula id="462">
      <Equation>V&gt;0 ? M/V : 0</Equation>
      <ReferenceList>
        <R alias="M" id="460" />
        <R alias="V" id="431" />
      </ReferenceList>
    </ExplicitFormula>
    <ExplicitFormula id="464">
      <Equation>TotalDrugMass&gt;0 ? M/TotalDrugMass : 0</Equation>
      <ReferenceList>
        <R alias="M" id="460" />
        <R alias="TotalDrugMass" id="177" />
      </ReferenceList>
    </ExplicitFormula>
    <ExplicitFormula id="467">
      <Equation>-(CP * kcat * V * K_water * C / (Km + K_water * C))</Equation>
      <ReferenceList>
        <R alias="V" id="431" />
        <R alias="CP" id="448" />
        <R alias="C" id="108" />
        <R alias="K_water" id="456" />
        <R alias="kcat" id="465" />
        <R alias="Km" id="466" />
      </ReferenceList>
    </ExplicitFormula>
    <ExplicitFormula id="468">
      <Equation>CP * kcat * V * K_water * C / (Km + K_water * C)</Equation>
      <ReferenceList>
        <R alias="V" id="431" />
        <R alias="CP" id="448" />
        <R alias="C" id="108" />
        <R alias="K_water" id="456" />
        <R alias="kcat" id="465" />
        <R alias="Km" id="466" />
      </ReferenceList>
    </ExplicitFormula>
    <ExplicitFormula id="470">
      <Equation>kcat * kcat_interaction_factor</Equation>
      <ReferenceList>
        <R alias="kcat_interaction_factor" id="469" />
        <R alias="kcat" id="184" />
      </ReferenceList>
    </ExplicitFormula>
    <ExplicitFormula id="472">
      <Equation>Km * Km_interaction_factor</Equation>
      <ReferenceList>
        <R alias="Km_interaction_factor" id="471" />
        <R alias="Km" id="187" />
      </ReferenceList>
    </ExplicitFormula>
    <ExplicitFormula id="475">
      <Equation>Volume</Equation>
      <ReferenceList>
        <R alias="Volume" id="474" />
      </ReferenceList>
    </ExplicitFormula>
    <ExplicitFormula id="476">
      <Equation>f_int*V</Equation>
      <ReferenceList>
        <R alias="f_int" id="358" />
        <R alias="V" id="345" />
      </ReferenceList>
    </ExplicitFormula>
    <ExplicitFormula id="478">
      <Equation>pH_int</Equation>
      <ReferenceList>
        <R alias="pH_int" id="76" />
      </ReferenceList>
    </ExplicitFormula>
    <ExplicitFormula id="481">
      <Equation>V&gt;0 ? M/V : 0</Equation>
      <ReferenceList>
        <R alias="M" id="479" />
        <R alias="V" id="474" />
      </ReferenceList>
    </ExplicitFormula>
    <ExplicitFormula id="484">
      <Equation>K_water_int</Equation>
      <ReferenceList>
        <R alias="K_water_int" id="483" />
      </ReferenceList>
    </ExplicitFormula>
    <ExplicitFormula id="486">
      <Equation>V&gt;0 ? M/V : 0</Equation>
      <ReferenceList>
        <R alias="M" id="479" />
        <R alias="V" id="474" />
      </ReferenceList>
    </ExplicitFormula>
    <ExplicitFormula id="488">
      <Equation>Volume</Equation>
      <ReferenceList>
        <R alias="Volume" id="345" />
      </ReferenceList>
    </ExplicitFormula>
    <ExplicitFormula id="490">
      <Equation>f_cell*V</Equation>
      <ReferenceList>
        <R alias="f_cell" id="357" />
        <R alias="V" id="345" />
      </ReferenceList>
    </ExplicitFormula>
    <ExplicitFormula id="494">
      <Equation>M_0</Equation>
      <ReferenceList>
        <R alias="M_0" id="493" />
      </ReferenceList>
    </ExplicitFormula>
    <ExplicitFormula id="499">
      <Equation>ln(2)/tHalf</Equation>
      <ReferenceList>
        <R alias="tHalf" id="498" />
      </ReferenceList>
    </ExplicitFormula>
    <ExplicitFormula id="501">
      <Equation>rel_exp_norm</Equation>
      <ReferenceList>
        <R alias="rel_exp_norm" id="496" />
      </ReferenceList>
    </ExplicitFormula>
    <ExplicitFormula id="503">
      <Equation>rel_exp_out * AF * f_onto * ProteinContainerVolume</Equation>
      <ReferenceList>
        <R alias="f_onto" id="502" />
        <R alias="rel_exp_out" id="500" />
        <R alias="AF" id="154" />
        <R alias="ProteinContainerVolume" id="487" />
      </ReferenceList>
    </ExplicitFormula>
    <ExplicitFormula id="505">
      <Equation>V&gt;0 ? M/V : 0</Equation>
      <ReferenceList>
        <R alias="M" id="492" />
        <R alias="V" id="489" />
      </ReferenceList>
    </ExplicitFormula>
    <ExplicitFormula id="506">
      <Equation>f_onto</Equation>
      <ReferenceList>
        <R alias="f_onto" id="158" />
      </ReferenceList>
    </ExplicitFormula>
    <ExplicitFormula id="507">
      <Equation>tHalf</Equation>
      <ReferenceList>
        <R alias="tHalf" id="160" />
      </ReferenceList>
    </ExplicitFormula>
    <ExplicitFormula id="509">
      <Equation>V&gt;0 ? M/V : 0</Equation>
      <ReferenceList>
        <R alias="M" id="492" />
        <R alias="V" id="489" />
      </ReferenceList>
    </ExplicitFormula>
    <ExplicitFormula id="512">
      <Equation>V&gt;0 ? M/V : 0</Equation>
      <ReferenceList>
        <R alias="M" id="510" />
        <R alias="V" id="489" />
      </ReferenceList>
    </ExplicitFormula>
    <ExplicitFormula id="515">
      <Equation>K_water_cell</Equation>
      <ReferenceList>
        <R alias="K_water_cell" id="514" />
      </ReferenceList>
    </ExplicitFormula>
    <ExplicitFormula id="517">
      <Equation>V&gt;0 ? M/V : 0</Equation>
      <ReferenceList>
        <R alias="M" id="510" />
        <R alias="V" id="489" />
      </ReferenceList>
    </ExplicitFormula>
    <ExplicitFormula id="520">
      <Equation>V&gt;0 ? M/V : 0</Equation>
      <ReferenceList>
        <R alias="M" id="518" />
        <R alias="V" id="489" />
      </ReferenceList>
    </ExplicitFormula>
    <ExplicitFormula id="522">
      <Equation>TotalDrugMass&gt;0 ? M/TotalDrugMass : 0</Equation>
      <ReferenceList>
        <R alias="M" id="518" />
        <R alias="TotalDrugMass" id="177" />
      </ReferenceList>
    </ExplicitFormula>
    <ExplicitFormula id="525">
      <Equation>-(CP * kcat * V * K_water * C / (Km + K_water * C))</Equation>
      <ReferenceList>
        <R alias="V" id="489" />
        <R alias="CP" id="504" />
        <R alias="C" id="511" />
        <R alias="K_water" id="513" />
        <R alias="kcat" id="523" />
        <R alias="Km" id="524" />
      </ReferenceList>
    </ExplicitFormula>
    <ExplicitFormula id="526">
      <Equation>CP * kcat * V * K_water * C / (Km + K_water * C)</Equation>
      <ReferenceList>
        <R alias="V" id="489" />
        <R alias="CP" id="504" />
        <R alias="C" id="511" />
        <R alias="K_water" id="513" />
        <R alias="kcat" id="523" />
        <R alias="Km" id="524" />
      </ReferenceList>
    </ExplicitFormula>
    <ExplicitFormula id="528">
      <Equation>kcat * kcat_interaction_factor</Equation>
      <ReferenceList>
        <R alias="kcat_interaction_factor" id="527" />
        <R alias="kcat" id="184" />
      </ReferenceList>
    </ExplicitFormula>
    <ExplicitFormula id="530">
      <Equation>Km * Km_interaction_factor</Equation>
      <ReferenceList>
        <R alias="Km_interaction_factor" id="529" />
        <R alias="Km" id="187" />
      </ReferenceList>
    </ExplicitFormula>
    <ExplicitFormula id="532">
      <Equation>C_int * K_water_int</Equation>
      <ReferenceList>
        <R alias="C_int" id="480" />
        <R alias="K_water_int" id="482" />
      </ReferenceList>
    </ExplicitFormula>
    <ExplicitFormula id="534">
      <Equation>C_cell * K_water_cell</Equation>
      <ReferenceList>
        <R alias="C_cell" id="511" />
        <R alias="K_water_cell" id="513" />
      </ReferenceList>
    </ExplicitFormula>
    <ExplicitFormula id="536">
      <Equation>(f_int*C_int+f_cell*C_cell)/(f_int+f_cell)</Equation>
      <ReferenceList>
        <R alias="f_int" id="358" />
        <R alias="f_cell" id="357" />
        <R alias="C_cell" id="511" />
        <R alias="C_int" id="480" />
      </ReferenceList>
    </ExplicitFormula>
    <ExplicitFormula id="539">
      <Equation>Volume * Density</Equation>
      <ReferenceList>
        <R alias="Density" id="537" />
        <R alias="Volume" id="538" />
      </ReferenceList>
    </ExplicitFormula>
    <ExplicitFormula id="541">
      <Equation>0.00000000000032*BW/0.02</Equation>
      <ReferenceList>
        <R alias="BW" id="39" />
      </ReferenceList>
    </ExplicitFormula>
    <ExplicitFormula id="544">
      <Equation>SA_pls_int*d_endo</Equation>
      <ReferenceList>
        <R alias="d_endo" id="79" />
        <R alias="SA_pls_int" id="543" />
      </ReferenceList>
    </ExplicitFormula>
    <ExplicitFormula id="546">
      <Equation>1.55E-14*(BW/0.02)^0.75</Equation>
      <ReferenceList>
        <R alias="BW" id="39" />
      </ReferenceList>
    </ExplicitFormula>
    <ExplicitFormula id="550">
      <Equation>1 - f_int - f_vas</Equation>
      <ReferenceList>
        <R alias="f_int" id="548" />
        <R alias="f_vas" id="549" />
      </ReferenceList>
    </ExplicitFormula>
    <ExplicitFormula id="553">
      <Equation>Qspec * Weight</Equation>
      <ReferenceList>
        <R alias="Qspec" id="552" />
        <R alias="Weight" id="42" />
      </ReferenceList>
    </ExplicitFormula>
    <ExplicitFormula id="579">
      <Equation>1.50964464735396</Equation>
    </ExplicitFormula>
    <ExplicitFormula id="580">
      <Equation>0.51675</Equation>
    </ExplicitFormula>
    <ExplicitFormula id="582">
      <Equation>Volume</Equation>
      <ReferenceList>
        <R alias="Volume" id="6" />
      </ReferenceList>
    </ExplicitFormula>
    <ExplicitFormula id="583">
      <Equation>f_vas*(1-HCT)*V_org</Equation>
      <ReferenceList>
        <R alias="f_vas" id="549" />
        <R alias="V_org" id="538" />
        <R alias="HCT" id="100" />
      </ReferenceList>
    </ExplicitFormula>
    <ExplicitFormula id="586">
      <Equation>M_0</Equation>
      <ReferenceList>
        <R alias="M_0" id="585" />
      </ReferenceList>
    </ExplicitFormula>
    <ExplicitFormula id="588">
      <Equation>rel_exp_pls</Equation>
      <ReferenceList>
        <R alias="rel_exp_pls" id="143" />
      </ReferenceList>
    </ExplicitFormula>
    <ExplicitFormula id="590">
      <Equation>rel_exp_pls_norm</Equation>
      <ReferenceList>
        <R alias="rel_exp_pls_norm" id="146" />
      </ReferenceList>
    </ExplicitFormula>
    <ExplicitFormula id="593">
      <Equation>ln(2)/tHalf</Equation>
      <ReferenceList>
        <R alias="tHalf" id="592" />
      </ReferenceList>
    </ExplicitFormula>
    <ExplicitFormula id="595">
      <Equation>rel_exp_norm</Equation>
      <ReferenceList>
        <R alias="rel_exp_norm" id="589" />
      </ReferenceList>
    </ExplicitFormula>
    <ExplicitFormula id="597">
      <Equation>rel_exp_out * AF * f_onto * ProteinContainerVolume</Equation>
      <ReferenceList>
        <R alias="f_onto" id="596" />
        <R alias="rel_exp_out" id="594" />
        <R alias="AF" id="154" />
        <R alias="ProteinContainerVolume" id="581" />
      </ReferenceList>
    </ExplicitFormula>
    <ExplicitFormula id="599">
      <Equation>V&gt;0 ? M/V : 0</Equation>
      <ReferenceList>
        <R alias="M" id="584" />
        <R alias="V" id="6" />
      </ReferenceList>
    </ExplicitFormula>
    <ExplicitFormula id="600">
      <Equation>f_onto</Equation>
      <ReferenceList>
        <R alias="f_onto" id="158" />
      </ReferenceList>
    </ExplicitFormula>
    <ExplicitFormula id="601">
      <Equation>tHalf</Equation>
      <ReferenceList>
        <R alias="tHalf" id="160" />
      </ReferenceList>
    </ExplicitFormula>
    <ExplicitFormula id="603">
      <Equation>V&gt;0 ? M/V : 0</Equation>
      <ReferenceList>
        <R alias="M" id="584" />
        <R alias="V" id="6" />
      </ReferenceList>
    </ExplicitFormula>
    <ExplicitFormula id="606">
      <Equation>V&gt;0 ? M/V : 0</Equation>
      <ReferenceList>
        <R alias="M" id="604" />
        <R alias="V" id="6" />
      </ReferenceList>
    </ExplicitFormula>
    <ExplicitFormula id="608">
      <Equation>fu</Equation>
      <ReferenceList>
        <R alias="fu" id="126" />
      </ReferenceList>
    </ExplicitFormula>
    <ExplicitFormula id="610">
      <Equation>V&gt;0 ? M/V : 0</Equation>
      <ReferenceList>
        <R alias="M" id="604" />
        <R alias="V" id="6" />
      </ReferenceList>
    </ExplicitFormula>
    <ExplicitFormula id="613">
      <Equation>V&gt;0 ? M/V : 0</Equation>
      <ReferenceList>
        <R alias="M" id="611" />
        <R alias="V" id="6" />
      </ReferenceList>
    </ExplicitFormula>
    <ExplicitFormula id="615">
      <Equation>TotalDrugMass&gt;0 ? M/TotalDrugMass : 0</Equation>
      <ReferenceList>
        <R alias="M" id="611" />
        <R alias="TotalDrugMass" id="177" />
      </ReferenceList>
    </ExplicitFormula>
    <ExplicitFormula id="618">
      <Equation>-(CP * kcat * V * K_water * C / (Km + K_water * C))</Equation>
      <ReferenceList>
        <R alias="V" id="6" />
        <R alias="CP" id="598" />
        <R alias="C" id="605" />
        <R alias="K_water" id="607" />
        <R alias="kcat" id="616" />
        <R alias="Km" id="617" />
      </ReferenceList>
    </ExplicitFormula>
    <ExplicitFormula id="619">
      <Equation>CP * kcat * V * K_water * C / (Km + K_water * C)</Equation>
      <ReferenceList>
        <R alias="V" id="6" />
        <R alias="CP" id="598" />
        <R alias="C" id="605" />
        <R alias="K_water" id="607" />
        <R alias="kcat" id="616" />
        <R alias="Km" id="617" />
      </ReferenceList>
    </ExplicitFormula>
    <ExplicitFormula id="621">
      <Equation>kcat * kcat_interaction_factor</Equation>
      <ReferenceList>
        <R alias="kcat_interaction_factor" id="620" />
        <R alias="kcat" id="184" />
      </ReferenceList>
    </ExplicitFormula>
    <ExplicitFormula id="623">
      <Equation>Km * Km_interaction_factor</Equation>
      <ReferenceList>
        <R alias="Km_interaction_factor" id="622" />
        <R alias="Km" id="187" />
      </ReferenceList>
    </ExplicitFormula>
    <ExplicitFormula id="626">
      <Equation>Volume</Equation>
      <ReferenceList>
        <R alias="Volume" id="625" />
      </ReferenceList>
    </ExplicitFormula>
    <ExplicitFormula id="627">
      <Equation>f_vas*HCT*V</Equation>
      <ReferenceList>
        <R alias="f_vas" id="549" />
        <R alias="V" id="538" />
        <R alias="HCT" id="100" />
      </ReferenceList>
    </ExplicitFormula>
    <ExplicitFormula id="630">
      <Equation>M_0</Equation>
      <ReferenceList>
        <R alias="M_0" id="629" />
      </ReferenceList>
    </ExplicitFormula>
    <ExplicitFormula id="632">
      <Equation>rel_exp_bc</Equation>
      <ReferenceList>
        <R alias="rel_exp_bc" id="197" />
      </ReferenceList>
    </ExplicitFormula>
    <ExplicitFormula id="634">
      <Equation>rel_exp_bc_norm</Equation>
      <ReferenceList>
        <R alias="rel_exp_bc_norm" id="200" />
      </ReferenceList>
    </ExplicitFormula>
    <ExplicitFormula id="637">
      <Equation>ln(2)/tHalf</Equation>
      <ReferenceList>
        <R alias="tHalf" id="636" />
      </ReferenceList>
    </ExplicitFormula>
    <ExplicitFormula id="639">
      <Equation>rel_exp_norm</Equation>
      <ReferenceList>
        <R alias="rel_exp_norm" id="633" />
      </ReferenceList>
    </ExplicitFormula>
    <ExplicitFormula id="641">
      <Equation>rel_exp_out * AF * f_onto * ProteinContainerVolume</Equation>
      <ReferenceList>
        <R alias="f_onto" id="640" />
        <R alias="rel_exp_out" id="638" />
        <R alias="AF" id="154" />
        <R alias="ProteinContainerVolume" id="624" />
      </ReferenceList>
    </ExplicitFormula>
    <ExplicitFormula id="643">
      <Equation>V&gt;0 ? M/V : 0</Equation>
      <ReferenceList>
        <R alias="M" id="628" />
        <R alias="V" id="625" />
      </ReferenceList>
    </ExplicitFormula>
    <ExplicitFormula id="644">
      <Equation>tHalf</Equation>
      <ReferenceList>
        <R alias="tHalf" id="160" />
      </ReferenceList>
    </ExplicitFormula>
    <ExplicitFormula id="645">
      <Equation>f_onto</Equation>
      <ReferenceList>
        <R alias="f_onto" id="158" />
      </ReferenceList>
    </ExplicitFormula>
    <ExplicitFormula id="647">
      <Equation>V&gt;0 ? M/V : 0</Equation>
      <ReferenceList>
        <R alias="M" id="628" />
        <R alias="V" id="625" />
      </ReferenceList>
    </ExplicitFormula>
    <ExplicitFormula id="650">
      <Equation>V&gt;0 ? M/V : 0</Equation>
      <ReferenceList>
        <R alias="M" id="648" />
        <R alias="V" id="625" />
      </ReferenceList>
    </ExplicitFormula>
    <ExplicitFormula id="652">
      <Equation>K_rbc/fu</Equation>
      <ReferenceList>
        <R alias="fu" id="126" />
        <R alias="K_rbc" id="219" />
      </ReferenceList>
    </ExplicitFormula>
    <ExplicitFormula id="654">
      <Equation>V&gt;0 ? M/V : 0</Equation>
      <ReferenceList>
        <R alias="M" id="648" />
        <R alias="V" id="625" />
      </ReferenceList>
    </ExplicitFormula>
    <ExplicitFormula id="657">
      <Equation>V&gt;0 ? M/V : 0</Equation>
      <ReferenceList>
        <R alias="M" id="655" />
        <R alias="V" id="625" />
      </ReferenceList>
    </ExplicitFormula>
    <ExplicitFormula id="659">
      <Equation>TotalDrugMass&gt;0 ? M/TotalDrugMass : 0</Equation>
      <ReferenceList>
        <R alias="M" id="655" />
        <R alias="TotalDrugMass" id="177" />
      </ReferenceList>
    </ExplicitFormula>
    <ExplicitFormula id="662">
      <Equation>-(CP * kcat * V * K_water * C / (Km + K_water * C))</Equation>
      <ReferenceList>
        <R alias="V" id="625" />
        <R alias="CP" id="642" />
        <R alias="C" id="649" />
        <R alias="K_water" id="651" />
        <R alias="kcat" id="660" />
        <R alias="Km" id="661" />
      </ReferenceList>
    </ExplicitFormula>
    <ExplicitFormula id="663">
      <Equation>CP * kcat * V * K_water * C / (Km + K_water * C)</Equation>
      <ReferenceList>
        <R alias="V" id="625" />
        <R alias="CP" id="642" />
        <R alias="C" id="649" />
        <R alias="K_water" id="651" />
        <R alias="kcat" id="660" />
        <R alias="Km" id="661" />
      </ReferenceList>
    </ExplicitFormula>
    <ExplicitFormula id="665">
      <Equation>kcat * kcat_interaction_factor</Equation>
      <ReferenceList>
        <R alias="kcat_interaction_factor" id="664" />
        <R alias="kcat" id="184" />
      </ReferenceList>
    </ExplicitFormula>
    <ExplicitFormula id="667">
      <Equation>Km * Km_interaction_factor</Equation>
      <ReferenceList>
        <R alias="Km_interaction_factor" id="666" />
        <R alias="Km" id="187" />
      </ReferenceList>
    </ExplicitFormula>
    <ExplicitFormula id="670">
      <Equation>Volume</Equation>
      <ReferenceList>
        <R alias="Volume" id="669" />
      </ReferenceList>
    </ExplicitFormula>
    <ExplicitFormula id="671">
      <Equation>f_int*V</Equation>
      <ReferenceList>
        <R alias="f_int" id="548" />
        <R alias="V" id="538" />
      </ReferenceList>
    </ExplicitFormula>
    <ExplicitFormula id="673">
      <Equation>pH_int</Equation>
      <ReferenceList>
        <R alias="pH_int" id="76" />
      </ReferenceList>
    </ExplicitFormula>
    <ExplicitFormula id="676">
      <Equation>V&gt;0 ? M/V : 0</Equation>
      <ReferenceList>
        <R alias="M" id="674" />
        <R alias="V" id="669" />
      </ReferenceList>
    </ExplicitFormula>
    <ExplicitFormula id="679">
      <Equation>K_water_int</Equation>
      <ReferenceList>
        <R alias="K_water_int" id="678" />
      </ReferenceList>
    </ExplicitFormula>
    <ExplicitFormula id="681">
      <Equation>V&gt;0 ? M/V : 0</Equation>
      <ReferenceList>
        <R alias="M" id="674" />
        <R alias="V" id="669" />
      </ReferenceList>
    </ExplicitFormula>
    <ExplicitFormula id="683">
      <Equation>Volume</Equation>
      <ReferenceList>
        <R alias="Volume" id="538" />
      </ReferenceList>
    </ExplicitFormula>
    <ExplicitFormula id="685">
      <Equation>f_cell*V</Equation>
      <ReferenceList>
        <R alias="f_cell" id="547" />
        <R alias="V" id="538" />
      </ReferenceList>
    </ExplicitFormula>
    <ExplicitFormula id="689">
      <Equation>M_0</Equation>
      <ReferenceList>
        <R alias="M_0" id="688" />
      </ReferenceList>
    </ExplicitFormula>
    <ExplicitFormula id="694">
      <Equation>ln(2)/tHalf</Equation>
      <ReferenceList>
        <R alias="tHalf" id="693" />
      </ReferenceList>
    </ExplicitFormula>
    <ExplicitFormula id="696">
      <Equation>rel_exp_norm</Equation>
      <ReferenceList>
        <R alias="rel_exp_norm" id="691" />
      </ReferenceList>
    </ExplicitFormula>
    <ExplicitFormula id="698">
      <Equation>rel_exp_out * AF * f_onto * ProteinContainerVolume</Equation>
      <ReferenceList>
        <R alias="f_onto" id="697" />
        <R alias="rel_exp_out" id="695" />
        <R alias="AF" id="154" />
        <R alias="ProteinContainerVolume" id="682" />
      </ReferenceList>
    </ExplicitFormula>
    <ExplicitFormula id="700">
      <Equation>V&gt;0 ? M/V : 0</Equation>
      <ReferenceList>
        <R alias="M" id="687" />
        <R alias="V" id="684" />
      </ReferenceList>
    </ExplicitFormula>
    <ExplicitFormula id="701">
      <Equation>f_onto</Equation>
      <ReferenceList>
        <R alias="f_onto" id="158" />
      </ReferenceList>
    </ExplicitFormula>
    <ExplicitFormula id="702">
      <Equation>tHalf</Equation>
      <ReferenceList>
        <R alias="tHalf" id="160" />
      </ReferenceList>
    </ExplicitFormula>
    <ExplicitFormula id="704">
      <Equation>V&gt;0 ? M/V : 0</Equation>
      <ReferenceList>
        <R alias="M" id="687" />
        <R alias="V" id="684" />
      </ReferenceList>
    </ExplicitFormula>
    <ExplicitFormula id="707">
      <Equation>V&gt;0 ? M/V : 0</Equation>
      <ReferenceList>
        <R alias="M" id="705" />
        <R alias="V" id="684" />
      </ReferenceList>
    </ExplicitFormula>
    <ExplicitFormula id="710">
      <Equation>K_water_cell</Equation>
      <ReferenceList>
        <R alias="K_water_cell" id="709" />
      </ReferenceList>
    </ExplicitFormula>
    <ExplicitFormula id="712">
      <Equation>V&gt;0 ? M/V : 0</Equation>
      <ReferenceList>
        <R alias="M" id="705" />
        <R alias="V" id="684" />
      </ReferenceList>
    </ExplicitFormula>
    <ExplicitFormula id="715">
      <Equation>V&gt;0 ? M/V : 0</Equation>
      <ReferenceList>
        <R alias="M" id="713" />
        <R alias="V" id="684" />
      </ReferenceList>
    </ExplicitFormula>
    <ExplicitFormula id="717">
      <Equation>TotalDrugMass&gt;0 ? M/TotalDrugMass : 0</Equation>
      <ReferenceList>
        <R alias="M" id="713" />
        <R alias="TotalDrugMass" id="177" />
      </ReferenceList>
    </ExplicitFormula>
    <ExplicitFormula id="720">
      <Equation>-(CP * kcat * V * K_water * C / (Km + K_water * C))</Equation>
      <ReferenceList>
        <R alias="V" id="684" />
        <R alias="CP" id="699" />
        <R alias="C" id="706" />
        <R alias="K_water" id="708" />
        <R alias="kcat" id="718" />
        <R alias="Km" id="719" />
      </ReferenceList>
    </ExplicitFormula>
    <ExplicitFormula id="721">
      <Equation>CP * kcat * V * K_water * C / (Km + K_water * C)</Equation>
      <ReferenceList>
        <R alias="V" id="684" />
        <R alias="CP" id="699" />
        <R alias="C" id="706" />
        <R alias="K_water" id="708" />
        <R alias="kcat" id="718" />
        <R alias="Km" id="719" />
      </ReferenceList>
    </ExplicitFormula>
    <ExplicitFormula id="723">
      <Equation>kcat * kcat_interaction_factor</Equation>
      <ReferenceList>
        <R alias="kcat_interaction_factor" id="722" />
        <R alias="kcat" id="184" />
      </ReferenceList>
    </ExplicitFormula>
    <ExplicitFormula id="725">
      <Equation>Km * Km_interaction_factor</Equation>
      <ReferenceList>
        <R alias="Km_interaction_factor" id="724" />
        <R alias="Km" id="187" />
      </ReferenceList>
    </ExplicitFormula>
    <ExplicitFormula id="727">
      <Equation>C_int * K_water_int</Equation>
      <ReferenceList>
        <R alias="C_int" id="675" />
        <R alias="K_water_int" id="677" />
      </ReferenceList>
    </ExplicitFormula>
    <ExplicitFormula id="729">
      <Equation>C_cell * K_water_cell</Equation>
      <ReferenceList>
        <R alias="C_cell" id="706" />
        <R alias="K_water_cell" id="708" />
      </ReferenceList>
    </ExplicitFormula>
    <ExplicitFormula id="731">
      <Equation>(f_int*C_int+f_cell*C_cell)/(f_int+f_cell)</Equation>
      <ReferenceList>
        <R alias="f_int" id="548" />
        <R alias="f_cell" id="547" />
        <R alias="C_cell" id="706" />
        <R alias="C_int" id="675" />
      </ReferenceList>
    </ExplicitFormula>
    <ExplicitFormula id="734">
      <Equation>Volume * Density</Equation>
      <ReferenceList>
        <R alias="Density" id="732" />
        <R alias="Volume" id="733" />
      </ReferenceList>
    </ExplicitFormula>
    <ExplicitFormula id="737">
      <Equation>SA_pls_int*d_endo</Equation>
      <ReferenceList>
        <R alias="d_endo" id="79" />
        <R alias="SA_pls_int" id="736" />
      </ReferenceList>
    </ExplicitFormula>
    <ExplicitFormula id="739">
      <Equation>0.000000079*BW/0.02</Equation>
      <ReferenceList>
        <R alias="BW" id="39" />
      </ReferenceList>
    </ExplicitFormula>
    <ExplicitFormula id="741">
      <Equation>0.00000000261*(BW/0.02)^0.75</Equation>
      <ReferenceList>
        <R alias="BW" id="39" />
      </ReferenceList>
    </ExplicitFormula>
    <ExplicitFormula id="745">
      <Equation>1 - f_int - f_vas</Equation>
      <ReferenceList>
        <R alias="f_int" id="743" />
        <R alias="f_vas" id="744" />
      </ReferenceList>
    </ExplicitFormula>
    <ExplicitFormula id="748">
      <Equation>Qspec * Weight</Equation>
      <ReferenceList>
        <R alias="Qspec" id="747" />
        <R alias="Weight" id="43" />
      </ReferenceList>
    </ExplicitFormula>
    <ExplicitFormula id="762">
      <Equation>25.717407385253</Equation>
    </ExplicitFormula>
    <ExplicitFormula id="764">
      <Equation>0.79</Equation>
    </ExplicitFormula>
    <ExplicitFormula id="766">
      <Equation>0.8</Equation>
    </ExplicitFormula>
    <ExplicitFormula id="768">
      <Equation>0.002</Equation>
    </ExplicitFormula>
    <ExplicitFormula id="769">
      <Equation>0.16</Equation>
    </ExplicitFormula>
    <ExplicitFormula id="771">
      <Equation>0.18</Equation>
    </ExplicitFormula>
    <ExplicitFormula id="773">
      <Equation>0.15</Equation>
    </ExplicitFormula>
    <ExplicitFormula id="775">
      <Equation>0.92</Equation>
    </ExplicitFormula>
    <ExplicitFormula id="777">
      <Equation>0.853</Equation>
    </ExplicitFormula>
    <ExplicitFormula id="779">
      <Equation>0.002024</Equation>
    </ExplicitFormula>
    <ExplicitFormula id="781">
      <Equation>0.0016</Equation>
    </ExplicitFormula>
    <ExplicitFormula id="783">
      <Equation>0.135</Equation>
    </ExplicitFormula>
    <ExplicitFormula id="785">
      <Equation>0.00899999999999998</Equation>
    </ExplicitFormula>
    <ExplicitFormula id="787">
      <Equation>0.03</Equation>
    </ExplicitFormula>
    <ExplicitFormula id="788">
      <Equation>0.020558081596</Equation>
    </ExplicitFormula>
    <ExplicitFormula id="790">
      <Equation>Volume</Equation>
      <ReferenceList>
        <R alias="Volume" id="7" />
      </ReferenceList>
    </ExplicitFormula>
    <ExplicitFormula id="791">
      <Equation>f_vas*(1-HCT)*V_org</Equation>
      <ReferenceList>
        <R alias="f_vas" id="744" />
        <R alias="V_org" id="733" />
        <R alias="HCT" id="100" />
      </ReferenceList>
    </ExplicitFormula>
    <ExplicitFormula id="794">
      <Equation>M_0</Equation>
      <ReferenceList>
        <R alias="M_0" id="793" />
      </ReferenceList>
    </ExplicitFormula>
    <ExplicitFormula id="796">
      <Equation>rel_exp_pls</Equation>
      <ReferenceList>
        <R alias="rel_exp_pls" id="143" />
      </ReferenceList>
    </ExplicitFormula>
    <ExplicitFormula id="798">
      <Equation>rel_exp_pls_norm</Equation>
      <ReferenceList>
        <R alias="rel_exp_pls_norm" id="146" />
      </ReferenceList>
    </ExplicitFormula>
    <ExplicitFormula id="801">
      <Equation>ln(2)/tHalf</Equation>
      <ReferenceList>
        <R alias="tHalf" id="800" />
      </ReferenceList>
    </ExplicitFormula>
    <ExplicitFormula id="803">
      <Equation>rel_exp_norm</Equation>
      <ReferenceList>
        <R alias="rel_exp_norm" id="797" />
      </ReferenceList>
    </ExplicitFormula>
    <ExplicitFormula id="805">
      <Equation>rel_exp_out * AF * f_onto * ProteinContainerVolume</Equation>
      <ReferenceList>
        <R alias="f_onto" id="804" />
        <R alias="rel_exp_out" id="802" />
        <R alias="AF" id="154" />
        <R alias="ProteinContainerVolume" id="789" />
      </ReferenceList>
    </ExplicitFormula>
    <ExplicitFormula id="807">
      <Equation>V&gt;0 ? M/V : 0</Equation>
      <ReferenceList>
        <R alias="M" id="792" />
        <R alias="V" id="7" />
      </ReferenceList>
    </ExplicitFormula>
    <ExplicitFormula id="808">
      <Equation>f_onto</Equation>
      <ReferenceList>
        <R alias="f_onto" id="158" />
      </ReferenceList>
    </ExplicitFormula>
    <ExplicitFormula id="809">
      <Equation>tHalf</Equation>
      <ReferenceList>
        <R alias="tHalf" id="160" />
      </ReferenceList>
    </ExplicitFormula>
    <ExplicitFormula id="811">
      <Equation>V&gt;0 ? M/V : 0</Equation>
      <ReferenceList>
        <R alias="M" id="792" />
        <R alias="V" id="7" />
      </ReferenceList>
    </ExplicitFormula>
    <ExplicitFormula id="813">
      <Equation>V&gt;0 ? M/V : 0</Equation>
      <ReferenceList>
        <R alias="M" id="812" />
        <R alias="V" id="7" />
      </ReferenceList>
    </ExplicitFormula>
    <ExplicitFormula id="815">
      <Equation>fu</Equation>
      <ReferenceList>
        <R alias="fu" id="126" />
      </ReferenceList>
    </ExplicitFormula>
    <ExplicitFormula id="817">
      <Equation>V&gt;0 ? M/V : 0</Equation>
      <ReferenceList>
        <R alias="M" id="812" />
        <R alias="V" id="7" />
      </ReferenceList>
    </ExplicitFormula>
    <ExplicitFormula id="820">
      <Equation>V&gt;0 ? M/V : 0</Equation>
      <ReferenceList>
        <R alias="M" id="818" />
        <R alias="V" id="7" />
      </ReferenceList>
    </ExplicitFormula>
    <ExplicitFormula id="822">
      <Equation>TotalDrugMass&gt;0 ? M/TotalDrugMass : 0</Equation>
      <ReferenceList>
        <R alias="M" id="818" />
        <R alias="TotalDrugMass" id="177" />
      </ReferenceList>
    </ExplicitFormula>
    <ExplicitFormula id="825">
      <Equation>-(CP * kcat * V * K_water * C / (Km + K_water * C))</Equation>
      <ReferenceList>
        <R alias="V" id="7" />
        <R alias="CP" id="806" />
        <R alias="C" id="121" />
        <R alias="K_water" id="814" />
        <R alias="kcat" id="823" />
        <R alias="Km" id="824" />
      </ReferenceList>
    </ExplicitFormula>
    <ExplicitFormula id="826">
      <Equation>CP * kcat * V * K_water * C / (Km + K_water * C)</Equation>
      <ReferenceList>
        <R alias="V" id="7" />
        <R alias="CP" id="806" />
        <R alias="C" id="121" />
        <R alias="K_water" id="814" />
        <R alias="kcat" id="823" />
        <R alias="Km" id="824" />
      </ReferenceList>
    </ExplicitFormula>
    <ExplicitFormula id="828">
      <Equation>kcat * kcat_interaction_factor</Equation>
      <ReferenceList>
        <R alias="kcat_interaction_factor" id="827" />
        <R alias="kcat" id="184" />
      </ReferenceList>
    </ExplicitFormula>
    <ExplicitFormula id="830">
      <Equation>Km * Km_interaction_factor</Equation>
      <ReferenceList>
        <R alias="Km_interaction_factor" id="829" />
        <R alias="Km" id="187" />
      </ReferenceList>
    </ExplicitFormula>
    <ExplicitFormula id="833">
      <Equation>Volume</Equation>
      <ReferenceList>
        <R alias="Volume" id="832" />
      </ReferenceList>
    </ExplicitFormula>
    <ExplicitFormula id="834">
      <Equation>f_vas*HCT*V</Equation>
      <ReferenceList>
        <R alias="f_vas" id="744" />
        <R alias="V" id="733" />
        <R alias="HCT" id="100" />
      </ReferenceList>
    </ExplicitFormula>
    <ExplicitFormula id="837">
      <Equation>M_0</Equation>
      <ReferenceList>
        <R alias="M_0" id="836" />
      </ReferenceList>
    </ExplicitFormula>
    <ExplicitFormula id="839">
      <Equation>rel_exp_bc</Equation>
      <ReferenceList>
        <R alias="rel_exp_bc" id="197" />
      </ReferenceList>
    </ExplicitFormula>
    <ExplicitFormula id="841">
      <Equation>rel_exp_bc_norm</Equation>
      <ReferenceList>
        <R alias="rel_exp_bc_norm" id="200" />
      </ReferenceList>
    </ExplicitFormula>
    <ExplicitFormula id="844">
      <Equation>ln(2)/tHalf</Equation>
      <ReferenceList>
        <R alias="tHalf" id="843" />
      </ReferenceList>
    </ExplicitFormula>
    <ExplicitFormula id="846">
      <Equation>rel_exp_norm</Equation>
      <ReferenceList>
        <R alias="rel_exp_norm" id="840" />
      </ReferenceList>
    </ExplicitFormula>
    <ExplicitFormula id="848">
      <Equation>rel_exp_out * AF * f_onto * ProteinContainerVolume</Equation>
      <ReferenceList>
        <R alias="f_onto" id="847" />
        <R alias="rel_exp_out" id="845" />
        <R alias="AF" id="154" />
        <R alias="ProteinContainerVolume" id="831" />
      </ReferenceList>
    </ExplicitFormula>
    <ExplicitFormula id="850">
      <Equation>V&gt;0 ? M/V : 0</Equation>
      <ReferenceList>
        <R alias="M" id="835" />
        <R alias="V" id="832" />
      </ReferenceList>
    </ExplicitFormula>
    <ExplicitFormula id="851">
      <Equation>f_onto</Equation>
      <ReferenceList>
        <R alias="f_onto" id="158" />
      </ReferenceList>
    </ExplicitFormula>
    <ExplicitFormula id="852">
      <Equation>tHalf</Equation>
      <ReferenceList>
        <R alias="tHalf" id="160" />
      </ReferenceList>
    </ExplicitFormula>
    <ExplicitFormula id="854">
      <Equation>V&gt;0 ? M/V : 0</Equation>
      <ReferenceList>
        <R alias="M" id="835" />
        <R alias="V" id="832" />
      </ReferenceList>
    </ExplicitFormula>
    <ExplicitFormula id="856">
      <Equation>V&gt;0 ? M/V : 0</Equation>
      <ReferenceList>
        <R alias="M" id="855" />
        <R alias="V" id="832" />
      </ReferenceList>
    </ExplicitFormula>
    <ExplicitFormula id="858">
      <Equation>K_rbc/fu</Equation>
      <ReferenceList>
        <R alias="fu" id="126" />
        <R alias="K_rbc" id="219" />
      </ReferenceList>
    </ExplicitFormula>
    <ExplicitFormula id="860">
      <Equation>V&gt;0 ? M/V : 0</Equation>
      <ReferenceList>
        <R alias="M" id="855" />
        <R alias="V" id="832" />
      </ReferenceList>
    </ExplicitFormula>
    <ExplicitFormula id="863">
      <Equation>V&gt;0 ? M/V : 0</Equation>
      <ReferenceList>
        <R alias="M" id="861" />
        <R alias="V" id="832" />
      </ReferenceList>
    </ExplicitFormula>
    <ExplicitFormula id="865">
      <Equation>TotalDrugMass&gt;0 ? M/TotalDrugMass : 0</Equation>
      <ReferenceList>
        <R alias="M" id="861" />
        <R alias="TotalDrugMass" id="177" />
      </ReferenceList>
    </ExplicitFormula>
    <ExplicitFormula id="868">
      <Equation>-(CP * kcat * V * K_water * C / (Km + K_water * C))</Equation>
      <ReferenceList>
        <R alias="V" id="832" />
        <R alias="CP" id="849" />
        <R alias="C" id="109" />
        <R alias="K_water" id="857" />
        <R alias="kcat" id="866" />
        <R alias="Km" id="867" />
      </ReferenceList>
    </ExplicitFormula>
    <ExplicitFormula id="869">
      <Equation>CP * kcat * V * K_water * C / (Km + K_water * C)</Equation>
      <ReferenceList>
        <R alias="V" id="832" />
        <R alias="CP" id="849" />
        <R alias="C" id="109" />
        <R alias="K_water" id="857" />
        <R alias="kcat" id="866" />
        <R alias="Km" id="867" />
      </ReferenceList>
    </ExplicitFormula>
    <ExplicitFormula id="871">
      <Equation>kcat * kcat_interaction_factor</Equation>
      <ReferenceList>
        <R alias="kcat_interaction_factor" id="870" />
        <R alias="kcat" id="184" />
      </ReferenceList>
    </ExplicitFormula>
    <ExplicitFormula id="873">
      <Equation>Km * Km_interaction_factor</Equation>
      <ReferenceList>
        <R alias="Km_interaction_factor" id="872" />
        <R alias="Km" id="187" />
      </ReferenceList>
    </ExplicitFormula>
    <ExplicitFormula id="876">
      <Equation>Volume</Equation>
      <ReferenceList>
        <R alias="Volume" id="875" />
      </ReferenceList>
    </ExplicitFormula>
    <ExplicitFormula id="877">
      <Equation>f_int*V</Equation>
      <ReferenceList>
        <R alias="f_int" id="743" />
        <R alias="V" id="733" />
      </ReferenceList>
    </ExplicitFormula>
    <ExplicitFormula id="879">
      <Equation>pH_int</Equation>
      <ReferenceList>
        <R alias="pH_int" id="76" />
      </ReferenceList>
    </ExplicitFormula>
    <ExplicitFormula id="882">
      <Equation>V&gt;0 ? M/V : 0</Equation>
      <ReferenceList>
        <R alias="M" id="880" />
        <R alias="V" id="875" />
      </ReferenceList>
    </ExplicitFormula>
    <ExplicitFormula id="885">
      <Equation>K_water_int</Equation>
      <ReferenceList>
        <R alias="K_water_int" id="884" />
      </ReferenceList>
    </ExplicitFormula>
    <ExplicitFormula id="887">
      <Equation>V&gt;0 ? M/V : 0</Equation>
      <ReferenceList>
        <R alias="M" id="880" />
        <R alias="V" id="875" />
      </ReferenceList>
    </ExplicitFormula>
    <ExplicitFormula id="889">
      <Equation>Volume</Equation>
      <ReferenceList>
        <R alias="Volume" id="733" />
      </ReferenceList>
    </ExplicitFormula>
    <ExplicitFormula id="891">
      <Equation>f_cell*V</Equation>
      <ReferenceList>
        <R alias="f_cell" id="742" />
        <R alias="V" id="733" />
      </ReferenceList>
    </ExplicitFormula>
    <ExplicitFormula id="895">
      <Equation>M_0</Equation>
      <ReferenceList>
        <R alias="M_0" id="894" />
      </ReferenceList>
    </ExplicitFormula>
    <ExplicitFormula id="900">
      <Equation>ln(2)/tHalf</Equation>
      <ReferenceList>
        <R alias="tHalf" id="899" />
      </ReferenceList>
    </ExplicitFormula>
    <ExplicitFormula id="902">
      <Equation>rel_exp_norm</Equation>
      <ReferenceList>
        <R alias="rel_exp_norm" id="897" />
      </ReferenceList>
    </ExplicitFormula>
    <ExplicitFormula id="904">
      <Equation>rel_exp_out * AF * f_onto * ProteinContainerVolume</Equation>
      <ReferenceList>
        <R alias="f_onto" id="903" />
        <R alias="rel_exp_out" id="901" />
        <R alias="AF" id="154" />
        <R alias="ProteinContainerVolume" id="888" />
      </ReferenceList>
    </ExplicitFormula>
    <ExplicitFormula id="906">
      <Equation>V&gt;0 ? M/V : 0</Equation>
      <ReferenceList>
        <R alias="M" id="893" />
        <R alias="V" id="890" />
      </ReferenceList>
    </ExplicitFormula>
    <ExplicitFormula id="907">
      <Equation>f_onto</Equation>
      <ReferenceList>
        <R alias="f_onto" id="158" />
      </ReferenceList>
    </ExplicitFormula>
    <ExplicitFormula id="908">
      <Equation>tHalf</Equation>
      <ReferenceList>
        <R alias="tHalf" id="160" />
      </ReferenceList>
    </ExplicitFormula>
    <ExplicitFormula id="910">
      <Equation>V&gt;0 ? M/V : 0</Equation>
      <ReferenceList>
        <R alias="M" id="893" />
        <R alias="V" id="890" />
      </ReferenceList>
    </ExplicitFormula>
    <ExplicitFormula id="913">
      <Equation>V&gt;0 ? M/V : 0</Equation>
      <ReferenceList>
        <R alias="M" id="911" />
        <R alias="V" id="890" />
      </ReferenceList>
    </ExplicitFormula>
    <ExplicitFormula id="916">
      <Equation>K_water_cell</Equation>
      <ReferenceList>
        <R alias="K_water_cell" id="915" />
      </ReferenceList>
    </ExplicitFormula>
    <ExplicitFormula id="918">
      <Equation>V&gt;0 ? M/V : 0</Equation>
      <ReferenceList>
        <R alias="M" id="911" />
        <R alias="V" id="890" />
      </ReferenceList>
    </ExplicitFormula>
    <ExplicitFormula id="921">
      <Equation>V&gt;0 ? M/V : 0</Equation>
      <ReferenceList>
        <R alias="M" id="919" />
        <R alias="V" id="890" />
      </ReferenceList>
    </ExplicitFormula>
    <ExplicitFormula id="923">
      <Equation>TotalDrugMass&gt;0 ? M/TotalDrugMass : 0</Equation>
      <ReferenceList>
        <R alias="M" id="919" />
        <R alias="TotalDrugMass" id="177" />
      </ReferenceList>
    </ExplicitFormula>
    <ExplicitFormula id="926">
      <Equation>-(CP * kcat * V * K_water * C / (Km + K_water * C))</Equation>
      <ReferenceList>
        <R alias="V" id="890" />
        <R alias="CP" id="905" />
        <R alias="C" id="912" />
        <R alias="K_water" id="914" />
        <R alias="kcat" id="924" />
        <R alias="Km" id="925" />
      </ReferenceList>
    </ExplicitFormula>
    <ExplicitFormula id="927">
      <Equation>CP * kcat * V * K_water * C / (Km + K_water * C)</Equation>
      <ReferenceList>
        <R alias="V" id="890" />
        <R alias="CP" id="905" />
        <R alias="C" id="912" />
        <R alias="K_water" id="914" />
        <R alias="kcat" id="924" />
        <R alias="Km" id="925" />
      </ReferenceList>
    </ExplicitFormula>
    <ExplicitFormula id="929">
      <Equation>kcat * kcat_interaction_factor</Equation>
      <ReferenceList>
        <R alias="kcat_interaction_factor" id="928" />
        <R alias="kcat" id="184" />
      </ReferenceList>
    </ExplicitFormula>
    <ExplicitFormula id="931">
      <Equation>Km * Km_interaction_factor</Equation>
      <ReferenceList>
        <R alias="Km_interaction_factor" id="930" />
        <R alias="Km" id="187" />
      </ReferenceList>
    </ExplicitFormula>
    <ExplicitFormula id="933">
      <Equation>C_int * K_water_int</Equation>
      <ReferenceList>
        <R alias="C_int" id="881" />
        <R alias="K_water_int" id="883" />
      </ReferenceList>
    </ExplicitFormula>
    <ExplicitFormula id="935">
      <Equation>C_cell * K_water_cell</Equation>
      <ReferenceList>
        <R alias="C_cell" id="912" />
        <R alias="K_water_cell" id="914" />
      </ReferenceList>
    </ExplicitFormula>
    <ExplicitFormula id="937">
      <Equation>(f_int*C_int+f_cell*C_cell)/(f_int+f_cell)</Equation>
      <ReferenceList>
        <R alias="f_int" id="743" />
        <R alias="f_cell" id="742" />
        <R alias="C_cell" id="912" />
        <R alias="C_int" id="881" />
      </ReferenceList>
    </ExplicitFormula>
    <ExplicitFormula id="940">
      <Equation>Volume * Density</Equation>
      <ReferenceList>
        <R alias="Density" id="938" />
        <R alias="Volume" id="939" />
      </ReferenceList>
    </ExplicitFormula>
    <ExplicitFormula id="943">
      <Equation>SA_pls_int*d_endo</Equation>
      <ReferenceList>
        <R alias="d_endo" id="79" />
        <R alias="SA_pls_int" id="942" />
      </ReferenceList>
    </ExplicitFormula>
    <ExplicitFormula id="945">
      <Equation>0.000000075*BW/0.02</Equation>
      <ReferenceList>
        <R alias="BW" id="39" />
      </ReferenceList>
    </ExplicitFormula>
    <ExplicitFormula id="947">
      <Equation>0.00000000375*(BW/0.02)^0.75</Equation>
      <ReferenceList>
        <R alias="BW" id="39" />
      </ReferenceList>
    </ExplicitFormula>
    <ExplicitFormula id="951">
      <Equation>1 - f_int - f_vas</Equation>
      <ReferenceList>
        <R alias="f_int" id="949" />
        <R alias="f_vas" id="950" />
      </ReferenceList>
    </ExplicitFormula>
    <ExplicitFormula id="954">
      <Equation>Qspec * Weight</Equation>
      <ReferenceList>
        <R alias="Qspec" id="953" />
        <R alias="Weight" id="44" />
      </ReferenceList>
    </ExplicitFormula>
    <ExplicitFormula id="980">
      <Equation>0.0431639377992184</Equation>
    </ExplicitFormula>
    <ExplicitFormula id="981">
      <Equation>0.07654595195</Equation>
    </ExplicitFormula>
    <ExplicitFormula id="983">
      <Equation>Volume</Equation>
      <ReferenceList>
        <R alias="Volume" id="8" />
      </ReferenceList>
    </ExplicitFormula>
    <ExplicitFormula id="984">
      <Equation>f_vas*(1-HCT)*V_org</Equation>
      <ReferenceList>
        <R alias="f_vas" id="950" />
        <R alias="V_org" id="939" />
        <R alias="HCT" id="100" />
      </ReferenceList>
    </ExplicitFormula>
    <ExplicitFormula id="987">
      <Equation>M_0</Equation>
      <ReferenceList>
        <R alias="M_0" id="986" />
      </ReferenceList>
    </ExplicitFormula>
    <ExplicitFormula id="989">
      <Equation>rel_exp_pls</Equation>
      <ReferenceList>
        <R alias="rel_exp_pls" id="143" />
      </ReferenceList>
    </ExplicitFormula>
    <ExplicitFormula id="991">
      <Equation>rel_exp_pls_norm</Equation>
      <ReferenceList>
        <R alias="rel_exp_pls_norm" id="146" />
      </ReferenceList>
    </ExplicitFormula>
    <ExplicitFormula id="994">
      <Equation>ln(2)/tHalf</Equation>
      <ReferenceList>
        <R alias="tHalf" id="993" />
      </ReferenceList>
    </ExplicitFormula>
    <ExplicitFormula id="996">
      <Equation>rel_exp_norm</Equation>
      <ReferenceList>
        <R alias="rel_exp_norm" id="990" />
      </ReferenceList>
    </ExplicitFormula>
    <ExplicitFormula id="998">
      <Equation>rel_exp_out * AF * f_onto * ProteinContainerVolume</Equation>
      <ReferenceList>
        <R alias="f_onto" id="997" />
        <R alias="rel_exp_out" id="995" />
        <R alias="AF" id="154" />
        <R alias="ProteinContainerVolume" id="982" />
      </ReferenceList>
    </ExplicitFormula>
    <ExplicitFormula id="1000">
      <Equation>V&gt;0 ? M/V : 0</Equation>
      <ReferenceList>
        <R alias="M" id="985" />
        <R alias="V" id="8" />
      </ReferenceList>
    </ExplicitFormula>
    <ExplicitFormula id="1001">
      <Equation>f_onto</Equation>
      <ReferenceList>
        <R alias="f_onto" id="158" />
      </ReferenceList>
    </ExplicitFormula>
    <ExplicitFormula id="1002">
      <Equation>tHalf</Equation>
      <ReferenceList>
        <R alias="tHalf" id="160" />
      </ReferenceList>
    </ExplicitFormula>
    <ExplicitFormula id="1004">
      <Equation>V&gt;0 ? M/V : 0</Equation>
      <ReferenceList>
        <R alias="M" id="985" />
        <R alias="V" id="8" />
      </ReferenceList>
    </ExplicitFormula>
    <ExplicitFormula id="1007">
      <Equation>V&gt;0 ? M/V : 0</Equation>
      <ReferenceList>
        <R alias="M" id="1005" />
        <R alias="V" id="8" />
      </ReferenceList>
    </ExplicitFormula>
    <ExplicitFormula id="1009">
      <Equation>fu</Equation>
      <ReferenceList>
        <R alias="fu" id="126" />
      </ReferenceList>
    </ExplicitFormula>
    <ExplicitFormula id="1011">
      <Equation>V&gt;0 ? M/V : 0</Equation>
      <ReferenceList>
        <R alias="M" id="1005" />
        <R alias="V" id="8" />
      </ReferenceList>
    </ExplicitFormula>
    <ExplicitFormula id="1014">
      <Equation>V&gt;0 ? M/V : 0</Equation>
      <ReferenceList>
        <R alias="M" id="1012" />
        <R alias="V" id="8" />
      </ReferenceList>
    </ExplicitFormula>
    <ExplicitFormula id="1016">
      <Equation>TotalDrugMass&gt;0 ? M/TotalDrugMass : 0</Equation>
      <ReferenceList>
        <R alias="M" id="1012" />
        <R alias="TotalDrugMass" id="177" />
      </ReferenceList>
    </ExplicitFormula>
    <ExplicitFormula id="1019">
      <Equation>-(CP * kcat * V * K_water * C / (Km + K_water * C))</Equation>
      <ReferenceList>
        <R alias="V" id="8" />
        <R alias="CP" id="999" />
        <R alias="C" id="1006" />
        <R alias="K_water" id="1008" />
        <R alias="kcat" id="1017" />
        <R alias="Km" id="1018" />
      </ReferenceList>
    </ExplicitFormula>
    <ExplicitFormula id="1020">
      <Equation>CP * kcat * V * K_water * C / (Km + K_water * C)</Equation>
      <ReferenceList>
        <R alias="V" id="8" />
        <R alias="CP" id="999" />
        <R alias="C" id="1006" />
        <R alias="K_water" id="1008" />
        <R alias="kcat" id="1017" />
        <R alias="Km" id="1018" />
      </ReferenceList>
    </ExplicitFormula>
    <ExplicitFormula id="1022">
      <Equation>kcat * kcat_interaction_factor</Equation>
      <ReferenceList>
        <R alias="kcat_interaction_factor" id="1021" />
        <R alias="kcat" id="184" />
      </ReferenceList>
    </ExplicitFormula>
    <ExplicitFormula id="1024">
      <Equation>Km * Km_interaction_factor</Equation>
      <ReferenceList>
        <R alias="Km_interaction_factor" id="1023" />
        <R alias="Km" id="187" />
      </ReferenceList>
    </ExplicitFormula>
    <ExplicitFormula id="1027">
      <Equation>Volume</Equation>
      <ReferenceList>
        <R alias="Volume" id="1026" />
      </ReferenceList>
    </ExplicitFormula>
    <ExplicitFormula id="1028">
      <Equation>f_vas*HCT*V</Equation>
      <ReferenceList>
        <R alias="f_vas" id="950" />
        <R alias="V" id="939" />
        <R alias="HCT" id="100" />
      </ReferenceList>
    </ExplicitFormula>
    <ExplicitFormula id="1031">
      <Equation>M_0</Equation>
      <ReferenceList>
        <R alias="M_0" id="1030" />
      </ReferenceList>
    </ExplicitFormula>
    <ExplicitFormula id="1033">
      <Equation>rel_exp_bc</Equation>
      <ReferenceList>
        <R alias="rel_exp_bc" id="197" />
      </ReferenceList>
    </ExplicitFormula>
    <ExplicitFormula id="1035">
      <Equation>rel_exp_bc_norm</Equation>
      <ReferenceList>
        <R alias="rel_exp_bc_norm" id="200" />
      </ReferenceList>
    </ExplicitFormula>
    <ExplicitFormula id="1038">
      <Equation>ln(2)/tHalf</Equation>
      <ReferenceList>
        <R alias="tHalf" id="1037" />
      </ReferenceList>
    </ExplicitFormula>
    <ExplicitFormula id="1040">
      <Equation>rel_exp_norm</Equation>
      <ReferenceList>
        <R alias="rel_exp_norm" id="1034" />
      </ReferenceList>
    </ExplicitFormula>
    <ExplicitFormula id="1042">
      <Equation>rel_exp_out * AF * f_onto * ProteinContainerVolume</Equation>
      <ReferenceList>
        <R alias="f_onto" id="1041" />
        <R alias="rel_exp_out" id="1039" />
        <R alias="AF" id="154" />
        <R alias="ProteinContainerVolume" id="1025" />
      </ReferenceList>
    </ExplicitFormula>
    <ExplicitFormula id="1044">
      <Equation>V&gt;0 ? M/V : 0</Equation>
      <ReferenceList>
        <R alias="M" id="1029" />
        <R alias="V" id="1026" />
      </ReferenceList>
    </ExplicitFormula>
    <ExplicitFormula id="1045">
      <Equation>f_onto</Equation>
      <ReferenceList>
        <R alias="f_onto" id="158" />
      </ReferenceList>
    </ExplicitFormula>
    <ExplicitFormula id="1046">
      <Equation>tHalf</Equation>
      <ReferenceList>
        <R alias="tHalf" id="160" />
      </ReferenceList>
    </ExplicitFormula>
    <ExplicitFormula id="1048">
      <Equation>V&gt;0 ? M/V : 0</Equation>
      <ReferenceList>
        <R alias="M" id="1029" />
        <R alias="V" id="1026" />
      </ReferenceList>
    </ExplicitFormula>
    <ExplicitFormula id="1051">
      <Equation>V&gt;0 ? M/V : 0</Equation>
      <ReferenceList>
        <R alias="M" id="1049" />
        <R alias="V" id="1026" />
      </ReferenceList>
    </ExplicitFormula>
    <ExplicitFormula id="1053">
      <Equation>K_rbc/fu</Equation>
      <ReferenceList>
        <R alias="fu" id="126" />
        <R alias="K_rbc" id="219" />
      </ReferenceList>
    </ExplicitFormula>
    <ExplicitFormula id="1055">
      <Equation>V&gt;0 ? M/V : 0</Equation>
      <ReferenceList>
        <R alias="M" id="1049" />
        <R alias="V" id="1026" />
      </ReferenceList>
    </ExplicitFormula>
    <ExplicitFormula id="1058">
      <Equation>V&gt;0 ? M/V : 0</Equation>
      <ReferenceList>
        <R alias="M" id="1056" />
        <R alias="V" id="1026" />
      </ReferenceList>
    </ExplicitFormula>
    <ExplicitFormula id="1060">
      <Equation>TotalDrugMass&gt;0 ? M/TotalDrugMass : 0</Equation>
      <ReferenceList>
        <R alias="M" id="1056" />
        <R alias="TotalDrugMass" id="177" />
      </ReferenceList>
    </ExplicitFormula>
    <ExplicitFormula id="1063">
      <Equation>-(CP * kcat * V * K_water * C / (Km + K_water * C))</Equation>
      <ReferenceList>
        <R alias="V" id="1026" />
        <R alias="CP" id="1043" />
        <R alias="C" id="1050" />
        <R alias="K_water" id="1052" />
        <R alias="kcat" id="1061" />
        <R alias="Km" id="1062" />
      </ReferenceList>
    </ExplicitFormula>
    <ExplicitFormula id="1064">
      <Equation>CP * kcat * V * K_water * C / (Km + K_water * C)</Equation>
      <ReferenceList>
        <R alias="V" id="1026" />
        <R alias="CP" id="1043" />
        <R alias="C" id="1050" />
        <R alias="K_water" id="1052" />
        <R alias="kcat" id="1061" />
        <R alias="Km" id="1062" />
      </ReferenceList>
    </ExplicitFormula>
    <ExplicitFormula id="1066">
      <Equation>kcat * kcat_interaction_factor</Equation>
      <ReferenceList>
        <R alias="kcat_interaction_factor" id="1065" />
        <R alias="kcat" id="184" />
      </ReferenceList>
    </ExplicitFormula>
    <ExplicitFormula id="1068">
      <Equation>Km * Km_interaction_factor</Equation>
      <ReferenceList>
        <R alias="Km_interaction_factor" id="1067" />
        <R alias="Km" id="187" />
      </ReferenceList>
    </ExplicitFormula>
    <ExplicitFormula id="1071">
      <Equation>Volume</Equation>
      <ReferenceList>
        <R alias="Volume" id="1070" />
      </ReferenceList>
    </ExplicitFormula>
    <ExplicitFormula id="1072">
      <Equation>f_int*V</Equation>
      <ReferenceList>
        <R alias="f_int" id="949" />
        <R alias="V" id="939" />
      </ReferenceList>
    </ExplicitFormula>
    <ExplicitFormula id="1074">
      <Equation>pH_int</Equation>
      <ReferenceList>
        <R alias="pH_int" id="76" />
      </ReferenceList>
    </ExplicitFormula>
    <ExplicitFormula id="1077">
      <Equation>V&gt;0 ? M/V : 0</Equation>
      <ReferenceList>
        <R alias="M" id="1075" />
        <R alias="V" id="1070" />
      </ReferenceList>
    </ExplicitFormula>
    <ExplicitFormula id="1080">
      <Equation>K_water_int</Equation>
      <ReferenceList>
        <R alias="K_water_int" id="1079" />
      </ReferenceList>
    </ExplicitFormula>
    <ExplicitFormula id="1082">
      <Equation>V&gt;0 ? M/V : 0</Equation>
      <ReferenceList>
        <R alias="M" id="1075" />
        <R alias="V" id="1070" />
      </ReferenceList>
    </ExplicitFormula>
    <ExplicitFormula id="1084">
      <Equation>Volume</Equation>
      <ReferenceList>
        <R alias="Volume" id="939" />
      </ReferenceList>
    </ExplicitFormula>
    <ExplicitFormula id="1086">
      <Equation>f_cell*V</Equation>
      <ReferenceList>
        <R alias="f_cell" id="948" />
        <R alias="V" id="939" />
      </ReferenceList>
    </ExplicitFormula>
    <ExplicitFormula id="1090">
      <Equation>M_0</Equation>
      <ReferenceList>
        <R alias="M_0" id="1089" />
      </ReferenceList>
    </ExplicitFormula>
    <ExplicitFormula id="1095">
      <Equation>ln(2)/tHalf</Equation>
      <ReferenceList>
        <R alias="tHalf" id="1094" />
      </ReferenceList>
    </ExplicitFormula>
    <ExplicitFormula id="1097">
      <Equation>rel_exp_norm</Equation>
      <ReferenceList>
        <R alias="rel_exp_norm" id="1092" />
      </ReferenceList>
    </ExplicitFormula>
    <ExplicitFormula id="1099">
      <Equation>rel_exp_out * AF * f_onto * ProteinContainerVolume</Equation>
      <ReferenceList>
        <R alias="f_onto" id="1098" />
        <R alias="rel_exp_out" id="1096" />
        <R alias="AF" id="154" />
        <R alias="ProteinContainerVolume" id="1083" />
      </ReferenceList>
    </ExplicitFormula>
    <ExplicitFormula id="1101">
      <Equation>V&gt;0 ? M/V : 0</Equation>
      <ReferenceList>
        <R alias="M" id="1088" />
        <R alias="V" id="1085" />
      </ReferenceList>
    </ExplicitFormula>
    <ExplicitFormula id="1102">
      <Equation>tHalf</Equation>
      <ReferenceList>
        <R alias="tHalf" id="160" />
      </ReferenceList>
    </ExplicitFormula>
    <ExplicitFormula id="1103">
      <Equation>f_onto</Equation>
      <ReferenceList>
        <R alias="f_onto" id="158" />
      </ReferenceList>
    </ExplicitFormula>
    <ExplicitFormula id="1105">
      <Equation>V&gt;0 ? M/V : 0</Equation>
      <ReferenceList>
        <R alias="M" id="1088" />
        <R alias="V" id="1085" />
      </ReferenceList>
    </ExplicitFormula>
    <ExplicitFormula id="1108">
      <Equation>V&gt;0 ? M/V : 0</Equation>
      <ReferenceList>
        <R alias="M" id="1106" />
        <R alias="V" id="1085" />
      </ReferenceList>
    </ExplicitFormula>
    <ExplicitFormula id="1111">
      <Equation>K_water_cell</Equation>
      <ReferenceList>
        <R alias="K_water_cell" id="1110" />
      </ReferenceList>
    </ExplicitFormula>
    <ExplicitFormula id="1113">
      <Equation>V&gt;0 ? M/V : 0</Equation>
      <ReferenceList>
        <R alias="M" id="1106" />
        <R alias="V" id="1085" />
      </ReferenceList>
    </ExplicitFormula>
    <ExplicitFormula id="1116">
      <Equation>V&gt;0 ? M/V : 0</Equation>
      <ReferenceList>
        <R alias="M" id="1114" />
        <R alias="V" id="1085" />
      </ReferenceList>
    </ExplicitFormula>
    <ExplicitFormula id="1118">
      <Equation>TotalDrugMass&gt;0 ? M/TotalDrugMass : 0</Equation>
      <ReferenceList>
        <R alias="M" id="1114" />
        <R alias="TotalDrugMass" id="177" />
      </ReferenceList>
    </ExplicitFormula>
    <ExplicitFormula id="1121">
      <Equation>-(CP * kcat * V * K_water * C / (Km + K_water * C))</Equation>
      <ReferenceList>
        <R alias="V" id="1085" />
        <R alias="CP" id="1100" />
        <R alias="C" id="1107" />
        <R alias="K_water" id="1109" />
        <R alias="kcat" id="1119" />
        <R alias="Km" id="1120" />
      </ReferenceList>
    </ExplicitFormula>
    <ExplicitFormula id="1122">
      <Equation>CP * kcat * V * K_water * C / (Km + K_water * C)</Equation>
      <ReferenceList>
        <R alias="V" id="1085" />
        <R alias="CP" id="1100" />
        <R alias="C" id="1107" />
        <R alias="K_water" id="1109" />
        <R alias="kcat" id="1119" />
        <R alias="Km" id="1120" />
      </ReferenceList>
    </ExplicitFormula>
    <ExplicitFormula id="1124">
      <Equation>kcat * kcat_interaction_factor</Equation>
      <ReferenceList>
        <R alias="kcat_interaction_factor" id="1123" />
        <R alias="kcat" id="184" />
      </ReferenceList>
    </ExplicitFormula>
    <ExplicitFormula id="1126">
      <Equation>Km * Km_interaction_factor</Equation>
      <ReferenceList>
        <R alias="Km_interaction_factor" id="1125" />
        <R alias="Km" id="187" />
      </ReferenceList>
    </ExplicitFormula>
    <ExplicitFormula id="1128">
      <Equation>C_int * K_water_int</Equation>
      <ReferenceList>
        <R alias="C_int" id="1076" />
        <R alias="K_water_int" id="1078" />
      </ReferenceList>
    </ExplicitFormula>
    <ExplicitFormula id="1130">
      <Equation>C_cell * K_water_cell</Equation>
      <ReferenceList>
        <R alias="C_cell" id="1107" />
        <R alias="K_water_cell" id="1109" />
      </ReferenceList>
    </ExplicitFormula>
    <ExplicitFormula id="1132">
      <Equation>(f_int*C_int+f_cell*C_cell)/(f_int+f_cell)</Equation>
      <ReferenceList>
        <R alias="f_int" id="949" />
        <R alias="f_cell" id="948" />
        <R alias="C_cell" id="1107" />
        <R alias="C_int" id="1076" />
      </ReferenceList>
    </ExplicitFormula>
    <ExplicitFormula id="1135">
      <Equation>Volume * Density</Equation>
      <ReferenceList>
        <R alias="Density" id="1133" />
        <R alias="Volume" id="1134" />
      </ReferenceList>
    </ExplicitFormula>
    <ExplicitFormula id="1137">
      <Equation>0.00000081*BW/0.02</Equation>
      <ReferenceList>
        <R alias="BW" id="39" />
      </ReferenceList>
    </ExplicitFormula>
    <ExplicitFormula id="1139">
      <Equation>0.000000198*(BW/0.02)^0.75</Equation>
      <ReferenceList>
        <R alias="BW" id="39" />
      </ReferenceList>
    </ExplicitFormula>
    <ExplicitFormula id="1142">
      <Equation>SA_pls_int*d_endo</Equation>
      <ReferenceList>
        <R alias="d_endo" id="79" />
        <R alias="SA_pls_int" id="1141" />
      </ReferenceList>
    </ExplicitFormula>
    <ExplicitFormula id="1146">
      <Equation>1 - f_int - f_vas</Equation>
      <ReferenceList>
        <R alias="f_int" id="1144" />
        <R alias="f_vas" id="1145" />
      </ReferenceList>
    </ExplicitFormula>
    <ExplicitFormula id="1149">
      <Equation>Qspec * Weight</Equation>
      <ReferenceList>
        <R alias="Qspec" id="1148" />
        <R alias="Weight" id="45" />
      </ReferenceList>
    </ExplicitFormula>
    <ExplicitFormula id="1175">
      <Equation>0.448330728687207</Equation>
    </ExplicitFormula>
    <ExplicitFormula id="1176">
      <Equation>0.5920872815</Equation>
    </ExplicitFormula>
    <ExplicitFormula id="1178">
      <Equation>Volume</Equation>
      <ReferenceList>
        <R alias="Volume" id="9" />
      </ReferenceList>
    </ExplicitFormula>
    <ExplicitFormula id="1179">
      <Equation>f_vas*(1-HCT)*V_org</Equation>
      <ReferenceList>
        <R alias="f_vas" id="1145" />
        <R alias="V_org" id="1134" />
        <R alias="HCT" id="100" />
      </ReferenceList>
    </ExplicitFormula>
    <ExplicitFormula id="1182">
      <Equation>M_0</Equation>
      <ReferenceList>
        <R alias="M_0" id="1181" />
      </ReferenceList>
    </ExplicitFormula>
    <ExplicitFormula id="1184">
      <Equation>rel_exp_pls</Equation>
      <ReferenceList>
        <R alias="rel_exp_pls" id="143" />
      </ReferenceList>
    </ExplicitFormula>
    <ExplicitFormula id="1186">
      <Equation>rel_exp_pls_norm</Equation>
      <ReferenceList>
        <R alias="rel_exp_pls_norm" id="146" />
      </ReferenceList>
    </ExplicitFormula>
    <ExplicitFormula id="1189">
      <Equation>ln(2)/tHalf</Equation>
      <ReferenceList>
        <R alias="tHalf" id="1188" />
      </ReferenceList>
    </ExplicitFormula>
    <ExplicitFormula id="1191">
      <Equation>rel_exp_norm</Equation>
      <ReferenceList>
        <R alias="rel_exp_norm" id="1185" />
      </ReferenceList>
    </ExplicitFormula>
    <ExplicitFormula id="1193">
      <Equation>rel_exp_out * AF * f_onto * ProteinContainerVolume</Equation>
      <ReferenceList>
        <R alias="f_onto" id="1192" />
        <R alias="rel_exp_out" id="1190" />
        <R alias="AF" id="154" />
        <R alias="ProteinContainerVolume" id="1177" />
      </ReferenceList>
    </ExplicitFormula>
    <ExplicitFormula id="1195">
      <Equation>V&gt;0 ? M/V : 0</Equation>
      <ReferenceList>
        <R alias="M" id="1180" />
        <R alias="V" id="9" />
      </ReferenceList>
    </ExplicitFormula>
    <ExplicitFormula id="1196">
      <Equation>f_onto</Equation>
      <ReferenceList>
        <R alias="f_onto" id="158" />
      </ReferenceList>
    </ExplicitFormula>
    <ExplicitFormula id="1197">
      <Equation>tHalf</Equation>
      <ReferenceList>
        <R alias="tHalf" id="160" />
      </ReferenceList>
    </ExplicitFormula>
    <ExplicitFormula id="1199">
      <Equation>V&gt;0 ? M/V : 0</Equation>
      <ReferenceList>
        <R alias="M" id="1180" />
        <R alias="V" id="9" />
      </ReferenceList>
    </ExplicitFormula>
    <ExplicitFormula id="1202">
      <Equation>V&gt;0 ? M/V : 0</Equation>
      <ReferenceList>
        <R alias="M" id="1200" />
        <R alias="V" id="9" />
      </ReferenceList>
    </ExplicitFormula>
    <ExplicitFormula id="1204">
      <Equation>fu</Equation>
      <ReferenceList>
        <R alias="fu" id="126" />
      </ReferenceList>
    </ExplicitFormula>
    <ExplicitFormula id="1206">
      <Equation>V&gt;0 ? M/V : 0</Equation>
      <ReferenceList>
        <R alias="M" id="1200" />
        <R alias="V" id="9" />
      </ReferenceList>
    </ExplicitFormula>
    <ExplicitFormula id="1209">
      <Equation>V&gt;0 ? M/V : 0</Equation>
      <ReferenceList>
        <R alias="M" id="1207" />
        <R alias="V" id="9" />
      </ReferenceList>
    </ExplicitFormula>
    <ExplicitFormula id="1211">
      <Equation>TotalDrugMass&gt;0 ? M/TotalDrugMass : 0</Equation>
      <ReferenceList>
        <R alias="M" id="1207" />
        <R alias="TotalDrugMass" id="177" />
      </ReferenceList>
    </ExplicitFormula>
    <ExplicitFormula id="1214">
      <Equation>-(CP * kcat * V * K_water * C / (Km + K_water * C))</Equation>
      <ReferenceList>
        <R alias="V" id="9" />
        <R alias="CP" id="1194" />
        <R alias="C" id="1201" />
        <R alias="K_water" id="1203" />
        <R alias="kcat" id="1212" />
        <R alias="Km" id="1213" />
      </ReferenceList>
    </ExplicitFormula>
    <ExplicitFormula id="1215">
      <Equation>CP * kcat * V * K_water * C / (Km + K_water * C)</Equation>
      <ReferenceList>
        <R alias="V" id="9" />
        <R alias="CP" id="1194" />
        <R alias="C" id="1201" />
        <R alias="K_water" id="1203" />
        <R alias="kcat" id="1212" />
        <R alias="Km" id="1213" />
      </ReferenceList>
    </ExplicitFormula>
    <ExplicitFormula id="1217">
      <Equation>kcat * kcat_interaction_factor</Equation>
      <ReferenceList>
        <R alias="kcat_interaction_factor" id="1216" />
        <R alias="kcat" id="184" />
      </ReferenceList>
    </ExplicitFormula>
    <ExplicitFormula id="1219">
      <Equation>Km * Km_interaction_factor</Equation>
      <ReferenceList>
        <R alias="Km_interaction_factor" id="1218" />
        <R alias="Km" id="187" />
      </ReferenceList>
    </ExplicitFormula>
    <ExplicitFormula id="1222">
      <Equation>Volume</Equation>
      <ReferenceList>
        <R alias="Volume" id="1221" />
      </ReferenceList>
    </ExplicitFormula>
    <ExplicitFormula id="1223">
      <Equation>f_vas*HCT*V</Equation>
      <ReferenceList>
        <R alias="f_vas" id="1145" />
        <R alias="V" id="1134" />
        <R alias="HCT" id="100" />
      </ReferenceList>
    </ExplicitFormula>
    <ExplicitFormula id="1226">
      <Equation>M_0</Equation>
      <ReferenceList>
        <R alias="M_0" id="1225" />
      </ReferenceList>
    </ExplicitFormula>
    <ExplicitFormula id="1228">
      <Equation>rel_exp_bc</Equation>
      <ReferenceList>
        <R alias="rel_exp_bc" id="197" />
      </ReferenceList>
    </ExplicitFormula>
    <ExplicitFormula id="1230">
      <Equation>rel_exp_bc_norm</Equation>
      <ReferenceList>
        <R alias="rel_exp_bc_norm" id="200" />
      </ReferenceList>
    </ExplicitFormula>
    <ExplicitFormula id="1233">
      <Equation>ln(2)/tHalf</Equation>
      <ReferenceList>
        <R alias="tHalf" id="1232" />
      </ReferenceList>
    </ExplicitFormula>
    <ExplicitFormula id="1235">
      <Equation>rel_exp_norm</Equation>
      <ReferenceList>
        <R alias="rel_exp_norm" id="1229" />
      </ReferenceList>
    </ExplicitFormula>
    <ExplicitFormula id="1237">
      <Equation>rel_exp_out * AF * f_onto * ProteinContainerVolume</Equation>
      <ReferenceList>
        <R alias="f_onto" id="1236" />
        <R alias="rel_exp_out" id="1234" />
        <R alias="AF" id="154" />
        <R alias="ProteinContainerVolume" id="1220" />
      </ReferenceList>
    </ExplicitFormula>
    <ExplicitFormula id="1239">
      <Equation>V&gt;0 ? M/V : 0</Equation>
      <ReferenceList>
        <R alias="M" id="1224" />
        <R alias="V" id="1221" />
      </ReferenceList>
    </ExplicitFormula>
    <ExplicitFormula id="1240">
      <Equation>f_onto</Equation>
      <ReferenceList>
        <R alias="f_onto" id="158" />
      </ReferenceList>
    </ExplicitFormula>
    <ExplicitFormula id="1241">
      <Equation>tHalf</Equation>
      <ReferenceList>
        <R alias="tHalf" id="160" />
      </ReferenceList>
    </ExplicitFormula>
    <ExplicitFormula id="1243">
      <Equation>V&gt;0 ? M/V : 0</Equation>
      <ReferenceList>
        <R alias="M" id="1224" />
        <R alias="V" id="1221" />
      </ReferenceList>
    </ExplicitFormula>
    <ExplicitFormula id="1246">
      <Equation>V&gt;0 ? M/V : 0</Equation>
      <ReferenceList>
        <R alias="M" id="1244" />
        <R alias="V" id="1221" />
      </ReferenceList>
    </ExplicitFormula>
    <ExplicitFormula id="1248">
      <Equation>K_rbc/fu</Equation>
      <ReferenceList>
        <R alias="fu" id="126" />
        <R alias="K_rbc" id="219" />
      </ReferenceList>
    </ExplicitFormula>
    <ExplicitFormula id="1250">
      <Equation>V&gt;0 ? M/V : 0</Equation>
      <ReferenceList>
        <R alias="M" id="1244" />
        <R alias="V" id="1221" />
      </ReferenceList>
    </ExplicitFormula>
    <ExplicitFormula id="1253">
      <Equation>V&gt;0 ? M/V : 0</Equation>
      <ReferenceList>
        <R alias="M" id="1251" />
        <R alias="V" id="1221" />
      </ReferenceList>
    </ExplicitFormula>
    <ExplicitFormula id="1255">
      <Equation>TotalDrugMass&gt;0 ? M/TotalDrugMass : 0</Equation>
      <ReferenceList>
        <R alias="M" id="1251" />
        <R alias="TotalDrugMass" id="177" />
      </ReferenceList>
    </ExplicitFormula>
    <ExplicitFormula id="1258">
      <Equation>-(CP * kcat * V * K_water * C / (Km + K_water * C))</Equation>
      <ReferenceList>
        <R alias="V" id="1221" />
        <R alias="CP" id="1238" />
        <R alias="C" id="1245" />
        <R alias="K_water" id="1247" />
        <R alias="kcat" id="1256" />
        <R alias="Km" id="1257" />
      </ReferenceList>
    </ExplicitFormula>
    <ExplicitFormula id="1259">
      <Equation>CP * kcat * V * K_water * C / (Km + K_water * C)</Equation>
      <ReferenceList>
        <R alias="V" id="1221" />
        <R alias="CP" id="1238" />
        <R alias="C" id="1245" />
        <R alias="K_water" id="1247" />
        <R alias="kcat" id="1256" />
        <R alias="Km" id="1257" />
      </ReferenceList>
    </ExplicitFormula>
    <ExplicitFormula id="1261">
      <Equation>kcat * kcat_interaction_factor</Equation>
      <ReferenceList>
        <R alias="kcat_interaction_factor" id="1260" />
        <R alias="kcat" id="184" />
      </ReferenceList>
    </ExplicitFormula>
    <ExplicitFormula id="1263">
      <Equation>Km * Km_interaction_factor</Equation>
      <ReferenceList>
        <R alias="Km_interaction_factor" id="1262" />
        <R alias="Km" id="187" />
      </ReferenceList>
    </ExplicitFormula>
    <ExplicitFormula id="1266">
      <Equation>Volume</Equation>
      <ReferenceList>
        <R alias="Volume" id="1265" />
      </ReferenceList>
    </ExplicitFormula>
    <ExplicitFormula id="1267">
      <Equation>f_int*V</Equation>
      <ReferenceList>
        <R alias="f_int" id="1144" />
        <R alias="V" id="1134" />
      </ReferenceList>
    </ExplicitFormula>
    <ExplicitFormula id="1269">
      <Equation>pH_int</Equation>
      <ReferenceList>
        <R alias="pH_int" id="76" />
      </ReferenceList>
    </ExplicitFormula>
    <ExplicitFormula id="1272">
      <Equation>V&gt;0 ? M/V : 0</Equation>
      <ReferenceList>
        <R alias="M" id="1270" />
        <R alias="V" id="1265" />
      </ReferenceList>
    </ExplicitFormula>
    <ExplicitFormula id="1275">
      <Equation>K_water_int</Equation>
      <ReferenceList>
        <R alias="K_water_int" id="1274" />
      </ReferenceList>
    </ExplicitFormula>
    <ExplicitFormula id="1277">
      <Equation>V&gt;0 ? M/V : 0</Equation>
      <ReferenceList>
        <R alias="M" id="1270" />
        <R alias="V" id="1265" />
      </ReferenceList>
    </ExplicitFormula>
    <ExplicitFormula id="1279">
      <Equation>Volume</Equation>
      <ReferenceList>
        <R alias="Volume" id="1134" />
      </ReferenceList>
    </ExplicitFormula>
    <ExplicitFormula id="1281">
      <Equation>f_cell*V</Equation>
      <ReferenceList>
        <R alias="f_cell" id="1143" />
        <R alias="V" id="1134" />
      </ReferenceList>
    </ExplicitFormula>
    <ExplicitFormula id="1285">
      <Equation>M_0</Equation>
      <ReferenceList>
        <R alias="M_0" id="1284" />
      </ReferenceList>
    </ExplicitFormula>
    <ExplicitFormula id="1290">
      <Equation>ln(2)/tHalf</Equation>
      <ReferenceList>
        <R alias="tHalf" id="1289" />
      </ReferenceList>
    </ExplicitFormula>
    <ExplicitFormula id="1292">
      <Equation>rel_exp_norm</Equation>
      <ReferenceList>
        <R alias="rel_exp_norm" id="1287" />
      </ReferenceList>
    </ExplicitFormula>
    <ExplicitFormula id="1294">
      <Equation>rel_exp_out * AF * f_onto * ProteinContainerVolume</Equation>
      <ReferenceList>
        <R alias="f_onto" id="1293" />
        <R alias="rel_exp_out" id="1291" />
        <R alias="AF" id="154" />
        <R alias="ProteinContainerVolume" id="1278" />
      </ReferenceList>
    </ExplicitFormula>
    <ExplicitFormula id="1296">
      <Equation>V&gt;0 ? M/V : 0</Equation>
      <ReferenceList>
        <R alias="M" id="1283" />
        <R alias="V" id="1280" />
      </ReferenceList>
    </ExplicitFormula>
    <ExplicitFormula id="1297">
      <Equation>f_onto</Equation>
      <ReferenceList>
        <R alias="f_onto" id="158" />
      </ReferenceList>
    </ExplicitFormula>
    <ExplicitFormula id="1298">
      <Equation>tHalf</Equation>
      <ReferenceList>
        <R alias="tHalf" id="160" />
      </ReferenceList>
    </ExplicitFormula>
    <ExplicitFormula id="1300">
      <Equation>V&gt;0 ? M/V : 0</Equation>
      <ReferenceList>
        <R alias="M" id="1283" />
        <R alias="V" id="1280" />
      </ReferenceList>
    </ExplicitFormula>
    <ExplicitFormula id="1303">
      <Equation>V&gt;0 ? M/V : 0</Equation>
      <ReferenceList>
        <R alias="M" id="1301" />
        <R alias="V" id="1280" />
      </ReferenceList>
    </ExplicitFormula>
    <ExplicitFormula id="1306">
      <Equation>K_water_cell</Equation>
      <ReferenceList>
        <R alias="K_water_cell" id="1305" />
      </ReferenceList>
    </ExplicitFormula>
    <ExplicitFormula id="1308">
      <Equation>V&gt;0 ? M/V : 0</Equation>
      <ReferenceList>
        <R alias="M" id="1301" />
        <R alias="V" id="1280" />
      </ReferenceList>
    </ExplicitFormula>
    <ExplicitFormula id="1311">
      <Equation>V&gt;0 ? M/V : 0</Equation>
      <ReferenceList>
        <R alias="M" id="1309" />
        <R alias="V" id="1280" />
      </ReferenceList>
    </ExplicitFormula>
    <ExplicitFormula id="1313">
      <Equation>TotalDrugMass&gt;0 ? M/TotalDrugMass : 0</Equation>
      <ReferenceList>
        <R alias="M" id="1309" />
        <R alias="TotalDrugMass" id="177" />
      </ReferenceList>
    </ExplicitFormula>
    <ExplicitFormula id="1316">
      <Equation>-(CP * kcat * V * K_water * C / (Km + K_water * C))</Equation>
      <ReferenceList>
        <R alias="V" id="1280" />
        <R alias="CP" id="1295" />
        <R alias="C" id="1302" />
        <R alias="K_water" id="1304" />
        <R alias="kcat" id="1314" />
        <R alias="Km" id="1315" />
      </ReferenceList>
    </ExplicitFormula>
    <ExplicitFormula id="1317">
      <Equation>CP * kcat * V * K_water * C / (Km + K_water * C)</Equation>
      <ReferenceList>
        <R alias="V" id="1280" />
        <R alias="CP" id="1295" />
        <R alias="C" id="1302" />
        <R alias="K_water" id="1304" />
        <R alias="kcat" id="1314" />
        <R alias="Km" id="1315" />
      </ReferenceList>
    </ExplicitFormula>
    <ExplicitFormula id="1319">
      <Equation>kcat * kcat_interaction_factor</Equation>
      <ReferenceList>
        <R alias="kcat_interaction_factor" id="1318" />
        <R alias="kcat" id="184" />
      </ReferenceList>
    </ExplicitFormula>
    <ExplicitFormula id="1321">
      <Equation>Km * Km_interaction_factor</Equation>
      <ReferenceList>
        <R alias="Km_interaction_factor" id="1320" />
        <R alias="Km" id="187" />
      </ReferenceList>
    </ExplicitFormula>
    <ExplicitFormula id="1323">
      <Equation>C_int * K_water_int</Equation>
      <ReferenceList>
        <R alias="C_int" id="1271" />
        <R alias="K_water_int" id="1273" />
      </ReferenceList>
    </ExplicitFormula>
    <ExplicitFormula id="1325">
      <Equation>C_cell * K_water_cell</Equation>
      <ReferenceList>
        <R alias="C_cell" id="1302" />
        <R alias="K_water_cell" id="1304" />
      </ReferenceList>
    </ExplicitFormula>
    <ExplicitFormula id="1327">
      <Equation>(f_int*C_int+f_cell*C_cell)/(f_int+f_cell)</Equation>
      <ReferenceList>
        <R alias="f_int" id="1144" />
        <R alias="f_cell" id="1143" />
        <R alias="C_cell" id="1302" />
        <R alias="C_int" id="1271" />
      </ReferenceList>
    </ExplicitFormula>
    <ExplicitFormula id="1330">
      <Equation>Volume * Density</Equation>
      <ReferenceList>
        <R alias="Density" id="1328" />
        <R alias="Volume" id="1329" />
      </ReferenceList>
    </ExplicitFormula>
    <ExplicitFormula id="1332">
      <Equation>0.0000000649*(BW/0.02)^0.75</Equation>
      <ReferenceList>
        <R alias="BW" id="39" />
      </ReferenceList>
    </ExplicitFormula>
    <ExplicitFormula id="1334">
      <Equation>0.00000021*BW/0.02</Equation>
      <ReferenceList>
        <R alias="BW" id="39" />
      </ReferenceList>
    </ExplicitFormula>
    <ExplicitFormula id="1337">
      <Equation>SA_pls_int*d_endo</Equation>
      <ReferenceList>
        <R alias="d_endo" id="79" />
        <R alias="SA_pls_int" id="1336" />
      </ReferenceList>
    </ExplicitFormula>
    <ExplicitFormula id="1341">
      <Equation>1 - f_int - f_vas</Equation>
      <ReferenceList>
        <R alias="f_int" id="1339" />
        <R alias="f_vas" id="1340" />
      </ReferenceList>
    </ExplicitFormula>
    <ExplicitFormula id="1348">
      <Equation>(PMA^Hill/(TM50^Hill+PMA^Hill)*(1-GFR_premat)+GFR_premat) * GFR_mat / V_kid_std</Equation>
      <ReferenceList>
        <R alias="PMA" id="59" />
        <R alias="GFR_premat" id="1343" />
        <R alias="GFR_mat" id="1344" />
        <R alias="Hill" id="1345" />
        <R alias="TM50" id="1346" />
        <R alias="V_kid_std" id="1347" />
      </ReferenceList>
    </ExplicitFormula>
    <ExplicitFormula id="1351">
      <Equation>Qspec * Weight</Equation>
      <ReferenceList>
        <R alias="Qspec" id="1350" />
        <R alias="Weight" id="46" />
      </ReferenceList>
    </ExplicitFormula>
    <ExplicitFormula id="1377">
      <Equation>0.471034018619811</Equation>
    </ExplicitFormula>
    <ExplicitFormula id="1378">
      <Equation>15</Equation>
    </ExplicitFormula>
    <ExplicitFormula id="1379">
      <Equation>0.11704</Equation>
    </ExplicitFormula>
    <ExplicitFormula id="1380">
      <Equation>44.4</Equation>
    </ExplicitFormula>
    <ExplicitFormula id="1381">
      <Equation>2.8745402933</Equation>
    </ExplicitFormula>
    <ExplicitFormula id="1383">
      <Equation>Volume</Equation>
      <ReferenceList>
        <R alias="Volume" id="10" />
      </ReferenceList>
    </ExplicitFormula>
    <ExplicitFormula id="1384">
      <Equation>f_vas*(1-HCT)*V_org</Equation>
      <ReferenceList>
        <R alias="f_vas" id="1340" />
        <R alias="V_org" id="1329" />
        <R alias="HCT" id="100" />
      </ReferenceList>
    </ExplicitFormula>
    <ExplicitFormula id="1387">
      <Equation>M_0</Equation>
      <ReferenceList>
        <R alias="M_0" id="1386" />
      </ReferenceList>
    </ExplicitFormula>
    <ExplicitFormula id="1389">
      <Equation>rel_exp_pls</Equation>
      <ReferenceList>
        <R alias="rel_exp_pls" id="143" />
      </ReferenceList>
    </ExplicitFormula>
    <ExplicitFormula id="1391">
      <Equation>rel_exp_pls_norm</Equation>
      <ReferenceList>
        <R alias="rel_exp_pls_norm" id="146" />
      </ReferenceList>
    </ExplicitFormula>
    <ExplicitFormula id="1394">
      <Equation>ln(2)/tHalf</Equation>
      <ReferenceList>
        <R alias="tHalf" id="1393" />
      </ReferenceList>
    </ExplicitFormula>
    <ExplicitFormula id="1396">
      <Equation>rel_exp_norm</Equation>
      <ReferenceList>
        <R alias="rel_exp_norm" id="1390" />
      </ReferenceList>
    </ExplicitFormula>
    <ExplicitFormula id="1398">
      <Equation>rel_exp_out * AF * f_onto * ProteinContainerVolume</Equation>
      <ReferenceList>
        <R alias="f_onto" id="1397" />
        <R alias="rel_exp_out" id="1395" />
        <R alias="AF" id="154" />
        <R alias="ProteinContainerVolume" id="1382" />
      </ReferenceList>
    </ExplicitFormula>
    <ExplicitFormula id="1400">
      <Equation>V&gt;0 ? M/V : 0</Equation>
      <ReferenceList>
        <R alias="M" id="1385" />
        <R alias="V" id="10" />
      </ReferenceList>
    </ExplicitFormula>
    <ExplicitFormula id="1401">
      <Equation>f_onto</Equation>
      <ReferenceList>
        <R alias="f_onto" id="158" />
      </ReferenceList>
    </ExplicitFormula>
    <ExplicitFormula id="1402">
      <Equation>tHalf</Equation>
      <ReferenceList>
        <R alias="tHalf" id="160" />
      </ReferenceList>
    </ExplicitFormula>
    <ExplicitFormula id="1404">
      <Equation>V&gt;0 ? M/V : 0</Equation>
      <ReferenceList>
        <R alias="M" id="1385" />
        <R alias="V" id="10" />
      </ReferenceList>
    </ExplicitFormula>
    <ExplicitFormula id="1407">
      <Equation>V&gt;0 ? M/V : 0</Equation>
      <ReferenceList>
        <R alias="M" id="1405" />
        <R alias="V" id="10" />
      </ReferenceList>
    </ExplicitFormula>
    <ExplicitFormula id="1409">
      <Equation>fu</Equation>
      <ReferenceList>
        <R alias="fu" id="126" />
      </ReferenceList>
    </ExplicitFormula>
    <ExplicitFormula id="1411">
      <Equation>V&gt;0 ? M/V : 0</Equation>
      <ReferenceList>
        <R alias="M" id="1405" />
        <R alias="V" id="10" />
      </ReferenceList>
    </ExplicitFormula>
    <ExplicitFormula id="1414">
      <Equation>V&gt;0 ? M/V : 0</Equation>
      <ReferenceList>
        <R alias="M" id="1412" />
        <R alias="V" id="10" />
      </ReferenceList>
    </ExplicitFormula>
    <ExplicitFormula id="1416">
      <Equation>TotalDrugMass&gt;0 ? M/TotalDrugMass : 0</Equation>
      <ReferenceList>
        <R alias="M" id="1412" />
        <R alias="TotalDrugMass" id="177" />
      </ReferenceList>
    </ExplicitFormula>
    <ExplicitFormula id="1419">
      <Equation>-(CP * kcat * V * K_water * C / (Km + K_water * C))</Equation>
      <ReferenceList>
        <R alias="V" id="10" />
        <R alias="CP" id="1399" />
        <R alias="C" id="1406" />
        <R alias="K_water" id="1408" />
        <R alias="kcat" id="1417" />
        <R alias="Km" id="1418" />
      </ReferenceList>
    </ExplicitFormula>
    <ExplicitFormula id="1420">
      <Equation>CP * kcat * V * K_water * C / (Km + K_water * C)</Equation>
      <ReferenceList>
        <R alias="V" id="10" />
        <R alias="CP" id="1399" />
        <R alias="C" id="1406" />
        <R alias="K_water" id="1408" />
        <R alias="kcat" id="1417" />
        <R alias="Km" id="1418" />
      </ReferenceList>
    </ExplicitFormula>
    <ExplicitFormula id="1422">
      <Equation>kcat * kcat_interaction_factor</Equation>
      <ReferenceList>
        <R alias="kcat_interaction_factor" id="1421" />
        <R alias="kcat" id="184" />
      </ReferenceList>
    </ExplicitFormula>
    <ExplicitFormula id="1424">
      <Equation>Km * Km_interaction_factor</Equation>
      <ReferenceList>
        <R alias="Km_interaction_factor" id="1423" />
        <R alias="Km" id="187" />
      </ReferenceList>
    </ExplicitFormula>
    <ExplicitFormula id="1427">
      <Equation>Volume</Equation>
      <ReferenceList>
        <R alias="Volume" id="1426" />
      </ReferenceList>
    </ExplicitFormula>
    <ExplicitFormula id="1428">
      <Equation>f_vas*HCT*V</Equation>
      <ReferenceList>
        <R alias="f_vas" id="1340" />
        <R alias="V" id="1329" />
        <R alias="HCT" id="100" />
      </ReferenceList>
    </ExplicitFormula>
    <ExplicitFormula id="1431">
      <Equation>M_0</Equation>
      <ReferenceList>
        <R alias="M_0" id="1430" />
      </ReferenceList>
    </ExplicitFormula>
    <ExplicitFormula id="1433">
      <Equation>rel_exp_bc</Equation>
      <ReferenceList>
        <R alias="rel_exp_bc" id="197" />
      </ReferenceList>
    </ExplicitFormula>
    <ExplicitFormula id="1435">
      <Equation>rel_exp_bc_norm</Equation>
      <ReferenceList>
        <R alias="rel_exp_bc_norm" id="200" />
      </ReferenceList>
    </ExplicitFormula>
    <ExplicitFormula id="1438">
      <Equation>ln(2)/tHalf</Equation>
      <ReferenceList>
        <R alias="tHalf" id="1437" />
      </ReferenceList>
    </ExplicitFormula>
    <ExplicitFormula id="1440">
      <Equation>rel_exp_norm</Equation>
      <ReferenceList>
        <R alias="rel_exp_norm" id="1434" />
      </ReferenceList>
    </ExplicitFormula>
    <ExplicitFormula id="1442">
      <Equation>rel_exp_out * AF * f_onto * ProteinContainerVolume</Equation>
      <ReferenceList>
        <R alias="f_onto" id="1441" />
        <R alias="rel_exp_out" id="1439" />
        <R alias="AF" id="154" />
        <R alias="ProteinContainerVolume" id="1425" />
      </ReferenceList>
    </ExplicitFormula>
    <ExplicitFormula id="1444">
      <Equation>V&gt;0 ? M/V : 0</Equation>
      <ReferenceList>
        <R alias="M" id="1429" />
        <R alias="V" id="1426" />
      </ReferenceList>
    </ExplicitFormula>
    <ExplicitFormula id="1445">
      <Equation>f_onto</Equation>
      <ReferenceList>
        <R alias="f_onto" id="158" />
      </ReferenceList>
    </ExplicitFormula>
    <ExplicitFormula id="1446">
      <Equation>tHalf</Equation>
      <ReferenceList>
        <R alias="tHalf" id="160" />
      </ReferenceList>
    </ExplicitFormula>
    <ExplicitFormula id="1448">
      <Equation>V&gt;0 ? M/V : 0</Equation>
      <ReferenceList>
        <R alias="M" id="1429" />
        <R alias="V" id="1426" />
      </ReferenceList>
    </ExplicitFormula>
    <ExplicitFormula id="1451">
      <Equation>V&gt;0 ? M/V : 0</Equation>
      <ReferenceList>
        <R alias="M" id="1449" />
        <R alias="V" id="1426" />
      </ReferenceList>
    </ExplicitFormula>
    <ExplicitFormula id="1453">
      <Equation>K_rbc/fu</Equation>
      <ReferenceList>
        <R alias="fu" id="126" />
        <R alias="K_rbc" id="219" />
      </ReferenceList>
    </ExplicitFormula>
    <ExplicitFormula id="1455">
      <Equation>V&gt;0 ? M/V : 0</Equation>
      <ReferenceList>
        <R alias="M" id="1449" />
        <R alias="V" id="1426" />
      </ReferenceList>
    </ExplicitFormula>
    <ExplicitFormula id="1458">
      <Equation>V&gt;0 ? M/V : 0</Equation>
      <ReferenceList>
        <R alias="M" id="1456" />
        <R alias="V" id="1426" />
      </ReferenceList>
    </ExplicitFormula>
    <ExplicitFormula id="1460">
      <Equation>TotalDrugMass&gt;0 ? M/TotalDrugMass : 0</Equation>
      <ReferenceList>
        <R alias="M" id="1456" />
        <R alias="TotalDrugMass" id="177" />
      </ReferenceList>
    </ExplicitFormula>
    <ExplicitFormula id="1463">
      <Equation>-(CP * kcat * V * K_water * C / (Km + K_water * C))</Equation>
      <ReferenceList>
        <R alias="V" id="1426" />
        <R alias="CP" id="1443" />
        <R alias="C" id="1450" />
        <R alias="K_water" id="1452" />
        <R alias="kcat" id="1461" />
        <R alias="Km" id="1462" />
      </ReferenceList>
    </ExplicitFormula>
    <ExplicitFormula id="1464">
      <Equation>CP * kcat * V * K_water * C / (Km + K_water * C)</Equation>
      <ReferenceList>
        <R alias="V" id="1426" />
        <R alias="CP" id="1443" />
        <R alias="C" id="1450" />
        <R alias="K_water" id="1452" />
        <R alias="kcat" id="1461" />
        <R alias="Km" id="1462" />
      </ReferenceList>
    </ExplicitFormula>
    <ExplicitFormula id="1466">
      <Equation>kcat * kcat_interaction_factor</Equation>
      <ReferenceList>
        <R alias="kcat_interaction_factor" id="1465" />
        <R alias="kcat" id="184" />
      </ReferenceList>
    </ExplicitFormula>
    <ExplicitFormula id="1468">
      <Equation>Km * Km_interaction_factor</Equation>
      <ReferenceList>
        <R alias="Km_interaction_factor" id="1467" />
        <R alias="Km" id="187" />
      </ReferenceList>
    </ExplicitFormula>
    <ExplicitFormula id="1471">
      <Equation>Volume</Equation>
      <ReferenceList>
        <R alias="Volume" id="1470" />
      </ReferenceList>
    </ExplicitFormula>
    <ExplicitFormula id="1472">
      <Equation>f_int*V</Equation>
      <ReferenceList>
        <R alias="f_int" id="1339" />
        <R alias="V" id="1329" />
      </ReferenceList>
    </ExplicitFormula>
    <ExplicitFormula id="1474">
      <Equation>pH_int</Equation>
      <ReferenceList>
        <R alias="pH_int" id="76" />
      </ReferenceList>
    </ExplicitFormula>
    <ExplicitFormula id="1477">
      <Equation>V&gt;0 ? M/V : 0</Equation>
      <ReferenceList>
        <R alias="M" id="1475" />
        <R alias="V" id="1470" />
      </ReferenceList>
    </ExplicitFormula>
    <ExplicitFormula id="1480">
      <Equation>K_water_int</Equation>
      <ReferenceList>
        <R alias="K_water_int" id="1479" />
      </ReferenceList>
    </ExplicitFormula>
    <ExplicitFormula id="1482">
      <Equation>V&gt;0 ? M/V : 0</Equation>
      <ReferenceList>
        <R alias="M" id="1475" />
        <R alias="V" id="1470" />
      </ReferenceList>
    </ExplicitFormula>
    <ExplicitFormula id="1484">
      <Equation>Volume</Equation>
      <ReferenceList>
        <R alias="Volume" id="1329" />
      </ReferenceList>
    </ExplicitFormula>
    <ExplicitFormula id="1486">
      <Equation>f_cell*V</Equation>
      <ReferenceList>
        <R alias="f_cell" id="1338" />
        <R alias="V" id="1329" />
      </ReferenceList>
    </ExplicitFormula>
    <ExplicitFormula id="1490">
      <Equation>M_0</Equation>
      <ReferenceList>
        <R alias="M_0" id="1489" />
      </ReferenceList>
    </ExplicitFormula>
    <ExplicitFormula id="1495">
      <Equation>ln(2)/tHalf</Equation>
      <ReferenceList>
        <R alias="tHalf" id="1494" />
      </ReferenceList>
    </ExplicitFormula>
    <ExplicitFormula id="1497">
      <Equation>rel_exp_norm</Equation>
      <ReferenceList>
        <R alias="rel_exp_norm" id="1492" />
      </ReferenceList>
    </ExplicitFormula>
    <ExplicitFormula id="1499">
      <Equation>rel_exp_out * AF * f_onto * ProteinContainerVolume</Equation>
      <ReferenceList>
        <R alias="f_onto" id="1498" />
        <R alias="rel_exp_out" id="1496" />
        <R alias="AF" id="154" />
        <R alias="ProteinContainerVolume" id="1483" />
      </ReferenceList>
    </ExplicitFormula>
    <ExplicitFormula id="1501">
      <Equation>V&gt;0 ? M/V : 0</Equation>
      <ReferenceList>
        <R alias="M" id="1488" />
        <R alias="V" id="1485" />
      </ReferenceList>
    </ExplicitFormula>
    <ExplicitFormula id="1502">
      <Equation>f_onto</Equation>
      <ReferenceList>
        <R alias="f_onto" id="158" />
      </ReferenceList>
    </ExplicitFormula>
    <ExplicitFormula id="1503">
      <Equation>tHalf</Equation>
      <ReferenceList>
        <R alias="tHalf" id="160" />
      </ReferenceList>
    </ExplicitFormula>
    <ExplicitFormula id="1505">
      <Equation>V&gt;0 ? M/V : 0</Equation>
      <ReferenceList>
        <R alias="M" id="1488" />
        <R alias="V" id="1485" />
      </ReferenceList>
    </ExplicitFormula>
    <ExplicitFormula id="1508">
      <Equation>V&gt;0 ? M/V : 0</Equation>
      <ReferenceList>
        <R alias="M" id="1506" />
        <R alias="V" id="1485" />
      </ReferenceList>
    </ExplicitFormula>
    <ExplicitFormula id="1511">
      <Equation>K_water_cell</Equation>
      <ReferenceList>
        <R alias="K_water_cell" id="1510" />
      </ReferenceList>
    </ExplicitFormula>
    <ExplicitFormula id="1513">
      <Equation>V&gt;0 ? M/V : 0</Equation>
      <ReferenceList>
        <R alias="M" id="1506" />
        <R alias="V" id="1485" />
      </ReferenceList>
    </ExplicitFormula>
    <ExplicitFormula id="1516">
      <Equation>V&gt;0 ? M/V : 0</Equation>
      <ReferenceList>
        <R alias="M" id="1514" />
        <R alias="V" id="1485" />
      </ReferenceList>
    </ExplicitFormula>
    <ExplicitFormula id="1518">
      <Equation>TotalDrugMass&gt;0 ? M/TotalDrugMass : 0</Equation>
      <ReferenceList>
        <R alias="M" id="1514" />
        <R alias="TotalDrugMass" id="177" />
      </ReferenceList>
    </ExplicitFormula>
    <ExplicitFormula id="1521">
      <Equation>-(CP * kcat * V * K_water * C / (Km + K_water * C))</Equation>
      <ReferenceList>
        <R alias="V" id="1485" />
        <R alias="CP" id="1500" />
        <R alias="C" id="1507" />
        <R alias="K_water" id="1509" />
        <R alias="kcat" id="1519" />
        <R alias="Km" id="1520" />
      </ReferenceList>
    </ExplicitFormula>
    <ExplicitFormula id="1522">
      <Equation>CP * kcat * V * K_water * C / (Km + K_water * C)</Equation>
      <ReferenceList>
        <R alias="V" id="1485" />
        <R alias="CP" id="1500" />
        <R alias="C" id="1507" />
        <R alias="K_water" id="1509" />
        <R alias="kcat" id="1519" />
        <R alias="Km" id="1520" />
      </ReferenceList>
    </ExplicitFormula>
    <ExplicitFormula id="1524">
      <Equation>kcat * kcat_interaction_factor</Equation>
      <ReferenceList>
        <R alias="kcat_interaction_factor" id="1523" />
        <R alias="kcat" id="184" />
      </ReferenceList>
    </ExplicitFormula>
    <ExplicitFormula id="1526">
      <Equation>Km * Km_interaction_factor</Equation>
      <ReferenceList>
        <R alias="Km_interaction_factor" id="1525" />
        <R alias="Km" id="187" />
      </ReferenceList>
    </ExplicitFormula>
    <ExplicitFormula id="1530">
      <Equation>V&gt;0 ? M/V : 0</Equation>
      <ReferenceList>
        <R alias="M" id="1528" />
        <R alias="V" id="1527" />
      </ReferenceList>
    </ExplicitFormula>
    <ExplicitFormula id="1532">
      <Equation>V&gt;0 ? M/V : 0</Equation>
      <ReferenceList>
        <R alias="M" id="1528" />
        <R alias="V" id="1527" />
      </ReferenceList>
    </ExplicitFormula>
    <ExplicitFormula id="1534">
      <Equation>TotalDrugMass&gt;0 ? M/TotalDrugMass : 0</Equation>
      <ReferenceList>
        <R alias="M" id="1528" />
        <R alias="TotalDrugMass" id="177" />
      </ReferenceList>
    </ExplicitFormula>
    <ExplicitFormula id="1536">
      <Equation>C_int * K_water_int</Equation>
      <ReferenceList>
        <R alias="C_int" id="1476" />
        <R alias="K_water_int" id="1478" />
      </ReferenceList>
    </ExplicitFormula>
    <ExplicitFormula id="1538">
      <Equation>C_cell * K_water_cell</Equation>
      <ReferenceList>
        <R alias="C_cell" id="1507" />
        <R alias="K_water_cell" id="1509" />
      </ReferenceList>
    </ExplicitFormula>
    <ExplicitFormula id="1540">
      <Equation>(f_int*C_int+f_cell*C_cell)/(f_int+f_cell)</Equation>
      <ReferenceList>
        <R alias="f_int" id="1339" />
        <R alias="f_cell" id="1338" />
        <R alias="C_cell" id="1507" />
        <R alias="C_int" id="1476" />
      </ReferenceList>
    </ExplicitFormula>
    <ExplicitFormula id="1545">
      <Equation>1.00000000260982</Equation>
    </ExplicitFormula>
    <ExplicitFormula id="1549">
      <Equation>V*SteadyStateFillLevel</Equation>
      <ReferenceList>
        <R alias="SteadyStateFillLevel" id="1547" />
        <R alias="V" id="1548" />
      </ReferenceList>
    </ExplicitFormula>
    <ExplicitFormula id="1553">
      <Equation>OralApplicationsEnabled ? -LT_sto + Inflow*FillLevelFlag : 0</Equation>
      <ReferenceList>
        <R alias="FillLevelFlag" id="1550" />
        <R alias="LT_sto" id="1551" />
        <R alias="Inflow" id="1552" />
        <R alias="OralApplicationsEnabled" id="1541" />
      </ReferenceList>
    </ExplicitFormula>
    <ExplicitFormula id="1557">
      <Equation>Area*d</Equation>
      <ReferenceList>
        <R alias="Area" id="1555" />
        <R alias="d" id="1556" />
      </ReferenceList>
    </ExplicitFormula>
    <ExplicitFormula id="1559">
      <Equation>Liquid/V</Equation>
      <ReferenceList>
        <R alias="Liquid" id="1546" />
        <R alias="V" id="1548" />
      </ReferenceList>
    </ExplicitFormula>
    <ExplicitFormula id="1563">
      <Equation>PI*(r1+r2)*L</Equation>
      <ReferenceList>
        <R alias="r2" id="1560" />
        <R alias="L" id="1561" />
        <R alias="r1" id="1562" />
      </ReferenceList>
    </ExplicitFormula>
    <ExplicitFormula id="1564">
      <Equation>(FillLevel&lt;0.9?1:1/(1+exp((FillLevel-1)/0.01)))</Equation>
      <ReferenceList>
        <R alias="FillLevel" id="1558" />
      </ReferenceList>
    </ExplicitFormula>
    <ExplicitFormula id="1568">
      <Equation>1/GET</Equation>
      <ReferenceList>
        <R alias="GET" id="1567" />
      </ReferenceList>
    </ExplicitFormula>
    <ExplicitFormula id="1571">
      <Equation>w*Liquid*FillLevelFlagNext</Equation>
      <ReferenceList>
        <R alias="w" id="1566" />
        <R alias="Liquid" id="1546" />
        <R alias="FillLevelFlagNext" id="1570" />
      </ReferenceList>
    </ExplicitFormula>
    <ExplicitFormula id="1573">
      <Equation>Volume</Equation>
      <ReferenceList>
        <R alias="Volume" id="1548" />
      </ReferenceList>
    </ExplicitFormula>
    <ExplicitFormula id="1576">
      <Equation>pH_fasted</Equation>
      <ReferenceList>
        <R alias="pH_fasted" id="1575" />
      </ReferenceList>
    </ExplicitFormula>
    <ExplicitFormula id="1578">
      <Equation>SteadyStateFillLevel*V/StomachInflowTime</Equation>
      <ReferenceList>
        <R alias="SteadyStateFillLevel" id="1547" />
        <R alias="StomachInflowTime" id="1577" />
        <R alias="V" id="1548" />
        <R alias="Time" id="0" />
      </ReferenceList>
    </ExplicitFormula>
    <ExplicitFormula id="1579">
      <Equation>PI*(r1*r1+r1*r2+r2*r2)/3*L</Equation>
      <ReferenceList>
        <R alias="r2" id="1560" />
        <R alias="L" id="1561" />
        <R alias="r1" id="1562" />
      </ReferenceList>
    </ExplicitFormula>
    <ExplicitFormula id="1581">
      <Equation>15.0000000391473</Equation>
    </ExplicitFormula>
    <ExplicitFormula id="1582">
      <Equation>2</Equation>
    </ExplicitFormula>
    <ExplicitFormula id="1584">
      <Equation>0.999999963215789</Equation>
    </ExplicitFormula>
    <ExplicitFormula id="1586">
      <Equation>1.00000002079922</Equation>
    </ExplicitFormula>
    <ExplicitFormula id="1587">
      <Equation>0.5</Equation>
    </ExplicitFormula>
    <ExplicitFormula id="1588">
      <Equation>0.5</Equation>
    </ExplicitFormula>
    <ExplicitFormula id="1591">
      <Equation>M_0</Equation>
      <ReferenceList>
        <R alias="M_0" id="1590" />
      </ReferenceList>
    </ExplicitFormula>
    <ExplicitFormula id="1596">
      <Equation>ln(2)/tHalf</Equation>
      <ReferenceList>
        <R alias="tHalf" id="1595" />
      </ReferenceList>
    </ExplicitFormula>
    <ExplicitFormula id="1598">
      <Equation>rel_exp_norm</Equation>
      <ReferenceList>
        <R alias="rel_exp_norm" id="1593" />
      </ReferenceList>
    </ExplicitFormula>
    <ExplicitFormula id="1600">
      <Equation>rel_exp_out * AF * f_onto * ProteinContainerVolume</Equation>
      <ReferenceList>
        <R alias="f_onto" id="1599" />
        <R alias="rel_exp_out" id="1597" />
        <R alias="AF" id="154" />
        <R alias="ProteinContainerVolume" id="1572" />
      </ReferenceList>
    </ExplicitFormula>
    <ExplicitFormula id="1602">
      <Equation>V&gt;0 ? M/V : 0</Equation>
      <ReferenceList>
        <R alias="M" id="1589" />
        <R alias="V" id="1548" />
      </ReferenceList>
    </ExplicitFormula>
    <ExplicitFormula id="1604">
      <Equation>f_onto</Equation>
      <ReferenceList>
        <R alias="f_onto" id="1603" />
      </ReferenceList>
    </ExplicitFormula>
    <ExplicitFormula id="1606">
      <Equation>tHalf</Equation>
      <ReferenceList>
        <R alias="tHalf" id="1605" />
      </ReferenceList>
    </ExplicitFormula>
    <ExplicitFormula id="1609">
      <Equation>V&gt;0 ? M/V : 0</Equation>
      <ReferenceList>
        <R alias="M" id="1607" />
        <R alias="V" id="1548" />
      </ReferenceList>
    </ExplicitFormula>
    <ExplicitFormula id="1614">
      <Equation>CT0 != CT_NEUTRAL ?  1/(1+10^(CT0*(pKa_0-pH))) : 1</Equation>
      <ReferenceList>
        <R alias="CT0" id="1611" />
        <R alias="CT_NEUTRAL" id="1612" />
        <R alias="pKa_0" id="1613" />
        <R alias="pH" id="1574" />
      </ReferenceList>
    </ExplicitFormula>
    <ExplicitFormula id="1618">
      <Equation>CT1 != CT_NEUTRAL ?  1/(1+10^(CT1*(pKa_1-pH))) : 1</Equation>
      <ReferenceList>
        <R alias="CT1" id="1616" />
        <R alias="CT_NEUTRAL" id="1612" />
        <R alias="pKa_1" id="1617" />
        <R alias="pH" id="1574" />
      </ReferenceList>
    </ExplicitFormula>
    <ExplicitFormula id="1621">
      <Equation>F1*F2*F3</Equation>
      <ReferenceList>
        <R alias="F1" id="1610" />
        <R alias="F2" id="1615" />
        <R alias="F3" id="1620" />
      </ReferenceList>
    </ExplicitFormula>
    <ExplicitFormula id="1623">
      <Equation>(1-F1)*F2*F3</Equation>
      <ReferenceList>
        <R alias="F1" id="1610" />
        <R alias="F2" id="1615" />
        <R alias="F3" id="1620" />
      </ReferenceList>
    </ExplicitFormula>
    <ExplicitFormula id="1627">
      <Equation>CT2 != CT_NEUTRAL ?  1/(1+10^(CT2*(pKa_2-pH))) : 1</Equation>
      <ReferenceList>
        <R alias="CT2" id="1625" />
        <R alias="CT_NEUTRAL" id="1612" />
        <R alias="pKa_2" id="1626" />
        <R alias="pH" id="1574" />
      </ReferenceList>
    </ExplicitFormula>
    <ExplicitFormula id="1629">
      <Equation>(1-F1)*F2*(1-F3)</Equation>
      <ReferenceList>
        <R alias="F1" id="1610" />
        <R alias="F2" id="1615" />
        <R alias="F3" id="1620" />
      </ReferenceList>
    </ExplicitFormula>
    <ExplicitFormula id="1631">
      <Equation>F1*(1-F2)*(1-F3)</Equation>
      <ReferenceList>
        <R alias="F1" id="1610" />
        <R alias="F2" id="1615" />
        <R alias="F3" id="1620" />
      </ReferenceList>
    </ExplicitFormula>
    <ExplicitFormula id="1638">
      <Equation>K1+K2/base^(CT0^2)+K3/base^(CT1^2)+K4/base^(CT2^2)+K5/base^max(CT0+CT1;-CT0-CT1)+K6/base^max(CT0+CT2;-CT0-CT2)+K7/base^max(CT1+CT2;-CT1-CT2)+K8/base^max(CT0+CT1+CT2;-CT0-CT1-CT2)</Equation>
      <ReferenceList>
        <R alias="K1" id="1619" />
        <R alias="K2" id="1622" />
        <R alias="K3" id="1633" />
        <R alias="K4" id="1634" />
        <R alias="K5" id="1635" />
        <R alias="K6" id="1628" />
        <R alias="K7" id="1630" />
        <R alias="K8" id="1636" />
        <R alias="CT0" id="1611" />
        <R alias="CT1" id="1616" />
        <R alias="CT2" id="1625" />
        <R alias="base" id="1637" />
      </ReferenceList>
    </ExplicitFormula>
    <ExplicitFormula id="1642">
      <Equation>Solubility * Solubility_pKa_REFpH_Factor / Solubility_pKa_pH_Factor</Equation>
      <ReferenceList>
        <R alias="Solubility_pKa_pH_Factor" id="1632" />
        <R alias="Solubility" id="1640" />
        <R alias="Solubility_pKa_REFpH_Factor" id="1641" />
      </ReferenceList>
    </ExplicitFormula>
    <ExplicitFormula id="1643">
      <Equation>(1-F1)*(1-F2)*(1-F3)</Equation>
      <ReferenceList>
        <R alias="F1" id="1610" />
        <R alias="F2" id="1615" />
        <R alias="F3" id="1620" />
      </ReferenceList>
    </ExplicitFormula>
    <ExplicitFormula id="1644">
      <Equation>F1*F2*(1-F3)</Equation>
      <ReferenceList>
        <R alias="F1" id="1610" />
        <R alias="F2" id="1615" />
        <R alias="F3" id="1620" />
      </ReferenceList>
    </ExplicitFormula>
    <ExplicitFormula id="1645">
      <Equation>(1-F1)*(1-F2)*F3</Equation>
      <ReferenceList>
        <R alias="F1" id="1610" />
        <R alias="F2" id="1615" />
        <R alias="F3" id="1620" />
      </ReferenceList>
    </ExplicitFormula>
    <ExplicitFormula id="1646">
      <Equation>F1*(1-F2)*F3</Equation>
      <ReferenceList>
        <R alias="F1" id="1610" />
        <R alias="F2" id="1615" />
        <R alias="F3" id="1620" />
      </ReferenceList>
    </ExplicitFormula>
    <ExplicitFormula id="1649">
      <Equation>min(Solubility/MW ; M/Liquid)</Equation>
      <ReferenceList>
        <R alias="M" id="1607" />
        <R alias="Solubility" id="1639" />
        <R alias="MW" id="1648" />
        <R alias="Liquid" id="1546" />
      </ReferenceList>
    </ExplicitFormula>
    <ExplicitFormula id="1652">
      <Equation>V&gt;0 ? M/V : 0</Equation>
      <ReferenceList>
        <R alias="M" id="1650" />
        <R alias="V" id="1548" />
      </ReferenceList>
    </ExplicitFormula>
    <ExplicitFormula id="1654">
      <Equation>TotalDrugMass&gt;0 ? M/TotalDrugMass : 0</Equation>
      <ReferenceList>
        <R alias="M" id="1650" />
        <R alias="TotalDrugMass" id="177" />
      </ReferenceList>
    </ExplicitFormula>
    <ExplicitFormula id="1657">
      <Equation>-(CP * kcat * V * K_water * C / (Km + K_water * C))</Equation>
      <ReferenceList>
        <R alias="V" id="1548" />
        <R alias="CP" id="1601" />
        <R alias="C" id="1608" />
        <R alias="K_water" id="1624" />
        <R alias="kcat" id="1655" />
        <R alias="Km" id="1656" />
      </ReferenceList>
    </ExplicitFormula>
    <ExplicitFormula id="1658">
      <Equation>CP * kcat * V * K_water * C / (Km + K_water * C)</Equation>
      <ReferenceList>
        <R alias="V" id="1548" />
        <R alias="CP" id="1601" />
        <R alias="C" id="1608" />
        <R alias="K_water" id="1624" />
        <R alias="kcat" id="1655" />
        <R alias="Km" id="1656" />
      </ReferenceList>
    </ExplicitFormula>
    <ExplicitFormula id="1660">
      <Equation>kcat * kcat_interaction_factor</Equation>
      <ReferenceList>
        <R alias="kcat_interaction_factor" id="1659" />
        <R alias="kcat" id="184" />
      </ReferenceList>
    </ExplicitFormula>
    <ExplicitFormula id="1662">
      <Equation>Km * Km_interaction_factor</Equation>
      <ReferenceList>
        <R alias="Km_interaction_factor" id="1661" />
        <R alias="Km" id="187" />
      </ReferenceList>
    </ExplicitFormula>
    <ExplicitFormula id="1665">
      <Equation>Volume</Equation>
      <ReferenceList>
        <R alias="Volume" id="1664" />
      </ReferenceList>
    </ExplicitFormula>
    <ExplicitFormula id="1670">
      <Equation>(k_p*alpha_p*V_p+inflow-k*alpha*V)/(alpha*V)</Equation>
      <ReferenceList>
        <R alias="alpha" id="1667" />
        <R alias="k" id="1668" />
        <R alias="inflow" id="1669" />
        <R alias="V" id="1664" />
        <R alias="alpha_p" id="1547" />
        <R alias="k_p" id="1566" />
        <R alias="V_p" id="1548" />
      </ReferenceList>
    </ExplicitFormula>
    <ExplicitFormula id="1674">
      <Equation>r2_p0 + Height*r2_p1</Equation>
      <ReferenceList>
        <R alias="Height" id="64" />
        <R alias="r2_p0" id="1672" />
        <R alias="r2_p1" id="1673" />
      </ReferenceList>
    </ExplicitFormula>
    <ExplicitFormula id="1679">
      <Equation>Thickness_p1 + Thickness_p2*(1-exp(Thickness_p3*Height))</Equation>
      <ReferenceList>
        <R alias="Height" id="64" />
        <R alias="Thickness_p1" id="1676" />
        <R alias="Thickness_p2" id="1677" />
        <R alias="Thickness_p3" id="1678" />
      </ReferenceList>
    </ExplicitFormula>
    <ExplicitFormula id="1683">
      <Equation>w*Liquid*FillLevelFlagNext</Equation>
      <ReferenceList>
        <R alias="w" id="1668" />
        <R alias="Liquid" id="1681" />
        <R alias="FillLevelFlagNext" id="1682" />
      </ReferenceList>
    </ExplicitFormula>
    <ExplicitFormula id="1687">
      <Equation>r1_p0 + Height*r1_p1</Equation>
      <ReferenceList>
        <R alias="Height" id="64" />
        <R alias="r1_p0" id="1685" />
        <R alias="r1_p1" id="1686" />
      </ReferenceList>
    </ExplicitFormula>
    <ExplicitFormula id="1688">
      <Equation>0.02894*V</Equation>
      <ReferenceList>
        <R alias="V" id="1664" />
      </ReferenceList>
    </ExplicitFormula>
    <ExplicitFormula id="1690">
      <Equation>PI*(r1*r1+r1*r2+r2*r2)/3*L</Equation>
      <ReferenceList>
        <R alias="r2" id="1671" />
        <R alias="L" id="1689" />
        <R alias="r1" id="1684" />
      </ReferenceList>
    </ExplicitFormula>
    <ExplicitFormula id="1693">
      <Equation>V_Intestine * 0.087</Equation>
      <ReferenceList>
        <R alias="V_Intestine" id="1692" />
      </ReferenceList>
    </ExplicitFormula>
    <ExplicitFormula id="1697">
      <Equation>Ageom*AeffFactor*AeffVariabilityFactor</Equation>
      <ReferenceList>
        <R alias="AeffFactor" id="1695" />
        <R alias="Ageom" id="1696" />
        <R alias="AeffVariabilityFactor" id="1544" />
      </ReferenceList>
    </ExplicitFormula>
    <ExplicitFormula id="1698">
      <Equation>V*SteadyStateFillLevel</Equation>
      <ReferenceList>
        <R alias="SteadyStateFillLevel" id="1667" />
        <R alias="V" id="1664" />
      </ReferenceList>
    </ExplicitFormula>
    <ExplicitFormula id="1699">
      <Equation>OralApplicationsEnabled ? LT_sto - LT_duo + Inflow*FillLevelFlag - Outflow*Liquid : 0</Equation>
      <ReferenceList>
        <R alias="Outflow" id="1666" />
        <R alias="FillLevelFlag" id="1570" />
        <R alias="Liquid" id="1681" />
        <R alias="LT_duo" id="1680" />
        <R alias="Inflow" id="1669" />
        <R alias="OralApplicationsEnabled" id="1541" />
        <R alias="LT_sto" id="1551" />
      </ReferenceList>
    </ExplicitFormula>
    <ExplicitFormula id="1701">
      <Equation>(FillLevel&lt;0.9?1:1/(1+exp((FillLevel-1)/0.01)))</Equation>
      <ReferenceList>
        <R alias="FillLevel" id="1700" />
      </ReferenceList>
    </ExplicitFormula>
    <ExplicitFormula id="1702">
      <Equation>Liquid/V</Equation>
      <ReferenceList>
        <R alias="Liquid" id="1681" />
        <R alias="V" id="1664" />
      </ReferenceList>
    </ExplicitFormula>
    <ExplicitFormula id="1703">
      <Equation>PI*(r1+r2)*L</Equation>
      <ReferenceList>
        <R alias="r2" id="1671" />
        <R alias="L" id="1689" />
        <R alias="r1" id="1684" />
      </ReferenceList>
    </ExplicitFormula>
    <ExplicitFormula id="1706">
      <Equation>L_p0 + Height*L_p1</Equation>
      <ReferenceList>
        <R alias="Height" id="64" />
        <R alias="L_p0" id="1704" />
        <R alias="L_p1" id="1705" />
      </ReferenceList>
    </ExplicitFormula>
    <ExplicitFormula id="1709">
      <Equation>LuminalVelocity/SITT_fact</Equation>
      <ReferenceList>
        <R alias="LuminalVelocity" id="1707" />
        <R alias="SITT_fact" id="1708" />
      </ReferenceList>
    </ExplicitFormula>
    <ExplicitFormula id="1712">
      <Equation>292.6883</Equation>
    </ExplicitFormula>
    <ExplicitFormula id="1715">
      <Equation>M_0</Equation>
      <ReferenceList>
        <R alias="M_0" id="1714" />
      </ReferenceList>
    </ExplicitFormula>
    <ExplicitFormula id="1720">
      <Equation>ln(2)/tHalf</Equation>
      <ReferenceList>
        <R alias="tHalf" id="1719" />
      </ReferenceList>
    </ExplicitFormula>
    <ExplicitFormula id="1722">
      <Equation>rel_exp_norm</Equation>
      <ReferenceList>
        <R alias="rel_exp_norm" id="1717" />
      </ReferenceList>
    </ExplicitFormula>
    <ExplicitFormula id="1724">
      <Equation>rel_exp_out * AF * f_onto * ProteinContainerVolume</Equation>
      <ReferenceList>
        <R alias="f_onto" id="1723" />
        <R alias="rel_exp_out" id="1721" />
        <R alias="AF" id="154" />
        <R alias="ProteinContainerVolume" id="1663" />
      </ReferenceList>
    </ExplicitFormula>
    <ExplicitFormula id="1726">
      <Equation>V&gt;0 ? M/V : 0</Equation>
      <ReferenceList>
        <R alias="M" id="1713" />
        <R alias="V" id="1664" />
      </ReferenceList>
    </ExplicitFormula>
    <ExplicitFormula id="1727">
      <Equation>tHalf</Equation>
      <ReferenceList>
        <R alias="tHalf" id="1605" />
      </ReferenceList>
    </ExplicitFormula>
    <ExplicitFormula id="1728">
      <Equation>f_onto</Equation>
      <ReferenceList>
        <R alias="f_onto" id="1603" />
      </ReferenceList>
    </ExplicitFormula>
    <ExplicitFormula id="1731">
      <Equation>V&gt;0 ? M/V : 0</Equation>
      <ReferenceList>
        <R alias="M" id="1729" />
        <R alias="V" id="1664" />
      </ReferenceList>
    </ExplicitFormula>
    <ExplicitFormula id="1736">
      <Equation>(1-F1)*F2*F3</Equation>
      <ReferenceList>
        <R alias="F1" id="1733" />
        <R alias="F2" id="1734" />
        <R alias="F3" id="1735" />
      </ReferenceList>
    </ExplicitFormula>
    <ExplicitFormula id="1738">
      <Equation>F1*(1-F2)*F3</Equation>
      <ReferenceList>
        <R alias="F1" id="1733" />
        <R alias="F2" id="1734" />
        <R alias="F3" id="1735" />
      </ReferenceList>
    </ExplicitFormula>
    <ExplicitFormula id="1740">
      <Equation>F1*F2*(1-F3)</Equation>
      <ReferenceList>
        <R alias="F1" id="1733" />
        <R alias="F2" id="1734" />
        <R alias="F3" id="1735" />
      </ReferenceList>
    </ExplicitFormula>
    <ExplicitFormula id="1742">
      <Equation>(1-F1)*(1-F2)*F3</Equation>
      <ReferenceList>
        <R alias="F1" id="1733" />
        <R alias="F2" id="1734" />
        <R alias="F3" id="1735" />
      </ReferenceList>
    </ExplicitFormula>
    <ExplicitFormula id="1744">
      <Equation>(1-F1)*F2*(1-F3)</Equation>
      <ReferenceList>
        <R alias="F1" id="1733" />
        <R alias="F2" id="1734" />
        <R alias="F3" id="1735" />
      </ReferenceList>
    </ExplicitFormula>
    <ExplicitFormula id="1746">
      <Equation>F1*(1-F2)*(1-F3)</Equation>
      <ReferenceList>
        <R alias="F1" id="1733" />
        <R alias="F2" id="1734" />
        <R alias="F3" id="1735" />
      </ReferenceList>
    </ExplicitFormula>
    <ExplicitFormula id="1748">
      <Equation>(1-F1)*(1-F2)*(1-F3)</Equation>
      <ReferenceList>
        <R alias="F1" id="1733" />
        <R alias="F2" id="1734" />
        <R alias="F3" id="1735" />
      </ReferenceList>
    </ExplicitFormula>
    <ExplicitFormula id="1751">
      <Equation>Solubility * Solubility_pKa_REFpH_Factor / Solubility_pKa_pH_Factor</Equation>
      <ReferenceList>
        <R alias="Solubility_pKa_pH_Factor" id="1750" />
        <R alias="Solubility" id="1640" />
        <R alias="Solubility_pKa_REFpH_Factor" id="1641" />
      </ReferenceList>
    </ExplicitFormula>
    <ExplicitFormula id="1753">
      <Equation>K1+K2/base^(CT0^2)+K3/base^(CT1^2)+K4/base^(CT2^2)+K5/base^max(CT0+CT1;-CT0-CT1)+K6/base^max(CT0+CT2;-CT0-CT2)+K7/base^max(CT1+CT2;-CT1-CT2)+K8/base^max(CT0+CT1+CT2;-CT0-CT1-CT2)</Equation>
      <ReferenceList>
        <R alias="K1" id="1752" />
        <R alias="K2" id="1732" />
        <R alias="K3" id="1737" />
        <R alias="K4" id="1739" />
        <R alias="K5" id="1741" />
        <R alias="K6" id="1743" />
        <R alias="K7" id="1745" />
        <R alias="K8" id="1747" />
        <R alias="CT0" id="1611" />
        <R alias="CT1" id="1616" />
        <R alias="CT2" id="1625" />
        <R alias="base" id="1637" />
      </ReferenceList>
    </ExplicitFormula>
    <ExplicitFormula id="1754">
      <Equation>CT2 != CT_NEUTRAL ?  1/(1+10^(CT2*(pKa_2-pH))) : 1</Equation>
      <ReferenceList>
        <R alias="CT2" id="1625" />
        <R alias="CT_NEUTRAL" id="1612" />
        <R alias="pKa_2" id="1626" />
        <R alias="pH" id="1711" />
      </ReferenceList>
    </ExplicitFormula>
    <ExplicitFormula id="1755">
      <Equation>CT1 != CT_NEUTRAL ?  1/(1+10^(CT1*(pKa_1-pH))) : 1</Equation>
      <ReferenceList>
        <R alias="CT1" id="1616" />
        <R alias="CT_NEUTRAL" id="1612" />
        <R alias="pKa_1" id="1617" />
        <R alias="pH" id="1711" />
      </ReferenceList>
    </ExplicitFormula>
    <ExplicitFormula id="1756">
      <Equation>F1*F2*F3</Equation>
      <ReferenceList>
        <R alias="F1" id="1733" />
        <R alias="F2" id="1734" />
        <R alias="F3" id="1735" />
      </ReferenceList>
    </ExplicitFormula>
    <ExplicitFormula id="1762">
      <Equation>PassiveRates_para+PassiveRates_trans-(ActiveRates_para+ActiveRates_trans)</Equation>
      <ReferenceList>
        <R alias="ActiveRates_para" id="1758" />
        <R alias="ActiveRates_trans" id="1759" />
        <R alias="PassiveRates_para" id="1760" />
        <R alias="PassiveRates_trans" id="1761" />
      </ReferenceList>
    </ExplicitFormula>
    <ExplicitFormula id="1764">
      <Equation>CT0 != CT_NEUTRAL ?  1/(1+10^(CT0*(pKa_0-pH))) : 1</Equation>
      <ReferenceList>
        <R alias="CT0" id="1611" />
        <R alias="CT_NEUTRAL" id="1612" />
        <R alias="pKa_0" id="1613" />
        <R alias="pH" id="1711" />
      </ReferenceList>
    </ExplicitFormula>
    <ExplicitFormula id="1766">
      <Equation>min(Solubility/MW ; M/Liquid)</Equation>
      <ReferenceList>
        <R alias="M" id="1729" />
        <R alias="Solubility" id="1749" />
        <R alias="MW" id="1648" />
        <R alias="Liquid" id="1681" />
      </ReferenceList>
    </ExplicitFormula>
    <ExplicitFormula id="1769">
      <Equation>OralDrugMass&gt;0.0 ?  MassAbsorbed/OralDrugMass : 0</Equation>
      <ReferenceList>
        <R alias="MassAbsorbed" id="1757" />
        <R alias="OralDrugMass" id="1768" />
      </ReferenceList>
    </ExplicitFormula>
    <ExplicitFormula id="1772">
      <Equation>V&gt;0 ? M/V : 0</Equation>
      <ReferenceList>
        <R alias="M" id="1770" />
        <R alias="V" id="1664" />
      </ReferenceList>
    </ExplicitFormula>
    <ExplicitFormula id="1774">
      <Equation>TotalDrugMass&gt;0 ? M/TotalDrugMass : 0</Equation>
      <ReferenceList>
        <R alias="M" id="1770" />
        <R alias="TotalDrugMass" id="177" />
      </ReferenceList>
    </ExplicitFormula>
    <ExplicitFormula id="1777">
      <Equation>-(CP * kcat * V * K_water * C / (Km + K_water * C))</Equation>
      <ReferenceList>
        <R alias="V" id="1664" />
        <R alias="CP" id="1725" />
        <R alias="C" id="1730" />
        <R alias="K_water" id="1763" />
        <R alias="kcat" id="1775" />
        <R alias="Km" id="1776" />
      </ReferenceList>
    </ExplicitFormula>
    <ExplicitFormula id="1778">
      <Equation>CP * kcat * V * K_water * C / (Km + K_water * C)</Equation>
      <ReferenceList>
        <R alias="V" id="1664" />
        <R alias="CP" id="1725" />
        <R alias="C" id="1730" />
        <R alias="K_water" id="1763" />
        <R alias="kcat" id="1775" />
        <R alias="Km" id="1776" />
      </ReferenceList>
    </ExplicitFormula>
    <ExplicitFormula id="1780">
      <Equation>kcat * kcat_interaction_factor</Equation>
      <ReferenceList>
        <R alias="kcat_interaction_factor" id="1779" />
        <R alias="kcat" id="184" />
      </ReferenceList>
    </ExplicitFormula>
    <ExplicitFormula id="1782">
      <Equation>Km * Km_interaction_factor</Equation>
      <ReferenceList>
        <R alias="Km_interaction_factor" id="1781" />
        <R alias="Km" id="187" />
      </ReferenceList>
    </ExplicitFormula>
    <ExplicitFormula id="1788">
      <Equation>(k_p*alpha_p*V_p+inflow-k*alpha*V)/(alpha*V)</Equation>
      <ReferenceList>
        <R alias="alpha" id="1784" />
        <R alias="k" id="1785" />
        <R alias="inflow" id="1786" />
        <R alias="V" id="1787" />
        <R alias="alpha_p" id="1667" />
        <R alias="k_p" id="1668" />
        <R alias="V_p" id="1664" />
      </ReferenceList>
    </ExplicitFormula>
    <ExplicitFormula id="1792">
      <Equation>r2_p0 + Height*r2_p1</Equation>
      <ReferenceList>
        <R alias="Height" id="64" />
        <R alias="r2_p0" id="1790" />
        <R alias="r2_p1" id="1791" />
      </ReferenceList>
    </ExplicitFormula>
    <ExplicitFormula id="1796">
      <Equation>Ageom*AeffFactor*AeffVariabilityFactor</Equation>
      <ReferenceList>
        <R alias="AeffFactor" id="1794" />
        <R alias="Ageom" id="1795" />
        <R alias="AeffVariabilityFactor" id="1544" />
      </ReferenceList>
    </ExplicitFormula>
    <ExplicitFormula id="1798">
      <Equation>(FillLevel&lt;0.9?1:1/(1+exp((FillLevel-1)/0.01)))</Equation>
      <ReferenceList>
        <R alias="FillLevel" id="1797" />
      </ReferenceList>
    </ExplicitFormula>
    <ExplicitFormula id="1800">
      <Equation>Liquid/V</Equation>
      <ReferenceList>
        <R alias="Liquid" id="1799" />
        <R alias="V" id="1787" />
      </ReferenceList>
    </ExplicitFormula>
    <ExplicitFormula id="1803">
      <Equation>PI*(r1+r2)*L</Equation>
      <ReferenceList>
        <R alias="r2" id="1789" />
        <R alias="L" id="1801" />
        <R alias="r1" id="1802" />
      </ReferenceList>
    </ExplicitFormula>
    <ExplicitFormula id="1805">
      <Equation>LuminalVelocity/SITT_fact</Equation>
      <ReferenceList>
        <R alias="LuminalVelocity" id="1804" />
        <R alias="SITT_fact" id="1708" />
      </ReferenceList>
    </ExplicitFormula>
    <ExplicitFormula id="1808">
      <Equation>L_p0 + Height*L_p1</Equation>
      <ReferenceList>
        <R alias="Height" id="64" />
        <R alias="L_p0" id="1806" />
        <R alias="L_p1" id="1807" />
      </ReferenceList>
    </ExplicitFormula>
    <ExplicitFormula id="1809">
      <Equation>V*SteadyStateFillLevel</Equation>
      <ReferenceList>
        <R alias="SteadyStateFillLevel" id="1784" />
        <R alias="V" id="1787" />
      </ReferenceList>
    </ExplicitFormula>
    <ExplicitFormula id="1811">
      <Equation>OralApplicationsEnabled ? LT_duo - LT_uje + Inflow*FillLevelFlag - Outflow*Liquid : 0</Equation>
      <ReferenceList>
        <R alias="Outflow" id="1783" />
        <R alias="FillLevelFlag" id="1682" />
        <R alias="Liquid" id="1799" />
        <R alias="LT_uje" id="1810" />
        <R alias="Inflow" id="1786" />
        <R alias="LT_duo" id="1680" />
        <R alias="OralApplicationsEnabled" id="1541" />
      </ReferenceList>
    </ExplicitFormula>
    <ExplicitFormula id="1813">
      <Equation>w*Liquid*FillLevelFlagNext</Equation>
      <ReferenceList>
        <R alias="w" id="1785" />
        <R alias="Liquid" id="1799" />
        <R alias="FillLevelFlagNext" id="1812" />
      </ReferenceList>
    </ExplicitFormula>
    <ExplicitFormula id="1816">
      <Equation>r1_p0 + Height*r1_p1</Equation>
      <ReferenceList>
        <R alias="Height" id="64" />
        <R alias="r1_p0" id="1814" />
        <R alias="r1_p1" id="1815" />
      </ReferenceList>
    </ExplicitFormula>
    <ExplicitFormula id="1817">
      <Equation>0.0031572*V</Equation>
      <ReferenceList>
        <R alias="V" id="1787" />
      </ReferenceList>
    </ExplicitFormula>
    <ExplicitFormula id="1822">
      <Equation>Thickness_p1 + Thickness_p2*(1-exp(Thickness_p3*Height))</Equation>
      <ReferenceList>
        <R alias="Height" id="64" />
        <R alias="Thickness_p1" id="1819" />
        <R alias="Thickness_p2" id="1820" />
        <R alias="Thickness_p3" id="1821" />
      </ReferenceList>
    </ExplicitFormula>
    <ExplicitFormula id="1823">
      <Equation>PI*(r1*r1+r1*r2+r2*r2)/3*L</Equation>
      <ReferenceList>
        <R alias="r2" id="1789" />
        <R alias="L" id="1801" />
        <R alias="r1" id="1802" />
      </ReferenceList>
    </ExplicitFormula>
    <ExplicitFormula id="1825">
      <Equation>V_Intestine * 0.249</Equation>
      <ReferenceList>
        <R alias="V_Intestine" id="1692" />
      </ReferenceList>
    </ExplicitFormula>
    <ExplicitFormula id="1827">
      <Equation>Volume</Equation>
      <ReferenceList>
        <R alias="Volume" id="1787" />
      </ReferenceList>
    </ExplicitFormula>
    <ExplicitFormula id="1830">
      <Equation>447.9877</Equation>
    </ExplicitFormula>
    <ExplicitFormula id="1833">
      <Equation>M_0</Equation>
      <ReferenceList>
        <R alias="M_0" id="1832" />
      </ReferenceList>
    </ExplicitFormula>
    <ExplicitFormula id="1838">
      <Equation>ln(2)/tHalf</Equation>
      <ReferenceList>
        <R alias="tHalf" id="1837" />
      </ReferenceList>
    </ExplicitFormula>
    <ExplicitFormula id="1840">
      <Equation>rel_exp_norm</Equation>
      <ReferenceList>
        <R alias="rel_exp_norm" id="1835" />
      </ReferenceList>
    </ExplicitFormula>
    <ExplicitFormula id="1842">
      <Equation>rel_exp_out * AF * f_onto * ProteinContainerVolume</Equation>
      <ReferenceList>
        <R alias="f_onto" id="1841" />
        <R alias="rel_exp_out" id="1839" />
        <R alias="AF" id="154" />
        <R alias="ProteinContainerVolume" id="1826" />
      </ReferenceList>
    </ExplicitFormula>
    <ExplicitFormula id="1844">
      <Equation>V&gt;0 ? M/V : 0</Equation>
      <ReferenceList>
        <R alias="M" id="1831" />
        <R alias="V" id="1787" />
      </ReferenceList>
    </ExplicitFormula>
    <ExplicitFormula id="1845">
      <Equation>f_onto</Equation>
      <ReferenceList>
        <R alias="f_onto" id="1603" />
      </ReferenceList>
    </ExplicitFormula>
    <ExplicitFormula id="1846">
      <Equation>tHalf</Equation>
      <ReferenceList>
        <R alias="tHalf" id="1605" />
      </ReferenceList>
    </ExplicitFormula>
    <ExplicitFormula id="1849">
      <Equation>V&gt;0 ? M/V : 0</Equation>
      <ReferenceList>
        <R alias="M" id="1847" />
        <R alias="V" id="1787" />
      </ReferenceList>
    </ExplicitFormula>
    <ExplicitFormula id="1854">
      <Equation>F1*F2*F3</Equation>
      <ReferenceList>
        <R alias="F1" id="1851" />
        <R alias="F2" id="1852" />
        <R alias="F3" id="1853" />
      </ReferenceList>
    </ExplicitFormula>
    <ExplicitFormula id="1856">
      <Equation>CT0 != CT_NEUTRAL ?  1/(1+10^(CT0*(pKa_0-pH))) : 1</Equation>
      <ReferenceList>
        <R alias="CT0" id="1611" />
        <R alias="CT_NEUTRAL" id="1612" />
        <R alias="pKa_0" id="1613" />
        <R alias="pH" id="1829" />
      </ReferenceList>
    </ExplicitFormula>
    <ExplicitFormula id="1857">
      <Equation>CT1 != CT_NEUTRAL ?  1/(1+10^(CT1*(pKa_1-pH))) : 1</Equation>
      <ReferenceList>
        <R alias="CT1" id="1616" />
        <R alias="CT_NEUTRAL" id="1612" />
        <R alias="pKa_1" id="1617" />
        <R alias="pH" id="1829" />
      </ReferenceList>
    </ExplicitFormula>
    <ExplicitFormula id="1858">
      <Equation>CT2 != CT_NEUTRAL ?  1/(1+10^(CT2*(pKa_2-pH))) : 1</Equation>
      <ReferenceList>
        <R alias="CT2" id="1625" />
        <R alias="CT_NEUTRAL" id="1612" />
        <R alias="pKa_2" id="1626" />
        <R alias="pH" id="1829" />
      </ReferenceList>
    </ExplicitFormula>
    <ExplicitFormula id="1860">
      <Equation>(1-F1)*F2*F3</Equation>
      <ReferenceList>
        <R alias="F1" id="1851" />
        <R alias="F2" id="1852" />
        <R alias="F3" id="1853" />
      </ReferenceList>
    </ExplicitFormula>
    <ExplicitFormula id="1862">
      <Equation>F1*(1-F2)*F3</Equation>
      <ReferenceList>
        <R alias="F1" id="1851" />
        <R alias="F2" id="1852" />
        <R alias="F3" id="1853" />
      </ReferenceList>
    </ExplicitFormula>
    <ExplicitFormula id="1868">
      <Equation>PassiveRates_para+PassiveRates_trans-(ActiveRates_para+ActiveRates_trans)</Equation>
      <ReferenceList>
        <R alias="ActiveRates_para" id="1864" />
        <R alias="ActiveRates_trans" id="1865" />
        <R alias="PassiveRates_para" id="1866" />
        <R alias="PassiveRates_trans" id="1867" />
      </ReferenceList>
    </ExplicitFormula>
    <ExplicitFormula id="1870">
      <Equation>F1*F2*(1-F3)</Equation>
      <ReferenceList>
        <R alias="F1" id="1851" />
        <R alias="F2" id="1852" />
        <R alias="F3" id="1853" />
      </ReferenceList>
    </ExplicitFormula>
    <ExplicitFormula id="1872">
      <Equation>(1-F1)*(1-F2)*F3</Equation>
      <ReferenceList>
        <R alias="F1" id="1851" />
        <R alias="F2" id="1852" />
        <R alias="F3" id="1853" />
      </ReferenceList>
    </ExplicitFormula>
    <ExplicitFormula id="1874">
      <Equation>(1-F1)*F2*(1-F3)</Equation>
      <ReferenceList>
        <R alias="F1" id="1851" />
        <R alias="F2" id="1852" />
        <R alias="F3" id="1853" />
      </ReferenceList>
    </ExplicitFormula>
    <ExplicitFormula id="1876">
      <Equation>F1*(1-F2)*(1-F3)</Equation>
      <ReferenceList>
        <R alias="F1" id="1851" />
        <R alias="F2" id="1852" />
        <R alias="F3" id="1853" />
      </ReferenceList>
    </ExplicitFormula>
    <ExplicitFormula id="1878">
      <Equation>(1-F1)*(1-F2)*(1-F3)</Equation>
      <ReferenceList>
        <R alias="F1" id="1851" />
        <R alias="F2" id="1852" />
        <R alias="F3" id="1853" />
      </ReferenceList>
    </ExplicitFormula>
    <ExplicitFormula id="1881">
      <Equation>Solubility * Solubility_pKa_REFpH_Factor / Solubility_pKa_pH_Factor</Equation>
      <ReferenceList>
        <R alias="Solubility_pKa_pH_Factor" id="1880" />
        <R alias="Solubility" id="1640" />
        <R alias="Solubility_pKa_REFpH_Factor" id="1641" />
      </ReferenceList>
    </ExplicitFormula>
    <ExplicitFormula id="1882">
      <Equation>K1+K2/base^(CT0^2)+K3/base^(CT1^2)+K4/base^(CT2^2)+K5/base^max(CT0+CT1;-CT0-CT1)+K6/base^max(CT0+CT2;-CT0-CT2)+K7/base^max(CT1+CT2;-CT1-CT2)+K8/base^max(CT0+CT1+CT2;-CT0-CT1-CT2)</Equation>
      <ReferenceList>
        <R alias="K1" id="1850" />
        <R alias="K2" id="1859" />
        <R alias="K3" id="1861" />
        <R alias="K4" id="1869" />
        <R alias="K5" id="1871" />
        <R alias="K6" id="1873" />
        <R alias="K7" id="1875" />
        <R alias="K8" id="1877" />
        <R alias="CT0" id="1611" />
        <R alias="CT1" id="1616" />
        <R alias="CT2" id="1625" />
        <R alias="base" id="1637" />
      </ReferenceList>
    </ExplicitFormula>
    <ExplicitFormula id="1884">
      <Equation>min(Solubility/MW ; M/Liquid)</Equation>
      <ReferenceList>
        <R alias="M" id="1847" />
        <R alias="Solubility" id="1879" />
        <R alias="MW" id="1648" />
        <R alias="Liquid" id="1799" />
      </ReferenceList>
    </ExplicitFormula>
    <ExplicitFormula id="1886">
      <Equation>OralDrugMass&gt;0.0 ?  MassAbsorbed/OralDrugMass : 0</Equation>
      <ReferenceList>
        <R alias="MassAbsorbed" id="1863" />
        <R alias="OralDrugMass" id="1768" />
      </ReferenceList>
    </ExplicitFormula>
    <ExplicitFormula id="1889">
      <Equation>V&gt;0 ? M/V : 0</Equation>
      <ReferenceList>
        <R alias="M" id="1887" />
        <R alias="V" id="1787" />
      </ReferenceList>
    </ExplicitFormula>
    <ExplicitFormula id="1891">
      <Equation>TotalDrugMass&gt;0 ? M/TotalDrugMass : 0</Equation>
      <ReferenceList>
        <R alias="M" id="1887" />
        <R alias="TotalDrugMass" id="177" />
      </ReferenceList>
    </ExplicitFormula>
    <ExplicitFormula id="1894">
      <Equation>-(CP * kcat * V * K_water * C / (Km + K_water * C))</Equation>
      <ReferenceList>
        <R alias="V" id="1787" />
        <R alias="CP" id="1843" />
        <R alias="C" id="1848" />
        <R alias="K_water" id="1855" />
        <R alias="kcat" id="1892" />
        <R alias="Km" id="1893" />
      </ReferenceList>
    </ExplicitFormula>
    <ExplicitFormula id="1895">
      <Equation>CP * kcat * V * K_water * C / (Km + K_water * C)</Equation>
      <ReferenceList>
        <R alias="V" id="1787" />
        <R alias="CP" id="1843" />
        <R alias="C" id="1848" />
        <R alias="K_water" id="1855" />
        <R alias="kcat" id="1892" />
        <R alias="Km" id="1893" />
      </ReferenceList>
    </ExplicitFormula>
    <ExplicitFormula id="1897">
      <Equation>kcat * kcat_interaction_factor</Equation>
      <ReferenceList>
        <R alias="kcat_interaction_factor" id="1896" />
        <R alias="kcat" id="184" />
      </ReferenceList>
    </ExplicitFormula>
    <ExplicitFormula id="1899">
      <Equation>Km * Km_interaction_factor</Equation>
      <ReferenceList>
        <R alias="Km_interaction_factor" id="1898" />
        <R alias="Km" id="187" />
      </ReferenceList>
    </ExplicitFormula>
    <ExplicitFormula id="1904">
      <Equation>w*Liquid*FillLevelFlagNext</Equation>
      <ReferenceList>
        <R alias="w" id="1901" />
        <R alias="Liquid" id="1902" />
        <R alias="FillLevelFlagNext" id="1903" />
      </ReferenceList>
    </ExplicitFormula>
    <ExplicitFormula id="1908">
      <Equation>r1_p0 + Height*r1_p1</Equation>
      <ReferenceList>
        <R alias="Height" id="64" />
        <R alias="r1_p0" id="1906" />
        <R alias="r1_p1" id="1907" />
      </ReferenceList>
    </ExplicitFormula>
    <ExplicitFormula id="1911">
      <Equation>0.0025102*V</Equation>
      <ReferenceList>
        <R alias="V" id="1910" />
      </ReferenceList>
    </ExplicitFormula>
    <ExplicitFormula id="1916">
      <Equation>Thickness_p1 + Thickness_p2*(1-exp(Thickness_p3*Height))</Equation>
      <ReferenceList>
        <R alias="Height" id="64" />
        <R alias="Thickness_p1" id="1913" />
        <R alias="Thickness_p2" id="1914" />
        <R alias="Thickness_p3" id="1915" />
      </ReferenceList>
    </ExplicitFormula>
    <ExplicitFormula id="1919">
      <Equation>PI*(r1*r1+r1*r2+r2*r2)/3*L</Equation>
      <ReferenceList>
        <R alias="r2" id="1917" />
        <R alias="L" id="1918" />
        <R alias="r1" id="1905" />
      </ReferenceList>
    </ExplicitFormula>
    <ExplicitFormula id="1921">
      <Equation>V_Intestine * 0.184</Equation>
      <ReferenceList>
        <R alias="V_Intestine" id="1692" />
      </ReferenceList>
    </ExplicitFormula>
    <ExplicitFormula id="1923">
      <Equation>Volume</Equation>
      <ReferenceList>
        <R alias="Volume" id="1910" />
      </ReferenceList>
    </ExplicitFormula>
    <ExplicitFormula id="1925">
      <Equation>LuminalVelocity/SITT_fact</Equation>
      <ReferenceList>
        <R alias="LuminalVelocity" id="1924" />
        <R alias="SITT_fact" id="1708" />
      </ReferenceList>
    </ExplicitFormula>
    <ExplicitFormula id="1927">
      <Equation>V*SteadyStateFillLevel</Equation>
      <ReferenceList>
        <R alias="SteadyStateFillLevel" id="1926" />
        <R alias="V" id="1910" />
      </ReferenceList>
    </ExplicitFormula>
    <ExplicitFormula id="1929">
      <Equation>OralApplicationsEnabled ? LT_uje - LT_lje + Inflow*FillLevelFlag - Outflow*Liquid : 0</Equation>
      <ReferenceList>
        <R alias="Outflow" id="1928" />
        <R alias="FillLevelFlag" id="1812" />
        <R alias="Liquid" id="1902" />
        <R alias="LT_lje" id="1900" />
        <R alias="Inflow" id="1909" />
        <R alias="LT_uje" id="1810" />
        <R alias="OralApplicationsEnabled" id="1541" />
      </ReferenceList>
    </ExplicitFormula>
    <ExplicitFormula id="1932">
      <Equation>L_p0 + Height*L_p1</Equation>
      <ReferenceList>
        <R alias="Height" id="64" />
        <R alias="L_p0" id="1930" />
        <R alias="L_p1" id="1931" />
      </ReferenceList>
    </ExplicitFormula>
    <ExplicitFormula id="1933">
      <Equation>(k_p*alpha_p*V_p+inflow-k*alpha*V)/(alpha*V)</Equation>
      <ReferenceList>
        <R alias="alpha" id="1926" />
        <R alias="k" id="1901" />
        <R alias="inflow" id="1909" />
        <R alias="V" id="1910" />
        <R alias="alpha_p" id="1784" />
        <R alias="k_p" id="1785" />
        <R alias="V_p" id="1787" />
      </ReferenceList>
    </ExplicitFormula>
    <ExplicitFormula id="1936">
      <Equation>r2_p0 + Height*r2_p1</Equation>
      <ReferenceList>
        <R alias="Height" id="64" />
        <R alias="r2_p0" id="1934" />
        <R alias="r2_p1" id="1935" />
      </ReferenceList>
    </ExplicitFormula>
    <ExplicitFormula id="1940">
      <Equation>Ageom*AeffFactor*AeffVariabilityFactor</Equation>
      <ReferenceList>
        <R alias="AeffFactor" id="1938" />
        <R alias="Ageom" id="1939" />
        <R alias="AeffVariabilityFactor" id="1544" />
      </ReferenceList>
    </ExplicitFormula>
    <ExplicitFormula id="1942">
      <Equation>Liquid/V</Equation>
      <ReferenceList>
        <R alias="Liquid" id="1902" />
        <R alias="V" id="1910" />
      </ReferenceList>
    </ExplicitFormula>
    <ExplicitFormula id="1943">
      <Equation>(FillLevel&lt;0.9?1:1/(1+exp((FillLevel-1)/0.01)))</Equation>
      <ReferenceList>
        <R alias="FillLevel" id="1941" />
      </ReferenceList>
    </ExplicitFormula>
    <ExplicitFormula id="1944">
      <Equation>PI*(r1+r2)*L</Equation>
      <ReferenceList>
        <R alias="r2" id="1917" />
        <R alias="L" id="1918" />
        <R alias="r1" id="1905" />
      </ReferenceList>
    </ExplicitFormula>
    <ExplicitFormula id="1947">
      <Equation>372.9358</Equation>
    </ExplicitFormula>
    <ExplicitFormula id="1950">
      <Equation>M_0</Equation>
      <ReferenceList>
        <R alias="M_0" id="1949" />
      </ReferenceList>
    </ExplicitFormula>
    <ExplicitFormula id="1955">
      <Equation>ln(2)/tHalf</Equation>
      <ReferenceList>
        <R alias="tHalf" id="1954" />
      </ReferenceList>
    </ExplicitFormula>
    <ExplicitFormula id="1957">
      <Equation>rel_exp_norm</Equation>
      <ReferenceList>
        <R alias="rel_exp_norm" id="1952" />
      </ReferenceList>
    </ExplicitFormula>
    <ExplicitFormula id="1959">
      <Equation>rel_exp_out * AF * f_onto * ProteinContainerVolume</Equation>
      <ReferenceList>
        <R alias="f_onto" id="1958" />
        <R alias="rel_exp_out" id="1956" />
        <R alias="AF" id="154" />
        <R alias="ProteinContainerVolume" id="1922" />
      </ReferenceList>
    </ExplicitFormula>
    <ExplicitFormula id="1961">
      <Equation>V&gt;0 ? M/V : 0</Equation>
      <ReferenceList>
        <R alias="M" id="1948" />
        <R alias="V" id="1910" />
      </ReferenceList>
    </ExplicitFormula>
    <ExplicitFormula id="1962">
      <Equation>tHalf</Equation>
      <ReferenceList>
        <R alias="tHalf" id="1605" />
      </ReferenceList>
    </ExplicitFormula>
    <ExplicitFormula id="1963">
      <Equation>f_onto</Equation>
      <ReferenceList>
        <R alias="f_onto" id="1603" />
      </ReferenceList>
    </ExplicitFormula>
    <ExplicitFormula id="1966">
      <Equation>V&gt;0 ? M/V : 0</Equation>
      <ReferenceList>
        <R alias="M" id="1964" />
        <R alias="V" id="1910" />
      </ReferenceList>
    </ExplicitFormula>
    <ExplicitFormula id="1971">
      <Equation>(1-F1)*F2*F3</Equation>
      <ReferenceList>
        <R alias="F1" id="1968" />
        <R alias="F2" id="1969" />
        <R alias="F3" id="1970" />
      </ReferenceList>
    </ExplicitFormula>
    <ExplicitFormula id="1973">
      <Equation>F1*(1-F2)*F3</Equation>
      <ReferenceList>
        <R alias="F1" id="1968" />
        <R alias="F2" id="1969" />
        <R alias="F3" id="1970" />
      </ReferenceList>
    </ExplicitFormula>
    <ExplicitFormula id="1975">
      <Equation>F1*F2*(1-F3)</Equation>
      <ReferenceList>
        <R alias="F1" id="1968" />
        <R alias="F2" id="1969" />
        <R alias="F3" id="1970" />
      </ReferenceList>
    </ExplicitFormula>
    <ExplicitFormula id="1977">
      <Equation>(1-F1)*(1-F2)*F3</Equation>
      <ReferenceList>
        <R alias="F1" id="1968" />
        <R alias="F2" id="1969" />
        <R alias="F3" id="1970" />
      </ReferenceList>
    </ExplicitFormula>
    <ExplicitFormula id="1979">
      <Equation>(1-F1)*F2*(1-F3)</Equation>
      <ReferenceList>
        <R alias="F1" id="1968" />
        <R alias="F2" id="1969" />
        <R alias="F3" id="1970" />
      </ReferenceList>
    </ExplicitFormula>
    <ExplicitFormula id="1981">
      <Equation>F1*(1-F2)*(1-F3)</Equation>
      <ReferenceList>
        <R alias="F1" id="1968" />
        <R alias="F2" id="1969" />
        <R alias="F3" id="1970" />
      </ReferenceList>
    </ExplicitFormula>
    <ExplicitFormula id="1983">
      <Equation>(1-F1)*(1-F2)*(1-F3)</Equation>
      <ReferenceList>
        <R alias="F1" id="1968" />
        <R alias="F2" id="1969" />
        <R alias="F3" id="1970" />
      </ReferenceList>
    </ExplicitFormula>
    <ExplicitFormula id="1986">
      <Equation>Solubility * Solubility_pKa_REFpH_Factor / Solubility_pKa_pH_Factor</Equation>
      <ReferenceList>
        <R alias="Solubility_pKa_pH_Factor" id="1985" />
        <R alias="Solubility" id="1640" />
        <R alias="Solubility_pKa_REFpH_Factor" id="1641" />
      </ReferenceList>
    </ExplicitFormula>
    <ExplicitFormula id="1988">
      <Equation>K1+K2/base^(CT0^2)+K3/base^(CT1^2)+K4/base^(CT2^2)+K5/base^max(CT0+CT1;-CT0-CT1)+K6/base^max(CT0+CT2;-CT0-CT2)+K7/base^max(CT1+CT2;-CT1-CT2)+K8/base^max(CT0+CT1+CT2;-CT0-CT1-CT2)</Equation>
      <ReferenceList>
        <R alias="K1" id="1987" />
        <R alias="K2" id="1967" />
        <R alias="K3" id="1972" />
        <R alias="K4" id="1974" />
        <R alias="K5" id="1976" />
        <R alias="K6" id="1978" />
        <R alias="K7" id="1980" />
        <R alias="K8" id="1982" />
        <R alias="CT0" id="1611" />
        <R alias="CT1" id="1616" />
        <R alias="CT2" id="1625" />
        <R alias="base" id="1637" />
      </ReferenceList>
    </ExplicitFormula>
    <ExplicitFormula id="1989">
      <Equation>CT2 != CT_NEUTRAL ?  1/(1+10^(CT2*(pKa_2-pH))) : 1</Equation>
      <ReferenceList>
        <R alias="CT2" id="1625" />
        <R alias="CT_NEUTRAL" id="1612" />
        <R alias="pKa_2" id="1626" />
        <R alias="pH" id="1946" />
      </ReferenceList>
    </ExplicitFormula>
    <ExplicitFormula id="1990">
      <Equation>CT1 != CT_NEUTRAL ?  1/(1+10^(CT1*(pKa_1-pH))) : 1</Equation>
      <ReferenceList>
        <R alias="CT1" id="1616" />
        <R alias="CT_NEUTRAL" id="1612" />
        <R alias="pKa_1" id="1617" />
        <R alias="pH" id="1946" />
      </ReferenceList>
    </ExplicitFormula>
    <ExplicitFormula id="1991">
      <Equation>F1*F2*F3</Equation>
      <ReferenceList>
        <R alias="F1" id="1968" />
        <R alias="F2" id="1969" />
        <R alias="F3" id="1970" />
      </ReferenceList>
    </ExplicitFormula>
    <ExplicitFormula id="1997">
      <Equation>PassiveRates_para+PassiveRates_trans-(ActiveRates_para+ActiveRates_trans)</Equation>
      <ReferenceList>
        <R alias="ActiveRates_para" id="1993" />
        <R alias="ActiveRates_trans" id="1994" />
        <R alias="PassiveRates_para" id="1995" />
        <R alias="PassiveRates_trans" id="1996" />
      </ReferenceList>
    </ExplicitFormula>
    <ExplicitFormula id="1999">
      <Equation>CT0 != CT_NEUTRAL ?  1/(1+10^(CT0*(pKa_0-pH))) : 1</Equation>
      <ReferenceList>
        <R alias="CT0" id="1611" />
        <R alias="CT_NEUTRAL" id="1612" />
        <R alias="pKa_0" id="1613" />
        <R alias="pH" id="1946" />
      </ReferenceList>
    </ExplicitFormula>
    <ExplicitFormula id="2001">
      <Equation>min(Solubility/MW ; M/Liquid)</Equation>
      <ReferenceList>
        <R alias="M" id="1964" />
        <R alias="Solubility" id="1984" />
        <R alias="MW" id="1648" />
        <R alias="Liquid" id="1902" />
      </ReferenceList>
    </ExplicitFormula>
    <ExplicitFormula id="2003">
      <Equation>OralDrugMass&gt;0.0 ?  MassAbsorbed/OralDrugMass : 0</Equation>
      <ReferenceList>
        <R alias="MassAbsorbed" id="1992" />
        <R alias="OralDrugMass" id="1768" />
      </ReferenceList>
    </ExplicitFormula>
    <ExplicitFormula id="2006">
      <Equation>V&gt;0 ? M/V : 0</Equation>
      <ReferenceList>
        <R alias="M" id="2004" />
        <R alias="V" id="1910" />
      </ReferenceList>
    </ExplicitFormula>
    <ExplicitFormula id="2008">
      <Equation>TotalDrugMass&gt;0 ? M/TotalDrugMass : 0</Equation>
      <ReferenceList>
        <R alias="M" id="2004" />
        <R alias="TotalDrugMass" id="177" />
      </ReferenceList>
    </ExplicitFormula>
    <ExplicitFormula id="2011">
      <Equation>-(CP * kcat * V * K_water * C / (Km + K_water * C))</Equation>
      <ReferenceList>
        <R alias="V" id="1910" />
        <R alias="CP" id="1960" />
        <R alias="C" id="1965" />
        <R alias="K_water" id="1998" />
        <R alias="kcat" id="2009" />
        <R alias="Km" id="2010" />
      </ReferenceList>
    </ExplicitFormula>
    <ExplicitFormula id="2012">
      <Equation>CP * kcat * V * K_water * C / (Km + K_water * C)</Equation>
      <ReferenceList>
        <R alias="V" id="1910" />
        <R alias="CP" id="1960" />
        <R alias="C" id="1965" />
        <R alias="K_water" id="1998" />
        <R alias="kcat" id="2009" />
        <R alias="Km" id="2010" />
      </ReferenceList>
    </ExplicitFormula>
    <ExplicitFormula id="2014">
      <Equation>kcat * kcat_interaction_factor</Equation>
      <ReferenceList>
        <R alias="kcat_interaction_factor" id="2013" />
        <R alias="kcat" id="184" />
      </ReferenceList>
    </ExplicitFormula>
    <ExplicitFormula id="2016">
      <Equation>Km * Km_interaction_factor</Equation>
      <ReferenceList>
        <R alias="Km_interaction_factor" id="2015" />
        <R alias="Km" id="187" />
      </ReferenceList>
    </ExplicitFormula>
    <ExplicitFormula id="2020">
      <Equation>Ageom*AeffFactor*AeffVariabilityFactor</Equation>
      <ReferenceList>
        <R alias="AeffFactor" id="2018" />
        <R alias="Ageom" id="2019" />
        <R alias="AeffVariabilityFactor" id="1544" />
      </ReferenceList>
    </ExplicitFormula>
    <ExplicitFormula id="2025">
      <Equation>PI*(r1*r1+r1*r2+r2*r2)/3*L</Equation>
      <ReferenceList>
        <R alias="r2" id="2022" />
        <R alias="L" id="2023" />
        <R alias="r1" id="2024" />
      </ReferenceList>
    </ExplicitFormula>
    <ExplicitFormula id="2028">
      <Equation>r2_p0 + Height*r2_p1</Equation>
      <ReferenceList>
        <R alias="Height" id="64" />
        <R alias="r2_p0" id="2026" />
        <R alias="r2_p1" id="2027" />
      </ReferenceList>
    </ExplicitFormula>
    <ExplicitFormula id="2030">
      <Equation>(FillLevel&lt;0.9?1:1/(1+exp((FillLevel-1)/0.01)))</Equation>
      <ReferenceList>
        <R alias="FillLevel" id="2029" />
      </ReferenceList>
    </ExplicitFormula>
    <ExplicitFormula id="2032">
      <Equation>Liquid/V</Equation>
      <ReferenceList>
        <R alias="Liquid" id="2031" />
        <R alias="V" id="2021" />
      </ReferenceList>
    </ExplicitFormula>
    <ExplicitFormula id="2033">
      <Equation>PI*(r1+r2)*L</Equation>
      <ReferenceList>
        <R alias="r2" id="2022" />
        <R alias="L" id="2023" />
        <R alias="r1" id="2024" />
      </ReferenceList>
    </ExplicitFormula>
    <ExplicitFormula id="2036">
      <Equation>LuminalVelocity/SITT_fact</Equation>
      <ReferenceList>
        <R alias="LuminalVelocity" id="2035" />
        <R alias="SITT_fact" id="1708" />
      </ReferenceList>
    </ExplicitFormula>
    <ExplicitFormula id="2039">
      <Equation>L_p0 + Height*L_p1</Equation>
      <ReferenceList>
        <R alias="Height" id="64" />
        <R alias="L_p0" id="2037" />
        <R alias="L_p1" id="2038" />
      </ReferenceList>
    </ExplicitFormula>
    <ExplicitFormula id="2041">
      <Equation>V*SteadyStateFillLevel</Equation>
      <ReferenceList>
        <R alias="SteadyStateFillLevel" id="2040" />
        <R alias="V" id="2021" />
      </ReferenceList>
    </ExplicitFormula>
    <ExplicitFormula id="2045">
      <Equation>OralApplicationsEnabled ? LT_lje - LT_uil + Inflow*FillLevelFlag - Outflow*Liquid : 0</Equation>
      <ReferenceList>
        <R alias="Outflow" id="2042" />
        <R alias="FillLevelFlag" id="1903" />
        <R alias="Liquid" id="2031" />
        <R alias="LT_uil" id="2043" />
        <R alias="Inflow" id="2044" />
        <R alias="LT_lje" id="1900" />
        <R alias="OralApplicationsEnabled" id="1541" />
      </ReferenceList>
    </ExplicitFormula>
    <ExplicitFormula id="2047">
      <Equation>w*Liquid*FillLevelFlagNext</Equation>
      <ReferenceList>
        <R alias="w" id="2034" />
        <R alias="Liquid" id="2031" />
        <R alias="FillLevelFlagNext" id="2046" />
      </ReferenceList>
    </ExplicitFormula>
    <ExplicitFormula id="2050">
      <Equation>r1_p0 + Height*r1_p1</Equation>
      <ReferenceList>
        <R alias="Height" id="64" />
        <R alias="r1_p0" id="2048" />
        <R alias="r1_p1" id="2049" />
      </ReferenceList>
    </ExplicitFormula>
    <ExplicitFormula id="2051">
      <Equation>0.0029585*V</Equation>
      <ReferenceList>
        <R alias="V" id="2021" />
      </ReferenceList>
    </ExplicitFormula>
    <ExplicitFormula id="2056">
      <Equation>Thickness_p1 + Thickness_p2*(1-exp(Thickness_p3*Height))</Equation>
      <ReferenceList>
        <R alias="Height" id="64" />
        <R alias="Thickness_p1" id="2053" />
        <R alias="Thickness_p2" id="2054" />
        <R alias="Thickness_p3" id="2055" />
      </ReferenceList>
    </ExplicitFormula>
    <ExplicitFormula id="2057">
      <Equation>(k_p*alpha_p*V_p+inflow-k*alpha*V)/(alpha*V)</Equation>
      <ReferenceList>
        <R alias="alpha" id="2040" />
        <R alias="k" id="2034" />
        <R alias="inflow" id="2044" />
        <R alias="V" id="2021" />
        <R alias="alpha_p" id="1926" />
        <R alias="k_p" id="1901" />
        <R alias="V_p" id="1910" />
      </ReferenceList>
    </ExplicitFormula>
    <ExplicitFormula id="2059">
      <Equation>V_Intestine * 0.324</Equation>
      <ReferenceList>
        <R alias="V_Intestine" id="1692" />
      </ReferenceList>
    </ExplicitFormula>
    <ExplicitFormula id="2061">
      <Equation>Volume</Equation>
      <ReferenceList>
        <R alias="Volume" id="2021" />
      </ReferenceList>
    </ExplicitFormula>
    <ExplicitFormula id="2064">
      <Equation>260.7527</Equation>
    </ExplicitFormula>
    <ExplicitFormula id="2067">
      <Equation>M_0</Equation>
      <ReferenceList>
        <R alias="M_0" id="2066" />
      </ReferenceList>
    </ExplicitFormula>
    <ExplicitFormula id="2072">
      <Equation>ln(2)/tHalf</Equation>
      <ReferenceList>
        <R alias="tHalf" id="2071" />
      </ReferenceList>
    </ExplicitFormula>
    <ExplicitFormula id="2074">
      <Equation>rel_exp_norm</Equation>
      <ReferenceList>
        <R alias="rel_exp_norm" id="2069" />
      </ReferenceList>
    </ExplicitFormula>
    <ExplicitFormula id="2076">
      <Equation>rel_exp_out * AF * f_onto * ProteinContainerVolume</Equation>
      <ReferenceList>
        <R alias="f_onto" id="2075" />
        <R alias="rel_exp_out" id="2073" />
        <R alias="AF" id="154" />
        <R alias="ProteinContainerVolume" id="2060" />
      </ReferenceList>
    </ExplicitFormula>
    <ExplicitFormula id="2078">
      <Equation>V&gt;0 ? M/V : 0</Equation>
      <ReferenceList>
        <R alias="M" id="2065" />
        <R alias="V" id="2021" />
      </ReferenceList>
    </ExplicitFormula>
    <ExplicitFormula id="2079">
      <Equation>tHalf</Equation>
      <ReferenceList>
        <R alias="tHalf" id="1605" />
      </ReferenceList>
    </ExplicitFormula>
    <ExplicitFormula id="2080">
      <Equation>f_onto</Equation>
      <ReferenceList>
        <R alias="f_onto" id="1603" />
      </ReferenceList>
    </ExplicitFormula>
    <ExplicitFormula id="2083">
      <Equation>V&gt;0 ? M/V : 0</Equation>
      <ReferenceList>
        <R alias="M" id="2081" />
        <R alias="V" id="2021" />
      </ReferenceList>
    </ExplicitFormula>
    <ExplicitFormula id="2085">
      <Equation>CT0 != CT_NEUTRAL ?  1/(1+10^(CT0*(pKa_0-pH))) : 1</Equation>
      <ReferenceList>
        <R alias="CT0" id="1611" />
        <R alias="CT_NEUTRAL" id="1612" />
        <R alias="pKa_0" id="1613" />
        <R alias="pH" id="2063" />
      </ReferenceList>
    </ExplicitFormula>
    <ExplicitFormula id="2089">
      <Equation>(1-F1)*(1-F2)*(1-F3)</Equation>
      <ReferenceList>
        <R alias="F1" id="2084" />
        <R alias="F2" id="2087" />
        <R alias="F3" id="2088" />
      </ReferenceList>
    </ExplicitFormula>
    <ExplicitFormula id="2090">
      <Equation>CT1 != CT_NEUTRAL ?  1/(1+10^(CT1*(pKa_1-pH))) : 1</Equation>
      <ReferenceList>
        <R alias="CT1" id="1616" />
        <R alias="CT_NEUTRAL" id="1612" />
        <R alias="pKa_1" id="1617" />
        <R alias="pH" id="2063" />
      </ReferenceList>
    </ExplicitFormula>
    <ExplicitFormula id="2091">
      <Equation>CT2 != CT_NEUTRAL ?  1/(1+10^(CT2*(pKa_2-pH))) : 1</Equation>
      <ReferenceList>
        <R alias="CT2" id="1625" />
        <R alias="CT_NEUTRAL" id="1612" />
        <R alias="pKa_2" id="1626" />
        <R alias="pH" id="2063" />
      </ReferenceList>
    </ExplicitFormula>
    <ExplicitFormula id="2093">
      <Equation>F1*F2*F3</Equation>
      <ReferenceList>
        <R alias="F1" id="2084" />
        <R alias="F2" id="2087" />
        <R alias="F3" id="2088" />
      </ReferenceList>
    </ExplicitFormula>
    <ExplicitFormula id="2095">
      <Equation>(1-F1)*F2*F3</Equation>
      <ReferenceList>
        <R alias="F1" id="2084" />
        <R alias="F2" id="2087" />
        <R alias="F3" id="2088" />
      </ReferenceList>
    </ExplicitFormula>
    <ExplicitFormula id="2097">
      <Equation>F1*(1-F2)*F3</Equation>
      <ReferenceList>
        <R alias="F1" id="2084" />
        <R alias="F2" id="2087" />
        <R alias="F3" id="2088" />
      </ReferenceList>
    </ExplicitFormula>
    <ExplicitFormula id="2099">
      <Equation>F1*F2*(1-F3)</Equation>
      <ReferenceList>
        <R alias="F1" id="2084" />
        <R alias="F2" id="2087" />
        <R alias="F3" id="2088" />
      </ReferenceList>
    </ExplicitFormula>
    <ExplicitFormula id="2101">
      <Equation>(1-F1)*(1-F2)*F3</Equation>
      <ReferenceList>
        <R alias="F1" id="2084" />
        <R alias="F2" id="2087" />
        <R alias="F3" id="2088" />
      </ReferenceList>
    </ExplicitFormula>
    <ExplicitFormula id="2103">
      <Equation>F1*(1-F2)*(1-F3)</Equation>
      <ReferenceList>
        <R alias="F1" id="2084" />
        <R alias="F2" id="2087" />
        <R alias="F3" id="2088" />
      </ReferenceList>
    </ExplicitFormula>
    <ExplicitFormula id="2106">
      <Equation>Solubility * Solubility_pKa_REFpH_Factor / Solubility_pKa_pH_Factor</Equation>
      <ReferenceList>
        <R alias="Solubility_pKa_pH_Factor" id="2105" />
        <R alias="Solubility" id="1640" />
        <R alias="Solubility_pKa_REFpH_Factor" id="1641" />
      </ReferenceList>
    </ExplicitFormula>
    <ExplicitFormula id="2108">
      <Equation>K1+K2/base^(CT0^2)+K3/base^(CT1^2)+K4/base^(CT2^2)+K5/base^max(CT0+CT1;-CT0-CT1)+K6/base^max(CT0+CT2;-CT0-CT2)+K7/base^max(CT1+CT2;-CT1-CT2)+K8/base^max(CT0+CT1+CT2;-CT0-CT1-CT2)</Equation>
      <ReferenceList>
        <R alias="K1" id="2092" />
        <R alias="K2" id="2094" />
        <R alias="K3" id="2096" />
        <R alias="K4" id="2098" />
        <R alias="K5" id="2100" />
        <R alias="K6" id="2107" />
        <R alias="K7" id="2102" />
        <R alias="K8" id="2086" />
        <R alias="CT0" id="1611" />
        <R alias="CT1" id="1616" />
        <R alias="CT2" id="1625" />
        <R alias="base" id="1637" />
      </ReferenceList>
    </ExplicitFormula>
    <ExplicitFormula id="2109">
      <Equation>(1-F1)*F2*(1-F3)</Equation>
      <ReferenceList>
        <R alias="F1" id="2084" />
        <R alias="F2" id="2087" />
        <R alias="F3" id="2088" />
      </ReferenceList>
    </ExplicitFormula>
    <ExplicitFormula id="2116">
      <Equation>PassiveRates_para+PassiveRates_trans-(ActiveRates_para+ActiveRates_trans)</Equation>
      <ReferenceList>
        <R alias="ActiveRates_para" id="2112" />
        <R alias="ActiveRates_trans" id="2113" />
        <R alias="PassiveRates_para" id="2114" />
        <R alias="PassiveRates_trans" id="2115" />
      </ReferenceList>
    </ExplicitFormula>
    <ExplicitFormula id="2118">
      <Equation>min(Solubility/MW ; M/Liquid)</Equation>
      <ReferenceList>
        <R alias="M" id="2081" />
        <R alias="Solubility" id="2104" />
        <R alias="MW" id="1648" />
        <R alias="Liquid" id="2031" />
      </ReferenceList>
    </ExplicitFormula>
    <ExplicitFormula id="2120">
      <Equation>OralDrugMass&gt;0.0 ?  MassAbsorbed/OralDrugMass : 0</Equation>
      <ReferenceList>
        <R alias="MassAbsorbed" id="2111" />
        <R alias="OralDrugMass" id="1768" />
      </ReferenceList>
    </ExplicitFormula>
    <ExplicitFormula id="2123">
      <Equation>V&gt;0 ? M/V : 0</Equation>
      <ReferenceList>
        <R alias="M" id="2121" />
        <R alias="V" id="2021" />
      </ReferenceList>
    </ExplicitFormula>
    <ExplicitFormula id="2125">
      <Equation>TotalDrugMass&gt;0 ? M/TotalDrugMass : 0</Equation>
      <ReferenceList>
        <R alias="M" id="2121" />
        <R alias="TotalDrugMass" id="177" />
      </ReferenceList>
    </ExplicitFormula>
    <ExplicitFormula id="2128">
      <Equation>-(CP * kcat * V * K_water * C / (Km + K_water * C))</Equation>
      <ReferenceList>
        <R alias="V" id="2021" />
        <R alias="CP" id="2077" />
        <R alias="C" id="2082" />
        <R alias="K_water" id="2110" />
        <R alias="kcat" id="2126" />
        <R alias="Km" id="2127" />
      </ReferenceList>
    </ExplicitFormula>
    <ExplicitFormula id="2129">
      <Equation>CP * kcat * V * K_water * C / (Km + K_water * C)</Equation>
      <ReferenceList>
        <R alias="V" id="2021" />
        <R alias="CP" id="2077" />
        <R alias="C" id="2082" />
        <R alias="K_water" id="2110" />
        <R alias="kcat" id="2126" />
        <R alias="Km" id="2127" />
      </ReferenceList>
    </ExplicitFormula>
    <ExplicitFormula id="2131">
      <Equation>kcat * kcat_interaction_factor</Equation>
      <ReferenceList>
        <R alias="kcat_interaction_factor" id="2130" />
        <R alias="kcat" id="184" />
      </ReferenceList>
    </ExplicitFormula>
    <ExplicitFormula id="2133">
      <Equation>Km * Km_interaction_factor</Equation>
      <ReferenceList>
        <R alias="Km_interaction_factor" id="2132" />
        <R alias="Km" id="187" />
      </ReferenceList>
    </ExplicitFormula>
    <ExplicitFormula id="2137">
      <Equation>r1_p0 + Height*r1_p1</Equation>
      <ReferenceList>
        <R alias="Height" id="64" />
        <R alias="r1_p0" id="2135" />
        <R alias="r1_p1" id="2136" />
      </ReferenceList>
    </ExplicitFormula>
    <ExplicitFormula id="2143">
      <Equation>(k_p*alpha_p*V_p+inflow-k*alpha*V)/(alpha*V)</Equation>
      <ReferenceList>
        <R alias="alpha" id="2139" />
        <R alias="k" id="2140" />
        <R alias="inflow" id="2141" />
        <R alias="V" id="2142" />
        <R alias="alpha_p" id="2040" />
        <R alias="k_p" id="2034" />
        <R alias="V_p" id="2021" />
      </ReferenceList>
    </ExplicitFormula>
    <ExplicitFormula id="2147">
      <Equation>r2_p0 + Height*r2_p1</Equation>
      <ReferenceList>
        <R alias="Height" id="64" />
        <R alias="r2_p0" id="2145" />
        <R alias="r2_p1" id="2146" />
      </ReferenceList>
    </ExplicitFormula>
    <ExplicitFormula id="2151">
      <Equation>Ageom*AeffFactor*AeffVariabilityFactor</Equation>
      <ReferenceList>
        <R alias="AeffFactor" id="2149" />
        <R alias="Ageom" id="2150" />
        <R alias="AeffVariabilityFactor" id="1544" />
      </ReferenceList>
    </ExplicitFormula>
    <ExplicitFormula id="2153">
      <Equation>(FillLevel&lt;0.9?1:1/(1+exp((FillLevel-1)/0.01)))</Equation>
      <ReferenceList>
        <R alias="FillLevel" id="2152" />
      </ReferenceList>
    </ExplicitFormula>
    <ExplicitFormula id="2155">
      <Equation>Liquid/V</Equation>
      <ReferenceList>
        <R alias="Liquid" id="2154" />
        <R alias="V" id="2142" />
      </ReferenceList>
    </ExplicitFormula>
    <ExplicitFormula id="2157">
      <Equation>PI*(r1+r2)*L</Equation>
      <ReferenceList>
        <R alias="r2" id="2144" />
        <R alias="L" id="2156" />
        <R alias="r1" id="2134" />
      </ReferenceList>
    </ExplicitFormula>
    <ExplicitFormula id="2159">
      <Equation>LuminalVelocity/SITT_fact</Equation>
      <ReferenceList>
        <R alias="LuminalVelocity" id="2158" />
        <R alias="SITT_fact" id="1708" />
      </ReferenceList>
    </ExplicitFormula>
    <ExplicitFormula id="2162">
      <Equation>L_p0 + Height*L_p1</Equation>
      <ReferenceList>
        <R alias="Height" id="64" />
        <R alias="L_p0" id="2160" />
        <R alias="L_p1" id="2161" />
      </ReferenceList>
    </ExplicitFormula>
    <ExplicitFormula id="2165">
      <Equation>w*Liquid*FillLevelFlagNext</Equation>
      <ReferenceList>
        <R alias="w" id="2140" />
        <R alias="Liquid" id="2154" />
        <R alias="FillLevelFlagNext" id="2164" />
      </ReferenceList>
    </ExplicitFormula>
    <ExplicitFormula id="2166">
      <Equation>0.0017657*V</Equation>
      <ReferenceList>
        <R alias="V" id="2142" />
      </ReferenceList>
    </ExplicitFormula>
    <ExplicitFormula id="2171">
      <Equation>Thickness_p1 + Thickness_p2*(1-exp(Thickness_p3*Height))</Equation>
      <ReferenceList>
        <R alias="Height" id="64" />
        <R alias="Thickness_p1" id="2168" />
        <R alias="Thickness_p2" id="2169" />
        <R alias="Thickness_p3" id="2170" />
      </ReferenceList>
    </ExplicitFormula>
    <ExplicitFormula id="2172">
      <Equation>PI*(r1*r1+r1*r2+r2*r2)/3*L</Equation>
      <ReferenceList>
        <R alias="r2" id="2144" />
        <R alias="L" id="2156" />
        <R alias="r1" id="2134" />
      </ReferenceList>
    </ExplicitFormula>
    <ExplicitFormula id="2174">
      <Equation>V_Intestine * 0.156</Equation>
      <ReferenceList>
        <R alias="V_Intestine" id="1692" />
      </ReferenceList>
    </ExplicitFormula>
    <ExplicitFormula id="2176">
      <Equation>Volume</Equation>
      <ReferenceList>
        <R alias="Volume" id="2142" />
      </ReferenceList>
    </ExplicitFormula>
    <ExplicitFormula id="2177">
      <Equation>V*SteadyStateFillLevel</Equation>
      <ReferenceList>
        <R alias="SteadyStateFillLevel" id="2139" />
        <R alias="V" id="2142" />
      </ReferenceList>
    </ExplicitFormula>
    <ExplicitFormula id="2178">
      <Equation>OralApplicationsEnabled ? LT_uil - LT_lil + Inflow*FillLevelFlag - Outflow*Liquid : 0</Equation>
      <ReferenceList>
        <R alias="Outflow" id="2138" />
        <R alias="FillLevelFlag" id="2046" />
        <R alias="Liquid" id="2154" />
        <R alias="LT_lil" id="2163" />
        <R alias="Inflow" id="2141" />
        <R alias="LT_uil" id="2043" />
        <R alias="OralApplicationsEnabled" id="1541" />
      </ReferenceList>
    </ExplicitFormula>
    <ExplicitFormula id="2181">
      <Equation>146.565</Equation>
    </ExplicitFormula>
    <ExplicitFormula id="2184">
      <Equation>M_0</Equation>
      <ReferenceList>
        <R alias="M_0" id="2183" />
      </ReferenceList>
    </ExplicitFormula>
    <ExplicitFormula id="2189">
      <Equation>ln(2)/tHalf</Equation>
      <ReferenceList>
        <R alias="tHalf" id="2188" />
      </ReferenceList>
    </ExplicitFormula>
    <ExplicitFormula id="2191">
      <Equation>rel_exp_norm</Equation>
      <ReferenceList>
        <R alias="rel_exp_norm" id="2186" />
      </ReferenceList>
    </ExplicitFormula>
    <ExplicitFormula id="2193">
      <Equation>rel_exp_out * AF * f_onto * ProteinContainerVolume</Equation>
      <ReferenceList>
        <R alias="f_onto" id="2192" />
        <R alias="rel_exp_out" id="2190" />
        <R alias="AF" id="154" />
        <R alias="ProteinContainerVolume" id="2175" />
      </ReferenceList>
    </ExplicitFormula>
    <ExplicitFormula id="2195">
      <Equation>V&gt;0 ? M/V : 0</Equation>
      <ReferenceList>
        <R alias="M" id="2182" />
        <R alias="V" id="2142" />
      </ReferenceList>
    </ExplicitFormula>
    <ExplicitFormula id="2196">
      <Equation>f_onto</Equation>
      <ReferenceList>
        <R alias="f_onto" id="1603" />
      </ReferenceList>
    </ExplicitFormula>
    <ExplicitFormula id="2197">
      <Equation>tHalf</Equation>
      <ReferenceList>
        <R alias="tHalf" id="1605" />
      </ReferenceList>
    </ExplicitFormula>
    <ExplicitFormula id="2200">
      <Equation>V&gt;0 ? M/V : 0</Equation>
      <ReferenceList>
        <R alias="M" id="2198" />
        <R alias="V" id="2142" />
      </ReferenceList>
    </ExplicitFormula>
    <ExplicitFormula id="2205">
      <Equation>F1*F2*(1-F3)</Equation>
      <ReferenceList>
        <R alias="F1" id="2202" />
        <R alias="F2" id="2203" />
        <R alias="F3" id="2204" />
      </ReferenceList>
    </ExplicitFormula>
    <ExplicitFormula id="2211">
      <Equation>PassiveRates_para+PassiveRates_trans-(ActiveRates_para+ActiveRates_trans)</Equation>
      <ReferenceList>
        <R alias="ActiveRates_para" id="2207" />
        <R alias="ActiveRates_trans" id="2208" />
        <R alias="PassiveRates_para" id="2209" />
        <R alias="PassiveRates_trans" id="2210" />
      </ReferenceList>
    </ExplicitFormula>
    <ExplicitFormula id="2213">
      <Equation>CT0 != CT_NEUTRAL ?  1/(1+10^(CT0*(pKa_0-pH))) : 1</Equation>
      <ReferenceList>
        <R alias="CT0" id="1611" />
        <R alias="CT_NEUTRAL" id="1612" />
        <R alias="pKa_0" id="1613" />
        <R alias="pH" id="2180" />
      </ReferenceList>
    </ExplicitFormula>
    <ExplicitFormula id="2214">
      <Equation>CT1 != CT_NEUTRAL ?  1/(1+10^(CT1*(pKa_1-pH))) : 1</Equation>
      <ReferenceList>
        <R alias="CT1" id="1616" />
        <R alias="CT_NEUTRAL" id="1612" />
        <R alias="pKa_1" id="1617" />
        <R alias="pH" id="2180" />
      </ReferenceList>
    </ExplicitFormula>
    <ExplicitFormula id="2215">
      <Equation>CT2 != CT_NEUTRAL ?  1/(1+10^(CT2*(pKa_2-pH))) : 1</Equation>
      <ReferenceList>
        <R alias="CT2" id="1625" />
        <R alias="CT_NEUTRAL" id="1612" />
        <R alias="pKa_2" id="1626" />
        <R alias="pH" id="2180" />
      </ReferenceList>
    </ExplicitFormula>
    <ExplicitFormula id="2217">
      <Equation>F1*F2*F3</Equation>
      <ReferenceList>
        <R alias="F1" id="2202" />
        <R alias="F2" id="2203" />
        <R alias="F3" id="2204" />
      </ReferenceList>
    </ExplicitFormula>
    <ExplicitFormula id="2219">
      <Equation>F1*(1-F2)*F3</Equation>
      <ReferenceList>
        <R alias="F1" id="2202" />
        <R alias="F2" id="2203" />
        <R alias="F3" id="2204" />
      </ReferenceList>
    </ExplicitFormula>
    <ExplicitFormula id="2221">
      <Equation>(1-F1)*(1-F2)*F3</Equation>
      <ReferenceList>
        <R alias="F1" id="2202" />
        <R alias="F2" id="2203" />
        <R alias="F3" id="2204" />
      </ReferenceList>
    </ExplicitFormula>
    <ExplicitFormula id="2223">
      <Equation>(1-F1)*F2*(1-F3)</Equation>
      <ReferenceList>
        <R alias="F1" id="2202" />
        <R alias="F2" id="2203" />
        <R alias="F3" id="2204" />
      </ReferenceList>
    </ExplicitFormula>
    <ExplicitFormula id="2225">
      <Equation>F1*(1-F2)*(1-F3)</Equation>
      <ReferenceList>
        <R alias="F1" id="2202" />
        <R alias="F2" id="2203" />
        <R alias="F3" id="2204" />
      </ReferenceList>
    </ExplicitFormula>
    <ExplicitFormula id="2227">
      <Equation>(1-F1)*(1-F2)*(1-F3)</Equation>
      <ReferenceList>
        <R alias="F1" id="2202" />
        <R alias="F2" id="2203" />
        <R alias="F3" id="2204" />
      </ReferenceList>
    </ExplicitFormula>
    <ExplicitFormula id="2230">
      <Equation>Solubility * Solubility_pKa_REFpH_Factor / Solubility_pKa_pH_Factor</Equation>
      <ReferenceList>
        <R alias="Solubility_pKa_pH_Factor" id="2229" />
        <R alias="Solubility" id="1640" />
        <R alias="Solubility_pKa_REFpH_Factor" id="1641" />
      </ReferenceList>
    </ExplicitFormula>
    <ExplicitFormula id="2232">
      <Equation>K1+K2/base^(CT0^2)+K3/base^(CT1^2)+K4/base^(CT2^2)+K5/base^max(CT0+CT1;-CT0-CT1)+K6/base^max(CT0+CT2;-CT0-CT2)+K7/base^max(CT1+CT2;-CT1-CT2)+K8/base^max(CT0+CT1+CT2;-CT0-CT1-CT2)</Equation>
      <ReferenceList>
        <R alias="K1" id="2216" />
        <R alias="K2" id="2231" />
        <R alias="K3" id="2218" />
        <R alias="K4" id="2201" />
        <R alias="K5" id="2220" />
        <R alias="K6" id="2222" />
        <R alias="K7" id="2224" />
        <R alias="K8" id="2226" />
        <R alias="CT0" id="1611" />
        <R alias="CT1" id="1616" />
        <R alias="CT2" id="1625" />
        <R alias="base" id="1637" />
      </ReferenceList>
    </ExplicitFormula>
    <ExplicitFormula id="2233">
      <Equation>(1-F1)*F2*F3</Equation>
      <ReferenceList>
        <R alias="F1" id="2202" />
        <R alias="F2" id="2203" />
        <R alias="F3" id="2204" />
      </ReferenceList>
    </ExplicitFormula>
    <ExplicitFormula id="2235">
      <Equation>min(Solubility/MW ; M/Liquid)</Equation>
      <ReferenceList>
        <R alias="M" id="2198" />
        <R alias="Solubility" id="2228" />
        <R alias="MW" id="1648" />
        <R alias="Liquid" id="2154" />
      </ReferenceList>
    </ExplicitFormula>
    <ExplicitFormula id="2237">
      <Equation>OralDrugMass&gt;0.0 ?  MassAbsorbed/OralDrugMass : 0</Equation>
      <ReferenceList>
        <R alias="MassAbsorbed" id="2206" />
        <R alias="OralDrugMass" id="1768" />
      </ReferenceList>
    </ExplicitFormula>
    <ExplicitFormula id="2240">
      <Equation>V&gt;0 ? M/V : 0</Equation>
      <ReferenceList>
        <R alias="M" id="2238" />
        <R alias="V" id="2142" />
      </ReferenceList>
    </ExplicitFormula>
    <ExplicitFormula id="2242">
      <Equation>TotalDrugMass&gt;0 ? M/TotalDrugMass : 0</Equation>
      <ReferenceList>
        <R alias="M" id="2238" />
        <R alias="TotalDrugMass" id="177" />
      </ReferenceList>
    </ExplicitFormula>
    <ExplicitFormula id="2245">
      <Equation>-(CP * kcat * V * K_water * C / (Km + K_water * C))</Equation>
      <ReferenceList>
        <R alias="V" id="2142" />
        <R alias="CP" id="2194" />
        <R alias="C" id="2199" />
        <R alias="K_water" id="2212" />
        <R alias="kcat" id="2243" />
        <R alias="Km" id="2244" />
      </ReferenceList>
    </ExplicitFormula>
    <ExplicitFormula id="2246">
      <Equation>CP * kcat * V * K_water * C / (Km + K_water * C)</Equation>
      <ReferenceList>
        <R alias="V" id="2142" />
        <R alias="CP" id="2194" />
        <R alias="C" id="2199" />
        <R alias="K_water" id="2212" />
        <R alias="kcat" id="2243" />
        <R alias="Km" id="2244" />
      </ReferenceList>
    </ExplicitFormula>
    <ExplicitFormula id="2248">
      <Equation>kcat * kcat_interaction_factor</Equation>
      <ReferenceList>
        <R alias="kcat_interaction_factor" id="2247" />
        <R alias="kcat" id="184" />
      </ReferenceList>
    </ExplicitFormula>
    <ExplicitFormula id="2250">
      <Equation>Km * Km_interaction_factor</Equation>
      <ReferenceList>
        <R alias="Km_interaction_factor" id="2249" />
        <R alias="Km" id="187" />
      </ReferenceList>
    </ExplicitFormula>
    <ExplicitFormula id="2253">
      <Equation>V_Intestine * 0.08470588</Equation>
      <ReferenceList>
        <R alias="V_Intestine" id="2252" />
      </ReferenceList>
    </ExplicitFormula>
    <ExplicitFormula id="2258">
      <Equation>PI*(r1+r2)*L</Equation>
      <ReferenceList>
        <R alias="r2" id="2255" />
        <R alias="L" id="2256" />
        <R alias="r1" id="2257" />
      </ReferenceList>
    </ExplicitFormula>
    <ExplicitFormula id="2262">
      <Equation>LuminalVelocity/LITT_fact</Equation>
      <ReferenceList>
        <R alias="LuminalVelocity" id="2260" />
        <R alias="LITT_fact" id="2261" />
      </ReferenceList>
    </ExplicitFormula>
    <ExplicitFormula id="2265">
      <Equation>L_p0 + Height*L_p1</Equation>
      <ReferenceList>
        <R alias="Height" id="64" />
        <R alias="L_p0" id="2263" />
        <R alias="L_p1" id="2264" />
      </ReferenceList>
    </ExplicitFormula>
    <ExplicitFormula id="2269">
      <Equation>V*SteadyStateFillLevel</Equation>
      <ReferenceList>
        <R alias="SteadyStateFillLevel" id="2267" />
        <R alias="V" id="2268" />
      </ReferenceList>
    </ExplicitFormula>
    <ExplicitFormula id="2273">
      <Equation>OralApplicationsEnabled ? LT_lil - LT_cae + Inflow*FillLevelFlag - Outflow*Liquid : 0</Equation>
      <ReferenceList>
        <R alias="Outflow" id="2270" />
        <R alias="FillLevelFlag" id="2164" />
        <R alias="Liquid" id="2266" />
        <R alias="LT_cae" id="2271" />
        <R alias="Inflow" id="2272" />
        <R alias="LT_lil" id="2163" />
        <R alias="OralApplicationsEnabled" id="1541" />
      </ReferenceList>
    </ExplicitFormula>
    <ExplicitFormula id="2275">
      <Equation>w*Liquid*FillLevelFlagNext</Equation>
      <ReferenceList>
        <R alias="w" id="2259" />
        <R alias="Liquid" id="2266" />
        <R alias="FillLevelFlagNext" id="2274" />
      </ReferenceList>
    </ExplicitFormula>
    <ExplicitFormula id="2278">
      <Equation>r1_p0 + Height*r1_p1</Equation>
      <ReferenceList>
        <R alias="Height" id="64" />
        <R alias="r1_p0" id="2276" />
        <R alias="r1_p1" id="2277" />
      </ReferenceList>
    </ExplicitFormula>
    <ExplicitFormula id="2279">
      <Equation>0*V</Equation>
      <ReferenceList>
        <R alias="V" id="2268" />
      </ReferenceList>
    </ExplicitFormula>
    <ExplicitFormula id="2284">
      <Equation>Thickness_p1 + Thickness_p2*(1-exp(Thickness_p3*Height))</Equation>
      <ReferenceList>
        <R alias="Height" id="64" />
        <R alias="Thickness_p1" id="2281" />
        <R alias="Thickness_p2" id="2282" />
        <R alias="Thickness_p3" id="2283" />
      </ReferenceList>
    </ExplicitFormula>
    <ExplicitFormula id="2287">
      <Equation>Ageom*AeffFactor*AeffVariabilityFactor</Equation>
      <ReferenceList>
        <R alias="AeffFactor" id="2286" />
        <R alias="Ageom" id="2254" />
        <R alias="AeffVariabilityFactor" id="1544" />
      </ReferenceList>
    </ExplicitFormula>
    <ExplicitFormula id="2289">
      <Equation>Volume</Equation>
      <ReferenceList>
        <R alias="Volume" id="2268" />
      </ReferenceList>
    </ExplicitFormula>
    <ExplicitFormula id="2290">
      <Equation>PI*(r1*r1+r1*r2+r2*r2)/3*L</Equation>
      <ReferenceList>
        <R alias="r2" id="2255" />
        <R alias="L" id="2256" />
        <R alias="r1" id="2257" />
      </ReferenceList>
    </ExplicitFormula>
    <ExplicitFormula id="2292">
      <Equation>Liquid/V</Equation>
      <ReferenceList>
        <R alias="Liquid" id="2266" />
        <R alias="V" id="2268" />
      </ReferenceList>
    </ExplicitFormula>
    <ExplicitFormula id="2293">
      <Equation>(FillLevel&lt;0.9?1:1/(1+exp((FillLevel-1)/0.01)))</Equation>
      <ReferenceList>
        <R alias="FillLevel" id="2291" />
      </ReferenceList>
    </ExplicitFormula>
    <ExplicitFormula id="2294">
      <Equation>(k_p*alpha_p*V_p+inflow-k*alpha*V)/(alpha*V)</Equation>
      <ReferenceList>
        <R alias="alpha" id="2267" />
        <R alias="k" id="2259" />
        <R alias="inflow" id="2272" />
        <R alias="V" id="2268" />
        <R alias="alpha_p" id="2139" />
        <R alias="k_p" id="2140" />
        <R alias="V_p" id="2142" />
      </ReferenceList>
    </ExplicitFormula>
    <ExplicitFormula id="2297">
      <Equation>r2_p0 + Height*r2_p1</Equation>
      <ReferenceList>
        <R alias="Height" id="64" />
        <R alias="r2_p0" id="2295" />
        <R alias="r2_p1" id="2296" />
      </ReferenceList>
    </ExplicitFormula>
    <ExplicitFormula id="2300">
      <Equation>1.8</Equation>
    </ExplicitFormula>
    <ExplicitFormula id="2303">
      <Equation>M_0</Equation>
      <ReferenceList>
        <R alias="M_0" id="2302" />
      </ReferenceList>
    </ExplicitFormula>
    <ExplicitFormula id="2308">
      <Equation>ln(2)/tHalf</Equation>
      <ReferenceList>
        <R alias="tHalf" id="2307" />
      </ReferenceList>
    </ExplicitFormula>
    <ExplicitFormula id="2310">
      <Equation>rel_exp_norm</Equation>
      <ReferenceList>
        <R alias="rel_exp_norm" id="2305" />
      </ReferenceList>
    </ExplicitFormula>
    <ExplicitFormula id="2312">
      <Equation>rel_exp_out * AF * f_onto * ProteinContainerVolume</Equation>
      <ReferenceList>
        <R alias="f_onto" id="2311" />
        <R alias="rel_exp_out" id="2309" />
        <R alias="AF" id="154" />
        <R alias="ProteinContainerVolume" id="2288" />
      </ReferenceList>
    </ExplicitFormula>
    <ExplicitFormula id="2314">
      <Equation>V&gt;0 ? M/V : 0</Equation>
      <ReferenceList>
        <R alias="M" id="2301" />
        <R alias="V" id="2268" />
      </ReferenceList>
    </ExplicitFormula>
    <ExplicitFormula id="2315">
      <Equation>tHalf</Equation>
      <ReferenceList>
        <R alias="tHalf" id="1605" />
      </ReferenceList>
    </ExplicitFormula>
    <ExplicitFormula id="2316">
      <Equation>f_onto</Equation>
      <ReferenceList>
        <R alias="f_onto" id="1603" />
      </ReferenceList>
    </ExplicitFormula>
    <ExplicitFormula id="2319">
      <Equation>V&gt;0 ? M/V : 0</Equation>
      <ReferenceList>
        <R alias="M" id="2317" />
        <R alias="V" id="2268" />
      </ReferenceList>
    </ExplicitFormula>
    <ExplicitFormula id="2322">
      <Equation>Solubility * Solubility_pKa_REFpH_Factor / Solubility_pKa_pH_Factor</Equation>
      <ReferenceList>
        <R alias="Solubility_pKa_pH_Factor" id="2321" />
        <R alias="Solubility" id="1640" />
        <R alias="Solubility_pKa_REFpH_Factor" id="1641" />
      </ReferenceList>
    </ExplicitFormula>
    <ExplicitFormula id="2331">
      <Equation>K1+K2/base^(CT0^2)+K3/base^(CT1^2)+K4/base^(CT2^2)+K5/base^max(CT0+CT1;-CT0-CT1)+K6/base^max(CT0+CT2;-CT0-CT2)+K7/base^max(CT1+CT2;-CT1-CT2)+K8/base^max(CT0+CT1+CT2;-CT0-CT1-CT2)</Equation>
      <ReferenceList>
        <R alias="K1" id="2323" />
        <R alias="K2" id="2324" />
        <R alias="K3" id="2325" />
        <R alias="K4" id="2326" />
        <R alias="K5" id="2327" />
        <R alias="K6" id="2328" />
        <R alias="K7" id="2329" />
        <R alias="K8" id="2330" />
        <R alias="CT0" id="1611" />
        <R alias="CT1" id="1616" />
        <R alias="CT2" id="1625" />
        <R alias="base" id="1637" />
      </ReferenceList>
    </ExplicitFormula>
    <ExplicitFormula id="2335">
      <Equation>(1-F1)*F2*(1-F3)</Equation>
      <ReferenceList>
        <R alias="F1" id="2332" />
        <R alias="F2" id="2333" />
        <R alias="F3" id="2334" />
      </ReferenceList>
    </ExplicitFormula>
    <ExplicitFormula id="2336">
      <Equation>(1-F1)*(1-F2)*(1-F3)</Equation>
      <ReferenceList>
        <R alias="F1" id="2332" />
        <R alias="F2" id="2333" />
        <R alias="F3" id="2334" />
      </ReferenceList>
    </ExplicitFormula>
    <ExplicitFormula id="2342">
      <Equation>PassiveRates_para+PassiveRates_trans-(ActiveRates_para+ActiveRates_trans)</Equation>
      <ReferenceList>
        <R alias="ActiveRates_para" id="2338" />
        <R alias="ActiveRates_trans" id="2339" />
        <R alias="PassiveRates_para" id="2340" />
        <R alias="PassiveRates_trans" id="2341" />
      </ReferenceList>
    </ExplicitFormula>
    <ExplicitFormula id="2344">
      <Equation>CT0 != CT_NEUTRAL ?  1/(1+10^(CT0*(pKa_0-pH))) : 1</Equation>
      <ReferenceList>
        <R alias="CT0" id="1611" />
        <R alias="CT_NEUTRAL" id="1612" />
        <R alias="pKa_0" id="1613" />
        <R alias="pH" id="2299" />
      </ReferenceList>
    </ExplicitFormula>
    <ExplicitFormula id="2345">
      <Equation>CT1 != CT_NEUTRAL ?  1/(1+10^(CT1*(pKa_1-pH))) : 1</Equation>
      <ReferenceList>
        <R alias="CT1" id="1616" />
        <R alias="CT_NEUTRAL" id="1612" />
        <R alias="pKa_1" id="1617" />
        <R alias="pH" id="2299" />
      </ReferenceList>
    </ExplicitFormula>
    <ExplicitFormula id="2346">
      <Equation>CT2 != CT_NEUTRAL ?  1/(1+10^(CT2*(pKa_2-pH))) : 1</Equation>
      <ReferenceList>
        <R alias="CT2" id="1625" />
        <R alias="CT_NEUTRAL" id="1612" />
        <R alias="pKa_2" id="1626" />
        <R alias="pH" id="2299" />
      </ReferenceList>
    </ExplicitFormula>
    <ExplicitFormula id="2347">
      <Equation>F1*F2*F3</Equation>
      <ReferenceList>
        <R alias="F1" id="2332" />
        <R alias="F2" id="2333" />
        <R alias="F3" id="2334" />
      </ReferenceList>
    </ExplicitFormula>
    <ExplicitFormula id="2348">
      <Equation>(1-F1)*F2*F3</Equation>
      <ReferenceList>
        <R alias="F1" id="2332" />
        <R alias="F2" id="2333" />
        <R alias="F3" id="2334" />
      </ReferenceList>
    </ExplicitFormula>
    <ExplicitFormula id="2349">
      <Equation>F1*(1-F2)*F3</Equation>
      <ReferenceList>
        <R alias="F1" id="2332" />
        <R alias="F2" id="2333" />
        <R alias="F3" id="2334" />
      </ReferenceList>
    </ExplicitFormula>
    <ExplicitFormula id="2350">
      <Equation>F1*F2*(1-F3)</Equation>
      <ReferenceList>
        <R alias="F1" id="2332" />
        <R alias="F2" id="2333" />
        <R alias="F3" id="2334" />
      </ReferenceList>
    </ExplicitFormula>
    <ExplicitFormula id="2351">
      <Equation>(1-F1)*(1-F2)*F3</Equation>
      <ReferenceList>
        <R alias="F1" id="2332" />
        <R alias="F2" id="2333" />
        <R alias="F3" id="2334" />
      </ReferenceList>
    </ExplicitFormula>
    <ExplicitFormula id="2352">
      <Equation>F1*(1-F2)*(1-F3)</Equation>
      <ReferenceList>
        <R alias="F1" id="2332" />
        <R alias="F2" id="2333" />
        <R alias="F3" id="2334" />
      </ReferenceList>
    </ExplicitFormula>
    <ExplicitFormula id="2354">
      <Equation>min(Solubility/MW ; M/Liquid)</Equation>
      <ReferenceList>
        <R alias="M" id="2317" />
        <R alias="Solubility" id="2320" />
        <R alias="MW" id="1648" />
        <R alias="Liquid" id="2266" />
      </ReferenceList>
    </ExplicitFormula>
    <ExplicitFormula id="2356">
      <Equation>OralDrugMass&gt;0.0 ?  MassAbsorbed/OralDrugMass : 0</Equation>
      <ReferenceList>
        <R alias="MassAbsorbed" id="2337" />
        <R alias="OralDrugMass" id="1768" />
      </ReferenceList>
    </ExplicitFormula>
    <ExplicitFormula id="2359">
      <Equation>V&gt;0 ? M/V : 0</Equation>
      <ReferenceList>
        <R alias="M" id="2357" />
        <R alias="V" id="2268" />
      </ReferenceList>
    </ExplicitFormula>
    <ExplicitFormula id="2361">
      <Equation>TotalDrugMass&gt;0 ? M/TotalDrugMass : 0</Equation>
      <ReferenceList>
        <R alias="M" id="2357" />
        <R alias="TotalDrugMass" id="177" />
      </ReferenceList>
    </ExplicitFormula>
    <ExplicitFormula id="2364">
      <Equation>-(CP * kcat * V * K_water * C / (Km + K_water * C))</Equation>
      <ReferenceList>
        <R alias="V" id="2268" />
        <R alias="CP" id="2313" />
        <R alias="C" id="2318" />
        <R alias="K_water" id="2343" />
        <R alias="kcat" id="2362" />
        <R alias="Km" id="2363" />
      </ReferenceList>
    </ExplicitFormula>
    <ExplicitFormula id="2365">
      <Equation>CP * kcat * V * K_water * C / (Km + K_water * C)</Equation>
      <ReferenceList>
        <R alias="V" id="2268" />
        <R alias="CP" id="2313" />
        <R alias="C" id="2318" />
        <R alias="K_water" id="2343" />
        <R alias="kcat" id="2362" />
        <R alias="Km" id="2363" />
      </ReferenceList>
    </ExplicitFormula>
    <ExplicitFormula id="2367">
      <Equation>kcat * kcat_interaction_factor</Equation>
      <ReferenceList>
        <R alias="kcat_interaction_factor" id="2366" />
        <R alias="kcat" id="184" />
      </ReferenceList>
    </ExplicitFormula>
    <ExplicitFormula id="2369">
      <Equation>Km * Km_interaction_factor</Equation>
      <ReferenceList>
        <R alias="Km_interaction_factor" id="2368" />
        <R alias="Km" id="187" />
      </ReferenceList>
    </ExplicitFormula>
    <ExplicitFormula id="2372">
      <Equation>0.00098426*V</Equation>
      <ReferenceList>
        <R alias="V" id="2371" />
      </ReferenceList>
    </ExplicitFormula>
    <ExplicitFormula id="2376">
      <Equation>PI*(r1*r1+r1*r2+r2*r2)/3*L</Equation>
      <ReferenceList>
        <R alias="r2" id="2373" />
        <R alias="L" id="2374" />
        <R alias="r1" id="2375" />
      </ReferenceList>
    </ExplicitFormula>
    <ExplicitFormula id="2378">
      <Equation>V_Intestine * 0.15529412</Equation>
      <ReferenceList>
        <R alias="V_Intestine" id="2252" />
      </ReferenceList>
    </ExplicitFormula>
    <ExplicitFormula id="2380">
      <Equation>Volume</Equation>
      <ReferenceList>
        <R alias="Volume" id="2371" />
      </ReferenceList>
    </ExplicitFormula>
    <ExplicitFormula id="2383">
      <Equation>r1_p0 + Height*r1_p1</Equation>
      <ReferenceList>
        <R alias="Height" id="64" />
        <R alias="r1_p0" id="2381" />
        <R alias="r1_p1" id="2382" />
      </ReferenceList>
    </ExplicitFormula>
    <ExplicitFormula id="2388">
      <Equation>Thickness_p1 + Thickness_p2*(1-exp(Thickness_p3*Height))</Equation>
      <ReferenceList>
        <R alias="Height" id="64" />
        <R alias="Thickness_p1" id="2385" />
        <R alias="Thickness_p2" id="2386" />
        <R alias="Thickness_p3" id="2387" />
      </ReferenceList>
    </ExplicitFormula>
    <ExplicitFormula id="2392">
      <Equation>(k_p*alpha_p*V_p+inflow-k*alpha*V)/(alpha*V)</Equation>
      <ReferenceList>
        <R alias="alpha" id="2390" />
        <R alias="k" id="2391" />
        <R alias="inflow" id="2370" />
        <R alias="V" id="2371" />
        <R alias="alpha_p" id="2267" />
        <R alias="k_p" id="2259" />
        <R alias="V_p" id="2268" />
      </ReferenceList>
    </ExplicitFormula>
    <ExplicitFormula id="2395">
      <Equation>r2_p0 + Height*r2_p1</Equation>
      <ReferenceList>
        <R alias="Height" id="64" />
        <R alias="r2_p0" id="2393" />
        <R alias="r2_p1" id="2394" />
      </ReferenceList>
    </ExplicitFormula>
    <ExplicitFormula id="2399">
      <Equation>Ageom*AeffFactor*AeffVariabilityFactor</Equation>
      <ReferenceList>
        <R alias="AeffFactor" id="2397" />
        <R alias="Ageom" id="2398" />
        <R alias="AeffVariabilityFactor" id="1544" />
      </ReferenceList>
    </ExplicitFormula>
    <ExplicitFormula id="2401">
      <Equation>(FillLevel&lt;0.9?1:1/(1+exp((FillLevel-1)/0.01)))</Equation>
      <ReferenceList>
        <R alias="FillLevel" id="2400" />
      </ReferenceList>
    </ExplicitFormula>
    <ExplicitFormula id="2403">
      <Equation>Liquid/V</Equation>
      <ReferenceList>
        <R alias="Liquid" id="2402" />
        <R alias="V" id="2371" />
      </ReferenceList>
    </ExplicitFormula>
    <ExplicitFormula id="2404">
      <Equation>PI*(r1+r2)*L</Equation>
      <ReferenceList>
        <R alias="r2" id="2373" />
        <R alias="L" id="2374" />
        <R alias="r1" id="2375" />
      </ReferenceList>
    </ExplicitFormula>
    <ExplicitFormula id="2406">
      <Equation>LuminalVelocity/LITT_fact</Equation>
      <ReferenceList>
        <R alias="LuminalVelocity" id="2405" />
        <R alias="LITT_fact" id="2261" />
      </ReferenceList>
    </ExplicitFormula>
    <ExplicitFormula id="2409">
      <Equation>L_p0 + Height*L_p1</Equation>
      <ReferenceList>
        <R alias="Height" id="64" />
        <R alias="L_p0" id="2407" />
        <R alias="L_p1" id="2408" />
      </ReferenceList>
    </ExplicitFormula>
    <ExplicitFormula id="2410">
      <Equation>V*SteadyStateFillLevel</Equation>
      <ReferenceList>
        <R alias="SteadyStateFillLevel" id="2390" />
        <R alias="V" id="2371" />
      </ReferenceList>
    </ExplicitFormula>
    <ExplicitFormula id="2412">
      <Equation>OralApplicationsEnabled ? LT_cae - LT_colasc + Inflow*FillLevelFlag - Outflow*Liquid : 0</Equation>
      <ReferenceList>
        <R alias="Outflow" id="2389" />
        <R alias="FillLevelFlag" id="2274" />
        <R alias="Liquid" id="2402" />
        <R alias="LT_colasc" id="2411" />
        <R alias="Inflow" id="2370" />
        <R alias="LT_cae" id="2271" />
        <R alias="OralApplicationsEnabled" id="1541" />
      </ReferenceList>
    </ExplicitFormula>
    <ExplicitFormula id="2414">
      <Equation>w*Liquid*FillLevelFlagNext</Equation>
      <ReferenceList>
        <R alias="w" id="2391" />
        <R alias="Liquid" id="2402" />
        <R alias="FillLevelFlagNext" id="2413" />
      </ReferenceList>
    </ExplicitFormula>
    <ExplicitFormula id="2417">
      <Equation>2.5</Equation>
    </ExplicitFormula>
    <ExplicitFormula id="2420">
      <Equation>M_0</Equation>
      <ReferenceList>
        <R alias="M_0" id="2419" />
      </ReferenceList>
    </ExplicitFormula>
    <ExplicitFormula id="2425">
      <Equation>ln(2)/tHalf</Equation>
      <ReferenceList>
        <R alias="tHalf" id="2424" />
      </ReferenceList>
    </ExplicitFormula>
    <ExplicitFormula id="2427">
      <Equation>rel_exp_norm</Equation>
      <ReferenceList>
        <R alias="rel_exp_norm" id="2422" />
      </ReferenceList>
    </ExplicitFormula>
    <ExplicitFormula id="2429">
      <Equation>rel_exp_out * AF * f_onto * ProteinContainerVolume</Equation>
      <ReferenceList>
        <R alias="f_onto" id="2428" />
        <R alias="rel_exp_out" id="2426" />
        <R alias="AF" id="154" />
        <R alias="ProteinContainerVolume" id="2379" />
      </ReferenceList>
    </ExplicitFormula>
    <ExplicitFormula id="2431">
      <Equation>V&gt;0 ? M/V : 0</Equation>
      <ReferenceList>
        <R alias="M" id="2418" />
        <R alias="V" id="2371" />
      </ReferenceList>
    </ExplicitFormula>
    <ExplicitFormula id="2432">
      <Equation>f_onto</Equation>
      <ReferenceList>
        <R alias="f_onto" id="1603" />
      </ReferenceList>
    </ExplicitFormula>
    <ExplicitFormula id="2433">
      <Equation>tHalf</Equation>
      <ReferenceList>
        <R alias="tHalf" id="1605" />
      </ReferenceList>
    </ExplicitFormula>
    <ExplicitFormula id="2436">
      <Equation>V&gt;0 ? M/V : 0</Equation>
      <ReferenceList>
        <R alias="M" id="2434" />
        <R alias="V" id="2371" />
      </ReferenceList>
    </ExplicitFormula>
    <ExplicitFormula id="2441">
      <Equation>F1*F2*(1-F3)</Equation>
      <ReferenceList>
        <R alias="F1" id="2438" />
        <R alias="F2" id="2439" />
        <R alias="F3" id="2440" />
      </ReferenceList>
    </ExplicitFormula>
    <ExplicitFormula id="2447">
      <Equation>PassiveRates_para+PassiveRates_trans-(ActiveRates_para+ActiveRates_trans)</Equation>
      <ReferenceList>
        <R alias="ActiveRates_para" id="2443" />
        <R alias="ActiveRates_trans" id="2444" />
        <R alias="PassiveRates_para" id="2445" />
        <R alias="PassiveRates_trans" id="2446" />
      </ReferenceList>
    </ExplicitFormula>
    <ExplicitFormula id="2449">
      <Equation>CT0 != CT_NEUTRAL ?  1/(1+10^(CT0*(pKa_0-pH))) : 1</Equation>
      <ReferenceList>
        <R alias="CT0" id="1611" />
        <R alias="CT_NEUTRAL" id="1612" />
        <R alias="pKa_0" id="1613" />
        <R alias="pH" id="2415" />
      </ReferenceList>
    </ExplicitFormula>
    <ExplicitFormula id="2450">
      <Equation>CT1 != CT_NEUTRAL ?  1/(1+10^(CT1*(pKa_1-pH))) : 1</Equation>
      <ReferenceList>
        <R alias="CT1" id="1616" />
        <R alias="CT_NEUTRAL" id="1612" />
        <R alias="pKa_1" id="1617" />
        <R alias="pH" id="2415" />
      </ReferenceList>
    </ExplicitFormula>
    <ExplicitFormula id="2451">
      <Equation>CT2 != CT_NEUTRAL ?  1/(1+10^(CT2*(pKa_2-pH))) : 1</Equation>
      <ReferenceList>
        <R alias="CT2" id="1625" />
        <R alias="CT_NEUTRAL" id="1612" />
        <R alias="pKa_2" id="1626" />
        <R alias="pH" id="2415" />
      </ReferenceList>
    </ExplicitFormula>
    <ExplicitFormula id="2453">
      <Equation>F1*F2*F3</Equation>
      <ReferenceList>
        <R alias="F1" id="2438" />
        <R alias="F2" id="2439" />
        <R alias="F3" id="2440" />
      </ReferenceList>
    </ExplicitFormula>
    <ExplicitFormula id="2455">
      <Equation>F1*(1-F2)*F3</Equation>
      <ReferenceList>
        <R alias="F1" id="2438" />
        <R alias="F2" id="2439" />
        <R alias="F3" id="2440" />
      </ReferenceList>
    </ExplicitFormula>
    <ExplicitFormula id="2457">
      <Equation>(1-F1)*(1-F2)*F3</Equation>
      <ReferenceList>
        <R alias="F1" id="2438" />
        <R alias="F2" id="2439" />
        <R alias="F3" id="2440" />
      </ReferenceList>
    </ExplicitFormula>
    <ExplicitFormula id="2459">
      <Equation>(1-F1)*F2*(1-F3)</Equation>
      <ReferenceList>
        <R alias="F1" id="2438" />
        <R alias="F2" id="2439" />
        <R alias="F3" id="2440" />
      </ReferenceList>
    </ExplicitFormula>
    <ExplicitFormula id="2461">
      <Equation>F1*(1-F2)*(1-F3)</Equation>
      <ReferenceList>
        <R alias="F1" id="2438" />
        <R alias="F2" id="2439" />
        <R alias="F3" id="2440" />
      </ReferenceList>
    </ExplicitFormula>
    <ExplicitFormula id="2463">
      <Equation>(1-F1)*(1-F2)*(1-F3)</Equation>
      <ReferenceList>
        <R alias="F1" id="2438" />
        <R alias="F2" id="2439" />
        <R alias="F3" id="2440" />
      </ReferenceList>
    </ExplicitFormula>
    <ExplicitFormula id="2466">
      <Equation>Solubility * Solubility_pKa_REFpH_Factor / Solubility_pKa_pH_Factor</Equation>
      <ReferenceList>
        <R alias="Solubility_pKa_pH_Factor" id="2465" />
        <R alias="Solubility" id="1640" />
        <R alias="Solubility_pKa_REFpH_Factor" id="1641" />
      </ReferenceList>
    </ExplicitFormula>
    <ExplicitFormula id="2468">
      <Equation>K1+K2/base^(CT0^2)+K3/base^(CT1^2)+K4/base^(CT2^2)+K5/base^max(CT0+CT1;-CT0-CT1)+K6/base^max(CT0+CT2;-CT0-CT2)+K7/base^max(CT1+CT2;-CT1-CT2)+K8/base^max(CT0+CT1+CT2;-CT0-CT1-CT2)</Equation>
      <ReferenceList>
        <R alias="K1" id="2452" />
        <R alias="K2" id="2467" />
        <R alias="K3" id="2454" />
        <R alias="K4" id="2437" />
        <R alias="K5" id="2456" />
        <R alias="K6" id="2458" />
        <R alias="K7" id="2460" />
        <R alias="K8" id="2462" />
        <R alias="CT0" id="1611" />
        <R alias="CT1" id="1616" />
        <R alias="CT2" id="1625" />
        <R alias="base" id="1637" />
      </ReferenceList>
    </ExplicitFormula>
    <ExplicitFormula id="2469">
      <Equation>(1-F1)*F2*F3</Equation>
      <ReferenceList>
        <R alias="F1" id="2438" />
        <R alias="F2" id="2439" />
        <R alias="F3" id="2440" />
      </ReferenceList>
    </ExplicitFormula>
    <ExplicitFormula id="2471">
      <Equation>min(Solubility/MW ; M/Liquid)</Equation>
      <ReferenceList>
        <R alias="M" id="2434" />
        <R alias="Solubility" id="2464" />
        <R alias="MW" id="1648" />
        <R alias="Liquid" id="2402" />
      </ReferenceList>
    </ExplicitFormula>
    <ExplicitFormula id="2473">
      <Equation>OralDrugMass&gt;0.0 ?  MassAbsorbed/OralDrugMass : 0</Equation>
      <ReferenceList>
        <R alias="MassAbsorbed" id="2442" />
        <R alias="OralDrugMass" id="1768" />
      </ReferenceList>
    </ExplicitFormula>
    <ExplicitFormula id="2476">
      <Equation>V&gt;0 ? M/V : 0</Equation>
      <ReferenceList>
        <R alias="M" id="2474" />
        <R alias="V" id="2371" />
      </ReferenceList>
    </ExplicitFormula>
    <ExplicitFormula id="2478">
      <Equation>TotalDrugMass&gt;0 ? M/TotalDrugMass : 0</Equation>
      <ReferenceList>
        <R alias="M" id="2474" />
        <R alias="TotalDrugMass" id="177" />
      </ReferenceList>
    </ExplicitFormula>
    <ExplicitFormula id="2481">
      <Equation>-(CP * kcat * V * K_water * C / (Km + K_water * C))</Equation>
      <ReferenceList>
        <R alias="V" id="2371" />
        <R alias="CP" id="2430" />
        <R alias="C" id="2435" />
        <R alias="K_water" id="2448" />
        <R alias="kcat" id="2479" />
        <R alias="Km" id="2480" />
      </ReferenceList>
    </ExplicitFormula>
    <ExplicitFormula id="2482">
      <Equation>CP * kcat * V * K_water * C / (Km + K_water * C)</Equation>
      <ReferenceList>
        <R alias="V" id="2371" />
        <R alias="CP" id="2430" />
        <R alias="C" id="2435" />
        <R alias="K_water" id="2448" />
        <R alias="kcat" id="2479" />
        <R alias="Km" id="2480" />
      </ReferenceList>
    </ExplicitFormula>
    <ExplicitFormula id="2484">
      <Equation>kcat * kcat_interaction_factor</Equation>
      <ReferenceList>
        <R alias="kcat_interaction_factor" id="2483" />
        <R alias="kcat" id="184" />
      </ReferenceList>
    </ExplicitFormula>
    <ExplicitFormula id="2486">
      <Equation>Km * Km_interaction_factor</Equation>
      <ReferenceList>
        <R alias="Km_interaction_factor" id="2485" />
        <R alias="Km" id="187" />
      </ReferenceList>
    </ExplicitFormula>
    <ExplicitFormula id="2488">
      <Equation>V_Intestine * 0.32</Equation>
      <ReferenceList>
        <R alias="V_Intestine" id="2252" />
      </ReferenceList>
    </ExplicitFormula>
    <ExplicitFormula id="2491">
      <Equation>LuminalVelocity/LITT_fact</Equation>
      <ReferenceList>
        <R alias="LuminalVelocity" id="2490" />
        <R alias="LITT_fact" id="2261" />
      </ReferenceList>
    </ExplicitFormula>
    <ExplicitFormula id="2496">
      <Equation>(k_p*alpha_p*V_p+inflow-k*alpha*V)/(alpha*V)</Equation>
      <ReferenceList>
        <R alias="alpha" id="2493" />
        <R alias="k" id="2489" />
        <R alias="inflow" id="2494" />
        <R alias="V" id="2495" />
        <R alias="alpha_p" id="2390" />
        <R alias="k_p" id="2391" />
        <R alias="V_p" id="2371" />
      </ReferenceList>
    </ExplicitFormula>
    <ExplicitFormula id="2500">
      <Equation>r2_p0 + Height*r2_p1</Equation>
      <ReferenceList>
        <R alias="Height" id="64" />
        <R alias="r2_p0" id="2498" />
        <R alias="r2_p1" id="2499" />
      </ReferenceList>
    </ExplicitFormula>
    <ExplicitFormula id="2504">
      <Equation>Ageom*AeffFactor*AeffVariabilityFactor</Equation>
      <ReferenceList>
        <R alias="AeffFactor" id="2502" />
        <R alias="Ageom" id="2503" />
        <R alias="AeffVariabilityFactor" id="1544" />
      </ReferenceList>
    </ExplicitFormula>
    <ExplicitFormula id="2506">
      <Equation>(FillLevel&lt;0.9?1:1/(1+exp((FillLevel-1)/0.01)))</Equation>
      <ReferenceList>
        <R alias="FillLevel" id="2505" />
      </ReferenceList>
    </ExplicitFormula>
    <ExplicitFormula id="2509">
      <Equation>PI*(r1+r2)*L</Equation>
      <ReferenceList>
        <R alias="r2" id="2497" />
        <R alias="L" id="2507" />
        <R alias="r1" id="2508" />
      </ReferenceList>
    </ExplicitFormula>
    <ExplicitFormula id="2511">
      <Equation>Volume</Equation>
      <ReferenceList>
        <R alias="Volume" id="2495" />
      </ReferenceList>
    </ExplicitFormula>
    <ExplicitFormula id="2514">
      <Equation>L_p0 + Height*L_p1</Equation>
      <ReferenceList>
        <R alias="Height" id="64" />
        <R alias="L_p0" id="2512" />
        <R alias="L_p1" id="2513" />
      </ReferenceList>
    </ExplicitFormula>
    <ExplicitFormula id="2516">
      <Equation>V*SteadyStateFillLevel</Equation>
      <ReferenceList>
        <R alias="SteadyStateFillLevel" id="2493" />
        <R alias="V" id="2495" />
      </ReferenceList>
    </ExplicitFormula>
    <ExplicitFormula id="2518">
      <Equation>OralApplicationsEnabled ? LT_colasc - LT_coltrans + Inflow*FillLevelFlag - Outflow*Liquid : 0</Equation>
      <ReferenceList>
        <R alias="Outflow" id="2492" />
        <R alias="FillLevelFlag" id="2413" />
        <R alias="Liquid" id="2515" />
        <R alias="LT_coltrans" id="2517" />
        <R alias="Inflow" id="2494" />
        <R alias="LT_colasc" id="2411" />
        <R alias="OralApplicationsEnabled" id="1541" />
      </ReferenceList>
    </ExplicitFormula>
    <ExplicitFormula id="2520">
      <Equation>w*Liquid*FillLevelFlagNext</Equation>
      <ReferenceList>
        <R alias="w" id="2489" />
        <R alias="Liquid" id="2515" />
        <R alias="FillLevelFlagNext" id="2519" />
      </ReferenceList>
    </ExplicitFormula>
    <ExplicitFormula id="2523">
      <Equation>r1_p0 + Height*r1_p1</Equation>
      <ReferenceList>
        <R alias="Height" id="64" />
        <R alias="r1_p0" id="2521" />
        <R alias="r1_p1" id="2522" />
      </ReferenceList>
    </ExplicitFormula>
    <ExplicitFormula id="2524">
      <Equation>0.00020285*V</Equation>
      <ReferenceList>
        <R alias="V" id="2495" />
      </ReferenceList>
    </ExplicitFormula>
    <ExplicitFormula id="2529">
      <Equation>Thickness_p1 + Thickness_p2*(1-exp(Thickness_p3*Height))</Equation>
      <ReferenceList>
        <R alias="Height" id="64" />
        <R alias="Thickness_p1" id="2526" />
        <R alias="Thickness_p2" id="2527" />
        <R alias="Thickness_p3" id="2528" />
      </ReferenceList>
    </ExplicitFormula>
    <ExplicitFormula id="2530">
      <Equation>PI*(r1*r1+r1*r2+r2*r2)/3*L</Equation>
      <ReferenceList>
        <R alias="r2" id="2497" />
        <R alias="L" id="2507" />
        <R alias="r1" id="2508" />
      </ReferenceList>
    </ExplicitFormula>
    <ExplicitFormula id="2531">
      <Equation>Liquid/V</Equation>
      <ReferenceList>
        <R alias="Liquid" id="2515" />
        <R alias="V" id="2495" />
      </ReferenceList>
    </ExplicitFormula>
    <ExplicitFormula id="2534">
      <Equation>2.5</Equation>
    </ExplicitFormula>
    <ExplicitFormula id="2537">
      <Equation>M_0</Equation>
      <ReferenceList>
        <R alias="M_0" id="2536" />
      </ReferenceList>
    </ExplicitFormula>
    <ExplicitFormula id="2542">
      <Equation>ln(2)/tHalf</Equation>
      <ReferenceList>
        <R alias="tHalf" id="2541" />
      </ReferenceList>
    </ExplicitFormula>
    <ExplicitFormula id="2544">
      <Equation>rel_exp_norm</Equation>
      <ReferenceList>
        <R alias="rel_exp_norm" id="2539" />
      </ReferenceList>
    </ExplicitFormula>
    <ExplicitFormula id="2546">
      <Equation>rel_exp_out * AF * f_onto * ProteinContainerVolume</Equation>
      <ReferenceList>
        <R alias="f_onto" id="2545" />
        <R alias="rel_exp_out" id="2543" />
        <R alias="AF" id="154" />
        <R alias="ProteinContainerVolume" id="2510" />
      </ReferenceList>
    </ExplicitFormula>
    <ExplicitFormula id="2548">
      <Equation>V&gt;0 ? M/V : 0</Equation>
      <ReferenceList>
        <R alias="M" id="2535" />
        <R alias="V" id="2495" />
      </ReferenceList>
    </ExplicitFormula>
    <ExplicitFormula id="2549">
      <Equation>f_onto</Equation>
      <ReferenceList>
        <R alias="f_onto" id="1603" />
      </ReferenceList>
    </ExplicitFormula>
    <ExplicitFormula id="2550">
      <Equation>tHalf</Equation>
      <ReferenceList>
        <R alias="tHalf" id="1605" />
      </ReferenceList>
    </ExplicitFormula>
    <ExplicitFormula id="2553">
      <Equation>V&gt;0 ? M/V : 0</Equation>
      <ReferenceList>
        <R alias="M" id="2551" />
        <R alias="V" id="2495" />
      </ReferenceList>
    </ExplicitFormula>
    <ExplicitFormula id="2558">
      <Equation>F1*F2*(1-F3)</Equation>
      <ReferenceList>
        <R alias="F1" id="2555" />
        <R alias="F2" id="2556" />
        <R alias="F3" id="2557" />
      </ReferenceList>
    </ExplicitFormula>
    <ExplicitFormula id="2564">
      <Equation>PassiveRates_para+PassiveRates_trans-(ActiveRates_para+ActiveRates_trans)</Equation>
      <ReferenceList>
        <R alias="ActiveRates_para" id="2560" />
        <R alias="ActiveRates_trans" id="2561" />
        <R alias="PassiveRates_para" id="2562" />
        <R alias="PassiveRates_trans" id="2563" />
      </ReferenceList>
    </ExplicitFormula>
    <ExplicitFormula id="2566">
      <Equation>CT0 != CT_NEUTRAL ?  1/(1+10^(CT0*(pKa_0-pH))) : 1</Equation>
      <ReferenceList>
        <R alias="CT0" id="1611" />
        <R alias="CT_NEUTRAL" id="1612" />
        <R alias="pKa_0" id="1613" />
        <R alias="pH" id="2532" />
      </ReferenceList>
    </ExplicitFormula>
    <ExplicitFormula id="2567">
      <Equation>CT1 != CT_NEUTRAL ?  1/(1+10^(CT1*(pKa_1-pH))) : 1</Equation>
      <ReferenceList>
        <R alias="CT1" id="1616" />
        <R alias="CT_NEUTRAL" id="1612" />
        <R alias="pKa_1" id="1617" />
        <R alias="pH" id="2532" />
      </ReferenceList>
    </ExplicitFormula>
    <ExplicitFormula id="2568">
      <Equation>CT2 != CT_NEUTRAL ?  1/(1+10^(CT2*(pKa_2-pH))) : 1</Equation>
      <ReferenceList>
        <R alias="CT2" id="1625" />
        <R alias="CT_NEUTRAL" id="1612" />
        <R alias="pKa_2" id="1626" />
        <R alias="pH" id="2532" />
      </ReferenceList>
    </ExplicitFormula>
    <ExplicitFormula id="2570">
      <Equation>F1*F2*F3</Equation>
      <ReferenceList>
        <R alias="F1" id="2555" />
        <R alias="F2" id="2556" />
        <R alias="F3" id="2557" />
      </ReferenceList>
    </ExplicitFormula>
    <ExplicitFormula id="2572">
      <Equation>F1*(1-F2)*F3</Equation>
      <ReferenceList>
        <R alias="F1" id="2555" />
        <R alias="F2" id="2556" />
        <R alias="F3" id="2557" />
      </ReferenceList>
    </ExplicitFormula>
    <ExplicitFormula id="2574">
      <Equation>(1-F1)*(1-F2)*F3</Equation>
      <ReferenceList>
        <R alias="F1" id="2555" />
        <R alias="F2" id="2556" />
        <R alias="F3" id="2557" />
      </ReferenceList>
    </ExplicitFormula>
    <ExplicitFormula id="2576">
      <Equation>(1-F1)*F2*(1-F3)</Equation>
      <ReferenceList>
        <R alias="F1" id="2555" />
        <R alias="F2" id="2556" />
        <R alias="F3" id="2557" />
      </ReferenceList>
    </ExplicitFormula>
    <ExplicitFormula id="2578">
      <Equation>F1*(1-F2)*(1-F3)</Equation>
      <ReferenceList>
        <R alias="F1" id="2555" />
        <R alias="F2" id="2556" />
        <R alias="F3" id="2557" />
      </ReferenceList>
    </ExplicitFormula>
    <ExplicitFormula id="2580">
      <Equation>(1-F1)*(1-F2)*(1-F3)</Equation>
      <ReferenceList>
        <R alias="F1" id="2555" />
        <R alias="F2" id="2556" />
        <R alias="F3" id="2557" />
      </ReferenceList>
    </ExplicitFormula>
    <ExplicitFormula id="2583">
      <Equation>Solubility * Solubility_pKa_REFpH_Factor / Solubility_pKa_pH_Factor</Equation>
      <ReferenceList>
        <R alias="Solubility_pKa_pH_Factor" id="2582" />
        <R alias="Solubility" id="1640" />
        <R alias="Solubility_pKa_REFpH_Factor" id="1641" />
      </ReferenceList>
    </ExplicitFormula>
    <ExplicitFormula id="2585">
      <Equation>K1+K2/base^(CT0^2)+K3/base^(CT1^2)+K4/base^(CT2^2)+K5/base^max(CT0+CT1;-CT0-CT1)+K6/base^max(CT0+CT2;-CT0-CT2)+K7/base^max(CT1+CT2;-CT1-CT2)+K8/base^max(CT0+CT1+CT2;-CT0-CT1-CT2)</Equation>
      <ReferenceList>
        <R alias="K1" id="2569" />
        <R alias="K2" id="2584" />
        <R alias="K3" id="2571" />
        <R alias="K4" id="2554" />
        <R alias="K5" id="2573" />
        <R alias="K6" id="2575" />
        <R alias="K7" id="2577" />
        <R alias="K8" id="2579" />
        <R alias="CT0" id="1611" />
        <R alias="CT1" id="1616" />
        <R alias="CT2" id="1625" />
        <R alias="base" id="1637" />
      </ReferenceList>
    </ExplicitFormula>
    <ExplicitFormula id="2586">
      <Equation>(1-F1)*F2*F3</Equation>
      <ReferenceList>
        <R alias="F1" id="2555" />
        <R alias="F2" id="2556" />
        <R alias="F3" id="2557" />
      </ReferenceList>
    </ExplicitFormula>
    <ExplicitFormula id="2588">
      <Equation>min(Solubility/MW ; M/Liquid)</Equation>
      <ReferenceList>
        <R alias="M" id="2551" />
        <R alias="Solubility" id="2581" />
        <R alias="MW" id="1648" />
        <R alias="Liquid" id="2515" />
      </ReferenceList>
    </ExplicitFormula>
    <ExplicitFormula id="2590">
      <Equation>OralDrugMass&gt;0.0 ?  MassAbsorbed/OralDrugMass : 0</Equation>
      <ReferenceList>
        <R alias="MassAbsorbed" id="2559" />
        <R alias="OralDrugMass" id="1768" />
      </ReferenceList>
    </ExplicitFormula>
    <ExplicitFormula id="2593">
      <Equation>V&gt;0 ? M/V : 0</Equation>
      <ReferenceList>
        <R alias="M" id="2591" />
        <R alias="V" id="2495" />
      </ReferenceList>
    </ExplicitFormula>
    <ExplicitFormula id="2595">
      <Equation>TotalDrugMass&gt;0 ? M/TotalDrugMass : 0</Equation>
      <ReferenceList>
        <R alias="M" id="2591" />
        <R alias="TotalDrugMass" id="177" />
      </ReferenceList>
    </ExplicitFormula>
    <ExplicitFormula id="2598">
      <Equation>-(CP * kcat * V * K_water * C / (Km + K_water * C))</Equation>
      <ReferenceList>
        <R alias="V" id="2495" />
        <R alias="CP" id="2547" />
        <R alias="C" id="2552" />
        <R alias="K_water" id="2565" />
        <R alias="kcat" id="2596" />
        <R alias="Km" id="2597" />
      </ReferenceList>
    </ExplicitFormula>
    <ExplicitFormula id="2599">
      <Equation>CP * kcat * V * K_water * C / (Km + K_water * C)</Equation>
      <ReferenceList>
        <R alias="V" id="2495" />
        <R alias="CP" id="2547" />
        <R alias="C" id="2552" />
        <R alias="K_water" id="2565" />
        <R alias="kcat" id="2596" />
        <R alias="Km" id="2597" />
      </ReferenceList>
    </ExplicitFormula>
    <ExplicitFormula id="2601">
      <Equation>kcat * kcat_interaction_factor</Equation>
      <ReferenceList>
        <R alias="kcat_interaction_factor" id="2600" />
        <R alias="kcat" id="184" />
      </ReferenceList>
    </ExplicitFormula>
    <ExplicitFormula id="2603">
      <Equation>Km * Km_interaction_factor</Equation>
      <ReferenceList>
        <R alias="Km_interaction_factor" id="2602" />
        <R alias="Km" id="187" />
      </ReferenceList>
    </ExplicitFormula>
    <ExplicitFormula id="2607">
      <Equation>r2_p0 + Height*r2_p1</Equation>
      <ReferenceList>
        <R alias="Height" id="64" />
        <R alias="r2_p0" id="2605" />
        <R alias="r2_p1" id="2606" />
      </ReferenceList>
    </ExplicitFormula>
    <ExplicitFormula id="2611">
      <Equation>Ageom*AeffFactor*AeffVariabilityFactor</Equation>
      <ReferenceList>
        <R alias="AeffFactor" id="2609" />
        <R alias="Ageom" id="2610" />
        <R alias="AeffVariabilityFactor" id="1544" />
      </ReferenceList>
    </ExplicitFormula>
    <ExplicitFormula id="2613">
      <Equation>(FillLevel&lt;0.9?1:1/(1+exp((FillLevel-1)/0.01)))</Equation>
      <ReferenceList>
        <R alias="FillLevel" id="2612" />
      </ReferenceList>
    </ExplicitFormula>
    <ExplicitFormula id="2616">
      <Equation>Liquid/V</Equation>
      <ReferenceList>
        <R alias="Liquid" id="2614" />
        <R alias="V" id="2615" />
      </ReferenceList>
    </ExplicitFormula>
    <ExplicitFormula id="2619">
      <Equation>PI*(r1+r2)*L</Equation>
      <ReferenceList>
        <R alias="r2" id="2604" />
        <R alias="L" id="2617" />
        <R alias="r1" id="2618" />
      </ReferenceList>
    </ExplicitFormula>
    <ExplicitFormula id="2622">
      <Equation>LuminalVelocity/LITT_fact</Equation>
      <ReferenceList>
        <R alias="LuminalVelocity" id="2621" />
        <R alias="LITT_fact" id="2261" />
      </ReferenceList>
    </ExplicitFormula>
    <ExplicitFormula id="2625">
      <Equation>L_p0 + Height*L_p1</Equation>
      <ReferenceList>
        <R alias="Height" id="64" />
        <R alias="L_p0" id="2623" />
        <R alias="L_p1" id="2624" />
      </ReferenceList>
    </ExplicitFormula>
    <ExplicitFormula id="2627">
      <Equation>V*SteadyStateFillLevel</Equation>
      <ReferenceList>
        <R alias="SteadyStateFillLevel" id="2626" />
        <R alias="V" id="2615" />
      </ReferenceList>
    </ExplicitFormula>
    <ExplicitFormula id="2631">
      <Equation>OralApplicationsEnabled ? LT_coltrans - LT_coldesc + Inflow*FillLevelFlag - Outflow*Liquid : 0</Equation>
      <ReferenceList>
        <R alias="Outflow" id="2628" />
        <R alias="FillLevelFlag" id="2519" />
        <R alias="Liquid" id="2614" />
        <R alias="LT_coldesc" id="2629" />
        <R alias="Inflow" id="2630" />
        <R alias="LT_coltrans" id="2517" />
        <R alias="OralApplicationsEnabled" id="1541" />
      </ReferenceList>
    </ExplicitFormula>
    <ExplicitFormula id="2633">
      <Equation>w*Liquid*FillLevelFlagNext</Equation>
      <ReferenceList>
        <R alias="w" id="2620" />
        <R alias="Liquid" id="2614" />
        <R alias="FillLevelFlagNext" id="2632" />
      </ReferenceList>
    </ExplicitFormula>
    <ExplicitFormula id="2636">
      <Equation>r1_p0 + Height*r1_p1</Equation>
      <ReferenceList>
        <R alias="Height" id="64" />
        <R alias="r1_p0" id="2634" />
        <R alias="r1_p1" id="2635" />
      </ReferenceList>
    </ExplicitFormula>
    <ExplicitFormula id="2641">
      <Equation>Thickness_p1 + Thickness_p2*(1-exp(Thickness_p3*Height))</Equation>
      <ReferenceList>
        <R alias="Height" id="64" />
        <R alias="Thickness_p1" id="2638" />
        <R alias="Thickness_p2" id="2639" />
        <R alias="Thickness_p3" id="2640" />
      </ReferenceList>
    </ExplicitFormula>
    <ExplicitFormula id="2642">
      <Equation>PI*(r1*r1+r1*r2+r2*r2)/3*L</Equation>
      <ReferenceList>
        <R alias="r2" id="2604" />
        <R alias="L" id="2617" />
        <R alias="r1" id="2618" />
      </ReferenceList>
    </ExplicitFormula>
    <ExplicitFormula id="2644">
      <Equation>V_Intestine * 0.24</Equation>
      <ReferenceList>
        <R alias="V_Intestine" id="2252" />
      </ReferenceList>
    </ExplicitFormula>
    <ExplicitFormula id="2646">
      <Equation>Volume</Equation>
      <ReferenceList>
        <R alias="Volume" id="2615" />
      </ReferenceList>
    </ExplicitFormula>
    <ExplicitFormula id="2647">
      <Equation>0.00023004*V</Equation>
      <ReferenceList>
        <R alias="V" id="2615" />
      </ReferenceList>
    </ExplicitFormula>
    <ExplicitFormula id="2648">
      <Equation>(k_p*alpha_p*V_p+inflow-k*alpha*V)/(alpha*V)</Equation>
      <ReferenceList>
        <R alias="alpha" id="2626" />
        <R alias="k" id="2620" />
        <R alias="inflow" id="2630" />
        <R alias="V" id="2615" />
        <R alias="alpha_p" id="2493" />
        <R alias="k_p" id="2489" />
        <R alias="V_p" id="2495" />
      </ReferenceList>
    </ExplicitFormula>
    <ExplicitFormula id="2651">
      <Equation>2.5</Equation>
    </ExplicitFormula>
    <ExplicitFormula id="2654">
      <Equation>M_0</Equation>
      <ReferenceList>
        <R alias="M_0" id="2653" />
      </ReferenceList>
    </ExplicitFormula>
    <ExplicitFormula id="2659">
      <Equation>ln(2)/tHalf</Equation>
      <ReferenceList>
        <R alias="tHalf" id="2658" />
      </ReferenceList>
    </ExplicitFormula>
    <ExplicitFormula id="2661">
      <Equation>rel_exp_norm</Equation>
      <ReferenceList>
        <R alias="rel_exp_norm" id="2656" />
      </ReferenceList>
    </ExplicitFormula>
    <ExplicitFormula id="2663">
      <Equation>rel_exp_out * AF * f_onto * ProteinContainerVolume</Equation>
      <ReferenceList>
        <R alias="f_onto" id="2662" />
        <R alias="rel_exp_out" id="2660" />
        <R alias="AF" id="154" />
        <R alias="ProteinContainerVolume" id="2645" />
      </ReferenceList>
    </ExplicitFormula>
    <ExplicitFormula id="2665">
      <Equation>V&gt;0 ? M/V : 0</Equation>
      <ReferenceList>
        <R alias="M" id="2652" />
        <R alias="V" id="2615" />
      </ReferenceList>
    </ExplicitFormula>
    <ExplicitFormula id="2666">
      <Equation>tHalf</Equation>
      <ReferenceList>
        <R alias="tHalf" id="1605" />
      </ReferenceList>
    </ExplicitFormula>
    <ExplicitFormula id="2667">
      <Equation>f_onto</Equation>
      <ReferenceList>
        <R alias="f_onto" id="1603" />
      </ReferenceList>
    </ExplicitFormula>
    <ExplicitFormula id="2670">
      <Equation>V&gt;0 ? M/V : 0</Equation>
      <ReferenceList>
        <R alias="M" id="2668" />
        <R alias="V" id="2615" />
      </ReferenceList>
    </ExplicitFormula>
    <ExplicitFormula id="2675">
      <Equation>F1*F2*F3</Equation>
      <ReferenceList>
        <R alias="F1" id="2672" />
        <R alias="F2" id="2673" />
        <R alias="F3" id="2674" />
      </ReferenceList>
    </ExplicitFormula>
    <ExplicitFormula id="2677">
      <Equation>(1-F1)*F2*F3</Equation>
      <ReferenceList>
        <R alias="F1" id="2672" />
        <R alias="F2" id="2673" />
        <R alias="F3" id="2674" />
      </ReferenceList>
    </ExplicitFormula>
    <ExplicitFormula id="2679">
      <Equation>F1*(1-F2)*F3</Equation>
      <ReferenceList>
        <R alias="F1" id="2672" />
        <R alias="F2" id="2673" />
        <R alias="F3" id="2674" />
      </ReferenceList>
    </ExplicitFormula>
    <ExplicitFormula id="2681">
      <Equation>F1*F2*(1-F3)</Equation>
      <ReferenceList>
        <R alias="F1" id="2672" />
        <R alias="F2" id="2673" />
        <R alias="F3" id="2674" />
      </ReferenceList>
    </ExplicitFormula>
    <ExplicitFormula id="2683">
      <Equation>(1-F1)*(1-F2)*F3</Equation>
      <ReferenceList>
        <R alias="F1" id="2672" />
        <R alias="F2" id="2673" />
        <R alias="F3" id="2674" />
      </ReferenceList>
    </ExplicitFormula>
    <ExplicitFormula id="2685">
      <Equation>(1-F1)*F2*(1-F3)</Equation>
      <ReferenceList>
        <R alias="F1" id="2672" />
        <R alias="F2" id="2673" />
        <R alias="F3" id="2674" />
      </ReferenceList>
    </ExplicitFormula>
    <ExplicitFormula id="2687">
      <Equation>F1*(1-F2)*(1-F3)</Equation>
      <ReferenceList>
        <R alias="F1" id="2672" />
        <R alias="F2" id="2673" />
        <R alias="F3" id="2674" />
      </ReferenceList>
    </ExplicitFormula>
    <ExplicitFormula id="2689">
      <Equation>(1-F1)*(1-F2)*(1-F3)</Equation>
      <ReferenceList>
        <R alias="F1" id="2672" />
        <R alias="F2" id="2673" />
        <R alias="F3" id="2674" />
      </ReferenceList>
    </ExplicitFormula>
    <ExplicitFormula id="2692">
      <Equation>Solubility * Solubility_pKa_REFpH_Factor / Solubility_pKa_pH_Factor</Equation>
      <ReferenceList>
        <R alias="Solubility_pKa_pH_Factor" id="2691" />
        <R alias="Solubility" id="1640" />
        <R alias="Solubility_pKa_REFpH_Factor" id="1641" />
      </ReferenceList>
    </ExplicitFormula>
    <ExplicitFormula id="2693">
      <Equation>K1+K2/base^(CT0^2)+K3/base^(CT1^2)+K4/base^(CT2^2)+K5/base^max(CT0+CT1;-CT0-CT1)+K6/base^max(CT0+CT2;-CT0-CT2)+K7/base^max(CT1+CT2;-CT1-CT2)+K8/base^max(CT0+CT1+CT2;-CT0-CT1-CT2)</Equation>
      <ReferenceList>
        <R alias="K1" id="2671" />
        <R alias="K2" id="2676" />
        <R alias="K3" id="2678" />
        <R alias="K4" id="2680" />
        <R alias="K5" id="2682" />
        <R alias="K6" id="2684" />
        <R alias="K7" id="2686" />
        <R alias="K8" id="2688" />
        <R alias="CT0" id="1611" />
        <R alias="CT1" id="1616" />
        <R alias="CT2" id="1625" />
        <R alias="base" id="1637" />
      </ReferenceList>
    </ExplicitFormula>
    <ExplicitFormula id="2694">
      <Equation>CT0 != CT_NEUTRAL ?  1/(1+10^(CT0*(pKa_0-pH))) : 1</Equation>
      <ReferenceList>
        <R alias="CT0" id="1611" />
        <R alias="CT_NEUTRAL" id="1612" />
        <R alias="pKa_0" id="1613" />
        <R alias="pH" id="2649" />
      </ReferenceList>
    </ExplicitFormula>
    <ExplicitFormula id="2695">
      <Equation>CT2 != CT_NEUTRAL ?  1/(1+10^(CT2*(pKa_2-pH))) : 1</Equation>
      <ReferenceList>
        <R alias="CT2" id="1625" />
        <R alias="CT_NEUTRAL" id="1612" />
        <R alias="pKa_2" id="1626" />
        <R alias="pH" id="2649" />
      </ReferenceList>
    </ExplicitFormula>
    <ExplicitFormula id="2696">
      <Equation>CT1 != CT_NEUTRAL ?  1/(1+10^(CT1*(pKa_1-pH))) : 1</Equation>
      <ReferenceList>
        <R alias="CT1" id="1616" />
        <R alias="CT_NEUTRAL" id="1612" />
        <R alias="pKa_1" id="1617" />
        <R alias="pH" id="2649" />
      </ReferenceList>
    </ExplicitFormula>
    <ExplicitFormula id="2702">
      <Equation>PassiveRates_para+PassiveRates_trans-(ActiveRates_para+ActiveRates_trans)</Equation>
      <ReferenceList>
        <R alias="ActiveRates_para" id="2698" />
        <R alias="ActiveRates_trans" id="2699" />
        <R alias="PassiveRates_para" id="2700" />
        <R alias="PassiveRates_trans" id="2701" />
      </ReferenceList>
    </ExplicitFormula>
    <ExplicitFormula id="2705">
      <Equation>min(Solubility/MW ; M/Liquid)</Equation>
      <ReferenceList>
        <R alias="M" id="2668" />
        <R alias="Solubility" id="2690" />
        <R alias="MW" id="1648" />
        <R alias="Liquid" id="2614" />
      </ReferenceList>
    </ExplicitFormula>
    <ExplicitFormula id="2707">
      <Equation>OralDrugMass&gt;0.0 ?  MassAbsorbed/OralDrugMass : 0</Equation>
      <ReferenceList>
        <R alias="MassAbsorbed" id="2697" />
        <R alias="OralDrugMass" id="1768" />
      </ReferenceList>
    </ExplicitFormula>
    <ExplicitFormula id="2710">
      <Equation>V&gt;0 ? M/V : 0</Equation>
      <ReferenceList>
        <R alias="M" id="2708" />
        <R alias="V" id="2615" />
      </ReferenceList>
    </ExplicitFormula>
    <ExplicitFormula id="2712">
      <Equation>TotalDrugMass&gt;0 ? M/TotalDrugMass : 0</Equation>
      <ReferenceList>
        <R alias="M" id="2708" />
        <R alias="TotalDrugMass" id="177" />
      </ReferenceList>
    </ExplicitFormula>
    <ExplicitFormula id="2715">
      <Equation>-(CP * kcat * V * K_water * C / (Km + K_water * C))</Equation>
      <ReferenceList>
        <R alias="V" id="2615" />
        <R alias="CP" id="2664" />
        <R alias="C" id="2669" />
        <R alias="K_water" id="2703" />
        <R alias="kcat" id="2713" />
        <R alias="Km" id="2714" />
      </ReferenceList>
    </ExplicitFormula>
    <ExplicitFormula id="2716">
      <Equation>CP * kcat * V * K_water * C / (Km + K_water * C)</Equation>
      <ReferenceList>
        <R alias="V" id="2615" />
        <R alias="CP" id="2664" />
        <R alias="C" id="2669" />
        <R alias="K_water" id="2703" />
        <R alias="kcat" id="2713" />
        <R alias="Km" id="2714" />
      </ReferenceList>
    </ExplicitFormula>
    <ExplicitFormula id="2718">
      <Equation>kcat * kcat_interaction_factor</Equation>
      <ReferenceList>
        <R alias="kcat_interaction_factor" id="2717" />
        <R alias="kcat" id="184" />
      </ReferenceList>
    </ExplicitFormula>
    <ExplicitFormula id="2720">
      <Equation>Km * Km_interaction_factor</Equation>
      <ReferenceList>
        <R alias="Km_interaction_factor" id="2719" />
        <R alias="Km" id="187" />
      </ReferenceList>
    </ExplicitFormula>
    <ExplicitFormula id="2723">
      <Equation>LuminalVelocity/LITT_fact</Equation>
      <ReferenceList>
        <R alias="LuminalVelocity" id="2722" />
        <R alias="LITT_fact" id="2261" />
      </ReferenceList>
    </ExplicitFormula>
    <ExplicitFormula id="2728">
      <Equation>(k_p*alpha_p*V_p+inflow-k*alpha*V)/(alpha*V)</Equation>
      <ReferenceList>
        <R alias="alpha" id="2725" />
        <R alias="k" id="2721" />
        <R alias="inflow" id="2726" />
        <R alias="V" id="2727" />
        <R alias="alpha_p" id="2626" />
        <R alias="k_p" id="2620" />
        <R alias="V_p" id="2615" />
      </ReferenceList>
    </ExplicitFormula>
    <ExplicitFormula id="2732">
      <Equation>r2_p0 + Height*r2_p1</Equation>
      <ReferenceList>
        <R alias="Height" id="64" />
        <R alias="r2_p0" id="2730" />
        <R alias="r2_p1" id="2731" />
      </ReferenceList>
    </ExplicitFormula>
    <ExplicitFormula id="2736">
      <Equation>Ageom*AeffFactor*AeffVariabilityFactor</Equation>
      <ReferenceList>
        <R alias="AeffFactor" id="2734" />
        <R alias="Ageom" id="2735" />
        <R alias="AeffVariabilityFactor" id="1544" />
      </ReferenceList>
    </ExplicitFormula>
    <ExplicitFormula id="2738">
      <Equation>(FillLevel&lt;0.9?1:1/(1+exp((FillLevel-1)/0.01)))</Equation>
      <ReferenceList>
        <R alias="FillLevel" id="2737" />
      </ReferenceList>
    </ExplicitFormula>
    <ExplicitFormula id="2740">
      <Equation>Liquid/V</Equation>
      <ReferenceList>
        <R alias="Liquid" id="2739" />
        <R alias="V" id="2727" />
      </ReferenceList>
    </ExplicitFormula>
    <ExplicitFormula id="2744">
      <Equation>L_p0 + Height*L_p1</Equation>
      <ReferenceList>
        <R alias="Height" id="64" />
        <R alias="L_p0" id="2742" />
        <R alias="L_p1" id="2743" />
      </ReferenceList>
    </ExplicitFormula>
    <ExplicitFormula id="2746">
      <Equation>PI*(r1+r2)*L</Equation>
      <ReferenceList>
        <R alias="r2" id="2729" />
        <R alias="L" id="2741" />
        <R alias="r1" id="2745" />
      </ReferenceList>
    </ExplicitFormula>
    <ExplicitFormula id="2747">
      <Equation>V*SteadyStateFillLevel</Equation>
      <ReferenceList>
        <R alias="SteadyStateFillLevel" id="2725" />
        <R alias="V" id="2727" />
      </ReferenceList>
    </ExplicitFormula>
    <ExplicitFormula id="2749">
      <Equation>OralApplicationsEnabled ? LT_coldesc - LT_colsigm + Inflow*FillLevelFlag - Outflow*Liquid : 0</Equation>
      <ReferenceList>
        <R alias="Outflow" id="2724" />
        <R alias="FillLevelFlag" id="2632" />
        <R alias="Liquid" id="2739" />
        <R alias="LT_colsigm" id="2748" />
        <R alias="Inflow" id="2726" />
        <R alias="LT_coldesc" id="2629" />
        <R alias="OralApplicationsEnabled" id="1541" />
      </ReferenceList>
    </ExplicitFormula>
    <ExplicitFormula id="2751">
      <Equation>w*Liquid*FillLevelFlagNext</Equation>
      <ReferenceList>
        <R alias="w" id="2721" />
        <R alias="Liquid" id="2739" />
        <R alias="FillLevelFlagNext" id="2750" />
      </ReferenceList>
    </ExplicitFormula>
    <ExplicitFormula id="2754">
      <Equation>r1_p0 + Height*r1_p1</Equation>
      <ReferenceList>
        <R alias="Height" id="64" />
        <R alias="r1_p0" id="2752" />
        <R alias="r1_p1" id="2753" />
      </ReferenceList>
    </ExplicitFormula>
    <ExplicitFormula id="2755">
      <Equation>0.00013099*V</Equation>
      <ReferenceList>
        <R alias="V" id="2727" />
      </ReferenceList>
    </ExplicitFormula>
    <ExplicitFormula id="2760">
      <Equation>Thickness_p1 + Thickness_p2*(1-exp(Thickness_p3*Height))</Equation>
      <ReferenceList>
        <R alias="Height" id="64" />
        <R alias="Thickness_p1" id="2757" />
        <R alias="Thickness_p2" id="2758" />
        <R alias="Thickness_p3" id="2759" />
      </ReferenceList>
    </ExplicitFormula>
    <ExplicitFormula id="2761">
      <Equation>PI*(r1*r1+r1*r2+r2*r2)/3*L</Equation>
      <ReferenceList>
        <R alias="r2" id="2729" />
        <R alias="L" id="2741" />
        <R alias="r1" id="2745" />
      </ReferenceList>
    </ExplicitFormula>
    <ExplicitFormula id="2763">
      <Equation>V_Intestine * 0.135</Equation>
      <ReferenceList>
        <R alias="V_Intestine" id="2252" />
      </ReferenceList>
    </ExplicitFormula>
    <ExplicitFormula id="2765">
      <Equation>Volume</Equation>
      <ReferenceList>
        <R alias="Volume" id="2727" />
      </ReferenceList>
    </ExplicitFormula>
    <ExplicitFormula id="2768">
      <Equation>2.5</Equation>
    </ExplicitFormula>
    <ExplicitFormula id="2771">
      <Equation>M_0</Equation>
      <ReferenceList>
        <R alias="M_0" id="2770" />
      </ReferenceList>
    </ExplicitFormula>
    <ExplicitFormula id="2776">
      <Equation>ln(2)/tHalf</Equation>
      <ReferenceList>
        <R alias="tHalf" id="2775" />
      </ReferenceList>
    </ExplicitFormula>
    <ExplicitFormula id="2778">
      <Equation>rel_exp_norm</Equation>
      <ReferenceList>
        <R alias="rel_exp_norm" id="2773" />
      </ReferenceList>
    </ExplicitFormula>
    <ExplicitFormula id="2780">
      <Equation>rel_exp_out * AF * f_onto * ProteinContainerVolume</Equation>
      <ReferenceList>
        <R alias="f_onto" id="2779" />
        <R alias="rel_exp_out" id="2777" />
        <R alias="AF" id="154" />
        <R alias="ProteinContainerVolume" id="2764" />
      </ReferenceList>
    </ExplicitFormula>
    <ExplicitFormula id="2782">
      <Equation>V&gt;0 ? M/V : 0</Equation>
      <ReferenceList>
        <R alias="M" id="2769" />
        <R alias="V" id="2727" />
      </ReferenceList>
    </ExplicitFormula>
    <ExplicitFormula id="2783">
      <Equation>f_onto</Equation>
      <ReferenceList>
        <R alias="f_onto" id="1603" />
      </ReferenceList>
    </ExplicitFormula>
    <ExplicitFormula id="2784">
      <Equation>tHalf</Equation>
      <ReferenceList>
        <R alias="tHalf" id="1605" />
      </ReferenceList>
    </ExplicitFormula>
    <ExplicitFormula id="2787">
      <Equation>V&gt;0 ? M/V : 0</Equation>
      <ReferenceList>
        <R alias="M" id="2785" />
        <R alias="V" id="2727" />
      </ReferenceList>
    </ExplicitFormula>
    <ExplicitFormula id="2793">
      <Equation>PassiveRates_para+PassiveRates_trans-(ActiveRates_para+ActiveRates_trans)</Equation>
      <ReferenceList>
        <R alias="ActiveRates_para" id="2789" />
        <R alias="ActiveRates_trans" id="2790" />
        <R alias="PassiveRates_para" id="2791" />
        <R alias="PassiveRates_trans" id="2792" />
      </ReferenceList>
    </ExplicitFormula>
    <ExplicitFormula id="2796">
      <Equation>CT0 != CT_NEUTRAL ?  1/(1+10^(CT0*(pKa_0-pH))) : 1</Equation>
      <ReferenceList>
        <R alias="CT0" id="1611" />
        <R alias="CT_NEUTRAL" id="1612" />
        <R alias="pKa_0" id="1613" />
        <R alias="pH" id="2766" />
      </ReferenceList>
    </ExplicitFormula>
    <ExplicitFormula id="2798">
      <Equation>CT1 != CT_NEUTRAL ?  1/(1+10^(CT1*(pKa_1-pH))) : 1</Equation>
      <ReferenceList>
        <R alias="CT1" id="1616" />
        <R alias="CT_NEUTRAL" id="1612" />
        <R alias="pKa_1" id="1617" />
        <R alias="pH" id="2766" />
      </ReferenceList>
    </ExplicitFormula>
    <ExplicitFormula id="2800">
      <Equation>CT2 != CT_NEUTRAL ?  1/(1+10^(CT2*(pKa_2-pH))) : 1</Equation>
      <ReferenceList>
        <R alias="CT2" id="1625" />
        <R alias="CT_NEUTRAL" id="1612" />
        <R alias="pKa_2" id="1626" />
        <R alias="pH" id="2766" />
      </ReferenceList>
    </ExplicitFormula>
    <ExplicitFormula id="2802">
      <Equation>F1*F2*F3</Equation>
      <ReferenceList>
        <R alias="F1" id="2795" />
        <R alias="F2" id="2797" />
        <R alias="F3" id="2799" />
      </ReferenceList>
    </ExplicitFormula>
    <ExplicitFormula id="2804">
      <Equation>(1-F1)*F2*F3</Equation>
      <ReferenceList>
        <R alias="F1" id="2795" />
        <R alias="F2" id="2797" />
        <R alias="F3" id="2799" />
      </ReferenceList>
    </ExplicitFormula>
    <ExplicitFormula id="2806">
      <Equation>F1*(1-F2)*F3</Equation>
      <ReferenceList>
        <R alias="F1" id="2795" />
        <R alias="F2" id="2797" />
        <R alias="F3" id="2799" />
      </ReferenceList>
    </ExplicitFormula>
    <ExplicitFormula id="2808">
      <Equation>F1*F2*(1-F3)</Equation>
      <ReferenceList>
        <R alias="F1" id="2795" />
        <R alias="F2" id="2797" />
        <R alias="F3" id="2799" />
      </ReferenceList>
    </ExplicitFormula>
    <ExplicitFormula id="2810">
      <Equation>(1-F1)*(1-F2)*F3</Equation>
      <ReferenceList>
        <R alias="F1" id="2795" />
        <R alias="F2" id="2797" />
        <R alias="F3" id="2799" />
      </ReferenceList>
    </ExplicitFormula>
    <ExplicitFormula id="2812">
      <Equation>(1-F1)*F2*(1-F3)</Equation>
      <ReferenceList>
        <R alias="F1" id="2795" />
        <R alias="F2" id="2797" />
        <R alias="F3" id="2799" />
      </ReferenceList>
    </ExplicitFormula>
    <ExplicitFormula id="2815">
      <Equation>Solubility * Solubility_pKa_REFpH_Factor / Solubility_pKa_pH_Factor</Equation>
      <ReferenceList>
        <R alias="Solubility_pKa_pH_Factor" id="2814" />
        <R alias="Solubility" id="1640" />
        <R alias="Solubility_pKa_REFpH_Factor" id="1641" />
      </ReferenceList>
    </ExplicitFormula>
    <ExplicitFormula id="2817">
      <Equation>F1*(1-F2)*(1-F3)</Equation>
      <ReferenceList>
        <R alias="F1" id="2795" />
        <R alias="F2" id="2797" />
        <R alias="F3" id="2799" />
      </ReferenceList>
    </ExplicitFormula>
    <ExplicitFormula id="2819">
      <Equation>K1+K2/base^(CT0^2)+K3/base^(CT1^2)+K4/base^(CT2^2)+K5/base^max(CT0+CT1;-CT0-CT1)+K6/base^max(CT0+CT2;-CT0-CT2)+K7/base^max(CT1+CT2;-CT1-CT2)+K8/base^max(CT0+CT1+CT2;-CT0-CT1-CT2)</Equation>
      <ReferenceList>
        <R alias="K1" id="2801" />
        <R alias="K2" id="2803" />
        <R alias="K3" id="2805" />
        <R alias="K4" id="2807" />
        <R alias="K5" id="2809" />
        <R alias="K6" id="2811" />
        <R alias="K7" id="2816" />
        <R alias="K8" id="2818" />
        <R alias="CT0" id="1611" />
        <R alias="CT1" id="1616" />
        <R alias="CT2" id="1625" />
        <R alias="base" id="1637" />
      </ReferenceList>
    </ExplicitFormula>
    <ExplicitFormula id="2820">
      <Equation>(1-F1)*(1-F2)*(1-F3)</Equation>
      <ReferenceList>
        <R alias="F1" id="2795" />
        <R alias="F2" id="2797" />
        <R alias="F3" id="2799" />
      </ReferenceList>
    </ExplicitFormula>
    <ExplicitFormula id="2822">
      <Equation>min(Solubility/MW ; M/Liquid)</Equation>
      <ReferenceList>
        <R alias="M" id="2785" />
        <R alias="Solubility" id="2813" />
        <R alias="MW" id="1648" />
        <R alias="Liquid" id="2739" />
      </ReferenceList>
    </ExplicitFormula>
    <ExplicitFormula id="2824">
      <Equation>OralDrugMass&gt;0.0 ?  MassAbsorbed/OralDrugMass : 0</Equation>
      <ReferenceList>
        <R alias="MassAbsorbed" id="2788" />
        <R alias="OralDrugMass" id="1768" />
      </ReferenceList>
    </ExplicitFormula>
    <ExplicitFormula id="2827">
      <Equation>V&gt;0 ? M/V : 0</Equation>
      <ReferenceList>
        <R alias="M" id="2825" />
        <R alias="V" id="2727" />
      </ReferenceList>
    </ExplicitFormula>
    <ExplicitFormula id="2829">
      <Equation>TotalDrugMass&gt;0 ? M/TotalDrugMass : 0</Equation>
      <ReferenceList>
        <R alias="M" id="2825" />
        <R alias="TotalDrugMass" id="177" />
      </ReferenceList>
    </ExplicitFormula>
    <ExplicitFormula id="2832">
      <Equation>-(CP * kcat * V * K_water * C / (Km + K_water * C))</Equation>
      <ReferenceList>
        <R alias="V" id="2727" />
        <R alias="CP" id="2781" />
        <R alias="C" id="2786" />
        <R alias="K_water" id="2794" />
        <R alias="kcat" id="2830" />
        <R alias="Km" id="2831" />
      </ReferenceList>
    </ExplicitFormula>
    <ExplicitFormula id="2833">
      <Equation>CP * kcat * V * K_water * C / (Km + K_water * C)</Equation>
      <ReferenceList>
        <R alias="V" id="2727" />
        <R alias="CP" id="2781" />
        <R alias="C" id="2786" />
        <R alias="K_water" id="2794" />
        <R alias="kcat" id="2830" />
        <R alias="Km" id="2831" />
      </ReferenceList>
    </ExplicitFormula>
    <ExplicitFormula id="2835">
      <Equation>kcat * kcat_interaction_factor</Equation>
      <ReferenceList>
        <R alias="kcat_interaction_factor" id="2834" />
        <R alias="kcat" id="184" />
      </ReferenceList>
    </ExplicitFormula>
    <ExplicitFormula id="2837">
      <Equation>Km * Km_interaction_factor</Equation>
      <ReferenceList>
        <R alias="Km_interaction_factor" id="2836" />
        <R alias="Km" id="187" />
      </ReferenceList>
    </ExplicitFormula>
    <ExplicitFormula id="2839">
      <Equation>V_Intestine * 0.055</Equation>
      <ReferenceList>
        <R alias="V_Intestine" id="2252" />
      </ReferenceList>
    </ExplicitFormula>
    <ExplicitFormula id="2842">
      <Equation>Volume</Equation>
      <ReferenceList>
        <R alias="Volume" id="2841" />
      </ReferenceList>
    </ExplicitFormula>
    <ExplicitFormula id="2846">
      <Equation>Ageom*AeffFactor*AeffVariabilityFactor</Equation>
      <ReferenceList>
        <R alias="AeffFactor" id="2844" />
        <R alias="Ageom" id="2845" />
        <R alias="AeffVariabilityFactor" id="1544" />
      </ReferenceList>
    </ExplicitFormula>
    <ExplicitFormula id="2850">
      <Equation>PI*(r1*r1+r1*r2+r2*r2)/3*L</Equation>
      <ReferenceList>
        <R alias="r2" id="2847" />
        <R alias="L" id="2848" />
        <R alias="r1" id="2849" />
      </ReferenceList>
    </ExplicitFormula>
    <ExplicitFormula id="2853">
      <Equation>r2_p0 + Height*r2_p1</Equation>
      <ReferenceList>
        <R alias="Height" id="64" />
        <R alias="r2_p0" id="2851" />
        <R alias="r2_p1" id="2852" />
      </ReferenceList>
    </ExplicitFormula>
    <ExplicitFormula id="2855">
      <Equation>(FillLevel&lt;0.9?1:1/(1+exp((FillLevel-1)/0.01)))</Equation>
      <ReferenceList>
        <R alias="FillLevel" id="2854" />
      </ReferenceList>
    </ExplicitFormula>
    <ExplicitFormula id="2857">
      <Equation>Liquid/V</Equation>
      <ReferenceList>
        <R alias="Liquid" id="2856" />
        <R alias="V" id="2841" />
      </ReferenceList>
    </ExplicitFormula>
    <ExplicitFormula id="2858">
      <Equation>PI*(r1+r2)*L</Equation>
      <ReferenceList>
        <R alias="r2" id="2847" />
        <R alias="L" id="2848" />
        <R alias="r1" id="2849" />
      </ReferenceList>
    </ExplicitFormula>
    <ExplicitFormula id="2861">
      <Equation>LuminalVelocity/LITT_fact</Equation>
      <ReferenceList>
        <R alias="LuminalVelocity" id="2860" />
        <R alias="LITT_fact" id="2261" />
      </ReferenceList>
    </ExplicitFormula>
    <ExplicitFormula id="2864">
      <Equation>L_p0 + Height*L_p1</Equation>
      <ReferenceList>
        <R alias="Height" id="64" />
        <R alias="L_p0" id="2862" />
        <R alias="L_p1" id="2863" />
      </ReferenceList>
    </ExplicitFormula>
    <ExplicitFormula id="2866">
      <Equation>V*SteadyStateFillLevel</Equation>
      <ReferenceList>
        <R alias="SteadyStateFillLevel" id="2865" />
        <R alias="V" id="2841" />
      </ReferenceList>
    </ExplicitFormula>
    <ExplicitFormula id="2869">
      <Equation>OralApplicationsEnabled ? LT_colsigm - LT_rect + Inflow*FillLevelFlag : 0</Equation>
      <ReferenceList>
        <R alias="FillLevelFlag" id="2750" />
        <R alias="LT_rect" id="2867" />
        <R alias="Inflow" id="2868" />
        <R alias="LT_colsigm" id="2748" />
        <R alias="OralApplicationsEnabled" id="1541" />
      </ReferenceList>
    </ExplicitFormula>
    <ExplicitFormula id="2870">
      <Equation>w*Liquid</Equation>
      <ReferenceList>
        <R alias="w" id="2859" />
        <R alias="Liquid" id="2856" />
      </ReferenceList>
    </ExplicitFormula>
    <ExplicitFormula id="2873">
      <Equation>r1_p0 + Height*r1_p1</Equation>
      <ReferenceList>
        <R alias="Height" id="64" />
        <R alias="r1_p0" id="2871" />
        <R alias="r1_p1" id="2872" />
      </ReferenceList>
    </ExplicitFormula>
    <ExplicitFormula id="2874">
      <Equation>0.00071247*V</Equation>
      <ReferenceList>
        <R alias="V" id="2841" />
      </ReferenceList>
    </ExplicitFormula>
    <ExplicitFormula id="2879">
      <Equation>Thickness_p1 + Thickness_p2*(1-exp(Thickness_p3*Height))</Equation>
      <ReferenceList>
        <R alias="Height" id="64" />
        <R alias="Thickness_p1" id="2876" />
        <R alias="Thickness_p2" id="2877" />
        <R alias="Thickness_p3" id="2878" />
      </ReferenceList>
    </ExplicitFormula>
    <ExplicitFormula id="2881">
      <Equation>(k_p*alpha_p*V_p+inflow-k*alpha*V)/(alpha*V)</Equation>
      <ReferenceList>
        <R alias="alpha" id="2865" />
        <R alias="k" id="2859" />
        <R alias="inflow" id="2868" />
        <R alias="V" id="2841" />
        <R alias="alpha_p" id="2725" />
        <R alias="k_p" id="2721" />
        <R alias="V_p" id="2727" />
      </ReferenceList>
    </ExplicitFormula>
    <ExplicitFormula id="2884">
      <Equation>3.56</Equation>
    </ExplicitFormula>
    <ExplicitFormula id="2887">
      <Equation>M_0</Equation>
      <ReferenceList>
        <R alias="M_0" id="2886" />
      </ReferenceList>
    </ExplicitFormula>
    <ExplicitFormula id="2892">
      <Equation>ln(2)/tHalf</Equation>
      <ReferenceList>
        <R alias="tHalf" id="2891" />
      </ReferenceList>
    </ExplicitFormula>
    <ExplicitFormula id="2894">
      <Equation>rel_exp_norm</Equation>
      <ReferenceList>
        <R alias="rel_exp_norm" id="2889" />
      </ReferenceList>
    </ExplicitFormula>
    <ExplicitFormula id="2896">
      <Equation>rel_exp_out * AF * f_onto * ProteinContainerVolume</Equation>
      <ReferenceList>
        <R alias="f_onto" id="2895" />
        <R alias="rel_exp_out" id="2893" />
        <R alias="AF" id="154" />
        <R alias="ProteinContainerVolume" id="2840" />
      </ReferenceList>
    </ExplicitFormula>
    <ExplicitFormula id="2898">
      <Equation>V&gt;0 ? M/V : 0</Equation>
      <ReferenceList>
        <R alias="M" id="2885" />
        <R alias="V" id="2841" />
      </ReferenceList>
    </ExplicitFormula>
    <ExplicitFormula id="2899">
      <Equation>f_onto</Equation>
      <ReferenceList>
        <R alias="f_onto" id="1603" />
      </ReferenceList>
    </ExplicitFormula>
    <ExplicitFormula id="2900">
      <Equation>tHalf</Equation>
      <ReferenceList>
        <R alias="tHalf" id="1605" />
      </ReferenceList>
    </ExplicitFormula>
    <ExplicitFormula id="2903">
      <Equation>V&gt;0 ? M/V : 0</Equation>
      <ReferenceList>
        <R alias="M" id="2901" />
        <R alias="V" id="2841" />
      </ReferenceList>
    </ExplicitFormula>
    <ExplicitFormula id="2909">
      <Equation>PassiveRates_para+PassiveRates_trans-(ActiveRates_para+ActiveRates_trans)</Equation>
      <ReferenceList>
        <R alias="ActiveRates_para" id="2905" />
        <R alias="ActiveRates_trans" id="2906" />
        <R alias="PassiveRates_para" id="2907" />
        <R alias="PassiveRates_trans" id="2908" />
      </ReferenceList>
    </ExplicitFormula>
    <ExplicitFormula id="2912">
      <Equation>CT0 != CT_NEUTRAL ?  1/(1+10^(CT0*(pKa_0-pH))) : 1</Equation>
      <ReferenceList>
        <R alias="CT0" id="1611" />
        <R alias="CT_NEUTRAL" id="1612" />
        <R alias="pKa_0" id="1613" />
        <R alias="pH" id="2882" />
      </ReferenceList>
    </ExplicitFormula>
    <ExplicitFormula id="2914">
      <Equation>CT1 != CT_NEUTRAL ?  1/(1+10^(CT1*(pKa_1-pH))) : 1</Equation>
      <ReferenceList>
        <R alias="CT1" id="1616" />
        <R alias="CT_NEUTRAL" id="1612" />
        <R alias="pKa_1" id="1617" />
        <R alias="pH" id="2882" />
      </ReferenceList>
    </ExplicitFormula>
    <ExplicitFormula id="2916">
      <Equation>CT2 != CT_NEUTRAL ?  1/(1+10^(CT2*(pKa_2-pH))) : 1</Equation>
      <ReferenceList>
        <R alias="CT2" id="1625" />
        <R alias="CT_NEUTRAL" id="1612" />
        <R alias="pKa_2" id="1626" />
        <R alias="pH" id="2882" />
      </ReferenceList>
    </ExplicitFormula>
    <ExplicitFormula id="2926">
      <Equation>K1+K2/base^(CT0^2)+K3/base^(CT1^2)+K4/base^(CT2^2)+K5/base^max(CT0+CT1;-CT0-CT1)+K6/base^max(CT0+CT2;-CT0-CT2)+K7/base^max(CT1+CT2;-CT1-CT2)+K8/base^max(CT0+CT1+CT2;-CT0-CT1-CT2)</Equation>
      <ReferenceList>
        <R alias="K1" id="2918" />
        <R alias="K2" id="2919" />
        <R alias="K3" id="2920" />
        <R alias="K4" id="2921" />
        <R alias="K5" id="2922" />
        <R alias="K6" id="2923" />
        <R alias="K7" id="2924" />
        <R alias="K8" id="2925" />
        <R alias="CT0" id="1611" />
        <R alias="CT1" id="1616" />
        <R alias="CT2" id="1625" />
        <R alias="base" id="1637" />
      </ReferenceList>
    </ExplicitFormula>
    <ExplicitFormula id="2927">
      <Equation>F1*F2*F3</Equation>
      <ReferenceList>
        <R alias="F1" id="2911" />
        <R alias="F2" id="2913" />
        <R alias="F3" id="2915" />
      </ReferenceList>
    </ExplicitFormula>
    <ExplicitFormula id="2928">
      <Equation>(1-F1)*F2*F3</Equation>
      <ReferenceList>
        <R alias="F1" id="2911" />
        <R alias="F2" id="2913" />
        <R alias="F3" id="2915" />
      </ReferenceList>
    </ExplicitFormula>
    <ExplicitFormula id="2929">
      <Equation>F1*(1-F2)*F3</Equation>
      <ReferenceList>
        <R alias="F1" id="2911" />
        <R alias="F2" id="2913" />
        <R alias="F3" id="2915" />
      </ReferenceList>
    </ExplicitFormula>
    <ExplicitFormula id="2930">
      <Equation>F1*F2*(1-F3)</Equation>
      <ReferenceList>
        <R alias="F1" id="2911" />
        <R alias="F2" id="2913" />
        <R alias="F3" id="2915" />
      </ReferenceList>
    </ExplicitFormula>
    <ExplicitFormula id="2931">
      <Equation>(1-F1)*(1-F2)*F3</Equation>
      <ReferenceList>
        <R alias="F1" id="2911" />
        <R alias="F2" id="2913" />
        <R alias="F3" id="2915" />
      </ReferenceList>
    </ExplicitFormula>
    <ExplicitFormula id="2932">
      <Equation>(1-F1)*F2*(1-F3)</Equation>
      <ReferenceList>
        <R alias="F1" id="2911" />
        <R alias="F2" id="2913" />
        <R alias="F3" id="2915" />
      </ReferenceList>
    </ExplicitFormula>
    <ExplicitFormula id="2933">
      <Equation>F1*(1-F2)*(1-F3)</Equation>
      <ReferenceList>
        <R alias="F1" id="2911" />
        <R alias="F2" id="2913" />
        <R alias="F3" id="2915" />
      </ReferenceList>
    </ExplicitFormula>
    <ExplicitFormula id="2934">
      <Equation>(1-F1)*(1-F2)*(1-F3)</Equation>
      <ReferenceList>
        <R alias="F1" id="2911" />
        <R alias="F2" id="2913" />
        <R alias="F3" id="2915" />
      </ReferenceList>
    </ExplicitFormula>
    <ExplicitFormula id="2936">
      <Equation>Solubility * Solubility_pKa_REFpH_Factor / Solubility_pKa_pH_Factor</Equation>
      <ReferenceList>
        <R alias="Solubility_pKa_pH_Factor" id="2917" />
        <R alias="Solubility" id="1640" />
        <R alias="Solubility_pKa_REFpH_Factor" id="1641" />
      </ReferenceList>
    </ExplicitFormula>
    <ExplicitFormula id="2938">
      <Equation>min(Solubility/MW ; M/Liquid)</Equation>
      <ReferenceList>
        <R alias="M" id="2901" />
        <R alias="Solubility" id="2935" />
        <R alias="MW" id="1648" />
        <R alias="Liquid" id="2856" />
      </ReferenceList>
    </ExplicitFormula>
    <ExplicitFormula id="2940">
      <Equation>OralDrugMass&gt;0.0 ?  MassAbsorbed/OralDrugMass : 0</Equation>
      <ReferenceList>
        <R alias="MassAbsorbed" id="2904" />
        <R alias="OralDrugMass" id="1768" />
      </ReferenceList>
    </ExplicitFormula>
    <ExplicitFormula id="2943">
      <Equation>V&gt;0 ? M/V : 0</Equation>
      <ReferenceList>
        <R alias="M" id="2941" />
        <R alias="V" id="2841" />
      </ReferenceList>
    </ExplicitFormula>
    <ExplicitFormula id="2945">
      <Equation>TotalDrugMass&gt;0 ? M/TotalDrugMass : 0</Equation>
      <ReferenceList>
        <R alias="M" id="2941" />
        <R alias="TotalDrugMass" id="177" />
      </ReferenceList>
    </ExplicitFormula>
    <ExplicitFormula id="2948">
      <Equation>-(CP * kcat * V * K_water * C / (Km + K_water * C))</Equation>
      <ReferenceList>
        <R alias="V" id="2841" />
        <R alias="CP" id="2897" />
        <R alias="C" id="2902" />
        <R alias="K_water" id="2910" />
        <R alias="kcat" id="2946" />
        <R alias="Km" id="2947" />
      </ReferenceList>
    </ExplicitFormula>
    <ExplicitFormula id="2949">
      <Equation>CP * kcat * V * K_water * C / (Km + K_water * C)</Equation>
      <ReferenceList>
        <R alias="V" id="2841" />
        <R alias="CP" id="2897" />
        <R alias="C" id="2902" />
        <R alias="K_water" id="2910" />
        <R alias="kcat" id="2946" />
        <R alias="Km" id="2947" />
      </ReferenceList>
    </ExplicitFormula>
    <ExplicitFormula id="2951">
      <Equation>kcat * kcat_interaction_factor</Equation>
      <ReferenceList>
        <R alias="kcat_interaction_factor" id="2950" />
        <R alias="kcat" id="184" />
      </ReferenceList>
    </ExplicitFormula>
    <ExplicitFormula id="2953">
      <Equation>Km * Km_interaction_factor</Equation>
      <ReferenceList>
        <R alias="Km_interaction_factor" id="2952" />
        <R alias="Km" id="187" />
      </ReferenceList>
    </ExplicitFormula>
    <ExplicitFormula id="2955">
      <Equation>OralApplicationsEnabled ? LT_rec : 0</Equation>
      <ReferenceList>
        <R alias="LT_rec" id="2867" />
        <R alias="OralApplicationsEnabled" id="1541" />
      </ReferenceList>
    </ExplicitFormula>
    <ExplicitFormula id="2959">
      <Equation>V&gt;0 ? M/V : 0</Equation>
      <ReferenceList>
        <R alias="M" id="2957" />
        <R alias="V" id="2956" />
      </ReferenceList>
    </ExplicitFormula>
    <ExplicitFormula id="2961">
      <Equation>TotalDrugMass&gt;0 ? M/TotalDrugMass : 0</Equation>
      <ReferenceList>
        <R alias="M" id="2957" />
        <R alias="TotalDrugMass" id="177" />
      </ReferenceList>
    </ExplicitFormula>
    <ExplicitFormula id="2964">
      <Equation>TotalOralDrugMass &gt; 0 ? (M_sto + M_duo + M_uje + M_lje + M_uil + M_lil + M_cae + M_colasc + M_coltrans + M_coldesc + M_colsigm + M_rect + M_fec + Mabs_Mucosa) / TotalOralDrugMass : 0</Equation>
      <ReferenceList>
        <R alias="M_cae" id="2317" />
        <R alias="M_colasc" id="2434" />
        <R alias="M_coldesc" id="2668" />
        <R alias="M_colsigm" id="2785" />
        <R alias="M_coltrans" id="2551" />
        <R alias="M_duo" id="1729" />
        <R alias="M_fec" id="2957" />
        <R alias="M_lil" id="2198" />
        <R alias="M_lje" id="1964" />
        <R alias="M_rect" id="2901" />
        <R alias="M_sto" id="1607" />
        <R alias="M_uil" id="2081" />
        <R alias="M_uje" id="1847" />
        <R alias="Mabs_Mucosa" id="2963" />
        <R alias="TotalOralDrugMass" id="1768" />
      </ReferenceList>
    </ExplicitFormula>
    <ExplicitFormula id="2966">
      <Equation>OralDrugMass&gt;0.0 ?  MassAbsorbed/OralDrugMass : 0</Equation>
      <ReferenceList>
        <R alias="MassAbsorbed" id="2963" />
        <R alias="OralDrugMass" id="1768" />
      </ReferenceList>
    </ExplicitFormula>
    <ExplicitFormula id="2969">
      <Equation>Volume * Density</Equation>
      <ReferenceList>
        <R alias="Density" id="2967" />
        <R alias="Volume" id="2968" />
      </ReferenceList>
    </ExplicitFormula>
    <ExplicitFormula id="2972">
      <Equation>SA_pls_int*d_endo</Equation>
      <ReferenceList>
        <R alias="d_endo" id="79" />
        <R alias="SA_pls_int" id="2971" />
      </ReferenceList>
    </ExplicitFormula>
    <ExplicitFormula id="2974">
      <Equation>0.00000000543*(BW/0.02)^0.75</Equation>
      <ReferenceList>
        <R alias="BW" id="39" />
      </ReferenceList>
    </ExplicitFormula>
    <ExplicitFormula id="2976">
      <Equation>0.000000066*BW/0.02</Equation>
      <ReferenceList>
        <R alias="BW" id="39" />
      </ReferenceList>
    </ExplicitFormula>
    <ExplicitFormula id="2980">
      <Equation>1 - f_int - f_vas</Equation>
      <ReferenceList>
        <R alias="f_int" id="2978" />
        <R alias="f_vas" id="2979" />
      </ReferenceList>
    </ExplicitFormula>
    <ExplicitFormula id="2983">
      <Equation>Qspec * Weight</Equation>
      <ReferenceList>
        <R alias="Qspec" id="2982" />
        <R alias="Weight" id="56" />
      </ReferenceList>
    </ExplicitFormula>
    <ExplicitFormula id="3009">
      <Equation>0.180702288895577</Equation>
    </ExplicitFormula>
    <ExplicitFormula id="3010">
      <Equation>0.36671306022</Equation>
    </ExplicitFormula>
    <ExplicitFormula id="3012">
      <Equation>Volume</Equation>
      <ReferenceList>
        <R alias="Volume" id="19" />
      </ReferenceList>
    </ExplicitFormula>
    <ExplicitFormula id="3013">
      <Equation>f_vas*(1-HCT)*V_org</Equation>
      <ReferenceList>
        <R alias="f_vas" id="2979" />
        <R alias="V_org" id="2968" />
        <R alias="HCT" id="100" />
      </ReferenceList>
    </ExplicitFormula>
    <ExplicitFormula id="3016">
      <Equation>M_0</Equation>
      <ReferenceList>
        <R alias="M_0" id="3015" />
      </ReferenceList>
    </ExplicitFormula>
    <ExplicitFormula id="3018">
      <Equation>rel_exp_pls</Equation>
      <ReferenceList>
        <R alias="rel_exp_pls" id="143" />
      </ReferenceList>
    </ExplicitFormula>
    <ExplicitFormula id="3020">
      <Equation>rel_exp_pls_norm</Equation>
      <ReferenceList>
        <R alias="rel_exp_pls_norm" id="146" />
      </ReferenceList>
    </ExplicitFormula>
    <ExplicitFormula id="3023">
      <Equation>ln(2)/tHalf</Equation>
      <ReferenceList>
        <R alias="tHalf" id="3022" />
      </ReferenceList>
    </ExplicitFormula>
    <ExplicitFormula id="3025">
      <Equation>rel_exp_norm</Equation>
      <ReferenceList>
        <R alias="rel_exp_norm" id="3019" />
      </ReferenceList>
    </ExplicitFormula>
    <ExplicitFormula id="3027">
      <Equation>rel_exp_out * AF * f_onto * ProteinContainerVolume</Equation>
      <ReferenceList>
        <R alias="f_onto" id="3026" />
        <R alias="rel_exp_out" id="3024" />
        <R alias="AF" id="154" />
        <R alias="ProteinContainerVolume" id="3011" />
      </ReferenceList>
    </ExplicitFormula>
    <ExplicitFormula id="3029">
      <Equation>V&gt;0 ? M/V : 0</Equation>
      <ReferenceList>
        <R alias="M" id="3014" />
        <R alias="V" id="19" />
      </ReferenceList>
    </ExplicitFormula>
    <ExplicitFormula id="3030">
      <Equation>f_onto</Equation>
      <ReferenceList>
        <R alias="f_onto" id="158" />
      </ReferenceList>
    </ExplicitFormula>
    <ExplicitFormula id="3031">
      <Equation>tHalf</Equation>
      <ReferenceList>
        <R alias="tHalf" id="160" />
      </ReferenceList>
    </ExplicitFormula>
    <ExplicitFormula id="3033">
      <Equation>V&gt;0 ? M/V : 0</Equation>
      <ReferenceList>
        <R alias="M" id="3014" />
        <R alias="V" id="19" />
      </ReferenceList>
    </ExplicitFormula>
    <ExplicitFormula id="3036">
      <Equation>V&gt;0 ? M/V : 0</Equation>
      <ReferenceList>
        <R alias="M" id="3034" />
        <R alias="V" id="19" />
      </ReferenceList>
    </ExplicitFormula>
    <ExplicitFormula id="3038">
      <Equation>fu</Equation>
      <ReferenceList>
        <R alias="fu" id="126" />
      </ReferenceList>
    </ExplicitFormula>
    <ExplicitFormula id="3040">
      <Equation>V&gt;0 ? M/V : 0</Equation>
      <ReferenceList>
        <R alias="M" id="3034" />
        <R alias="V" id="19" />
      </ReferenceList>
    </ExplicitFormula>
    <ExplicitFormula id="3043">
      <Equation>V&gt;0 ? M/V : 0</Equation>
      <ReferenceList>
        <R alias="M" id="3041" />
        <R alias="V" id="19" />
      </ReferenceList>
    </ExplicitFormula>
    <ExplicitFormula id="3045">
      <Equation>TotalDrugMass&gt;0 ? M/TotalDrugMass : 0</Equation>
      <ReferenceList>
        <R alias="M" id="3041" />
        <R alias="TotalDrugMass" id="177" />
      </ReferenceList>
    </ExplicitFormula>
    <ExplicitFormula id="3048">
      <Equation>-(CP * kcat * V * K_water * C / (Km + K_water * C))</Equation>
      <ReferenceList>
        <R alias="V" id="19" />
[truncated: 2,310,274 more chars]
