# Supplementary material for: A Comparative Analysis of Drug-Induced Hepatotoxicity in Clinically Relevant Situations
Source: PLoS Comput Biol. 2017 Feb 2;13(2):e1005280. doi: 10.1371/journal.pcbi.1005280 (PMC5289425; doi:10.1371/journal.pcbi.1005280)
Supplement: S1 Model Files — (ZIP) [file pcbi.1005280.s019.zip › csa_ref_po_10mgkg.xml]

<?xml version="1.0" encoding="utf-8"?>
<Simulation objectPathDelimiter="|" version="4" xmlns="http://www.systems-biology.com">
  <ObserverList>
    <Observer id="105" entityId="TMOJcVBMfUyfRTApP7CD2w" name="Blood Cells" path="csa_ref_po_10mgkg|Organism|PeripheralVenousBlood|cyclosporine_A|Blood Cells" unit="µmol/l" persistable="0" formulaId="116" />
    <Observer id="117" entityId="FoubYezaF0SrXrJ2_GWdVw" name="Plasma (Peripheral Venous Blood)" path="csa_ref_po_10mgkg|Organism|PeripheralVenousBlood|cyclosporine_A|Plasma (Peripheral Venous Blood)" unit="µmol/l" persistable="1" formulaId="123" />
    <Observer id="124" entityId="6ufUmLva00CHAUCwmD8p7w" name="Plasma Unbound (Peripheral Venous Blood)" path="csa_ref_po_10mgkg|Organism|PeripheralVenousBlood|cyclosporine_A|Plasma Unbound (Peripheral Venous Blood)" unit="µmol/l" persistable="0" formulaId="126" />
    <Observer id="127" entityId="2cUreFHfmEW4uFlXboHmrA" name="Whole Blood (Peripheral Venous Blood)" path="csa_ref_po_10mgkg|Organism|PeripheralVenousBlood|cyclosporine_A|Whole Blood (Peripheral Venous Blood)" unit="µmol/l" persistable="0" formulaId="128" />
    <Observer id="161" entityId="j0lBinol_UeRSFxgKcV2rA" name="Concentration in container" path="csa_ref_po_10mgkg|Organism|VenousBlood|Plasma|CYP3A4|Concentration in container" unit="µmol/l" persistable="0" formulaId="162" />
    <Observer id="168" entityId="aIlo8VB2NUaljR2yz4dTKg" name="Concentration in container" path="csa_ref_po_10mgkg|Organism|VenousBlood|Plasma|cyclosporine_A|Concentration in container" unit="µmol/l" persistable="1" formulaId="169" />
    <Observer id="170" entityId="VZ5sBccU3U6BMDBReU_DCw" name="Plasma Unbound" path="csa_ref_po_10mgkg|Organism|VenousBlood|Plasma|cyclosporine_A|Plasma Unbound" unit="µmol/l" persistable="0" formulaId="171" />
    <Observer id="175" entityId="fBDVZ9w1o0umbr5z9VsVsA" name="Fraction of dose-cyclosporine_A" path="csa_ref_po_10mgkg|Organism|VenousBlood|Plasma|cyclosporine_A-CYP3A4 Metabolite|Fraction of dose-cyclosporine_A" persistable="0" formulaId="177" />
    <Observer id="212" entityId="vEpJnwuqdkSYWP96NAI7vw" name="Concentration in container" path="csa_ref_po_10mgkg|Organism|VenousBlood|BloodCells|CYP3A4|Concentration in container" unit="µmol/l" persistable="0" formulaId="213" />
    <Observer id="220" entityId="wTDKc4TmwEKl-kVeovAc7g" name="Concentration in container" path="csa_ref_po_10mgkg|Organism|VenousBlood|BloodCells|cyclosporine_A|Concentration in container" unit="µmol/l" persistable="0" formulaId="221" />
    <Observer id="225" entityId="YYmOIdm7O02zgu1snM6rbQ" name="Fraction of dose-cyclosporine_A" path="csa_ref_po_10mgkg|Organism|VenousBlood|BloodCells|cyclosporine_A-CYP3A4 Metabolite|Fraction of dose-cyclosporine_A" persistable="0" formulaId="226" />
    <Observer id="235" entityId="3vpNABcWS0KIAl3kPr5qng" name="Whole Blood" path="csa_ref_po_10mgkg|Organism|VenousBlood|cyclosporine_A|Whole Blood" unit="µmol/l" persistable="0" formulaId="236" />
    <Observer id="264" entityId="ZBDQY4cYPk2Rww2MHDgo1w" name="Concentration in container" path="csa_ref_po_10mgkg|Organism|ArterialBlood|Plasma|CYP3A4|Concentration in container" unit="µmol/l" persistable="0" formulaId="265" />
    <Observer id="270" entityId="pLXxj4eMmUC8GTZ3rFaJUg" name="Concentration in container" path="csa_ref_po_10mgkg|Organism|ArterialBlood|Plasma|cyclosporine_A|Concentration in container" unit="µmol/l" persistable="0" formulaId="271" />
    <Observer id="272" entityId="eLjsN8U-WEGMltcDJ57Rew" name="Plasma Unbound" path="csa_ref_po_10mgkg|Organism|ArterialBlood|Plasma|cyclosporine_A|Plasma Unbound" unit="µmol/l" persistable="0" formulaId="273" />
    <Observer id="277" entityId="78Zrr4KBdE6GlGuKu0Bz3Q" name="Fraction of dose-cyclosporine_A" path="csa_ref_po_10mgkg|Organism|ArterialBlood|Plasma|cyclosporine_A-CYP3A4 Metabolite|Fraction of dose-cyclosporine_A" persistable="0" formulaId="278" />
    <Observer id="309" entityId="D671KE1dv0yonxZMWNaynQ" name="Concentration in container" path="csa_ref_po_10mgkg|Organism|ArterialBlood|BloodCells|CYP3A4|Concentration in container" unit="µmol/l" persistable="0" formulaId="310" />
    <Observer id="315" entityId="Iu9q8ZhFgEOTTCBEKXkCBw" name="Concentration in container" path="csa_ref_po_10mgkg|Organism|ArterialBlood|BloodCells|cyclosporine_A|Concentration in container" unit="µmol/l" persistable="0" formulaId="316" />
    <Observer id="320" entityId="WEmRdVCockW7lqKKTCs0Uw" name="Fraction of dose-cyclosporine_A" path="csa_ref_po_10mgkg|Organism|ArterialBlood|BloodCells|cyclosporine_A-CYP3A4 Metabolite|Fraction of dose-cyclosporine_A" persistable="0" formulaId="321" />
    <Observer id="330" entityId="IPbjMiDKd0aDy99oog-uTQ" name="Whole Blood" path="csa_ref_po_10mgkg|Organism|ArterialBlood|cyclosporine_A|Whole Blood" unit="µmol/l" persistable="0" formulaId="331" />
    <Observer id="341" entityId="6agfFZJr20SGOnN8IMeV6w" name="Fraction excreted to bile" path="csa_ref_po_10mgkg|Organism|Gallbladder|cyclosporine_A|Fraction excreted to bile" persistable="0" formulaId="342" />
    <Observer id="408" entityId="teGnhNEhUk-VDQbs_MKQug" name="Concentration in container" path="csa_ref_po_10mgkg|Organism|Bone|Plasma|CYP3A4|Concentration in container" unit="µmol/l" persistable="0" formulaId="409" />
    <Observer id="414" entityId="yW-GiC5900SQwT3wK3OCsQ" name="Concentration in container" path="csa_ref_po_10mgkg|Organism|Bone|Plasma|cyclosporine_A|Concentration in container" unit="µmol/l" persistable="0" formulaId="415" />
    <Observer id="419" entityId="g-c0D8Ka0UyQVk3pFRws4g" name="Fraction of dose-cyclosporine_A" path="csa_ref_po_10mgkg|Organism|Bone|Plasma|cyclosporine_A-CYP3A4 Metabolite|Fraction of dose-cyclosporine_A" persistable="0" formulaId="420" />
    <Observer id="451" entityId="F2OrBHY_5UGGdMOOgNmBkQ" name="Concentration in container" path="csa_ref_po_10mgkg|Organism|Bone|BloodCells|CYP3A4|Concentration in container" unit="µmol/l" persistable="0" formulaId="452" />
    <Observer id="457" entityId="h3wTYcG3gE2I0g96xv9ZFw" name="Concentration in container" path="csa_ref_po_10mgkg|Organism|Bone|BloodCells|cyclosporine_A|Concentration in container" unit="µmol/l" persistable="0" formulaId="458" />
    <Observer id="462" entityId="s6cxLQ_LkU-0eyFpehhgHQ" name="Fraction of dose-cyclosporine_A" path="csa_ref_po_10mgkg|Organism|Bone|BloodCells|cyclosporine_A-CYP3A4 Metabolite|Fraction of dose-cyclosporine_A" persistable="0" formulaId="463" />
    <Observer id="484" entityId="u-CfNi3IMEaSmoT1Y1TaMg" name="Concentration in container" path="csa_ref_po_10mgkg|Organism|Bone|Interstitial|cyclosporine_A|Concentration in container" unit="µmol/l" persistable="0" formulaId="485" />
    <Observer id="507" entityId="r3AqxENfsEifmpXxecLdxg" name="Concentration in container" path="csa_ref_po_10mgkg|Organism|Bone|Intracellular|CYP3A4|Concentration in container" unit="µmol/l" persistable="0" formulaId="508" />
    <Observer id="515" entityId="K4JeEQFlTUalQ0ulr928JA" name="Concentration in container" path="csa_ref_po_10mgkg|Organism|Bone|Intracellular|cyclosporine_A|Concentration in container" unit="µmol/l" persistable="0" formulaId="516" />
    <Observer id="520" entityId="wtHSDW0K3ECkav7th9TSSw" name="Fraction of dose-cyclosporine_A" path="csa_ref_po_10mgkg|Organism|Bone|Intracellular|cyclosporine_A-CYP3A4 Metabolite|Fraction of dose-cyclosporine_A" persistable="0" formulaId="521" />
    <Observer id="530" entityId="mJv4dky2UkebQeJLCuNjpA" name="Interstitial Unbound" path="csa_ref_po_10mgkg|Organism|Bone|cyclosporine_A|Interstitial Unbound" unit="µmol/l" persistable="0" formulaId="531" />
    <Observer id="532" entityId="FivBVsSSLEiDwPZ1BC9asg" name="Intracellular Unbound" path="csa_ref_po_10mgkg|Organism|Bone|cyclosporine_A|Intracellular Unbound" unit="µmol/l" persistable="0" formulaId="533" />
    <Observer id="534" entityId="t3Wx-UsaiUuZrPJ3l6Cp3A" name="Tissue" path="csa_ref_po_10mgkg|Organism|Bone|cyclosporine_A|Tissue" unit="µmol/l" persistable="0" formulaId="535" />
    <Observer id="601" entityId="jk3m8_0_xECwbFdkduqZmA" name="Concentration in container" path="csa_ref_po_10mgkg|Organism|Brain|Plasma|CYP3A4|Concentration in container" unit="µmol/l" persistable="0" formulaId="602" />
    <Observer id="608" entityId="WqiewQcZw0G96VXIuE5tsQ" name="Concentration in container" path="csa_ref_po_10mgkg|Organism|Brain|Plasma|cyclosporine_A|Concentration in container" unit="µmol/l" persistable="0" formulaId="609" />
    <Observer id="613" entityId="21Qx-BcEw0eIWNZdESxAHA" name="Fraction of dose-cyclosporine_A" path="csa_ref_po_10mgkg|Organism|Brain|Plasma|cyclosporine_A-CYP3A4 Metabolite|Fraction of dose-cyclosporine_A" persistable="0" formulaId="614" />
    <Observer id="645" entityId="ZXkVrQ9pVk2JGNhA-tRRIQ" name="Concentration in container" path="csa_ref_po_10mgkg|Organism|Brain|BloodCells|CYP3A4|Concentration in container" unit="µmol/l" persistable="0" formulaId="646" />
    <Observer id="652" entityId="Id6Quwy1sEC7Gu5tM45TBw" name="Concentration in container" path="csa_ref_po_10mgkg|Organism|Brain|BloodCells|cyclosporine_A|Concentration in container" unit="µmol/l" persistable="0" formulaId="653" />
    <Observer id="657" entityId="Ddxu3X9BAkmON6IPzBdAYA" name="Fraction of dose-cyclosporine_A" path="csa_ref_po_10mgkg|Organism|Brain|BloodCells|cyclosporine_A-CYP3A4 Metabolite|Fraction of dose-cyclosporine_A" persistable="0" formulaId="658" />
    <Observer id="679" entityId="C-rgtm3iiUqs4ZSoMhrIrQ" name="Concentration in container" path="csa_ref_po_10mgkg|Organism|Brain|Interstitial|cyclosporine_A|Concentration in container" unit="µmol/l" persistable="0" formulaId="680" />
    <Observer id="702" entityId="c4UNaZbyyEKcxSHxBcIAxw" name="Concentration in container" path="csa_ref_po_10mgkg|Organism|Brain|Intracellular|CYP3A4|Concentration in container" unit="µmol/l" persistable="0" formulaId="703" />
    <Observer id="710" entityId="Mpw1zs1_OEq9GQNUhvoFhw" name="Concentration in container" path="csa_ref_po_10mgkg|Organism|Brain|Intracellular|cyclosporine_A|Concentration in container" unit="µmol/l" persistable="0" formulaId="711" />
    <Observer id="715" entityId="NpH50gXQK02kypM7NYL_Wg" name="Fraction of dose-cyclosporine_A" path="csa_ref_po_10mgkg|Organism|Brain|Intracellular|cyclosporine_A-CYP3A4 Metabolite|Fraction of dose-cyclosporine_A" persistable="0" formulaId="716" />
    <Observer id="725" entityId="sAnuzoEEo0ipultJvF0SSQ" name="Interstitial Unbound" path="csa_ref_po_10mgkg|Organism|Brain|cyclosporine_A|Interstitial Unbound" unit="µmol/l" persistable="0" formulaId="726" />
    <Observer id="727" entityId="0MFRRLmkHkKcUWBQ7vSQDQ" name="Intracellular Unbound" path="csa_ref_po_10mgkg|Organism|Brain|cyclosporine_A|Intracellular Unbound" unit="µmol/l" persistable="0" formulaId="728" />
    <Observer id="729" entityId="r29BNQv3GUO7VpPheJ7n1w" name="Tissue" path="csa_ref_po_10mgkg|Organism|Brain|cyclosporine_A|Tissue" unit="µmol/l" persistable="0" formulaId="730" />
    <Observer id="809" entityId="ju6lVBlXkEeaAx1rjzPshw" name="Concentration in container" path="csa_ref_po_10mgkg|Organism|Fat|Plasma|CYP3A4|Concentration in container" unit="µmol/l" persistable="0" formulaId="810" />
    <Observer id="815" entityId="BMHPJKePoU2HkR5qs0etOw" name="Concentration in container" path="csa_ref_po_10mgkg|Organism|Fat|Plasma|cyclosporine_A|Concentration in container" unit="µmol/l" persistable="0" formulaId="816" />
    <Observer id="820" entityId="TU8ZyUkpu0SP-bpiqCk5cA" name="Fraction of dose-cyclosporine_A" path="csa_ref_po_10mgkg|Organism|Fat|Plasma|cyclosporine_A-CYP3A4 Metabolite|Fraction of dose-cyclosporine_A" persistable="0" formulaId="821" />
    <Observer id="852" entityId="fFUhXuHZI0a_3qB-v38JQA" name="Concentration in container" path="csa_ref_po_10mgkg|Organism|Fat|BloodCells|CYP3A4|Concentration in container" unit="µmol/l" persistable="0" formulaId="853" />
    <Observer id="858" entityId="OCoQV22wMkSDkJYpIBgC9g" name="Concentration in container" path="csa_ref_po_10mgkg|Organism|Fat|BloodCells|cyclosporine_A|Concentration in container" unit="µmol/l" persistable="0" formulaId="859" />
    <Observer id="863" entityId="Q2p-tf4Ac0S7t7VbXtjSqg" name="Fraction of dose-cyclosporine_A" path="csa_ref_po_10mgkg|Organism|Fat|BloodCells|cyclosporine_A-CYP3A4 Metabolite|Fraction of dose-cyclosporine_A" persistable="0" formulaId="864" />
    <Observer id="885" entityId="j5CBcEAznEKO8Te2ISDjpA" name="Concentration in container" path="csa_ref_po_10mgkg|Organism|Fat|Interstitial|cyclosporine_A|Concentration in container" unit="µmol/l" persistable="0" formulaId="886" />
    <Observer id="908" entityId="5_FVskrMqUCK8XuRdeD_Hw" name="Concentration in container" path="csa_ref_po_10mgkg|Organism|Fat|Intracellular|CYP3A4|Concentration in container" unit="µmol/l" persistable="0" formulaId="909" />
    <Observer id="916" entityId="uxl5KVVzskGofMn-OPjUsA" name="Concentration in container" path="csa_ref_po_10mgkg|Organism|Fat|Intracellular|cyclosporine_A|Concentration in container" unit="µmol/l" persistable="0" formulaId="917" />
    <Observer id="921" entityId="ZfA7I3_xPEaORxNoPXoIOQ" name="Fraction of dose-cyclosporine_A" path="csa_ref_po_10mgkg|Organism|Fat|Intracellular|cyclosporine_A-CYP3A4 Metabolite|Fraction of dose-cyclosporine_A" persistable="0" formulaId="922" />
    <Observer id="931" entityId="hB1rkkxGwEiXBigZUdWqfQ" name="Interstitial Unbound" path="csa_ref_po_10mgkg|Organism|Fat|cyclosporine_A|Interstitial Unbound" unit="µmol/l" persistable="0" formulaId="932" />
    <Observer id="933" entityId="IhbZdFCQdkaPRg_ZDdqAfg" name="Intracellular Unbound" path="csa_ref_po_10mgkg|Organism|Fat|cyclosporine_A|Intracellular Unbound" unit="µmol/l" persistable="0" formulaId="934" />
    <Observer id="935" entityId="aowp_BBALE2xKJfSDS9Fmg" name="Tissue" path="csa_ref_po_10mgkg|Organism|Fat|cyclosporine_A|Tissue" unit="µmol/l" persistable="0" formulaId="936" />
    <Observer id="1002" entityId="WcWN63-sJEm-PhilZHFBvA" name="Concentration in container" path="csa_ref_po_10mgkg|Organism|Gonads|Plasma|CYP3A4|Concentration in container" unit="µmol/l" persistable="0" formulaId="1003" />
    <Observer id="1009" entityId="4dpU9S7LEUeF4w6p8NgdSw" name="Concentration in container" path="csa_ref_po_10mgkg|Organism|Gonads|Plasma|cyclosporine_A|Concentration in container" unit="µmol/l" persistable="0" formulaId="1010" />
    <Observer id="1014" entityId="rtCtbiIUek-f72YHBfJgAQ" name="Fraction of dose-cyclosporine_A" path="csa_ref_po_10mgkg|Organism|Gonads|Plasma|cyclosporine_A-CYP3A4 Metabolite|Fraction of dose-cyclosporine_A" persistable="0" formulaId="1015" />
    <Observer id="1046" entityId="gnw0sT457EOmwChxitgYiA" name="Concentration in container" path="csa_ref_po_10mgkg|Organism|Gonads|BloodCells|CYP3A4|Concentration in container" unit="µmol/l" persistable="0" formulaId="1047" />
    <Observer id="1053" entityId="LET0__wiYkGxYdr4chm9EQ" name="Concentration in container" path="csa_ref_po_10mgkg|Organism|Gonads|BloodCells|cyclosporine_A|Concentration in container" unit="µmol/l" persistable="0" formulaId="1054" />
    <Observer id="1058" entityId="ju2psIYS5Ea7Qyxm2qDUog" name="Fraction of dose-cyclosporine_A" path="csa_ref_po_10mgkg|Organism|Gonads|BloodCells|cyclosporine_A-CYP3A4 Metabolite|Fraction of dose-cyclosporine_A" persistable="0" formulaId="1059" />
    <Observer id="1080" entityId="tF5825bASEiZ2v2PaMUN5g" name="Concentration in container" path="csa_ref_po_10mgkg|Organism|Gonads|Interstitial|cyclosporine_A|Concentration in container" unit="µmol/l" persistable="0" formulaId="1081" />
    <Observer id="1103" entityId="Y0r7mcjbsUKOk95lyj-JTw" name="Concentration in container" path="csa_ref_po_10mgkg|Organism|Gonads|Intracellular|CYP3A4|Concentration in container" unit="µmol/l" persistable="0" formulaId="1104" />
    <Observer id="1111" entityId="elHrWp295EKyNV3OyXyDqg" name="Concentration in container" path="csa_ref_po_10mgkg|Organism|Gonads|Intracellular|cyclosporine_A|Concentration in container" unit="µmol/l" persistable="0" formulaId="1112" />
    <Observer id="1116" entityId="Vf7Qfw-fmkCXUFxIMKrhRA" name="Fraction of dose-cyclosporine_A" path="csa_ref_po_10mgkg|Organism|Gonads|Intracellular|cyclosporine_A-CYP3A4 Metabolite|Fraction of dose-cyclosporine_A" persistable="0" formulaId="1117" />
    <Observer id="1126" entityId="BLThpYQRz0SFpnFuWH_znQ" name="Interstitial Unbound" path="csa_ref_po_10mgkg|Organism|Gonads|cyclosporine_A|Interstitial Unbound" unit="µmol/l" persistable="0" formulaId="1127" />
    <Observer id="1128" entityId="Knf7JteItUe4mKAhrsbgKA" name="Intracellular Unbound" path="csa_ref_po_10mgkg|Organism|Gonads|cyclosporine_A|Intracellular Unbound" unit="µmol/l" persistable="0" formulaId="1129" />
    <Observer id="1130" entityId="jMSGMeNxCUqkXOZEWH11fg" name="Tissue" path="csa_ref_po_10mgkg|Organism|Gonads|cyclosporine_A|Tissue" unit="µmol/l" persistable="0" formulaId="1131" />
    <Observer id="1197" entityId="etvsVM3_OEaabi__FMggJg" name="Concentration in container" path="csa_ref_po_10mgkg|Organism|Heart|Plasma|CYP3A4|Concentration in container" unit="µmol/l" persistable="0" formulaId="1198" />
    <Observer id="1204" entityId="-gOPJsmLDE2Wmcz9NLdyMQ" name="Concentration in container" path="csa_ref_po_10mgkg|Organism|Heart|Plasma|cyclosporine_A|Concentration in container" unit="µmol/l" persistable="0" formulaId="1205" />
    <Observer id="1209" entityId="u0m2hzJk8U6iG_NEo7SNig" name="Fraction of dose-cyclosporine_A" path="csa_ref_po_10mgkg|Organism|Heart|Plasma|cyclosporine_A-CYP3A4 Metabolite|Fraction of dose-cyclosporine_A" persistable="0" formulaId="1210" />
    <Observer id="1241" entityId="-nVkS7Fa8EGMbD7wxThzgQ" name="Concentration in container" path="csa_ref_po_10mgkg|Organism|Heart|BloodCells|CYP3A4|Concentration in container" unit="µmol/l" persistable="0" formulaId="1242" />
    <Observer id="1248" entityId="rzn965I1z0inyYsaP_s4vA" name="Concentration in container" path="csa_ref_po_10mgkg|Organism|Heart|BloodCells|cyclosporine_A|Concentration in container" unit="µmol/l" persistable="0" formulaId="1249" />
    <Observer id="1253" entityId="yT_xTbrWUk2-s4EtNDZw3Q" name="Fraction of dose-cyclosporine_A" path="csa_ref_po_10mgkg|Organism|Heart|BloodCells|cyclosporine_A-CYP3A4 Metabolite|Fraction of dose-cyclosporine_A" persistable="0" formulaId="1254" />
    <Observer id="1275" entityId="a43RVALSz0SbpCRR_iDeJQ" name="Concentration in container" path="csa_ref_po_10mgkg|Organism|Heart|Interstitial|cyclosporine_A|Concentration in container" unit="µmol/l" persistable="0" formulaId="1276" />
    <Observer id="1298" entityId="MXf4zomckk6cOhXQ7RCD8A" name="Concentration in container" path="csa_ref_po_10mgkg|Organism|Heart|Intracellular|CYP3A4|Concentration in container" unit="µmol/l" persistable="0" formulaId="1299" />
    <Observer id="1306" entityId="Rz9StudDik6njjM8jcT-9Q" name="Concentration in container" path="csa_ref_po_10mgkg|Organism|Heart|Intracellular|cyclosporine_A|Concentration in container" unit="µmol/l" persistable="0" formulaId="1307" />
    <Observer id="1311" entityId="Rt48hvQc6EupyT3u7R4T3w" name="Fraction of dose-cyclosporine_A" path="csa_ref_po_10mgkg|Organism|Heart|Intracellular|cyclosporine_A-CYP3A4 Metabolite|Fraction of dose-cyclosporine_A" persistable="0" formulaId="1312" />
    <Observer id="1321" entityId="r8PbTeqAL0SGUWeDpv5uRg" name="Interstitial Unbound" path="csa_ref_po_10mgkg|Organism|Heart|cyclosporine_A|Interstitial Unbound" unit="µmol/l" persistable="0" formulaId="1322" />
    <Observer id="1323" entityId="z7_BmPMsWUm0GDlIRttOmw" name="Intracellular Unbound" path="csa_ref_po_10mgkg|Organism|Heart|cyclosporine_A|Intracellular Unbound" unit="µmol/l" persistable="0" formulaId="1324" />
    <Observer id="1325" entityId="s4MwsTWbi0mebuvkizdGDQ" name="Tissue" path="csa_ref_po_10mgkg|Organism|Heart|cyclosporine_A|Tissue" unit="µmol/l" persistable="0" formulaId="1326" />
    <Observer id="1402" entityId="Dkk3OGCpnUmHQd6kV_C6zQ" name="Concentration in container" path="csa_ref_po_10mgkg|Organism|Kidney|Plasma|CYP3A4|Concentration in container" unit="µmol/l" persistable="0" formulaId="1403" />
    <Observer id="1409" entityId="_AyQ9bCuPEm68Q-KmtYGXA" name="Concentration in container" path="csa_ref_po_10mgkg|Organism|Kidney|Plasma|cyclosporine_A|Concentration in container" unit="µmol/l" persistable="0" formulaId="1410" />
    <Observer id="1414" entityId="opKqJgAukk6u5cKUj65kmA" name="Fraction of dose-cyclosporine_A" path="csa_ref_po_10mgkg|Organism|Kidney|Plasma|cyclosporine_A-CYP3A4 Metabolite|Fraction of dose-cyclosporine_A" persistable="0" formulaId="1415" />
    <Observer id="1446" entityId="osiNgf0BW06GRo6Ig9sfew" name="Concentration in container" path="csa_ref_po_10mgkg|Organism|Kidney|BloodCells|CYP3A4|Concentration in container" unit="µmol/l" persistable="0" formulaId="1447" />
    <Observer id="1453" entityId="Z2Nn8drDz0Cw07K4jNIBVA" name="Concentration in container" path="csa_ref_po_10mgkg|Organism|Kidney|BloodCells|cyclosporine_A|Concentration in container" unit="µmol/l" persistable="0" formulaId="1454" />
    <Observer id="1458" entityId="-ZVUVABfVE-UaRQmE4x1Hg" name="Fraction of dose-cyclosporine_A" path="csa_ref_po_10mgkg|Organism|Kidney|BloodCells|cyclosporine_A-CYP3A4 Metabolite|Fraction of dose-cyclosporine_A" persistable="0" formulaId="1459" />
    <Observer id="1480" entityId="Y48WT95NeEWTZRFEJ7wsOQ" name="Concentration in container" path="csa_ref_po_10mgkg|Organism|Kidney|Interstitial|cyclosporine_A|Concentration in container" unit="µmol/l" persistable="0" formulaId="1481" />
    <Observer id="1503" entityId="--2lrJu3P0ehR7XZOAoW_w" name="Concentration in container" path="csa_ref_po_10mgkg|Organism|Kidney|Intracellular|CYP3A4|Concentration in container" unit="µmol/l" persistable="0" formulaId="1504" />
    <Observer id="1511" entityId="Hut7k68QY0S-TiRMsv2OmQ" name="Concentration in container" path="csa_ref_po_10mgkg|Organism|Kidney|Intracellular|cyclosporine_A|Concentration in container" unit="µmol/l" persistable="0" formulaId="1512" />
    <Observer id="1516" entityId="mYAcdwX_z0C5svXKmdFBUQ" name="Fraction of dose-cyclosporine_A" path="csa_ref_po_10mgkg|Organism|Kidney|Intracellular|cyclosporine_A-CYP3A4 Metabolite|Fraction of dose-cyclosporine_A" persistable="0" formulaId="1517" />
    <Observer id="1530" entityId="ovrLlPVobUGiB1fNq2cpfQ" name="Concentration in container" path="csa_ref_po_10mgkg|Organism|Kidney|Urine|cyclosporine_A|Concentration in container" unit="µmol/l" persistable="0" formulaId="1531" />
    <Observer id="1532" entityId="HlaEkxTCJECKLkmiCI81CA" name="Fraction excreted" path="csa_ref_po_10mgkg|Organism|Kidney|Urine|cyclosporine_A|Fraction excreted" persistable="0" formulaId="1533" />
    <Observer id="1534" entityId="mgZZWaNX8U6RzjmKthklYg" name="Interstitial Unbound" path="csa_ref_po_10mgkg|Organism|Kidney|cyclosporine_A|Interstitial Unbound" unit="µmol/l" persistable="0" formulaId="1535" />
    <Observer id="1536" entityId="IztxrL3FpkyUWaTcw2w9Tg" name="Intracellular Unbound" path="csa_ref_po_10mgkg|Organism|Kidney|cyclosporine_A|Intracellular Unbound" unit="µmol/l" persistable="0" formulaId="1537" />
    <Observer id="1538" entityId="jL6uN5ARSUed0NVugypaAw" name="Tissue" path="csa_ref_po_10mgkg|Organism|Kidney|cyclosporine_A|Tissue" unit="µmol/l" persistable="0" formulaId="1539" />
    <Observer id="1646" entityId="3q2W85Z7KkOEXcry6JIuWw" name="Concentration in lumen" path="csa_ref_po_10mgkg|Organism|Lumen|Stomach|cyclosporine_A|Concentration in lumen" unit="µmol/l" persistable="0" formulaId="1648" />
    <Observer id="1652" entityId="DZwjI1PvTEO2MfibDfzhag" name="Fraction of dose-cyclosporine_A" path="csa_ref_po_10mgkg|Organism|Lumen|Stomach|cyclosporine_A-CYP3A4 Metabolite|Fraction of dose-cyclosporine_A" persistable="0" formulaId="1653" />
    <Observer id="1764" entityId="agPvW0yGn0OnGYla9qtYVg" name="Concentration in lumen" path="csa_ref_po_10mgkg|Organism|Lumen|Duodenum|cyclosporine_A|Concentration in lumen" unit="µmol/l" persistable="0" formulaId="1765" />
    <Observer id="1766" entityId="3CA9W95K5k-DAJLMIMv8kQ" name="Fraction of oral drug mass absorbed into mucosa segment" path="csa_ref_po_10mgkg|Organism|Lumen|Duodenum|cyclosporine_A|Fraction of oral drug mass absorbed into mucosa segment" persistable="0" formulaId="1768" />
    <Observer id="1772" entityId="Mr7EYYCsh0quKpfItdfvFg" name="Fraction of dose-cyclosporine_A" path="csa_ref_po_10mgkg|Organism|Lumen|Duodenum|cyclosporine_A-CYP3A4 Metabolite|Fraction of dose-cyclosporine_A" persistable="0" formulaId="1773" />
    <Observer id="1882" entityId="qQoZAAAc_kmSrPh8My5Dug" name="Concentration in lumen" path="csa_ref_po_10mgkg|Organism|Lumen|UpperJejunum|cyclosporine_A|Concentration in lumen" unit="µmol/l" persistable="0" formulaId="1883" />
    <Observer id="1884" entityId="L0XsViTxTkCy-p4ryV4D0w" name="Fraction of oral drug mass absorbed into mucosa segment" path="csa_ref_po_10mgkg|Organism|Lumen|UpperJejunum|cyclosporine_A|Fraction of oral drug mass absorbed into mucosa segment" persistable="0" formulaId="1885" />
    <Observer id="1889" entityId="HU6ve8boukCnuhYsaMTrTQ" name="Fraction of dose-cyclosporine_A" path="csa_ref_po_10mgkg|Organism|Lumen|UpperJejunum|cyclosporine_A-CYP3A4 Metabolite|Fraction of dose-cyclosporine_A" persistable="0" formulaId="1890" />
    <Observer id="1999" entityId="y1V7J1NB8EeC62LYgfwYVA" name="Concentration in lumen" path="csa_ref_po_10mgkg|Organism|Lumen|LowerJejunum|cyclosporine_A|Concentration in lumen" unit="µmol/l" persistable="0" formulaId="2000" />
    <Observer id="2001" entityId="4DkFe3lKykunJRv2jpSz1w" name="Fraction of oral drug mass absorbed into mucosa segment" path="csa_ref_po_10mgkg|Organism|Lumen|LowerJejunum|cyclosporine_A|Fraction of oral drug mass absorbed into mucosa segment" persistable="0" formulaId="2002" />
    <Observer id="2006" entityId="HV9ibFX4uEC0YeqRhfnXnw" name="Fraction of dose-cyclosporine_A" path="csa_ref_po_10mgkg|Organism|Lumen|LowerJejunum|cyclosporine_A-CYP3A4 Metabolite|Fraction of dose-cyclosporine_A" persistable="0" formulaId="2007" />
    <Observer id="2116" entityId="oI7G5dWKWEGN-5EXP4viFA" name="Concentration in lumen" path="csa_ref_po_10mgkg|Organism|Lumen|UpperIleum|cyclosporine_A|Concentration in lumen" unit="µmol/l" persistable="0" formulaId="2117" />
    <Observer id="2118" entityId="2Ak2y90vAUaTulfMInIvXg" name="Fraction of oral drug mass absorbed into mucosa segment" path="csa_ref_po_10mgkg|Organism|Lumen|UpperIleum|cyclosporine_A|Fraction of oral drug mass absorbed into mucosa segment" persistable="0" formulaId="2119" />
    <Observer id="2123" entityId="pK_rW722fkiAvtuVK-TYZA" name="Fraction of dose-cyclosporine_A" path="csa_ref_po_10mgkg|Organism|Lumen|UpperIleum|cyclosporine_A-CYP3A4 Metabolite|Fraction of dose-cyclosporine_A" persistable="0" formulaId="2124" />
    <Observer id="2233" entityId="2h0MC1PpTUG0PlPtbbCnyg" name="Concentration in lumen" path="csa_ref_po_10mgkg|Organism|Lumen|LowerIleum|cyclosporine_A|Concentration in lumen" unit="µmol/l" persistable="0" formulaId="2234" />
    <Observer id="2235" entityId="tNAyQM2EAkaCFsAYBoDUFQ" name="Fraction of oral drug mass absorbed into mucosa segment" path="csa_ref_po_10mgkg|Organism|Lumen|LowerIleum|cyclosporine_A|Fraction of oral drug mass absorbed into mucosa segment" persistable="0" formulaId="2236" />
    <Observer id="2240" entityId="POWN4JSpg0-8ykHc99fvdQ" name="Fraction of dose-cyclosporine_A" path="csa_ref_po_10mgkg|Organism|Lumen|LowerIleum|cyclosporine_A-CYP3A4 Metabolite|Fraction of dose-cyclosporine_A" persistable="0" formulaId="2241" />
    <Observer id="2352" entityId="baJHevpUrkm6hp_kjGhr3Q" name="Concentration in lumen" path="csa_ref_po_10mgkg|Organism|Lumen|Caecum|cyclosporine_A|Concentration in lumen" unit="µmol/l" persistable="0" formulaId="2353" />
    <Observer id="2354" entityId="09_OrwFGj0m1WrlLnbjH8w" name="Fraction of oral drug mass absorbed into mucosa segment" path="csa_ref_po_10mgkg|Organism|Lumen|Caecum|cyclosporine_A|Fraction of oral drug mass absorbed into mucosa segment" persistable="0" formulaId="2355" />
    <Observer id="2359" entityId="iEhhSKl-6kaK5FEcQTQIPA" name="Fraction of dose-cyclosporine_A" path="csa_ref_po_10mgkg|Organism|Lumen|Caecum|cyclosporine_A-CYP3A4 Metabolite|Fraction of dose-cyclosporine_A" persistable="0" formulaId="2360" />
    <Observer id="2469" entityId="Kle9GLNhgkmem2H8IVjc_w" name="Concentration in lumen" path="csa_ref_po_10mgkg|Organism|Lumen|ColonAscendens|cyclosporine_A|Concentration in lumen" unit="µmol/l" persistable="0" formulaId="2470" />
    <Observer id="2471" entityId="hQ13atGEIUuPyu51Zi6GhQ" name="Fraction of oral drug mass absorbed into mucosa segment" path="csa_ref_po_10mgkg|Organism|Lumen|ColonAscendens|cyclosporine_A|Fraction of oral drug mass absorbed into mucosa segment" persistable="0" formulaId="2472" />
    <Observer id="2476" entityId="TU6UHR0MUUKIOLf5ZIky5g" name="Fraction of dose-cyclosporine_A" path="csa_ref_po_10mgkg|Organism|Lumen|ColonAscendens|cyclosporine_A-CYP3A4 Metabolite|Fraction of dose-cyclosporine_A" persistable="0" formulaId="2477" />
    <Observer id="2586" entityId="Y4VNWFb4kU-RP8W4waL1qQ" name="Concentration in lumen" path="csa_ref_po_10mgkg|Organism|Lumen|ColonTransversum|cyclosporine_A|Concentration in lumen" unit="µmol/l" persistable="0" formulaId="2587" />
    <Observer id="2588" entityId="Tykhg7Re1USss9dYY_Rzgw" name="Fraction of oral drug mass absorbed into mucosa segment" path="csa_ref_po_10mgkg|Organism|Lumen|ColonTransversum|cyclosporine_A|Fraction of oral drug mass absorbed into mucosa segment" persistable="0" formulaId="2589" />
    <Observer id="2593" entityId="Lhg5YdLRYEWDv3BlHfit7w" name="Fraction of dose-cyclosporine_A" path="csa_ref_po_10mgkg|Organism|Lumen|ColonTransversum|cyclosporine_A-CYP3A4 Metabolite|Fraction of dose-cyclosporine_A" persistable="0" formulaId="2594" />
    <Observer id="2703" entityId="lzbgYV-kiEuUU57oY8brew" name="Concentration in lumen" path="csa_ref_po_10mgkg|Organism|Lumen|ColonDescendens|cyclosporine_A|Concentration in lumen" unit="µmol/l" persistable="0" formulaId="2704" />
    <Observer id="2705" entityId="9sVmgTtTsEmUq_5ZnKqn2A" name="Fraction of oral drug mass absorbed into mucosa segment" path="csa_ref_po_10mgkg|Organism|Lumen|ColonDescendens|cyclosporine_A|Fraction of oral drug mass absorbed into mucosa segment" persistable="0" formulaId="2706" />
    <Observer id="2710" entityId="qUCZyhfpFkKgCK26s8F6Yw" name="Fraction of dose-cyclosporine_A" path="csa_ref_po_10mgkg|Organism|Lumen|ColonDescendens|cyclosporine_A-CYP3A4 Metabolite|Fraction of dose-cyclosporine_A" persistable="0" formulaId="2711" />
    <Observer id="2820" entityId="P6PWviU8-0mIxzO97yAvew" name="Concentration in lumen" path="csa_ref_po_10mgkg|Organism|Lumen|ColonSigmoid|cyclosporine_A|Concentration in lumen" unit="µmol/l" persistable="0" formulaId="2821" />
    <Observer id="2822" entityId="M9dxle1OOkK_G1gWeLDnGg" name="Fraction of oral drug mass absorbed into mucosa segment" path="csa_ref_po_10mgkg|Organism|Lumen|ColonSigmoid|cyclosporine_A|Fraction of oral drug mass absorbed into mucosa segment" persistable="0" formulaId="2823" />
    <Observer id="2827" entityId="k6Xkod2DBkO_fdideYiR6g" name="Fraction of dose-cyclosporine_A" path="csa_ref_po_10mgkg|Organism|Lumen|ColonSigmoid|cyclosporine_A-CYP3A4 Metabolite|Fraction of dose-cyclosporine_A" persistable="0" formulaId="2828" />
    <Observer id="2936" entityId="PvuwfchjQ0KG4S6COFigWA" name="Concentration in lumen" path="csa_ref_po_10mgkg|Organism|Lumen|Rectum|cyclosporine_A|Concentration in lumen" unit="µmol/l" persistable="0" formulaId="2937" />
    <Observer id="2938" entityId="xQLwITCBU0WcR87XIDNUGg" name="Fraction of oral drug mass absorbed into mucosa segment" path="csa_ref_po_10mgkg|Organism|Lumen|Rectum|cyclosporine_A|Fraction of oral drug mass absorbed into mucosa segment" persistable="0" formulaId="2939" />
    <Observer id="2943" entityId="qWzNrSUiMkiQMMfy79ZNbQ" name="Fraction of dose-cyclosporine_A" path="csa_ref_po_10mgkg|Organism|Lumen|Rectum|cyclosporine_A-CYP3A4 Metabolite|Fraction of dose-cyclosporine_A" persistable="0" formulaId="2944" />
    <Observer id="2959" entityId="Cnszxz_1G0qbf9I0a0Altg" name="Fraction excreted to feces" path="csa_ref_po_10mgkg|Organism|Lumen|Feces|cyclosporine_A|Fraction excreted to feces" persistable="0" formulaId="2960" />
    <Observer id="2961" entityId="W7xg4RvIyEu1KJSdPieb6w" name="Fraction dissolved" path="csa_ref_po_10mgkg|Organism|Lumen|cyclosporine_A|Fraction dissolved" persistable="0" formulaId="2963" />
    <Observer id="2964" entityId="cMmH3J5bEU-ioG5po_obrw" name="Fraction of oral drug mass absorbed into mucosa" path="csa_ref_po_10mgkg|Organism|Lumen|cyclosporine_A|Fraction of oral drug mass absorbed into mucosa" persistable="1" formulaId="2965" />
    <Observer id="3031" entityId="9Asm1pMTT0mRqssQhxqcLQ" name="Concentration in container" path="csa_ref_po_10mgkg|Organism|Stomach|Plasma|CYP3A4|Concentration in container" unit="µmol/l" persistable="0" formulaId="3032" />
    <Observer id="3038" entityId="oCdmYkalzEaeFZxoNqxK-w" name="Concentration in container" path="csa_ref_po_10mgkg|Organism|Stomach|Plasma|cyclosporine_A|Concentration in container" unit="µmol/l" persistable="0" formulaId="3039" />
    <Observer id="3043" entityId="sBJwOevfnkOMtqNcZEJ4fA" name="Fraction of dose-cyclosporine_A" path="csa_ref_po_10mgkg|Organism|Stomach|Plasma|cyclosporine_A-CYP3A4 Metabolite|Fraction of dose-cyclosporine_A" persistable="0" formulaId="3044" />
    <Observer id="3075" entityId="tfMFyy55v0W4t9gzHcWKnw" name="Concentration in container" path="csa_ref_po_10mgkg|Organism|Stomach|BloodCells|CYP3A4|Concentration in container" unit="µmol/l" persistable="0" formulaId="3076" />
    <Observer id="3082" entityId="O15kKoLlb0KfnWQD9lPShA" name="Concentration in container" path="csa_ref_po_10mgkg|Organism|Stomach|BloodCells|cyclosporine_A|Concentration in container" unit="µmol/l" persistable="0" formulaId="3083" />
    <Observer id="3087" entityId="DGKlkBWREUCHMrA9IHUzRQ" name="Fraction of dose-cyclosporine_A" path="csa_ref_po_10mgkg|Organism|Stomach|BloodCells|cyclosporine_A-CYP3A4 Metabolite|Fraction of dose-cyclosporine_A" persistable="0" formulaId="3088" />
    <Observer id="3109" entityId="3CUd_rmbcEqgIqzNqjXiRg" name="Concentration in container" path="csa_ref_po_10mgkg|Organism|Stomach|Interstitial|cyclosporine_A|Concentration in container" unit="µmol/l" persistable="0" formulaId="3110" />
    <Observer id="3132" entityId="OWwKqDeilEmzpQq2OcQSJw" name="Concentration in container" path="csa_ref_po_10mgkg|Organism|Stomach|Intracellular|CYP3A4|Concentration in container" unit="µmol/l" persistable="0" formulaId="3133" />
    <Observer id="3140" entityId="LLN12a8ka0qdDnvyWaAk2g" name="Concentration in container" path="csa_ref_po_10mgkg|Organism|Stomach|Intracellular|cyclosporine_A|Concentration in container" unit="µmol/l" persistable="0" formulaId="3141" />
    <Observer id="3145" entityId="fbCJCDfwok-ip3dnI04GdA" name="Fraction of dose-cyclosporine_A" path="csa_ref_po_10mgkg|Organism|Stomach|Intracellular|cyclosporine_A-CYP3A4 Metabolite|Fraction of dose-cyclosporine_A" persistable="0" formulaId="3146" />
    <Observer id="3155" entityId="meyIud7yJ0WLR53_Z4n1OA" name="Interstitial Unbound" path="csa_ref_po_10mgkg|Organism|Stomach|cyclosporine_A|Interstitial Unbound" unit="µmol/l" persistable="0" formulaId="3156" />
    <Observer id="3157" entityId="xRHp5gfdAUKfOKseKHM5tQ" name="Intracellular Unbound" path="csa_ref_po_10mgkg|Organism|Stomach|cyclosporine_A|Intracellular Unbound" unit="µmol/l" persistable="0" formulaId="3158" />
    <Observer id="3159" entityId="LJA-G0tvy0mQn0b7VUsyFQ" name="Tissue" path="csa_ref_po_10mgkg|Organism|Stomach|cyclosporine_A|Tissue" unit="µmol/l" persistable="0" formulaId="3160" />
    <Observer id="3252" entityId="avn9lIFfRkSFmGglf8bAEA" name="Concentration in container" path="csa_ref_po_10mgkg|Organism|SmallIntestine|Plasma|CYP3A4|Concentration in container" unit="µmol/l" persistable="0" formulaId="3253" />
    <Observer id="3259" entityId="gHiidF-xb0OAKvPv4KKkdw" name="Concentration in container" path="csa_ref_po_10mgkg|Organism|SmallIntestine|Plasma|cyclosporine_A|Concentration in container" unit="µmol/l" persistable="0" formulaId="3260" />
    <Observer id="3264" entityId="0S9ghPBg8UGxQ4OMiWvBXg" name="Fraction of dose-cyclosporine_A" path="csa_ref_po_10mgkg|Organism|SmallIntestine|Plasma|cyclosporine_A-CYP3A4 Metabolite|Fraction of dose-cyclosporine_A" persistable="0" formulaId="3265" />
    <Observer id="3296" entityId="zVWokGrd3kaSmEBKhN2QDA" name="Concentration in container" path="csa_ref_po_10mgkg|Organism|SmallIntestine|BloodCells|CYP3A4|Concentration in container" unit="µmol/l" persistable="0" formulaId="3297" />
    <Observer id="3303" entityId="yZINe4Us_UCwfqAr7-m_wg" name="Concentration in container" path="csa_ref_po_10mgkg|Organism|SmallIntestine|BloodCells|cyclosporine_A|Concentration in container" unit="µmol/l" persistable="0" formulaId="3304" />
    <Observer id="3308" entityId="5JuTdZ1DkkSc0J-471ygTQ" name="Fraction of dose-cyclosporine_A" path="csa_ref_po_10mgkg|Organism|SmallIntestine|BloodCells|cyclosporine_A-CYP3A4 Metabolite|Fraction of dose-cyclosporine_A" persistable="0" formulaId="3309" />
    <Observer id="3330" entityId="ilVHuRSV9EmdNh1KwrQGYg" name="Concentration in container" path="csa_ref_po_10mgkg|Organism|SmallIntestine|Interstitial|cyclosporine_A|Concentration in container" unit="µmol/l" persistable="0" formulaId="3331" />
    <Observer id="3353" entityId="RDi-sOBsBE6hYSYnoV2yYA" name="Concentration in container" path="csa_ref_po_10mgkg|Organism|SmallIntestine|Intracellular|CYP3A4|Concentration in container" unit="µmol/l" persistable="0" formulaId="3354" />
    <Observer id="3361" entityId="v8QAXR9hFEaS7OXz3Qd0Yg" name="Concentration in container" path="csa_ref_po_10mgkg|Organism|SmallIntestine|Intracellular|cyclosporine_A|Concentration in container" unit="µmol/l" persistable="0" formulaId="3362" />
    <Observer id="3366" entityId="3a0Uz6rgckeABDM5iBp-2Q" name="Fraction of dose-cyclosporine_A" path="csa_ref_po_10mgkg|Organism|SmallIntestine|Intracellular|cyclosporine_A-CYP3A4 Metabolite|Fraction of dose-cyclosporine_A" persistable="0" formulaId="3367" />
    <Observer id="3438" entityId="iCNlXzAVAUy1WjTJ4E_-yQ" name="Concentration in container" path="csa_ref_po_10mgkg|Organism|SmallIntestine|Mucosa|Duodenum|Plasma|CYP3A4|Concentration in container" unit="µmol/l" persistable="0" formulaId="3439" />
    <Observer id="3445" entityId="ze4pm1c-WEyK1oUZYCnapg" name="Concentration in container" path="csa_ref_po_10mgkg|Organism|SmallIntestine|Mucosa|Duodenum|Plasma|cyclosporine_A|Concentration in container" unit="µmol/l" persistable="0" formulaId="3446" />
    <Observer id="3450" entityId="gmmT4jrpUEy8su8Q2e9z8Q" name="Fraction of dose-cyclosporine_A" path="csa_ref_po_10mgkg|Organism|SmallIntestine|Mucosa|Duodenum|Plasma|cyclosporine_A-CYP3A4 Metabolite|Fraction of dose-cyclosporine_A" persistable="0" formulaId="3451" />
    <Observer id="3482" entityId="t1JoCs5xc02VnBJ1z0TgIg" name="Concentration in container" path="csa_ref_po_10mgkg|Organism|SmallIntestine|Mucosa|Duodenum|BloodCells|CYP3A4|Concentration in container" unit="µmol/l" persistable="0" formulaId="3483" />
    <Observer id="3489" entityId="vA0A7lUWXUW_FE6dzIGgDg" name="Concentration in container" path="csa_ref_po_10mgkg|Organism|SmallIntestine|Mucosa|Duodenum|BloodCells|cyclosporine_A|Concentration in container" unit="µmol/l" persistable="0" formulaId="3490" />
    <Observer id="3494" entityId="r0bPTkZ9T0mrKRHk__83Ng" name="Fraction of dose-cyclosporine_A" path="csa_ref_po_10mgkg|Organism|SmallIntestine|Mucosa|Duodenum|BloodCells|cyclosporine_A-CYP3A4 Metabolite|Fraction of dose-cyclosporine_A" persistable="0" formulaId="3495" />
    <Observer id="3516" entityId="c2oYY9__x0qAiJidHt1H9g" name="Concentration in container" path="csa_ref_po_10mgkg|Organism|SmallIntestine|Mucosa|Duodenum|Interstitial|cyclosporine_A|Concentration in container" unit="µmol/l" persistable="0" formulaId="3517" />
    <Observer id="3539" entityId="46tvVbZccUOdQMa_y8_uPg" name="Concentration in container" path="csa_ref_po_10mgkg|Organism|SmallIntestine|Mucosa|Duodenum|Intracellular|CYP3A4|Concentration in container" unit="µmol/l" persistable="0" formulaId="3540" />
    <Observer id="3547" entityId="0kUETWwkhUerL8RW_AY8Eg" name="Concentration in container" path="csa_ref_po_10mgkg|Organism|SmallIntestine|Mucosa|Duodenum|Intracellular|cyclosporine_A|Concentration in container" unit="µmol/l" persistable="0" formulaId="3548" />
    <Observer id="3552" entityId="MtDpmoMouUa4JN7_Hs7cKw" name="Fraction of dose-cyclosporine_A" path="csa_ref_po_10mgkg|Organism|SmallIntestine|Mucosa|Duodenum|Intracellular|cyclosporine_A-CYP3A4 Metabolite|Fraction of dose-cyclosporine_A" persistable="0" formulaId="3553" />
    <Observer id="3624" entityId="qT29zdOLv0uqF4GhN2AfBg" name="Concentration in container" path="csa_ref_po_10mgkg|Organism|SmallIntestine|Mucosa|UpperJejunum|Plasma|CYP3A4|Concentration in container" unit="µmol/l" persistable="0" formulaId="3625" />
    <Observer id="3631" entityId="qOobwuRqgUGzxMqSwD--cw" name="Concentration in container" path="csa_ref_po_10mgkg|Organism|SmallIntestine|Mucosa|UpperJejunum|Plasma|cyclosporine_A|Concentration in container" unit="µmol/l" persistable="0" formulaId="3632" />
    <Observer id="3636" entityId="jGj-C4ZTN0O4jM_Jo96yhQ" name="Fraction of dose-cyclosporine_A" path="csa_ref_po_10mgkg|Organism|SmallIntestine|Mucosa|UpperJejunum|Plasma|cyclosporine_A-CYP3A4 Metabolite|Fraction of dose-cyclosporine_A" persistable="0" formulaId="3637" />
    <Observer id="3668" entityId="ZDUoNqnHVkyQwMTC3LLnaA" name="Concentration in container" path="csa_ref_po_10mgkg|Organism|SmallIntestine|Mucosa|UpperJejunum|BloodCells|CYP3A4|Concentration in container" unit="µmol/l" persistable="0" formulaId="3669" />
    <Observer id="3675" entityId="Up3D3uR-x0abj5GzMPLbMQ" name="Concentration in container" path="csa_ref_po_10mgkg|Organism|SmallIntestine|Mucosa|UpperJejunum|BloodCells|cyclosporine_A|Concentration in container" unit="µmol/l" persistable="0" formulaId="3676" />
    <Observer id="3680" entityId="Cmyi13ABaU-z_OVg5OR7gA" name="Fraction of dose-cyclosporine_A" path="csa_ref_po_10mgkg|Organism|SmallIntestine|Mucosa|UpperJejunum|BloodCells|cyclosporine_A-CYP3A4 Metabolite|Fraction of dose-cyclosporine_A" persistable="0" formulaId="3681" />
    <Observer id="3702" entityId="QJ2-dJYRTkGTsXkVLICMKQ" name="Concentration in container" path="csa_ref_po_10mgkg|Organism|SmallIntestine|Mucosa|UpperJejunum|Interstitial|cyclosporine_A|Concentration in container" unit="µmol/l" persistable="0" formulaId="3703" />
    <Observer id="3725" entityId="IAG7p24Ox0qaMbOfaa8ARA" name="Concentration in container" path="csa_ref_po_10mgkg|Organism|SmallIntestine|Mucosa|UpperJejunum|Intracellular|CYP3A4|Concentration in container" unit="µmol/l" persistable="0" formulaId="3726" />
    <Observer id="3733" entityId="Zgnh3uEcC0-d-8jQfJtccg" name="Concentration in container" path="csa_ref_po_10mgkg|Organism|SmallIntestine|Mucosa|UpperJejunum|Intracellular|cyclosporine_A|Concentration in container" unit="µmol/l" persistable="0" formulaId="3734" />
    <Observer id="3738" entityId="nh3DTMAJUUGiiXL9FVcZZg" name="Fraction of dose-cyclosporine_A" path="csa_ref_po_10mgkg|Organism|SmallIntestine|Mucosa|UpperJejunum|Intracellular|cyclosporine_A-CYP3A4 Metabolite|Fraction of dose-cyclosporine_A" persistable="0" formulaId="3739" />
    <Observer id="3810" entityId="N_8oTw9KlEiMC6CSqb5yeg" name="Concentration in container" path="csa_ref_po_10mgkg|Organism|SmallIntestine|Mucosa|LowerJejunum|Plasma|CYP3A4|Concentration in container" unit="µmol/l" persistable="0" formulaId="3811" />
    <Observer id="3817" entityId="dcxdLcdjUUy36r9UMZh43w" name="Concentration in container" path="csa_ref_po_10mgkg|Organism|SmallIntestine|Mucosa|LowerJejunum|Plasma|cyclosporine_A|Concentration in container" unit="µmol/l" persistable="0" formulaId="3818" />
    <Observer id="3822" entityId="PXL9QKb6x0yMYWtk4RPIXg" name="Fraction of dose-cyclosporine_A" path="csa_ref_po_10mgkg|Organism|SmallIntestine|Mucosa|LowerJejunum|Plasma|cyclosporine_A-CYP3A4 Metabolite|Fraction of dose-cyclosporine_A" persistable="0" formulaId="3823" />
    <Observer id="3854" entityId="2-eQI5rDZE6XdSiyM-nJoA" name="Concentration in container" path="csa_ref_po_10mgkg|Organism|SmallIntestine|Mucosa|LowerJejunum|BloodCells|CYP3A4|Concentration in container" unit="µmol/l" persistable="0" formulaId="3855" />
    <Observer id="3861" entityId="eXBuPiuhG0KpZ3sO4CVhCQ" name="Concentration in container" path="csa_ref_po_10mgkg|Organism|SmallIntestine|Mucosa|LowerJejunum|BloodCells|cyclosporine_A|Concentration in container" unit="µmol/l" persistable="0" formulaId="3862" />
    <Observer id="3866" entityId="s_1iE7QZnUqCVdJLWFMm_g" name="Fraction of dose-cyclosporine_A" path="csa_ref_po_10mgkg|Organism|SmallIntestine|Mucosa|LowerJejunum|BloodCells|cyclosporine_A-CYP3A4 Metabolite|Fraction of dose-cyclosporine_A" persistable="0" formulaId="3867" />
    <Observer id="3888" entityId="jTZyaGhB0kafvnYu9gwKpA" name="Concentration in container" path="csa_ref_po_10mgkg|Organism|SmallIntestine|Mucosa|LowerJejunum|Interstitial|cyclosporine_A|Concentration in container" unit="µmol/l" persistable="0" formulaId="3889" />
    <Observer id="3911" entityId="3hWM9FEGhECTuL2WFNQMYQ" name="Concentration in container" path="csa_ref_po_10mgkg|Organism|SmallIntestine|Mucosa|LowerJejunum|Intracellular|CYP3A4|Concentration in container" unit="µmol/l" persistable="0" formulaId="3912" />
    <Observer id="3919" entityId="ShkSOlSuoEW4YFB8THbPKA" name="Concentration in container" path="csa_ref_po_10mgkg|Organism|SmallIntestine|Mucosa|LowerJejunum|Intracellular|cyclosporine_A|Concentration in container" unit="µmol/l" persistable="0" formulaId="3920" />
    <Observer id="3924" entityId="2OtgKB63DUa34wdNty1d7w" name="Fraction of dose-cyclosporine_A" path="csa_ref_po_10mgkg|Organism|SmallIntestine|Mucosa|LowerJejunum|Intracellular|cyclosporine_A-CYP3A4 Metabolite|Fraction of dose-cyclosporine_A" persistable="0" formulaId="3925" />
    <Observer id="3996" entityId="AZilqyhZiEy2rmq-Y0Qu4Q" name="Concentration in container" path="csa_ref_po_10mgkg|Organism|SmallIntestine|Mucosa|UpperIleum|Plasma|CYP3A4|Concentration in container" unit="µmol/l" persistable="0" formulaId="3997" />
    <Observer id="4003" entityId="TZpllyLWNEiJBcZCMp1VRA" name="Concentration in container" path="csa_ref_po_10mgkg|Organism|SmallIntestine|Mucosa|UpperIleum|Plasma|cyclosporine_A|Concentration in container" unit="µmol/l" persistable="0" formulaId="4004" />
    <Observer id="4008" entityId="NB8NBEefIk6Lca83UVb7yQ" name="Fraction of dose-cyclosporine_A" path="csa_ref_po_10mgkg|Organism|SmallIntestine|Mucosa|UpperIleum|Plasma|cyclosporine_A-CYP3A4 Metabolite|Fraction of dose-cyclosporine_A" persistable="0" formulaId="4009" />
    <Observer id="4040" entityId="eyPmA7szs0GAkcwsBvER1g" name="Concentration in container" path="csa_ref_po_10mgkg|Organism|SmallIntestine|Mucosa|UpperIleum|BloodCells|CYP3A4|Concentration in container" unit="µmol/l" persistable="0" formulaId="4041" />
    <Observer id="4047" entityId="kuWcTZ09RUGxr0iLAbNxig" name="Concentration in container" path="csa_ref_po_10mgkg|Organism|SmallIntestine|Mucosa|UpperIleum|BloodCells|cyclosporine_A|Concentration in container" unit="µmol/l" persistable="0" formulaId="4048" />
    <Observer id="4052" entityId="ZLqcrE8ttU2r6ynjIszInw" name="Fraction of dose-cyclosporine_A" path="csa_ref_po_10mgkg|Organism|SmallIntestine|Mucosa|UpperIleum|BloodCells|cyclosporine_A-CYP3A4 Metabolite|Fraction of dose-cyclosporine_A" persistable="0" formulaId="4053" />
    <Observer id="4074" entityId="cqcYWgivB0S-4DqJ7WnDiQ" name="Concentration in container" path="csa_ref_po_10mgkg|Organism|SmallIntestine|Mucosa|UpperIleum|Interstitial|cyclosporine_A|Concentration in container" unit="µmol/l" persistable="0" formulaId="4075" />
    <Observer id="4097" entityId="v0NLpI9160qKwk_G9PUWMA" name="Concentration in container" path="csa_ref_po_10mgkg|Organism|SmallIntestine|Mucosa|UpperIleum|Intracellular|CYP3A4|Concentration in container" unit="µmol/l" persistable="0" formulaId="4098" />
    <Observer id="4105" entityId="qhRXl_sTOkKgutXJ7EQswA" name="Concentration in container" path="csa_ref_po_10mgkg|Organism|SmallIntestine|Mucosa|UpperIleum|Intracellular|cyclosporine_A|Concentration in container" unit="µmol/l" persistable="0" formulaId="4106" />
    <Observer id="4110" entityId="qBOQttD820-qawm7LIMnRA" name="Fraction of dose-cyclosporine_A" path="csa_ref_po_10mgkg|Organism|SmallIntestine|Mucosa|UpperIleum|Intracellular|cyclosporine_A-CYP3A4 Metabolite|Fraction of dose-cyclosporine_A" persistable="0" formulaId="4111" />
    <Observer id="4182" entityId="r3cPap4cHkKW0yzhSo9gVA" name="Concentration in container" path="csa_ref_po_10mgkg|Organism|SmallIntestine|Mucosa|LowerIleum|Plasma|CYP3A4|Concentration in container" unit="µmol/l" persistable="0" formulaId="4183" />
    <Observer id="4189" entityId="JUf_sOJa8kqVj5LowvG_xg" name="Concentration in container" path="csa_ref_po_10mgkg|Organism|SmallIntestine|Mucosa|LowerIleum|Plasma|cyclosporine_A|Concentration in container" unit="µmol/l" persistable="0" formulaId="4190" />
    <Observer id="4194" entityId="ZM_Rl-rAjEKyERYr3m9Meg" name="Fraction of dose-cyclosporine_A" path="csa_ref_po_10mgkg|Organism|SmallIntestine|Mucosa|LowerIleum|Plasma|cyclosporine_A-CYP3A4 Metabolite|Fraction of dose-cyclosporine_A" persistable="0" formulaId="4195" />
    <Observer id="4226" entityId="rudTAB-bRUygblesy-q8-A" name="Concentration in container" path="csa_ref_po_10mgkg|Organism|SmallIntestine|Mucosa|LowerIleum|BloodCells|CYP3A4|Concentration in container" unit="µmol/l" persistable="0" formulaId="4227" />
    <Observer id="4233" entityId="fDbPnBrmv06PSLEsmeuoGA" name="Concentration in container" path="csa_ref_po_10mgkg|Organism|SmallIntestine|Mucosa|LowerIleum|BloodCells|cyclosporine_A|Concentration in container" unit="µmol/l" persistable="0" formulaId="4234" />
    <Observer id="4238" entityId="DHpkJzcVb0WYSSlBv-_ltg" name="Fraction of dose-cyclosporine_A" path="csa_ref_po_10mgkg|Organism|SmallIntestine|Mucosa|LowerIleum|BloodCells|cyclosporine_A-CYP3A4 Metabolite|Fraction of dose-cyclosporine_A" persistable="0" formulaId="4239" />
    <Observer id="4260" entityId="anXTQFpt5ke2hrTOq0Q3hw" name="Concentration in container" path="csa_ref_po_10mgkg|Organism|SmallIntestine|Mucosa|LowerIleum|Interstitial|cyclosporine_A|Concentration in container" unit="µmol/l" persistable="0" formulaId="4261" />
    <Observer id="4283" entityId="pgfzJZCwNESFU9YFRZt8cQ" name="Concentration in container" path="csa_ref_po_10mgkg|Organism|SmallIntestine|Mucosa|LowerIleum|Intracellular|CYP3A4|Concentration in container" unit="µmol/l" persistable="0" formulaId="4284" />
    <Observer id="4291" entityId="bKA7fQWdtE-2oX6E6RReCQ" name="Concentration in container" path="csa_ref_po_10mgkg|Organism|SmallIntestine|Mucosa|LowerIleum|Intracellular|cyclosporine_A|Concentration in container" unit="µmol/l" persistable="0" formulaId="4292" />
    <Observer id="4296" entityId="F4hDNaw5KUiJyntWus4YAA" name="Fraction of dose-cyclosporine_A" path="csa_ref_po_10mgkg|Organism|SmallIntestine|Mucosa|LowerIleum|Intracellular|cyclosporine_A-CYP3A4 Metabolite|Fraction of dose-cyclosporine_A" persistable="0" formulaId="4297" />
    <Observer id="4306" entityId="-CuJpGhGikCZ4wPyXibbJg" name="Interstitial Unbound" path="csa_ref_po_10mgkg|Organism|SmallIntestine|cyclosporine_A|Interstitial Unbound" unit="µmol/l" persistable="0" formulaId="4307" />
    <Observer id="4308" entityId="8obGSy_Ai0aR-_-DgZdTvQ" name="Intracellular Unbound" path="csa_ref_po_10mgkg|Organism|SmallIntestine|cyclosporine_A|Intracellular Unbound" unit="µmol/l" persistable="0" formulaId="4309" />
    <Observer id="4310" entityId="BmyhPMYBhkWJ9gDM5H8MYw" name="Total Tissue (Small Intestine)" path="csa_ref_po_10mgkg|Organism|SmallIntestine|cyclosporine_A|Total Tissue (Small Intestine)" unit="µmol/l" persistable="0" formulaId="4311" />
    <Observer id="4406" entityId="3anHQyubxEigJ8_34S_2RA" name="Concentration in container" path="csa_ref_po_10mgkg|Organism|LargeIntestine|Plasma|CYP3A4|Concentration in container" unit="µmol/l" persistable="0" formulaId="4407" />
    <Observer id="4413" entityId="tjtFk440fUejM-G1-hR0Qw" name="Concentration in container" path="csa_ref_po_10mgkg|Organism|LargeIntestine|Plasma|cyclosporine_A|Concentration in container" unit="µmol/l" persistable="0" formulaId="4414" />
    <Observer id="4418" entityId="3taeALNwmUaIM-4Nu4yCtw" name="Fraction of dose-cyclosporine_A" path="csa_ref_po_10mgkg|Organism|LargeIntestine|Plasma|cyclosporine_A-CYP3A4 Metabolite|Fraction of dose-cyclosporine_A" persistable="0" formulaId="4419" />
    <Observer id="4450" entityId="kr4NApRER0aXO9dySI4JtA" name="Concentration in container" path="csa_ref_po_10mgkg|Organism|LargeIntestine|BloodCells|CYP3A4|Concentration in container" unit="µmol/l" persistable="0" formulaId="4451" />
    <Observer id="4457" entityId="C0nIEhuTYEy6K_lEVdlsGg" name="Concentration in container" path="csa_ref_po_10mgkg|Organism|LargeIntestine|BloodCells|cyclosporine_A|Concentration in container" unit="µmol/l" persistable="0" formulaId="4458" />
    <Observer id="4462" entityId="BBG4KEEcJkO3OOZ0NVH2CA" name="Fraction of dose-cyclosporine_A" path="csa_ref_po_10mgkg|Organism|LargeIntestine|BloodCells|cyclosporine_A-CYP3A4 Metabolite|Fraction of dose-cyclosporine_A" persistable="0" formulaId="4463" />
    <Observer id="4484" entityId="cPuzCQ9mfESMAt4dkGHNZg" name="Concentration in container" path="csa_ref_po_10mgkg|Organism|LargeIntestine|Interstitial|cyclosporine_A|Concentration in container" unit="µmol/l" persistable="0" formulaId="4485" />
    <Observer id="4507" entityId="0o1LKP8jNEWQ-4tob5dBGw" name="Concentration in container" path="csa_ref_po_10mgkg|Organism|LargeIntestine|Intracellular|CYP3A4|Concentration in container" unit="µmol/l" persistable="0" formulaId="4508" />
    <Observer id="4515" entityId="51E3mPy3CU2mjuaR1X5WIQ" name="Concentration in container" path="csa_ref_po_10mgkg|Organism|LargeIntestine|Intracellular|cyclosporine_A|Concentration in container" unit="µmol/l" persistable="0" formulaId="4516" />
    <Observer id="4520" entityId="kSg7Fc2ovEy19y4V2KSVHA" name="Fraction of dose-cyclosporine_A" path="csa_ref_po_10mgkg|Organism|LargeIntestine|Intracellular|cyclosporine_A-CYP3A4 Metabolite|Fraction of dose-cyclosporine_A" persistable="0" formulaId="4521" />
    <Observer id="4592" entityId="8KFXIs5Z4EapiBHDFvy8cA" name="Concentration in container" path="csa_ref_po_10mgkg|Organism|LargeIntestine|Mucosa|Caecum|Plasma|CYP3A4|Concentration in container" unit="µmol/l" persistable="0" formulaId="4593" />
    <Observer id="4599" entityId="AeClutQa_Uq3vG7gSrKOKg" name="Concentration in container" path="csa_ref_po_10mgkg|Organism|LargeIntestine|Mucosa|Caecum|Plasma|cyclosporine_A|Concentration in container" unit="µmol/l" persistable="0" formulaId="4600" />
    <Observer id="4604" entityId="1v2VDyFEb02HYT5GunpTqA" name="Fraction of dose-cyclosporine_A" path="csa_ref_po_10mgkg|Organism|LargeIntestine|Mucosa|Caecum|Plasma|cyclosporine_A-CYP3A4 Metabolite|Fraction of dose-cyclosporine_A" persistable="0" formulaId="4605" />
    <Observer id="4636" entityId="OUMGA-ncCEaX-RlKbunMJA" name="Concentration in container" path="csa_ref_po_10mgkg|Organism|LargeIntestine|Mucosa|Caecum|BloodCells|CYP3A4|Concentration in container" unit="µmol/l" persistable="0" formulaId="4637" />
    <Observer id="4643" entityId="Gq5P1RSBS0CP26dtxhpNAw" name="Concentration in container" path="csa_ref_po_10mgkg|Organism|LargeIntestine|Mucosa|Caecum|BloodCells|cyclosporine_A|Concentration in container" unit="µmol/l" persistable="0" formulaId="4644" />
    <Observer id="4648" entityId="GBisZCyyuUKOhcTQP2etkQ" name="Fraction of dose-cyclosporine_A" path="csa_ref_po_10mgkg|Organism|LargeIntestine|Mucosa|Caecum|BloodCells|cyclosporine_A-CYP3A4 Metabolite|Fraction of dose-cyclosporine_A" persistable="0" formulaId="4649" />
    <Observer id="4670" entityId="4SVWVyWJ9E-qmdreMewxsQ" name="Concentration in container" path="csa_ref_po_10mgkg|Organism|LargeIntestine|Mucosa|Caecum|Interstitial|cyclosporine_A|Concentration in container" unit="µmol/l" persistable="0" formulaId="4671" />
    <Observer id="4693" entityId="e2duLSWU50ysjjsjaCkr9A" name="Concentration in container" path="csa_ref_po_10mgkg|Organism|LargeIntestine|Mucosa|Caecum|Intracellular|CYP3A4|Concentration in container" unit="µmol/l" persistable="0" formulaId="4694" />
    <Observer id="4701" entityId="8yJSvlI8q0a7-WaQiras1A" name="Concentration in container" path="csa_ref_po_10mgkg|Organism|LargeIntestine|Mucosa|Caecum|Intracellular|cyclosporine_A|Concentration in container" unit="µmol/l" persistable="0" formulaId="4702" />
    <Observer id="4706" entityId="0c6SYHw5QkiJeYhvQRq0Uw" name="Fraction of dose-cyclosporine_A" path="csa_ref_po_10mgkg|Organism|LargeIntestine|Mucosa|Caecum|Intracellular|cyclosporine_A-CYP3A4 Metabolite|Fraction of dose-cyclosporine_A" persistable="0" formulaId="4707" />
    <Observer id="4778" entityId="Iag9G1EhmkqqgfhIvnll6Q" name="Concentration in container" path="csa_ref_po_10mgkg|Organism|LargeIntestine|Mucosa|ColonAscendens|Plasma|CYP3A4|Concentration in container" unit="µmol/l" persistable="0" formulaId="4779" />
    <Observer id="4785" entityId="45zZgSqqL0SzUVksPs_6bg" name="Concentration in container" path="csa_ref_po_10mgkg|Organism|LargeIntestine|Mucosa|ColonAscendens|Plasma|cyclosporine_A|Concentration in container" unit="µmol/l" persistable="0" formulaId="4786" />
    <Observer id="4790" entityId="svwi_9Ayw0yeYCMnzNdE2w" name="Fraction of dose-cyclosporine_A" path="csa_ref_po_10mgkg|Organism|LargeIntestine|Mucosa|ColonAscendens|Plasma|cyclosporine_A-CYP3A4 Metabolite|Fraction of dose-cyclosporine_A" persistable="0" formulaId="4791" />
    <Observer id="4822" entityId="qxh6aMYuXUOLRh9n3pXvyQ" name="Concentration in container" path="csa_ref_po_10mgkg|Organism|LargeIntestine|Mucosa|ColonAscendens|BloodCells|CYP3A4|Concentration in container" unit="µmol/l" persistable="0" formulaId="4823" />
    <Observer id="4829" entityId="JeTqUHkv40qDH0C0TrmTbA" name="Concentration in container" path="csa_ref_po_10mgkg|Organism|LargeIntestine|Mucosa|ColonAscendens|BloodCells|cyclosporine_A|Concentration in container" unit="µmol/l" persistable="0" formulaId="4830" />
    <Observer id="4834" entityId="WFyYTydHCEySGhYq7ro1fg" name="Fraction of dose-cyclosporine_A" path="csa_ref_po_10mgkg|Organism|LargeIntestine|Mucosa|ColonAscendens|BloodCells|cyclosporine_A-CYP3A4 Metabolite|Fraction of dose-cyclosporine_A" persistable="0" formulaId="4835" />
    <Observer id="4856" entityId="EVqgxIuOMUSDDlry3kaMqw" name="Concentration in container" path="csa_ref_po_10mgkg|Organism|LargeIntestine|Mucosa|ColonAscendens|Interstitial|cyclosporine_A|Concentration in container" unit="µmol/l" persistable="0" formulaId="4857" />
    <Observer id="4879" entityId="DjC_Emx0l0GMWW6rcM8SJA" name="Concentration in container" path="csa_ref_po_10mgkg|Organism|LargeIntestine|Mucosa|ColonAscendens|Intracellular|CYP3A4|Concentration in container" unit="µmol/l" persistable="0" formulaId="4880" />
    <Observer id="4887" entityId="uaWYKHyAjkWyKeUJWVEaOA" name="Concentration in container" path="csa_ref_po_10mgkg|Organism|LargeIntestine|Mucosa|ColonAscendens|Intracellular|cyclosporine_A|Concentration in container" unit="µmol/l" persistable="0" formulaId="4888" />
    <Observer id="4892" entityId="7Cine-rBjEqXmOKQBrUGXQ" name="Fraction of dose-cyclosporine_A" path="csa_ref_po_10mgkg|Organism|LargeIntestine|Mucosa|ColonAscendens|Intracellular|cyclosporine_A-CYP3A4 Metabolite|Fraction of dose-cyclosporine_A" persistable="0" formulaId="4893" />
    <Observer id="4964" entityId="jfj-4LoOX0-cJ9JmPfY2kw" name="Concentration in container" path="csa_ref_po_10mgkg|Organism|LargeIntestine|Mucosa|ColonTransversum|Plasma|CYP3A4|Concentration in container" unit="µmol/l" persistable="0" formulaId="4965" />
    <Observer id="4971" entityId="fFpDFIpwgk2JXa-y5JzF1g" name="Concentration in container" path="csa_ref_po_10mgkg|Organism|LargeIntestine|Mucosa|ColonTransversum|Plasma|cyclosporine_A|Concentration in container" unit="µmol/l" persistable="0" formulaId="4972" />
    <Observer id="4976" entityId="azZU5zfxVUSEJb9emln0HA" name="Fraction of dose-cyclosporine_A" path="csa_ref_po_10mgkg|Organism|LargeIntestine|Mucosa|ColonTransversum|Plasma|cyclosporine_A-CYP3A4 Metabolite|Fraction of dose-cyclosporine_A" persistable="0" formulaId="4977" />
    <Observer id="5008" entityId="Sd7cHpS8O0-Hwpn2pKRG_A" name="Concentration in container" path="csa_ref_po_10mgkg|Organism|LargeIntestine|Mucosa|ColonTransversum|BloodCells|CYP3A4|Concentration in container" unit="µmol/l" persistable="0" formulaId="5009" />
    <Observer id="5015" entityId="oaxiEmXK3EOMhnQPOT_ONA" name="Concentration in container" path="csa_ref_po_10mgkg|Organism|LargeIntestine|Mucosa|ColonTransversum|BloodCells|cyclosporine_A|Concentration in container" unit="µmol/l" persistable="0" formulaId="5016" />
    <Observer id="5020" entityId="LbYY4h8SLkWvjYZzWriiHg" name="Fraction of dose-cyclosporine_A" path="csa_ref_po_10mgkg|Organism|LargeIntestine|Mucosa|ColonTransversum|BloodCells|cyclosporine_A-CYP3A4 Metabolite|Fraction of dose-cyclosporine_A" persistable="0" formulaId="5021" />
    <Observer id="5042" entityId="4fxGCkGCoke-25C5_z9TEQ" name="Concentration in container" path="csa_ref_po_10mgkg|Organism|LargeIntestine|Mucosa|ColonTransversum|Interstitial|cyclosporine_A|Concentration in container" unit="µmol/l" persistable="0" formulaId="5043" />
    <Observer id="5065" entityId="JVkt6SS2sUOpcvhLoPt1vA" name="Concentration in container" path="csa_ref_po_10mgkg|Organism|LargeIntestine|Mucosa|ColonTransversum|Intracellular|CYP3A4|Concentration in container" unit="µmol/l" persistable="0" formulaId="5066" />
    <Observer id="5073" entityId="PYUXW_FunUqQeCTHT_FDQQ" name="Concentration in container" path="csa_ref_po_10mgkg|Organism|LargeIntestine|Mucosa|ColonTransversum|Intracellular|cyclosporine_A|Concentration in container" unit="µmol/l" persistable="0" formulaId="5074" />
    <Observer id="5078" entityId="0W5kJe397k2GgPr3kn00QQ" name="Fraction of dose-cyclosporine_A" path="csa_ref_po_10mgkg|Organism|LargeIntestine|Mucosa|ColonTransversum|Intracellular|cyclosporine_A-CYP3A4 Metabolite|Fraction of dose-cyclosporine_A" persistable="0" formulaId="5079" />
    <Observer id="5150" entityId="AVkL-Leay02UWDsQ-Yi-jQ" name="Concentration in container" path="csa_ref_po_10mgkg|Organism|LargeIntestine|Mucosa|ColonDescendens|Plasma|CYP3A4|Concentration in container" unit="µmol/l" persistable="0" formulaId="5151" />
    <Observer id="5157" entityId="J6r4sfY_LUiP0ptmlC2oEQ" name="Concentration in container" path="csa_ref_po_10mgkg|Organism|LargeIntestine|Mucosa|ColonDescendens|Plasma|cyclosporine_A|Concentration in container" unit="µmol/l" persistable="0" formulaId="5158" />
    <Observer id="5162" entityId="UCr7c-PReUqziqmOX3DhGQ" name="Fraction of dose-cyclosporine_A" path="csa_ref_po_10mgkg|Organism|LargeIntestine|Mucosa|ColonDescendens|Plasma|cyclosporine_A-CYP3A4 Metabolite|Fraction of dose-cyclosporine_A" persistable="0" formulaId="5163" />
    <Observer id="5194" entityId="7wQNfq1oGEqg5dcOKB6MuQ" name="Concentration in container" path="csa_ref_po_10mgkg|Organism|LargeIntestine|Mucosa|ColonDescendens|BloodCells|CYP3A4|Concentration in container" unit="µmol/l" persistable="0" formulaId="5195" />
    <Observer id="5201" entityId="R_1d1CkfFk6eavuPLbIAGg" name="Concentration in container" path="csa_ref_po_10mgkg|Organism|LargeIntestine|Mucosa|ColonDescendens|BloodCells|cyclosporine_A|Concentration in container" unit="µmol/l" persistable="0" formulaId="5202" />
    <Observer id="5206" entityId="-0qXWj7hHkS-3DElesmrpg" name="Fraction of dose-cyclosporine_A" path="csa_ref_po_10mgkg|Organism|LargeIntestine|Mucosa|ColonDescendens|BloodCells|cyclosporine_A-CYP3A4 Metabolite|Fraction of dose-cyclosporine_A" persistable="0" formulaId="5207" />
    <Observer id="5228" entityId="hyu8oQ36K02aQW3ahRZg_Q" name="Concentration in container" path="csa_ref_po_10mgkg|Organism|LargeIntestine|Mucosa|ColonDescendens|Interstitial|cyclosporine_A|Concentration in container" unit="µmol/l" persistable="0" formulaId="5229" />
    <Observer id="5251" entityId="crlsgrFe8Uy3RsTWF1CTBw" name="Concentration in container" path="csa_ref_po_10mgkg|Organism|LargeIntestine|Mucosa|ColonDescendens|Intracellular|CYP3A4|Concentration in container" unit="µmol/l" persistable="0" formulaId="5252" />
    <Observer id="5259" entityId="dxGOeKa2PUyhulNMPKdIuQ" name="Concentration in container" path="csa_ref_po_10mgkg|Organism|LargeIntestine|Mucosa|ColonDescendens|Intracellular|cyclosporine_A|Concentration in container" unit="µmol/l" persistable="0" formulaId="5260" />
    <Observer id="5264" entityId="w25yWh550U6NymTLqhSPGw" name="Fraction of dose-cyclosporine_A" path="csa_ref_po_10mgkg|Organism|LargeIntestine|Mucosa|ColonDescendens|Intracellular|cyclosporine_A-CYP3A4 Metabolite|Fraction of dose-cyclosporine_A" persistable="0" formulaId="5265" />
    <Observer id="5336" entityId="4ytAganUWEuqjKO0pOh6bw" name="Concentration in container" path="csa_ref_po_10mgkg|Organism|LargeIntestine|Mucosa|ColonSigmoid|Plasma|CYP3A4|Concentration in container" unit="µmol/l" persistable="0" formulaId="5337" />
    <Observer id="5343" entityId="qy17ibqVaEC5kmt6QWh4cw" name="Concentration in container" path="csa_ref_po_10mgkg|Organism|LargeIntestine|Mucosa|ColonSigmoid|Plasma|cyclosporine_A|Concentration in container" unit="µmol/l" persistable="0" formulaId="5344" />
    <Observer id="5348" entityId="98fg1Qxp7UOBMCN42Jkayw" name="Fraction of dose-cyclosporine_A" path="csa_ref_po_10mgkg|Organism|LargeIntestine|Mucosa|ColonSigmoid|Plasma|cyclosporine_A-CYP3A4 Metabolite|Fraction of dose-cyclosporine_A" persistable="0" formulaId="5349" />
    <Observer id="5380" entityId="TtPI-B-8rEGhK6w_lJm13g" name="Concentration in container" path="csa_ref_po_10mgkg|Organism|LargeIntestine|Mucosa|ColonSigmoid|BloodCells|CYP3A4|Concentration in container" unit="µmol/l" persistable="0" formulaId="5381" />
    <Observer id="5387" entityId="X_8sE1ZHa0WGWbeQ1iITnw" name="Concentration in container" path="csa_ref_po_10mgkg|Organism|LargeIntestine|Mucosa|ColonSigmoid|BloodCells|cyclosporine_A|Concentration in container" unit="µmol/l" persistable="0" formulaId="5388" />
    <Observer id="5392" entityId="s-9AL4GD_kWjCo3-_1QBRQ" name="Fraction of dose-cyclosporine_A" path="csa_ref_po_10mgkg|Organism|LargeIntestine|Mucosa|ColonSigmoid|BloodCells|cyclosporine_A-CYP3A4 Metabolite|Fraction of dose-cyclosporine_A" persistable="0" formulaId="5393" />
    <Observer id="5414" entityId="G4Og1j8KIkGg2Fh17m_qtA" name="Concentration in container" path="csa_ref_po_10mgkg|Organism|LargeIntestine|Mucosa|ColonSigmoid|Interstitial|cyclosporine_A|Concentration in container" unit="µmol/l" persistable="0" formulaId="5415" />
    <Observer id="5437" entityId="zRH9kJVqZ0u6qcpRigoegw" name="Concentration in container" path="csa_ref_po_10mgkg|Organism|LargeIntestine|Mucosa|ColonSigmoid|Intracellular|CYP3A4|Concentration in container" unit="µmol/l" persistable="0" formulaId="5438" />
    <Observer id="5445" entityId="WPMf_bHl_0eKsPT51QioIg" name="Concentration in container" path="csa_ref_po_10mgkg|Organism|LargeIntestine|Mucosa|ColonSigmoid|Intracellular|cyclosporine_A|Concentration in container" unit="µmol/l" persistable="0" formulaId="5446" />
    <Observer id="5450" entityId="EoMjL0p1mkiCzBxkKIgpng" name="Fraction of dose-cyclosporine_A" path="csa_ref_po_10mgkg|Organism|LargeIntestine|Mucosa|ColonSigmoid|Intracellular|cyclosporine_A-CYP3A4 Metabolite|Fraction of dose-cyclosporine_A" persistable="0" formulaId="5451" />
    <Observer id="5522" entityId="Xc8_w5JxZEOy0aGmLwawjg" name="Concentration in container" path="csa_ref_po_10mgkg|Organism|LargeIntestine|Mucosa|Rectum|Plasma|CYP3A4|Concentration in container" unit="µmol/l" persistable="0" formulaId="5523" />
    <Observer id="5529" entityId="RkuwtCZ9t0SsggeOYANAqA" name="Concentration in container" path="csa_ref_po_10mgkg|Organism|LargeIntestine|Mucosa|Rectum|Plasma|cyclosporine_A|Concentration in container" unit="µmol/l" persistable="0" formulaId="5530" />
    <Observer id="5534" entityId="PSJZrgKRE0iIhCMfcCFvWg" name="Fraction of dose-cyclosporine_A" path="csa_ref_po_10mgkg|Organism|LargeIntestine|Mucosa|Rectum|Plasma|cyclosporine_A-CYP3A4 Metabolite|Fraction of dose-cyclosporine_A" persistable="0" formulaId="5535" />
    <Observer id="5566" entityId="JEU7bGB2_ku0EKfEcgDCYQ" name="Concentration in container" path="csa_ref_po_10mgkg|Organism|LargeIntestine|Mucosa|Rectum|BloodCells|CYP3A4|Concentration in container" unit="µmol/l" persistable="0" formulaId="5567" />
    <Observer id="5573" entityId="Qmxr3cftL0Sy0M6BySKrNw" name="Concentration in container" path="csa_ref_po_10mgkg|Organism|LargeIntestine|Mucosa|Rectum|BloodCells|cyclosporine_A|Concentration in container" unit="µmol/l" persistable="0" formulaId="5574" />
    <Observer id="5578" entityId="G0Ny7Ht3okiIf1IgN52D4w" name="Fraction of dose-cyclosporine_A" path="csa_ref_po_10mgkg|Organism|LargeIntestine|Mucosa|Rectum|BloodCells|cyclosporine_A-CYP3A4 Metabolite|Fraction of dose-cyclosporine_A" persistable="0" formulaId="5579" />
    <Observer id="5600" entityId="pI5e2hNxrECNJToezUTGOw" name="Concentration in container" path="csa_ref_po_10mgkg|Organism|LargeIntestine|Mucosa|Rectum|Interstitial|cyclosporine_A|Concentration in container" unit="µmol/l" persistable="0" formulaId="5601" />
    <Observer id="5623" entityId="N6mjTUHiQkaZDwfYIKg04w" name="Concentration in container" path="csa_ref_po_10mgkg|Organism|LargeIntestine|Mucosa|Rectum|Intracellular|CYP3A4|Concentration in container" unit="µmol/l" persistable="0" formulaId="5624" />
    <Observer id="5631" entityId="qtvkuK0TXkmx4ZDD6zxb_w" name="Concentration in container" path="csa_ref_po_10mgkg|Organism|LargeIntestine|Mucosa|Rectum|Intracellular|cyclosporine_A|Concentration in container" unit="µmol/l" persistable="0" formulaId="5632" />
    <Observer id="5636" entityId="1ly5wo45Jk-EZLzFgQ6BqQ" name="Fraction of dose-cyclosporine_A" path="csa_ref_po_10mgkg|Organism|LargeIntestine|Mucosa|Rectum|Intracellular|cyclosporine_A-CYP3A4 Metabolite|Fraction of dose-cyclosporine_A" persistable="0" formulaId="5637" />
    <Observer id="5646" entityId="AxSYzqQshkiCoqGtAM-rsQ" name="Interstitial Unbound" path="csa_ref_po_10mgkg|Organism|LargeIntestine|cyclosporine_A|Interstitial Unbound" unit="µmol/l" persistable="0" formulaId="5647" />
    <Observer id="5648" entityId="PojMhe3_Y0-PhtuX1JXzpg" name="Intracellular Unbound" path="csa_ref_po_10mgkg|Organism|LargeIntestine|cyclosporine_A|Intracellular Unbound" unit="µmol/l" persistable="0" formulaId="5649" />
    <Observer id="5650" entityId="1INZDOQEBUuLQe8GxU1kmA" name="Total Tissue (Large Intestine)" path="csa_ref_po_10mgkg|Organism|LargeIntestine|cyclosporine_A|Total Tissue (Large Intestine)" unit="µmol/l" persistable="0" formulaId="5651" />
    <Observer id="5799" entityId="f1mcdzmc4Ee2kEUSeaUnVA" name="Concentration in container" path="csa_ref_po_10mgkg|Organism|Liver|Periportal|Plasma|CYP3A4|Concentration in container" unit="µmol/l" persistable="0" formulaId="5800" />
    <Observer id="5806" entityId="HI5zAZUDKEaRcq4GSr4Mfg" name="Concentration in container" path="csa_ref_po_10mgkg|Organism|Liver|Periportal|Plasma|cyclosporine_A|Concentration in container" unit="µmol/l" persistable="0" formulaId="5807" />
    <Observer id="5811" entityId="kAkzzsU6m0SI_JNsVXR5Dg" name="Fraction of dose-cyclosporine_A" path="csa_ref_po_10mgkg|Organism|Liver|Periportal|Plasma|cyclosporine_A-CYP3A4 Metabolite|Fraction of dose-cyclosporine_A" persistable="0" formulaId="5812" />
    <Observer id="5843" entityId="Jrv2RvGKakGNA25aOMWg2A" name="Concentration in container" path="csa_ref_po_10mgkg|Organism|Liver|Periportal|BloodCells|CYP3A4|Concentration in container" unit="µmol/l" persistable="0" formulaId="5844" />
    <Observer id="5850" entityId="LrrFC49YIUeXfMcfx2ymkw" name="Concentration in container" path="csa_ref_po_10mgkg|Organism|Liver|Periportal|BloodCells|cyclosporine_A|Concentration in container" unit="µmol/l" persistable="0" formulaId="5851" />
    <Observer id="5855" entityId="IULB9L6Cukuc5RvHLSF3Ag" name="Fraction of dose-cyclosporine_A" path="csa_ref_po_10mgkg|Organism|Liver|Periportal|BloodCells|cyclosporine_A-CYP3A4 Metabolite|Fraction of dose-cyclosporine_A" persistable="0" formulaId="5856" />
    <Observer id="5877" entityId="AGYySXnEsE-ojD6iSbsBIw" name="Concentration in container" path="csa_ref_po_10mgkg|Organism|Liver|Periportal|Interstitial|cyclosporine_A|Concentration in container" unit="µmol/l" persistable="0" formulaId="5878" />
    <Observer id="5902" entityId="nLQQ18U5LEeyvJ5izRl0XA" name="Concentration in container" path="csa_ref_po_10mgkg|Organism|Liver|Periportal|Intracellular|CYP3A4|Concentration in container" unit="µmol/l" persistable="0" formulaId="5903" />
    <Observer id="5910" entityId="byGOP31T0EeEEoIgzbuduw" name="Concentration in container" path="csa_ref_po_10mgkg|Organism|Liver|Periportal|Intracellular|cyclosporine_A|Concentration in container" unit="µmol/l" persistable="0" formulaId="5911" />
    <Observer id="5915" entityId="_XoLes67nUCCsprkiIxA0g" name="Fraction of dose-cyclosporine_A" path="csa_ref_po_10mgkg|Organism|Liver|Periportal|Intracellular|cyclosporine_A-CYP3A4 Metabolite|Fraction of dose-cyclosporine_A" persistable="0" formulaId="5916" />
    <Observer id="5925" entityId="x_YGnQYuV0qQ0hY06gXcSg" name="Interstitial Unbound" path="csa_ref_po_10mgkg|Organism|Liver|Periportal|cyclosporine_A|Interstitial Unbound" unit="µmol/l" persistable="0" formulaId="5926" />
    <Observer id="5927" entityId="mVasOLil-E6-F4yVi22uhw" name="Intracellular Unbound" path="csa_ref_po_10mgkg|Organism|Liver|Periportal|cyclosporine_A|Intracellular Unbound" unit="µmol/l" persistable="0" formulaId="5928" />
    <Observer id="5929" entityId="iRL9sDtIKke56smwm9lEkw" name="Tissue" path="csa_ref_po_10mgkg|Organism|Liver|Periportal|cyclosporine_A|Tissue" unit="µmol/l" persistable="0" formulaId="5930" />
    <Observer id="6029" entityId="DfTdWz2lvkGIn9FgjaRd3A" name="Concentration in container" path="csa_ref_po_10mgkg|Organism|Liver|Pericentral|Plasma|CYP3A4|Concentration in container" unit="µmol/l" persistable="0" formulaId="6030" />
    <Observer id="6036" entityId="UAoiCEgnu0S27suMrR4KTQ" name="Concentration in container" path="csa_ref_po_10mgkg|Organism|Liver|Pericentral|Plasma|cyclosporine_A|Concentration in container" unit="µmol/l" persistable="0" formulaId="6037" />
    <Observer id="6041" entityId="FjEiZ0o9akedvrk4NAe7LQ" name="Fraction of dose-cyclosporine_A" path="csa_ref_po_10mgkg|Organism|Liver|Pericentral|Plasma|cyclosporine_A-CYP3A4 Metabolite|Fraction of dose-cyclosporine_A" persistable="0" formulaId="6042" />
    <Observer id="6073" entityId="AsLNsozC1E2BUBvjQo3mFA" name="Concentration in container" path="csa_ref_po_10mgkg|Organism|Liver|Pericentral|BloodCells|CYP3A4|Concentration in container" unit="µmol/l" persistable="0" formulaId="6074" />
    <Observer id="6080" entityId="eXgygt_tik-zcDdvOQo-lQ" name="Concentration in container" path="csa_ref_po_10mgkg|Organism|Liver|Pericentral|BloodCells|cyclosporine_A|Concentration in container" unit="µmol/l" persistable="0" formulaId="6081" />
    <Observer id="6085" entityId="QwhOqVQZ4kK_c-Z31JJ2Aw" name="Fraction of dose-cyclosporine_A" path="csa_ref_po_10mgkg|Organism|Liver|Pericentral|BloodCells|cyclosporine_A-CYP3A4 Metabolite|Fraction of dose-cyclosporine_A" persistable="0" formulaId="6086" />
    <Observer id="6106" entityId="PqRWVrY4dk-2p2yYfFhlSg" name="Concentration in container" path="csa_ref_po_10mgkg|Organism|Liver|Pericentral|Interstitial|cyclosporine_A|Concentration in container" unit="µmol/l" persistable="0" formulaId="6107" />
    <Observer id="6130" entityId="IqtNqY8a2k6uCnXpV6zWHQ" name="Concentration in container" path="csa_ref_po_10mgkg|Organism|Liver|Pericentral|Intracellular|CYP3A4|Concentration in container" unit="µmol/l" persistable="0" formulaId="6131" />
    <Observer id="6137" entityId="HmvfBXtWWU-n59xLrgGxrA" name="Concentration in container" path="csa_ref_po_10mgkg|Organism|Liver|Pericentral|Intracellular|cyclosporine_A|Concentration in container" unit="µmol/l" persistable="0" formulaId="6138" />
    <Observer id="6142" entityId="1pCV8l4PhU2KA94PH1-XMA" name="Fraction of dose-cyclosporine_A" path="csa_ref_po_10mgkg|Organism|Liver|Pericentral|Intracellular|cyclosporine_A-CYP3A4 Metabolite|Fraction of dose-cyclosporine_A" persistable="0" formulaId="6143" />
    <Observer id="6152" entityId="JPopGz-hi0Of5B-Sn3We6g" name="Interstitial Unbound" path="csa_ref_po_10mgkg|Organism|Liver|Pericentral|cyclosporine_A|Interstitial Unbound" unit="µmol/l" persistable="0" formulaId="6153" />
    <Observer id="6154" entityId="G8aZTuVA-kuXCs6TZRp-_Q" name="Intracellular Unbound" path="csa_ref_po_10mgkg|Organism|Liver|Pericentral|cyclosporine_A|Intracellular Unbound" unit="µmol/l" persistable="0" formulaId="6155" />
    <Observer id="6156" entityId="2_tK13DQy0yERU-JVYdYgg" name="Tissue" path="csa_ref_po_10mgkg|Organism|Liver|Pericentral|cyclosporine_A|Tissue" unit="µmol/l" persistable="0" formulaId="6157" />
    <Observer id="6160" entityId="3svVtGLuiEab6d-x_znoRw" name="Concentration in container (Liver, Plasma)" path="csa_ref_po_10mgkg|Organism|Liver|Plasma|cyclosporine_A|Concentration in container (Liver, Plasma)" unit="µmol/l" persistable="0" formulaId="6161" />
    <Observer id="6162" entityId="wz6Tu0l69kKKo5xNaKxiGQ" name="Fraction of dose-cyclosporine_A-Liver-Plasma" path="csa_ref_po_10mgkg|Organism|Liver|Plasma|cyclosporine_A-CYP3A4 Metabolite|Fraction of dose-cyclosporine_A-Liver-Plasma" persistable="0" formulaId="6163" />
    <Observer id="6166" entityId="rfbUz0CjzEughfC_VDzuRQ" name="Concentration in container (Liver, BloodCells)" path="csa_ref_po_10mgkg|Organism|Liver|BloodCells|cyclosporine_A|Concentration in container (Liver, BloodCells)" unit="µmol/l" persistable="0" formulaId="6167" />
    <Observer id="6168" entityId="aPEsnn9TKUqw_72O1LdtbA" name="Fraction of dose-cyclosporine_A-Liver-BloodCells" path="csa_ref_po_10mgkg|Organism|Liver|BloodCells|cyclosporine_A-CYP3A4 Metabolite|Fraction of dose-cyclosporine_A-Liver-BloodCells" persistable="0" formulaId="6169" />
    <Observer id="6174" entityId="8JRQEmEm5UWAIWEX0mdiqA" name="Concentration in container (Liver, Interstitial)" path="csa_ref_po_10mgkg|Organism|Liver|Interstitial|cyclosporine_A|Concentration in container (Liver, Interstitial)" unit="µmol/l" persistable="0" formulaId="6175" />
    <Observer id="6178" entityId="uN_P5DBUukWbf3sooBwuIg" name="Concentration in container (Liver, Intracellular)" path="csa_ref_po_10mgkg|Organism|Liver|Intracellular|cyclosporine_A|Concentration in container (Liver, Intracellular)" unit="µmol/l" persistable="0" formulaId="6179" />
    <Observer id="6180" entityId="vmTr__4Y_kC18PsxRAn_1Q" name="Fraction of dose-cyclosporine_A-Liver-Intracellular" path="csa_ref_po_10mgkg|Organism|Liver|Intracellular|cyclosporine_A-CYP3A4 Metabolite|Fraction of dose-cyclosporine_A-Liver-Intracellular" persistable="0" formulaId="6181" />
    <Observer id="6182" entityId="dAeUFH84nkuNft_fYRyLtA" name="Interstitial Unbound (Liver)" path="csa_ref_po_10mgkg|Organism|Liver|cyclosporine_A|Interstitial Unbound (Liver)" unit="µmol/l" persistable="1" formulaId="6183" />
    <Observer id="6184" entityId="0M3D3snQqUWLS3P5YxdNrg" name="Intracellular Unbound (Liver)" path="csa_ref_po_10mgkg|Organism|Liver|cyclosporine_A|Intracellular Unbound (Liver)" unit="µmol/l" persistable="0" formulaId="6185" />
    <Observer id="6186" entityId="QkssZHv4TUGO84XYOchEnQ" name="Tissue (Liver)" path="csa_ref_po_10mgkg|Organism|Liver|cyclosporine_A|Tissue (Liver)" unit="µmol/l" persistable="0" formulaId="6187" />
    <Observer id="6256" entityId="pN1Ts5AXN0WZS1mSOF2E1g" name="Concentration in container" path="csa_ref_po_10mgkg|Organism|Lung|Plasma|CYP3A4|Concentration in container" unit="µmol/l" persistable="0" formulaId="6257" />
    <Observer id="6263" entityId="P1t-n1q0jU6Zcxyyk1v0RA" name="Concentration in container" path="csa_ref_po_10mgkg|Organism|Lung|Plasma|cyclosporine_A|Concentration in container" unit="µmol/l" persistable="0" formulaId="6264" />
    <Observer id="6268" entityId="7Yho06EII0KDKEEwDT_gkA" name="Fraction of dose-cyclosporine_A" path="csa_ref_po_10mgkg|Organism|Lung|Plasma|cyclosporine_A-CYP3A4 Metabolite|Fraction of dose-cyclosporine_A" persistable="0" formulaId="6269" />
    <Observer id="6300" entityId="ueFPKELlcEaBSkJC6lzC9Q" name="Concentration in container" path="csa_ref_po_10mgkg|Organism|Lung|BloodCells|CYP3A4|Concentration in container" unit="µmol/l" persistable="0" formulaId="6301" />
    <Observer id="6307" entityId="K3N4Nvu2B0Kj_QzfIxoEig" name="Concentration in container" path="csa_ref_po_10mgkg|Organism|Lung|BloodCells|cyclosporine_A|Concentration in container" unit="µmol/l" persistable="0" formulaId="6308" />
    <Observer id="6312" entityId="PvHD2dgYsUuzrSd1ovAglA" name="Fraction of dose-cyclosporine_A" path="csa_ref_po_10mgkg|Organism|Lung|BloodCells|cyclosporine_A-CYP3A4 Metabolite|Fraction of dose-cyclosporine_A" persistable="0" formulaId="6313" />
    <Observer id="6334" entityId="gqM4BBXIA0aC5Ym1wQuFvw" name="Concentration in container" path="csa_ref_po_10mgkg|Organism|Lung|Interstitial|cyclosporine_A|Concentration in container" unit="µmol/l" persistable="0" formulaId="6335" />
    <Observer id="6357" entityId="e2DO4ine80iMLmumvLUmNQ" name="Concentration in container" path="csa_ref_po_10mgkg|Organism|Lung|Intracellular|CYP3A4|Concentration in container" unit="µmol/l" persistable="0" formulaId="6358" />
    <Observer id="6365" entityId="Br4ykPpDUEOY6FGjQNrEnA" name="Concentration in container" path="csa_ref_po_10mgkg|Organism|Lung|Intracellular|cyclosporine_A|Concentration in container" unit="µmol/l" persistable="0" formulaId="6366" />
    <Observer id="6370" entityId="Aaei6dm9x0e7S8X6UN9XaA" name="Fraction of dose-cyclosporine_A" path="csa_ref_po_10mgkg|Organism|Lung|Intracellular|cyclosporine_A-CYP3A4 Metabolite|Fraction of dose-cyclosporine_A" persistable="0" formulaId="6371" />
    <Observer id="6380" entityId="WPQqUmFHl0uCn_0qePOv7Q" name="Interstitial Unbound" path="csa_ref_po_10mgkg|Organism|Lung|cyclosporine_A|Interstitial Unbound" unit="µmol/l" persistable="0" formulaId="6381" />
    <Observer id="6382" entityId="zi4EoXb5jEuIRL9-UDi-UA" name="Intracellular Unbound" path="csa_ref_po_10mgkg|Organism|Lung|cyclosporine_A|Intracellular Unbound" unit="µmol/l" persistable="0" formulaId="6383" />
    <Observer id="6384" entityId="xHotTfdhUkaPQe-C5eXlSQ" name="Tissue" path="csa_ref_po_10mgkg|Organism|Lung|cyclosporine_A|Tissue" unit="µmol/l" persistable="0" formulaId="6385" />
    <Observer id="6465" entityId="jlg5BS-hg0qpk9JDa8bYcA" name="Concentration in container" path="csa_ref_po_10mgkg|Organism|Muscle|Plasma|CYP3A4|Concentration in container" unit="µmol/l" persistable="0" formulaId="6466" />
    <Observer id="6471" entityId="pVGtRi0bIUyVTeZuYc1-aw" name="Concentration in container" path="csa_ref_po_10mgkg|Organism|Muscle|Plasma|cyclosporine_A|Concentration in container" unit="µmol/l" persistable="0" formulaId="6472" />
    <Observer id="6476" entityId="VLWvBt1YOEq96c46DAq9kg" name="Fraction of dose-cyclosporine_A" path="csa_ref_po_10mgkg|Organism|Muscle|Plasma|cyclosporine_A-CYP3A4 Metabolite|Fraction of dose-cyclosporine_A" persistable="0" formulaId="6477" />
    <Observer id="6508" entityId="1PsAhlTBMUqNiIBBKzFfQg" name="Concentration in container" path="csa_ref_po_10mgkg|Organism|Muscle|BloodCells|CYP3A4|Concentration in container" unit="µmol/l" persistable="0" formulaId="6509" />
    <Observer id="6514" entityId="fo7Nie9NL0aMEBqhAvVrrw" name="Concentration in container" path="csa_ref_po_10mgkg|Organism|Muscle|BloodCells|cyclosporine_A|Concentration in container" unit="µmol/l" persistable="0" formulaId="6515" />
    <Observer id="6519" entityId="B3bhg9irlE2ohLdLR2EAOQ" name="Fraction of dose-cyclosporine_A" path="csa_ref_po_10mgkg|Organism|Muscle|BloodCells|cyclosporine_A-CYP3A4 Metabolite|Fraction of dose-cyclosporine_A" persistable="0" formulaId="6520" />
    <Observer id="6541" entityId="uyW8sH5enkWNfw84RgG-tQ" name="Concentration in container" path="csa_ref_po_10mgkg|Organism|Muscle|Interstitial|cyclosporine_A|Concentration in container" unit="µmol/l" persistable="0" formulaId="6542" />
    <Observer id="6564" entityId="T99a5OwhoEqSUm-a7bF0dw" name="Concentration in container" path="csa_ref_po_10mgkg|Organism|Muscle|Intracellular|CYP3A4|Concentration in container" unit="µmol/l" persistable="0" formulaId="6565" />
    <Observer id="6572" entityId="70ipPjIRyk6MbS5bd-T0hw" name="Concentration in container" path="csa_ref_po_10mgkg|Organism|Muscle|Intracellular|cyclosporine_A|Concentration in container" unit="µmol/l" persistable="0" formulaId="6573" />
    <Observer id="6577" entityId="bdUX7SFImkiKe1YdnL1kfA" name="Fraction of dose-cyclosporine_A" path="csa_ref_po_10mgkg|Organism|Muscle|Intracellular|cyclosporine_A-CYP3A4 Metabolite|Fraction of dose-cyclosporine_A" persistable="0" formulaId="6578" />
    <Observer id="6587" entityId="nLcGDXlzCkGWa3FOptqWeA" name="Interstitial Unbound" path="csa_ref_po_10mgkg|Organism|Muscle|cyclosporine_A|Interstitial Unbound" unit="µmol/l" persistable="0" formulaId="6588" />
    <Observer id="6589" entityId="JGVguZsoskqGtLbgbi_7OQ" name="Intracellular Unbound" path="csa_ref_po_10mgkg|Organism|Muscle|cyclosporine_A|Intracellular Unbound" unit="µmol/l" persistable="0" formulaId="6590" />
    <Observer id="6591" entityId="LxchaHugW02TP-qj63xieA" name="Tissue" path="csa_ref_po_10mgkg|Organism|Muscle|cyclosporine_A|Tissue" unit="µmol/l" persistable="0" formulaId="6592" />
    <Observer id="6657" entityId="5rSm1d6k0U-QOk_3hZXy3Q" name="Concentration in container" path="csa_ref_po_10mgkg|Organism|Pancreas|Plasma|CYP3A4|Concentration in container" unit="µmol/l" persistable="0" formulaId="6658" />
    <Observer id="6664" entityId="Itv_GqeKLUmnN-A6A1-owA" name="Concentration in container" path="csa_ref_po_10mgkg|Organism|Pancreas|Plasma|cyclosporine_A|Concentration in container" unit="µmol/l" persistable="0" formulaId="6665" />
    <Observer id="6669" entityId="REt8Z22o6U2KUVRtelreUA" name="Fraction of dose-cyclosporine_A" path="csa_ref_po_10mgkg|Organism|Pancreas|Plasma|cyclosporine_A-CYP3A4 Metabolite|Fraction of dose-cyclosporine_A" persistable="0" formulaId="6670" />
    <Observer id="6701" entityId="hCaX-w7TdEKIhvFFSUnvNw" name="Concentration in container" path="csa_ref_po_10mgkg|Organism|Pancreas|BloodCells|CYP3A4|Concentration in container" unit="µmol/l" persistable="0" formulaId="6702" />
    <Observer id="6708" entityId="78JSvYmH10e9h__N4Ptn7A" name="Concentration in container" path="csa_ref_po_10mgkg|Organism|Pancreas|BloodCells|cyclosporine_A|Concentration in container" unit="µmol/l" persistable="0" formulaId="6709" />
    <Observer id="6713" entityId="Xv5_W3p12UyrlIf6xooz_Q" name="Fraction of dose-cyclosporine_A" path="csa_ref_po_10mgkg|Organism|Pancreas|BloodCells|cyclosporine_A-CYP3A4 Metabolite|Fraction of dose-cyclosporine_A" persistable="0" formulaId="6714" />
    <Observer id="6735" entityId="5KxwjAcZdkaa05Lf7LLW1w" name="Concentration in container" path="csa_ref_po_10mgkg|Organism|Pancreas|Interstitial|cyclosporine_A|Concentration in container" unit="µmol/l" persistable="0" formulaId="6736" />
    <Observer id="6758" entityId="fOhKgvIHqU--Kd-ixqZdfw" name="Concentration in container" path="csa_ref_po_10mgkg|Organism|Pancreas|Intracellular|CYP3A4|Concentration in container" unit="µmol/l" persistable="0" formulaId="6759" />
    <Observer id="6766" entityId="7LRNSe8lNUaSIXCngN4bag" name="Concentration in container" path="csa_ref_po_10mgkg|Organism|Pancreas|Intracellular|cyclosporine_A|Concentration in container" unit="µmol/l" persistable="0" formulaId="6767" />
    <Observer id="6771" entityId="p8pT1GKOaEam0ULHWWnlFQ" name="Fraction of dose-cyclosporine_A" path="csa_ref_po_10mgkg|Organism|Pancreas|Intracellular|cyclosporine_A-CYP3A4 Metabolite|Fraction of dose-cyclosporine_A" persistable="0" formulaId="6772" />
    <Observer id="6781" entityId="va3LyU4g00SY7B2cuEFMHQ" name="Interstitial Unbound" path="csa_ref_po_10mgkg|Organism|Pancreas|cyclosporine_A|Interstitial Unbound" unit="µmol/l" persistable="0" formulaId="6782" />
    <Observer id="6783" entityId="rMiGF_N_Z0SQykT0DUV__A" name="Intracellular Unbound" path="csa_ref_po_10mgkg|Organism|Pancreas|cyclosporine_A|Intracellular Unbound" unit="µmol/l" persistable="0" formulaId="6784" />
    <Observer id="6785" entityId="tG8U5R7wk0-L2-e2mq2uRA" name="Tissue" path="csa_ref_po_10mgkg|Organism|Pancreas|cyclosporine_A|Tissue" unit="µmol/l" persistable="0" formulaId="6786" />
    <Observer id="6819" entityId="iS2P_B0pP0ucpKqwLymAJQ" name="Concentration in container" path="csa_ref_po_10mgkg|Organism|PortalVein|Plasma|CYP3A4|Concentration in container" unit="µmol/l" persistable="0" formulaId="6820" />
    <Observer id="6826" entityId="yRYg0K11BUKLmwqNRQwYpQ" name="Concentration in container" path="csa_ref_po_10mgkg|Organism|PortalVein|Plasma|cyclosporine_A|Concentration in container" unit="µmol/l" persistable="0" formulaId="6827" />
    <Observer id="6828" entityId="5-uPt9fFOk-nNxqdqX5U_g" name="Plasma Unbound" path="csa_ref_po_10mgkg|Organism|PortalVein|Plasma|cyclosporine_A|Plasma Unbound" unit="µmol/l" persistable="0" formulaId="6829" />
    <Observer id="6833" entityId="06MAhTFrj0K3aVBO8EhLJw" name="Fraction of dose-cyclosporine_A" path="csa_ref_po_10mgkg|Organism|PortalVein|Plasma|cyclosporine_A-CYP3A4 Metabolite|Fraction of dose-cyclosporine_A" persistable="0" formulaId="6834" />
    <Observer id="6865" entityId="wW5HsdjZJkGziBp3Qckmxw" name="Concentration in container" path="csa_ref_po_10mgkg|Organism|PortalVein|BloodCells|CYP3A4|Concentration in container" unit="µmol/l" persistable="0" formulaId="6866" />
    <Observer id="6872" entityId="qWU2Ym2NTEib4fwze469Fw" name="Concentration in container" path="csa_ref_po_10mgkg|Organism|PortalVein|BloodCells|cyclosporine_A|Concentration in container" unit="µmol/l" persistable="0" formulaId="6873" />
    <Observer id="6877" entityId="INukCLvmRkqIVTMNs-9MgA" name="Fraction of dose-cyclosporine_A" path="csa_ref_po_10mgkg|Organism|PortalVein|BloodCells|cyclosporine_A-CYP3A4 Metabolite|Fraction of dose-cyclosporine_A" persistable="0" formulaId="6878" />
    <Observer id="6887" entityId="97ievq6T4ki1q1KDkZFGYQ" name="Whole Blood" path="csa_ref_po_10mgkg|Organism|PortalVein|cyclosporine_A|Whole Blood" unit="µmol/l" persistable="0" formulaId="6888" />
    <Observer id="6953" entityId="n4hTtk4ICE6guV8Recwd1w" name="Concentration in container" path="csa_ref_po_10mgkg|Organism|Skin|Plasma|CYP3A4|Concentration in container" unit="µmol/l" persistable="0" formulaId="6954" />
    <Observer id="6959" entityId="PKCfwtv7M0aS8J4AGpWA3g" name="Concentration in container" path="csa_ref_po_10mgkg|Organism|Skin|Plasma|cyclosporine_A|Concentration in container" unit="µmol/l" persistable="0" formulaId="6960" />
    <Observer id="6964" entityId="EPqzAiWPAk-nPY_SOWf6Gg" name="Fraction of dose-cyclosporine_A" path="csa_ref_po_10mgkg|Organism|Skin|Plasma|cyclosporine_A-CYP3A4 Metabolite|Fraction of dose-cyclosporine_A" persistable="0" formulaId="6965" />
    <Observer id="6996" entityId="YHsWSOp8d0eGIAKEyT1dTQ" name="Concentration in container" path="csa_ref_po_10mgkg|Organism|Skin|BloodCells|CYP3A4|Concentration in container" unit="µmol/l" persistable="0" formulaId="6997" />
    <Observer id="7002" entityId="Do0myVrOzkeCXK3qw36qaw" name="Concentration in container" path="csa_ref_po_10mgkg|Organism|Skin|BloodCells|cyclosporine_A|Concentration in container" unit="µmol/l" persistable="0" formulaId="7003" />
    <Observer id="7007" entityId="SXAaYENhRU-7ffd641cQ3Q" name="Fraction of dose-cyclosporine_A" path="csa_ref_po_10mgkg|Organism|Skin|BloodCells|cyclosporine_A-CYP3A4 Metabolite|Fraction of dose-cyclosporine_A" persistable="0" formulaId="7008" />
    <Observer id="7029" entityId="TfxXKLlOokSrQTSxMGuwOQ" name="Concentration in container" path="csa_ref_po_10mgkg|Organism|Skin|Interstitial|cyclosporine_A|Concentration in container" unit="µmol/l" persistable="0" formulaId="7030" />
    <Observer id="7052" entityId="zBdZXDzYgUeS59EfNhqH0g" name="Concentration in container" path="csa_ref_po_10mgkg|Organism|Skin|Intracellular|CYP3A4|Concentration in container" unit="µmol/l" persistable="0" formulaId="7053" />
    <Observer id="7060" entityId="f4vcU2JeeE-m-XSf3g-szQ" name="Concentration in container" path="csa_ref_po_10mgkg|Organism|Skin|Intracellular|cyclosporine_A|Concentration in container" unit="µmol/l" persistable="0" formulaId="7061" />
    <Observer id="7065" entityId="aJE9nXJyOEW4s-i6OfNPBg" name="Fraction of dose-cyclosporine_A" path="csa_ref_po_10mgkg|Organism|Skin|Intracellular|cyclosporine_A-CYP3A4 Metabolite|Fraction of dose-cyclosporine_A" persistable="0" formulaId="7066" />
    <Observer id="7075" entityId="oDJfatz8gUKlpPFv_IVjyw" name="Interstitial Unbound" path="csa_ref_po_10mgkg|Organism|Skin|cyclosporine_A|Interstitial Unbound" unit="µmol/l" persistable="0" formulaId="7076" />
    <Observer id="7077" entityId="RufinWjaZUmBp8opOoPcIQ" name="Intracellular Unbound" path="csa_ref_po_10mgkg|Organism|Skin|cyclosporine_A|Intracellular Unbound" unit="µmol/l" persistable="0" formulaId="7078" />
    <Observer id="7079" entityId="OtMVN0KeT0egg5yVzU5eag" name="Tissue" path="csa_ref_po_10mgkg|Organism|Skin|cyclosporine_A|Tissue" unit="µmol/l" persistable="0" formulaId="7080" />
    <Observer id="7144" entityId="IeU9JJh4wUS6fWF8JsR9ag" name="Concentration in container" path="csa_ref_po_10mgkg|Organism|Spleen|Plasma|CYP3A4|Concentration in container" unit="µmol/l" persistable="0" formulaId="7145" />
    <Observer id="7151" entityId="Q7QwkUv1WUKmKVBMfa1m3g" name="Concentration in container" path="csa_ref_po_10mgkg|Organism|Spleen|Plasma|cyclosporine_A|Concentration in container" unit="µmol/l" persistable="0" formulaId="7152" />
    <Observer id="7156" entityId="JX22HwhtoUKM6tdoFy8M8w" name="Fraction of dose-cyclosporine_A" path="csa_ref_po_10mgkg|Organism|Spleen|Plasma|cyclosporine_A-CYP3A4 Metabolite|Fraction of dose-cyclosporine_A" persistable="0" formulaId="7157" />
    <Observer id="7188" entityId="smyYsjndm0KpvKK2PpxiPA" name="Concentration in container" path="csa_ref_po_10mgkg|Organism|Spleen|BloodCells|CYP3A4|Concentration in container" unit="µmol/l" persistable="0" formulaId="7189" />
    <Observer id="7195" entityId="lUGSODIrt0-r0vIIp3W6LA" name="Concentration in container" path="csa_ref_po_10mgkg|Organism|Spleen|BloodCells|cyclosporine_A|Concentration in container" unit="µmol/l" persistable="0" formulaId="7196" />
    <Observer id="7200" entityId="CpFXy_67a0-FPpeg4v1CTw" name="Fraction of dose-cyclosporine_A" path="csa_ref_po_10mgkg|Organism|Spleen|BloodCells|cyclosporine_A-CYP3A4 Metabolite|Fraction of dose-cyclosporine_A" persistable="0" formulaId="7201" />
    <Observer id="7222" entityId="LGKRlzIFh0KhYk_Ffen03w" name="Concentration in container" path="csa_ref_po_10mgkg|Organism|Spleen|Interstitial|cyclosporine_A|Concentration in container" unit="µmol/l" persistable="0" formulaId="7223" />
    <Observer id="7245" entityId="07MwXDiycUqMxaanmbnOxw" name="Concentration in container" path="csa_ref_po_10mgkg|Organism|Spleen|Intracellular|CYP3A4|Concentration in container" unit="µmol/l" persistable="0" formulaId="7246" />
    <Observer id="7253" entityId="vaYut0Q67EGQEPePtETNyA" name="Concentration in container" path="csa_ref_po_10mgkg|Organism|Spleen|Intracellular|cyclosporine_A|Concentration in container" unit="µmol/l" persistable="0" formulaId="7254" />
    <Observer id="7258" entityId="7wsE-XEFskWWmDW0XPnimg" name="Fraction of dose-cyclosporine_A" path="csa_ref_po_10mgkg|Organism|Spleen|Intracellular|cyclosporine_A-CYP3A4 Metabolite|Fraction of dose-cyclosporine_A" persistable="0" formulaId="7259" />
    <Observer id="7268" entityId="o8SrDNj1Y0CnDhNP81VAgA" name="Interstitial Unbound" path="csa_ref_po_10mgkg|Organism|Spleen|cyclosporine_A|Interstitial Unbound" unit="µmol/l" persistable="0" formulaId="7269" />
    <Observer id="7270" entityId="d6dQ5ILV8EGxlAgTcnB3EQ" name="Intracellular Unbound" path="csa_ref_po_10mgkg|Organism|Spleen|cyclosporine_A|Intracellular Unbound" unit="µmol/l" persistable="0" formulaId="7271" />
    <Observer id="7272" entityId="41VK1SLUmkyG02yTQj6ofA" name="Tissue" path="csa_ref_po_10mgkg|Organism|Spleen|cyclosporine_A|Tissue" unit="µmol/l" persistable="0" formulaId="7273" />
    <Observer id="7286" entityId="i0BeWEeNkk6bCFIPkZbA6w" name="Concentration in container" path="csa_ref_po_10mgkg|Organism|Saliva|Saliva|cyclosporine_A|Concentration in container" unit="µmol/l" persistable="0" formulaId="7287" />
    <Observer id="7293" entityId="y9O70sTbYkONv2gREex6CQ" name="Concentration in container" path="csa_ref_po_10mgkg|Organism|Saliva|SalivaGland|cyclosporine_A|Concentration in container" unit="µmol/l" persistable="0" formulaId="7294" />
    <Observer id="9643" entityId="gt-n1_AbCEm0gSUfUiy_Lw" name="Concentration in container" path="csa_ref_po_10mgkg|Applications|po 10 mg_kg|Lint80|Application_1|cyclosporine_A|Concentration in container" unit="µmol/l" persistable="0" formulaId="9644" />
  </ObserverList>
  <EventList>
    <Event conditionFormulaId="9596" id="9595" entityId="SjgsijxPdkqXDNV275dt9Q" oneTime="1">
      <AssignmentList>
        <Assignment objectId="1767" newFormulaId="9597" useAsValue="1" />
        <Assignment objectId="9570" newFormulaId="9598" useAsValue="1" />
        <Assignment objectId="1541" newFormulaId="9599" useAsValue="1" />
        <Assignment objectId="1566" newFormulaId="9601" useAsValue="1" />
      </AssignmentList>
    </Event>
    <Event conditionFormulaId="9603" id="9602" entityId="nsQy0jDdgkathTdDCuIGrA" oneTime="1">
      <AssignmentList>
        <Assignment objectId="9570" newFormulaId="9604" useAsValue="0" />
      </AssignmentList>
    </Event>
    <Event conditionFormulaId="9606" id="9605" entityId="0ln0S8emqkScGfERAcQTvA" oneTime="1">
      <AssignmentList>
        <Assignment objectId="9563" newFormulaId="9607" useAsValue="0" />
      </AssignmentList>
    </Event>
  </EventList>
  <FormulaList>
    <ExplicitFormula id="5">
      <Equation>K_uptake-K_rec&gt;=0 ? K_uptake-K_rec : 0</Equation>
      <ReferenceList>
        <R alias="K_uptake" id="3" />
        <R alias="K_rec" id="4" />
      </ReferenceList>
    </ExplicitFormula>
    <ExplicitFormula id="38">
      <Equation>V_pls_art+V_pls_bon+V_pls_brn+V_pls_cae+V_pls_colasc+V_pls_coldesc+V_pls_colsigm+V_pls_coltrans+V_pls_duo+V_pls_fat+V_pls_tes+V_pls_hrt+V_pls_kid+V_pls_lin+V_pls_lil+V_pls_lje+V_pls_lng+V_pls_mus+V_pls_pan+V_pls_prc+V_pls_prp+V_pls_pve+V_pls_rect+V_pls_skn+V_pls_sin+V_pls_spl+V_pls_sto+V_pls_uil+V_pls_uje+V_pls_ven</Equation>
      <ReferenceList>
        <R alias="V_pls_art" id="8" />
        <R alias="V_pls_bon" id="9" />
        <R alias="V_pls_brn" id="10" />
        <R alias="V_pls_fat" id="11" />
        <R alias="V_pls_tes" id="12" />
        <R alias="V_pls_hrt" id="13" />
        <R alias="V_pls_kid" id="14" />
        <R alias="V_pls_lin" id="15" />
        <R alias="V_pls_lng" id="16" />
        <R alias="V_pls_mus" id="17" />
        <R alias="V_pls_pan" id="18" />
        <R alias="V_pls_pve" id="19" />
        <R alias="V_pls_skn" id="20" />
        <R alias="V_pls_sin" id="21" />
        <R alias="V_pls_spl" id="22" />
        <R alias="V_pls_sto" id="23" />
        <R alias="V_pls_ven" id="24" />
        <R alias="V_pls_duo" id="25" />
        <R alias="V_pls_uje" id="26" />
        <R alias="V_pls_lje" id="27" />
        <R alias="V_pls_uil" id="28" />
        <R alias="V_pls_lil" id="29" />
        <R alias="V_pls_cae" id="30" />
        <R alias="V_pls_colasc" id="31" />
        <R alias="V_pls_coltrans" id="32" />
        <R alias="V_pls_coldesc" id="33" />
        <R alias="V_pls_colsigm" id="34" />
        <R alias="V_pls_rect" id="35" />
        <R alias="V_pls_prp" id="36" />
        <R alias="V_pls_prc" id="37" />
      </ReferenceList>
    </ExplicitFormula>
    <ExplicitFormula id="58">
      <Equation>M_art + M_sto + M_sin + M_lin + M_pan + M_spl + M_liv + M_lng + M_mus + M_fat + M_skn + M_kid + M_brn + M_hrt + M_bon + M_tes + M_pve + M_ven</Equation>
      <ReferenceList>
        <R alias="M_art" id="40" />
        <R alias="M_bon" id="41" />
        <R alias="M_brn" id="42" />
        <R alias="M_fat" id="43" />
        <R alias="M_tes" id="44" />
        <R alias="M_hrt" id="45" />
        <R alias="M_kid" id="46" />
        <R alias="M_lin" id="47" />
        <R alias="M_liv" id="48" />
        <R alias="M_lng" id="49" />
        <R alias="M_mus" id="50" />
        <R alias="M_pan" id="51" />
        <R alias="M_pve" id="52" />
        <R alias="M_skn" id="53" />
        <R alias="M_sin" id="54" />
        <R alias="M_spl" id="55" />
        <R alias="M_sto" id="56" />
        <R alias="M_ven" id="57" />
      </ReferenceList>
    </ExplicitFormula>
    <ExplicitFormula id="62">
      <Equation>Age* 365.25/7 + GA</Equation>
      <ReferenceList>
        <R alias="Age" id="60" />
        <R alias="GA" id="61" />
      </ReferenceList>
    </ExplicitFormula>
    <ExplicitFormula id="65">
      <Equation>Height&gt;0 ? BW / (Height)^2 : 0</Equation>
      <ReferenceList>
        <R alias="Height" id="64" />
        <R alias="BW" id="39" />
      </ReferenceList>
    </ExplicitFormula>
    <ExplicitFormula id="102">
      <Equation>73</Equation>
    </ExplicitFormula>
    <ExplicitFormula id="104">
      <Equation>17.6</Equation>
    </ExplicitFormula>
    <ExplicitFormula id="116">
      <Equation>fQ_art*C_bc_art+fQ_bon*C_bc_bon+fQ_fat*C_bc_fat+fQ_mus*C_bc_mus+fQ_skn*C_bc_skn</Equation>
      <ReferenceList>
        <R alias="C_bc_art" id="106" />
        <R alias="C_bc_bon" id="107" />
        <R alias="C_bc_fat" id="108" />
        <R alias="C_bc_mus" id="109" />
        <R alias="C_bc_skn" id="110" />
        <R alias="fQ_art" id="111" />
        <R alias="fQ_bon" id="112" />
        <R alias="fQ_fat" id="113" />
        <R alias="fQ_mus" id="114" />
        <R alias="fQ_skn" id="115" />
      </ReferenceList>
    </ExplicitFormula>
    <ExplicitFormula id="123">
      <Equation>fQ_art*C_pls_art+fQ_bon*C_pls_bon+fQ_fat*C_pls_fat+fQ_mus*C_pls_mus+fQ_skn*C_pls_skn</Equation>
      <ReferenceList>
        <R alias="C_pls_art" id="118" />
        <R alias="C_pls_bon" id="119" />
        <R alias="C_pls_fat" id="120" />
        <R alias="C_pls_mus" id="121" />
        <R alias="C_pls_skn" id="122" />
        <R alias="fQ_art" id="111" />
        <R alias="fQ_bon" id="112" />
        <R alias="fQ_fat" id="113" />
        <R alias="fQ_mus" id="114" />
        <R alias="fQ_skn" id="115" />
      </ReferenceList>
    </ExplicitFormula>
    <ExplicitFormula id="126">
      <Equation>(fQ_art*C_pls_art+fQ_bon*C_pls_bon+fQ_fat*C_pls_fat+fQ_mus*C_pls_mus+fQ_skn*C_pls_skn)*fu</Equation>
      <ReferenceList>
        <R alias="C_pls_art" id="118" />
        <R alias="C_pls_bon" id="119" />
        <R alias="C_pls_fat" id="120" />
        <R alias="C_pls_mus" id="121" />
        <R alias="C_pls_skn" id="122" />
        <R alias="fu" id="125" />
        <R alias="fQ_art" id="111" />
        <R alias="fQ_bon" id="112" />
        <R alias="fQ_fat" id="113" />
        <R alias="fQ_mus" id="114" />
        <R alias="fQ_skn" id="115" />
      </ReferenceList>
    </ExplicitFormula>
    <ExplicitFormula id="128">
      <Equation>(1-HCT)*(fQ_art*C_pls_art+fQ_bon*C_pls_bon+fQ_fat*C_pls_fat+fQ_mus*C_pls_mus+fQ_skn*C_pls_skn) + HCT*(fQ_art*C_bc_art+fQ_bon*C_bc_bon+fQ_fat*C_bc_fat+fQ_mus*C_bc_mus+fQ_skn*C_bc_skn)</Equation>
      <ReferenceList>
        <R alias="C_bc_art" id="106" />
        <R alias="C_bc_bon" id="107" />
        <R alias="C_bc_fat" id="108" />
        <R alias="C_bc_mus" id="109" />
        <R alias="C_bc_skn" id="110" />
        <R alias="C_pls_art" id="118" />
        <R alias="C_pls_bon" id="119" />
        <R alias="C_pls_fat" id="120" />
        <R alias="C_pls_mus" id="121" />
        <R alias="C_pls_skn" id="122" />
        <R alias="fQ_art" id="111" />
        <R alias="fQ_bon" id="112" />
        <R alias="fQ_fat" id="113" />
        <R alias="fQ_mus" id="114" />
        <R alias="fQ_skn" id="115" />
        <R alias="HCT" id="100" />
      </ReferenceList>
    </ExplicitFormula>
    <ExplicitFormula id="131">
      <Equation>Volume * Density</Equation>
      <ReferenceList>
        <R alias="Density" id="129" />
        <R alias="Volume" id="130" />
      </ReferenceList>
    </ExplicitFormula>
    <ExplicitFormula id="134">
      <Equation>0.960053331759349</Equation>
    </ExplicitFormula>
    <ExplicitFormula id="136">
      <Equation>Volume</Equation>
      <ReferenceList>
        <R alias="Volume" id="24" />
      </ReferenceList>
    </ExplicitFormula>
    <ExplicitFormula id="137">
      <Equation>(1-HCT)*V</Equation>
      <ReferenceList>
        <R alias="f_vas" id="133" />
        <R alias="V" id="130" />
        <R alias="HCT" id="100" />
      </ReferenceList>
    </ExplicitFormula>
    <ExplicitFormula id="140">
      <Equation>M_0</Equation>
      <ReferenceList>
        <R alias="M_0" id="139" />
      </ReferenceList>
    </ExplicitFormula>
    <ExplicitFormula id="144">
      <Equation>rel_exp_out * AF * f_onto * ProteinContainerVolume</Equation>
      <ReferenceList>
        <R alias="f_onto" id="141" />
        <R alias="rel_exp_out" id="142" />
        <R alias="AF" id="143" />
        <R alias="ProteinContainerVolume" id="135" />
      </ReferenceList>
    </ExplicitFormula>
    <ExplicitFormula id="147">
      <Equation>ln(2)/tHalf</Equation>
      <ReferenceList>
        <R alias="tHalf" id="146" />
      </ReferenceList>
    </ExplicitFormula>
    <ExplicitFormula id="149">
      <Equation>rel_exp_norm</Equation>
      <ReferenceList>
        <R alias="rel_exp_norm" id="148" />
      </ReferenceList>
    </ExplicitFormula>
    <ExplicitFormula id="151">
      <Equation>rel_exp_pls_norm</Equation>
      <ReferenceList>
        <R alias="rel_exp_pls_norm" id="150" />
      </ReferenceList>
    </ExplicitFormula>
    <ExplicitFormula id="154">
      <Equation>rel_exp_pls</Equation>
      <ReferenceList>
        <R alias="rel_exp_pls" id="153" />
      </ReferenceList>
    </ExplicitFormula>
    <ExplicitFormula id="156">
      <Equation>V&gt;0 ? M/V : 0</Equation>
      <ReferenceList>
        <R alias="M" id="138" />
        <R alias="V" id="24" />
      </ReferenceList>
    </ExplicitFormula>
    <ExplicitFormula id="158">
      <Equation>tHalf</Equation>
      <ReferenceList>
        <R alias="tHalf" id="157" />
      </ReferenceList>
    </ExplicitFormula>
    <ExplicitFormula id="160">
      <Equation>f_onto</Equation>
      <ReferenceList>
        <R alias="f_onto" id="159" />
      </ReferenceList>
    </ExplicitFormula>
    <ExplicitFormula id="162">
      <Equation>V&gt;0 ? M/V : 0</Equation>
      <ReferenceList>
        <R alias="M" id="138" />
        <R alias="V" id="24" />
      </ReferenceList>
    </ExplicitFormula>
    <ExplicitFormula id="165">
      <Equation>V&gt;0 ? M/V : 0</Equation>
      <ReferenceList>
        <R alias="M" id="163" />
        <R alias="V" id="24" />
      </ReferenceList>
    </ExplicitFormula>
    <ExplicitFormula id="167">
      <Equation>fu</Equation>
      <ReferenceList>
        <R alias="fu" id="125" />
      </ReferenceList>
    </ExplicitFormula>
    <ExplicitFormula id="169">
      <Equation>V&gt;0 ? M/V : 0</Equation>
      <ReferenceList>
        <R alias="M" id="163" />
        <R alias="V" id="24" />
      </ReferenceList>
    </ExplicitFormula>
    <ExplicitFormula id="171">
      <Equation>C_pls*fu</Equation>
      <ReferenceList>
        <R alias="C_pls" id="164" />
        <R alias="fu" id="125" />
      </ReferenceList>
    </ExplicitFormula>
    <ExplicitFormula id="174">
      <Equation>V&gt;0 ? M/V : 0</Equation>
      <ReferenceList>
        <R alias="M" id="172" />
        <R alias="V" id="24" />
      </ReferenceList>
    </ExplicitFormula>
    <ExplicitFormula id="177">
      <Equation>M/TotalDrugMass</Equation>
      <ReferenceList>
        <R alias="M" id="172" />
        <R alias="TotalDrugMass" id="176" />
      </ReferenceList>
    </ExplicitFormula>
    <ExplicitFormula id="180">
      <Equation>-(CP * kcat * V * K_water * C / (Km + K_water * C))</Equation>
      <ReferenceList>
        <R alias="V" id="24" />
        <R alias="CP" id="155" />
        <R alias="C" id="164" />
        <R alias="K_water" id="166" />
        <R alias="kcat" id="178" />
        <R alias="Km" id="179" />
      </ReferenceList>
    </ExplicitFormula>
    <ExplicitFormula id="181">
      <Equation>CP * kcat * V * K_water * C / (Km + K_water * C)</Equation>
      <ReferenceList>
        <R alias="V" id="24" />
        <R alias="CP" id="155" />
        <R alias="C" id="164" />
        <R alias="K_water" id="166" />
        <R alias="kcat" id="178" />
        <R alias="Km" id="179" />
      </ReferenceList>
    </ExplicitFormula>
    <ExplicitFormula id="184">
      <Equation>kcat * kcat_interaction_factor</Equation>
      <ReferenceList>
        <R alias="kcat_interaction_factor" id="182" />
        <R alias="kcat" id="183" />
      </ReferenceList>
    </ExplicitFormula>
    <ExplicitFormula id="187">
      <Equation>Km * Km_interaction_factor</Equation>
      <ReferenceList>
        <R alias="Km_interaction_factor" id="185" />
        <R alias="Km" id="186" />
      </ReferenceList>
    </ExplicitFormula>
    <ExplicitFormula id="190">
      <Equation>Volume</Equation>
      <ReferenceList>
        <R alias="Volume" id="189" />
      </ReferenceList>
    </ExplicitFormula>
    <ExplicitFormula id="191">
      <Equation>HCT*V</Equation>
      <ReferenceList>
        <R alias="V" id="130" />
        <R alias="HCT" id="100" />
      </ReferenceList>
    </ExplicitFormula>
    <ExplicitFormula id="194">
      <Equation>M_0</Equation>
      <ReferenceList>
        <R alias="M_0" id="193" />
      </ReferenceList>
    </ExplicitFormula>
    <ExplicitFormula id="197">
      <Equation>rel_exp_out * AF * f_onto * ProteinContainerVolume</Equation>
      <ReferenceList>
        <R alias="f_onto" id="195" />
        <R alias="rel_exp_out" id="196" />
        <R alias="AF" id="143" />
        <R alias="ProteinContainerVolume" id="188" />
      </ReferenceList>
    </ExplicitFormula>
    <ExplicitFormula id="200">
      <Equation>ln(2)/tHalf</Equation>
      <ReferenceList>
        <R alias="tHalf" id="199" />
      </ReferenceList>
    </ExplicitFormula>
    <ExplicitFormula id="202">
      <Equation>rel_exp_norm</Equation>
      <ReferenceList>
        <R alias="rel_exp_norm" id="201" />
      </ReferenceList>
    </ExplicitFormula>
    <ExplicitFormula id="204">
      <Equation>rel_exp_bc_norm</Equation>
      <ReferenceList>
        <R alias="rel_exp_bc_norm" id="203" />
      </ReferenceList>
    </ExplicitFormula>
    <ExplicitFormula id="207">
      <Equation>rel_exp_bc</Equation>
      <ReferenceList>
        <R alias="rel_exp_bc" id="206" />
      </ReferenceList>
    </ExplicitFormula>
    <ExplicitFormula id="209">
      <Equation>V&gt;0 ? M/V : 0</Equation>
      <ReferenceList>
        <R alias="M" id="192" />
        <R alias="V" id="189" />
      </ReferenceList>
    </ExplicitFormula>
    <ExplicitFormula id="210">
      <Equation>f_onto</Equation>
      <ReferenceList>
        <R alias="f_onto" id="159" />
      </ReferenceList>
    </ExplicitFormula>
    <ExplicitFormula id="211">
      <Equation>tHalf</Equation>
      <ReferenceList>
        <R alias="tHalf" id="157" />
      </ReferenceList>
    </ExplicitFormula>
    <ExplicitFormula id="213">
      <Equation>V&gt;0 ? M/V : 0</Equation>
      <ReferenceList>
        <R alias="M" id="192" />
        <R alias="V" id="189" />
      </ReferenceList>
    </ExplicitFormula>
    <ExplicitFormula id="216">
      <Equation>V&gt;0 ? M/V : 0</Equation>
      <ReferenceList>
        <R alias="M" id="214" />
        <R alias="V" id="189" />
      </ReferenceList>
    </ExplicitFormula>
    <ExplicitFormula id="219">
      <Equation>K_rbc/fu</Equation>
      <ReferenceList>
        <R alias="fu" id="125" />
        <R alias="K_rbc" id="218" />
      </ReferenceList>
    </ExplicitFormula>
    <ExplicitFormula id="221">
      <Equation>V&gt;0 ? M/V : 0</Equation>
      <ReferenceList>
        <R alias="M" id="214" />
        <R alias="V" id="189" />
      </ReferenceList>
    </ExplicitFormula>
    <ExplicitFormula id="224">
      <Equation>V&gt;0 ? M/V : 0</Equation>
      <ReferenceList>
        <R alias="M" id="222" />
        <R alias="V" id="189" />
      </ReferenceList>
    </ExplicitFormula>
    <ExplicitFormula id="226">
      <Equation>M/TotalDrugMass</Equation>
      <ReferenceList>
        <R alias="M" id="222" />
        <R alias="TotalDrugMass" id="176" />
      </ReferenceList>
    </ExplicitFormula>
    <ExplicitFormula id="229">
      <Equation>-(CP * kcat * V * K_water * C / (Km + K_water * C))</Equation>
      <ReferenceList>
        <R alias="V" id="189" />
        <R alias="CP" id="208" />
        <R alias="C" id="215" />
        <R alias="K_water" id="217" />
        <R alias="kcat" id="227" />
        <R alias="Km" id="228" />
      </ReferenceList>
    </ExplicitFormula>
    <ExplicitFormula id="230">
      <Equation>CP * kcat * V * K_water * C / (Km + K_water * C)</Equation>
      <ReferenceList>
        <R alias="V" id="189" />
        <R alias="CP" id="208" />
        <R alias="C" id="215" />
        <R alias="K_water" id="217" />
        <R alias="kcat" id="227" />
        <R alias="Km" id="228" />
      </ReferenceList>
    </ExplicitFormula>
    <ExplicitFormula id="232">
      <Equation>kcat * kcat_interaction_factor</Equation>
      <ReferenceList>
        <R alias="kcat_interaction_factor" id="231" />
        <R alias="kcat" id="183" />
      </ReferenceList>
    </ExplicitFormula>
    <ExplicitFormula id="234">
      <Equation>Km * Km_interaction_factor</Equation>
      <ReferenceList>
        <R alias="Km_interaction_factor" id="233" />
        <R alias="Km" id="186" />
      </ReferenceList>
    </ExplicitFormula>
    <ExplicitFormula id="236">
      <Equation>(1 - HCT) * C_pls+HCT * C_bc</Equation>
      <ReferenceList>
        <R alias="C_bc" id="215" />
        <R alias="C_pls" id="164" />
        <R alias="HCT" id="100" />
      </ReferenceList>
    </ExplicitFormula>
    <ExplicitFormula id="239">
      <Equation>Volume * Density</Equation>
      <ReferenceList>
        <R alias="Density" id="237" />
        <R alias="Volume" id="238" />
      </ReferenceList>
    </ExplicitFormula>
    <ExplicitFormula id="242">
      <Equation>0.417376880225879</Equation>
    </ExplicitFormula>
    <ExplicitFormula id="244">
      <Equation>Volume</Equation>
      <ReferenceList>
        <R alias="Volume" id="8" />
      </ReferenceList>
    </ExplicitFormula>
    <ExplicitFormula id="245">
      <Equation>(1-HCT)*V</Equation>
      <ReferenceList>
        <R alias="f_vas" id="241" />
        <R alias="V" id="238" />
        <R alias="HCT" id="100" />
      </ReferenceList>
    </ExplicitFormula>
    <ExplicitFormula id="248">
      <Equation>M_0</Equation>
      <ReferenceList>
        <R alias="M_0" id="247" />
      </ReferenceList>
    </ExplicitFormula>
    <ExplicitFormula id="251">
      <Equation>rel_exp_out * AF * f_onto * ProteinContainerVolume</Equation>
      <ReferenceList>
        <R alias="f_onto" id="249" />
        <R alias="rel_exp_out" id="250" />
        <R alias="AF" id="143" />
        <R alias="ProteinContainerVolume" id="243" />
      </ReferenceList>
    </ExplicitFormula>
    <ExplicitFormula id="254">
      <Equation>ln(2)/tHalf</Equation>
      <ReferenceList>
        <R alias="tHalf" id="253" />
      </ReferenceList>
    </ExplicitFormula>
    <ExplicitFormula id="256">
      <Equation>rel_exp_norm</Equation>
      <ReferenceList>
        <R alias="rel_exp_norm" id="255" />
      </ReferenceList>
    </ExplicitFormula>
    <ExplicitFormula id="257">
      <Equation>rel_exp_pls_norm</Equation>
      <ReferenceList>
        <R alias="rel_exp_pls_norm" id="150" />
      </ReferenceList>
    </ExplicitFormula>
    <ExplicitFormula id="259">
      <Equation>rel_exp_pls</Equation>
      <ReferenceList>
        <R alias="rel_exp_pls" id="153" />
      </ReferenceList>
    </ExplicitFormula>
    <ExplicitFormula id="261">
      <Equation>V&gt;0 ? M/V : 0</Equation>
      <ReferenceList>
        <R alias="M" id="246" />
        <R alias="V" id="8" />
      </ReferenceList>
    </ExplicitFormula>
    <ExplicitFormula id="262">
      <Equation>f_onto</Equation>
      <ReferenceList>
        <R alias="f_onto" id="159" />
      </ReferenceList>
    </ExplicitFormula>
    <ExplicitFormula id="263">
      <Equation>tHalf</Equation>
      <ReferenceList>
        <R alias="tHalf" id="157" />
      </ReferenceList>
    </ExplicitFormula>
    <ExplicitFormula id="265">
      <Equation>V&gt;0 ? M/V : 0</Equation>
      <ReferenceList>
        <R alias="M" id="246" />
        <R alias="V" id="8" />
      </ReferenceList>
    </ExplicitFormula>
    <ExplicitFormula id="267">
      <Equation>V&gt;0 ? M/V : 0</Equation>
      <ReferenceList>
        <R alias="M" id="266" />
        <R alias="V" id="8" />
      </ReferenceList>
    </ExplicitFormula>
    <ExplicitFormula id="269">
      <Equation>fu</Equation>
      <ReferenceList>
        <R alias="fu" id="125" />
      </ReferenceList>
    </ExplicitFormula>
    <ExplicitFormula id="271">
      <Equation>V&gt;0 ? M/V : 0</Equation>
      <ReferenceList>
        <R alias="M" id="266" />
        <R alias="V" id="8" />
      </ReferenceList>
    </ExplicitFormula>
    <ExplicitFormula id="273">
      <Equation>C_pls*fu</Equation>
      <ReferenceList>
        <R alias="C_pls" id="118" />
        <R alias="fu" id="125" />
      </ReferenceList>
    </ExplicitFormula>
    <ExplicitFormula id="276">
      <Equation>V&gt;0 ? M/V : 0</Equation>
      <ReferenceList>
        <R alias="M" id="274" />
        <R alias="V" id="8" />
      </ReferenceList>
    </ExplicitFormula>
    <ExplicitFormula id="278">
      <Equation>M/TotalDrugMass</Equation>
      <ReferenceList>
        <R alias="M" id="274" />
        <R alias="TotalDrugMass" id="176" />
      </ReferenceList>
    </ExplicitFormula>
    <ExplicitFormula id="281">
      <Equation>-(CP * kcat * V * K_water * C / (Km + K_water * C))</Equation>
      <ReferenceList>
        <R alias="V" id="8" />
        <R alias="CP" id="260" />
        <R alias="C" id="118" />
        <R alias="K_water" id="268" />
        <R alias="kcat" id="279" />
        <R alias="Km" id="280" />
      </ReferenceList>
    </ExplicitFormula>
    <ExplicitFormula id="282">
      <Equation>CP * kcat * V * K_water * C / (Km + K_water * C)</Equation>
      <ReferenceList>
        <R alias="V" id="8" />
        <R alias="CP" id="260" />
        <R alias="C" id="118" />
        <R alias="K_water" id="268" />
        <R alias="kcat" id="279" />
        <R alias="Km" id="280" />
      </ReferenceList>
    </ExplicitFormula>
    <ExplicitFormula id="284">
      <Equation>kcat * kcat_interaction_factor</Equation>
      <ReferenceList>
        <R alias="kcat_interaction_factor" id="283" />
        <R alias="kcat" id="183" />
      </ReferenceList>
    </ExplicitFormula>
    <ExplicitFormula id="286">
      <Equation>Km * Km_interaction_factor</Equation>
      <ReferenceList>
        <R alias="Km_interaction_factor" id="285" />
        <R alias="Km" id="186" />
      </ReferenceList>
    </ExplicitFormula>
    <ExplicitFormula id="289">
      <Equation>Volume</Equation>
      <ReferenceList>
        <R alias="Volume" id="288" />
      </ReferenceList>
    </ExplicitFormula>
    <ExplicitFormula id="290">
      <Equation>HCT*V</Equation>
      <ReferenceList>
        <R alias="V" id="238" />
        <R alias="HCT" id="100" />
      </ReferenceList>
    </ExplicitFormula>
    <ExplicitFormula id="293">
      <Equation>M_0</Equation>
      <ReferenceList>
        <R alias="M_0" id="292" />
      </ReferenceList>
    </ExplicitFormula>
    <ExplicitFormula id="296">
      <Equation>rel_exp_out * AF * f_onto * ProteinContainerVolume</Equation>
      <ReferenceList>
        <R alias="f_onto" id="294" />
        <R alias="rel_exp_out" id="295" />
        <R alias="AF" id="143" />
        <R alias="ProteinContainerVolume" id="287" />
      </ReferenceList>
    </ExplicitFormula>
    <ExplicitFormula id="299">
      <Equation>ln(2)/tHalf</Equation>
      <ReferenceList>
        <R alias="tHalf" id="298" />
      </ReferenceList>
    </ExplicitFormula>
    <ExplicitFormula id="301">
      <Equation>rel_exp_norm</Equation>
      <ReferenceList>
        <R alias="rel_exp_norm" id="300" />
      </ReferenceList>
    </ExplicitFormula>
    <ExplicitFormula id="302">
      <Equation>rel_exp_bc_norm</Equation>
      <ReferenceList>
        <R alias="rel_exp_bc_norm" id="203" />
      </ReferenceList>
    </ExplicitFormula>
    <ExplicitFormula id="304">
      <Equation>rel_exp_bc</Equation>
      <ReferenceList>
        <R alias="rel_exp_bc" id="206" />
      </ReferenceList>
    </ExplicitFormula>
    <ExplicitFormula id="306">
      <Equation>V&gt;0 ? M/V : 0</Equation>
      <ReferenceList>
        <R alias="M" id="291" />
        <R alias="V" id="288" />
      </ReferenceList>
    </ExplicitFormula>
    <ExplicitFormula id="307">
      <Equation>f_onto</Equation>
      <ReferenceList>
        <R alias="f_onto" id="159" />
      </ReferenceList>
    </ExplicitFormula>
    <ExplicitFormula id="308">
      <Equation>tHalf</Equation>
      <ReferenceList>
        <R alias="tHalf" id="157" />
      </ReferenceList>
    </ExplicitFormula>
    <ExplicitFormula id="310">
      <Equation>V&gt;0 ? M/V : 0</Equation>
      <ReferenceList>
        <R alias="M" id="291" />
        <R alias="V" id="288" />
      </ReferenceList>
    </ExplicitFormula>
    <ExplicitFormula id="312">
      <Equation>V&gt;0 ? M/V : 0</Equation>
      <ReferenceList>
        <R alias="M" id="311" />
        <R alias="V" id="288" />
      </ReferenceList>
    </ExplicitFormula>
    <ExplicitFormula id="314">
      <Equation>K_rbc/fu</Equation>
      <ReferenceList>
        <R alias="fu" id="125" />
        <R alias="K_rbc" id="218" />
      </ReferenceList>
    </ExplicitFormula>
    <ExplicitFormula id="316">
      <Equation>V&gt;0 ? M/V : 0</Equation>
      <ReferenceList>
        <R alias="M" id="311" />
        <R alias="V" id="288" />
      </ReferenceList>
    </ExplicitFormula>
    <ExplicitFormula id="319">
      <Equation>V&gt;0 ? M/V : 0</Equation>
      <ReferenceList>
        <R alias="M" id="317" />
        <R alias="V" id="288" />
      </ReferenceList>
    </ExplicitFormula>
    <ExplicitFormula id="321">
      <Equation>M/TotalDrugMass</Equation>
      <ReferenceList>
        <R alias="M" id="317" />
        <R alias="TotalDrugMass" id="176" />
      </ReferenceList>
    </ExplicitFormula>
    <ExplicitFormula id="324">
      <Equation>-(CP * kcat * V * K_water * C / (Km + K_water * C))</Equation>
      <ReferenceList>
        <R alias="V" id="288" />
        <R alias="CP" id="305" />
        <R alias="C" id="106" />
        <R alias="K_water" id="313" />
        <R alias="kcat" id="322" />
        <R alias="Km" id="323" />
      </ReferenceList>
    </ExplicitFormula>
    <ExplicitFormula id="325">
      <Equation>CP * kcat * V * K_water * C / (Km + K_water * C)</Equation>
      <ReferenceList>
        <R alias="V" id="288" />
        <R alias="CP" id="305" />
        <R alias="C" id="106" />
        <R alias="K_water" id="313" />
        <R alias="kcat" id="322" />
        <R alias="Km" id="323" />
      </ReferenceList>
    </ExplicitFormula>
    <ExplicitFormula id="327">
      <Equation>kcat * kcat_interaction_factor</Equation>
      <ReferenceList>
        <R alias="kcat_interaction_factor" id="326" />
        <R alias="kcat" id="183" />
      </ReferenceList>
    </ExplicitFormula>
    <ExplicitFormula id="329">
      <Equation>Km * Km_interaction_factor</Equation>
      <ReferenceList>
        <R alias="Km_interaction_factor" id="328" />
        <R alias="Km" id="186" />
      </ReferenceList>
    </ExplicitFormula>
    <ExplicitFormula id="331">
      <Equation>(1 - HCT) * C_pls+HCT * C_bc</Equation>
      <ReferenceList>
        <R alias="C_bc" id="106" />
        <R alias="C_pls" id="118" />
        <R alias="HCT" id="100" />
      </ReferenceList>
    </ExplicitFormula>
    <ExplicitFormula id="334">
      <Equation>6*EHC_HalfTime</Equation>
      <ReferenceList>
        <R alias="EHC_HalfTime" id="333" />
        <R alias="Time" id="0" />
      </ReferenceList>
    </ExplicitFormula>
    <ExplicitFormula id="340">
      <Equation>V&gt;0 ? M/V : 0</Equation>
      <ReferenceList>
        <R alias="M" id="338" />
        <R alias="V" id="336" />
      </ReferenceList>
    </ExplicitFormula>
    <ExplicitFormula id="342">
      <Equation>M/TotalDrugMass</Equation>
      <ReferenceList>
        <R alias="M" id="338" />
        <R alias="TotalDrugMass" id="176" />
      </ReferenceList>
    </ExplicitFormula>
    <ExplicitFormula id="345">
      <Equation>Volume * Density</Equation>
      <ReferenceList>
        <R alias="Density" id="343" />
        <R alias="Volume" id="344" />
      </ReferenceList>
    </ExplicitFormula>
    <ExplicitFormula id="348">
      <Equation>Qspec * Weight</Equation>
      <ReferenceList>
        <R alias="Qspec" id="347" />
        <R alias="Weight" id="41" />
      </ReferenceList>
    </ExplicitFormula>
    <ExplicitFormula id="350">
      <Equation>0.00000000000728*(BW/0.02)^0.75</Equation>
      <ReferenceList>
        <R alias="BW" id="39" />
      </ReferenceList>
    </ExplicitFormula>
    <ExplicitFormula id="352">
      <Equation>0.00000068*BW/0.02</Equation>
      <ReferenceList>
        <R alias="BW" id="39" />
      </ReferenceList>
    </ExplicitFormula>
    <ExplicitFormula id="355">
      <Equation>SA_pls_int*d_endo</Equation>
      <ReferenceList>
        <R alias="d_endo" id="79" />
        <R alias="SA_pls_int" id="354" />
      </ReferenceList>
    </ExplicitFormula>
    <ExplicitFormula id="359">
      <Equation>1 - f_int - f_vas</Equation>
      <ReferenceList>
        <R alias="f_int" id="357" />
        <R alias="f_vas" id="358" />
      </ReferenceList>
    </ExplicitFormula>
    <ExplicitFormula id="385">
      <Equation>0.027282608756</Equation>
    </ExplicitFormula>
    <ExplicitFormula id="386">
      <Equation>11.7696054443207</Equation>
    </ExplicitFormula>
    <ExplicitFormula id="388">
      <Equation>Volume</Equation>
      <ReferenceList>
        <R alias="Volume" id="9" />
      </ReferenceList>
    </ExplicitFormula>
    <ExplicitFormula id="389">
      <Equation>f_vas*(1-HCT)*V_org</Equation>
      <ReferenceList>
        <R alias="f_vas" id="358" />
        <R alias="V_org" id="344" />
        <R alias="HCT" id="100" />
      </ReferenceList>
    </ExplicitFormula>
    <ExplicitFormula id="392">
      <Equation>M_0</Equation>
      <ReferenceList>
        <R alias="M_0" id="391" />
      </ReferenceList>
    </ExplicitFormula>
    <ExplicitFormula id="395">
      <Equation>rel_exp_out * AF * f_onto * ProteinContainerVolume</Equation>
      <ReferenceList>
        <R alias="f_onto" id="393" />
        <R alias="rel_exp_out" id="394" />
        <R alias="AF" id="143" />
        <R alias="ProteinContainerVolume" id="387" />
      </ReferenceList>
    </ExplicitFormula>
    <ExplicitFormula id="398">
      <Equation>ln(2)/tHalf</Equation>
      <ReferenceList>
        <R alias="tHalf" id="397" />
      </ReferenceList>
    </ExplicitFormula>
    <ExplicitFormula id="400">
      <Equation>rel_exp_norm</Equation>
      <ReferenceList>
        <R alias="rel_exp_norm" id="399" />
      </ReferenceList>
    </ExplicitFormula>
    <ExplicitFormula id="401">
      <Equation>rel_exp_pls_norm</Equation>
      <ReferenceList>
        <R alias="rel_exp_pls_norm" id="150" />
      </ReferenceList>
    </ExplicitFormula>
    <ExplicitFormula id="403">
      <Equation>rel_exp_pls</Equation>
      <ReferenceList>
        <R alias="rel_exp_pls" id="153" />
      </ReferenceList>
    </ExplicitFormula>
    <ExplicitFormula id="405">
      <Equation>V&gt;0 ? M/V : 0</Equation>
      <ReferenceList>
        <R alias="M" id="390" />
        <R alias="V" id="9" />
      </ReferenceList>
    </ExplicitFormula>
    <ExplicitFormula id="406">
      <Equation>f_onto</Equation>
      <ReferenceList>
        <R alias="f_onto" id="159" />
      </ReferenceList>
    </ExplicitFormula>
    <ExplicitFormula id="407">
      <Equation>tHalf</Equation>
      <ReferenceList>
        <R alias="tHalf" id="157" />
      </ReferenceList>
    </ExplicitFormula>
    <ExplicitFormula id="409">
      <Equation>V&gt;0 ? M/V : 0</Equation>
      <ReferenceList>
        <R alias="M" id="390" />
        <R alias="V" id="9" />
      </ReferenceList>
    </ExplicitFormula>
    <ExplicitFormula id="411">
      <Equation>V&gt;0 ? M/V : 0</Equation>
      <ReferenceList>
        <R alias="M" id="410" />
        <R alias="V" id="9" />
      </ReferenceList>
    </ExplicitFormula>
    <ExplicitFormula id="413">
      <Equation>fu</Equation>
      <ReferenceList>
        <R alias="fu" id="125" />
      </ReferenceList>
    </ExplicitFormula>
    <ExplicitFormula id="415">
      <Equation>V&gt;0 ? M/V : 0</Equation>
      <ReferenceList>
        <R alias="M" id="410" />
        <R alias="V" id="9" />
      </ReferenceList>
    </ExplicitFormula>
    <ExplicitFormula id="418">
      <Equation>V&gt;0 ? M/V : 0</Equation>
      <ReferenceList>
        <R alias="M" id="416" />
        <R alias="V" id="9" />
      </ReferenceList>
    </ExplicitFormula>
    <ExplicitFormula id="420">
      <Equation>M/TotalDrugMass</Equation>
      <ReferenceList>
        <R alias="M" id="416" />
        <R alias="TotalDrugMass" id="176" />
      </ReferenceList>
    </ExplicitFormula>
    <ExplicitFormula id="423">
      <Equation>-(CP * kcat * V * K_water * C / (Km + K_water * C))</Equation>
      <ReferenceList>
        <R alias="V" id="9" />
        <R alias="CP" id="404" />
        <R alias="C" id="119" />
        <R alias="K_water" id="412" />
        <R alias="kcat" id="421" />
        <R alias="Km" id="422" />
      </ReferenceList>
    </ExplicitFormula>
    <ExplicitFormula id="424">
      <Equation>CP * kcat * V * K_water * C / (Km + K_water * C)</Equation>
      <ReferenceList>
        <R alias="V" id="9" />
        <R alias="CP" id="404" />
        <R alias="C" id="119" />
        <R alias="K_water" id="412" />
        <R alias="kcat" id="421" />
        <R alias="Km" id="422" />
      </ReferenceList>
    </ExplicitFormula>
    <ExplicitFormula id="426">
      <Equation>kcat * kcat_interaction_factor</Equation>
      <ReferenceList>
        <R alias="kcat_interaction_factor" id="425" />
        <R alias="kcat" id="183" />
      </ReferenceList>
    </ExplicitFormula>
    <ExplicitFormula id="428">
      <Equation>Km * Km_interaction_factor</Equation>
      <ReferenceList>
        <R alias="Km_interaction_factor" id="427" />
        <R alias="Km" id="186" />
      </ReferenceList>
    </ExplicitFormula>
    <ExplicitFormula id="431">
      <Equation>Volume</Equation>
      <ReferenceList>
        <R alias="Volume" id="430" />
      </ReferenceList>
    </ExplicitFormula>
    <ExplicitFormula id="432">
      <Equation>f_vas*HCT*V</Equation>
      <ReferenceList>
        <R alias="f_vas" id="358" />
        <R alias="V" id="344" />
        <R alias="HCT" id="100" />
      </ReferenceList>
    </ExplicitFormula>
    <ExplicitFormula id="435">
      <Equation>M_0</Equation>
      <ReferenceList>
        <R alias="M_0" id="434" />
      </ReferenceList>
    </ExplicitFormula>
    <ExplicitFormula id="438">
      <Equation>rel_exp_out * AF * f_onto * ProteinContainerVolume</Equation>
      <ReferenceList>
        <R alias="f_onto" id="436" />
        <R alias="rel_exp_out" id="437" />
        <R alias="AF" id="143" />
        <R alias="ProteinContainerVolume" id="429" />
      </ReferenceList>
    </ExplicitFormula>
    <ExplicitFormula id="441">
      <Equation>ln(2)/tHalf</Equation>
      <ReferenceList>
        <R alias="tHalf" id="440" />
      </ReferenceList>
    </ExplicitFormula>
    <ExplicitFormula id="443">
      <Equation>rel_exp_norm</Equation>
      <ReferenceList>
        <R alias="rel_exp_norm" id="442" />
      </ReferenceList>
    </ExplicitFormula>
    <ExplicitFormula id="444">
      <Equation>rel_exp_bc_norm</Equation>
      <ReferenceList>
        <R alias="rel_exp_bc_norm" id="203" />
      </ReferenceList>
    </ExplicitFormula>
    <ExplicitFormula id="446">
      <Equation>rel_exp_bc</Equation>
      <ReferenceList>
        <R alias="rel_exp_bc" id="206" />
      </ReferenceList>
    </ExplicitFormula>
    <ExplicitFormula id="448">
      <Equation>V&gt;0 ? M/V : 0</Equation>
      <ReferenceList>
        <R alias="M" id="433" />
        <R alias="V" id="430" />
      </ReferenceList>
    </ExplicitFormula>
    <ExplicitFormula id="449">
      <Equation>f_onto</Equation>
      <ReferenceList>
        <R alias="f_onto" id="159" />
      </ReferenceList>
    </ExplicitFormula>
    <ExplicitFormula id="450">
      <Equation>tHalf</Equation>
      <ReferenceList>
        <R alias="tHalf" id="157" />
      </ReferenceList>
    </ExplicitFormula>
    <ExplicitFormula id="452">
      <Equation>V&gt;0 ? M/V : 0</Equation>
      <ReferenceList>
        <R alias="M" id="433" />
        <R alias="V" id="430" />
      </ReferenceList>
    </ExplicitFormula>
    <ExplicitFormula id="454">
      <Equation>V&gt;0 ? M/V : 0</Equation>
      <ReferenceList>
        <R alias="M" id="453" />
        <R alias="V" id="430" />
      </ReferenceList>
    </ExplicitFormula>
    <ExplicitFormula id="456">
      <Equation>K_rbc/fu</Equation>
      <ReferenceList>
        <R alias="fu" id="125" />
        <R alias="K_rbc" id="218" />
      </ReferenceList>
    </ExplicitFormula>
    <ExplicitFormula id="458">
      <Equation>V&gt;0 ? M/V : 0</Equation>
      <ReferenceList>
        <R alias="M" id="453" />
        <R alias="V" id="430" />
      </ReferenceList>
    </ExplicitFormula>
    <ExplicitFormula id="461">
      <Equation>V&gt;0 ? M/V : 0</Equation>
      <ReferenceList>
        <R alias="M" id="459" />
        <R alias="V" id="430" />
      </ReferenceList>
    </ExplicitFormula>
    <ExplicitFormula id="463">
      <Equation>M/TotalDrugMass</Equation>
      <ReferenceList>
        <R alias="M" id="459" />
        <R alias="TotalDrugMass" id="176" />
      </ReferenceList>
    </ExplicitFormula>
    <ExplicitFormula id="466">
      <Equation>-(CP * kcat * V * K_water * C / (Km + K_water * C))</Equation>
      <ReferenceList>
        <R alias="V" id="430" />
        <R alias="CP" id="447" />
        <R alias="C" id="107" />
        <R alias="K_water" id="455" />
        <R alias="kcat" id="464" />
        <R alias="Km" id="465" />
      </ReferenceList>
    </ExplicitFormula>
    <ExplicitFormula id="467">
      <Equation>CP * kcat * V * K_water * C / (Km + K_water * C)</Equation>
      <ReferenceList>
        <R alias="V" id="430" />
        <R alias="CP" id="447" />
        <R alias="C" id="107" />
        <R alias="K_water" id="455" />
        <R alias="kcat" id="464" />
        <R alias="Km" id="465" />
      </ReferenceList>
    </ExplicitFormula>
    <ExplicitFormula id="469">
      <Equation>kcat * kcat_interaction_factor</Equation>
      <ReferenceList>
        <R alias="kcat_interaction_factor" id="468" />
        <R alias="kcat" id="183" />
      </ReferenceList>
    </ExplicitFormula>
    <ExplicitFormula id="471">
      <Equation>Km * Km_interaction_factor</Equation>
      <ReferenceList>
        <R alias="Km_interaction_factor" id="470" />
        <R alias="Km" id="186" />
      </ReferenceList>
    </ExplicitFormula>
    <ExplicitFormula id="474">
      <Equation>Volume</Equation>
      <ReferenceList>
        <R alias="Volume" id="473" />
      </ReferenceList>
    </ExplicitFormula>
    <ExplicitFormula id="475">
      <Equation>f_int*V</Equation>
      <ReferenceList>
        <R alias="f_int" id="357" />
        <R alias="V" id="344" />
      </ReferenceList>
    </ExplicitFormula>
    <ExplicitFormula id="477">
      <Equation>pH_int</Equation>
      <ReferenceList>
        <R alias="pH_int" id="76" />
      </ReferenceList>
    </ExplicitFormula>
    <ExplicitFormula id="480">
      <Equation>V&gt;0 ? M/V : 0</Equation>
      <ReferenceList>
        <R alias="M" id="478" />
        <R alias="V" id="473" />
      </ReferenceList>
    </ExplicitFormula>
    <ExplicitFormula id="483">
      <Equation>K_water_int</Equation>
      <ReferenceList>
        <R alias="K_water_int" id="482" />
      </ReferenceList>
    </ExplicitFormula>
    <ExplicitFormula id="485">
      <Equation>V&gt;0 ? M/V : 0</Equation>
      <ReferenceList>
        <R alias="M" id="478" />
        <R alias="V" id="473" />
      </ReferenceList>
    </ExplicitFormula>
    <ExplicitFormula id="487">
      <Equation>Volume</Equation>
      <ReferenceList>
        <R alias="Volume" id="344" />
      </ReferenceList>
    </ExplicitFormula>
    <ExplicitFormula id="489">
      <Equation>f_cell*V</Equation>
      <ReferenceList>
        <R alias="f_cell" id="356" />
        <R alias="V" id="344" />
      </ReferenceList>
    </ExplicitFormula>
    <ExplicitFormula id="493">
      <Equation>M_0</Equation>
      <ReferenceList>
        <R alias="M_0" id="492" />
      </ReferenceList>
    </ExplicitFormula>
    <ExplicitFormula id="496">
      <Equation>rel_exp_out * AF * f_onto * ProteinContainerVolume</Equation>
      <ReferenceList>
        <R alias="f_onto" id="494" />
        <R alias="rel_exp_out" id="495" />
        <R alias="AF" id="143" />
        <R alias="ProteinContainerVolume" id="486" />
      </ReferenceList>
    </ExplicitFormula>
    <ExplicitFormula id="499">
      <Equation>ln(2)/tHalf</Equation>
      <ReferenceList>
        <R alias="tHalf" id="498" />
      </ReferenceList>
    </ExplicitFormula>
    <ExplicitFormula id="501">
      <Equation>rel_exp_norm</Equation>
      <ReferenceList>
        <R alias="rel_exp_norm" id="500" />
      </ReferenceList>
    </ExplicitFormula>
    <ExplicitFormula id="504">
      <Equation>V&gt;0 ? M/V : 0</Equation>
      <ReferenceList>
        <R alias="M" id="491" />
        <R alias="V" id="488" />
      </ReferenceList>
    </ExplicitFormula>
    <ExplicitFormula id="505">
      <Equation>tHalf</Equation>
      <ReferenceList>
        <R alias="tHalf" id="157" />
      </ReferenceList>
    </ExplicitFormula>
    <ExplicitFormula id="506">
      <Equation>f_onto</Equation>
      <ReferenceList>
        <R alias="f_onto" id="159" />
      </ReferenceList>
    </ExplicitFormula>
    <ExplicitFormula id="508">
      <Equation>V&gt;0 ? M/V : 0</Equation>
      <ReferenceList>
        <R alias="M" id="491" />
        <R alias="V" id="488" />
      </ReferenceList>
    </ExplicitFormula>
    <ExplicitFormula id="511">
      <Equation>V&gt;0 ? M/V : 0</Equation>
      <ReferenceList>
        <R alias="M" id="509" />
        <R alias="V" id="488" />
      </ReferenceList>
    </ExplicitFormula>
    <ExplicitFormula id="514">
      <Equation>K_water_cell</Equation>
      <ReferenceList>
        <R alias="K_water_cell" id="513" />
      </ReferenceList>
    </ExplicitFormula>
    <ExplicitFormula id="516">
      <Equation>V&gt;0 ? M/V : 0</Equation>
      <ReferenceList>
        <R alias="M" id="509" />
        <R alias="V" id="488" />
      </ReferenceList>
    </ExplicitFormula>
    <ExplicitFormula id="519">
      <Equation>V&gt;0 ? M/V : 0</Equation>
      <ReferenceList>
        <R alias="M" id="517" />
        <R alias="V" id="488" />
      </ReferenceList>
    </ExplicitFormula>
    <ExplicitFormula id="521">
      <Equation>M/TotalDrugMass</Equation>
      <ReferenceList>
        <R alias="M" id="517" />
        <R alias="TotalDrugMass" id="176" />
      </ReferenceList>
    </ExplicitFormula>
    <ExplicitFormula id="524">
      <Equation>-(CP * kcat * V * K_water * C / (Km + K_water * C))</Equation>
      <ReferenceList>
        <R alias="V" id="488" />
        <R alias="CP" id="503" />
        <R alias="C" id="510" />
        <R alias="K_water" id="512" />
        <R alias="kcat" id="522" />
        <R alias="Km" id="523" />
      </ReferenceList>
    </ExplicitFormula>
    <ExplicitFormula id="525">
      <Equation>CP * kcat * V * K_water * C / (Km + K_water * C)</Equation>
      <ReferenceList>
        <R alias="V" id="488" />
        <R alias="CP" id="503" />
        <R alias="C" id="510" />
        <R alias="K_water" id="512" />
        <R alias="kcat" id="522" />
        <R alias="Km" id="523" />
      </ReferenceList>
    </ExplicitFormula>
    <ExplicitFormula id="527">
      <Equation>kcat * kcat_interaction_factor</Equation>
      <ReferenceList>
        <R alias="kcat_interaction_factor" id="526" />
        <R alias="kcat" id="183" />
      </ReferenceList>
    </ExplicitFormula>
    <ExplicitFormula id="529">
      <Equation>Km * Km_interaction_factor</Equation>
      <ReferenceList>
        <R alias="Km_interaction_factor" id="528" />
        <R alias="Km" id="186" />
      </ReferenceList>
    </ExplicitFormula>
    <ExplicitFormula id="531">
      <Equation>C_int * K_water_int</Equation>
      <ReferenceList>
        <R alias="C_int" id="479" />
        <R alias="K_water_int" id="481" />
      </ReferenceList>
    </ExplicitFormula>
    <ExplicitFormula id="533">
      <Equation>C_cell * K_water_cell</Equation>
      <ReferenceList>
        <R alias="C_cell" id="510" />
        <R alias="K_water_cell" id="512" />
      </ReferenceList>
    </ExplicitFormula>
    <ExplicitFormula id="535">
      <Equation>(f_int*C_int+f_cell*C_cell)/(f_int+f_cell)</Equation>
      <ReferenceList>
        <R alias="f_int" id="357" />
        <R alias="f_cell" id="356" />
        <R alias="C_cell" id="510" />
        <R alias="C_int" id="479" />
      </ReferenceList>
    </ExplicitFormula>
    <ExplicitFormula id="538">
      <Equation>Volume * Density</Equation>
      <ReferenceList>
        <R alias="Density" id="536" />
        <R alias="Volume" id="537" />
      </ReferenceList>
    </ExplicitFormula>
    <ExplicitFormula id="540">
      <Equation>0.00000000000032*BW/0.02</Equation>
      <ReferenceList>
        <R alias="BW" id="39" />
      </ReferenceList>
    </ExplicitFormula>
    <ExplicitFormula id="542">
      <Equation>1.55E-14*(BW/0.02)^0.75</Equation>
      <ReferenceList>
        <R alias="BW" id="39" />
      </ReferenceList>
    </ExplicitFormula>
    <ExplicitFormula id="545">
      <Equation>SA_pls_int*d_endo</Equation>
      <ReferenceList>
        <R alias="d_endo" id="79" />
        <R alias="SA_pls_int" id="544" />
      </ReferenceList>
    </ExplicitFormula>
    <ExplicitFormula id="549">
      <Equation>1 - f_int - f_vas</Equation>
      <ReferenceList>
        <R alias="f_int" id="547" />
        <R alias="f_vas" id="548" />
      </ReferenceList>
    </ExplicitFormula>
    <ExplicitFormula id="552">
      <Equation>Qspec * Weight</Equation>
      <ReferenceList>
        <R alias="Qspec" id="551" />
        <R alias="Weight" id="42" />
      </ReferenceList>
    </ExplicitFormula>
    <ExplicitFormula id="578">
      <Equation>1.50966529305022</Equation>
    </ExplicitFormula>
    <ExplicitFormula id="579">
      <Equation>0.51675</Equation>
    </ExplicitFormula>
    <ExplicitFormula id="581">
      <Equation>Volume</Equation>
      <ReferenceList>
        <R alias="Volume" id="10" />
      </ReferenceList>
    </ExplicitFormula>
    <ExplicitFormula id="582">
      <Equation>f_vas*(1-HCT)*V_org</Equation>
      <ReferenceList>
        <R alias="f_vas" id="548" />
        <R alias="V_org" id="537" />
        <R alias="HCT" id="100" />
      </ReferenceList>
    </ExplicitFormula>
    <ExplicitFormula id="585">
      <Equation>M_0</Equation>
      <ReferenceList>
        <R alias="M_0" id="584" />
      </ReferenceList>
    </ExplicitFormula>
    <ExplicitFormula id="588">
      <Equation>rel_exp_out * AF * f_onto * ProteinContainerVolume</Equation>
      <ReferenceList>
        <R alias="f_onto" id="586" />
        <R alias="rel_exp_out" id="587" />
        <R alias="AF" id="143" />
        <R alias="ProteinContainerVolume" id="580" />
      </ReferenceList>
    </ExplicitFormula>
    <ExplicitFormula id="591">
      <Equation>ln(2)/tHalf</Equation>
      <ReferenceList>
        <R alias="tHalf" id="590" />
      </ReferenceList>
    </ExplicitFormula>
    <ExplicitFormula id="593">
      <Equation>rel_exp_norm</Equation>
      <ReferenceList>
        <R alias="rel_exp_norm" id="592" />
      </ReferenceList>
    </ExplicitFormula>
    <ExplicitFormula id="594">
      <Equation>rel_exp_pls_norm</Equation>
      <ReferenceList>
        <R alias="rel_exp_pls_norm" id="150" />
      </ReferenceList>
    </ExplicitFormula>
    <ExplicitFormula id="596">
      <Equation>rel_exp_pls</Equation>
      <ReferenceList>
        <R alias="rel_exp_pls" id="153" />
      </ReferenceList>
    </ExplicitFormula>
    <ExplicitFormula id="598">
      <Equation>V&gt;0 ? M/V : 0</Equation>
      <ReferenceList>
        <R alias="M" id="583" />
        <R alias="V" id="10" />
      </ReferenceList>
    </ExplicitFormula>
    <ExplicitFormula id="599">
      <Equation>f_onto</Equation>
      <ReferenceList>
        <R alias="f_onto" id="159" />
      </ReferenceList>
    </ExplicitFormula>
    <ExplicitFormula id="600">
      <Equation>tHalf</Equation>
      <ReferenceList>
        <R alias="tHalf" id="157" />
      </ReferenceList>
    </ExplicitFormula>
    <ExplicitFormula id="602">
      <Equation>V&gt;0 ? M/V : 0</Equation>
      <ReferenceList>
        <R alias="M" id="583" />
        <R alias="V" id="10" />
      </ReferenceList>
    </ExplicitFormula>
    <ExplicitFormula id="605">
      <Equation>V&gt;0 ? M/V : 0</Equation>
      <ReferenceList>
        <R alias="M" id="603" />
        <R alias="V" id="10" />
      </ReferenceList>
    </ExplicitFormula>
    <ExplicitFormula id="607">
      <Equation>fu</Equation>
      <ReferenceList>
        <R alias="fu" id="125" />
      </ReferenceList>
    </ExplicitFormula>
    <ExplicitFormula id="609">
      <Equation>V&gt;0 ? M/V : 0</Equation>
      <ReferenceList>
        <R alias="M" id="603" />
        <R alias="V" id="10" />
      </ReferenceList>
    </ExplicitFormula>
    <ExplicitFormula id="612">
      <Equation>V&gt;0 ? M/V : 0</Equation>
      <ReferenceList>
        <R alias="M" id="610" />
        <R alias="V" id="10" />
      </ReferenceList>
    </ExplicitFormula>
    <ExplicitFormula id="614">
      <Equation>M/TotalDrugMass</Equation>
      <ReferenceList>
        <R alias="M" id="610" />
        <R alias="TotalDrugMass" id="176" />
      </ReferenceList>
    </ExplicitFormula>
    <ExplicitFormula id="617">
      <Equation>-(CP * kcat * V * K_water * C / (Km + K_water * C))</Equation>
      <ReferenceList>
        <R alias="V" id="10" />
        <R alias="CP" id="597" />
        <R alias="C" id="604" />
        <R alias="K_water" id="606" />
        <R alias="kcat" id="615" />
        <R alias="Km" id="616" />
      </ReferenceList>
    </ExplicitFormula>
    <ExplicitFormula id="618">
      <Equation>CP * kcat * V * K_water * C / (Km + K_water * C)</Equation>
      <ReferenceList>
        <R alias="V" id="10" />
        <R alias="CP" id="597" />
        <R alias="C" id="604" />
        <R alias="K_water" id="606" />
        <R alias="kcat" id="615" />
        <R alias="Km" id="616" />
      </ReferenceList>
    </ExplicitFormula>
    <ExplicitFormula id="620">
      <Equation>kcat * kcat_interaction_factor</Equation>
      <ReferenceList>
        <R alias="kcat_interaction_factor" id="619" />
        <R alias="kcat" id="183" />
      </ReferenceList>
    </ExplicitFormula>
    <ExplicitFormula id="622">
      <Equation>Km * Km_interaction_factor</Equation>
      <ReferenceList>
        <R alias="Km_interaction_factor" id="621" />
        <R alias="Km" id="186" />
      </ReferenceList>
    </ExplicitFormula>
    <ExplicitFormula id="625">
      <Equation>Volume</Equation>
      <ReferenceList>
        <R alias="Volume" id="624" />
      </ReferenceList>
    </ExplicitFormula>
    <ExplicitFormula id="626">
      <Equation>f_vas*HCT*V</Equation>
      <ReferenceList>
        <R alias="f_vas" id="548" />
        <R alias="V" id="537" />
        <R alias="HCT" id="100" />
      </ReferenceList>
    </ExplicitFormula>
    <ExplicitFormula id="629">
      <Equation>M_0</Equation>
      <ReferenceList>
        <R alias="M_0" id="628" />
      </ReferenceList>
    </ExplicitFormula>
    <ExplicitFormula id="632">
      <Equation>rel_exp_out * AF * f_onto * ProteinContainerVolume</Equation>
      <ReferenceList>
        <R alias="f_onto" id="630" />
        <R alias="rel_exp_out" id="631" />
        <R alias="AF" id="143" />
        <R alias="ProteinContainerVolume" id="623" />
      </ReferenceList>
    </ExplicitFormula>
    <ExplicitFormula id="635">
      <Equation>ln(2)/tHalf</Equation>
      <ReferenceList>
        <R alias="tHalf" id="634" />
      </ReferenceList>
    </ExplicitFormula>
    <ExplicitFormula id="637">
      <Equation>rel_exp_norm</Equation>
      <ReferenceList>
        <R alias="rel_exp_norm" id="636" />
      </ReferenceList>
    </ExplicitFormula>
    <ExplicitFormula id="638">
      <Equation>rel_exp_bc_norm</Equation>
      <ReferenceList>
        <R alias="rel_exp_bc_norm" id="203" />
      </ReferenceList>
    </ExplicitFormula>
    <ExplicitFormula id="640">
      <Equation>rel_exp_bc</Equation>
      <ReferenceList>
        <R alias="rel_exp_bc" id="206" />
      </ReferenceList>
    </ExplicitFormula>
    <ExplicitFormula id="642">
      <Equation>V&gt;0 ? M/V : 0</Equation>
      <ReferenceList>
        <R alias="M" id="627" />
        <R alias="V" id="624" />
      </ReferenceList>
    </ExplicitFormula>
    <ExplicitFormula id="643">
      <Equation>f_onto</Equation>
      <ReferenceList>
        <R alias="f_onto" id="159" />
      </ReferenceList>
    </ExplicitFormula>
    <ExplicitFormula id="644">
      <Equation>tHalf</Equation>
      <ReferenceList>
        <R alias="tHalf" id="157" />
      </ReferenceList>
    </ExplicitFormula>
    <ExplicitFormula id="646">
      <Equation>V&gt;0 ? M/V : 0</Equation>
      <ReferenceList>
        <R alias="M" id="627" />
        <R alias="V" id="624" />
      </ReferenceList>
    </ExplicitFormula>
    <ExplicitFormula id="649">
      <Equation>V&gt;0 ? M/V : 0</Equation>
      <ReferenceList>
        <R alias="M" id="647" />
        <R alias="V" id="624" />
      </ReferenceList>
    </ExplicitFormula>
    <ExplicitFormula id="651">
      <Equation>K_rbc/fu</Equation>
      <ReferenceList>
        <R alias="fu" id="125" />
        <R alias="K_rbc" id="218" />
      </ReferenceList>
    </ExplicitFormula>
    <ExplicitFormula id="653">
      <Equation>V&gt;0 ? M/V : 0</Equation>
      <ReferenceList>
        <R alias="M" id="647" />
        <R alias="V" id="624" />
      </ReferenceList>
    </ExplicitFormula>
    <ExplicitFormula id="656">
      <Equation>V&gt;0 ? M/V : 0</Equation>
      <ReferenceList>
        <R alias="M" id="654" />
        <R alias="V" id="624" />
      </ReferenceList>
    </ExplicitFormula>
    <ExplicitFormula id="658">
      <Equation>M/TotalDrugMass</Equation>
      <ReferenceList>
        <R alias="M" id="654" />
        <R alias="TotalDrugMass" id="176" />
      </ReferenceList>
    </ExplicitFormula>
    <ExplicitFormula id="661">
      <Equation>-(CP * kcat * V * K_water * C / (Km + K_water * C))</Equation>
      <ReferenceList>
        <R alias="V" id="624" />
        <R alias="CP" id="641" />
        <R alias="C" id="648" />
        <R alias="K_water" id="650" />
        <R alias="kcat" id="659" />
        <R alias="Km" id="660" />
      </ReferenceList>
    </ExplicitFormula>
    <ExplicitFormula id="662">
      <Equation>CP * kcat * V * K_water * C / (Km + K_water * C)</Equation>
      <ReferenceList>
        <R alias="V" id="624" />
        <R alias="CP" id="641" />
        <R alias="C" id="648" />
        <R alias="K_water" id="650" />
        <R alias="kcat" id="659" />
        <R alias="Km" id="660" />
      </ReferenceList>
    </ExplicitFormula>
    <ExplicitFormula id="664">
      <Equation>kcat * kcat_interaction_factor</Equation>
      <ReferenceList>
        <R alias="kcat_interaction_factor" id="663" />
        <R alias="kcat" id="183" />
      </ReferenceList>
    </ExplicitFormula>
    <ExplicitFormula id="666">
      <Equation>Km * Km_interaction_factor</Equation>
      <ReferenceList>
        <R alias="Km_interaction_factor" id="665" />
        <R alias="Km" id="186" />
      </ReferenceList>
    </ExplicitFormula>
    <ExplicitFormula id="669">
      <Equation>Volume</Equation>
      <ReferenceList>
        <R alias="Volume" id="668" />
      </ReferenceList>
    </ExplicitFormula>
    <ExplicitFormula id="670">
      <Equation>f_int*V</Equation>
      <ReferenceList>
        <R alias="f_int" id="547" />
        <R alias="V" id="537" />
      </ReferenceList>
    </ExplicitFormula>
    <ExplicitFormula id="672">
      <Equation>pH_int</Equation>
      <ReferenceList>
        <R alias="pH_int" id="76" />
      </ReferenceList>
    </ExplicitFormula>
    <ExplicitFormula id="675">
      <Equation>V&gt;0 ? M/V : 0</Equation>
      <ReferenceList>
        <R alias="M" id="673" />
        <R alias="V" id="668" />
      </ReferenceList>
    </ExplicitFormula>
    <ExplicitFormula id="678">
      <Equation>K_water_int</Equation>
      <ReferenceList>
        <R alias="K_water_int" id="677" />
      </ReferenceList>
    </ExplicitFormula>
    <ExplicitFormula id="680">
      <Equation>V&gt;0 ? M/V : 0</Equation>
      <ReferenceList>
        <R alias="M" id="673" />
        <R alias="V" id="668" />
      </ReferenceList>
    </ExplicitFormula>
    <ExplicitFormula id="682">
      <Equation>Volume</Equation>
      <ReferenceList>
        <R alias="Volume" id="537" />
      </ReferenceList>
    </ExplicitFormula>
    <ExplicitFormula id="684">
      <Equation>f_cell*V</Equation>
      <ReferenceList>
        <R alias="f_cell" id="546" />
        <R alias="V" id="537" />
      </ReferenceList>
    </ExplicitFormula>
    <ExplicitFormula id="688">
      <Equation>M_0</Equation>
      <ReferenceList>
        <R alias="M_0" id="687" />
      </ReferenceList>
    </ExplicitFormula>
    <ExplicitFormula id="691">
      <Equation>rel_exp_out * AF * f_onto * ProteinContainerVolume</Equation>
      <ReferenceList>
        <R alias="f_onto" id="689" />
        <R alias="rel_exp_out" id="690" />
        <R alias="AF" id="143" />
        <R alias="ProteinContainerVolume" id="681" />
      </ReferenceList>
    </ExplicitFormula>
    <ExplicitFormula id="694">
      <Equation>ln(2)/tHalf</Equation>
      <ReferenceList>
        <R alias="tHalf" id="693" />
      </ReferenceList>
    </ExplicitFormula>
    <ExplicitFormula id="696">
      <Equation>rel_exp_norm</Equation>
      <ReferenceList>
        <R alias="rel_exp_norm" id="695" />
      </ReferenceList>
    </ExplicitFormula>
    <ExplicitFormula id="699">
      <Equation>V&gt;0 ? M/V : 0</Equation>
      <ReferenceList>
        <R alias="M" id="686" />
        <R alias="V" id="683" />
      </ReferenceList>
    </ExplicitFormula>
    <ExplicitFormula id="700">
      <Equation>f_onto</Equation>
      <ReferenceList>
        <R alias="f_onto" id="159" />
      </ReferenceList>
    </ExplicitFormula>
    <ExplicitFormula id="701">
      <Equation>tHalf</Equation>
      <ReferenceList>
        <R alias="tHalf" id="157" />
      </ReferenceList>
    </ExplicitFormula>
    <ExplicitFormula id="703">
      <Equation>V&gt;0 ? M/V : 0</Equation>
      <ReferenceList>
        <R alias="M" id="686" />
        <R alias="V" id="683" />
      </ReferenceList>
    </ExplicitFormula>
    <ExplicitFormula id="706">
      <Equation>V&gt;0 ? M/V : 0</Equation>
      <ReferenceList>
        <R alias="M" id="704" />
        <R alias="V" id="683" />
      </ReferenceList>
    </ExplicitFormula>
    <ExplicitFormula id="709">
      <Equation>K_water_cell</Equation>
      <ReferenceList>
        <R alias="K_water_cell" id="708" />
      </ReferenceList>
    </ExplicitFormula>
    <ExplicitFormula id="711">
      <Equation>V&gt;0 ? M/V : 0</Equation>
      <ReferenceList>
        <R alias="M" id="704" />
        <R alias="V" id="683" />
      </ReferenceList>
    </ExplicitFormula>
    <ExplicitFormula id="714">
      <Equation>V&gt;0 ? M/V : 0</Equation>
      <ReferenceList>
        <R alias="M" id="712" />
        <R alias="V" id="683" />
      </ReferenceList>
    </ExplicitFormula>
    <ExplicitFormula id="716">
      <Equation>M/TotalDrugMass</Equation>
      <ReferenceList>
        <R alias="M" id="712" />
        <R alias="TotalDrugMass" id="176" />
      </ReferenceList>
    </ExplicitFormula>
    <ExplicitFormula id="719">
      <Equation>-(CP * kcat * V * K_water * C / (Km + K_water * C))</Equation>
      <ReferenceList>
        <R alias="V" id="683" />
        <R alias="CP" id="698" />
        <R alias="C" id="705" />
        <R alias="K_water" id="707" />
        <R alias="kcat" id="717" />
        <R alias="Km" id="718" />
      </ReferenceList>
    </ExplicitFormula>
    <ExplicitFormula id="720">
      <Equation>CP * kcat * V * K_water * C / (Km + K_water * C)</Equation>
      <ReferenceList>
        <R alias="V" id="683" />
        <R alias="CP" id="698" />
        <R alias="C" id="705" />
        <R alias="K_water" id="707" />
        <R alias="kcat" id="717" />
        <R alias="Km" id="718" />
      </ReferenceList>
    </ExplicitFormula>
    <ExplicitFormula id="722">
      <Equation>kcat * kcat_interaction_factor</Equation>
      <ReferenceList>
        <R alias="kcat_interaction_factor" id="721" />
        <R alias="kcat" id="183" />
      </ReferenceList>
    </ExplicitFormula>
    <ExplicitFormula id="724">
      <Equation>Km * Km_interaction_factor</Equation>
      <ReferenceList>
        <R alias="Km_interaction_factor" id="723" />
        <R alias="Km" id="186" />
      </ReferenceList>
    </ExplicitFormula>
    <ExplicitFormula id="726">
      <Equation>C_int * K_water_int</Equation>
      <ReferenceList>
        <R alias="C_int" id="674" />
        <R alias="K_water_int" id="676" />
      </ReferenceList>
    </ExplicitFormula>
    <ExplicitFormula id="728">
      <Equation>C_cell * K_water_cell</Equation>
      <ReferenceList>
        <R alias="C_cell" id="705" />
        <R alias="K_water_cell" id="707" />
      </ReferenceList>
    </ExplicitFormula>
    <ExplicitFormula id="730">
      <Equation>(f_int*C_int+f_cell*C_cell)/(f_int+f_cell)</Equation>
      <ReferenceList>
        <R alias="f_int" id="547" />
        <R alias="f_cell" id="546" />
        <R alias="C_cell" id="705" />
        <R alias="C_int" id="674" />
      </ReferenceList>
    </ExplicitFormula>
    <ExplicitFormula id="733">
      <Equation>Volume * Density</Equation>
      <ReferenceList>
        <R alias="Density" id="731" />
        <R alias="Volume" id="732" />
      </ReferenceList>
    </ExplicitFormula>
    <ExplicitFormula id="736">
      <Equation>SA_pls_int*d_endo</Equation>
      <ReferenceList>
        <R alias="d_endo" id="79" />
        <R alias="SA_pls_int" id="735" />
      </ReferenceList>
    </ExplicitFormula>
    <ExplicitFormula id="738">
      <Equation>0.00000000261*(BW/0.02)^0.75</Equation>
      <ReferenceList>
        <R alias="BW" id="39" />
      </ReferenceList>
    </ExplicitFormula>
    <ExplicitFormula id="740">
      <Equation>0.000000079*BW/0.02</Equation>
      <ReferenceList>
        <R alias="BW" id="39" />
      </ReferenceList>
    </ExplicitFormula>
    <ExplicitFormula id="744">
      <Equation>1 - f_int - f_vas</Equation>
      <ReferenceList>
        <R alias="f_int" id="742" />
        <R alias="f_vas" id="743" />
      </ReferenceList>
    </ExplicitFormula>
    <ExplicitFormula id="747">
      <Equation>Qspec * Weight</Equation>
      <ReferenceList>
        <R alias="Qspec" id="746" />
        <R alias="Weight" id="43" />
      </ReferenceList>
    </ExplicitFormula>
    <ExplicitFormula id="761">
      <Equation>24.5695839689869</Equation>
    </ExplicitFormula>
    <ExplicitFormula id="763">
      <Equation>0.79</Equation>
    </ExplicitFormula>
    <ExplicitFormula id="765">
      <Equation>0.8</Equation>
    </ExplicitFormula>
    <ExplicitFormula id="767">
      <Equation>0.002</Equation>
    </ExplicitFormula>
    <ExplicitFormula id="768">
      <Equation>0.16</Equation>
    </ExplicitFormula>
    <ExplicitFormula id="770">
      <Equation>0.18</Equation>
    </ExplicitFormula>
    <ExplicitFormula id="772">
      <Equation>0.15</Equation>
    </ExplicitFormula>
    <ExplicitFormula id="774">
      <Equation>0.92</Equation>
    </ExplicitFormula>
    <ExplicitFormula id="776">
      <Equation>0.853</Equation>
    </ExplicitFormula>
    <ExplicitFormula id="778">
      <Equation>0.002024</Equation>
    </ExplicitFormula>
    <ExplicitFormula id="780">
      <Equation>0.0016</Equation>
    </ExplicitFormula>
    <ExplicitFormula id="782">
      <Equation>0.135</Equation>
    </ExplicitFormula>
    <ExplicitFormula id="784">
      <Equation>0.00899999999999998</Equation>
    </ExplicitFormula>
    <ExplicitFormula id="786">
      <Equation>0.03</Equation>
    </ExplicitFormula>
    <ExplicitFormula id="787">
      <Equation>0.021642781784</Equation>
    </ExplicitFormula>
    <ExplicitFormula id="789">
      <Equation>Volume</Equation>
      <ReferenceList>
        <R alias="Volume" id="11" />
      </ReferenceList>
    </ExplicitFormula>
    <ExplicitFormula id="790">
      <Equation>f_vas*(1-HCT)*V_org</Equation>
      <ReferenceList>
        <R alias="f_vas" id="743" />
        <R alias="V_org" id="732" />
        <R alias="HCT" id="100" />
      </ReferenceList>
    </ExplicitFormula>
    <ExplicitFormula id="793">
      <Equation>M_0</Equation>
      <ReferenceList>
        <R alias="M_0" id="792" />
      </ReferenceList>
    </ExplicitFormula>
    <ExplicitFormula id="796">
      <Equation>rel_exp_out * AF * f_onto * ProteinContainerVolume</Equation>
      <ReferenceList>
        <R alias="f_onto" id="794" />
        <R alias="rel_exp_out" id="795" />
        <R alias="AF" id="143" />
        <R alias="ProteinContainerVolume" id="788" />
      </ReferenceList>
    </ExplicitFormula>
    <ExplicitFormula id="799">
      <Equation>ln(2)/tHalf</Equation>
      <ReferenceList>
        <R alias="tHalf" id="798" />
      </ReferenceList>
    </ExplicitFormula>
    <ExplicitFormula id="801">
      <Equation>rel_exp_norm</Equation>
      <ReferenceList>
        <R alias="rel_exp_norm" id="800" />
      </ReferenceList>
    </ExplicitFormula>
    <ExplicitFormula id="802">
      <Equation>rel_exp_pls_norm</Equation>
      <ReferenceList>
        <R alias="rel_exp_pls_norm" id="150" />
      </ReferenceList>
    </ExplicitFormula>
    <ExplicitFormula id="804">
      <Equation>rel_exp_pls</Equation>
      <ReferenceList>
        <R alias="rel_exp_pls" id="153" />
      </ReferenceList>
    </ExplicitFormula>
    <ExplicitFormula id="806">
      <Equation>V&gt;0 ? M/V : 0</Equation>
      <ReferenceList>
        <R alias="M" id="791" />
        <R alias="V" id="11" />
      </ReferenceList>
    </ExplicitFormula>
    <ExplicitFormula id="807">
      <Equation>f_onto</Equation>
      <ReferenceList>
        <R alias="f_onto" id="159" />
      </ReferenceList>
    </ExplicitFormula>
    <ExplicitFormula id="808">
      <Equation>tHalf</Equation>
      <ReferenceList>
        <R alias="tHalf" id="157" />
      </ReferenceList>
    </ExplicitFormula>
    <ExplicitFormula id="810">
      <Equation>V&gt;0 ? M/V : 0</Equation>
      <ReferenceList>
        <R alias="M" id="791" />
        <R alias="V" id="11" />
      </ReferenceList>
    </ExplicitFormula>
    <ExplicitFormula id="812">
      <Equation>V&gt;0 ? M/V : 0</Equation>
      <ReferenceList>
        <R alias="M" id="811" />
        <R alias="V" id="11" />
      </ReferenceList>
    </ExplicitFormula>
    <ExplicitFormula id="814">
      <Equation>fu</Equation>
      <ReferenceList>
        <R alias="fu" id="125" />
      </ReferenceList>
    </ExplicitFormula>
    <ExplicitFormula id="816">
      <Equation>V&gt;0 ? M/V : 0</Equation>
      <ReferenceList>
        <R alias="M" id="811" />
        <R alias="V" id="11" />
      </ReferenceList>
    </ExplicitFormula>
    <ExplicitFormula id="819">
      <Equation>V&gt;0 ? M/V : 0</Equation>
      <ReferenceList>
        <R alias="M" id="817" />
        <R alias="V" id="11" />
      </ReferenceList>
    </ExplicitFormula>
    <ExplicitFormula id="821">
      <Equation>M/TotalDrugMass</Equation>
      <ReferenceList>
        <R alias="M" id="817" />
        <R alias="TotalDrugMass" id="176" />
      </ReferenceList>
    </ExplicitFormula>
    <ExplicitFormula id="824">
      <Equation>-(CP * kcat * V * K_water * C / (Km + K_water * C))</Equation>
      <ReferenceList>
        <R alias="V" id="11" />
        <R alias="CP" id="805" />
        <R alias="C" id="120" />
        <R alias="K_water" id="813" />
        <R alias="kcat" id="822" />
        <R alias="Km" id="823" />
      </ReferenceList>
    </ExplicitFormula>
    <ExplicitFormula id="825">
      <Equation>CP * kcat * V * K_water * C / (Km + K_water * C)</Equation>
      <ReferenceList>
        <R alias="V" id="11" />
        <R alias="CP" id="805" />
        <R alias="C" id="120" />
        <R alias="K_water" id="813" />
        <R alias="kcat" id="822" />
        <R alias="Km" id="823" />
      </ReferenceList>
    </ExplicitFormula>
    <ExplicitFormula id="827">
      <Equation>kcat * kcat_interaction_factor</Equation>
      <ReferenceList>
        <R alias="kcat_interaction_factor" id="826" />
        <R alias="kcat" id="183" />
      </ReferenceList>
    </ExplicitFormula>
    <ExplicitFormula id="829">
      <Equation>Km * Km_interaction_factor</Equation>
      <ReferenceList>
        <R alias="Km_interaction_factor" id="828" />
        <R alias="Km" id="186" />
      </ReferenceList>
    </ExplicitFormula>
    <ExplicitFormula id="832">
      <Equation>Volume</Equation>
      <ReferenceList>
        <R alias="Volume" id="831" />
      </ReferenceList>
    </ExplicitFormula>
    <ExplicitFormula id="833">
      <Equation>f_vas*HCT*V</Equation>
      <ReferenceList>
        <R alias="f_vas" id="743" />
        <R alias="V" id="732" />
        <R alias="HCT" id="100" />
      </ReferenceList>
    </ExplicitFormula>
    <ExplicitFormula id="836">
      <Equation>M_0</Equation>
      <ReferenceList>
        <R alias="M_0" id="835" />
      </ReferenceList>
    </ExplicitFormula>
    <ExplicitFormula id="839">
      <Equation>rel_exp_out * AF * f_onto * ProteinContainerVolume</Equation>
      <ReferenceList>
        <R alias="f_onto" id="837" />
        <R alias="rel_exp_out" id="838" />
        <R alias="AF" id="143" />
        <R alias="ProteinContainerVolume" id="830" />
      </ReferenceList>
    </ExplicitFormula>
    <ExplicitFormula id="842">
      <Equation>ln(2)/tHalf</Equation>
      <ReferenceList>
        <R alias="tHalf" id="841" />
      </ReferenceList>
    </ExplicitFormula>
    <ExplicitFormula id="844">
      <Equation>rel_exp_norm</Equation>
      <ReferenceList>
        <R alias="rel_exp_norm" id="843" />
      </ReferenceList>
    </ExplicitFormula>
    <ExplicitFormula id="845">
      <Equation>rel_exp_bc_norm</Equation>
      <ReferenceList>
        <R alias="rel_exp_bc_norm" id="203" />
      </ReferenceList>
    </ExplicitFormula>
    <ExplicitFormula id="847">
      <Equation>rel_exp_bc</Equation>
      <ReferenceList>
        <R alias="rel_exp_bc" id="206" />
      </ReferenceList>
    </ExplicitFormula>
    <ExplicitFormula id="849">
      <Equation>V&gt;0 ? M/V : 0</Equation>
      <ReferenceList>
        <R alias="M" id="834" />
        <R alias="V" id="831" />
      </ReferenceList>
    </ExplicitFormula>
    <ExplicitFormula id="850">
      <Equation>f_onto</Equation>
      <ReferenceList>
        <R alias="f_onto" id="159" />
      </ReferenceList>
    </ExplicitFormula>
    <ExplicitFormula id="851">
      <Equation>tHalf</Equation>
      <ReferenceList>
        <R alias="tHalf" id="157" />
      </ReferenceList>
    </ExplicitFormula>
    <ExplicitFormula id="853">
      <Equation>V&gt;0 ? M/V : 0</Equation>
      <ReferenceList>
        <R alias="M" id="834" />
        <R alias="V" id="831" />
      </ReferenceList>
    </ExplicitFormula>
    <ExplicitFormula id="855">
      <Equation>V&gt;0 ? M/V : 0</Equation>
      <ReferenceList>
        <R alias="M" id="854" />
        <R alias="V" id="831" />
      </ReferenceList>
    </ExplicitFormula>
    <ExplicitFormula id="857">
      <Equation>K_rbc/fu</Equation>
      <ReferenceList>
        <R alias="fu" id="125" />
        <R alias="K_rbc" id="218" />
      </ReferenceList>
    </ExplicitFormula>
    <ExplicitFormula id="859">
      <Equation>V&gt;0 ? M/V : 0</Equation>
      <ReferenceList>
        <R alias="M" id="854" />
        <R alias="V" id="831" />
      </ReferenceList>
    </ExplicitFormula>
    <ExplicitFormula id="862">
      <Equation>V&gt;0 ? M/V : 0</Equation>
      <ReferenceList>
        <R alias="M" id="860" />
        <R alias="V" id="831" />
      </ReferenceList>
    </ExplicitFormula>
    <ExplicitFormula id="864">
      <Equation>M/TotalDrugMass</Equation>
      <ReferenceList>
        <R alias="M" id="860" />
        <R alias="TotalDrugMass" id="176" />
      </ReferenceList>
    </ExplicitFormula>
    <ExplicitFormula id="867">
      <Equation>-(CP * kcat * V * K_water * C / (Km + K_water * C))</Equation>
      <ReferenceList>
        <R alias="V" id="831" />
        <R alias="CP" id="848" />
        <R alias="C" id="108" />
        <R alias="K_water" id="856" />
        <R alias="kcat" id="865" />
        <R alias="Km" id="866" />
      </ReferenceList>
    </ExplicitFormula>
    <ExplicitFormula id="868">
      <Equation>CP * kcat * V * K_water * C / (Km + K_water * C)</Equation>
      <ReferenceList>
        <R alias="V" id="831" />
        <R alias="CP" id="848" />
        <R alias="C" id="108" />
        <R alias="K_water" id="856" />
        <R alias="kcat" id="865" />
        <R alias="Km" id="866" />
      </ReferenceList>
    </ExplicitFormula>
    <ExplicitFormula id="870">
      <Equation>kcat * kcat_interaction_factor</Equation>
      <ReferenceList>
        <R alias="kcat_interaction_factor" id="869" />
        <R alias="kcat" id="183" />
      </ReferenceList>
    </ExplicitFormula>
    <ExplicitFormula id="872">
      <Equation>Km * Km_interaction_factor</Equation>
      <ReferenceList>
        <R alias="Km_interaction_factor" id="871" />
        <R alias="Km" id="186" />
      </ReferenceList>
    </ExplicitFormula>
    <ExplicitFormula id="875">
      <Equation>Volume</Equation>
      <ReferenceList>
        <R alias="Volume" id="874" />
      </ReferenceList>
    </ExplicitFormula>
    <ExplicitFormula id="876">
      <Equation>f_int*V</Equation>
      <ReferenceList>
        <R alias="f_int" id="742" />
        <R alias="V" id="732" />
      </ReferenceList>
    </ExplicitFormula>
    <ExplicitFormula id="878">
      <Equation>pH_int</Equation>
      <ReferenceList>
        <R alias="pH_int" id="76" />
      </ReferenceList>
    </ExplicitFormula>
    <ExplicitFormula id="881">
      <Equation>V&gt;0 ? M/V : 0</Equation>
      <ReferenceList>
        <R alias="M" id="879" />
        <R alias="V" id="874" />
      </ReferenceList>
    </ExplicitFormula>
    <ExplicitFormula id="884">
      <Equation>K_water_int</Equation>
      <ReferenceList>
        <R alias="K_water_int" id="883" />
      </ReferenceList>
    </ExplicitFormula>
    <ExplicitFormula id="886">
      <Equation>V&gt;0 ? M/V : 0</Equation>
      <ReferenceList>
        <R alias="M" id="879" />
        <R alias="V" id="874" />
      </ReferenceList>
    </ExplicitFormula>
    <ExplicitFormula id="888">
      <Equation>Volume</Equation>
      <ReferenceList>
        <R alias="Volume" id="732" />
      </ReferenceList>
    </ExplicitFormula>
    <ExplicitFormula id="890">
      <Equation>f_cell*V</Equation>
      <ReferenceList>
        <R alias="f_cell" id="741" />
        <R alias="V" id="732" />
      </ReferenceList>
    </ExplicitFormula>
    <ExplicitFormula id="894">
      <Equation>M_0</Equation>
      <ReferenceList>
        <R alias="M_0" id="893" />
      </ReferenceList>
    </ExplicitFormula>
    <ExplicitFormula id="897">
      <Equation>rel_exp_out * AF * f_onto * ProteinContainerVolume</Equation>
      <ReferenceList>
        <R alias="f_onto" id="895" />
        <R alias="rel_exp_out" id="896" />
        <R alias="AF" id="143" />
        <R alias="ProteinContainerVolume" id="887" />
      </ReferenceList>
    </ExplicitFormula>
    <ExplicitFormula id="900">
      <Equation>ln(2)/tHalf</Equation>
      <ReferenceList>
        <R alias="tHalf" id="899" />
      </ReferenceList>
    </ExplicitFormula>
    <ExplicitFormula id="902">
      <Equation>rel_exp_norm</Equation>
      <ReferenceList>
        <R alias="rel_exp_norm" id="901" />
      </ReferenceList>
    </ExplicitFormula>
    <ExplicitFormula id="905">
      <Equation>V&gt;0 ? M/V : 0</Equation>
      <ReferenceList>
        <R alias="M" id="892" />
        <R alias="V" id="889" />
      </ReferenceList>
    </ExplicitFormula>
    <ExplicitFormula id="906">
      <Equation>f_onto</Equation>
      <ReferenceList>
        <R alias="f_onto" id="159" />
      </ReferenceList>
    </ExplicitFormula>
    <ExplicitFormula id="907">
      <Equation>tHalf</Equation>
      <ReferenceList>
        <R alias="tHalf" id="157" />
      </ReferenceList>
    </ExplicitFormula>
    <ExplicitFormula id="909">
      <Equation>V&gt;0 ? M/V : 0</Equation>
      <ReferenceList>
        <R alias="M" id="892" />
        <R alias="V" id="889" />
      </ReferenceList>
    </ExplicitFormula>
    <ExplicitFormula id="912">
      <Equation>V&gt;0 ? M/V : 0</Equation>
      <ReferenceList>
        <R alias="M" id="910" />
        <R alias="V" id="889" />
      </ReferenceList>
    </ExplicitFormula>
    <ExplicitFormula id="915">
      <Equation>K_water_cell</Equation>
      <ReferenceList>
        <R alias="K_water_cell" id="914" />
      </ReferenceList>
    </ExplicitFormula>
    <ExplicitFormula id="917">
      <Equation>V&gt;0 ? M/V : 0</Equation>
      <ReferenceList>
        <R alias="M" id="910" />
        <R alias="V" id="889" />
      </ReferenceList>
    </ExplicitFormula>
    <ExplicitFormula id="920">
      <Equation>V&gt;0 ? M/V : 0</Equation>
      <ReferenceList>
        <R alias="M" id="918" />
        <R alias="V" id="889" />
      </ReferenceList>
    </ExplicitFormula>
    <ExplicitFormula id="922">
      <Equation>M/TotalDrugMass</Equation>
      <ReferenceList>
        <R alias="M" id="918" />
        <R alias="TotalDrugMass" id="176" />
      </ReferenceList>
    </ExplicitFormula>
    <ExplicitFormula id="925">
      <Equation>-(CP * kcat * V * K_water * C / (Km + K_water * C))</Equation>
      <ReferenceList>
        <R alias="V" id="889" />
        <R alias="CP" id="904" />
        <R alias="C" id="911" />
        <R alias="K_water" id="913" />
        <R alias="kcat" id="923" />
        <R alias="Km" id="924" />
      </ReferenceList>
    </ExplicitFormula>
    <ExplicitFormula id="926">
      <Equation>CP * kcat * V * K_water * C / (Km + K_water * C)</Equation>
      <ReferenceList>
        <R alias="V" id="889" />
        <R alias="CP" id="904" />
        <R alias="C" id="911" />
        <R alias="K_water" id="913" />
        <R alias="kcat" id="923" />
        <R alias="Km" id="924" />
      </ReferenceList>
    </ExplicitFormula>
    <ExplicitFormula id="928">
      <Equation>kcat * kcat_interaction_factor</Equation>
      <ReferenceList>
        <R alias="kcat_interaction_factor" id="927" />
        <R alias="kcat" id="183" />
      </ReferenceList>
    </ExplicitFormula>
    <ExplicitFormula id="930">
      <Equation>Km * Km_interaction_factor</Equation>
      <ReferenceList>
        <R alias="Km_interaction_factor" id="929" />
        <R alias="Km" id="186" />
      </ReferenceList>
    </ExplicitFormula>
    <ExplicitFormula id="932">
      <Equation>C_int * K_water_int</Equation>
      <ReferenceList>
        <R alias="C_int" id="880" />
        <R alias="K_water_int" id="882" />
      </ReferenceList>
    </ExplicitFormula>
    <ExplicitFormula id="934">
      <Equation>C_cell * K_water_cell</Equation>
      <ReferenceList>
        <R alias="C_cell" id="911" />
        <R alias="K_water_cell" id="913" />
      </ReferenceList>
    </ExplicitFormula>
    <ExplicitFormula id="936">
      <Equation>(f_int*C_int+f_cell*C_cell)/(f_int+f_cell)</Equation>
      <ReferenceList>
        <R alias="f_int" id="742" />
        <R alias="f_cell" id="741" />
        <R alias="C_cell" id="911" />
        <R alias="C_int" id="880" />
      </ReferenceList>
    </ExplicitFormula>
    <ExplicitFormula id="939">
      <Equation>Volume * Density</Equation>
      <ReferenceList>
        <R alias="Density" id="937" />
        <R alias="Volume" id="938" />
      </ReferenceList>
    </ExplicitFormula>
    <ExplicitFormula id="941">
      <Equation>0.00000000375*(BW/0.02)^0.75</Equation>
      <ReferenceList>
        <R alias="BW" id="39" />
      </ReferenceList>
    </ExplicitFormula>
    <ExplicitFormula id="943">
      <Equation>0.000000075*BW/0.02</Equation>
      <ReferenceList>
        <R alias="BW" id="39" />
      </ReferenceList>
    </ExplicitFormula>
    <ExplicitFormula id="946">
      <Equation>SA_pls_int*d_endo</Equation>
      <ReferenceList>
        <R alias="d_endo" id="79" />
        <R alias="SA_pls_int" id="945" />
      </ReferenceList>
    </ExplicitFormula>
    <ExplicitFormula id="950">
      <Equation>1 - f_int - f_vas</Equation>
      <ReferenceList>
        <R alias="f_int" id="948" />
        <R alias="f_vas" id="949" />
      </ReferenceList>
    </ExplicitFormula>
    <ExplicitFormula id="953">
      <Equation>Qspec * Weight</Equation>
      <ReferenceList>
        <R alias="Qspec" id="952" />
        <R alias="Weight" id="44" />
      </ReferenceList>
    </ExplicitFormula>
    <ExplicitFormula id="979">
      <Equation>0.0400945747789617</Equation>
    </ExplicitFormula>
    <ExplicitFormula id="980">
      <Equation>0.0799763003</Equation>
    </ExplicitFormula>
    <ExplicitFormula id="982">
      <Equation>Volume</Equation>
      <ReferenceList>
        <R alias="Volume" id="12" />
      </ReferenceList>
    </ExplicitFormula>
    <ExplicitFormula id="983">
      <Equation>f_vas*(1-HCT)*V_org</Equation>
      <ReferenceList>
        <R alias="f_vas" id="949" />
        <R alias="V_org" id="938" />
        <R alias="HCT" id="100" />
      </ReferenceList>
    </ExplicitFormula>
    <ExplicitFormula id="986">
      <Equation>M_0</Equation>
      <ReferenceList>
        <R alias="M_0" id="985" />
      </ReferenceList>
    </ExplicitFormula>
    <ExplicitFormula id="989">
      <Equation>rel_exp_out * AF * f_onto * ProteinContainerVolume</Equation>
      <ReferenceList>
        <R alias="f_onto" id="987" />
        <R alias="rel_exp_out" id="988" />
        <R alias="AF" id="143" />
        <R alias="ProteinContainerVolume" id="981" />
      </ReferenceList>
    </ExplicitFormula>
    <ExplicitFormula id="992">
      <Equation>ln(2)/tHalf</Equation>
      <ReferenceList>
        <R alias="tHalf" id="991" />
      </ReferenceList>
    </ExplicitFormula>
    <ExplicitFormula id="994">
      <Equation>rel_exp_norm</Equation>
      <ReferenceList>
        <R alias="rel_exp_norm" id="993" />
      </ReferenceList>
    </ExplicitFormula>
    <ExplicitFormula id="995">
      <Equation>rel_exp_pls_norm</Equation>
      <ReferenceList>
        <R alias="rel_exp_pls_norm" id="150" />
      </ReferenceList>
    </ExplicitFormula>
    <ExplicitFormula id="997">
      <Equation>rel_exp_pls</Equation>
      <ReferenceList>
        <R alias="rel_exp_pls" id="153" />
      </ReferenceList>
    </ExplicitFormula>
    <ExplicitFormula id="999">
      <Equation>V&gt;0 ? M/V : 0</Equation>
      <ReferenceList>
        <R alias="M" id="984" />
        <R alias="V" id="12" />
      </ReferenceList>
    </ExplicitFormula>
    <ExplicitFormula id="1000">
      <Equation>f_onto</Equation>
      <ReferenceList>
        <R alias="f_onto" id="159" />
      </ReferenceList>
    </ExplicitFormula>
    <ExplicitFormula id="1001">
      <Equation>tHalf</Equation>
      <ReferenceList>
        <R alias="tHalf" id="157" />
      </ReferenceList>
    </ExplicitFormula>
    <ExplicitFormula id="1003">
      <Equation>V&gt;0 ? M/V : 0</Equation>
      <ReferenceList>
        <R alias="M" id="984" />
        <R alias="V" id="12" />
      </ReferenceList>
    </ExplicitFormula>
    <ExplicitFormula id="1006">
      <Equation>V&gt;0 ? M/V : 0</Equation>
      <ReferenceList>
        <R alias="M" id="1004" />
        <R alias="V" id="12" />
      </ReferenceList>
    </ExplicitFormula>
    <ExplicitFormula id="1008">
      <Equation>fu</Equation>
      <ReferenceList>
        <R alias="fu" id="125" />
      </ReferenceList>
    </ExplicitFormula>
    <ExplicitFormula id="1010">
      <Equation>V&gt;0 ? M/V : 0</Equation>
      <ReferenceList>
        <R alias="M" id="1004" />
        <R alias="V" id="12" />
      </ReferenceList>
    </ExplicitFormula>
    <ExplicitFormula id="1013">
      <Equation>V&gt;0 ? M/V : 0</Equation>
      <ReferenceList>
        <R alias="M" id="1011" />
        <R alias="V" id="12" />
      </ReferenceList>
    </ExplicitFormula>
    <ExplicitFormula id="1015">
      <Equation>M/TotalDrugMass</Equation>
      <ReferenceList>
        <R alias="M" id="1011" />
        <R alias="TotalDrugMass" id="176" />
      </ReferenceList>
    </ExplicitFormula>
    <ExplicitFormula id="1018">
      <Equation>-(CP * kcat * V * K_water * C / (Km + K_water * C))</Equation>
      <ReferenceList>
        <R alias="V" id="12" />
        <R alias="CP" id="998" />
        <R alias="C" id="1005" />
        <R alias="K_water" id="1007" />
        <R alias="kcat" id="1016" />
        <R alias="Km" id="1017" />
      </ReferenceList>
    </ExplicitFormula>
    <ExplicitFormula id="1019">
      <Equation>CP * kcat * V * K_water * C / (Km + K_water * C)</Equation>
      <ReferenceList>
        <R alias="V" id="12" />
        <R alias="CP" id="998" />
        <R alias="C" id="1005" />
        <R alias="K_water" id="1007" />
        <R alias="kcat" id="1016" />
        <R alias="Km" id="1017" />
      </ReferenceList>
    </ExplicitFormula>
    <ExplicitFormula id="1021">
      <Equation>kcat * kcat_interaction_factor</Equation>
      <ReferenceList>
        <R alias="kcat_interaction_factor" id="1020" />
        <R alias="kcat" id="183" />
      </ReferenceList>
    </ExplicitFormula>
    <ExplicitFormula id="1023">
      <Equation>Km * Km_interaction_factor</Equation>
      <ReferenceList>
        <R alias="Km_interaction_factor" id="1022" />
        <R alias="Km" id="186" />
      </ReferenceList>
    </ExplicitFormula>
    <ExplicitFormula id="1026">
      <Equation>Volume</Equation>
      <ReferenceList>
        <R alias="Volume" id="1025" />
      </ReferenceList>
    </ExplicitFormula>
    <ExplicitFormula id="1027">
      <Equation>f_vas*HCT*V</Equation>
      <ReferenceList>
        <R alias="f_vas" id="949" />
        <R alias="V" id="938" />
        <R alias="HCT" id="100" />
      </ReferenceList>
    </ExplicitFormula>
    <ExplicitFormula id="1030">
      <Equation>M_0</Equation>
      <ReferenceList>
        <R alias="M_0" id="1029" />
      </ReferenceList>
    </ExplicitFormula>
    <ExplicitFormula id="1033">
      <Equation>rel_exp_out * AF * f_onto * ProteinContainerVolume</Equation>
      <ReferenceList>
        <R alias="f_onto" id="1031" />
        <R alias="rel_exp_out" id="1032" />
        <R alias="AF" id="143" />
        <R alias="ProteinContainerVolume" id="1024" />
      </ReferenceList>
    </ExplicitFormula>
    <ExplicitFormula id="1036">
      <Equation>ln(2)/tHalf</Equation>
      <ReferenceList>
        <R alias="tHalf" id="1035" />
      </ReferenceList>
    </ExplicitFormula>
    <ExplicitFormula id="1038">
      <Equation>rel_exp_norm</Equation>
      <ReferenceList>
        <R alias="rel_exp_norm" id="1037" />
      </ReferenceList>
    </ExplicitFormula>
    <ExplicitFormula id="1039">
      <Equation>rel_exp_bc_norm</Equation>
      <ReferenceList>
        <R alias="rel_exp_bc_norm" id="203" />
      </ReferenceList>
    </ExplicitFormula>
    <ExplicitFormula id="1041">
      <Equation>rel_exp_bc</Equation>
      <ReferenceList>
        <R alias="rel_exp_bc" id="206" />
      </ReferenceList>
    </ExplicitFormula>
    <ExplicitFormula id="1043">
      <Equation>V&gt;0 ? M/V : 0</Equation>
      <ReferenceList>
        <R alias="M" id="1028" />
        <R alias="V" id="1025" />
      </ReferenceList>
    </ExplicitFormula>
    <ExplicitFormula id="1044">
      <Equation>f_onto</Equation>
      <ReferenceList>
        <R alias="f_onto" id="159" />
      </ReferenceList>
    </ExplicitFormula>
    <ExplicitFormula id="1045">
      <Equation>tHalf</Equation>
      <ReferenceList>
        <R alias="tHalf" id="157" />
      </ReferenceList>
    </ExplicitFormula>
    <ExplicitFormula id="1047">
      <Equation>V&gt;0 ? M/V : 0</Equation>
      <ReferenceList>
        <R alias="M" id="1028" />
        <R alias="V" id="1025" />
      </ReferenceList>
    </ExplicitFormula>
    <ExplicitFormula id="1050">
      <Equation>V&gt;0 ? M/V : 0</Equation>
      <ReferenceList>
        <R alias="M" id="1048" />
        <R alias="V" id="1025" />
      </ReferenceList>
    </ExplicitFormula>
    <ExplicitFormula id="1052">
      <Equation>K_rbc/fu</Equation>
      <ReferenceList>
        <R alias="fu" id="125" />
        <R alias="K_rbc" id="218" />
      </ReferenceList>
    </ExplicitFormula>
    <ExplicitFormula id="1054">
      <Equation>V&gt;0 ? M/V : 0</Equation>
      <ReferenceList>
        <R alias="M" id="1048" />
        <R alias="V" id="1025" />
      </ReferenceList>
    </ExplicitFormula>
    <ExplicitFormula id="1057">
      <Equation>V&gt;0 ? M/V : 0</Equation>
      <ReferenceList>
        <R alias="M" id="1055" />
        <R alias="V" id="1025" />
      </ReferenceList>
    </ExplicitFormula>
    <ExplicitFormula id="1059">
      <Equation>M/TotalDrugMass</Equation>
      <ReferenceList>
        <R alias="M" id="1055" />
        <R alias="TotalDrugMass" id="176" />
      </ReferenceList>
    </ExplicitFormula>
    <ExplicitFormula id="1062">
      <Equation>-(CP * kcat * V * K_water * C / (Km + K_water * C))</Equation>
      <ReferenceList>
        <R alias="V" id="1025" />
        <R alias="CP" id="1042" />
        <R alias="C" id="1049" />
        <R alias="K_water" id="1051" />
        <R alias="kcat" id="1060" />
        <R alias="Km" id="1061" />
      </ReferenceList>
    </ExplicitFormula>
    <ExplicitFormula id="1063">
      <Equation>CP * kcat * V * K_water * C / (Km + K_water * C)</Equation>
      <ReferenceList>
        <R alias="V" id="1025" />
        <R alias="CP" id="1042" />
        <R alias="C" id="1049" />
        <R alias="K_water" id="1051" />
        <R alias="kcat" id="1060" />
        <R alias="Km" id="1061" />
      </ReferenceList>
    </ExplicitFormula>
    <ExplicitFormula id="1065">
      <Equation>kcat * kcat_interaction_factor</Equation>
      <ReferenceList>
        <R alias="kcat_interaction_factor" id="1064" />
        <R alias="kcat" id="183" />
      </ReferenceList>
    </ExplicitFormula>
    <ExplicitFormula id="1067">
      <Equation>Km * Km_interaction_factor</Equation>
      <ReferenceList>
        <R alias="Km_interaction_factor" id="1066" />
        <R alias="Km" id="186" />
      </ReferenceList>
    </ExplicitFormula>
    <ExplicitFormula id="1070">
      <Equation>Volume</Equation>
      <ReferenceList>
        <R alias="Volume" id="1069" />
      </ReferenceList>
    </ExplicitFormula>
    <ExplicitFormula id="1071">
      <Equation>f_int*V</Equation>
      <ReferenceList>
        <R alias="f_int" id="948" />
        <R alias="V" id="938" />
      </ReferenceList>
    </ExplicitFormula>
    <ExplicitFormula id="1073">
      <Equation>pH_int</Equation>
      <ReferenceList>
        <R alias="pH_int" id="76" />
      </ReferenceList>
    </ExplicitFormula>
    <ExplicitFormula id="1076">
      <Equation>V&gt;0 ? M/V : 0</Equation>
      <ReferenceList>
        <R alias="M" id="1074" />
        <R alias="V" id="1069" />
      </ReferenceList>
    </ExplicitFormula>
    <ExplicitFormula id="1079">
      <Equation>K_water_int</Equation>
      <ReferenceList>
        <R alias="K_water_int" id="1078" />
      </ReferenceList>
    </ExplicitFormula>
    <ExplicitFormula id="1081">
      <Equation>V&gt;0 ? M/V : 0</Equation>
      <ReferenceList>
        <R alias="M" id="1074" />
        <R alias="V" id="1069" />
      </ReferenceList>
    </ExplicitFormula>
    <ExplicitFormula id="1083">
      <Equation>Volume</Equation>
      <ReferenceList>
        <R alias="Volume" id="938" />
      </ReferenceList>
    </ExplicitFormula>
    <ExplicitFormula id="1085">
      <Equation>f_cell*V</Equation>
      <ReferenceList>
        <R alias="f_cell" id="947" />
        <R alias="V" id="938" />
      </ReferenceList>
    </ExplicitFormula>
    <ExplicitFormula id="1089">
      <Equation>M_0</Equation>
      <ReferenceList>
        <R alias="M_0" id="1088" />
      </ReferenceList>
    </ExplicitFormula>
    <ExplicitFormula id="1092">
      <Equation>rel_exp_out * AF * f_onto * ProteinContainerVolume</Equation>
      <ReferenceList>
        <R alias="f_onto" id="1090" />
        <R alias="rel_exp_out" id="1091" />
        <R alias="AF" id="143" />
        <R alias="ProteinContainerVolume" id="1082" />
      </ReferenceList>
    </ExplicitFormula>
    <ExplicitFormula id="1095">
      <Equation>ln(2)/tHalf</Equation>
      <ReferenceList>
        <R alias="tHalf" id="1094" />
      </ReferenceList>
    </ExplicitFormula>
    <ExplicitFormula id="1097">
      <Equation>rel_exp_norm</Equation>
      <ReferenceList>
        <R alias="rel_exp_norm" id="1096" />
      </ReferenceList>
    </ExplicitFormula>
    <ExplicitFormula id="1100">
      <Equation>V&gt;0 ? M/V : 0</Equation>
      <ReferenceList>
        <R alias="M" id="1087" />
        <R alias="V" id="1084" />
      </ReferenceList>
    </ExplicitFormula>
    <ExplicitFormula id="1101">
      <Equation>f_onto</Equation>
      <ReferenceList>
        <R alias="f_onto" id="159" />
      </ReferenceList>
    </ExplicitFormula>
    <ExplicitFormula id="1102">
      <Equation>tHalf</Equation>
      <ReferenceList>
        <R alias="tHalf" id="157" />
      </ReferenceList>
    </ExplicitFormula>
    <ExplicitFormula id="1104">
      <Equation>V&gt;0 ? M/V : 0</Equation>
      <ReferenceList>
        <R alias="M" id="1087" />
        <R alias="V" id="1084" />
      </ReferenceList>
    </ExplicitFormula>
    <ExplicitFormula id="1107">
      <Equation>V&gt;0 ? M/V : 0</Equation>
      <ReferenceList>
        <R alias="M" id="1105" />
        <R alias="V" id="1084" />
      </ReferenceList>
    </ExplicitFormula>
    <ExplicitFormula id="1110">
      <Equation>K_water_cell</Equation>
      <ReferenceList>
        <R alias="K_water_cell" id="1109" />
      </ReferenceList>
    </ExplicitFormula>
    <ExplicitFormula id="1112">
      <Equation>V&gt;0 ? M/V : 0</Equation>
      <ReferenceList>
        <R alias="M" id="1105" />
        <R alias="V" id="1084" />
      </ReferenceList>
    </ExplicitFormula>
    <ExplicitFormula id="1115">
      <Equation>V&gt;0 ? M/V : 0</Equation>
      <ReferenceList>
        <R alias="M" id="1113" />
        <R alias="V" id="1084" />
      </ReferenceList>
    </ExplicitFormula>
    <ExplicitFormula id="1117">
      <Equation>M/TotalDrugMass</Equation>
      <ReferenceList>
        <R alias="M" id="1113" />
        <R alias="TotalDrugMass" id="176" />
      </ReferenceList>
    </ExplicitFormula>
    <ExplicitFormula id="1120">
      <Equation>-(CP * kcat * V * K_water * C / (Km + K_water * C))</Equation>
      <ReferenceList>
        <R alias="V" id="1084" />
        <R alias="CP" id="1099" />
        <R alias="C" id="1106" />
        <R alias="K_water" id="1108" />
        <R alias="kcat" id="1118" />
        <R alias="Km" id="1119" />
      </ReferenceList>
    </ExplicitFormula>
    <ExplicitFormula id="1121">
      <Equation>CP * kcat * V * K_water * C / (Km + K_water * C)</Equation>
      <ReferenceList>
        <R alias="V" id="1084" />
        <R alias="CP" id="1099" />
        <R alias="C" id="1106" />
        <R alias="K_water" id="1108" />
        <R alias="kcat" id="1118" />
        <R alias="Km" id="1119" />
      </ReferenceList>
    </ExplicitFormula>
    <ExplicitFormula id="1123">
      <Equation>kcat * kcat_interaction_factor</Equation>
      <ReferenceList>
        <R alias="kcat_interaction_factor" id="1122" />
        <R alias="kcat" id="183" />
      </ReferenceList>
    </ExplicitFormula>
    <ExplicitFormula id="1125">
      <Equation>Km * Km_interaction_factor</Equation>
      <ReferenceList>
        <R alias="Km_interaction_factor" id="1124" />
        <R alias="Km" id="186" />
      </ReferenceList>
    </ExplicitFormula>
    <ExplicitFormula id="1127">
      <Equation>C_int * K_water_int</Equation>
      <ReferenceList>
        <R alias="C_int" id="1075" />
        <R alias="K_water_int" id="1077" />
      </ReferenceList>
    </ExplicitFormula>
    <ExplicitFormula id="1129">
      <Equation>C_cell * K_water_cell</Equation>
      <ReferenceList>
        <R alias="C_cell" id="1106" />
        <R alias="K_water_cell" id="1108" />
      </ReferenceList>
    </ExplicitFormula>
    <ExplicitFormula id="1131">
      <Equation>(f_int*C_int+f_cell*C_cell)/(f_int+f_cell)</Equation>
      <ReferenceList>
        <R alias="f_int" id="948" />
        <R alias="f_cell" id="947" />
        <R alias="C_cell" id="1106" />
        <R alias="C_int" id="1075" />
      </ReferenceList>
    </ExplicitFormula>
    <ExplicitFormula id="1134">
      <Equation>Volume * Density</Equation>
      <ReferenceList>
        <R alias="Density" id="1132" />
        <R alias="Volume" id="1133" />
      </ReferenceList>
    </ExplicitFormula>
    <ExplicitFormula id="1137">
      <Equation>SA_pls_int*d_endo</Equation>
      <ReferenceList>
        <R alias="d_endo" id="79" />
        <R alias="SA_pls_int" id="1136" />
      </ReferenceList>
    </ExplicitFormula>
    <ExplicitFormula id="1139">
      <Equation>0.000000198*(BW/0.02)^0.75</Equation>
      <ReferenceList>
        <R alias="BW" id="39" />
      </ReferenceList>
    </ExplicitFormula>
    <ExplicitFormula id="1141">
      <Equation>0.00000081*BW/0.02</Equation>
      <ReferenceList>
        <R alias="BW" id="39" />
      </ReferenceList>
    </ExplicitFormula>
    <ExplicitFormula id="1145">
      <Equation>1 - f_int - f_vas</Equation>
      <ReferenceList>
        <R alias="f_int" id="1143" />
        <R alias="f_vas" id="1144" />
      </ReferenceList>
    </ExplicitFormula>
    <ExplicitFormula id="1148">
      <Equation>Qspec * Weight</Equation>
      <ReferenceList>
        <R alias="Qspec" id="1147" />
        <R alias="Weight" id="45" />
      </ReferenceList>
    </ExplicitFormula>
    <ExplicitFormula id="1174">
      <Equation>0.416400977827276</Equation>
    </ExplicitFormula>
    <ExplicitFormula id="1175">
      <Equation>0.618540351</Equation>
    </ExplicitFormula>
    <ExplicitFormula id="1177">
      <Equation>Volume</Equation>
      <ReferenceList>
        <R alias="Volume" id="13" />
      </ReferenceList>
    </ExplicitFormula>
    <ExplicitFormula id="1178">
      <Equation>f_vas*(1-HCT)*V_org</Equation>
      <ReferenceList>
        <R alias="f_vas" id="1144" />
        <R alias="V_org" id="1133" />
        <R alias="HCT" id="100" />
      </ReferenceList>
    </ExplicitFormula>
    <ExplicitFormula id="1181">
      <Equation>M_0</Equation>
      <ReferenceList>
        <R alias="M_0" id="1180" />
      </ReferenceList>
    </ExplicitFormula>
    <ExplicitFormula id="1184">
      <Equation>rel_exp_out * AF * f_onto * ProteinContainerVolume</Equation>
      <ReferenceList>
        <R alias="f_onto" id="1182" />
        <R alias="rel_exp_out" id="1183" />
        <R alias="AF" id="143" />
        <R alias="ProteinContainerVolume" id="1176" />
      </ReferenceList>
    </ExplicitFormula>
    <ExplicitFormula id="1187">
      <Equation>ln(2)/tHalf</Equation>
      <ReferenceList>
        <R alias="tHalf" id="1186" />
      </ReferenceList>
    </ExplicitFormula>
    <ExplicitFormula id="1189">
      <Equation>rel_exp_norm</Equation>
      <ReferenceList>
        <R alias="rel_exp_norm" id="1188" />
      </ReferenceList>
    </ExplicitFormula>
    <ExplicitFormula id="1190">
      <Equation>rel_exp_pls_norm</Equation>
      <ReferenceList>
        <R alias="rel_exp_pls_norm" id="150" />
      </ReferenceList>
    </ExplicitFormula>
    <ExplicitFormula id="1192">
      <Equation>rel_exp_pls</Equation>
      <ReferenceList>
        <R alias="rel_exp_pls" id="153" />
      </ReferenceList>
    </ExplicitFormula>
    <ExplicitFormula id="1194">
      <Equation>V&gt;0 ? M/V : 0</Equation>
      <ReferenceList>
        <R alias="M" id="1179" />
        <R alias="V" id="13" />
      </ReferenceList>
    </ExplicitFormula>
    <ExplicitFormula id="1195">
      <Equation>tHalf</Equation>
      <ReferenceList>
        <R alias="tHalf" id="157" />
      </ReferenceList>
    </ExplicitFormula>
    <ExplicitFormula id="1196">
      <Equation>f_onto</Equation>
      <ReferenceList>
        <R alias="f_onto" id="159" />
      </ReferenceList>
    </ExplicitFormula>
    <ExplicitFormula id="1198">
      <Equation>V&gt;0 ? M/V : 0</Equation>
      <ReferenceList>
        <R alias="M" id="1179" />
        <R alias="V" id="13" />
      </ReferenceList>
    </ExplicitFormula>
    <ExplicitFormula id="1201">
      <Equation>V&gt;0 ? M/V : 0</Equation>
      <ReferenceList>
        <R alias="M" id="1199" />
        <R alias="V" id="13" />
      </ReferenceList>
    </ExplicitFormula>
    <ExplicitFormula id="1203">
      <Equation>fu</Equation>
      <ReferenceList>
        <R alias="fu" id="125" />
      </ReferenceList>
    </ExplicitFormula>
    <ExplicitFormula id="1205">
      <Equation>V&gt;0 ? M/V : 0</Equation>
      <ReferenceList>
        <R alias="M" id="1199" />
        <R alias="V" id="13" />
      </ReferenceList>
    </ExplicitFormula>
    <ExplicitFormula id="1208">
      <Equation>V&gt;0 ? M/V : 0</Equation>
      <ReferenceList>
        <R alias="M" id="1206" />
        <R alias="V" id="13" />
      </ReferenceList>
    </ExplicitFormula>
    <ExplicitFormula id="1210">
      <Equation>M/TotalDrugMass</Equation>
      <ReferenceList>
        <R alias="M" id="1206" />
        <R alias="TotalDrugMass" id="176" />
      </ReferenceList>
    </ExplicitFormula>
    <ExplicitFormula id="1213">
      <Equation>-(CP * kcat * V * K_water * C / (Km + K_water * C))</Equation>
      <ReferenceList>
        <R alias="V" id="13" />
        <R alias="CP" id="1193" />
        <R alias="C" id="1200" />
        <R alias="K_water" id="1202" />
        <R alias="kcat" id="1211" />
        <R alias="Km" id="1212" />
      </ReferenceList>
    </ExplicitFormula>
    <ExplicitFormula id="1214">
      <Equation>CP * kcat * V * K_water * C / (Km + K_water * C)</Equation>
      <ReferenceList>
        <R alias="V" id="13" />
        <R alias="CP" id="1193" />
        <R alias="C" id="1200" />
        <R alias="K_water" id="1202" />
        <R alias="kcat" id="1211" />
        <R alias="Km" id="1212" />
      </ReferenceList>
    </ExplicitFormula>
    <ExplicitFormula id="1216">
      <Equation>kcat * kcat_interaction_factor</Equation>
      <ReferenceList>
        <R alias="kcat_interaction_factor" id="1215" />
        <R alias="kcat" id="183" />
      </ReferenceList>
    </ExplicitFormula>
    <ExplicitFormula id="1218">
      <Equation>Km * Km_interaction_factor</Equation>
      <ReferenceList>
        <R alias="Km_interaction_factor" id="1217" />
        <R alias="Km" id="186" />
      </ReferenceList>
    </ExplicitFormula>
    <ExplicitFormula id="1221">
      <Equation>Volume</Equation>
      <ReferenceList>
        <R alias="Volume" id="1220" />
      </ReferenceList>
    </ExplicitFormula>
    <ExplicitFormula id="1222">
      <Equation>f_vas*HCT*V</Equation>
      <ReferenceList>
        <R alias="f_vas" id="1144" />
        <R alias="V" id="1133" />
        <R alias="HCT" id="100" />
      </ReferenceList>
    </ExplicitFormula>
    <ExplicitFormula id="1225">
      <Equation>M_0</Equation>
      <ReferenceList>
        <R alias="M_0" id="1224" />
      </ReferenceList>
    </ExplicitFormula>
    <ExplicitFormula id="1228">
      <Equation>rel_exp_out * AF * f_onto * ProteinContainerVolume</Equation>
      <ReferenceList>
        <R alias="f_onto" id="1226" />
        <R alias="rel_exp_out" id="1227" />
        <R alias="AF" id="143" />
        <R alias="ProteinContainerVolume" id="1219" />
      </ReferenceList>
    </ExplicitFormula>
    <ExplicitFormula id="1231">
      <Equation>ln(2)/tHalf</Equation>
      <ReferenceList>
        <R alias="tHalf" id="1230" />
      </ReferenceList>
    </ExplicitFormula>
    <ExplicitFormula id="1233">
      <Equation>rel_exp_norm</Equation>
      <ReferenceList>
        <R alias="rel_exp_norm" id="1232" />
      </ReferenceList>
    </ExplicitFormula>
    <ExplicitFormula id="1234">
      <Equation>rel_exp_bc_norm</Equation>
      <ReferenceList>
        <R alias="rel_exp_bc_norm" id="203" />
      </ReferenceList>
    </ExplicitFormula>
    <ExplicitFormula id="1236">
      <Equation>rel_exp_bc</Equation>
      <ReferenceList>
        <R alias="rel_exp_bc" id="206" />
      </ReferenceList>
    </ExplicitFormula>
    <ExplicitFormula id="1238">
      <Equation>V&gt;0 ? M/V : 0</Equation>
      <ReferenceList>
        <R alias="M" id="1223" />
        <R alias="V" id="1220" />
      </ReferenceList>
    </ExplicitFormula>
    <ExplicitFormula id="1239">
      <Equation>tHalf</Equation>
      <ReferenceList>
        <R alias="tHalf" id="157" />
      </ReferenceList>
    </ExplicitFormula>
    <ExplicitFormula id="1240">
      <Equation>f_onto</Equation>
      <ReferenceList>
        <R alias="f_onto" id="159" />
      </ReferenceList>
    </ExplicitFormula>
    <ExplicitFormula id="1242">
      <Equation>V&gt;0 ? M/V : 0</Equation>
      <ReferenceList>
        <R alias="M" id="1223" />
        <R alias="V" id="1220" />
      </ReferenceList>
    </ExplicitFormula>
    <ExplicitFormula id="1245">
      <Equation>V&gt;0 ? M/V : 0</Equation>
      <ReferenceList>
        <R alias="M" id="1243" />
        <R alias="V" id="1220" />
      </ReferenceList>
    </ExplicitFormula>
    <ExplicitFormula id="1247">
      <Equation>K_rbc/fu</Equation>
      <ReferenceList>
        <R alias="fu" id="125" />
        <R alias="K_rbc" id="218" />
      </ReferenceList>
    </ExplicitFormula>
    <ExplicitFormula id="1249">
      <Equation>V&gt;0 ? M/V : 0</Equation>
      <ReferenceList>
        <R alias="M" id="1243" />
        <R alias="V" id="1220" />
      </ReferenceList>
    </ExplicitFormula>
    <ExplicitFormula id="1252">
      <Equation>V&gt;0 ? M/V : 0</Equation>
      <ReferenceList>
        <R alias="M" id="1250" />
        <R alias="V" id="1220" />
      </ReferenceList>
    </ExplicitFormula>
    <ExplicitFormula id="1254">
      <Equation>M/TotalDrugMass</Equation>
      <ReferenceList>
        <R alias="M" id="1250" />
        <R alias="TotalDrugMass" id="176" />
      </ReferenceList>
    </ExplicitFormula>
    <ExplicitFormula id="1257">
      <Equation>-(CP * kcat * V * K_water * C / (Km + K_water * C))</Equation>
      <ReferenceList>
        <R alias="V" id="1220" />
        <R alias="CP" id="1237" />
        <R alias="C" id="1244" />
        <R alias="K_water" id="1246" />
        <R alias="kcat" id="1255" />
        <R alias="Km" id="1256" />
      </ReferenceList>
    </ExplicitFormula>
    <ExplicitFormula id="1258">
      <Equation>CP * kcat * V * K_water * C / (Km + K_water * C)</Equation>
      <ReferenceList>
        <R alias="V" id="1220" />
        <R alias="CP" id="1237" />
        <R alias="C" id="1244" />
        <R alias="K_water" id="1246" />
        <R alias="kcat" id="1255" />
        <R alias="Km" id="1256" />
      </ReferenceList>
    </ExplicitFormula>
    <ExplicitFormula id="1260">
      <Equation>kcat * kcat_interaction_factor</Equation>
      <ReferenceList>
        <R alias="kcat_interaction_factor" id="1259" />
        <R alias="kcat" id="183" />
      </ReferenceList>
    </ExplicitFormula>
    <ExplicitFormula id="1262">
      <Equation>Km * Km_interaction_factor</Equation>
      <ReferenceList>
        <R alias="Km_interaction_factor" id="1261" />
        <R alias="Km" id="186" />
      </ReferenceList>
    </ExplicitFormula>
    <ExplicitFormula id="1265">
      <Equation>Volume</Equation>
      <ReferenceList>
        <R alias="Volume" id="1264" />
      </ReferenceList>
    </ExplicitFormula>
    <ExplicitFormula id="1266">
      <Equation>f_int*V</Equation>
      <ReferenceList>
        <R alias="f_int" id="1143" />
        <R alias="V" id="1133" />
      </ReferenceList>
    </ExplicitFormula>
    <ExplicitFormula id="1268">
      <Equation>pH_int</Equation>
      <ReferenceList>
        <R alias="pH_int" id="76" />
      </ReferenceList>
    </ExplicitFormula>
    <ExplicitFormula id="1271">
      <Equation>V&gt;0 ? M/V : 0</Equation>
      <ReferenceList>
        <R alias="M" id="1269" />
        <R alias="V" id="1264" />
      </ReferenceList>
    </ExplicitFormula>
    <ExplicitFormula id="1274">
      <Equation>K_water_int</Equation>
      <ReferenceList>
        <R alias="K_water_int" id="1273" />
      </ReferenceList>
    </ExplicitFormula>
    <ExplicitFormula id="1276">
      <Equation>V&gt;0 ? M/V : 0</Equation>
      <ReferenceList>
        <R alias="M" id="1269" />
        <R alias="V" id="1264" />
      </ReferenceList>
    </ExplicitFormula>
    <ExplicitFormula id="1278">
      <Equation>Volume</Equation>
      <ReferenceList>
        <R alias="Volume" id="1133" />
      </ReferenceList>
    </ExplicitFormula>
    <ExplicitFormula id="1280">
      <Equation>f_cell*V</Equation>
      <ReferenceList>
        <R alias="f_cell" id="1142" />
        <R alias="V" id="1133" />
      </ReferenceList>
    </ExplicitFormula>
    <ExplicitFormula id="1284">
      <Equation>M_0</Equation>
      <ReferenceList>
        <R alias="M_0" id="1283" />
      </ReferenceList>
    </ExplicitFormula>
    <ExplicitFormula id="1287">
      <Equation>rel_exp_out * AF * f_onto * ProteinContainerVolume</Equation>
      <ReferenceList>
        <R alias="f_onto" id="1285" />
        <R alias="rel_exp_out" id="1286" />
        <R alias="AF" id="143" />
        <R alias="ProteinContainerVolume" id="1277" />
      </ReferenceList>
    </ExplicitFormula>
    <ExplicitFormula id="1290">
      <Equation>ln(2)/tHalf</Equation>
      <ReferenceList>
        <R alias="tHalf" id="1289" />
      </ReferenceList>
    </ExplicitFormula>
    <ExplicitFormula id="1292">
      <Equation>rel_exp_norm</Equation>
      <ReferenceList>
        <R alias="rel_exp_norm" id="1291" />
      </ReferenceList>
    </ExplicitFormula>
    <ExplicitFormula id="1295">
      <Equation>V&gt;0 ? M/V : 0</Equation>
      <ReferenceList>
        <R alias="M" id="1282" />
        <R alias="V" id="1279" />
      </ReferenceList>
    </ExplicitFormula>
    <ExplicitFormula id="1296">
      <Equation>f_onto</Equation>
      <ReferenceList>
        <R alias="f_onto" id="159" />
      </ReferenceList>
    </ExplicitFormula>
    <ExplicitFormula id="1297">
      <Equation>tHalf</Equation>
      <ReferenceList>
        <R alias="tHalf" id="157" />
      </ReferenceList>
    </ExplicitFormula>
    <ExplicitFormula id="1299">
      <Equation>V&gt;0 ? M/V : 0</Equation>
      <ReferenceList>
        <R alias="M" id="1282" />
        <R alias="V" id="1279" />
      </ReferenceList>
    </ExplicitFormula>
    <ExplicitFormula id="1302">
      <Equation>V&gt;0 ? M/V : 0</Equation>
      <ReferenceList>
        <R alias="M" id="1300" />
        <R alias="V" id="1279" />
      </ReferenceList>
    </ExplicitFormula>
    <ExplicitFormula id="1305">
      <Equation>K_water_cell</Equation>
      <ReferenceList>
        <R alias="K_water_cell" id="1304" />
      </ReferenceList>
    </ExplicitFormula>
    <ExplicitFormula id="1307">
      <Equation>V&gt;0 ? M/V : 0</Equation>
      <ReferenceList>
        <R alias="M" id="1300" />
        <R alias="V" id="1279" />
      </ReferenceList>
    </ExplicitFormula>
    <ExplicitFormula id="1310">
      <Equation>V&gt;0 ? M/V : 0</Equation>
      <ReferenceList>
        <R alias="M" id="1308" />
        <R alias="V" id="1279" />
      </ReferenceList>
    </ExplicitFormula>
    <ExplicitFormula id="1312">
      <Equation>M/TotalDrugMass</Equation>
      <ReferenceList>
        <R alias="M" id="1308" />
        <R alias="TotalDrugMass" id="176" />
      </ReferenceList>
    </ExplicitFormula>
    <ExplicitFormula id="1315">
      <Equation>-(CP * kcat * V * K_water * C / (Km + K_water * C))</Equation>
      <ReferenceList>
        <R alias="V" id="1279" />
        <R alias="CP" id="1294" />
        <R alias="C" id="1301" />
        <R alias="K_water" id="1303" />
        <R alias="kcat" id="1313" />
        <R alias="Km" id="1314" />
      </ReferenceList>
    </ExplicitFormula>
    <ExplicitFormula id="1316">
      <Equation>CP * kcat * V * K_water * C / (Km + K_water * C)</Equation>
      <ReferenceList>
        <R alias="V" id="1279" />
        <R alias="CP" id="1294" />
        <R alias="C" id="1301" />
        <R alias="K_water" id="1303" />
        <R alias="kcat" id="1313" />
        <R alias="Km" id="1314" />
      </ReferenceList>
    </ExplicitFormula>
    <ExplicitFormula id="1318">
      <Equation>kcat * kcat_interaction_factor</Equation>
      <ReferenceList>
        <R alias="kcat_interaction_factor" id="1317" />
        <R alias="kcat" id="183" />
      </ReferenceList>
    </ExplicitFormula>
    <ExplicitFormula id="1320">
      <Equation>Km * Km_interaction_factor</Equation>
      <ReferenceList>
        <R alias="Km_interaction_factor" id="1319" />
        <R alias="Km" id="186" />
      </ReferenceList>
    </ExplicitFormula>
    <ExplicitFormula id="1322">
      <Equation>C_int * K_water_int</Equation>
      <ReferenceList>
        <R alias="C_int" id="1270" />
        <R alias="K_water_int" id="1272" />
      </ReferenceList>
    </ExplicitFormula>
    <ExplicitFormula id="1324">
      <Equation>C_cell * K_water_cell</Equation>
      <ReferenceList>
        <R alias="C_cell" id="1301" />
        <R alias="K_water_cell" id="1303" />
      </ReferenceList>
    </ExplicitFormula>
    <ExplicitFormula id="1326">
      <Equation>(f_int*C_int+f_cell*C_cell)/(f_int+f_cell)</Equation>
      <ReferenceList>
        <R alias="f_int" id="1143" />
        <R alias="f_cell" id="1142" />
        <R alias="C_cell" id="1301" />
        <R alias="C_int" id="1270" />
      </ReferenceList>
    </ExplicitFormula>
    <ExplicitFormula id="1329">
      <Equation>Volume * Density</Equation>
      <ReferenceList>
        <R alias="Density" id="1327" />
        <R alias="Volume" id="1328" />
      </ReferenceList>
    </ExplicitFormula>
    <ExplicitFormula id="1332">
      <Equation>SA_pls_int*d_endo</Equation>
      <ReferenceList>
        <R alias="d_endo" id="79" />
        <R alias="SA_pls_int" id="1331" />
      </ReferenceList>
    </ExplicitFormula>
    <ExplicitFormula id="1334">
      <Equation>0.0000000649*(BW/0.02)^0.75</Equation>
      <ReferenceList>
        <R alias="BW" id="39" />
      </ReferenceList>
    </ExplicitFormula>
    <ExplicitFormula id="1336">
      <Equation>0.00000021*BW/0.02</Equation>
      <ReferenceList>
        <R alias="BW" id="39" />
      </ReferenceList>
    </ExplicitFormula>
    <ExplicitFormula id="1340">
      <Equation>1 - f_int - f_vas</Equation>
      <ReferenceList>
        <R alias="f_int" id="1338" />
        <R alias="f_vas" id="1339" />
      </ReferenceList>
    </ExplicitFormula>
    <ExplicitFormula id="1347">
      <Equation>(PMA^Hill/(TM50^Hill+PMA^Hill)*(1-GFR_premat)+GFR_premat) * GFR_mat / V_kid_std</Equation>
      <ReferenceList>
        <R alias="PMA" id="59" />
        <R alias="GFR_premat" id="1342" />
        <R alias="GFR_mat" id="1343" />
        <R alias="Hill" id="1344" />
        <R alias="TM50" id="1345" />
        <R alias="V_kid_std" id="1346" />
      </ReferenceList>
    </ExplicitFormula>
    <ExplicitFormula id="1350">
      <Equation>Qspec * Weight</Equation>
      <ReferenceList>
        <R alias="Qspec" id="1349" />
        <R alias="Weight" id="46" />
      </ReferenceList>
    </ExplicitFormula>
    <ExplicitFormula id="1376">
      <Equation>0.437649213082912</Equation>
    </ExplicitFormula>
    <ExplicitFormula id="1377">
      <Equation>15</Equation>
    </ExplicitFormula>
    <ExplicitFormula id="1378">
      <Equation>0.11704</Equation>
    </ExplicitFormula>
    <ExplicitFormula id="1379">
      <Equation>44.4</Equation>
    </ExplicitFormula>
    <ExplicitFormula id="1380">
      <Equation>3.0035869682</Equation>
    </ExplicitFormula>
    <ExplicitFormula id="1382">
      <Equation>Volume</Equation>
      <ReferenceList>
        <R alias="Volume" id="14" />
      </ReferenceList>
    </ExplicitFormula>
    <ExplicitFormula id="1383">
      <Equation>f_vas*(1-HCT)*V_org</Equation>
      <ReferenceList>
        <R alias="f_vas" id="1339" />
        <R alias="V_org" id="1328" />
        <R alias="HCT" id="100" />
      </ReferenceList>
    </ExplicitFormula>
    <ExplicitFormula id="1386">
      <Equation>M_0</Equation>
      <ReferenceList>
        <R alias="M_0" id="1385" />
      </ReferenceList>
    </ExplicitFormula>
    <ExplicitFormula id="1389">
      <Equation>rel_exp_out * AF * f_onto * ProteinContainerVolume</Equation>
      <ReferenceList>
        <R alias="f_onto" id="1387" />
        <R alias="rel_exp_out" id="1388" />
        <R alias="AF" id="143" />
        <R alias="ProteinContainerVolume" id="1381" />
      </ReferenceList>
    </ExplicitFormula>
    <ExplicitFormula id="1392">
      <Equation>ln(2)/tHalf</Equation>
      <ReferenceList>
        <R alias="tHalf" id="1391" />
      </ReferenceList>
    </ExplicitFormula>
    <ExplicitFormula id="1394">
      <Equation>rel_exp_norm</Equation>
      <ReferenceList>
        <R alias="rel_exp_norm" id="1393" />
      </ReferenceList>
    </ExplicitFormula>
    <ExplicitFormula id="1395">
      <Equation>rel_exp_pls_norm</Equation>
      <ReferenceList>
        <R alias="rel_exp_pls_norm" id="150" />
      </ReferenceList>
    </ExplicitFormula>
    <ExplicitFormula id="1397">
      <Equation>rel_exp_pls</Equation>
      <ReferenceList>
        <R alias="rel_exp_pls" id="153" />
      </ReferenceList>
    </ExplicitFormula>
    <ExplicitFormula id="1399">
      <Equation>V&gt;0 ? M/V : 0</Equation>
      <ReferenceList>
        <R alias="M" id="1384" />
        <R alias="V" id="14" />
      </ReferenceList>
    </ExplicitFormula>
    <ExplicitFormula id="1400">
      <Equation>tHalf</Equation>
      <ReferenceList>
        <R alias="tHalf" id="157" />
      </ReferenceList>
    </ExplicitFormula>
    <ExplicitFormula id="1401">
      <Equation>f_onto</Equation>
      <ReferenceList>
        <R alias="f_onto" id="159" />
      </ReferenceList>
    </ExplicitFormula>
    <ExplicitFormula id="1403">
      <Equation>V&gt;0 ? M/V : 0</Equation>
      <ReferenceList>
        <R alias="M" id="1384" />
        <R alias="V" id="14" />
      </ReferenceList>
    </ExplicitFormula>
    <ExplicitFormula id="1406">
      <Equation>V&gt;0 ? M/V : 0</Equation>
      <ReferenceList>
        <R alias="M" id="1404" />
        <R alias="V" id="14" />
      </ReferenceList>
    </ExplicitFormula>
    <ExplicitFormula id="1408">
      <Equation>fu</Equation>
      <ReferenceList>
        <R alias="fu" id="125" />
      </ReferenceList>
    </ExplicitFormula>
    <ExplicitFormula id="1410">
      <Equation>V&gt;0 ? M/V : 0</Equation>
      <ReferenceList>
        <R alias="M" id="1404" />
        <R alias="V" id="14" />
      </ReferenceList>
    </ExplicitFormula>
    <ExplicitFormula id="1413">
      <Equation>V&gt;0 ? M/V : 0</Equation>
      <ReferenceList>
        <R alias="M" id="1411" />
        <R alias="V" id="14" />
      </ReferenceList>
    </ExplicitFormula>
    <ExplicitFormula id="1415">
      <Equation>M/TotalDrugMass</Equation>
      <ReferenceList>
        <R alias="M" id="1411" />
        <R alias="TotalDrugMass" id="176" />
      </ReferenceList>
    </ExplicitFormula>
    <ExplicitFormula id="1418">
      <Equation>-(CP * kcat * V * K_water * C / (Km + K_water * C))</Equation>
      <ReferenceList>
        <R alias="V" id="14" />
        <R alias="CP" id="1398" />
        <R alias="C" id="1405" />
        <R alias="K_water" id="1407" />
        <R alias="kcat" id="1416" />
        <R alias="Km" id="1417" />
      </ReferenceList>
    </ExplicitFormula>
    <ExplicitFormula id="1419">
      <Equation>CP * kcat * V * K_water * C / (Km + K_water * C)</Equation>
      <ReferenceList>
        <R alias="V" id="14" />
        <R alias="CP" id="1398" />
        <R alias="C" id="1405" />
        <R alias="K_water" id="1407" />
        <R alias="kcat" id="1416" />
        <R alias="Km" id="1417" />
      </ReferenceList>
    </ExplicitFormula>
    <ExplicitFormula id="1421">
      <Equation>kcat * kcat_interaction_factor</Equation>
      <ReferenceList>
        <R alias="kcat_interaction_factor" id="1420" />
        <R alias="kcat" id="183" />
      </ReferenceList>
    </ExplicitFormula>
    <ExplicitFormula id="1423">
      <Equation>Km * Km_interaction_factor</Equation>
      <ReferenceList>
        <R alias="Km_interaction_factor" id="1422" />
        <R alias="Km" id="186" />
      </ReferenceList>
    </ExplicitFormula>
    <ExplicitFormula id="1426">
      <Equation>Volume</Equation>
      <ReferenceList>
        <R alias="Volume" id="1425" />
      </ReferenceList>
    </ExplicitFormula>
    <ExplicitFormula id="1427">
      <Equation>f_vas*HCT*V</Equation>
      <ReferenceList>
        <R alias="f_vas" id="1339" />
        <R alias="V" id="1328" />
        <R alias="HCT" id="100" />
      </ReferenceList>
    </ExplicitFormula>
    <ExplicitFormula id="1430">
      <Equation>M_0</Equation>
      <ReferenceList>
        <R alias="M_0" id="1429" />
      </ReferenceList>
    </ExplicitFormula>
    <ExplicitFormula id="1433">
      <Equation>rel_exp_out * AF * f_onto * ProteinContainerVolume</Equation>
      <ReferenceList>
        <R alias="f_onto" id="1431" />
        <R alias="rel_exp_out" id="1432" />
        <R alias="AF" id="143" />
        <R alias="ProteinContainerVolume" id="1424" />
      </ReferenceList>
    </ExplicitFormula>
    <ExplicitFormula id="1436">
      <Equation>ln(2)/tHalf</Equation>
      <ReferenceList>
        <R alias="tHalf" id="1435" />
      </ReferenceList>
    </ExplicitFormula>
    <ExplicitFormula id="1438">
      <Equation>rel_exp_norm</Equation>
      <ReferenceList>
        <R alias="rel_exp_norm" id="1437" />
      </ReferenceList>
    </ExplicitFormula>
    <ExplicitFormula id="1439">
      <Equation>rel_exp_bc_norm</Equation>
      <ReferenceList>
        <R alias="rel_exp_bc_norm" id="203" />
      </ReferenceList>
    </ExplicitFormula>
    <ExplicitFormula id="1441">
      <Equation>rel_exp_bc</Equation>
      <ReferenceList>
        <R alias="rel_exp_bc" id="206" />
      </ReferenceList>
    </ExplicitFormula>
    <ExplicitFormula id="1443">
      <Equation>V&gt;0 ? M/V : 0</Equation>
      <ReferenceList>
        <R alias="M" id="1428" />
        <R alias="V" id="1425" />
      </ReferenceList>
    </ExplicitFormula>
    <ExplicitFormula id="1444">
      <Equation>f_onto</Equation>
      <ReferenceList>
        <R alias="f_onto" id="159" />
      </ReferenceList>
    </ExplicitFormula>
    <ExplicitFormula id="1445">
      <Equation>tHalf</Equation>
      <ReferenceList>
        <R alias="tHalf" id="157" />
      </ReferenceList>
    </ExplicitFormula>
    <ExplicitFormula id="1447">
      <Equation>V&gt;0 ? M/V : 0</Equation>
      <ReferenceList>
        <R alias="M" id="1428" />
        <R alias="V" id="1425" />
      </ReferenceList>
    </ExplicitFormula>
    <ExplicitFormula id="1450">
      <Equation>V&gt;0 ? M/V : 0</Equation>
      <ReferenceList>
        <R alias="M" id="1448" />
        <R alias="V" id="1425" />
      </ReferenceList>
    </ExplicitFormula>
    <ExplicitFormula id="1452">
      <Equation>K_rbc/fu</Equation>
      <ReferenceList>
        <R alias="fu" id="125" />
        <R alias="K_rbc" id="218" />
      </ReferenceList>
    </ExplicitFormula>
    <ExplicitFormula id="1454">
      <Equation>V&gt;0 ? M/V : 0</Equation>
      <ReferenceList>
        <R alias="M" id="1448" />
        <R alias="V" id="1425" />
      </ReferenceList>
    </ExplicitFormula>
    <ExplicitFormula id="1457">
      <Equation>V&gt;0 ? M/V : 0</Equation>
      <ReferenceList>
        <R alias="M" id="1455" />
        <R alias="V" id="1425" />
      </ReferenceList>
    </ExplicitFormula>
    <ExplicitFormula id="1459">
      <Equation>M/TotalDrugMass</Equation>
      <ReferenceList>
        <R alias="M" id="1455" />
        <R alias="TotalDrugMass" id="176" />
      </ReferenceList>
    </ExplicitFormula>
    <ExplicitFormula id="1462">
      <Equation>-(CP * kcat * V * K_water * C / (Km + K_water * C))</Equation>
      <ReferenceList>
        <R alias="V" id="1425" />
        <R alias="CP" id="1442" />
        <R alias="C" id="1449" />
        <R alias="K_water" id="1451" />
        <R alias="kcat" id="1460" />
        <R alias="Km" id="1461" />
      </ReferenceList>
    </ExplicitFormula>
    <ExplicitFormula id="1463">
      <Equation>CP * kcat * V * K_water * C / (Km + K_water * C)</Equation>
      <ReferenceList>
        <R alias="V" id="1425" />
        <R alias="CP" id="1442" />
        <R alias="C" id="1449" />
        <R alias="K_water" id="1451" />
        <R alias="kcat" id="1460" />
        <R alias="Km" id="1461" />
      </ReferenceList>
    </ExplicitFormula>
    <ExplicitFormula id="1465">
      <Equation>kcat * kcat_interaction_factor</Equation>
      <ReferenceList>
        <R alias="kcat_interaction_factor" id="1464" />
        <R alias="kcat" id="183" />
      </ReferenceList>
    </ExplicitFormula>
    <ExplicitFormula id="1467">
      <Equation>Km * Km_interaction_factor</Equation>
      <ReferenceList>
        <R alias="Km_interaction_factor" id="1466" />
        <R alias="Km" id="186" />
      </ReferenceList>
    </ExplicitFormula>
    <ExplicitFormula id="1470">
      <Equation>Volume</Equation>
      <ReferenceList>
        <R alias="Volume" id="1469" />
      </ReferenceList>
    </ExplicitFormula>
    <ExplicitFormula id="1471">
      <Equation>f_int*V</Equation>
      <ReferenceList>
        <R alias="f_int" id="1338" />
        <R alias="V" id="1328" />
      </ReferenceList>
    </ExplicitFormula>
    <ExplicitFormula id="1473">
      <Equation>pH_int</Equation>
      <ReferenceList>
        <R alias="pH_int" id="76" />
      </ReferenceList>
    </ExplicitFormula>
    <ExplicitFormula id="1476">
      <Equation>V&gt;0 ? M/V : 0</Equation>
      <ReferenceList>
        <R alias="M" id="1474" />
        <R alias="V" id="1469" />
      </ReferenceList>
    </ExplicitFormula>
    <ExplicitFormula id="1479">
      <Equation>K_water_int</Equation>
      <ReferenceList>
        <R alias="K_water_int" id="1478" />
      </ReferenceList>
    </ExplicitFormula>
    <ExplicitFormula id="1481">
      <Equation>V&gt;0 ? M/V : 0</Equation>
      <ReferenceList>
        <R alias="M" id="1474" />
        <R alias="V" id="1469" />
      </ReferenceList>
    </ExplicitFormula>
    <ExplicitFormula id="1483">
      <Equation>Volume</Equation>
      <ReferenceList>
        <R alias="Volume" id="1328" />
      </ReferenceList>
    </ExplicitFormula>
    <ExplicitFormula id="1485">
      <Equation>f_cell*V</Equation>
      <ReferenceList>
        <R alias="f_cell" id="1337" />
        <R alias="V" id="1328" />
      </ReferenceList>
    </ExplicitFormula>
    <ExplicitFormula id="1489">
      <Equation>M_0</Equation>
      <ReferenceList>
        <R alias="M_0" id="1488" />
      </ReferenceList>
    </ExplicitFormula>
    <ExplicitFormula id="1492">
      <Equation>rel_exp_out * AF * f_onto * ProteinContainerVolume</Equation>
      <ReferenceList>
        <R alias="f_onto" id="1490" />
        <R alias="rel_exp_out" id="1491" />
        <R alias="AF" id="143" />
        <R alias="ProteinContainerVolume" id="1482" />
      </ReferenceList>
    </ExplicitFormula>
    <ExplicitFormula id="1495">
      <Equation>ln(2)/tHalf</Equation>
      <ReferenceList>
        <R alias="tHalf" id="1494" />
      </ReferenceList>
    </ExplicitFormula>
    <ExplicitFormula id="1497">
      <Equation>rel_exp_norm</Equation>
      <ReferenceList>
        <R alias="rel_exp_norm" id="1496" />
      </ReferenceList>
    </ExplicitFormula>
    <ExplicitFormula id="1500">
      <Equation>V&gt;0 ? M/V : 0</Equation>
      <ReferenceList>
        <R alias="M" id="1487" />
        <R alias="V" id="1484" />
      </ReferenceList>
    </ExplicitFormula>
    <ExplicitFormula id="1501">
      <Equation>f_onto</Equation>
      <ReferenceList>
        <R alias="f_onto" id="159" />
      </ReferenceList>
    </ExplicitFormula>
    <ExplicitFormula id="1502">
      <Equation>tHalf</Equation>
      <ReferenceList>
        <R alias="tHalf" id="157" />
      </ReferenceList>
    </ExplicitFormula>
    <ExplicitFormula id="1504">
      <Equation>V&gt;0 ? M/V : 0</Equation>
      <ReferenceList>
        <R alias="M" id="1487" />
        <R alias="V" id="1484" />
      </ReferenceList>
    </ExplicitFormula>
    <ExplicitFormula id="1507">
      <Equation>V&gt;0 ? M/V : 0</Equation>
      <ReferenceList>
        <R alias="M" id="1505" />
        <R alias="V" id="1484" />
      </ReferenceList>
    </ExplicitFormula>
    <ExplicitFormula id="1510">
      <Equation>K_water_cell</Equation>
      <ReferenceList>
        <R alias="K_water_cell" id="1509" />
      </ReferenceList>
    </ExplicitFormula>
    <ExplicitFormula id="1512">
      <Equation>V&gt;0 ? M/V : 0</Equation>
      <ReferenceList>
        <R alias="M" id="1505" />
        <R alias="V" id="1484" />
      </ReferenceList>
    </ExplicitFormula>
    <ExplicitFormula id="1515">
      <Equation>V&gt;0 ? M/V : 0</Equation>
      <ReferenceList>
        <R alias="M" id="1513" />
        <R alias="V" id="1484" />
      </ReferenceList>
    </ExplicitFormula>
    <ExplicitFormula id="1517">
      <Equation>M/TotalDrugMass</Equation>
      <ReferenceList>
        <R alias="M" id="1513" />
        <R alias="TotalDrugMass" id="176" />
      </ReferenceList>
    </ExplicitFormula>
    <ExplicitFormula id="1520">
      <Equation>-(CP * kcat * V * K_water * C / (Km + K_water * C))</Equation>
      <ReferenceList>
        <R alias="V" id="1484" />
        <R alias="CP" id="1499" />
        <R alias="C" id="1506" />
        <R alias="K_water" id="1508" />
        <R alias="kcat" id="1518" />
        <R alias="Km" id="1519" />
      </ReferenceList>
    </ExplicitFormula>
    <ExplicitFormula id="1521">
      <Equation>CP * kcat * V * K_water * C / (Km + K_water * C)</Equation>
      <ReferenceList>
        <R alias="V" id="1484" />
        <R alias="CP" id="1499" />
        <R alias="C" id="1506" />
        <R alias="K_water" id="1508" />
        <R alias="kcat" id="1518" />
        <R alias="Km" id="1519" />
      </ReferenceList>
    </ExplicitFormula>
    <ExplicitFormula id="1523">
      <Equation>kcat * kcat_interaction_factor</Equation>
      <ReferenceList>
        <R alias="kcat_interaction_factor" id="1522" />
        <R alias="kcat" id="183" />
      </ReferenceList>
    </ExplicitFormula>
    <ExplicitFormula id="1525">
      <Equation>Km * Km_interaction_factor</Equation>
      <ReferenceList>
        <R alias="Km_interaction_factor" id="1524" />
        <R alias="Km" id="186" />
      </ReferenceList>
    </ExplicitFormula>
    <ExplicitFormula id="1529">
      <Equation>V&gt;0 ? M/V : 0</Equation>
      <ReferenceList>
        <R alias="M" id="1527" />
        <R alias="V" id="1526" />
      </ReferenceList>
    </ExplicitFormula>
    <ExplicitFormula id="1531">
      <Equation>V&gt;0 ? M/V : 0</Equation>
      <ReferenceList>
        <R alias="M" id="1527" />
        <R alias="V" id="1526" />
      </ReferenceList>
    </ExplicitFormula>
    <ExplicitFormula id="1533">
      <Equation>M/TotalDrugMass</Equation>
      <ReferenceList>
        <R alias="M" id="1527" />
        <R alias="TotalDrugMass" id="176" />
      </ReferenceList>
    </ExplicitFormula>
    <ExplicitFormula id="1535">
      <Equation>C_int * K_water_int</Equation>
      <ReferenceList>
        <R alias="C_int" id="1475" />
        <R alias="K_water_int" id="1477" />
      </ReferenceList>
    </ExplicitFormula>
    <ExplicitFormula id="1537">
      <Equation>C_cell * K_water_cell</Equation>
      <ReferenceList>
        <R alias="C_cell" id="1506" />
        <R alias="K_water_cell" id="1508" />
      </ReferenceList>
    </ExplicitFormula>
    <ExplicitFormula id="1539">
      <Equation>(f_int*C_int+f_cell*C_cell)/(f_int+f_cell)</Equation>
      <ReferenceList>
        <R alias="f_int" id="1338" />
        <R alias="f_cell" id="1337" />
        <R alias="C_cell" id="1506" />
        <R alias="C_int" id="1475" />
      </ReferenceList>
    </ExplicitFormula>
    <ExplicitFormula id="1544">
      <Equation>1.00000000260982</Equation>
    </ExplicitFormula>
    <ExplicitFormula id="1547">
      <Equation>Volume</Equation>
      <ReferenceList>
        <R alias="Volume" id="1546" />
      </ReferenceList>
    </ExplicitFormula>
    <ExplicitFormula id="1551">
      <Equation>Area*d</Equation>
      <ReferenceList>
        <R alias="Area" id="1549" />
        <R alias="d" id="1550" />
      </ReferenceList>
    </ExplicitFormula>
    <ExplicitFormula id="1554">
      <Equation>1/GET</Equation>
      <ReferenceList>
        <R alias="GET" id="1553" />
      </ReferenceList>
    </ExplicitFormula>
    <ExplicitFormula id="1558">
      <Equation>PI*(r1*r1+r1*r2+r2*r2)/3*L</Equation>
      <ReferenceList>
        <R alias="r2" id="1555" />
        <R alias="L" id="1556" />
        <R alias="r1" id="1557" />
      </ReferenceList>
    </ExplicitFormula>
    <ExplicitFormula id="1562">
      <Equation>SteadyStateFillLevel*V/StomachInflowTime</Equation>
      <ReferenceList>
        <R alias="SteadyStateFillLevel" id="1560" />
        <R alias="StomachInflowTime" id="1561" />
        <R alias="V" id="1546" />
        <R alias="Time" id="0" />
      </ReferenceList>
    </ExplicitFormula>
    <ExplicitFormula id="1565">
      <Equation>pH_fasted</Equation>
      <ReferenceList>
        <R alias="pH_fasted" id="1564" />
      </ReferenceList>
    </ExplicitFormula>
    <ExplicitFormula id="1567">
      <Equation>V*SteadyStateFillLevel</Equation>
      <ReferenceList>
        <R alias="SteadyStateFillLevel" id="1560" />
        <R alias="V" id="1546" />
      </ReferenceList>
    </ExplicitFormula>
    <ExplicitFormula id="1570">
      <Equation>OralApplicationsEnabled ? -LT_sto + Inflow*FillLevelFlag : 0</Equation>
      <ReferenceList>
        <R alias="FillLevelFlag" id="1568" />
        <R alias="LT_sto" id="1569" />
        <R alias="Inflow" id="1559" />
        <R alias="OralApplicationsEnabled" id="1541" />
      </ReferenceList>
    </ExplicitFormula>
    <ExplicitFormula id="1572">
      <Equation>PI*(r1+r2)*L</Equation>
      <ReferenceList>
        <R alias="r2" id="1555" />
        <R alias="L" id="1556" />
        <R alias="r1" id="1557" />
      </ReferenceList>
    </ExplicitFormula>
    <ExplicitFormula id="1574">
      <Equation>Liquid/V</Equation>
      <ReferenceList>
        <R alias="Liquid" id="1566" />
        <R alias="V" id="1546" />
      </ReferenceList>
    </ExplicitFormula>
    <ExplicitFormula id="1575">
      <Equation>(FillLevel&lt;0.9?1:1/(1+exp((FillLevel-1)/0.01)))</Equation>
      <ReferenceList>
        <R alias="FillLevel" id="1573" />
      </ReferenceList>
    </ExplicitFormula>
    <ExplicitFormula id="1578">
      <Equation>w*Liquid*FillLevelFlagNext</Equation>
      <ReferenceList>
        <R alias="w" id="1552" />
        <R alias="Liquid" id="1566" />
        <R alias="FillLevelFlagNext" id="1577" />
      </ReferenceList>
    </ExplicitFormula>
    <ExplicitFormula id="1580">
      <Equation>0.5</Equation>
    </ExplicitFormula>
    <ExplicitFormula id="1581">
      <Equation>0.5</Equation>
    </ExplicitFormula>
    <ExplicitFormula id="1583">
      <Equation>1.00000002079922</Equation>
    </ExplicitFormula>
    <ExplicitFormula id="1584">
      <Equation>15.0000000391473</Equation>
    </ExplicitFormula>
    <ExplicitFormula id="1585">
      <Equation>2</Equation>
    </ExplicitFormula>
    <ExplicitFormula id="1587">
      <Equation>0.999999963215789</Equation>
    </ExplicitFormula>
    <ExplicitFormula id="1590">
      <Equation>M_0</Equation>
      <ReferenceList>
        <R alias="M_0" id="1589" />
      </ReferenceList>
    </ExplicitFormula>
    <ExplicitFormula id="1593">
      <Equation>rel_exp_out * AF * f_onto * ProteinContainerVolume</Equation>
      <ReferenceList>
        <R alias="f_onto" id="1591" />
        <R alias="rel_exp_out" id="1592" />
        <R alias="AF" id="143" />
        <R alias="ProteinContainerVolume" id="1545" />
      </ReferenceList>
    </ExplicitFormula>
    <ExplicitFormula id="1596">
      <Equation>ln(2)/tHalf</Equation>
      <ReferenceList>
        <R alias="tHalf" id="1595" />
      </ReferenceList>
    </ExplicitFormula>
    <ExplicitFormula id="1598">
      <Equation>rel_exp_norm</Equation>
      <ReferenceList>
        <R alias="rel_exp_norm" id="1597" />
      </ReferenceList>
    </ExplicitFormula>
    <ExplicitFormula id="1601">
      <Equation>V&gt;0 ? M/V : 0</Equation>
      <ReferenceList>
        <R alias="M" id="1588" />
        <R alias="V" id="1546" />
      </ReferenceList>
    </ExplicitFormula>
    <ExplicitFormula id="1603">
      <Equation>tHalf</Equation>
      <ReferenceList>
        <R alias="tHalf" id="1602" />
      </ReferenceList>
    </ExplicitFormula>
    <ExplicitFormula id="1605">
      <Equation>f_onto</Equation>
      <ReferenceList>
        <R alias="f_onto" id="1604" />
      </ReferenceList>
    </ExplicitFormula>
    <ExplicitFormula id="1608">
      <Equation>V&gt;0 ? M/V : 0</Equation>
      <ReferenceList>
        <R alias="M" id="1606" />
        <R alias="V" id="1546" />
      </ReferenceList>
    </ExplicitFormula>
    <ExplicitFormula id="1622">
      <Equation>K1+K2/base^(CT0^2)+K3/base^(CT1^2)+K4/base^(CT2^2)+K5/base^max(CT0+CT1;-CT0-CT1)+K6/base^max(CT0+CT2;-CT0-CT2)+K7/base^max(CT1+CT2;-CT1-CT2)+K8/base^max(CT0+CT1+CT2;-CT0-CT1-CT2)</Equation>
      <ReferenceList>
        <R alias="K1" id="1610" />
        <R alias="K2" id="1611" />
        <R alias="K3" id="1612" />
        <R alias="K4" id="1613" />
        <R alias="K5" id="1614" />
        <R alias="K6" id="1615" />
        <R alias="K7" id="1616" />
        <R alias="K8" id="1617" />
        <R alias="CT0" id="1618" />
        <R alias="CT1" id="1619" />
        <R alias="CT2" id="1620" />
        <R alias="base" id="1621" />
      </ReferenceList>
    </ExplicitFormula>
    <ExplicitFormula id="1626">
      <Equation>F1*(1-F2)*(1-F3)</Equation>
      <ReferenceList>
        <R alias="F1" id="1623" />
        <R alias="F2" id="1624" />
        <R alias="F3" id="1625" />
      </ReferenceList>
    </ExplicitFormula>
    <ExplicitFormula id="1630">
      <Equation>Solubility * Solubility_pKa_REFpH_Factor / Solubility_pKa_pH_Factor</Equation>
      <ReferenceList>
        <R alias="Solubility_pKa_pH_Factor" id="1609" />
        <R alias="Solubility" id="1628" />
        <R alias="Solubility_pKa_REFpH_Factor" id="1629" />
      </ReferenceList>
    </ExplicitFormula>
    <ExplicitFormula id="1631">
      <Equation>(1-F1)*F2*(1-F3)</Equation>
      <ReferenceList>
        <R alias="F1" id="1623" />
        <R alias="F2" id="1624" />
        <R alias="F3" id="1625" />
      </ReferenceList>
    </ExplicitFormula>
    <ExplicitFormula id="1632">
      <Equation>(1-F1)*(1-F2)*F3</Equation>
      <ReferenceList>
        <R alias="F1" id="1623" />
        <R alias="F2" id="1624" />
        <R alias="F3" id="1625" />
      </ReferenceList>
    </ExplicitFormula>
    <ExplicitFormula id="1633">
      <Equation>F1*F2*(1-F3)</Equation>
      <ReferenceList>
        <R alias="F1" id="1623" />
        <R alias="F2" id="1624" />
        <R alias="F3" id="1625" />
      </ReferenceList>
    </ExplicitFormula>
    <ExplicitFormula id="1634">
      <Equation>F1*(1-F2)*F3</Equation>
      <ReferenceList>
        <R alias="F1" id="1623" />
        <R alias="F2" id="1624" />
        <R alias="F3" id="1625" />
      </ReferenceList>
    </ExplicitFormula>
    <ExplicitFormula id="1635">
      <Equation>(1-F1)*F2*F3</Equation>
      <ReferenceList>
        <R alias="F1" id="1623" />
        <R alias="F2" id="1624" />
        <R alias="F3" id="1625" />
      </ReferenceList>
    </ExplicitFormula>
    <ExplicitFormula id="1636">
      <Equation>F1*F2*F3</Equation>
      <ReferenceList>
        <R alias="F1" id="1623" />
        <R alias="F2" id="1624" />
        <R alias="F3" id="1625" />
      </ReferenceList>
    </ExplicitFormula>
    <ExplicitFormula id="1639">
      <Equation>CT2 != CT_NEUTRAL ?  1/(1+10^(CT2*(pKa_2-pH))) : 1</Equation>
      <ReferenceList>
        <R alias="CT2" id="1620" />
        <R alias="CT_NEUTRAL" id="1637" />
        <R alias="pKa_2" id="1638" />
        <R alias="pH" id="1563" />
      </ReferenceList>
    </ExplicitFormula>
    <ExplicitFormula id="1641">
      <Equation>CT1 != CT_NEUTRAL ?  1/(1+10^(CT1*(pKa_1-pH))) : 1</Equation>
      <ReferenceList>
        <R alias="CT1" id="1619" />
        <R alias="CT_NEUTRAL" id="1637" />
        <R alias="pKa_1" id="1640" />
        <R alias="pH" id="1563" />
      </ReferenceList>
    </ExplicitFormula>
    <ExplicitFormula id="1643">
      <Equation>CT0 != CT_NEUTRAL ?  1/(1+10^(CT0*(pKa_0-pH))) : 1</Equation>
      <ReferenceList>
        <R alias="CT0" id="1618" />
        <R alias="CT_NEUTRAL" id="1637" />
        <R alias="pKa_0" id="1642" />
        <R alias="pH" id="1563" />
      </ReferenceList>
    </ExplicitFormula>
    <ExplicitFormula id="1645">
      <Equation>(1-F1)*(1-F2)*(1-F3)</Equation>
      <ReferenceList>
        <R alias="F1" id="1623" />
        <R alias="F2" id="1624" />
        <R alias="F3" id="1625" />
      </ReferenceList>
    </ExplicitFormula>
    <ExplicitFormula id="1648">
      <Equation>min(Solubility/MW ; M/Liquid)</Equation>
      <ReferenceList>
        <R alias="M" id="1606" />
        <R alias="Solubility" id="1627" />
        <R alias="MW" id="1647" />
        <R alias="Liquid" id="1566" />
      </ReferenceList>
    </ExplicitFormula>
    <ExplicitFormula id="1651">
      <Equation>V&gt;0 ? M/V : 0</Equation>
      <ReferenceList>
        <R alias="M" id="1649" />
        <R alias="V" id="1546" />
      </ReferenceList>
    </ExplicitFormula>
    <ExplicitFormula id="1653">
      <Equation>M/TotalDrugMass</Equation>
      <ReferenceList>
        <R alias="M" id="1649" />
        <R alias="TotalDrugMass" id="176" />
      </ReferenceList>
    </ExplicitFormula>
    <ExplicitFormula id="1656">
      <Equation>-(CP * kcat * V * K_water * C / (Km + K_water * C))</Equation>
      <ReferenceList>
        <R alias="V" id="1546" />
        <R alias="CP" id="1600" />
        <R alias="C" id="1607" />
        <R alias="K_water" id="1644" />
        <R alias="kcat" id="1654" />
        <R alias="Km" id="1655" />
      </ReferenceList>
    </ExplicitFormula>
    <ExplicitFormula id="1657">
      <Equation>CP * kcat * V * K_water * C / (Km + K_water * C)</Equation>
      <ReferenceList>
        <R alias="V" id="1546" />
        <R alias="CP" id="1600" />
        <R alias="C" id="1607" />
        <R alias="K_water" id="1644" />
        <R alias="kcat" id="1654" />
        <R alias="Km" id="1655" />
      </ReferenceList>
    </ExplicitFormula>
    <ExplicitFormula id="1659">
      <Equation>kcat * kcat_interaction_factor</Equation>
      <ReferenceList>
        <R alias="kcat_interaction_factor" id="1658" />
        <R alias="kcat" id="183" />
      </ReferenceList>
    </ExplicitFormula>
    <ExplicitFormula id="1661">
      <Equation>Km * Km_interaction_factor</Equation>
      <ReferenceList>
        <R alias="Km_interaction_factor" id="1660" />
        <R alias="Km" id="186" />
      </ReferenceList>
    </ExplicitFormula>
    <ExplicitFormula id="1666">
      <Equation>PI*(r1*r1+r1*r2+r2*r2)/3*L</Equation>
      <ReferenceList>
        <R alias="r2" id="1663" />
        <R alias="L" id="1664" />
        <R alias="r1" id="1665" />
      </ReferenceList>
    </ExplicitFormula>
    <ExplicitFormula id="1669">
      <Equation>r2_p0 + Height*r2_p1</Equation>
      <ReferenceList>
        <R alias="Height" id="64" />
        <R alias="r2_p0" id="1667" />
        <R alias="r2_p1" id="1668" />
      </ReferenceList>
    </ExplicitFormula>
    <ExplicitFormula id="1673">
      <Equation>Ageom*AeffFactor*AeffVariabilityFactor</Equation>
      <ReferenceList>
        <R alias="AeffFactor" id="1671" />
        <R alias="Ageom" id="1672" />
        <R alias="AeffVariabilityFactor" id="1543" />
      </ReferenceList>
    </ExplicitFormula>
    <ExplicitFormula id="1675">
      <Equation>(FillLevel&lt;0.9?1:1/(1+exp((FillLevel-1)/0.01)))</Equation>
      <ReferenceList>
        <R alias="FillLevel" id="1674" />
      </ReferenceList>
    </ExplicitFormula>
    <ExplicitFormula id="1677">
      <Equation>Liquid/V</Equation>
      <ReferenceList>
        <R alias="Liquid" id="1676" />
        <R alias="V" id="1662" />
      </ReferenceList>
    </ExplicitFormula>
    <ExplicitFormula id="1678">
      <Equation>PI*(r1+r2)*L</Equation>
      <ReferenceList>
        <R alias="r2" id="1663" />
        <R alias="L" id="1664" />
        <R alias="r1" id="1665" />
      </ReferenceList>
    </ExplicitFormula>
    <ExplicitFormula id="1682">
      <Equation>LuminalVelocity/SITT_fact</Equation>
      <ReferenceList>
        <R alias="LuminalVelocity" id="1680" />
        <R alias="SITT_fact" id="1681" />
      </ReferenceList>
    </ExplicitFormula>
    <ExplicitFormula id="1685">
      <Equation>L_p0 + Height*L_p1</Equation>
      <ReferenceList>
        <R alias="Height" id="64" />
        <R alias="L_p0" id="1683" />
        <R alias="L_p1" id="1684" />
      </ReferenceList>
    </ExplicitFormula>
    <ExplicitFormula id="1687">
      <Equation>V*SteadyStateFillLevel</Equation>
      <ReferenceList>
        <R alias="SteadyStateFillLevel" id="1686" />
        <R alias="V" id="1662" />
      </ReferenceList>
    </ExplicitFormula>
    <ExplicitFormula id="1691">
      <Equation>OralApplicationsEnabled ? LT_sto - LT_duo + Inflow*FillLevelFlag - Outflow*Liquid : 0</Equation>
      <ReferenceList>
        <R alias="Outflow" id="1688" />
        <R alias="FillLevelFlag" id="1577" />
        <R alias="Liquid" id="1676" />
        <R alias="LT_duo" id="1689" />
        <R alias="Inflow" id="1690" />
        <R alias="OralApplicationsEnabled" id="1541" />
        <R alias="LT_sto" id="1569" />
      </ReferenceList>
    </ExplicitFormula>
    <ExplicitFormula id="1693">
      <Equation>w*Liquid*FillLevelFlagNext</Equation>
      <ReferenceList>
        <R alias="w" id="1679" />
        <R alias="Liquid" id="1676" />
        <R alias="FillLevelFlagNext" id="1692" />
      </ReferenceList>
    </ExplicitFormula>
    <ExplicitFormula id="1696">
      <Equation>r1_p0 + Height*r1_p1</Equation>
      <ReferenceList>
        <R alias="Height" id="64" />
        <R alias="r1_p0" id="1694" />
        <R alias="r1_p1" id="1695" />
      </ReferenceList>
    </ExplicitFormula>
    <ExplicitFormula id="1697">
      <Equation>0.02894*V</Equation>
      <ReferenceList>
        <R alias="V" id="1662" />
      </ReferenceList>
    </ExplicitFormula>
    <ExplicitFormula id="1702">
      <Equation>Thickness_p1 + Thickness_p2*(1-exp(Thickness_p3*Height))</Equation>
      <ReferenceList>
        <R alias="Height" id="64" />
        <R alias="Thickness_p1" id="1699" />
        <R alias="Thickness_p2" id="1700" />
        <R alias="Thickness_p3" id="1701" />
      </ReferenceList>
    </ExplicitFormula>
    <ExplicitFormula id="1704">
      <Equation>Volume</Equation>
      <ReferenceList>
        <R alias="Volume" id="1662" />
      </ReferenceList>
    </ExplicitFormula>
    <ExplicitFormula id="1707">
      <Equation>V_Intestine * 0.087</Equation>
      <ReferenceList>
        <R alias="V_Intestine" id="1706" />
      </ReferenceList>
    </ExplicitFormula>
    <ExplicitFormula id="1708">
      <Equation>(k_p*alpha_p*V_p+inflow-k*alpha*V)/(alpha*V)</Equation>
      <ReferenceList>
        <R alias="alpha" id="1686" />
        <R alias="k" id="1679" />
        <R alias="inflow" id="1690" />
        <R alias="V" id="1662" />
        <R alias="alpha_p" id="1560" />
        <R alias="k_p" id="1552" />
        <R alias="V_p" id="1546" />
      </ReferenceList>
    </ExplicitFormula>
    <ExplicitFormula id="1711">
      <Equation>292.6883</Equation>
    </ExplicitFormula>
    <ExplicitFormula id="1714">
      <Equation>M_0</Equation>
      <ReferenceList>
        <R alias="M_0" id="1713" />
      </ReferenceList>
    </ExplicitFormula>
    <ExplicitFormula id="1717">
      <Equation>rel_exp_out * AF * f_onto * ProteinContainerVolume</Equation>
      <ReferenceList>
        <R alias="f_onto" id="1715" />
        <R alias="rel_exp_out" id="1716" />
        <R alias="AF" id="143" />
        <R alias="ProteinContainerVolume" id="1703" />
      </ReferenceList>
    </ExplicitFormula>
    <ExplicitFormula id="1720">
      <Equation>ln(2)/tHalf</Equation>
      <ReferenceList>
        <R alias="tHalf" id="1719" />
      </ReferenceList>
    </ExplicitFormula>
    <ExplicitFormula id="1722">
      <Equation>rel_exp_norm</Equation>
      <ReferenceList>
        <R alias="rel_exp_norm" id="1721" />
      </ReferenceList>
    </ExplicitFormula>
    <ExplicitFormula id="1725">
      <Equation>V&gt;0 ? M/V : 0</Equation>
      <ReferenceList>
        <R alias="M" id="1712" />
        <R alias="V" id="1662" />
      </ReferenceList>
    </ExplicitFormula>
    <ExplicitFormula id="1726">
      <Equation>tHalf</Equation>
      <ReferenceList>
        <R alias="tHalf" id="1602" />
      </ReferenceList>
    </ExplicitFormula>
    <ExplicitFormula id="1727">
      <Equation>f_onto</Equation>
      <ReferenceList>
        <R alias="f_onto" id="1604" />
      </ReferenceList>
    </ExplicitFormula>
    <ExplicitFormula id="1730">
      <Equation>V&gt;0 ? M/V : 0</Equation>
      <ReferenceList>
        <R alias="M" id="1728" />
        <R alias="V" id="1662" />
      </ReferenceList>
    </ExplicitFormula>
    <ExplicitFormula id="1735">
      <Equation>(1-F1)*F2*F3</Equation>
      <ReferenceList>
        <R alias="F1" id="1732" />
        <R alias="F2" id="1733" />
        <R alias="F3" id="1734" />
      </ReferenceList>
    </ExplicitFormula>
    <ExplicitFormula id="1737">
      <Equation>F1*(1-F2)*F3</Equation>
      <ReferenceList>
        <R alias="F1" id="1732" />
        <R alias="F2" id="1733" />
        <R alias="F3" id="1734" />
      </ReferenceList>
    </ExplicitFormula>
    <ExplicitFormula id="1739">
      <Equation>F1*F2*(1-F3)</Equation>
      <ReferenceList>
        <R alias="F1" id="1732" />
        <R alias="F2" id="1733" />
        <R alias="F3" id="1734" />
      </ReferenceList>
    </ExplicitFormula>
    <ExplicitFormula id="1741">
      <Equation>(1-F1)*(1-F2)*F3</Equation>
      <ReferenceList>
        <R alias="F1" id="1732" />
        <R alias="F2" id="1733" />
        <R alias="F3" id="1734" />
      </ReferenceList>
    </ExplicitFormula>
    <ExplicitFormula id="1743">
      <Equation>(1-F1)*F2*(1-F3)</Equation>
      <ReferenceList>
        <R alias="F1" id="1732" />
        <R alias="F2" id="1733" />
        <R alias="F3" id="1734" />
      </ReferenceList>
    </ExplicitFormula>
    <ExplicitFormula id="1745">
      <Equation>F1*(1-F2)*(1-F3)</Equation>
      <ReferenceList>
        <R alias="F1" id="1732" />
        <R alias="F2" id="1733" />
        <R alias="F3" id="1734" />
      </ReferenceList>
    </ExplicitFormula>
    <ExplicitFormula id="1747">
      <Equation>(1-F1)*(1-F2)*(1-F3)</Equation>
      <ReferenceList>
        <R alias="F1" id="1732" />
        <R alias="F2" id="1733" />
        <R alias="F3" id="1734" />
      </ReferenceList>
    </ExplicitFormula>
    <ExplicitFormula id="1750">
      <Equation>Solubility * Solubility_pKa_REFpH_Factor / Solubility_pKa_pH_Factor</Equation>
      <ReferenceList>
        <R alias="Solubility_pKa_pH_Factor" id="1749" />
        <R alias="Solubility" id="1628" />
        <R alias="Solubility_pKa_REFpH_Factor" id="1629" />
      </ReferenceList>
    </ExplicitFormula>
    <ExplicitFormula id="1752">
      <Equation>K1+K2/base^(CT0^2)+K3/base^(CT1^2)+K4/base^(CT2^2)+K5/base^max(CT0+CT1;-CT0-CT1)+K6/base^max(CT0+CT2;-CT0-CT2)+K7/base^max(CT1+CT2;-CT1-CT2)+K8/base^max(CT0+CT1+CT2;-CT0-CT1-CT2)</Equation>
      <ReferenceList>
        <R alias="K1" id="1751" />
        <R alias="K2" id="1731" />
        <R alias="K3" id="1736" />
        <R alias="K4" id="1738" />
        <R alias="K5" id="1740" />
        <R alias="K6" id="1742" />
        <R alias="K7" id="1744" />
        <R alias="K8" id="1746" />
        <R alias="CT0" id="1618" />
        <R alias="CT1" id="1619" />
        <R alias="CT2" id="1620" />
        <R alias="base" id="1621" />
      </ReferenceList>
    </ExplicitFormula>
    <ExplicitFormula id="1753">
      <Equation>CT1 != CT_NEUTRAL ?  1/(1+10^(CT1*(pKa_1-pH))) : 1</Equation>
      <ReferenceList>
        <R alias="CT1" id="1619" />
        <R alias="CT_NEUTRAL" id="1637" />
        <R alias="pKa_1" id="1640" />
        <R alias="pH" id="1710" />
      </ReferenceList>
    </ExplicitFormula>
    <ExplicitFormula id="1754">
      <Equation>F1*F2*F3</Equation>
      <ReferenceList>
        <R alias="F1" id="1732" />
        <R alias="F2" id="1733" />
        <R alias="F3" id="1734" />
      </ReferenceList>
    </ExplicitFormula>
    <ExplicitFormula id="1755">
      <Equation>CT2 != CT_NEUTRAL ?  1/(1+10^(CT2*(pKa_2-pH))) : 1</Equation>
      <ReferenceList>
        <R alias="CT2" id="1620" />
        <R alias="CT_NEUTRAL" id="1637" />
        <R alias="pKa_2" id="1638" />
        <R alias="pH" id="1710" />
      </ReferenceList>
    </ExplicitFormula>
    <ExplicitFormula id="1761">
      <Equation>PassiveRates_para+PassiveRates_trans-(ActiveRates_para+ActiveRates_trans)</Equation>
      <ReferenceList>
        <R alias="ActiveRates_para" id="1757" />
        <R alias="ActiveRates_trans" id="1758" />
        <R alias="PassiveRates_para" id="1759" />
        <R alias="PassiveRates_trans" id="1760" />
      </ReferenceList>
    </ExplicitFormula>
    <ExplicitFormula id="1763">
      <Equation>CT0 != CT_NEUTRAL ?  1/(1+10^(CT0*(pKa_0-pH))) : 1</Equation>
      <ReferenceList>
        <R alias="CT0" id="1618" />
        <R alias="CT_NEUTRAL" id="1637" />
        <R alias="pKa_0" id="1642" />
        <R alias="pH" id="1710" />
      </ReferenceList>
    </ExplicitFormula>
    <ExplicitFormula id="1765">
      <Equation>min(Solubility/MW ; M/Liquid)</Equation>
      <ReferenceList>
        <R alias="M" id="1728" />
        <R alias="Solubility" id="1748" />
        <R alias="MW" id="1647" />
        <R alias="Liquid" id="1676" />
      </ReferenceList>
    </ExplicitFormula>
    <ExplicitFormula id="1768">
      <Equation>OralDrugMass&gt;0.0 ?  MassAbsorbed/OralDrugMass : 0</Equation>
      <ReferenceList>
        <R alias="MassAbsorbed" id="1756" />
        <R alias="OralDrugMass" id="1767" />
      </ReferenceList>
    </ExplicitFormula>
    <ExplicitFormula id="1771">
      <Equation>V&gt;0 ? M/V : 0</Equation>
      <ReferenceList>
        <R alias="M" id="1769" />
        <R alias="V" id="1662" />
      </ReferenceList>
    </ExplicitFormula>
    <ExplicitFormula id="1773">
      <Equation>M/TotalDrugMass</Equation>
      <ReferenceList>
        <R alias="M" id="1769" />
        <R alias="TotalDrugMass" id="176" />
      </ReferenceList>
    </ExplicitFormula>
    <ExplicitFormula id="1776">
      <Equation>-(CP * kcat * V * K_water * C / (Km + K_water * C))</Equation>
      <ReferenceList>
        <R alias="V" id="1662" />
        <R alias="CP" id="1724" />
        <R alias="C" id="1729" />
        <R alias="K_water" id="1762" />
        <R alias="kcat" id="1774" />
        <R alias="Km" id="1775" />
      </ReferenceList>
    </ExplicitFormula>
    <ExplicitFormula id="1777">
      <Equation>CP * kcat * V * K_water * C / (Km + K_water * C)</Equation>
      <ReferenceList>
        <R alias="V" id="1662" />
        <R alias="CP" id="1724" />
        <R alias="C" id="1729" />
        <R alias="K_water" id="1762" />
        <R alias="kcat" id="1774" />
        <R alias="Km" id="1775" />
      </ReferenceList>
    </ExplicitFormula>
    <ExplicitFormula id="1779">
      <Equation>kcat * kcat_interaction_factor</Equation>
      <ReferenceList>
        <R alias="kcat_interaction_factor" id="1778" />
        <R alias="kcat" id="183" />
      </ReferenceList>
    </ExplicitFormula>
    <ExplicitFormula id="1781">
      <Equation>Km * Km_interaction_factor</Equation>
      <ReferenceList>
        <R alias="Km_interaction_factor" id="1780" />
        <R alias="Km" id="186" />
      </ReferenceList>
    </ExplicitFormula>
    <ExplicitFormula id="1785">
      <Equation>Ageom*AeffFactor*AeffVariabilityFactor</Equation>
      <ReferenceList>
        <R alias="AeffFactor" id="1783" />
        <R alias="Ageom" id="1784" />
        <R alias="AeffVariabilityFactor" id="1543" />
      </ReferenceList>
    </ExplicitFormula>
    <ExplicitFormula id="1790">
      <Equation>w*Liquid*FillLevelFlagNext</Equation>
      <ReferenceList>
        <R alias="w" id="1787" />
        <R alias="Liquid" id="1788" />
        <R alias="FillLevelFlagNext" id="1789" />
      </ReferenceList>
    </ExplicitFormula>
    <ExplicitFormula id="1793">
      <Equation>V*SteadyStateFillLevel</Equation>
      <ReferenceList>
        <R alias="SteadyStateFillLevel" id="1791" />
        <R alias="V" id="1792" />
      </ReferenceList>
    </ExplicitFormula>
    <ExplicitFormula id="1796">
      <Equation>OralApplicationsEnabled ? LT_duo - LT_uje + Inflow*FillLevelFlag - Outflow*Liquid : 0</Equation>
      <ReferenceList>
        <R alias="Outflow" id="1794" />
        <R alias="FillLevelFlag" id="1692" />
        <R alias="Liquid" id="1788" />
        <R alias="LT_uje" id="1786" />
        <R alias="Inflow" id="1795" />
        <R alias="LT_duo" id="1689" />
        <R alias="OralApplicationsEnabled" id="1541" />
      </ReferenceList>
    </ExplicitFormula>
    <ExplicitFormula id="1800">
      <Equation>L_p0 + Height*L_p1</Equation>
      <ReferenceList>
        <R alias="Height" id="64" />
        <R alias="L_p0" id="1798" />
        <R alias="L_p1" id="1799" />
      </ReferenceList>
    </ExplicitFormula>
    <ExplicitFormula id="1802">
      <Equation>LuminalVelocity/SITT_fact</Equation>
      <ReferenceList>
        <R alias="LuminalVelocity" id="1801" />
        <R alias="SITT_fact" id="1681" />
      </ReferenceList>
    </ExplicitFormula>
    <ExplicitFormula id="1805">
      <Equation>PI*(r1+r2)*L</Equation>
      <ReferenceList>
        <R alias="r2" id="1803" />
        <R alias="L" id="1797" />
        <R alias="r1" id="1804" />
      </ReferenceList>
    </ExplicitFormula>
    <ExplicitFormula id="1807">
      <Equation>(FillLevel&lt;0.9?1:1/(1+exp((FillLevel-1)/0.01)))</Equation>
      <ReferenceList>
        <R alias="FillLevel" id="1806" />
      </ReferenceList>
    </ExplicitFormula>
    <ExplicitFormula id="1810">
      <Equation>r2_p0 + Height*r2_p1</Equation>
      <ReferenceList>
        <R alias="Height" id="64" />
        <R alias="r2_p0" id="1808" />
        <R alias="r2_p1" id="1809" />
      </ReferenceList>
    </ExplicitFormula>
    <ExplicitFormula id="1811">
      <Equation>(k_p*alpha_p*V_p+inflow-k*alpha*V)/(alpha*V)</Equation>
      <ReferenceList>
        <R alias="alpha" id="1791" />
        <R alias="k" id="1787" />
        <R alias="inflow" id="1795" />
        <R alias="V" id="1792" />
        <R alias="alpha_p" id="1686" />
        <R alias="k_p" id="1679" />
        <R alias="V_p" id="1662" />
      </ReferenceList>
    </ExplicitFormula>
    <ExplicitFormula id="1812">
      <Equation>Liquid/V</Equation>
      <ReferenceList>
        <R alias="Liquid" id="1788" />
        <R alias="V" id="1792" />
      </ReferenceList>
    </ExplicitFormula>
    <ExplicitFormula id="1817">
      <Equation>Thickness_p1 + Thickness_p2*(1-exp(Thickness_p3*Height))</Equation>
      <ReferenceList>
        <R alias="Height" id="64" />
        <R alias="Thickness_p1" id="1814" />
        <R alias="Thickness_p2" id="1815" />
        <R alias="Thickness_p3" id="1816" />
      </ReferenceList>
    </ExplicitFormula>
    <ExplicitFormula id="1820">
      <Equation>r1_p0 + Height*r1_p1</Equation>
      <ReferenceList>
        <R alias="Height" id="64" />
        <R alias="r1_p0" id="1818" />
        <R alias="r1_p1" id="1819" />
      </ReferenceList>
    </ExplicitFormula>
    <ExplicitFormula id="1822">
      <Equation>Volume</Equation>
      <ReferenceList>
        <R alias="Volume" id="1792" />
      </ReferenceList>
    </ExplicitFormula>
    <ExplicitFormula id="1824">
      <Equation>V_Intestine * 0.249</Equation>
      <ReferenceList>
        <R alias="V_Intestine" id="1706" />
      </ReferenceList>
    </ExplicitFormula>
    <ExplicitFormula id="1825">
      <Equation>PI*(r1*r1+r1*r2+r2*r2)/3*L</Equation>
      <ReferenceList>
        <R alias="r2" id="1803" />
        <R alias="L" id="1797" />
        <R alias="r1" id="1804" />
      </ReferenceList>
    </ExplicitFormula>
    <ExplicitFormula id="1826">
      <Equation>0.0031572*V</Equation>
      <ReferenceList>
        <R alias="V" id="1792" />
      </ReferenceList>
    </ExplicitFormula>
    <ExplicitFormula id="1829">
      <Equation>447.9877</Equation>
    </ExplicitFormula>
    <ExplicitFormula id="1832">
      <Equation>M_0</Equation>
      <ReferenceList>
        <R alias="M_0" id="1831" />
      </ReferenceList>
    </ExplicitFormula>
    <ExplicitFormula id="1835">
      <Equation>rel_exp_out * AF * f_onto * ProteinContainerVolume</Equation>
      <ReferenceList>
        <R alias="f_onto" id="1833" />
        <R alias="rel_exp_out" id="1834" />
        <R alias="AF" id="143" />
        <R alias="ProteinContainerVolume" id="1821" />
      </ReferenceList>
    </ExplicitFormula>
    <ExplicitFormula id="1838">
      <Equation>ln(2)/tHalf</Equation>
      <ReferenceList>
        <R alias="tHalf" id="1837" />
      </ReferenceList>
    </ExplicitFormula>
    <ExplicitFormula id="1840">
      <Equation>rel_exp_norm</Equation>
      <ReferenceList>
        <R alias="rel_exp_norm" id="1839" />
      </ReferenceList>
    </ExplicitFormula>
    <ExplicitFormula id="1843">
      <Equation>V&gt;0 ? M/V : 0</Equation>
      <ReferenceList>
        <R alias="M" id="1830" />
        <R alias="V" id="1792" />
      </ReferenceList>
    </ExplicitFormula>
    <ExplicitFormula id="1844">
      <Equation>f_onto</Equation>
      <ReferenceList>
        <R alias="f_onto" id="1604" />
      </ReferenceList>
    </ExplicitFormula>
    <ExplicitFormula id="1845">
      <Equation>tHalf</Equation>
      <ReferenceList>
        <R alias="tHalf" id="1602" />
      </ReferenceList>
    </ExplicitFormula>
    <ExplicitFormula id="1848">
      <Equation>V&gt;0 ? M/V : 0</Equation>
      <ReferenceList>
        <R alias="M" id="1846" />
        <R alias="V" id="1792" />
      </ReferenceList>
    </ExplicitFormula>
    <ExplicitFormula id="1850">
      <Equation>CT1 != CT_NEUTRAL ?  1/(1+10^(CT1*(pKa_1-pH))) : 1</Equation>
      <ReferenceList>
        <R alias="CT1" id="1619" />
        <R alias="CT_NEUTRAL" id="1637" />
        <R alias="pKa_1" id="1640" />
        <R alias="pH" id="1828" />
      </ReferenceList>
    </ExplicitFormula>
    <ExplicitFormula id="1852">
      <Equation>CT0 != CT_NEUTRAL ?  1/(1+10^(CT0*(pKa_0-pH))) : 1</Equation>
      <ReferenceList>
        <R alias="CT0" id="1618" />
        <R alias="CT_NEUTRAL" id="1637" />
        <R alias="pKa_0" id="1642" />
        <R alias="pH" id="1828" />
      </ReferenceList>
    </ExplicitFormula>
    <ExplicitFormula id="1859">
      <Equation>PassiveRates_para+PassiveRates_trans-(ActiveRates_para+ActiveRates_trans)</Equation>
      <ReferenceList>
        <R alias="ActiveRates_para" id="1855" />
        <R alias="ActiveRates_trans" id="1856" />
        <R alias="PassiveRates_para" id="1857" />
        <R alias="PassiveRates_trans" id="1858" />
      </ReferenceList>
    </ExplicitFormula>
    <ExplicitFormula id="1862">
      <Equation>(1-F1)*F2*F3</Equation>
      <ReferenceList>
        <R alias="F1" id="1851" />
        <R alias="F2" id="1849" />
        <R alias="F3" id="1861" />
      </ReferenceList>
    </ExplicitFormula>
    <ExplicitFormula id="1863">
      <Equation>CT2 != CT_NEUTRAL ?  1/(1+10^(CT2*(pKa_2-pH))) : 1</Equation>
      <ReferenceList>
        <R alias="CT2" id="1620" />
        <R alias="CT_NEUTRAL" id="1637" />
        <R alias="pKa_2" id="1638" />
        <R alias="pH" id="1828" />
      </ReferenceList>
    </ExplicitFormula>
    <ExplicitFormula id="1865">
      <Equation>F1*F2*F3</Equation>
      <ReferenceList>
        <R alias="F1" id="1851" />
        <R alias="F2" id="1849" />
        <R alias="F3" id="1861" />
      </ReferenceList>
    </ExplicitFormula>
    <ExplicitFormula id="1873">
      <Equation>K1+K2/base^(CT0^2)+K3/base^(CT1^2)+K4/base^(CT2^2)+K5/base^max(CT0+CT1;-CT0-CT1)+K6/base^max(CT0+CT2;-CT0-CT2)+K7/base^max(CT1+CT2;-CT1-CT2)+K8/base^max(CT0+CT1+CT2;-CT0-CT1-CT2)</Equation>
      <ReferenceList>
        <R alias="K1" id="1864" />
        <R alias="K2" id="1860" />
        <R alias="K3" id="1867" />
        <R alias="K4" id="1868" />
        <R alias="K5" id="1869" />
        <R alias="K6" id="1870" />
        <R alias="K7" id="1871" />
        <R alias="K8" id="1872" />
        <R alias="CT0" id="1618" />
        <R alias="CT1" id="1619" />
        <R alias="CT2" id="1620" />
        <R alias="base" id="1621" />
      </ReferenceList>
    </ExplicitFormula>
    <ExplicitFormula id="1875">
      <Equation>Solubility * Solubility_pKa_REFpH_Factor / Solubility_pKa_pH_Factor</Equation>
      <ReferenceList>
        <R alias="Solubility_pKa_pH_Factor" id="1866" />
        <R alias="Solubility" id="1628" />
        <R alias="Solubility_pKa_REFpH_Factor" id="1629" />
      </ReferenceList>
    </ExplicitFormula>
    <ExplicitFormula id="1876">
      <Equation>(1-F1)*(1-F2)*(1-F3)</Equation>
      <ReferenceList>
        <R alias="F1" id="1851" />
        <R alias="F2" id="1849" />
        <R alias="F3" id="1861" />
      </ReferenceList>
    </ExplicitFormula>
    <ExplicitFormula id="1877">
      <Equation>F1*(1-F2)*(1-F3)</Equation>
      <ReferenceList>
        <R alias="F1" id="1851" />
        <R alias="F2" id="1849" />
        <R alias="F3" id="1861" />
      </ReferenceList>
    </ExplicitFormula>
    <ExplicitFormula id="1878">
      <Equation>(1-F1)*F2*(1-F3)</Equation>
      <ReferenceList>
        <R alias="F1" id="1851" />
        <R alias="F2" id="1849" />
        <R alias="F3" id="1861" />
      </ReferenceList>
    </ExplicitFormula>
    <ExplicitFormula id="1879">
      <Equation>(1-F1)*(1-F2)*F3</Equation>
      <ReferenceList>
        <R alias="F1" id="1851" />
        <R alias="F2" id="1849" />
        <R alias="F3" id="1861" />
      </ReferenceList>
    </ExplicitFormula>
    <ExplicitFormula id="1880">
      <Equation>F1*F2*(1-F3)</Equation>
      <ReferenceList>
        <R alias="F1" id="1851" />
        <R alias="F2" id="1849" />
        <R alias="F3" id="1861" />
      </ReferenceList>
    </ExplicitFormula>
    <ExplicitFormula id="1881">
      <Equation>F1*(1-F2)*F3</Equation>
      <ReferenceList>
        <R alias="F1" id="1851" />
        <R alias="F2" id="1849" />
        <R alias="F3" id="1861" />
      </ReferenceList>
    </ExplicitFormula>
    <ExplicitFormula id="1883">
      <Equation>min(Solubility/MW ; M/Liquid)</Equation>
      <ReferenceList>
        <R alias="M" id="1846" />
        <R alias="Solubility" id="1874" />
        <R alias="MW" id="1647" />
        <R alias="Liquid" id="1788" />
      </ReferenceList>
    </ExplicitFormula>
    <ExplicitFormula id="1885">
      <Equation>OralDrugMass&gt;0.0 ?  MassAbsorbed/OralDrugMass : 0</Equation>
      <ReferenceList>
        <R alias="MassAbsorbed" id="1854" />
        <R alias="OralDrugMass" id="1767" />
      </ReferenceList>
    </ExplicitFormula>
    <ExplicitFormula id="1888">
      <Equation>V&gt;0 ? M/V : 0</Equation>
      <ReferenceList>
        <R alias="M" id="1886" />
        <R alias="V" id="1792" />
      </ReferenceList>
    </ExplicitFormula>
    <ExplicitFormula id="1890">
      <Equation>M/TotalDrugMass</Equation>
      <ReferenceList>
        <R alias="M" id="1886" />
        <R alias="TotalDrugMass" id="176" />
      </ReferenceList>
    </ExplicitFormula>
    <ExplicitFormula id="1893">
      <Equation>-(CP * kcat * V * K_water * C / (Km + K_water * C))</Equation>
      <ReferenceList>
        <R alias="V" id="1792" />
        <R alias="CP" id="1842" />
        <R alias="C" id="1847" />
        <R alias="K_water" id="1853" />
        <R alias="kcat" id="1891" />
        <R alias="Km" id="1892" />
      </ReferenceList>
    </ExplicitFormula>
    <ExplicitFormula id="1894">
      <Equation>CP * kcat * V * K_water * C / (Km + K_water * C)</Equation>
      <ReferenceList>
        <R alias="V" id="1792" />
        <R alias="CP" id="1842" />
        <R alias="C" id="1847" />
        <R alias="K_water" id="1853" />
        <R alias="kcat" id="1891" />
        <R alias="Km" id="1892" />
      </ReferenceList>
    </ExplicitFormula>
    <ExplicitFormula id="1896">
      <Equation>kcat * kcat_interaction_factor</Equation>
      <ReferenceList>
        <R alias="kcat_interaction_factor" id="1895" />
        <R alias="kcat" id="183" />
      </ReferenceList>
    </ExplicitFormula>
    <ExplicitFormula id="1898">
      <Equation>Km * Km_interaction_factor</Equation>
      <ReferenceList>
        <R alias="Km_interaction_factor" id="1897" />
        <R alias="Km" id="186" />
      </ReferenceList>
    </ExplicitFormula>
    <ExplicitFormula id="1903">
      <Equation>PI*(r1+r2)*L</Equation>
      <ReferenceList>
        <R alias="r2" id="1900" />
        <R alias="L" id="1901" />
        <R alias="r1" id="1902" />
      </ReferenceList>
    </ExplicitFormula>
    <ExplicitFormula id="1907">
      <Equation>Liquid/V</Equation>
      <ReferenceList>
        <R alias="Liquid" id="1905" />
        <R alias="V" id="1906" />
      </ReferenceList>
    </ExplicitFormula>
    <ExplicitFormula id="1908">
      <Equation>(FillLevel&lt;0.9?1:1/(1+exp((FillLevel-1)/0.01)))</Equation>
      <ReferenceList>
        <R alias="FillLevel" id="1904" />
      </ReferenceList>
    </ExplicitFormula>
    <ExplicitFormula id="1911">
      <Equation>Ageom*AeffFactor*AeffVariabilityFactor</Equation>
      <ReferenceList>
        <R alias="AeffFactor" id="1910" />
        <R alias="Ageom" id="1899" />
        <R alias="AeffVariabilityFactor" id="1543" />
      </ReferenceList>
    </ExplicitFormula>
    <ExplicitFormula id="1914">
      <Equation>L_p0 + Height*L_p1</Equation>
      <ReferenceList>
        <R alias="Height" id="64" />
        <R alias="L_p0" id="1912" />
        <R alias="L_p1" id="1913" />
      </ReferenceList>
    </ExplicitFormula>
    <ExplicitFormula id="1919">
      <Equation>(k_p*alpha_p*V_p+inflow-k*alpha*V)/(alpha*V)</Equation>
      <ReferenceList>
        <R alias="alpha" id="1916" />
        <R alias="k" id="1917" />
        <R alias="inflow" id="1918" />
        <R alias="V" id="1906" />
        <R alias="alpha_p" id="1791" />
        <R alias="k_p" id="1787" />
        <R alias="V_p" id="1792" />
      </ReferenceList>
    </ExplicitFormula>
    <ExplicitFormula id="1920">
      <Equation>V*SteadyStateFillLevel</Equation>
      <ReferenceList>
        <R alias="SteadyStateFillLevel" id="1916" />
        <R alias="V" id="1906" />
      </ReferenceList>
    </ExplicitFormula>
    <ExplicitFormula id="1922">
      <Equation>OralApplicationsEnabled ? LT_uje - LT_lje + Inflow*FillLevelFlag - Outflow*Liquid : 0</Equation>
      <ReferenceList>
        <R alias="Outflow" id="1915" />
        <R alias="FillLevelFlag" id="1789" />
        <R alias="Liquid" id="1905" />
        <R alias="LT_lje" id="1921" />
        <R alias="Inflow" id="1918" />
        <R alias="LT_uje" id="1786" />
        <R alias="OralApplicationsEnabled" id="1541" />
      </ReferenceList>
    </ExplicitFormula>
    <ExplicitFormula id="1925">
      <Equation>r2_p0 + Height*r2_p1</Equation>
      <ReferenceList>
        <R alias="Height" id="64" />
        <R alias="r2_p0" id="1923" />
        <R alias="r2_p1" id="1924" />
      </ReferenceList>
    </ExplicitFormula>
    <ExplicitFormula id="1926">
      <Equation>PI*(r1*r1+r1*r2+r2*r2)/3*L</Equation>
      <ReferenceList>
        <R alias="r2" id="1900" />
        <R alias="L" id="1901" />
        <R alias="r1" id="1902" />
      </ReferenceList>
    </ExplicitFormula>
    <ExplicitFormula id="1928">
      <Equation>Volume</Equation>
      <ReferenceList>
        <R alias="Volume" id="1906" />
      </ReferenceList>
    </ExplicitFormula>
    <ExplicitFormula id="1930">
      <Equation>LuminalVelocity/SITT_fact</Equation>
      <ReferenceList>
        <R alias="LuminalVelocity" id="1929" />
        <R alias="SITT_fact" id="1681" />
      </ReferenceList>
    </ExplicitFormula>
    <ExplicitFormula id="1932">
      <Equation>V_Intestine * 0.184</Equation>
      <ReferenceList>
        <R alias="V_Intestine" id="1706" />
      </ReferenceList>
    </ExplicitFormula>
    <ExplicitFormula id="1937">
      <Equation>Thickness_p1 + Thickness_p2*(1-exp(Thickness_p3*Height))</Equation>
      <ReferenceList>
        <R alias="Height" id="64" />
        <R alias="Thickness_p1" id="1934" />
        <R alias="Thickness_p2" id="1935" />
        <R alias="Thickness_p3" id="1936" />
      </ReferenceList>
    </ExplicitFormula>
    <ExplicitFormula id="1938">
      <Equation>0.0025102*V</Equation>
      <ReferenceList>
        <R alias="V" id="1906" />
      </ReferenceList>
    </ExplicitFormula>
    <ExplicitFormula id="1941">
      <Equation>r1_p0 + Height*r1_p1</Equation>
      <ReferenceList>
        <R alias="Height" id="64" />
        <R alias="r1_p0" id="1939" />
        <R alias="r1_p1" id="1940" />
      </ReferenceList>
    </ExplicitFormula>
    <ExplicitFormula id="1943">
      <Equation>w*Liquid*FillLevelFlagNext</Equation>
      <ReferenceList>
        <R alias="w" id="1917" />
        <R alias="Liquid" id="1905" />
        <R alias="FillLevelFlagNext" id="1942" />
      </ReferenceList>
    </ExplicitFormula>
    <ExplicitFormula id="1946">
      <Equation>372.9358</Equation>
    </ExplicitFormula>
    <ExplicitFormula id="1949">
      <Equation>M_0</Equation>
      <ReferenceList>
        <R alias="M_0" id="1948" />
      </ReferenceList>
    </ExplicitFormula>
    <ExplicitFormula id="1952">
      <Equation>rel_exp_out * AF * f_onto * ProteinContainerVolume</Equation>
      <ReferenceList>
        <R alias="f_onto" id="1950" />
        <R alias="rel_exp_out" id="1951" />
        <R alias="AF" id="143" />
        <R alias="ProteinContainerVolume" id="1927" />
      </ReferenceList>
    </ExplicitFormula>
    <ExplicitFormula id="1955">
      <Equation>ln(2)/tHalf</Equation>
      <ReferenceList>
        <R alias="tHalf" id="1954" />
      </ReferenceList>
    </ExplicitFormula>
    <ExplicitFormula id="1957">
      <Equation>rel_exp_norm</Equation>
      <ReferenceList>
        <R alias="rel_exp_norm" id="1956" />
      </ReferenceList>
    </ExplicitFormula>
    <ExplicitFormula id="1960">
      <Equation>V&gt;0 ? M/V : 0</Equation>
      <ReferenceList>
        <R alias="M" id="1947" />
        <R alias="V" id="1906" />
      </ReferenceList>
    </ExplicitFormula>
    <ExplicitFormula id="1961">
      <Equation>tHalf</Equation>
      <ReferenceList>
        <R alias="tHalf" id="1602" />
      </ReferenceList>
    </ExplicitFormula>
    <ExplicitFormula id="1962">
      <Equation>f_onto</Equation>
      <ReferenceList>
        <R alias="f_onto" id="1604" />
      </ReferenceList>
    </ExplicitFormula>
    <ExplicitFormula id="1965">
      <Equation>V&gt;0 ? M/V : 0</Equation>
      <ReferenceList>
        <R alias="M" id="1963" />
        <R alias="V" id="1906" />
      </ReferenceList>
    </ExplicitFormula>
    <ExplicitFormula id="1970">
      <Equation>F1*F2*(1-F3)</Equation>
      <ReferenceList>
        <R alias="F1" id="1967" />
        <R alias="F2" id="1968" />
        <R alias="F3" id="1969" />
      </ReferenceList>
    </ExplicitFormula>
    <ExplicitFormula id="1972">
      <Equation>(1-F1)*F2*(1-F3)</Equation>
      <ReferenceList>
        <R alias="F1" id="1967" />
        <R alias="F2" id="1968" />
        <R alias="F3" id="1969" />
      </ReferenceList>
    </ExplicitFormula>
    <ExplicitFormula id="1974">
      <Equation>F1*(1-F2)*(1-F3)</Equation>
      <ReferenceList>
        <R alias="F1" id="1967" />
        <R alias="F2" id="1968" />
        <R alias="F3" id="1969" />
      </ReferenceList>
    </ExplicitFormula>
    <ExplicitFormula id="1976">
      <Equation>(1-F1)*(1-F2)*(1-F3)</Equation>
      <ReferenceList>
        <R alias="F1" id="1967" />
        <R alias="F2" id="1968" />
        <R alias="F3" id="1969" />
      </ReferenceList>
    </ExplicitFormula>
    <ExplicitFormula id="1979">
      <Equation>Solubility * Solubility_pKa_REFpH_Factor / Solubility_pKa_pH_Factor</Equation>
      <ReferenceList>
        <R alias="Solubility_pKa_pH_Factor" id="1978" />
        <R alias="Solubility" id="1628" />
        <R alias="Solubility_pKa_REFpH_Factor" id="1629" />
      </ReferenceList>
    </ExplicitFormula>
    <ExplicitFormula id="1984">
      <Equation>K1+K2/base^(CT0^2)+K3/base^(CT1^2)+K4/base^(CT2^2)+K5/base^max(CT0+CT1;-CT0-CT1)+K6/base^max(CT0+CT2;-CT0-CT2)+K7/base^max(CT1+CT2;-CT1-CT2)+K8/base^max(CT0+CT1+CT2;-CT0-CT1-CT2)</Equation>
      <ReferenceList>
        <R alias="K1" id="1980" />
        <R alias="K2" id="1981" />
        <R alias="K3" id="1982" />
        <R alias="K4" id="1966" />
        <R alias="K5" id="1983" />
        <R alias="K6" id="1971" />
        <R alias="K7" id="1973" />
        <R alias="K8" id="1975" />
        <R alias="CT0" id="1618" />
        <R alias="CT1" id="1619" />
        <R alias="CT2" id="1620" />
        <R alias="base" id="1621" />
      </ReferenceList>
    </ExplicitFormula>
    <ExplicitFormula id="1985">
      <Equation>F1*(1-F2)*F3</Equation>
      <ReferenceList>
        <R alias="F1" id="1967" />
        <R alias="F2" id="1968" />
        <R alias="F3" id="1969" />
      </ReferenceList>
    </ExplicitFormula>
    <ExplicitFormula id="1986">
      <Equation>(1-F1)*(1-F2)*F3</Equation>
      <ReferenceList>
        <R alias="F1" id="1967" />
        <R alias="F2" id="1968" />
        <R alias="F3" id="1969" />
      </ReferenceList>
    </ExplicitFormula>
    <ExplicitFormula id="1992">
      <Equation>PassiveRates_para+PassiveRates_trans-(ActiveRates_para+ActiveRates_trans)</Equation>
      <ReferenceList>
        <R alias="ActiveRates_para" id="1988" />
        <R alias="ActiveRates_trans" id="1989" />
        <R alias="PassiveRates_para" id="1990" />
        <R alias="PassiveRates_trans" id="1991" />
      </ReferenceList>
    </ExplicitFormula>
    <ExplicitFormula id="1994">
      <Equation>CT0 != CT_NEUTRAL ?  1/(1+10^(CT0*(pKa_0-pH))) : 1</Equation>
      <ReferenceList>
        <R alias="CT0" id="1618" />
        <R alias="CT_NEUTRAL" id="1637" />
        <R alias="pKa_0" id="1642" />
        <R alias="pH" id="1945" />
      </ReferenceList>
    </ExplicitFormula>
    <ExplicitFormula id="1995">
      <Equation>CT1 != CT_NEUTRAL ?  1/(1+10^(CT1*(pKa_1-pH))) : 1</Equation>
      <ReferenceList>
        <R alias="CT1" id="1619" />
        <R alias="CT_NEUTRAL" id="1637" />
        <R alias="pKa_1" id="1640" />
        <R alias="pH" id="1945" />
      </ReferenceList>
    </ExplicitFormula>
    <ExplicitFormula id="1996">
      <Equation>CT2 != CT_NEUTRAL ?  1/(1+10^(CT2*(pKa_2-pH))) : 1</Equation>
      <ReferenceList>
        <R alias="CT2" id="1620" />
        <R alias="CT_NEUTRAL" id="1637" />
        <R alias="pKa_2" id="1638" />
        <R alias="pH" id="1945" />
      </ReferenceList>
    </ExplicitFormula>
    <ExplicitFormula id="1997">
      <Equation>F1*F2*F3</Equation>
      <ReferenceList>
        <R alias="F1" id="1967" />
        <R alias="F2" id="1968" />
        <R alias="F3" id="1969" />
      </ReferenceList>
    </ExplicitFormula>
    <ExplicitFormula id="1998">
      <Equation>(1-F1)*F2*F3</Equation>
      <ReferenceList>
        <R alias="F1" id="1967" />
        <R alias="F2" id="1968" />
        <R alias="F3" id="1969" />
      </ReferenceList>
    </ExplicitFormula>
    <ExplicitFormula id="2000">
      <Equation>min(Solubility/MW ; M/Liquid)</Equation>
      <ReferenceList>
        <R alias="M" id="1963" />
        <R alias="Solubility" id="1977" />
        <R alias="MW" id="1647" />
        <R alias="Liquid" id="1905" />
      </ReferenceList>
    </ExplicitFormula>
    <ExplicitFormula id="2002">
      <Equation>OralDrugMass&gt;0.0 ?  MassAbsorbed/OralDrugMass : 0</Equation>
      <ReferenceList>
        <R alias="MassAbsorbed" id="1987" />
        <R alias="OralDrugMass" id="1767" />
      </ReferenceList>
    </ExplicitFormula>
    <ExplicitFormula id="2005">
      <Equation>V&gt;0 ? M/V : 0</Equation>
      <ReferenceList>
        <R alias="M" id="2003" />
        <R alias="V" id="1906" />
      </ReferenceList>
    </ExplicitFormula>
    <ExplicitFormula id="2007">
      <Equation>M/TotalDrugMass</Equation>
      <ReferenceList>
        <R alias="M" id="2003" />
        <R alias="TotalDrugMass" id="176" />
      </ReferenceList>
    </ExplicitFormula>
    <ExplicitFormula id="2010">
      <Equation>-(CP * kcat * V * K_water * C / (Km + K_water * C))</Equation>
      <ReferenceList>
        <R alias="V" id="1906" />
        <R alias="CP" id="1959" />
        <R alias="C" id="1964" />
        <R alias="K_water" id="1993" />
        <R alias="kcat" id="2008" />
        <R alias="Km" id="2009" />
      </ReferenceList>
    </ExplicitFormula>
    <ExplicitFormula id="2011">
      <Equation>CP * kcat * V * K_water * C / (Km + K_water * C)</Equation>
      <ReferenceList>
        <R alias="V" id="1906" />
        <R alias="CP" id="1959" />
        <R alias="C" id="1964" />
        <R alias="K_water" id="1993" />
        <R alias="kcat" id="2008" />
        <R alias="Km" id="2009" />
      </ReferenceList>
    </ExplicitFormula>
    <ExplicitFormula id="2013">
      <Equation>kcat * kcat_interaction_factor</Equation>
      <ReferenceList>
        <R alias="kcat_interaction_factor" id="2012" />
        <R alias="kcat" id="183" />
      </ReferenceList>
    </ExplicitFormula>
    <ExplicitFormula id="2015">
      <Equation>Km * Km_interaction_factor</Equation>
      <ReferenceList>
        <R alias="Km_interaction_factor" id="2014" />
        <R alias="Km" id="186" />
      </ReferenceList>
    </ExplicitFormula>
    <ExplicitFormula id="2018">
      <Equation>LuminalVelocity/SITT_fact</Equation>
      <ReferenceList>
        <R alias="LuminalVelocity" id="2017" />
        <R alias="SITT_fact" id="1681" />
      </ReferenceList>
    </ExplicitFormula>
    <ExplicitFormula id="2022">
      <Equation>L_p0 + Height*L_p1</Equation>
      <ReferenceList>
        <R alias="Height" id="64" />
        <R alias="L_p0" id="2020" />
        <R alias="L_p1" id="2021" />
      </ReferenceList>
    </ExplicitFormula>
    <ExplicitFormula id="2026">
      <Equation>V*SteadyStateFillLevel</Equation>
      <ReferenceList>
        <R alias="SteadyStateFillLevel" id="2024" />
        <R alias="V" id="2025" />
      </ReferenceList>
    </ExplicitFormula>
    <ExplicitFormula id="2030">
      <Equation>OralApplicationsEnabled ? LT_lje - LT_uil + Inflow*FillLevelFlag - Outflow*Liquid : 0</Equation>
      <ReferenceList>
        <R alias="Outflow" id="2027" />
        <R alias="FillLevelFlag" id="1942" />
        <R alias="Liquid" id="2023" />
        <R alias="LT_uil" id="2028" />
        <R alias="Inflow" id="2029" />
        <R alias="LT_lje" id="1921" />
        <R alias="OralApplicationsEnabled" id="1541" />
      </ReferenceList>
    </ExplicitFormula>
    <ExplicitFormula id="2032">
      <Equation>w*Liquid*FillLevelFlagNext</Equation>
      <ReferenceList>
        <R alias="w" id="2016" />
        <R alias="Liquid" id="2023" />
        <R alias="FillLevelFlagNext" id="2031" />
      </ReferenceList>
    </ExplicitFormula>
    <ExplicitFormula id="2036">
      <Equation>r1_p0 + Height*r1_p1</Equation>
      <ReferenceList>
        <R alias="Height" id="64" />
        <R alias="r1_p0" id="2034" />
        <R alias="r1_p1" id="2035" />
      </ReferenceList>
    </ExplicitFormula>
    <ExplicitFormula id="2037">
      <Equation>0.0029585*V</Equation>
      <ReferenceList>
        <R alias="V" id="2025" />
      </ReferenceList>
    </ExplicitFormula>
    <ExplicitFormula id="2042">
      <Equation>Thickness_p1 + Thickness_p2*(1-exp(Thickness_p3*Height))</Equation>
      <ReferenceList>
        <R alias="Height" id="64" />
        <R alias="Thickness_p1" id="2039" />
        <R alias="Thickness_p2" id="2040" />
        <R alias="Thickness_p3" id="2041" />
      </ReferenceList>
    </ExplicitFormula>
    <ExplicitFormula id="2044">
      <Equation>PI*(r1*r1+r1*r2+r2*r2)/3*L</Equation>
      <ReferenceList>
        <R alias="r2" id="2043" />
        <R alias="L" id="2019" />
        <R alias="r1" id="2033" />
      </ReferenceList>
    </ExplicitFormula>
    <ExplicitFormula id="2046">
      <Equation>V_Intestine * 0.324</Equation>
      <ReferenceList>
        <R alias="V_Intestine" id="1706" />
      </ReferenceList>
    </ExplicitFormula>
    <ExplicitFormula id="2048">
      <Equation>Volume</Equation>
      <ReferenceList>
        <R alias="Volume" id="2025" />
      </ReferenceList>
    </ExplicitFormula>
    <ExplicitFormula id="2050">
      <Equation>(FillLevel&lt;0.9?1:1/(1+exp((FillLevel-1)/0.01)))</Equation>
      <ReferenceList>
        <R alias="FillLevel" id="2049" />
      </ReferenceList>
    </ExplicitFormula>
    <ExplicitFormula id="2052">
      <Equation>PI*(r1+r2)*L</Equation>
      <ReferenceList>
        <R alias="r2" id="2043" />
        <R alias="L" id="2019" />
        <R alias="r1" id="2033" />
      </ReferenceList>
    </ExplicitFormula>
    <ExplicitFormula id="2055">
      <Equation>Ageom*AeffFactor*AeffVariabilityFactor</Equation>
      <ReferenceList>
        <R alias="AeffFactor" id="2054" />
        <R alias="Ageom" id="2051" />
        <R alias="AeffVariabilityFactor" id="1543" />
      </ReferenceList>
    </ExplicitFormula>
    <ExplicitFormula id="2058">
      <Equation>r2_p0 + Height*r2_p1</Equation>
      <ReferenceList>
        <R alias="Height" id="64" />
        <R alias="r2_p0" id="2056" />
        <R alias="r2_p1" id="2057" />
      </ReferenceList>
    </ExplicitFormula>
    <ExplicitFormula id="2059">
      <Equation>(k_p*alpha_p*V_p+inflow-k*alpha*V)/(alpha*V)</Equation>
      <ReferenceList>
        <R alias="alpha" id="2024" />
        <R alias="k" id="2016" />
        <R alias="inflow" id="2029" />
        <R alias="V" id="2025" />
        <R alias="alpha_p" id="1916" />
        <R alias="k_p" id="1917" />
        <R alias="V_p" id="1906" />
      </ReferenceList>
    </ExplicitFormula>
    <ExplicitFormula id="2060">
      <Equation>Liquid/V</Equation>
      <ReferenceList>
        <R alias="Liquid" id="2023" />
        <R alias="V" id="2025" />
      </ReferenceList>
    </ExplicitFormula>
    <ExplicitFormula id="2063">
      <Equation>260.7527</Equation>
    </ExplicitFormula>
    <ExplicitFormula id="2066">
      <Equation>M_0</Equation>
      <ReferenceList>
        <R alias="M_0" id="2065" />
      </ReferenceList>
    </ExplicitFormula>
    <ExplicitFormula id="2069">
      <Equation>rel_exp_out * AF * f_onto * ProteinContainerVolume</Equation>
      <ReferenceList>
        <R alias="f_onto" id="2067" />
        <R alias="rel_exp_out" id="2068" />
        <R alias="AF" id="143" />
        <R alias="ProteinContainerVolume" id="2047" />
      </ReferenceList>
    </ExplicitFormula>
    <ExplicitFormula id="2072">
      <Equation>ln(2)/tHalf</Equation>
      <ReferenceList>
        <R alias="tHalf" id="2071" />
      </ReferenceList>
    </ExplicitFormula>
    <ExplicitFormula id="2074">
      <Equation>rel_exp_norm</Equation>
      <ReferenceList>
        <R alias="rel_exp_norm" id="2073" />
      </ReferenceList>
    </ExplicitFormula>
    <ExplicitFormula id="2077">
      <Equation>V&gt;0 ? M/V : 0</Equation>
      <ReferenceList>
        <R alias="M" id="2064" />
        <R alias="V" id="2025" />
      </ReferenceList>
    </ExplicitFormula>
    <ExplicitFormula id="2078">
      <Equation>tHalf</Equation>
      <ReferenceList>
        <R alias="tHalf" id="1602" />
      </ReferenceList>
    </ExplicitFormula>
    <ExplicitFormula id="2079">
      <Equation>f_onto</Equation>
      <ReferenceList>
        <R alias="f_onto" id="1604" />
      </ReferenceList>
    </ExplicitFormula>
    <ExplicitFormula id="2082">
      <Equation>V&gt;0 ? M/V : 0</Equation>
      <ReferenceList>
        <R alias="M" id="2080" />
        <R alias="V" id="2025" />
      </ReferenceList>
    </ExplicitFormula>
    <ExplicitFormula id="2087">
      <Equation>F1*F2*(1-F3)</Equation>
      <ReferenceList>
        <R alias="F1" id="2084" />
        <R alias="F2" id="2085" />
        <R alias="F3" id="2086" />
      </ReferenceList>
    </ExplicitFormula>
    <ExplicitFormula id="2096">
      <Equation>K1+K2/base^(CT0^2)+K3/base^(CT1^2)+K4/base^(CT2^2)+K5/base^max(CT0+CT1;-CT0-CT1)+K6/base^max(CT0+CT2;-CT0-CT2)+K7/base^max(CT1+CT2;-CT1-CT2)+K8/base^max(CT0+CT1+CT2;-CT0-CT1-CT2)</Equation>
      <ReferenceList>
        <R alias="K1" id="2089" />
        <R alias="K2" id="2090" />
        <R alias="K3" id="2091" />
        <R alias="K4" id="2083" />
        <R alias="K5" id="2092" />
        <R alias="K6" id="2093" />
        <R alias="K7" id="2094" />
        <R alias="K8" id="2095" />
        <R alias="CT0" id="1618" />
        <R alias="CT1" id="1619" />
        <R alias="CT2" id="1620" />
        <R alias="base" id="1621" />
      </ReferenceList>
    </ExplicitFormula>
    <ExplicitFormula id="2098">
      <Equation>Solubility * Solubility_pKa_REFpH_Factor / Solubility_pKa_pH_Factor</Equation>
      <ReferenceList>
        <R alias="Solubility_pKa_pH_Factor" id="2088" />
        <R alias="Solubility" id="1628" />
        <R alias="Solubility_pKa_REFpH_Factor" id="1629" />
      </ReferenceList>
    </ExplicitFormula>
    <ExplicitFormula id="2099">
      <Equation>(1-F1)*(1-F2)*(1-F3)</Equation>
      <ReferenceList>
        <R alias="F1" id="2084" />
        <R alias="F2" id="2085" />
        <R alias="F3" id="2086" />
      </ReferenceList>
    </ExplicitFormula>
    <ExplicitFormula id="2100">
      <Equation>F1*(1-F2)*(1-F3)</Equation>
      <ReferenceList>
        <R alias="F1" id="2084" />
        <R alias="F2" id="2085" />
        <R alias="F3" id="2086" />
      </ReferenceList>
    </ExplicitFormula>
    <ExplicitFormula id="2101">
      <Equation>(1-F1)*(1-F2)*F3</Equation>
      <ReferenceList>
        <R alias="F1" id="2084" />
        <R alias="F2" id="2085" />
        <R alias="F3" id="2086" />
      </ReferenceList>
    </ExplicitFormula>
    <ExplicitFormula id="2102">
      <Equation>F1*(1-F2)*F3</Equation>
      <ReferenceList>
        <R alias="F1" id="2084" />
        <R alias="F2" id="2085" />
        <R alias="F3" id="2086" />
      </ReferenceList>
    </ExplicitFormula>
    <ExplicitFormula id="2103">
      <Equation>(1-F1)*F2*F3</Equation>
      <ReferenceList>
        <R alias="F1" id="2084" />
        <R alias="F2" id="2085" />
        <R alias="F3" id="2086" />
      </ReferenceList>
    </ExplicitFormula>
    <ExplicitFormula id="2104">
      <Equation>F1*F2*F3</Equation>
      <ReferenceList>
        <R alias="F1" id="2084" />
        <R alias="F2" id="2085" />
        <R alias="F3" id="2086" />
      </ReferenceList>
    </ExplicitFormula>
    <ExplicitFormula id="2105">
      <Equation>CT2 != CT_NEUTRAL ?  1/(1+10^(CT2*(pKa_2-pH))) : 1</Equation>
      <ReferenceList>
        <R alias="CT2" id="1620" />
        <R alias="CT_NEUTRAL" id="1637" />
        <R alias="pKa_2" id="1638" />
        <R alias="pH" id="2062" />
      </ReferenceList>
    </ExplicitFormula>
    <ExplicitFormula id="2106">
      <Equation>CT1 != CT_NEUTRAL ?  1/(1+10^(CT1*(pKa_1-pH))) : 1</Equation>
      <ReferenceList>
        <R alias="CT1" id="1619" />
        <R alias="CT_NEUTRAL" id="1637" />
        <R alias="pKa_1" id="1640" />
        <R alias="pH" id="2062" />
      </ReferenceList>
    </ExplicitFormula>
    <ExplicitFormula id="2107">
      <Equation>CT0 != CT_NEUTRAL ?  1/(1+10^(CT0*(pKa_0-pH))) : 1</Equation>
      <ReferenceList>
        <R alias="CT0" id="1618" />
        <R alias="CT_NEUTRAL" id="1637" />
        <R alias="pKa_0" id="1642" />
        <R alias="pH" id="2062" />
      </ReferenceList>
    </ExplicitFormula>
    <ExplicitFormula id="2114">
      <Equation>PassiveRates_para+PassiveRates_trans-(ActiveRates_para+ActiveRates_trans)</Equation>
      <ReferenceList>
        <R alias="ActiveRates_para" id="2110" />
        <R alias="ActiveRates_trans" id="2111" />
        <R alias="PassiveRates_para" id="2112" />
        <R alias="PassiveRates_trans" id="2113" />
      </ReferenceList>
    </ExplicitFormula>
    <ExplicitFormula id="2115">
      <Equation>(1-F1)*F2*(1-F3)</Equation>
      <ReferenceList>
        <R alias="F1" id="2084" />
        <R alias="F2" id="2085" />
        <R alias="F3" id="2086" />
      </ReferenceList>
    </ExplicitFormula>
    <ExplicitFormula id="2117">
      <Equation>min(Solubility/MW ; M/Liquid)</Equation>
      <ReferenceList>
        <R alias="M" id="2080" />
        <R alias="Solubility" id="2097" />
        <R alias="MW" id="1647" />
        <R alias="Liquid" id="2023" />
      </ReferenceList>
    </ExplicitFormula>
    <ExplicitFormula id="2119">
      <Equation>OralDrugMass&gt;0.0 ?  MassAbsorbed/OralDrugMass : 0</Equation>
      <ReferenceList>
        <R alias="MassAbsorbed" id="2109" />
        <R alias="OralDrugMass" id="1767" />
      </ReferenceList>
    </ExplicitFormula>
    <ExplicitFormula id="2122">
      <Equation>V&gt;0 ? M/V : 0</Equation>
      <ReferenceList>
        <R alias="M" id="2120" />
        <R alias="V" id="2025" />
      </ReferenceList>
    </ExplicitFormula>
    <ExplicitFormula id="2124">
      <Equation>M/TotalDrugMass</Equation>
      <ReferenceList>
        <R alias="M" id="2120" />
        <R alias="TotalDrugMass" id="176" />
      </ReferenceList>
    </ExplicitFormula>
    <ExplicitFormula id="2127">
      <Equation>-(CP * kcat * V * K_water * C / (Km + K_water * C))</Equation>
      <ReferenceList>
        <R alias="V" id="2025" />
        <R alias="CP" id="2076" />
        <R alias="C" id="2081" />
        <R alias="K_water" id="2108" />
        <R alias="kcat" id="2125" />
        <R alias="Km" id="2126" />
      </ReferenceList>
    </ExplicitFormula>
    <ExplicitFormula id="2128">
      <Equation>CP * kcat * V * K_water * C / (Km + K_water * C)</Equation>
      <ReferenceList>
        <R alias="V" id="2025" />
        <R alias="CP" id="2076" />
        <R alias="C" id="2081" />
        <R alias="K_water" id="2108" />
        <R alias="kcat" id="2125" />
        <R alias="Km" id="2126" />
      </ReferenceList>
    </ExplicitFormula>
    <ExplicitFormula id="2130">
      <Equation>kcat * kcat_interaction_factor</Equation>
      <ReferenceList>
        <R alias="kcat_interaction_factor" id="2129" />
        <R alias="kcat" id="183" />
      </ReferenceList>
    </ExplicitFormula>
    <ExplicitFormula id="2132">
      <Equation>Km * Km_interaction_factor</Equation>
      <ReferenceList>
        <R alias="Km_interaction_factor" id="2131" />
        <R alias="Km" id="186" />
      </ReferenceList>
    </ExplicitFormula>
    <ExplicitFormula id="2134">
      <Equation>V_Intestine * 0.156</Equation>
      <ReferenceList>
        <R alias="V_Intestine" id="1706" />
      </ReferenceList>
    </ExplicitFormula>
    <ExplicitFormula id="2137">
      <Equation>Volume</Equation>
      <ReferenceList>
        <R alias="Volume" id="2136" />
      </ReferenceList>
    </ExplicitFormula>
    <ExplicitFormula id="2141">
      <Equation>Ageom*AeffFactor*AeffVariabilityFactor</Equation>
      <ReferenceList>
        <R alias="AeffFactor" id="2139" />
        <R alias="Ageom" id="2140" />
        <R alias="AeffVariabilityFactor" id="1543" />
      </ReferenceList>
    </ExplicitFormula>
    <ExplicitFormula id="2144">
      <Equation>V*SteadyStateFillLevel</Equation>
      <ReferenceList>
        <R alias="SteadyStateFillLevel" id="2143" />
        <R alias="V" id="2136" />
      </ReferenceList>
    </ExplicitFormula>
    <ExplicitFormula id="2148">
      <Equation>OralApplicationsEnabled ? LT_uil - LT_lil + Inflow*FillLevelFlag - Outflow*Liquid : 0</Equation>
      <ReferenceList>
        <R alias="Outflow" id="2145" />
        <R alias="FillLevelFlag" id="2031" />
        <R alias="Liquid" id="2142" />
        <R alias="LT_lil" id="2146" />
        <R alias="Inflow" id="2147" />
        <R alias="LT_uil" id="2028" />
        <R alias="OralApplicationsEnabled" id="1541" />
      </ReferenceList>
    </ExplicitFormula>
    <ExplicitFormula id="2152">
      <Equation>PI*(r1*r1+r1*r2+r2*r2)/3*L</Equation>
      <ReferenceList>
        <R alias="r2" id="2149" />
        <R alias="L" id="2150" />
        <R alias="r1" id="2151" />
      </ReferenceList>
    </ExplicitFormula>
    <ExplicitFormula id="2157">
      <Equation>Thickness_p1 + Thickness_p2*(1-exp(Thickness_p3*Height))</Equation>
      <ReferenceList>
        <R alias="Height" id="64" />
        <R alias="Thickness_p1" id="2154" />
        <R alias="Thickness_p2" id="2155" />
        <R alias="Thickness_p3" id="2156" />
      </ReferenceList>
    </ExplicitFormula>
    <ExplicitFormula id="2158">
      <Equation>0.0017657*V</Equation>
      <ReferenceList>
        <R alias="V" id="2136" />
      </ReferenceList>
    </ExplicitFormula>
    <ExplicitFormula id="2160">
      <Equation>(k_p*alpha_p*V_p+inflow-k*alpha*V)/(alpha*V)</Equation>
      <ReferenceList>
        <R alias="alpha" id="2143" />
        <R alias="k" id="2159" />
        <R alias="inflow" id="2147" />
        <R alias="V" id="2136" />
        <R alias="alpha_p" id="2024" />
        <R alias="k_p" id="2016" />
        <R alias="V_p" id="2025" />
      </ReferenceList>
    </ExplicitFormula>
    <ExplicitFormula id="2162">
      <Equation>w*Liquid*FillLevelFlagNext</Equation>
      <ReferenceList>
        <R alias="w" id="2159" />
        <R alias="Liquid" id="2142" />
        <R alias="FillLevelFlagNext" id="2161" />
      </ReferenceList>
    </ExplicitFormula>
    <ExplicitFormula id="2165">
      <Equation>r2_p0 + Height*r2_p1</Equation>
      <ReferenceList>
        <R alias="Height" id="64" />
        <R alias="r2_p0" id="2163" />
        <R alias="r2_p1" id="2164" />
      </ReferenceList>
    </ExplicitFormula>
    <ExplicitFormula id="2168">
      <Equation>L_p0 + Height*L_p1</Equation>
      <ReferenceList>
        <R alias="Height" id="64" />
        <R alias="L_p0" id="2166" />
        <R alias="L_p1" id="2167" />
      </ReferenceList>
    </ExplicitFormula>
    <ExplicitFormula id="2170">
      <Equation>LuminalVelocity/SITT_fact</Equation>
      <ReferenceList>
        <R alias="LuminalVelocity" id="2169" />
        <R alias="SITT_fact" id="1681" />
      </ReferenceList>
    </ExplicitFormula>
    <ExplicitFormula id="2171">
      <Equation>PI*(r1+r2)*L</Equation>
      <ReferenceList>
        <R alias="r2" id="2149" />
        <R alias="L" id="2150" />
        <R alias="r1" id="2151" />
      </ReferenceList>
    </ExplicitFormula>
    <ExplicitFormula id="2173">
      <Equation>Liquid/V</Equation>
      <ReferenceList>
        <R alias="Liquid" id="2142" />
        <R alias="V" id="2136" />
      </ReferenceList>
    </ExplicitFormula>
    <ExplicitFormula id="2174">
      <Equation>(FillLevel&lt;0.9?1:1/(1+exp((FillLevel-1)/0.01)))</Equation>
      <ReferenceList>
        <R alias="FillLevel" id="2172" />
      </ReferenceList>
    </ExplicitFormula>
    <ExplicitFormula id="2177">
      <Equation>r1_p0 + Height*r1_p1</Equation>
      <ReferenceList>
        <R alias="Height" id="64" />
        <R alias="r1_p0" id="2175" />
        <R alias="r1_p1" id="2176" />
      </ReferenceList>
    </ExplicitFormula>
    <ExplicitFormula id="2180">
      <Equation>146.565</Equation>
    </ExplicitFormula>
    <ExplicitFormula id="2183">
      <Equation>M_0</Equation>
      <ReferenceList>
        <R alias="M_0" id="2182" />
      </ReferenceList>
    </ExplicitFormula>
    <ExplicitFormula id="2186">
      <Equation>rel_exp_out * AF * f_onto * ProteinContainerVolume</Equation>
      <ReferenceList>
        <R alias="f_onto" id="2184" />
        <R alias="rel_exp_out" id="2185" />
        <R alias="AF" id="143" />
        <R alias="ProteinContainerVolume" id="2135" />
      </ReferenceList>
    </ExplicitFormula>
    <ExplicitFormula id="2189">
      <Equation>ln(2)/tHalf</Equation>
      <ReferenceList>
        <R alias="tHalf" id="2188" />
      </ReferenceList>
    </ExplicitFormula>
    <ExplicitFormula id="2191">
      <Equation>rel_exp_norm</Equation>
      <ReferenceList>
        <R alias="rel_exp_norm" id="2190" />
      </ReferenceList>
    </ExplicitFormula>
    <ExplicitFormula id="2194">
      <Equation>V&gt;0 ? M/V : 0</Equation>
      <ReferenceList>
        <R alias="M" id="2181" />
        <R alias="V" id="2136" />
      </ReferenceList>
    </ExplicitFormula>
    <ExplicitFormula id="2195">
      <Equation>f_onto</Equation>
      <ReferenceList>
        <R alias="f_onto" id="1604" />
      </ReferenceList>
    </ExplicitFormula>
    <ExplicitFormula id="2196">
      <Equation>tHalf</Equation>
      <ReferenceList>
        <R alias="tHalf" id="1602" />
      </ReferenceList>
    </ExplicitFormula>
    <ExplicitFormula id="2199">
      <Equation>V&gt;0 ? M/V : 0</Equation>
      <ReferenceList>
        <R alias="M" id="2197" />
        <R alias="V" id="2136" />
      </ReferenceList>
    </ExplicitFormula>
    <ExplicitFormula id="2202">
      <Equation>Solubility * Solubility_pKa_REFpH_Factor / Solubility_pKa_pH_Factor</Equation>
      <ReferenceList>
        <R alias="Solubility_pKa_pH_Factor" id="2201" />
        <R alias="Solubility" id="1628" />
        <R alias="Solubility_pKa_REFpH_Factor" id="1629" />
      </ReferenceList>
    </ExplicitFormula>
    <ExplicitFormula id="2204">
      <Equation>CT0 != CT_NEUTRAL ?  1/(1+10^(CT0*(pKa_0-pH))) : 1</Equation>
      <ReferenceList>
        <R alias="CT0" id="1618" />
        <R alias="CT_NEUTRAL" id="1637" />
        <R alias="pKa_0" id="1642" />
        <R alias="pH" id="2179" />
      </ReferenceList>
    </ExplicitFormula>
    <ExplicitFormula id="2206">
      <Equation>CT1 != CT_NEUTRAL ?  1/(1+10^(CT1*(pKa_1-pH))) : 1</Equation>
      <ReferenceList>
        <R alias="CT1" id="1619" />
        <R alias="CT_NEUTRAL" id="1637" />
        <R alias="pKa_1" id="1640" />
        <R alias="pH" id="2179" />
      </ReferenceList>
    </ExplicitFormula>
    <ExplicitFormula id="2208">
      <Equation>CT2 != CT_NEUTRAL ?  1/(1+10^(CT2*(pKa_2-pH))) : 1</Equation>
      <ReferenceList>
        <R alias="CT2" id="1620" />
        <R alias="CT_NEUTRAL" id="1637" />
        <R alias="pKa_2" id="1638" />
        <R alias="pH" id="2179" />
      </ReferenceList>
    </ExplicitFormula>
    <ExplicitFormula id="2210">
      <Equation>F1*F2*F3</Equation>
      <ReferenceList>
        <R alias="F1" id="2203" />
        <R alias="F2" id="2205" />
        <R alias="F3" id="2207" />
      </ReferenceList>
    </ExplicitFormula>
    <ExplicitFormula id="2212">
      <Equation>(1-F1)*F2*F3</Equation>
      <ReferenceList>
        <R alias="F1" id="2203" />
        <R alias="F2" id="2205" />
        <R alias="F3" id="2207" />
      </ReferenceList>
    </ExplicitFormula>
    <ExplicitFormula id="2214">
      <Equation>F1*(1-F2)*F3</Equation>
      <ReferenceList>
        <R alias="F1" id="2203" />
        <R alias="F2" id="2205" />
        <R alias="F3" id="2207" />
      </ReferenceList>
    </ExplicitFormula>
    <ExplicitFormula id="2216">
      <Equation>F1*F2*(1-F3)</Equation>
      <ReferenceList>
        <R alias="F1" id="2203" />
        <R alias="F2" id="2205" />
        <R alias="F3" id="2207" />
      </ReferenceList>
    </ExplicitFormula>
    <ExplicitFormula id="2218">
      <Equation>(1-F1)*(1-F2)*F3</Equation>
      <ReferenceList>
        <R alias="F1" id="2203" />
        <R alias="F2" id="2205" />
        <R alias="F3" id="2207" />
      </ReferenceList>
    </ExplicitFormula>
    <ExplicitFormula id="2220">
      <Equation>(1-F1)*F2*(1-F3)</Equation>
      <ReferenceList>
        <R alias="F1" id="2203" />
        <R alias="F2" id="2205" />
        <R alias="F3" id="2207" />
      </ReferenceList>
    </ExplicitFormula>
    <ExplicitFormula id="2222">
      <Equation>(1-F1)*(1-F2)*(1-F3)</Equation>
      <ReferenceList>
        <R alias="F1" id="2203" />
        <R alias="F2" id="2205" />
        <R alias="F3" id="2207" />
      </ReferenceList>
    </ExplicitFormula>
    <ExplicitFormula id="2224">
      <Equation>K1+K2/base^(CT0^2)+K3/base^(CT1^2)+K4/base^(CT2^2)+K5/base^max(CT0+CT1;-CT0-CT1)+K6/base^max(CT0+CT2;-CT0-CT2)+K7/base^max(CT1+CT2;-CT1-CT2)+K8/base^max(CT0+CT1+CT2;-CT0-CT1-CT2)</Equation>
      <ReferenceList>
        <R alias="K1" id="2209" />
        <R alias="K2" id="2211" />
        <R alias="K3" id="2213" />
        <R alias="K4" id="2215" />
        <R alias="K5" id="2217" />
        <R alias="K6" id="2219" />
        <R alias="K7" id="2223" />
        <R alias="K8" id="2221" />
        <R alias="CT0" id="1618" />
        <R alias="CT1" id="1619" />
        <R alias="CT2" id="1620" />
        <R alias="base" id="1621" />
      </ReferenceList>
    </ExplicitFormula>
    <ExplicitFormula id="2225">
      <Equation>F1*(1-F2)*(1-F3)</Equation>
      <ReferenceList>
        <R alias="F1" id="2203" />
        <R alias="F2" id="2205" />
        <R alias="F3" id="2207" />
      </ReferenceList>
    </ExplicitFormula>
    <ExplicitFormula id="2232">
      <Equation>PassiveRates_para+PassiveRates_trans-(ActiveRates_para+ActiveRates_trans)</Equation>
      <ReferenceList>
        <R alias="ActiveRates_para" id="2228" />
        <R alias="ActiveRates_trans" id="2229" />
        <R alias="PassiveRates_para" id="2230" />
        <R alias="PassiveRates_trans" id="2231" />
      </ReferenceList>
    </ExplicitFormula>
    <ExplicitFormula id="2234">
      <Equation>min(Solubility/MW ; M/Liquid)</Equation>
      <ReferenceList>
        <R alias="M" id="2197" />
        <R alias="Solubility" id="2200" />
        <R alias="MW" id="1647" />
        <R alias="Liquid" id="2142" />
      </ReferenceList>
    </ExplicitFormula>
    <ExplicitFormula id="2236">
      <Equation>OralDrugMass&gt;0.0 ?  MassAbsorbed/OralDrugMass : 0</Equation>
      <ReferenceList>
        <R alias="MassAbsorbed" id="2227" />
        <R alias="OralDrugMass" id="1767" />
      </ReferenceList>
    </ExplicitFormula>
    <ExplicitFormula id="2239">
      <Equation>V&gt;0 ? M/V : 0</Equation>
      <ReferenceList>
        <R alias="M" id="2237" />
        <R alias="V" id="2136" />
      </ReferenceList>
    </ExplicitFormula>
    <ExplicitFormula id="2241">
      <Equation>M/TotalDrugMass</Equation>
      <ReferenceList>
        <R alias="M" id="2237" />
        <R alias="TotalDrugMass" id="176" />
      </ReferenceList>
    </ExplicitFormula>
    <ExplicitFormula id="2244">
      <Equation>-(CP * kcat * V * K_water * C / (Km + K_water * C))</Equation>
      <ReferenceList>
        <R alias="V" id="2136" />
        <R alias="CP" id="2193" />
        <R alias="C" id="2198" />
        <R alias="K_water" id="2226" />
        <R alias="kcat" id="2242" />
        <R alias="Km" id="2243" />
      </ReferenceList>
    </ExplicitFormula>
    <ExplicitFormula id="2245">
      <Equation>CP * kcat * V * K_water * C / (Km + K_water * C)</Equation>
      <ReferenceList>
        <R alias="V" id="2136" />
        <R alias="CP" id="2193" />
        <R alias="C" id="2198" />
        <R alias="K_water" id="2226" />
        <R alias="kcat" id="2242" />
        <R alias="Km" id="2243" />
      </ReferenceList>
    </ExplicitFormula>
    <ExplicitFormula id="2247">
      <Equation>kcat * kcat_interaction_factor</Equation>
      <ReferenceList>
        <R alias="kcat_interaction_factor" id="2246" />
        <R alias="kcat" id="183" />
      </ReferenceList>
    </ExplicitFormula>
    <ExplicitFormula id="2249">
      <Equation>Km * Km_interaction_factor</Equation>
      <ReferenceList>
        <R alias="Km_interaction_factor" id="2248" />
        <R alias="Km" id="186" />
      </ReferenceList>
    </ExplicitFormula>
    <ExplicitFormula id="2254">
      <Equation>PI*(r1*r1+r1*r2+r2*r2)/3*L</Equation>
      <ReferenceList>
        <R alias="r2" id="2251" />
        <R alias="L" id="2252" />
        <R alias="r1" id="2253" />
      </ReferenceList>
    </ExplicitFormula>
    <ExplicitFormula id="2259">
      <Equation>(k_p*alpha_p*V_p+inflow-k*alpha*V)/(alpha*V)</Equation>
      <ReferenceList>
        <R alias="alpha" id="2256" />
        <R alias="k" id="2257" />
        <R alias="inflow" id="2258" />
        <R alias="V" id="2250" />
        <R alias="alpha_p" id="2143" />
        <R alias="k_p" id="2159" />
        <R alias="V_p" id="2136" />
      </ReferenceList>
    </ExplicitFormula>
    <ExplicitFormula id="2262">
      <Equation>r2_p0 + Height*r2_p1</Equation>
      <ReferenceList>
        <R alias="Height" id="64" />
        <R alias="r2_p0" id="2260" />
        <R alias="r2_p1" id="2261" />
      </ReferenceList>
    </ExplicitFormula>
    <ExplicitFormula id="2266">
      <Equation>Ageom*AeffFactor*AeffVariabilityFactor</Equation>
      <ReferenceList>
        <R alias="AeffFactor" id="2264" />
        <R alias="Ageom" id="2265" />
        <R alias="AeffVariabilityFactor" id="1543" />
      </ReferenceList>
    </ExplicitFormula>
    <ExplicitFormula id="2268">
      <Equation>(FillLevel&lt;0.9?1:1/(1+exp((FillLevel-1)/0.01)))</Equation>
      <ReferenceList>
        <R alias="FillLevel" id="2267" />
      </ReferenceList>
    </ExplicitFormula>
    <ExplicitFormula id="2270">
      <Equation>Liquid/V</Equation>
      <ReferenceList>
        <R alias="Liquid" id="2269" />
        <R alias="V" id="2250" />
      </ReferenceList>
    </ExplicitFormula>
    <ExplicitFormula id="2271">
      <Equation>PI*(r1+r2)*L</Equation>
      <ReferenceList>
        <R alias="r2" id="2251" />
        <R alias="L" id="2252" />
        <R alias="r1" id="2253" />
      </ReferenceList>
    </ExplicitFormula>
    <ExplicitFormula id="2274">
      <Equation>LuminalVelocity/LITT_fact</Equation>
      <ReferenceList>
        <R alias="LuminalVelocity" id="2272" />
        <R alias="LITT_fact" id="2273" />
      </ReferenceList>
    </ExplicitFormula>
    <ExplicitFormula id="2277">
      <Equation>L_p0 + Height*L_p1</Equation>
      <ReferenceList>
        <R alias="Height" id="64" />
        <R alias="L_p0" id="2275" />
        <R alias="L_p1" id="2276" />
      </ReferenceList>
    </ExplicitFormula>
    <ExplicitFormula id="2278">
      <Equation>V*SteadyStateFillLevel</Equation>
      <ReferenceList>
        <R alias="SteadyStateFillLevel" id="2256" />
        <R alias="V" id="2250" />
      </ReferenceList>
    </ExplicitFormula>
    <ExplicitFormula id="2280">
      <Equation>OralApplicationsEnabled ? LT_lil - LT_cae + Inflow*FillLevelFlag - Outflow*Liquid : 0</Equation>
      <ReferenceList>
        <R alias="Outflow" id="2255" />
        <R alias="FillLevelFlag" id="2161" />
        <R alias="Liquid" id="2269" />
        <R alias="LT_cae" id="2279" />
        <R alias="Inflow" id="2258" />
        <R alias="LT_lil" id="2146" />
        <R alias="OralApplicationsEnabled" id="1541" />
      </ReferenceList>
    </ExplicitFormula>
    <ExplicitFormula id="2282">
      <Equation>w*Liquid*FillLevelFlagNext</Equation>
      <ReferenceList>
        <R alias="w" id="2257" />
        <R alias="Liquid" id="2269" />
        <R alias="FillLevelFlagNext" id="2281" />
      </ReferenceList>
    </ExplicitFormula>
    <ExplicitFormula id="2285">
      <Equation>r1_p0 + Height*r1_p1</Equation>
      <ReferenceList>
        <R alias="Height" id="64" />
        <R alias="r1_p0" id="2283" />
        <R alias="r1_p1" id="2284" />
      </ReferenceList>
    </ExplicitFormula>
    <ExplicitFormula id="2286">
      <Equation>0*V</Equation>
      <ReferenceList>
        <R alias="V" id="2250" />
      </ReferenceList>
    </ExplicitFormula>
    <ExplicitFormula id="2291">
      <Equation>Thickness_p1 + Thickness_p2*(1-exp(Thickness_p3*Height))</Equation>
      <ReferenceList>
        <R alias="Height" id="64" />
        <R alias="Thickness_p1" id="2288" />
        <R alias="Thickness_p2" id="2289" />
        <R alias="Thickness_p3" id="2290" />
      </ReferenceList>
    </ExplicitFormula>
    <ExplicitFormula id="2293">
      <Equation>Volume</Equation>
      <ReferenceList>
        <R alias="Volume" id="2250" />
      </ReferenceList>
    </ExplicitFormula>
    <ExplicitFormula id="2296">
      <Equation>V_Intestine * 0.08470588</Equation>
      <ReferenceList>
        <R alias="V_Intestine" id="2295" />
      </ReferenceList>
    </ExplicitFormula>
    <ExplicitFormula id="2299">
      <Equation>1.8</Equation>
    </ExplicitFormula>
    <ExplicitFormula id="2302">
      <Equation>M_0</Equation>
      <ReferenceList>
        <R alias="M_0" id="2301" />
      </ReferenceList>
    </ExplicitFormula>
    <ExplicitFormula id="2305">
      <Equation>rel_exp_out * AF * f_onto * ProteinContainerVolume</Equation>
      <ReferenceList>
        <R alias="f_onto" id="2303" />
        <R alias="rel_exp_out" id="2304" />
        <R alias="AF" id="143" />
        <R alias="ProteinContainerVolume" id="2292" />
      </ReferenceList>
    </ExplicitFormula>
    <ExplicitFormula id="2308">
      <Equation>ln(2)/tHalf</Equation>
      <ReferenceList>
        <R alias="tHalf" id="2307" />
      </ReferenceList>
    </ExplicitFormula>
    <ExplicitFormula id="2310">
      <Equation>rel_exp_norm</Equation>
      <ReferenceList>
        <R alias="rel_exp_norm" id="2309" />
      </ReferenceList>
    </ExplicitFormula>
    <ExplicitFormula id="2313">
      <Equation>V&gt;0 ? M/V : 0</Equation>
      <ReferenceList>
        <R alias="M" id="2300" />
        <R alias="V" id="2250" />
      </ReferenceList>
    </ExplicitFormula>
    <ExplicitFormula id="2314">
      <Equation>f_onto</Equation>
      <ReferenceList>
        <R alias="f_onto" id="1604" />
      </ReferenceList>
    </ExplicitFormula>
    <ExplicitFormula id="2315">
      <Equation>tHalf</Equation>
      <ReferenceList>
        <R alias="tHalf" id="1602" />
      </ReferenceList>
    </ExplicitFormula>
    <ExplicitFormula id="2318">
      <Equation>V&gt;0 ? M/V : 0</Equation>
      <ReferenceList>
        <R alias="M" id="2316" />
        <R alias="V" id="2250" />
      </ReferenceList>
    </ExplicitFormula>
    <ExplicitFormula id="2323">
      <Equation>F1*F2*F3</Equation>
      <ReferenceList>
        <R alias="F1" id="2320" />
        <R alias="F2" id="2321" />
        <R alias="F3" id="2322" />
      </ReferenceList>
    </ExplicitFormula>
    <ExplicitFormula id="2329">
      <Equation>PassiveRates_para+PassiveRates_trans-(ActiveRates_para+ActiveRates_trans)</Equation>
      <ReferenceList>
        <R alias="ActiveRates_para" id="2325" />
        <R alias="ActiveRates_trans" id="2326" />
        <R alias="PassiveRates_para" id="2327" />
        <R alias="PassiveRates_trans" id="2328" />
      </ReferenceList>
    </ExplicitFormula>
    <ExplicitFormula id="2331">
      <Equation>CT0 != CT_NEUTRAL ?  1/(1+10^(CT0*(pKa_0-pH))) : 1</Equation>
      <ReferenceList>
        <R alias="CT0" id="1618" />
        <R alias="CT_NEUTRAL" id="1637" />
        <R alias="pKa_0" id="1642" />
        <R alias="pH" id="2298" />
      </ReferenceList>
    </ExplicitFormula>
    <ExplicitFormula id="2332">
      <Equation>CT2 != CT_NEUTRAL ?  1/(1+10^(CT2*(pKa_2-pH))) : 1</Equation>
      <ReferenceList>
        <R alias="CT2" id="1620" />
        <R alias="CT_NEUTRAL" id="1637" />
        <R alias="pKa_2" id="1638" />
        <R alias="pH" id="2298" />
      </ReferenceList>
    </ExplicitFormula>
    <ExplicitFormula id="2334">
      <Equation>(1-F1)*F2*F3</Equation>
      <ReferenceList>
        <R alias="F1" id="2320" />
        <R alias="F2" id="2321" />
        <R alias="F3" id="2322" />
      </ReferenceList>
    </ExplicitFormula>
    <ExplicitFormula id="2336">
      <Equation>F1*(1-F2)*F3</Equation>
      <ReferenceList>
        <R alias="F1" id="2320" />
        <R alias="F2" id="2321" />
        <R alias="F3" id="2322" />
      </ReferenceList>
    </ExplicitFormula>
    <ExplicitFormula id="2338">
      <Equation>F1*F2*(1-F3)</Equation>
      <ReferenceList>
        <R alias="F1" id="2320" />
        <R alias="F2" id="2321" />
        <R alias="F3" id="2322" />
      </ReferenceList>
    </ExplicitFormula>
    <ExplicitFormula id="2340">
      <Equation>(1-F1)*(1-F2)*F3</Equation>
      <ReferenceList>
        <R alias="F1" id="2320" />
        <R alias="F2" id="2321" />
        <R alias="F3" id="2322" />
      </ReferenceList>
    </ExplicitFormula>
    <ExplicitFormula id="2342">
      <Equation>(1-F1)*F2*(1-F3)</Equation>
      <ReferenceList>
        <R alias="F1" id="2320" />
        <R alias="F2" id="2321" />
        <R alias="F3" id="2322" />
      </ReferenceList>
    </ExplicitFormula>
    <ExplicitFormula id="2344">
      <Equation>F1*(1-F2)*(1-F3)</Equation>
      <ReferenceList>
        <R alias="F1" id="2320" />
        <R alias="F2" id="2321" />
        <R alias="F3" id="2322" />
      </ReferenceList>
    </ExplicitFormula>
    <ExplicitFormula id="2346">
      <Equation>(1-F1)*(1-F2)*(1-F3)</Equation>
      <ReferenceList>
        <R alias="F1" id="2320" />
        <R alias="F2" id="2321" />
        <R alias="F3" id="2322" />
      </ReferenceList>
    </ExplicitFormula>
    <ExplicitFormula id="2349">
      <Equation>Solubility * Solubility_pKa_REFpH_Factor / Solubility_pKa_pH_Factor</Equation>
      <ReferenceList>
        <R alias="Solubility_pKa_pH_Factor" id="2348" />
        <R alias="Solubility" id="1628" />
        <R alias="Solubility_pKa_REFpH_Factor" id="1629" />
      </ReferenceList>
    </ExplicitFormula>
    <ExplicitFormula id="2350">
      <Equation>K1+K2/base^(CT0^2)+K3/base^(CT1^2)+K4/base^(CT2^2)+K5/base^max(CT0+CT1;-CT0-CT1)+K6/base^max(CT0+CT2;-CT0-CT2)+K7/base^max(CT1+CT2;-CT1-CT2)+K8/base^max(CT0+CT1+CT2;-CT0-CT1-CT2)</Equation>
      <ReferenceList>
        <R alias="K1" id="2319" />
        <R alias="K2" id="2333" />
        <R alias="K3" id="2335" />
        <R alias="K4" id="2337" />
        <R alias="K5" id="2339" />
        <R alias="K6" id="2341" />
        <R alias="K7" id="2343" />
        <R alias="K8" id="2345" />
        <R alias="CT0" id="1618" />
        <R alias="CT1" id="1619" />
        <R alias="CT2" id="1620" />
        <R alias="base" id="1621" />
      </ReferenceList>
    </ExplicitFormula>
    <ExplicitFormula id="2351">
      <Equation>CT1 != CT_NEUTRAL ?  1/(1+10^(CT1*(pKa_1-pH))) : 1</Equation>
      <ReferenceList>
        <R alias="CT1" id="1619" />
        <R alias="CT_NEUTRAL" id="1637" />
        <R alias="pKa_1" id="1640" />
        <R alias="pH" id="2298" />
      </ReferenceList>
    </ExplicitFormula>
    <ExplicitFormula id="2353">
      <Equation>min(Solubility/MW ; M/Liquid)</Equation>
      <ReferenceList>
        <R alias="M" id="2316" />
        <R alias="Solubility" id="2347" />
        <R alias="MW" id="1647" />
        <R alias="Liquid" id="2269" />
      </ReferenceList>
    </ExplicitFormula>
    <ExplicitFormula id="2355">
      <Equation>OralDrugMass&gt;0.0 ?  MassAbsorbed/OralDrugMass : 0</Equation>
      <ReferenceList>
        <R alias="MassAbsorbed" id="2324" />
        <R alias="OralDrugMass" id="1767" />
      </ReferenceList>
    </ExplicitFormula>
    <ExplicitFormula id="2358">
      <Equation>V&gt;0 ? M/V : 0</Equation>
      <ReferenceList>
        <R alias="M" id="2356" />
        <R alias="V" id="2250" />
      </ReferenceList>
    </ExplicitFormula>
    <ExplicitFormula id="2360">
      <Equation>M/TotalDrugMass</Equation>
      <ReferenceList>
        <R alias="M" id="2356" />
        <R alias="TotalDrugMass" id="176" />
      </ReferenceList>
    </ExplicitFormula>
    <ExplicitFormula id="2363">
      <Equation>-(CP * kcat * V * K_water * C / (Km + K_water * C))</Equation>
      <ReferenceList>
        <R alias="V" id="2250" />
        <R alias="CP" id="2312" />
        <R alias="C" id="2317" />
        <R alias="K_water" id="2330" />
        <R alias="kcat" id="2361" />
        <R alias="Km" id="2362" />
      </ReferenceList>
    </ExplicitFormula>
    <ExplicitFormula id="2364">
      <Equation>CP * kcat * V * K_water * C / (Km + K_water * C)</Equation>
      <ReferenceList>
        <R alias="V" id="2250" />
        <R alias="CP" id="2312" />
        <R alias="C" id="2317" />
        <R alias="K_water" id="2330" />
        <R alias="kcat" id="2361" />
        <R alias="Km" id="2362" />
      </ReferenceList>
    </ExplicitFormula>
    <ExplicitFormula id="2366">
      <Equation>kcat * kcat_interaction_factor</Equation>
      <ReferenceList>
        <R alias="kcat_interaction_factor" id="2365" />
        <R alias="kcat" id="183" />
      </ReferenceList>
    </ExplicitFormula>
    <ExplicitFormula id="2368">
      <Equation>Km * Km_interaction_factor</Equation>
      <ReferenceList>
        <R alias="Km_interaction_factor" id="2367" />
        <R alias="Km" id="186" />
      </ReferenceList>
    </ExplicitFormula>
    <ExplicitFormula id="2373">
      <Equation>Thickness_p1 + Thickness_p2*(1-exp(Thickness_p3*Height))</Equation>
      <ReferenceList>
        <R alias="Height" id="64" />
        <R alias="Thickness_p1" id="2370" />
        <R alias="Thickness_p2" id="2371" />
        <R alias="Thickness_p3" id="2372" />
      </ReferenceList>
    </ExplicitFormula>
    <ExplicitFormula id="2378">
      <Equation>PI*(r1*r1+r1*r2+r2*r2)/3*L</Equation>
      <ReferenceList>
        <R alias="r2" id="2375" />
        <R alias="L" id="2376" />
        <R alias="r1" id="2377" />
      </ReferenceList>
    </ExplicitFormula>
    <ExplicitFormula id="2380">
      <Equation>V_Intestine * 0.15529412</Equation>
      <ReferenceList>
        <R alias="V_Intestine" id="2295" />
      </ReferenceList>
    </ExplicitFormula>
    <ExplicitFormula id="2382">
      <Equation>Volume</Equation>
      <ReferenceList>
        <R alias="Volume" id="2374" />
      </ReferenceList>
    </ExplicitFormula>
    <ExplicitFormula id="2385">
      <Equation>r1_p0 + Height*r1_p1</Equation>
      <ReferenceList>
        <R alias="Height" id="64" />
        <R alias="r1_p0" id="2383" />
        <R alias="r1_p1" id="2384" />
      </ReferenceList>
    </ExplicitFormula>
    <ExplicitFormula id="2390">
      <Equation>w*Liquid*FillLevelFlagNext</Equation>
      <ReferenceList>
        <R alias="w" id="2387" />
        <R alias="Liquid" id="2388" />
        <R alias="FillLevelFlagNext" id="2389" />
      </ReferenceList>
    </ExplicitFormula>
    <ExplicitFormula id="2392">
      <Equation>0.00098426*V</Equation>
      <ReferenceList>
        <R alias="V" id="2374" />
      </ReferenceList>
    </ExplicitFormula>
    <ExplicitFormula id="2395">
      <Equation>r2_p0 + Height*r2_p1</Equation>
      <ReferenceList>
        <R alias="Height" id="64" />
        <R alias="r2_p0" id="2393" />
        <R alias="r2_p1" id="2394" />
      </ReferenceList>
    </ExplicitFormula>
    <ExplicitFormula id="2397">
      <Equation>V*SteadyStateFillLevel</Equation>
      <ReferenceList>
        <R alias="SteadyStateFillLevel" id="2396" />
        <R alias="V" id="2374" />
      </ReferenceList>
    </ExplicitFormula>
    <ExplicitFormula id="2399">
      <Equation>OralApplicationsEnabled ? LT_cae - LT_colasc + Inflow*FillLevelFlag - Outflow*Liquid : 0</Equation>
      <ReferenceList>
        <R alias="Outflow" id="2398" />
        <R alias="FillLevelFlag" id="2281" />
        <R alias="Liquid" id="2388" />
        <R alias="LT_colasc" id="2386" />
        <R alias="Inflow" id="2391" />
        <R alias="LT_cae" id="2279" />
        <R alias="OralApplicationsEnabled" id="1541" />
      </ReferenceList>
    </ExplicitFormula>
    <ExplicitFormula id="2402">
      <Equation>L_p0 + Height*L_p1</Equation>
      <ReferenceList>
        <R alias="Height" id="64" />
        <R alias="L_p0" id="2400" />
        <R alias="L_p1" id="2401" />
      </ReferenceList>
    </ExplicitFormula>
    <ExplicitFormula id="2404">
      <Equation>LuminalVelocity/LITT_fact</Equation>
      <ReferenceList>
        <R alias="LuminalVelocity" id="2403" />
        <R alias="LITT_fact" id="2273" />
      </ReferenceList>
    </ExplicitFormula>
    <ExplicitFormula id="2406">
      <Equation>PI*(r1+r2)*L</Equation>
      <ReferenceList>
        <R alias="r2" id="2375" />
        <R alias="L" id="2376" />
        <R alias="r1" id="2377" />
      </ReferenceList>
    </ExplicitFormula>
    <ExplicitFormula id="2408">
      <Equation>Liquid/V</Equation>
      <ReferenceList>
        <R alias="Liquid" id="2388" />
        <R alias="V" id="2374" />
      </ReferenceList>
    </ExplicitFormula>
    <ExplicitFormula id="2411">
      <Equation>Ageom*AeffFactor*AeffVariabilityFactor</Equation>
      <ReferenceList>
        <R alias="AeffFactor" id="2410" />
        <R alias="Ageom" id="2405" />
        <R alias="AeffVariabilityFactor" id="1543" />
      </ReferenceList>
    </ExplicitFormula>
    <ExplicitFormula id="2412">
      <Equation>(k_p*alpha_p*V_p+inflow-k*alpha*V)/(alpha*V)</Equation>
      <ReferenceList>
        <R alias="alpha" id="2396" />
        <R alias="k" id="2387" />
        <R alias="inflow" id="2391" />
        <R alias="V" id="2374" />
        <R alias="alpha_p" id="2256" />
        <R alias="k_p" id="2257" />
        <R alias="V_p" id="2250" />
      </ReferenceList>
    </ExplicitFormula>
    <ExplicitFormula id="2413">
      <Equation>(FillLevel&lt;0.9?1:1/(1+exp((FillLevel-1)/0.01)))</Equation>
      <ReferenceList>
        <R alias="FillLevel" id="2407" />
      </ReferenceList>
    </ExplicitFormula>
    <ExplicitFormula id="2416">
      <Equation>2.5</Equation>
    </ExplicitFormula>
    <ExplicitFormula id="2419">
      <Equation>M_0</Equation>
      <ReferenceList>
        <R alias="M_0" id="2418" />
      </ReferenceList>
    </ExplicitFormula>
    <ExplicitFormula id="2422">
      <Equation>rel_exp_out * AF * f_onto * ProteinContainerVolume</Equation>
      <ReferenceList>
        <R alias="f_onto" id="2420" />
        <R alias="rel_exp_out" id="2421" />
        <R alias="AF" id="143" />
        <R alias="ProteinContainerVolume" id="2381" />
      </ReferenceList>
    </ExplicitFormula>
    <ExplicitFormula id="2425">
      <Equation>ln(2)/tHalf</Equation>
      <ReferenceList>
        <R alias="tHalf" id="2424" />
      </ReferenceList>
    </ExplicitFormula>
    <ExplicitFormula id="2427">
      <Equation>rel_exp_norm</Equation>
      <ReferenceList>
        <R alias="rel_exp_norm" id="2426" />
      </ReferenceList>
    </ExplicitFormula>
    <ExplicitFormula id="2430">
      <Equation>V&gt;0 ? M/V : 0</Equation>
      <ReferenceList>
        <R alias="M" id="2417" />
        <R alias="V" id="2374" />
      </ReferenceList>
    </ExplicitFormula>
    <ExplicitFormula id="2431">
      <Equation>tHalf</Equation>
      <ReferenceList>
        <R alias="tHalf" id="1602" />
      </ReferenceList>
    </ExplicitFormula>
    <ExplicitFormula id="2432">
      <Equation>f_onto</Equation>
      <ReferenceList>
        <R alias="f_onto" id="1604" />
      </ReferenceList>
    </ExplicitFormula>
    <ExplicitFormula id="2435">
      <Equation>V&gt;0 ? M/V : 0</Equation>
      <ReferenceList>
        <R alias="M" id="2433" />
        <R alias="V" id="2374" />
      </ReferenceList>
    </ExplicitFormula>
    <ExplicitFormula id="2441">
      <Equation>PassiveRates_para+PassiveRates_trans-(ActiveRates_para+ActiveRates_trans)</Equation>
      <ReferenceList>
        <R alias="ActiveRates_para" id="2437" />
        <R alias="ActiveRates_trans" id="2438" />
        <R alias="PassiveRates_para" id="2439" />
        <R alias="PassiveRates_trans" id="2440" />
      </ReferenceList>
    </ExplicitFormula>
    <ExplicitFormula id="2446">
      <Equation>(1-F1)*(1-F2)*(1-F3)</Equation>
      <ReferenceList>
        <R alias="F1" id="2443" />
        <R alias="F2" id="2444" />
        <R alias="F3" id="2445" />
      </ReferenceList>
    </ExplicitFormula>
    <ExplicitFormula id="2447">
      <Equation>CT0 != CT_NEUTRAL ?  1/(1+10^(CT0*(pKa_0-pH))) : 1</Equation>
      <ReferenceList>
        <R alias="CT0" id="1618" />
        <R alias="CT_NEUTRAL" id="1637" />
        <R alias="pKa_0" id="1642" />
        <R alias="pH" id="2414" />
      </ReferenceList>
    </ExplicitFormula>
    <ExplicitFormula id="2448">
      <Equation>CT1 != CT_NEUTRAL ?  1/(1+10^(CT1*(pKa_1-pH))) : 1</Equation>
      <ReferenceList>
        <R alias="CT1" id="1619" />
        <R alias="CT_NEUTRAL" id="1637" />
        <R alias="pKa_1" id="1640" />
        <R alias="pH" id="2414" />
      </ReferenceList>
    </ExplicitFormula>
    <ExplicitFormula id="2449">
      <Equation>CT2 != CT_NEUTRAL ?  1/(1+10^(CT2*(pKa_2-pH))) : 1</Equation>
      <ReferenceList>
        <R alias="CT2" id="1620" />
        <R alias="CT_NEUTRAL" id="1637" />
        <R alias="pKa_2" id="1638" />
        <R alias="pH" id="2414" />
      </ReferenceList>
    </ExplicitFormula>
    <ExplicitFormula id="2451">
      <Equation>F1*F2*F3</Equation>
      <ReferenceList>
        <R alias="F1" id="2443" />
        <R alias="F2" id="2444" />
        <R alias="F3" id="2445" />
      </ReferenceList>
    </ExplicitFormula>
    <ExplicitFormula id="2453">
      <Equation>(1-F1)*F2*F3</Equation>
      <ReferenceList>
        <R alias="F1" id="2443" />
        <R alias="F2" id="2444" />
        <R alias="F3" id="2445" />
      </ReferenceList>
    </ExplicitFormula>
    <ExplicitFormula id="2455">
      <Equation>F1*(1-F2)*F3</Equation>
      <ReferenceList>
        <R alias="F1" id="2443" />
        <R alias="F2" id="2444" />
        <R alias="F3" id="2445" />
      </ReferenceList>
    </ExplicitFormula>
    <ExplicitFormula id="2457">
      <Equation>F1*F2*(1-F3)</Equation>
      <ReferenceList>
        <R alias="F1" id="2443" />
        <R alias="F2" id="2444" />
        <R alias="F3" id="2445" />
      </ReferenceList>
    </ExplicitFormula>
    <ExplicitFormula id="2459">
      <Equation>(1-F1)*(1-F2)*F3</Equation>
      <ReferenceList>
        <R alias="F1" id="2443" />
        <R alias="F2" id="2444" />
        <R alias="F3" id="2445" />
      </ReferenceList>
    </ExplicitFormula>
    <ExplicitFormula id="2461">
      <Equation>F1*(1-F2)*(1-F3)</Equation>
      <ReferenceList>
        <R alias="F1" id="2443" />
        <R alias="F2" id="2444" />
        <R alias="F3" id="2445" />
      </ReferenceList>
    </ExplicitFormula>
    <ExplicitFormula id="2464">
      <Equation>Solubility * Solubility_pKa_REFpH_Factor / Solubility_pKa_pH_Factor</Equation>
      <ReferenceList>
        <R alias="Solubility_pKa_pH_Factor" id="2463" />
        <R alias="Solubility" id="1628" />
        <R alias="Solubility_pKa_REFpH_Factor" id="1629" />
      </ReferenceList>
    </ExplicitFormula>
    <ExplicitFormula id="2466">
      <Equation>K1+K2/base^(CT0^2)+K3/base^(CT1^2)+K4/base^(CT2^2)+K5/base^max(CT0+CT1;-CT0-CT1)+K6/base^max(CT0+CT2;-CT0-CT2)+K7/base^max(CT1+CT2;-CT1-CT2)+K8/base^max(CT0+CT1+CT2;-CT0-CT1-CT2)</Equation>
      <ReferenceList>
        <R alias="K1" id="2450" />
        <R alias="K2" id="2452" />
        <R alias="K3" id="2454" />
        <R alias="K4" id="2456" />
        <R alias="K5" id="2458" />
        <R alias="K6" id="2465" />
        <R alias="K7" id="2460" />
        <R alias="K8" id="2442" />
        <R alias="CT0" id="1618" />
        <R alias="CT1" id="1619" />
        <R alias="CT2" id="1620" />
        <R alias="base" id="1621" />
      </ReferenceList>
    </ExplicitFormula>
    <ExplicitFormula id="2467">
      <Equation>(1-F1)*F2*(1-F3)</Equation>
      <ReferenceList>
        <R alias="F1" id="2443" />
        <R alias="F2" id="2444" />
        <R alias="F3" id="2445" />
      </ReferenceList>
    </ExplicitFormula>
    <ExplicitFormula id="2470">
      <Equation>min(Solubility/MW ; M/Liquid)</Equation>
      <ReferenceList>
        <R alias="M" id="2433" />
        <R alias="Solubility" id="2462" />
        <R alias="MW" id="1647" />
        <R alias="Liquid" id="2388" />
      </ReferenceList>
    </ExplicitFormula>
    <ExplicitFormula id="2472">
      <Equation>OralDrugMass&gt;0.0 ?  MassAbsorbed/OralDrugMass : 0</Equation>
      <ReferenceList>
        <R alias="MassAbsorbed" id="2436" />
        <R alias="OralDrugMass" id="1767" />
      </ReferenceList>
    </ExplicitFormula>
    <ExplicitFormula id="2475">
      <Equation>V&gt;0 ? M/V : 0</Equation>
      <ReferenceList>
        <R alias="M" id="2473" />
        <R alias="V" id="2374" />
      </ReferenceList>
    </ExplicitFormula>
    <ExplicitFormula id="2477">
      <Equation>M/TotalDrugMass</Equation>
      <ReferenceList>
        <R alias="M" id="2473" />
        <R alias="TotalDrugMass" id="176" />
      </ReferenceList>
    </ExplicitFormula>
    <ExplicitFormula id="2480">
      <Equation>-(CP * kcat * V * K_water * C / (Km + K_water * C))</Equation>
      <ReferenceList>
        <R alias="V" id="2374" />
        <R alias="CP" id="2429" />
        <R alias="C" id="2434" />
        <R alias="K_water" id="2468" />
        <R alias="kcat" id="2478" />
        <R alias="Km" id="2479" />
      </ReferenceList>
    </ExplicitFormula>
    <ExplicitFormula id="2481">
      <Equation>CP * kcat * V * K_water * C / (Km + K_water * C)</Equation>
      <ReferenceList>
        <R alias="V" id="2374" />
        <R alias="CP" id="2429" />
        <R alias="C" id="2434" />
        <R alias="K_water" id="2468" />
        <R alias="kcat" id="2478" />
        <R alias="Km" id="2479" />
      </ReferenceList>
    </ExplicitFormula>
    <ExplicitFormula id="2483">
      <Equation>kcat * kcat_interaction_factor</Equation>
      <ReferenceList>
        <R alias="kcat_interaction_factor" id="2482" />
        <R alias="kcat" id="183" />
      </ReferenceList>
    </ExplicitFormula>
    <ExplicitFormula id="2485">
      <Equation>Km * Km_interaction_factor</Equation>
      <ReferenceList>
        <R alias="Km_interaction_factor" id="2484" />
        <R alias="Km" id="186" />
      </ReferenceList>
    </ExplicitFormula>
    <ExplicitFormula id="2489">
      <Equation>V*SteadyStateFillLevel</Equation>
      <ReferenceList>
        <R alias="SteadyStateFillLevel" id="2487" />
        <R alias="V" id="2488" />
      </ReferenceList>
    </ExplicitFormula>
    <ExplicitFormula id="2493">
      <Equation>OralApplicationsEnabled ? LT_colasc - LT_coltrans + Inflow*FillLevelFlag - Outflow*Liquid : 0</Equation>
      <ReferenceList>
        <R alias="Outflow" id="2490" />
        <R alias="FillLevelFlag" id="2389" />
        <R alias="Liquid" id="2486" />
        <R alias="LT_coltrans" id="2491" />
        <R alias="Inflow" id="2492" />
        <R alias="LT_colasc" id="2386" />
        <R alias="OralApplicationsEnabled" id="1541" />
      </ReferenceList>
    </ExplicitFormula>
    <ExplicitFormula id="2495">
      <Equation>(k_p*alpha_p*V_p+inflow-k*alpha*V)/(alpha*V)</Equation>
      <ReferenceList>
        <R alias="alpha" id="2487" />
        <R alias="k" id="2494" />
        <R alias="inflow" id="2492" />
        <R alias="V" id="2488" />
        <R alias="alpha_p" id="2396" />
        <R alias="k_p" id="2387" />
        <R alias="V_p" id="2374" />
      </ReferenceList>
    </ExplicitFormula>
    <ExplicitFormula id="2499">
      <Equation>r2_p0 + Height*r2_p1</Equation>
      <ReferenceList>
        <R alias="Height" id="64" />
        <R alias="r2_p0" id="2497" />
        <R alias="r2_p1" id="2498" />
      </ReferenceList>
    </ExplicitFormula>
    <ExplicitFormula id="2501">
      <Equation>(FillLevel&lt;0.9?1:1/(1+exp((FillLevel-1)/0.01)))</Equation>
      <ReferenceList>
        <R alias="FillLevel" id="2500" />
      </ReferenceList>
    </ExplicitFormula>
    <ExplicitFormula id="2505">
      <Equation>PI*(r1+r2)*L</Equation>
      <ReferenceList>
        <R alias="r2" id="2496" />
        <R alias="L" id="2503" />
        <R alias="r1" id="2504" />
      </ReferenceList>
    </ExplicitFormula>
    <ExplicitFormula id="2507">
      <Equation>Volume</Equation>
      <ReferenceList>
        <R alias="Volume" id="2488" />
      </ReferenceList>
    </ExplicitFormula>
    <ExplicitFormula id="2509">
      <Equation>V_Intestine * 0.32</Equation>
      <ReferenceList>
        <R alias="V_Intestine" id="2295" />
      </ReferenceList>
    </ExplicitFormula>
    <ExplicitFormula id="2511">
      <Equation>LuminalVelocity/LITT_fact</Equation>
      <ReferenceList>
        <R alias="LuminalVelocity" id="2510" />
        <R alias="LITT_fact" id="2273" />
      </ReferenceList>
    </ExplicitFormula>
    <ExplicitFormula id="2512">
      <Equation>PI*(r1*r1+r1*r2+r2*r2)/3*L</Equation>
      <ReferenceList>
        <R alias="r2" id="2496" />
        <R alias="L" id="2503" />
        <R alias="r1" id="2504" />
      </ReferenceList>
    </ExplicitFormula>
    <ExplicitFormula id="2515">
      <Equation>L_p0 + Height*L_p1</Equation>
      <ReferenceList>
        <R alias="Height" id="64" />
        <R alias="L_p0" id="2513" />
        <R alias="L_p1" id="2514" />
      </ReferenceList>
    </ExplicitFormula>
    <ExplicitFormula id="2520">
      <Equation>Thickness_p1 + Thickness_p2*(1-exp(Thickness_p3*Height))</Equation>
      <ReferenceList>
        <R alias="Height" id="64" />
        <R alias="Thickness_p1" id="2517" />
        <R alias="Thickness_p2" id="2518" />
        <R alias="Thickness_p3" id="2519" />
      </ReferenceList>
    </ExplicitFormula>
    <ExplicitFormula id="2521">
      <Equation>0.00020285*V</Equation>
      <ReferenceList>
        <R alias="V" id="2488" />
      </ReferenceList>
    </ExplicitFormula>
    <ExplicitFormula id="2524">
      <Equation>r1_p0 + Height*r1_p1</Equation>
      <ReferenceList>
        <R alias="Height" id="64" />
        <R alias="r1_p0" id="2522" />
        <R alias="r1_p1" id="2523" />
      </ReferenceList>
    </ExplicitFormula>
    <ExplicitFormula id="2526">
      <Equation>w*Liquid*FillLevelFlagNext</Equation>
      <ReferenceList>
        <R alias="w" id="2494" />
        <R alias="Liquid" id="2486" />
        <R alias="FillLevelFlagNext" id="2525" />
      </ReferenceList>
    </ExplicitFormula>
    <ExplicitFormula id="2529">
      <Equation>Ageom*AeffFactor*AeffVariabilityFactor</Equation>
      <ReferenceList>
        <R alias="AeffFactor" id="2528" />
        <R alias="Ageom" id="2502" />
        <R alias="AeffVariabilityFactor" id="1543" />
      </ReferenceList>
    </ExplicitFormula>
    <ExplicitFormula id="2530">
      <Equation>Liquid/V</Equation>
      <ReferenceList>
        <R alias="Liquid" id="2486" />
        <R alias="V" id="2488" />
      </ReferenceList>
    </ExplicitFormula>
    <ExplicitFormula id="2533">
      <Equation>2.5</Equation>
    </ExplicitFormula>
    <ExplicitFormula id="2536">
      <Equation>M_0</Equation>
      <ReferenceList>
        <R alias="M_0" id="2535" />
      </ReferenceList>
    </ExplicitFormula>
    <ExplicitFormula id="2539">
      <Equation>rel_exp_out * AF * f_onto * ProteinContainerVolume</Equation>
      <ReferenceList>
        <R alias="f_onto" id="2537" />
        <R alias="rel_exp_out" id="2538" />
        <R alias="AF" id="143" />
        <R alias="ProteinContainerVolume" id="2506" />
      </ReferenceList>
    </ExplicitFormula>
    <ExplicitFormula id="2542">
      <Equation>ln(2)/tHalf</Equation>
      <ReferenceList>
        <R alias="tHalf" id="2541" />
      </ReferenceList>
    </ExplicitFormula>
    <ExplicitFormula id="2544">
      <Equation>rel_exp_norm</Equation>
      <ReferenceList>
        <R alias="rel_exp_norm" id="2543" />
      </ReferenceList>
    </ExplicitFormula>
    <ExplicitFormula id="2547">
      <Equation>V&gt;0 ? M/V : 0</Equation>
      <ReferenceList>
        <R alias="M" id="2534" />
        <R alias="V" id="2488" />
      </ReferenceList>
    </ExplicitFormula>
    <ExplicitFormula id="2548">
      <Equation>f_onto</Equation>
      <ReferenceList>
        <R alias="f_onto" id="1604" />
      </ReferenceList>
    </ExplicitFormula>
    <ExplicitFormula id="2549">
      <Equation>tHalf</Equation>
      <ReferenceList>
        <R alias="tHalf" id="1602" />
      </ReferenceList>
    </ExplicitFormula>
    <ExplicitFormula id="2552">
      <Equation>V&gt;0 ? M/V : 0</Equation>
      <ReferenceList>
        <R alias="M" id="2550" />
        <R alias="V" id="2488" />
      </ReferenceList>
    </ExplicitFormula>
    <ExplicitFormula id="2557">
      <Equation>(1-F1)*F2*(1-F3)</Equation>
      <ReferenceList>
        <R alias="F1" id="2554" />
        <R alias="F2" id="2555" />
        <R alias="F3" id="2556" />
      </ReferenceList>
    </ExplicitFormula>
    <ExplicitFormula id="2563">
      <Equation>PassiveRates_para+PassiveRates_trans-(ActiveRates_para+ActiveRates_trans)</Equation>
      <ReferenceList>
        <R alias="ActiveRates_para" id="2559" />
        <R alias="ActiveRates_trans" id="2560" />
        <R alias="PassiveRates_para" id="2561" />
        <R alias="PassiveRates_trans" id="2562" />
      </ReferenceList>
    </ExplicitFormula>
    <ExplicitFormula id="2565">
      <Equation>CT0 != CT_NEUTRAL ?  1/(1+10^(CT0*(pKa_0-pH))) : 1</Equation>
      <ReferenceList>
        <R alias="CT0" id="1618" />
        <R alias="CT_NEUTRAL" id="1637" />
        <R alias="pKa_0" id="1642" />
        <R alias="pH" id="2531" />
      </ReferenceList>
    </ExplicitFormula>
    <ExplicitFormula id="2566">
      <Equation>CT1 != CT_NEUTRAL ?  1/(1+10^(CT1*(pKa_1-pH))) : 1</Equation>
      <ReferenceList>
        <R alias="CT1" id="1619" />
        <R alias="CT_NEUTRAL" id="1637" />
        <R alias="pKa_1" id="1640" />
        <R alias="pH" id="2531" />
      </ReferenceList>
    </ExplicitFormula>
    <ExplicitFormula id="2567">
      <Equation>CT2 != CT_NEUTRAL ?  1/(1+10^(CT2*(pKa_2-pH))) : 1</Equation>
      <ReferenceList>
        <R alias="CT2" id="1620" />
        <R alias="CT_NEUTRAL" id="1637" />
        <R alias="pKa_2" id="1638" />
        <R alias="pH" id="2531" />
      </ReferenceList>
    </ExplicitFormula>
    <ExplicitFormula id="2569">
      <Equation>F1*F2*F3</Equation>
      <ReferenceList>
        <R alias="F1" id="2554" />
        <R alias="F2" id="2555" />
        <R alias="F3" id="2556" />
      </ReferenceList>
    </ExplicitFormula>
    <ExplicitFormula id="2571">
      <Equation>(1-F1)*F2*F3</Equation>
      <ReferenceList>
        <R alias="F1" id="2554" />
        <R alias="F2" id="2555" />
        <R alias="F3" id="2556" />
      </ReferenceList>
    </ExplicitFormula>
    <ExplicitFormula id="2573">
      <Equation>F1*(1-F2)*F3</Equation>
      <ReferenceList>
        <R alias="F1" id="2554" />
        <R alias="F2" id="2555" />
        <R alias="F3" id="2556" />
      </ReferenceList>
    </ExplicitFormula>
    <ExplicitFormula id="2575">
      <Equation>(1-F1)*(1-F2)*F3</Equation>
      <ReferenceList>
        <R alias="F1" id="2554" />
        <R alias="F2" id="2555" />
        <R alias="F3" id="2556" />
      </ReferenceList>
    </ExplicitFormula>
    <ExplicitFormula id="2577">
      <Equation>F1*(1-F2)*(1-F3)</Equation>
      <ReferenceList>
        <R alias="F1" id="2554" />
        <R alias="F2" id="2555" />
        <R alias="F3" id="2556" />
      </ReferenceList>
    </ExplicitFormula>
    <ExplicitFormula id="2579">
      <Equation>(1-F1)*(1-F2)*(1-F3)</Equation>
      <ReferenceList>
        <R alias="F1" id="2554" />
        <R alias="F2" id="2555" />
        <R alias="F3" id="2556" />
      </ReferenceList>
    </ExplicitFormula>
    <ExplicitFormula id="2582">
      <Equation>Solubility * Solubility_pKa_REFpH_Factor / Solubility_pKa_pH_Factor</Equation>
      <ReferenceList>
        <R alias="Solubility_pKa_pH_Factor" id="2581" />
        <R alias="Solubility" id="1628" />
        <R alias="Solubility_pKa_REFpH_Factor" id="1629" />
      </ReferenceList>
    </ExplicitFormula>
    <ExplicitFormula id="2584">
      <Equation>K1+K2/base^(CT0^2)+K3/base^(CT1^2)+K4/base^(CT2^2)+K5/base^max(CT0+CT1;-CT0-CT1)+K6/base^max(CT0+CT2;-CT0-CT2)+K7/base^max(CT1+CT2;-CT1-CT2)+K8/base^max(CT0+CT1+CT2;-CT0-CT1-CT2)</Equation>
      <ReferenceList>
        <R alias="K1" id="2568" />
        <R alias="K2" id="2570" />
        <R alias="K3" id="2572" />
        <R alias="K4" id="2583" />
        <R alias="K5" id="2574" />
        <R alias="K6" id="2553" />
        <R alias="K7" id="2576" />
        <R alias="K8" id="2578" />
        <R alias="CT0" id="1618" />
        <R alias="CT1" id="1619" />
        <R alias="CT2" id="1620" />
        <R alias="base" id="1621" />
      </ReferenceList>
    </ExplicitFormula>
    <ExplicitFormula id="2585">
      <Equation>F1*F2*(1-F3)</Equation>
      <ReferenceList>
        <R alias="F1" id="2554" />
        <R alias="F2" id="2555" />
        <R alias="F3" id="2556" />
      </ReferenceList>
    </ExplicitFormula>
    <ExplicitFormula id="2587">
      <Equation>min(Solubility/MW ; M/Liquid)</Equation>
      <ReferenceList>
        <R alias="M" id="2550" />
        <R alias="Solubility" id="2580" />
        <R alias="MW" id="1647" />
        <R alias="Liquid" id="2486" />
      </ReferenceList>
    </ExplicitFormula>
    <ExplicitFormula id="2589">
      <Equation>OralDrugMass&gt;0.0 ?  MassAbsorbed/OralDrugMass : 0</Equation>
      <ReferenceList>
        <R alias="MassAbsorbed" id="2558" />
        <R alias="OralDrugMass" id="1767" />
      </ReferenceList>
    </ExplicitFormula>
    <ExplicitFormula id="2592">
      <Equation>V&gt;0 ? M/V : 0</Equation>
      <ReferenceList>
        <R alias="M" id="2590" />
        <R alias="V" id="2488" />
      </ReferenceList>
    </ExplicitFormula>
    <ExplicitFormula id="2594">
      <Equation>M/TotalDrugMass</Equation>
      <ReferenceList>
        <R alias="M" id="2590" />
        <R alias="TotalDrugMass" id="176" />
      </ReferenceList>
    </ExplicitFormula>
    <ExplicitFormula id="2597">
      <Equation>-(CP * kcat * V * K_water * C / (Km + K_water * C))</Equation>
      <ReferenceList>
        <R alias="V" id="2488" />
        <R alias="CP" id="2546" />
        <R alias="C" id="2551" />
        <R alias="K_water" id="2564" />
        <R alias="kcat" id="2595" />
        <R alias="Km" id="2596" />
      </ReferenceList>
    </ExplicitFormula>
    <ExplicitFormula id="2598">
      <Equation>CP * kcat * V * K_water * C / (Km + K_water * C)</Equation>
      <ReferenceList>
        <R alias="V" id="2488" />
        <R alias="CP" id="2546" />
        <R alias="C" id="2551" />
        <R alias="K_water" id="2564" />
        <R alias="kcat" id="2595" />
        <R alias="Km" id="2596" />
      </ReferenceList>
    </ExplicitFormula>
    <ExplicitFormula id="2600">
      <Equation>kcat * kcat_interaction_factor</Equation>
      <ReferenceList>
        <R alias="kcat_interaction_factor" id="2599" />
        <R alias="kcat" id="183" />
      </ReferenceList>
    </ExplicitFormula>
    <ExplicitFormula id="2602">
      <Equation>Km * Km_interaction_factor</Equation>
      <ReferenceList>
        <R alias="Km_interaction_factor" id="2601" />
        <R alias="Km" id="186" />
      </ReferenceList>
    </ExplicitFormula>
    <ExplicitFormula id="2606">
      <Equation>Ageom*AeffFactor*AeffVariabilityFactor</Equation>
      <ReferenceList>
        <R alias="AeffFactor" id="2604" />
        <R alias="Ageom" id="2605" />
        <R alias="AeffVariabilityFactor" id="1543" />
      </ReferenceList>
    </ExplicitFormula>
    <ExplicitFormula id="2610">
      <Equation>r2_p0 + Height*r2_p1</Equation>
      <ReferenceList>
        <R alias="Height" id="64" />
        <R alias="r2_p0" id="2608" />
        <R alias="r2_p1" id="2609" />
      </ReferenceList>
    </ExplicitFormula>
    <ExplicitFormula id="2616">
      <Equation>(k_p*alpha_p*V_p+inflow-k*alpha*V)/(alpha*V)</Equation>
      <ReferenceList>
        <R alias="alpha" id="2612" />
        <R alias="k" id="2613" />
        <R alias="inflow" id="2614" />
        <R alias="V" id="2615" />
        <R alias="alpha_p" id="2487" />
        <R alias="k_p" id="2494" />
        <R alias="V_p" id="2488" />
      </ReferenceList>
    </ExplicitFormula>
    <ExplicitFormula id="2619">
      <Equation>PI*(r1+r2)*L</Equation>
      <ReferenceList>
        <R alias="r2" id="2607" />
        <R alias="L" id="2617" />
        <R alias="r1" id="2618" />
      </ReferenceList>
    </ExplicitFormula>
    <ExplicitFormula id="2621">
      <Equation>(FillLevel&lt;0.9?1:1/(1+exp((FillLevel-1)/0.01)))</Equation>
      <ReferenceList>
        <R alias="FillLevel" id="2620" />
      </ReferenceList>
    </ExplicitFormula>
    <ExplicitFormula id="2622">
      <Equation>0.00023004*V</Equation>
      <ReferenceList>
        <R alias="V" id="2615" />
      </ReferenceList>
    </ExplicitFormula>
    <ExplicitFormula id="2624">
      <Equation>V_Intestine * 0.24</Equation>
      <ReferenceList>
        <R alias="V_Intestine" id="2295" />
      </ReferenceList>
    </ExplicitFormula>
    <ExplicitFormula id="2625">
      <Equation>PI*(r1*r1+r1*r2+r2*r2)/3*L</Equation>
      <ReferenceList>
        <R alias="r2" id="2607" />
        <R alias="L" id="2617" />
        <R alias="r1" id="2618" />
      </ReferenceList>
    </ExplicitFormula>
    <ExplicitFormula id="2630">
      <Equation>Thickness_p1 + Thickness_p2*(1-exp(Thickness_p3*Height))</Equation>
      <ReferenceList>
        <R alias="Height" id="64" />
        <R alias="Thickness_p1" id="2627" />
        <R alias="Thickness_p2" id="2628" />
        <R alias="Thickness_p3" id="2629" />
      </ReferenceList>
    </ExplicitFormula>
    <ExplicitFormula id="2633">
      <Equation>r1_p0 + Height*r1_p1</Equation>
      <ReferenceList>
        <R alias="Height" id="64" />
        <R alias="r1_p0" id="2631" />
        <R alias="r1_p1" id="2632" />
      </ReferenceList>
    </ExplicitFormula>
    <ExplicitFormula id="2637">
      <Equation>w*Liquid*FillLevelFlagNext</Equation>
      <ReferenceList>
        <R alias="w" id="2613" />
        <R alias="Liquid" id="2635" />
        <R alias="FillLevelFlagNext" id="2636" />
      </ReferenceList>
    </ExplicitFormula>
    <ExplicitFormula id="2638">
      <Equation>V*SteadyStateFillLevel</Equation>
      <ReferenceList>
        <R alias="SteadyStateFillLevel" id="2612" />
        <R alias="V" id="2615" />
      </ReferenceList>
    </ExplicitFormula>
    <ExplicitFormula id="2639">
      <Equation>OralApplicationsEnabled ? LT_coltrans - LT_coldesc + Inflow*FillLevelFlag - Outflow*Liquid : 0</Equation>
      <ReferenceList>
        <R alias="Outflow" id="2611" />
        <R alias="FillLevelFlag" id="2525" />
        <R alias="Liquid" id="2635" />
        <R alias="LT_coldesc" id="2634" />
        <R alias="Inflow" id="2614" />
        <R alias="LT_coltrans" id="2491" />
        <R alias="OralApplicationsEnabled" id="1541" />
      </ReferenceList>
    </ExplicitFormula>
    <ExplicitFormula id="2642">
      <Equation>L_p0 + Height*L_p1</Equation>
      <ReferenceList>
        <R alias="Height" id="64" />
        <R alias="L_p0" id="2640" />
        <R alias="L_p1" id="2641" />
      </ReferenceList>
    </ExplicitFormula>
    <ExplicitFormula id="2644">
      <Equation>LuminalVelocity/LITT_fact</Equation>
      <ReferenceList>
        <R alias="LuminalVelocity" id="2643" />
        <R alias="LITT_fact" id="2273" />
      </ReferenceList>
    </ExplicitFormula>
    <ExplicitFormula id="2645">
      <Equation>Liquid/V</Equation>
      <ReferenceList>
        <R alias="Liquid" id="2635" />
        <R alias="V" id="2615" />
      </ReferenceList>
    </ExplicitFormula>
    <ExplicitFormula id="2647">
      <Equation>Volume</Equation>
      <ReferenceList>
        <R alias="Volume" id="2615" />
      </ReferenceList>
    </ExplicitFormula>
    <ExplicitFormula id="2650">
      <Equation>2.5</Equation>
    </ExplicitFormula>
    <ExplicitFormula id="2653">
      <Equation>M_0</Equation>
      <ReferenceList>
        <R alias="M_0" id="2652" />
      </ReferenceList>
    </ExplicitFormula>
    <ExplicitFormula id="2656">
      <Equation>rel_exp_out * AF * f_onto * ProteinContainerVolume</Equation>
      <ReferenceList>
        <R alias="f_onto" id="2654" />
        <R alias="rel_exp_out" id="2655" />
        <R alias="AF" id="143" />
        <R alias="ProteinContainerVolume" id="2646" />
      </ReferenceList>
    </ExplicitFormula>
    <ExplicitFormula id="2659">
      <Equation>ln(2)/tHalf</Equation>
      <ReferenceList>
        <R alias="tHalf" id="2658" />
      </ReferenceList>
    </ExplicitFormula>
    <ExplicitFormula id="2661">
      <Equation>rel_exp_norm</Equation>
      <ReferenceList>
        <R alias="rel_exp_norm" id="2660" />
      </ReferenceList>
    </ExplicitFormula>
    <ExplicitFormula id="2664">
      <Equation>V&gt;0 ? M/V : 0</Equation>
      <ReferenceList>
        <R alias="M" id="2651" />
        <R alias="V" id="2615" />
      </ReferenceList>
    </ExplicitFormula>
    <ExplicitFormula id="2665">
      <Equation>tHalf</Equation>
      <ReferenceList>
        <R alias="tHalf" id="1602" />
      </ReferenceList>
    </ExplicitFormula>
    <ExplicitFormula id="2666">
      <Equation>f_onto</Equation>
      <ReferenceList>
        <R alias="f_onto" id="1604" />
      </ReferenceList>
    </ExplicitFormula>
    <ExplicitFormula id="2669">
      <Equation>V&gt;0 ? M/V : 0</Equation>
      <ReferenceList>
        <R alias="M" id="2667" />
        <R alias="V" id="2615" />
      </ReferenceList>
    </ExplicitFormula>
    <ExplicitFormula id="2674">
      <Equation>(1-F1)*(1-F2)*F3</Equation>
      <ReferenceList>
        <R alias="F1" id="2671" />
        <R alias="F2" id="2672" />
        <R alias="F3" id="2673" />
      </ReferenceList>
    </ExplicitFormula>
    <ExplicitFormula id="2676">
      <Equation>(1-F1)*F2*(1-F3)</Equation>
      <ReferenceList>
        <R alias="F1" id="2671" />
        <R alias="F2" id="2672" />
        <R alias="F3" id="2673" />
      </ReferenceList>
    </ExplicitFormula>
    <ExplicitFormula id="2678">
      <Equation>F1*(1-F2)*(1-F3)</Equation>
      <ReferenceList>
        <R alias="F1" id="2671" />
        <R alias="F2" id="2672" />
        <R alias="F3" id="2673" />
      </ReferenceList>
    </ExplicitFormula>
    <ExplicitFormula id="2680">
      <Equation>(1-F1)*(1-F2)*(1-F3)</Equation>
      <ReferenceList>
        <R alias="F1" id="2671" />
        <R alias="F2" id="2672" />
        <R alias="F3" id="2673" />
      </ReferenceList>
    </ExplicitFormula>
    <ExplicitFormula id="2683">
      <Equation>Solubility * Solubility_pKa_REFpH_Factor / Solubility_pKa_pH_Factor</Equation>
      <ReferenceList>
        <R alias="Solubility_pKa_pH_Factor" id="2682" />
        <R alias="Solubility" id="1628" />
        <R alias="Solubility_pKa_REFpH_Factor" id="1629" />
      </ReferenceList>
    </ExplicitFormula>
    <ExplicitFormula id="2688">
      <Equation>K1+K2/base^(CT0^2)+K3/base^(CT1^2)+K4/base^(CT2^2)+K5/base^max(CT0+CT1;-CT0-CT1)+K6/base^max(CT0+CT2;-CT0-CT2)+K7/base^max(CT1+CT2;-CT1-CT2)+K8/base^max(CT0+CT1+CT2;-CT0-CT1-CT2)</Equation>
      <ReferenceList>
        <R alias="K1" id="2684" />
        <R alias="K2" id="2685" />
        <R alias="K3" id="2686" />
        <R alias="K4" id="2687" />
        <R alias="K5" id="2670" />
        <R alias="K6" id="2675" />
        <R alias="K7" id="2677" />
        <R alias="K8" id="2679" />
        <R alias="CT0" id="1618" />
        <R alias="CT1" id="1619" />
        <R alias="CT2" id="1620" />
        <R alias="base" id="1621" />
      </ReferenceList>
    </ExplicitFormula>
    <ExplicitFormula id="2689">
      <Equation>F1*(1-F2)*F3</Equation>
      <ReferenceList>
        <R alias="F1" id="2671" />
        <R alias="F2" id="2672" />
        <R alias="F3" id="2673" />
      </ReferenceList>
    </ExplicitFormula>
    <ExplicitFormula id="2690">
      <Equation>(1-F1)*F2*F3</Equation>
      <ReferenceList>
        <R alias="F1" id="2671" />
        <R alias="F2" id="2672" />
        <R alias="F3" id="2673" />
      </ReferenceList>
    </ExplicitFormula>
    <ExplicitFormula id="2691">
      <Equation>F1*F2*(1-F3)</Equation>
      <ReferenceList>
        <R alias="F1" id="2671" />
        <R alias="F2" id="2672" />
        <R alias="F3" id="2673" />
      </ReferenceList>
    </ExplicitFormula>
    <ExplicitFormula id="2697">
      <Equation>PassiveRates_para+PassiveRates_trans-(ActiveRates_para+ActiveRates_trans)</Equation>
      <ReferenceList>
        <R alias="ActiveRates_para" id="2693" />
        <R alias="ActiveRates_trans" id="2694" />
        <R alias="PassiveRates_para" id="2695" />
        <R alias="PassiveRates_trans" id="2696" />
      </ReferenceList>
    </ExplicitFormula>
    <ExplicitFormula id="2699">
      <Equation>CT0 != CT_NEUTRAL ?  1/(1+10^(CT0*(pKa_0-pH))) : 1</Equation>
      <ReferenceList>
        <R alias="CT0" id="1618" />
        <R alias="CT_NEUTRAL" id="1637" />
        <R alias="pKa_0" id="1642" />
        <R alias="pH" id="2648" />
      </ReferenceList>
    </ExplicitFormula>
    <ExplicitFormula id="2700">
      <Equation>CT1 != CT_NEUTRAL ?  1/(1+10^(CT1*(pKa_1-pH))) : 1</Equation>
      <ReferenceList>
        <R alias="CT1" id="1619" />
        <R alias="CT_NEUTRAL" id="1637" />
        <R alias="pKa_1" id="1640" />
        <R alias="pH" id="2648" />
      </ReferenceList>
    </ExplicitFormula>
    <ExplicitFormula id="2701">
      <Equation>CT2 != CT_NEUTRAL ?  1/(1+10^(CT2*(pKa_2-pH))) : 1</Equation>
      <ReferenceList>
        <R alias="CT2" id="1620" />
        <R alias="CT_NEUTRAL" id="1637" />
        <R alias="pKa_2" id="1638" />
        <R alias="pH" id="2648" />
      </ReferenceList>
    </ExplicitFormula>
    <ExplicitFormula id="2702">
      <Equation>F1*F2*F3</Equation>
      <ReferenceList>
        <R alias="F1" id="2671" />
        <R alias="F2" id="2672" />
        <R alias="F3" id="2673" />
      </ReferenceList>
    </ExplicitFormula>
    <ExplicitFormula id="2704">
      <Equation>min(Solubility/MW ; M/Liquid)</Equation>
      <ReferenceList>
        <R alias="M" id="2667" />
        <R alias="Solubility" id="2681" />
        <R alias="MW" id="1647" />
        <R alias="Liquid" id="2635" />
      </ReferenceList>
    </ExplicitFormula>
    <ExplicitFormula id="2706">
      <Equation>OralDrugMass&gt;0.0 ?  MassAbsorbed/OralDrugMass : 0</Equation>
      <ReferenceList>
        <R alias="MassAbsorbed" id="2692" />
        <R alias="OralDrugMass" id="1767" />
      </ReferenceList>
    </ExplicitFormula>
    <ExplicitFormula id="2709">
      <Equation>V&gt;0 ? M/V : 0</Equation>
      <ReferenceList>
        <R alias="M" id="2707" />
        <R alias="V" id="2615" />
      </ReferenceList>
    </ExplicitFormula>
    <ExplicitFormula id="2711">
      <Equation>M/TotalDrugMass</Equation>
      <ReferenceList>
        <R alias="M" id="2707" />
        <R alias="TotalDrugMass" id="176" />
      </ReferenceList>
    </ExplicitFormula>
    <ExplicitFormula id="2714">
      <Equation>-(CP * kcat * V * K_water * C / (Km + K_water * C))</Equation>
      <ReferenceList>
        <R alias="V" id="2615" />
        <R alias="CP" id="2663" />
        <R alias="C" id="2668" />
        <R alias="K_water" id="2698" />
        <R alias="kcat" id="2712" />
        <R alias="Km" id="2713" />
      </ReferenceList>
    </ExplicitFormula>
    <ExplicitFormula id="2715">
      <Equation>CP * kcat * V * K_water * C / (Km + K_water * C)</Equation>
      <ReferenceList>
        <R alias="V" id="2615" />
        <R alias="CP" id="2663" />
        <R alias="C" id="2668" />
        <R alias="K_water" id="2698" />
        <R alias="kcat" id="2712" />
        <R alias="Km" id="2713" />
      </ReferenceList>
    </ExplicitFormula>
    <ExplicitFormula id="2717">
      <Equation>kcat * kcat_interaction_factor</Equation>
      <ReferenceList>
        <R alias="kcat_interaction_factor" id="2716" />
        <R alias="kcat" id="183" />
      </ReferenceList>
    </ExplicitFormula>
    <ExplicitFormula id="2719">
      <Equation>Km * Km_interaction_factor</Equation>
      <ReferenceList>
        <R alias="Km_interaction_factor" id="2718" />
        <R alias="Km" id="186" />
      </ReferenceList>
    </ExplicitFormula>
    <ExplicitFormula id="2722">
      <Equation>Volume</Equation>
      <ReferenceList>
        <R alias="Volume" id="2721" />
      </ReferenceList>
    </ExplicitFormula>
    <ExplicitFormula id="2724">
      <Equation>V_Intestine * 0.135</Equation>
      <ReferenceList>
        <R alias="V_Intestine" id="2295" />
      </ReferenceList>
    </ExplicitFormula>
    <ExplicitFormula id="2729">
      <Equation>(k_p*alpha_p*V_p+inflow-k*alpha*V)/(alpha*V)</Equation>
      <ReferenceList>
        <R alias="alpha" id="2726" />
        <R alias="k" id="2727" />
        <R alias="inflow" id="2728" />
        <R alias="V" id="2721" />
        <R alias="alpha_p" id="2612" />
        <R alias="k_p" id="2613" />
        <R alias="V_p" id="2615" />
      </ReferenceList>
    </ExplicitFormula>
    <ExplicitFormula id="2733">
      <Equation>r2_p0 + Height*r2_p1</Equation>
      <ReferenceList>
        <R alias="Height" id="64" />
        <R alias="r2_p0" id="2731" />
        <R alias="r2_p1" id="2732" />
      </ReferenceList>
    </ExplicitFormula>
    <ExplicitFormula id="2735">
      <Equation>V*SteadyStateFillLevel</Equation>
      <ReferenceList>
        <R alias="SteadyStateFillLevel" id="2726" />
        <R alias="V" id="2721" />
      </ReferenceList>
    </ExplicitFormula>
    <ExplicitFormula id="2737">
      <Equation>OralApplicationsEnabled ? LT_coldesc - LT_colsigm + Inflow*FillLevelFlag - Outflow*Liquid : 0</Equation>
      <ReferenceList>
        <R alias="Outflow" id="2725" />
        <R alias="FillLevelFlag" id="2636" />
        <R alias="Liquid" id="2734" />
        <R alias="LT_colsigm" id="2736" />
        <R alias="Inflow" id="2728" />
        <R alias="LT_coldesc" id="2634" />
        <R alias="OralApplicationsEnabled" id="1541" />
      </ReferenceList>
    </ExplicitFormula>
    <ExplicitFormula id="2740">
      <Equation>PI*(r1*r1+r1*r2+r2*r2)/3*L</Equation>
      <ReferenceList>
        <R alias="r2" id="2730" />
        <R alias="L" id="2738" />
        <R alias="r1" id="2739" />
      </ReferenceList>
    </ExplicitFormula>
    <ExplicitFormula id="2745">
      <Equation>Thickness_p1 + Thickness_p2*(1-exp(Thickness_p3*Height))</Equation>
      <ReferenceList>
        <R alias="Height" id="64" />
        <R alias="Thickness_p1" id="2742" />
        <R alias="Thickness_p2" id="2743" />
        <R alias="Thickness_p3" id="2744" />
      </ReferenceList>
    </ExplicitFormula>
    <ExplicitFormula id="2746">
      <Equation>0.00013099*V</Equation>
      <ReferenceList>
        <R alias="V" id="2721" />
      </ReferenceList>
    </ExplicitFormula>
    <ExplicitFormula id="2748">
      <Equation>w*Liquid*FillLevelFlagNext</Equation>
      <ReferenceList>
        <R alias="w" id="2727" />
        <R alias="Liquid" id="2734" />
        <R alias="FillLevelFlagNext" id="2747" />
      </ReferenceList>
    </ExplicitFormula>
    <ExplicitFormula id="2751">
      <Equation>L_p0 + Height*L_p1</Equation>
      <ReferenceList>
        <R alias="Height" id="64" />
        <R alias="L_p0" id="2749" />
        <R alias="L_p1" id="2750" />
      </ReferenceList>
    </ExplicitFormula>
    <ExplicitFormula id="2753">
      <Equation>LuminalVelocity/LITT_fact</Equation>
      <ReferenceList>
        <R alias="LuminalVelocity" id="2752" />
        <R alias="LITT_fact" id="2273" />
      </ReferenceList>
    </ExplicitFormula>
    <ExplicitFormula id="2755">
      <Equation>PI*(r1+r2)*L</Equation>
      <ReferenceList>
        <R alias="r2" id="2730" />
        <R alias="L" id="2738" />
        <R alias="r1" id="2739" />
      </ReferenceList>
    </ExplicitFormula>
    <ExplicitFormula id="2757">
      <Equation>Liquid/V</Equation>
      <ReferenceList>
        <R alias="Liquid" id="2734" />
        <R alias="V" id="2721" />
      </ReferenceList>
    </ExplicitFormula>
    <ExplicitFormula id="2758">
      <Equation>(FillLevel&lt;0.9?1:1/(1+exp((FillLevel-1)/0.01)))</Equation>
      <ReferenceList>
        <R alias="FillLevel" id="2756" />
      </ReferenceList>
    </ExplicitFormula>
    <ExplicitFormula id="2761">
      <Equation>Ageom*AeffFactor*AeffVariabilityFactor</Equation>
      <ReferenceList>
        <R alias="AeffFactor" id="2760" />
        <R alias="Ageom" id="2754" />
        <R alias="AeffVariabilityFactor" id="1543" />
      </ReferenceList>
    </ExplicitFormula>
    <ExplicitFormula id="2764">
      <Equation>r1_p0 + Height*r1_p1</Equation>
      <ReferenceList>
        <R alias="Height" id="64" />
        <R alias="r1_p0" id="2762" />
        <R alias="r1_p1" id="2763" />
      </ReferenceList>
    </ExplicitFormula>
    <ExplicitFormula id="2767">
      <Equation>2.5</Equation>
    </ExplicitFormula>
    <ExplicitFormula id="2770">
      <Equation>M_0</Equation>
      <ReferenceList>
        <R alias="M_0" id="2769" />
      </ReferenceList>
    </ExplicitFormula>
    <ExplicitFormula id="2773">
      <Equation>rel_exp_out * AF * f_onto * ProteinContainerVolume</Equation>
      <ReferenceList>
        <R alias="f_onto" id="2771" />
        <R alias="rel_exp_out" id="2772" />
        <R alias="AF" id="143" />
        <R alias="ProteinContainerVolume" id="2720" />
      </ReferenceList>
    </ExplicitFormula>
    <ExplicitFormula id="2776">
      <Equation>ln(2)/tHalf</Equation>
      <ReferenceList>
        <R alias="tHalf" id="2775" />
      </ReferenceList>
    </ExplicitFormula>
    <ExplicitFormula id="2778">
      <Equation>rel_exp_norm</Equation>
      <ReferenceList>
        <R alias="rel_exp_norm" id="2777" />
      </ReferenceList>
    </ExplicitFormula>
    <ExplicitFormula id="2781">
      <Equation>V&gt;0 ? M/V : 0</Equation>
      <ReferenceList>
        <R alias="M" id="2768" />
        <R alias="V" id="2721" />
      </ReferenceList>
    </ExplicitFormula>
    <ExplicitFormula id="2782">
      <Equation>f_onto</Equation>
      <ReferenceList>
        <R alias="f_onto" id="1604" />
      </ReferenceList>
    </ExplicitFormula>
    <ExplicitFormula id="2783">
      <Equation>tHalf</Equation>
      <ReferenceList>
        <R alias="tHalf" id="1602" />
      </ReferenceList>
    </ExplicitFormula>
    <ExplicitFormula id="2786">
      <Equation>V&gt;0 ? M/V : 0</Equation>
      <ReferenceList>
        <R alias="M" id="2784" />
        <R alias="V" id="2721" />
      </ReferenceList>
    </ExplicitFormula>
    <ExplicitFormula id="2788">
      <Equation>CT0 != CT_NEUTRAL ?  1/(1+10^(CT0*(pKa_0-pH))) : 1</Equation>
      <ReferenceList>
        <R alias="CT0" id="1618" />
        <R alias="CT_NEUTRAL" id="1637" />
        <R alias="pKa_0" id="1642" />
        <R alias="pH" id="2765" />
      </ReferenceList>
    </ExplicitFormula>
    <ExplicitFormula id="2791">
      <Equation>CT1 != CT_NEUTRAL ?  1/(1+10^(CT1*(pKa_1-pH))) : 1</Equation>
      <ReferenceList>
        <R alias="CT1" id="1619" />
        <R alias="CT_NEUTRAL" id="1637" />
        <R alias="pKa_1" id="1640" />
        <R alias="pH" id="2765" />
      </ReferenceList>
    </ExplicitFormula>
    <ExplicitFormula id="2793">
      <Equation>CT2 != CT_NEUTRAL ?  1/(1+10^(CT2*(pKa_2-pH))) : 1</Equation>
      <ReferenceList>
        <R alias="CT2" id="1620" />
        <R alias="CT_NEUTRAL" id="1637" />
        <R alias="pKa_2" id="1638" />
        <R alias="pH" id="2765" />
      </ReferenceList>
    </ExplicitFormula>
    <ExplicitFormula id="2795">
      <Equation>F1*F2*F3</Equation>
      <ReferenceList>
        <R alias="F1" id="2787" />
        <R alias="F2" id="2790" />
        <R alias="F3" id="2792" />
      </ReferenceList>
    </ExplicitFormula>
    <ExplicitFormula id="2797">
      <Equation>(1-F1)*F2*F3</Equation>
      <ReferenceList>
        <R alias="F1" id="2787" />
        <R alias="F2" id="2790" />
        <R alias="F3" id="2792" />
      </ReferenceList>
    </ExplicitFormula>
    <ExplicitFormula id="2799">
      <Equation>F1*(1-F2)*F3</Equation>
      <ReferenceList>
        <R alias="F1" id="2787" />
        <R alias="F2" id="2790" />
        <R alias="F3" id="2792" />
      </ReferenceList>
    </ExplicitFormula>
    <ExplicitFormula id="2801">
      <Equation>F1*F2*(1-F3)</Equation>
      <ReferenceList>
        <R alias="F1" id="2787" />
        <R alias="F2" id="2790" />
        <R alias="F3" id="2792" />
      </ReferenceList>
    </ExplicitFormula>
    <ExplicitFormula id="2803">
      <Equation>(1-F1)*(1-F2)*F3</Equation>
      <ReferenceList>
        <R alias="F1" id="2787" />
        <R alias="F2" id="2790" />
        <R alias="F3" id="2792" />
      </ReferenceList>
    </ExplicitFormula>
    <ExplicitFormula id="2805">
      <Equation>(1-F1)*F2*(1-F3)</Equation>
      <ReferenceList>
        <R alias="F1" id="2787" />
        <R alias="F2" id="2790" />
        <R alias="F3" id="2792" />
      </ReferenceList>
    </ExplicitFormula>
    <ExplicitFormula id="2807">
      <Equation>F1*(1-F2)*(1-F3)</Equation>
      <ReferenceList>
        <R alias="F1" id="2787" />
        <R alias="F2" id="2790" />
        <R alias="F3" id="2792" />
      </ReferenceList>
    </ExplicitFormula>
    <ExplicitFormula id="2809">
      <Equation>(1-F1)*(1-F2)*(1-F3)</Equation>
      <ReferenceList>
        <R alias="F1" id="2787" />
        <R alias="F2" id="2790" />
        <R alias="F3" id="2792" />
      </ReferenceList>
    </ExplicitFormula>
    <ExplicitFormula id="2815">
      <Equation>PassiveRates_para+PassiveRates_trans-(ActiveRates_para+ActiveRates_trans)</Equation>
      <ReferenceList>
        <R alias="ActiveRates_para" id="2811" />
        <R alias="ActiveRates_trans" id="2812" />
        <R alias="PassiveRates_para" id="2813" />
        <R alias="PassiveRates_trans" id="2814" />
      </ReferenceList>
    </ExplicitFormula>
    <ExplicitFormula id="2818">
      <Equation>Solubility * Solubility_pKa_REFpH_Factor / Solubility_pKa_pH_Factor</Equation>
      <ReferenceList>
        <R alias="Solubility_pKa_pH_Factor" id="2817" />
        <R alias="Solubility" id="1628" />
        <R alias="Solubility_pKa_REFpH_Factor" id="1629" />
      </ReferenceList>
    </ExplicitFormula>
    <ExplicitFormula id="2819">
      <Equation>K1+K2/base^(CT0^2)+K3/base^(CT1^2)+K4/base^(CT2^2)+K5/base^max(CT0+CT1;-CT0-CT1)+K6/base^max(CT0+CT2;-CT0-CT2)+K7/base^max(CT1+CT2;-CT1-CT2)+K8/base^max(CT0+CT1+CT2;-CT0-CT1-CT2)</Equation>
      <ReferenceList>
        <R alias="K1" id="2794" />
        <R alias="K2" id="2796" />
        <R alias="K3" id="2798" />
        <R alias="K4" id="2800" />
        <R alias="K5" id="2802" />
        <R alias="K6" id="2804" />
        <R alias="K7" id="2806" />
        <R alias="K8" id="2808" />
        <R alias="CT0" id="1618" />
        <R alias="CT1" id="1619" />
        <R alias="CT2" id="1620" />
        <R alias="base" id="1621" />
      </ReferenceList>
    </ExplicitFormula>
    <ExplicitFormula id="2821">
      <Equation>min(Solubility/MW ; M/Liquid)</Equation>
      <ReferenceList>
        <R alias="M" id="2784" />
        <R alias="Solubility" id="2816" />
        <R alias="MW" id="1647" />
        <R alias="Liquid" id="2734" />
      </ReferenceList>
    </ExplicitFormula>
    <ExplicitFormula id="2823">
      <Equation>OralDrugMass&gt;0.0 ?  MassAbsorbed/OralDrugMass : 0</Equation>
      <ReferenceList>
        <R alias="MassAbsorbed" id="2810" />
        <R alias="OralDrugMass" id="1767" />
      </ReferenceList>
    </ExplicitFormula>
    <ExplicitFormula id="2826">
      <Equation>V&gt;0 ? M/V : 0</Equation>
      <ReferenceList>
        <R alias="M" id="2824" />
        <R alias="V" id="2721" />
      </ReferenceList>
    </ExplicitFormula>
    <ExplicitFormula id="2828">
      <Equation>M/TotalDrugMass</Equation>
      <ReferenceList>
        <R alias="M" id="2824" />
        <R alias="TotalDrugMass" id="176" />
      </ReferenceList>
    </ExplicitFormula>
    <ExplicitFormula id="2831">
      <Equation>-(CP * kcat * V * K_water * C / (Km + K_water * C))</Equation>
      <ReferenceList>
        <R alias="V" id="2721" />
        <R alias="CP" id="2780" />
        <R alias="C" id="2785" />
        <R alias="K_water" id="2789" />
        <R alias="kcat" id="2829" />
        <R alias="Km" id="2830" />
      </ReferenceList>
    </ExplicitFormula>
    <ExplicitFormula id="2832">
      <Equation>CP * kcat * V * K_water * C / (Km + K_water * C)</Equation>
      <ReferenceList>
        <R alias="V" id="2721" />
        <R alias="CP" id="2780" />
        <R alias="C" id="2785" />
        <R alias="K_water" id="2789" />
        <R alias="kcat" id="2829" />
        <R alias="Km" id="2830" />
      </ReferenceList>
    </ExplicitFormula>
    <ExplicitFormula id="2834">
      <Equation>kcat * kcat_interaction_factor</Equation>
      <ReferenceList>
        <R alias="kcat_interaction_factor" id="2833" />
        <R alias="kcat" id="183" />
      </ReferenceList>
    </ExplicitFormula>
    <ExplicitFormula id="2836">
      <Equation>Km * Km_interaction_factor</Equation>
      <ReferenceList>
        <R alias="Km_interaction_factor" id="2835" />
        <R alias="Km" id="186" />
      </ReferenceList>
    </ExplicitFormula>
    <ExplicitFormula id="2841">
      <Equation>PI*(r1*r1+r1*r2+r2*r2)/3*L</Equation>
      <ReferenceList>
        <R alias="r2" id="2838" />
        <R alias="L" id="2839" />
        <R alias="r1" id="2840" />
      </ReferenceList>
    </ExplicitFormula>
    <ExplicitFormula id="2846">
      <Equation>(k_p*alpha_p*V_p+inflow-k*alpha*V)/(alpha*V)</Equation>
      <ReferenceList>
        <R alias="alpha" id="2843" />
        <R alias="k" id="2844" />
        <R alias="inflow" id="2845" />
        <R alias="V" id="2837" />
        <R alias="alpha_p" id="2726" />
        <R alias="k_p" id="2727" />
        <R alias="V_p" id="2721" />
      </ReferenceList>
    </ExplicitFormula>
    <ExplicitFormula id="2849">
      <Equation>r2_p0 + Height*r2_p1</Equation>
      <ReferenceList>
        <R alias="Height" id="64" />
        <R alias="r2_p0" id="2847" />
        <R alias="r2_p1" id="2848" />
      </ReferenceList>
    </ExplicitFormula>
    <ExplicitFormula id="2853">
      <Equation>Ageom*AeffFactor*AeffVariabilityFactor</Equation>
      <ReferenceList>
        <R alias="AeffFactor" id="2851" />
        <R alias="Ageom" id="2852" />
        <R alias="AeffVariabilityFactor" id="1543" />
      </ReferenceList>
    </ExplicitFormula>
    <ExplicitFormula id="2855">
      <Equation>(FillLevel&lt;0.9?1:1/(1+exp((FillLevel-1)/0.01)))</Equation>
      <ReferenceList>
        <R alias="FillLevel" id="2854" />
      </ReferenceList>
    </ExplicitFormula>
    <ExplicitFormula id="2857">
      <Equation>Liquid/V</Equation>
      <ReferenceList>
        <R alias="Liquid" id="2856" />
        <R alias="V" id="2837" />
      </ReferenceList>
    </ExplicitFormula>
    <ExplicitFormula id="2858">
      <Equation>PI*(r1+r2)*L</Equation>
      <ReferenceList>
        <R alias="r2" id="2838" />
        <R alias="L" id="2839" />
        <R alias="r1" id="2840" />
      </ReferenceList>
    </ExplicitFormula>
    <ExplicitFormula id="2860">
      <Equation>LuminalVelocity/LITT_fact</Equation>
      <ReferenceList>
        <R alias="LuminalVelocity" id="2859" />
        <R alias="LITT_fact" id="2273" />
      </ReferenceList>
    </ExplicitFormula>
    <ExplicitFormula id="2863">
      <Equation>L_p0 + Height*L_p1</Equation>
      <ReferenceList>
        <R alias="Height" id="64" />
        <R alias="L_p0" id="2861" />
        <R alias="L_p1" id="2862" />
      </ReferenceList>
    </ExplicitFormula>
    <ExplicitFormula id="2864">
      <Equation>V*SteadyStateFillLevel</Equation>
      <ReferenceList>
        <R alias="SteadyStateFillLevel" id="2843" />
        <R alias="V" id="2837" />
      </ReferenceList>
    </ExplicitFormula>
    <ExplicitFormula id="2866">
      <Equation>OralApplicationsEnabled ? LT_colsigm - LT_rect + Inflow*FillLevelFlag : 0</Equation>
      <ReferenceList>
        <R alias="FillLevelFlag" id="2747" />
        <R alias="LT_rect" id="2865" />
        <R alias="Inflow" id="2845" />
        <R alias="LT_colsigm" id="2736" />
        <R alias="OralApplicationsEnabled" id="1541" />
      </ReferenceList>
    </ExplicitFormula>
    <ExplicitFormula id="2867">
      <Equation>w*Liquid</Equation>
      <ReferenceList>
        <R alias="w" id="2844" />
        <R alias="Liquid" id="2856" />
      </ReferenceList>
    </ExplicitFormula>
    <ExplicitFormula id="2870">
      <Equation>r1_p0 + Height*r1_p1</Equation>
      <ReferenceList>
        <R alias="Height" id="64" />
        <R alias="r1_p0" id="2868" />
        <R alias="r1_p1" id="2869" />
      </ReferenceList>
    </ExplicitFormula>
    <ExplicitFormula id="2871">
      <Equation>0.00071247*V</Equation>
      <ReferenceList>
        <R alias="V" id="2837" />
      </ReferenceList>
    </ExplicitFormula>
    <ExplicitFormula id="2876">
      <Equation>Thickness_p1 + Thickness_p2*(1-exp(Thickness_p3*Height))</Equation>
      <ReferenceList>
        <R alias="Height" id="64" />
        <R alias="Thickness_p1" id="2873" />
        <R alias="Thickness_p2" id="2874" />
        <R alias="Thickness_p3" id="2875" />
      </ReferenceList>
    </ExplicitFormula>
    <ExplicitFormula id="2878">
      <Equation>Volume</Equation>
      <ReferenceList>
        <R alias="Volume" id="2837" />
      </ReferenceList>
    </ExplicitFormula>
    <ExplicitFormula id="2880">
      <Equation>V_Intestine * 0.055</Equation>
      <ReferenceList>
        <R alias="V_Intestine" id="2295" />
      </ReferenceList>
    </ExplicitFormula>
    <ExplicitFormula id="2883">
      <Equation>3.56</Equation>
    </ExplicitFormula>
    <ExplicitFormula id="2886">
      <Equation>M_0</Equation>
      <ReferenceList>
        <R alias="M_0" id="2885" />
      </ReferenceList>
    </ExplicitFormula>
    <ExplicitFormula id="2889">
      <Equation>rel_exp_out * AF * f_onto * ProteinContainerVolume</Equation>
      <ReferenceList>
        <R alias="f_onto" id="2887" />
        <R alias="rel_exp_out" id="2888" />
        <R alias="AF" id="143" />
        <R alias="ProteinContainerVolume" id="2877" />
      </ReferenceList>
    </ExplicitFormula>
    <ExplicitFormula id="2892">
      <Equation>ln(2)/tHalf</Equation>
      <ReferenceList>
        <R alias="tHalf" id="2891" />
      </ReferenceList>
    </ExplicitFormula>
    <ExplicitFormula id="2894">
      <Equation>rel_exp_norm</Equation>
      <ReferenceList>
        <R alias="rel_exp_norm" id="2893" />
      </ReferenceList>
    </ExplicitFormula>
    <ExplicitFormula id="2897">
      <Equation>V&gt;0 ? M/V : 0</Equation>
      <ReferenceList>
        <R alias="M" id="2884" />
        <R alias="V" id="2837" />
      </ReferenceList>
    </ExplicitFormula>
    <ExplicitFormula id="2898">
      <Equation>f_onto</Equation>
      <ReferenceList>
        <R alias="f_onto" id="1604" />
      </ReferenceList>
    </ExplicitFormula>
    <ExplicitFormula id="2899">
      <Equation>tHalf</Equation>
      <ReferenceList>
        <R alias="tHalf" id="1602" />
      </ReferenceList>
    </ExplicitFormula>
    <ExplicitFormula id="2902">
      <Equation>V&gt;0 ? M/V : 0</Equation>
      <ReferenceList>
        <R alias="M" id="2900" />
        <R alias="V" id="2837" />
      </ReferenceList>
    </ExplicitFormula>
    <ExplicitFormula id="2905">
      <Equation>CT0 != CT_NEUTRAL ?  1/(1+10^(CT0*(pKa_0-pH))) : 1</Equation>
      <ReferenceList>
        <R alias="CT0" id="1618" />
        <R alias="CT_NEUTRAL" id="1637" />
        <R alias="pKa_0" id="1642" />
        <R alias="pH" id="2881" />
      </ReferenceList>
    </ExplicitFormula>
    <ExplicitFormula id="2915">
      <Equation>K1+K2/base^(CT0^2)+K3/base^(CT1^2)+K4/base^(CT2^2)+K5/base^max(CT0+CT1;-CT0-CT1)+K6/base^max(CT0+CT2;-CT0-CT2)+K7/base^max(CT1+CT2;-CT1-CT2)+K8/base^max(CT0+CT1+CT2;-CT0-CT1-CT2)</Equation>
      <ReferenceList>
        <R alias="K1" id="2907" />
        <R alias="K2" id="2908" />
        <R alias="K3" id="2909" />
        <R alias="K4" id="2910" />
        <R alias="K5" id="2911" />
        <R alias="K6" id="2912" />
        <R alias="K7" id="2913" />
        <R alias="K8" id="2914" />
        <R alias="CT0" id="1618" />
        <R alias="CT1" id="1619" />
        <R alias="CT2" id="1620" />
        <R alias="base" id="1621" />
      </ReferenceList>
    </ExplicitFormula>
    <ExplicitFormula id="2921">
      <Equation>PassiveRates_para+PassiveRates_trans-(ActiveRates_para+ActiveRates_trans)</Equation>
      <ReferenceList>
        <R alias="ActiveRates_para" id="2917" />
        <R alias="ActiveRates_trans" id="2918" />
        <R alias="PassiveRates_para" id="2919" />
        <R alias="PassiveRates_trans" id="2920" />
      </ReferenceList>
    </ExplicitFormula>
    <ExplicitFormula id="2923">
      <Equation>Solubility * Solubility_pKa_REFpH_Factor / Solubility_pKa_pH_Factor</Equation>
      <ReferenceList>
        <R alias="Solubility_pKa_pH_Factor" id="2906" />
        <R alias="Solubility" id="1628" />
        <R alias="Solubility_pKa_REFpH_Factor" id="1629" />
      </ReferenceList>
    </ExplicitFormula>
    <ExplicitFormula id="2926">
      <Equation>(1-F1)*(1-F2)*(1-F3)</Equation>
      <ReferenceList>
        <R alias="F1" id="2904" />
        <R alias="F2" id="2924" />
        <R alias="F3" id="2925" />
      </ReferenceList>
    </ExplicitFormula>
    <ExplicitFormula id="2927">
      <Equation>F1*(1-F2)*(1-F3)</Equation>
      <ReferenceList>
        <R alias="F1" id="2904" />
        <R alias="F2" id="2924" />
        <R alias="F3" id="2925" />
      </ReferenceList>
    </ExplicitFormula>
    <ExplicitFormula id="2928">
      <Equation>(1-F1)*F2*(1-F3)</Equation>
      <ReferenceList>
        <R alias="F1" id="2904" />
        <R alias="F2" id="2924" />
        <R alias="F3" id="2925" />
      </ReferenceList>
    </ExplicitFormula>
    <ExplicitFormula id="2929">
      <Equation>(1-F1)*(1-F2)*F3</Equation>
      <ReferenceList>
        <R alias="F1" id="2904" />
        <R alias="F2" id="2924" />
        <R alias="F3" id="2925" />
      </ReferenceList>
    </ExplicitFormula>
    <ExplicitFormula id="2930">
      <Equation>F1*F2*(1-F3)</Equation>
      <ReferenceList>
        <R alias="F1" id="2904" />
        <R alias="F2" id="2924" />
        <R alias="F3" id="2925" />
      </ReferenceList>
    </ExplicitFormula>
    <ExplicitFormula id="2931">
      <Equation>F1*(1-F2)*F3</Equation>
      <ReferenceList>
        <R alias="F1" id="2904" />
        <R alias="F2" id="2924" />
        <R alias="F3" id="2925" />
      </ReferenceList>
    </ExplicitFormula>
    <ExplicitFormula id="2932">
      <Equation>(1-F1)*F2*F3</Equation>
      <ReferenceList>
        <R alias="F1" id="2904" />
        <R alias="F2" id="2924" />
        <R alias="F3" id="2925" />
      </ReferenceList>
    </ExplicitFormula>
    <ExplicitFormula id="2933">
      <Equation>F1*F2*F3</Equation>
      <ReferenceList>
        <R alias="F1" id="2904" />
        <R alias="F2" id="2924" />
        <R alias="F3" id="2925" />
      </ReferenceList>
    </ExplicitFormula>
    <ExplicitFormula id="2934">
      <Equation>CT2 != CT_NEUTRAL ?  1/(1+10^(CT2*(pKa_2-pH))) : 1</Equation>
      <ReferenceList>
        <R alias="CT2" id="1620" />
        <R alias="CT_NEUTRAL" id="1637" />
        <R alias="pKa_2" id="1638" />
        <R alias="pH" id="2881" />
      </ReferenceList>
    </ExplicitFormula>
    <ExplicitFormula id="2935">
      <Equation>CT1 != CT_NEUTRAL ?  1/(1+10^(CT1*(pKa_1-pH))) : 1</Equation>
      <ReferenceList>
        <R alias="CT1" id="1619" />
        <R alias="CT_NEUTRAL" id="1637" />
        <R alias="pKa_1" id="1640" />
        <R alias="pH" id="2881" />
      </ReferenceList>
    </ExplicitFormula>
    <ExplicitFormula id="2937">
      <Equation>min(Solubility/MW ; M/Liquid)</Equation>
      <ReferenceList>
        <R alias="M" id="2900" />
        <R alias="Solubility" id="2922" />
        <R alias="MW" id="1647" />
        <R alias="Liquid" id="2856" />
      </ReferenceList>
    </ExplicitFormula>
    <ExplicitFormula id="2939">
      <Equation>OralDrugMass&gt;0.0 ?  MassAbsorbed/OralDrugMass : 0</Equation>
      <ReferenceList>
        <R alias="MassAbsorbed" id="2916" />
        <R alias="OralDrugMass" id="1767" />
      </ReferenceList>
    </ExplicitFormula>
    <ExplicitFormula id="2942">
      <Equation>V&gt;0 ? M/V : 0</Equation>
      <ReferenceList>
        <R alias="M" id="2940" />
        <R alias="V" id="2837" />
      </ReferenceList>
    </ExplicitFormula>
    <ExplicitFormula id="2944">
      <Equation>M/TotalDrugMass</Equation>
      <ReferenceList>
        <R alias="M" id="2940" />
        <R alias="TotalDrugMass" id="176" />
      </ReferenceList>
    </ExplicitFormula>
    <ExplicitFormula id="2947">
      <Equation>-(CP * kcat * V * K_water * C / (Km + K_water * C))</Equation>
      <ReferenceList>
        <R alias="V" id="2837" />
        <R alias="CP" id="2896" />
        <R alias="C" id="2901" />
        <R alias="K_water" id="2903" />
        <R alias="kcat" id="2945" />
        <R alias="Km" id="2946" />
      </ReferenceList>
    </ExplicitFormula>
    <ExplicitFormula id="2948">
      <Equation>CP * kcat * V * K_water * C / (Km + K_water * C)</Equation>
      <ReferenceList>
        <R alias="V" id="2837" />
        <R alias="CP" id="2896" />
        <R alias="C" id="2901" />
        <R alias="K_water" id="2903" />
        <R alias="kcat" id="2945" />
        <R alias="Km" id="2946" />
      </ReferenceList>
    </ExplicitFormula>
    <ExplicitFormula id="2950">
      <Equation>kcat * kcat_interaction_factor</Equation>
      <ReferenceList>
        <R alias="kcat_interaction_factor" id="2949" />
        <R alias="kcat" id="183" />
      </ReferenceList>
    </ExplicitFormula>
    <ExplicitFormula id="2952">
      <Equation>Km * Km_interaction_factor</Equation>
      <ReferenceList>
        <R alias="Km_interaction_factor" id="2951" />
        <R alias="Km" id="186" />
      </ReferenceList>
    </ExplicitFormula>
    <ExplicitFormula id="2955">
      <Equation>OralApplicationsEnabled ? LT_rec : 0</Equation>
      <ReferenceList>
        <R alias="LT_rec" id="2865" />
        <R alias="OralApplicationsEnabled" id="1541" />
      </ReferenceList>
    </ExplicitFormula>
    <ExplicitFormula id="2958">
      <Equation>V&gt;0 ? M/V : 0</Equation>
      <ReferenceList>
        <R alias="M" id="2956" />
        <R alias="V" id="2953" />
      </ReferenceList>
    </ExplicitFormula>
    <ExplicitFormula id="2960">
      <Equation>M/TotalDrugMass</Equation>
      <ReferenceList>
        <R alias="M" id="2956" />
        <R alias="TotalDrugMass" id="176" />
      </ReferenceList>
    </ExplicitFormula>
    <ExplicitFormula id="2963">
      <Equation>TotalOralDrugMass &gt; 0 ? (M_sto + M_duo + M_uje + M_lje + M_uil + M_lil + M_cae + M_colasc + M_coltrans + M_coldesc + M_colsigm + M_rect + M_fec + Mabs_Mucosa) / TotalOralDrugMass : 0</Equation>
      <ReferenceList>
        <R alias="M_cae" id="2316" />
        <R alias="M_colasc" id="2433" />
        <R alias="M_coldesc" id="2667" />
        <R alias="M_colsigm" id="2784" />
        <R alias="M_coltrans" id="2550" />
        <R alias="M_duo" id="1728" />
        <R alias="M_fec" id="2956" />
        <R alias="M_lil" id="2197" />
        <R alias="M_lje" id="1963" />
        <R alias="M_rect" id="2900" />
        <R alias="M_sto" id="1606" />
        <R alias="M_uil" id="2080" />
        <R alias="M_uje" id="1846" />
        <R alias="Mabs_Mucosa" id="2962" />
        <R alias="TotalOralDrugMass" id="1767" />
      </ReferenceList>
    </ExplicitFormula>
    <ExplicitFormula id="2965">
      <Equation>OralDrugMass&gt;0.0 ?  MassAbsorbed/OralDrugMass : 0</Equation>
      <ReferenceList>
        <R alias="MassAbsorbed" id="2962" />
        <R alias="OralDrugMass" id="1767" />
      </ReferenceList>
    </ExplicitFormula>
    <ExplicitFormula id="2968">
      <Equation>Volume * Density</Equation>
      <ReferenceList>
        <R alias="Density" id="2966" />
        <R alias="Volume" id="2967" />
      </ReferenceList>
    </ExplicitFormula>
    <ExplicitFormula id="2970">
      <Equation>0.000000066*BW/0.02</Equation>
      <ReferenceList>
        <R alias="BW" id="39" />
      </ReferenceList>
    </ExplicitFormula>
    <ExplicitFormula id="2973">
      <Equation>SA_pls_int*d_endo</Equation>
      <ReferenceList>
        <R alias="d_endo" id="79" />
        <R alias="SA_pls_int" id="2972" />
      </ReferenceList>
    </ExplicitFormula>
    <ExplicitFormula id="2975">
      <Equation>0.00000000543*(BW/0.02)^0.75</Equation>
      <ReferenceList>
        <R alias="BW" id="39" />
      </ReferenceList>
    </ExplicitFormula>
    <ExplicitFormula id="2979">
      <Equation>1 - f_int - f_vas</Equation>
      <ReferenceList>
        <R alias="f_int" id="2977" />
        <R alias="f_vas" id="2978" />
      </ReferenceList>
    </ExplicitFormula>
    <ExplicitFormula id="2982">
      <Equation>Qspec * Weight</Equation>
      <ReferenceList>
        <R alias="Qspec" id="2981" />
        <R alias="Weight" id="56" />
      </ReferenceList>
    </ExplicitFormula>
    <ExplicitFormula id="3008">
      <Equation>0.16787232792945</Equation>
    </ExplicitFormula>
    <ExplicitFormula id="3009">
      <Equation>0.38311739388</Equation>
    </ExplicitFormula>
    <ExplicitFormula id="3011">
      <Equation>Volume</Equation>
      <ReferenceList>
        <R alias="Volume" id="23" />
      </ReferenceList>
    </ExplicitFormula>
    <ExplicitFormula id="3012">
      <Equation>f_vas*(1-HCT)*V_org</Equation>
      <ReferenceList>
        <R alias="f_vas" id="2978" />
        <R alias="V_org" id="2967" />
        <R alias="HCT" id="100" />
      </ReferenceList>
    </ExplicitFormula>
    <ExplicitFormula id="3015">
      <Equation>M_0</Equation>
      <ReferenceList>
        <R alias="M_0" id="3014" />
      </ReferenceList>
    </ExplicitFormula>
    <ExplicitFormula id="3018">
      <Equation>rel_exp_out * AF * f_onto * ProteinContainerVolume</Equation>
      <ReferenceList>
        <R alias="f_onto" id="3016" />
        <R alias="rel_exp_out" id="3017" />
        <R alias="AF" id="143" />
        <R alias="ProteinContainerVolume" id="3010" />
      </ReferenceList>
    </ExplicitFormula>
    <ExplicitFormula id="3021">
      <Equation>ln(2)/tHalf</Equation>
      <ReferenceList>
        <R alias="tHalf" id="3020" />
      </ReferenceList>
    </ExplicitFormula>
    <ExplicitFormula id="3023">
      <Equation>rel_exp_norm</Equation>
      <ReferenceList>
        <R alias="rel_exp_norm" id="3022" />
      </ReferenceList>
    </ExplicitFormula>
    <ExplicitFormula id="3024">
      <Equation>rel_exp_pls_norm</Equation>
      <ReferenceList>
        <R alias="rel_exp_pls_norm" id="150" />
      </ReferenceList>
    </ExplicitFormula>
    <ExplicitFormula id="3026">
      <Equation>rel_exp_pls</Equation>
      <ReferenceList>
        <R alias="rel_exp_pls" id="153" />
      </ReferenceList>
    </ExplicitFormula>
    <ExplicitFormula id="3028">
      <Equation>V&gt;0 ? M/V : 0</Equation>
      <ReferenceList>
        <R alias="M" id="3013" />
        <R alias="V" id="23" />
      </ReferenceList>
    </ExplicitFormula>
    <ExplicitFormula id="3029">
      <Equation>f_onto</Equation>
      <ReferenceList>
        <R alias="f_onto" id="159" />
      </ReferenceList>
    </ExplicitFormula>
    <ExplicitFormula id="3030">
      <Equation>tHalf</Equation>
      <ReferenceList>
        <R alias="tHalf" id="157" />
      </ReferenceList>
    </ExplicitFormula>
    <ExplicitFormula id="3032">
      <Equation>V&gt;0 ? M/V : 0</Equation>
      <ReferenceList>
        <R alias="M" id="3013" />
        <R alias="V" id="23" />
      </ReferenceList>
    </ExplicitFormula>
    <ExplicitFormula id="3035">
      <Equation>V&gt;0 ? M/V : 0</Equation>
      <ReferenceList>
        <R alias="M" id="3033" />
        <R alias="V" id="23" />
      </ReferenceList>
    </ExplicitFormula>
    <ExplicitFormula id="3037">
      <Equation>fu</Equation>
      <ReferenceList>
        <R alias="fu" id="125" />
      </ReferenceList>
    </ExplicitFormula>
    <ExplicitFormula id="3039">
      <Equation>V&gt;0 ? M/V : 0</Equation>
      <ReferenceList>
        <R alias="M" id="3033" />
        <R alias="V" id="23" />
      </ReferenceList>
    </ExplicitFormula>
    <ExplicitFormula id="3042">
      <Equation>V&gt;0 ? M/V : 0</Equation>
      <ReferenceList>
        <R alias="M" id="3040" />
        <R alias="V" id="23" />
      </ReferenceList>
    </ExplicitFormula>
    <ExplicitFormula id="3044">
      <Equation>M/TotalDrugMass</Equation>
      <ReferenceList>
        <R alias="M" id="3040" />
        <R alias="TotalDrugMass" id="176" />
      </ReferenceList>
    </ExplicitFormula>
    <ExplicitFormula id="3047">
      <Equation>-(CP * kcat * V * K_water * C / (Km + K_water * C))</Equation>
      <ReferenceList>
        <R alias="V" id="23" />
        <R alias="CP" id="3027" />
        <R alias="C" id="3034" />
        <R alias="K_water" id="3036" />
        <R alias="kcat" id="3045" />
        <R alias="Km" id="3046" />
      </ReferenceList>
    </ExplicitFormula>
    <ExplicitFormula id="3048">
      <Equation>CP * kcat * V * K_water * C / (Km + K_water * C)</Equation>
      <ReferenceList>
        <R alias="V" id="23" />
        <R alias="CP" id="3027" />
        <R alias="C" id="3034" />
        <R alias="K_water" id="3036" />
        <R alias="kcat" id="3045" />
        <R alias="Km" id="3046" />
      </ReferenceList>
    </ExplicitFormula>
    <ExplicitFormula id="3050">
      <Equation>kcat * kcat_interaction_factor</Equation>
      <ReferenceList>
        <R alias="kcat_interaction_factor" id="3049" />
        <R alias="kcat" id="183" />
      </ReferenceList>
    </ExplicitFormula>
    <ExplicitFormula id="3052">
      <Equation>Km * Km_interaction_factor</Equation>
      <ReferenceList>
        <R alias="Km_interaction_factor" id="3051" />
        <R alias="Km" id="186" />
      </ReferenceList>
    </ExplicitFormula>
    <ExplicitFormula id="3055">
      <Equation>Volume</Equation>
      <ReferenceList>
        <R alias="Volume" id="3054" />
      </ReferenceList>
    </ExplicitFormula>
    <ExplicitFormula id="3056">
      <Equation>f_vas*HCT*V</Equation>
      <ReferenceList>
        <R alias="f_vas" id="2978" />
        <R alias="V" id="2967" />
        <R alias="HCT" id="100" />
      </ReferenceList>
    </ExplicitFormula>
    <ExplicitFormula id="3059">
      <Equation>M_0</Equation>
      <ReferenceList>
        <R alias="M_0" id="3058" />
      </ReferenceList>
    </ExplicitFormula>
    <ExplicitFormula id="3062">
      <Equation>rel_exp_out * AF * f_onto * ProteinContainerVolume</Equation>
      <ReferenceList>
        <R alias="f_onto" id="3060" />
        <R alias="rel_exp_out" id="3061" />
        <R alias="AF" id="143" />
        <R alias="ProteinContainerVolume" id="3053" />
      </ReferenceList>
    </ExplicitFormula>
    <ExplicitFormula id="3065">
      <Equation>ln(2)/tHalf</Equation>
      <ReferenceList>
        <R alias="tHalf" id="3064" />
      </ReferenceList>
    </ExplicitFormula>
    <ExplicitFormula id="3067">
      <Equation>rel_exp_norm</Equation>
      <ReferenceList>
        <R alias="rel_exp_norm" id="3066" />
      </ReferenceList>
    </ExplicitFormula>
    <ExplicitFormula id="3068">
      <Equation>rel_exp_bc_norm</Equation>
      <ReferenceList>
        <R alias="rel_exp_bc_norm" id="203" />
      </ReferenceList>
    </ExplicitFormula>
    <ExplicitFormula id="3070">
      <Equation>rel_exp_bc</Equation>
      <ReferenceList>
        <R alias="rel_exp_bc" id="206" />
      </ReferenceList>
    </ExplicitFormula>
    <ExplicitFormula id="3072">
      <Equation>V&gt;0 ? M/V : 0</Equation>
      <ReferenceList>
        <R alias="M" id="3057" />
        <R alias="V" id="3054" />
      </ReferenceList>
    </ExplicitFormula>
    <ExplicitFormula id="3073">
      <Equation>f_onto</Equation>
      <ReferenceList>
        <R alias="f_onto" id="159" />
      </ReferenceList>
    </ExplicitFormula>
    <ExplicitFormula id="3074">
      <Equation>tHalf</Equation>
      <ReferenceList>
        <R alias="tHalf" id="157" />
      </ReferenceList>
    </ExplicitFormula>
    <ExplicitFormula id="3076">
      <Equation>V&gt;0 ? M/V : 0</Equation>
      <ReferenceList>
        <R alias="M" id="3057" />
        <R alias="V" id="3054" />
      </ReferenceList>
    </ExplicitFormula>
    <ExplicitFormula id="3079">
      <Equation>V&gt;0 ? M/V : 0</Equation>
      <ReferenceList>
        <R alias="M" id="3077" />
        <R alias="V" id="3054" />
      </ReferenceList>
    </ExplicitFormula>
    <ExplicitFormula id="3081">
      <Equation>K_rbc/fu</Equation>
      <ReferenceList>
        <R alias="fu" id="125" />
        <R alias="K_rbc" id="218" />
      </ReferenceList>
    </ExplicitFormula>
    <ExplicitFormula id="3083">
      <Equation>V&gt;0 ? M/V : 0</Equation>
      <ReferenceList>
        <R alias="M" id="3077" />
        <R alias="V" id="3054" />
      </ReferenceList>
    </ExplicitFormula>
    <ExplicitFormula id="3086">
      <Equation>V&gt;0 ? M/V : 0</Equation>
      <ReferenceList>
        <R alias="M" id="3084" />
        <R alias="V" id="3054" />
      </ReferenceList>
    </ExplicitFormula>
    <ExplicitFormula id="3088">
      <Equation>M/TotalDrugMass</Equation>
      <ReferenceList>
        <R alias="M" id="3084" />
        <R alias="TotalDrugMass" id="176" />
      </ReferenceList>
    </ExplicitFormula>
    <ExplicitFormula id="3091">
      <Equation>-(CP * kcat * V * K_water * C / (Km + K_water * C))</Equation>
      <ReferenceList>
        <R alias="V" id="3054" />
        <R alias="CP" id="3071" />
        <R alias="C" id="3078" />
        <R alias="K_water" id="3080" />
        <R alias="kcat" id="3089" />
        <R alias="Km" id="3090" />
      </ReferenceList>
    </ExplicitFormula>
    <ExplicitFormula id="3092">
      <Equation>CP * kcat * V * K_water * C / (Km + K_water * C)</Equation>
      <ReferenceList>
        <R alias="V" id="3054" />
        <R alias="CP" id="3071" />
        <R alias="C" id="3078" />
        <R alias="K_water" id="3080" />
        <R alias="kcat" id="3089" />
        <R alias="Km" id="3090" />
      </ReferenceList>
    </ExplicitFormula>
    <ExplicitFormula id="3094">
      <Equation>kcat * kcat_interaction_factor</Equation>
      <ReferenceList>
        <R alias="kcat_interaction_factor" id="3093" />
        <R alias="kcat" id="183" />
      </ReferenceList>
    </ExplicitFormula>
    <ExplicitFormula id="3096">
      <Equation>Km * Km_interaction_factor</Equation>
      <ReferenceList>
        <R alias="Km_interaction_factor" id="3095" />
        <R alias="Km" id="186" />
      </ReferenceList>
    </ExplicitFormula>
    <ExplicitFormula id="3099">
      <Equation>Volume</Equation>
      <ReferenceList>
        <R alias="Volume" id="3098" />
      </ReferenceList>
    </ExplicitFormula>
    <ExplicitFormula id="3100">
      <Equation>f_int*V</Equation>
      <ReferenceList>
        <R alias="f_int" id="2977" />
        <R alias="V" id="2967" />
      </ReferenceList>
    </ExplicitFormula>
    <ExplicitFormula id="3102">
      <Equation>pH_int</Equation>
      <ReferenceList>
        <R alias="pH_int" id="76" />
      </ReferenceList>
    </ExplicitFormula>
    <ExplicitFormula id="3105">
      <Equation>V&gt;0 ? M/V : 0</Equation>
      <ReferenceList>
        <R alias="M" id="3103" />
        <R alias="V" id="3098" />
      </ReferenceList>
    </ExplicitFormula>
    <ExplicitFormula id="3108">
      <Equation>K_water_int</Equation>
      <ReferenceList>
        <R alias="K_water_int" id="3107" />
      </ReferenceList>
    </ExplicitFormula>
    <ExplicitFormula id="3110">
      <Equation>V&gt;0 ? M/V : 0</Equation>
      <ReferenceList>
        <R alias="M" id="3103" />
        <R alias="V" id="3098" />
      </ReferenceList>
    </ExplicitFormula>
    <ExplicitFormula id="3112">
      <Equation>Volume</Equation>
[truncated: 1,911,383 more chars]
