# Supplementary material for: A Comparative Analysis of Drug-Induced Hepatotoxicity in Clinically Relevant Situations
Source: PLoS Comput Biol. 2017 Feb 2;13(2):e1005280. doi: 10.1371/journal.pcbi.1005280 (PMC5289425; doi:10.1371/journal.pcbi.1005280)
Supplement: S1 Model Files — (ZIP) [file pcbi.1005280.s019.zip › dfn_ref_po_50mg.xml]

<?xml version="1.0" encoding="utf-8"?>
<Simulation objectPathDelimiter="|" version="4" xmlns="http://www.systems-biology.com">
  <ObserverList>
    <Observer id="106" entityId="Ei3aPLpLmkWSzV93B4QFKw" name="Blood Cells" path="dfn_ref_po_50mg|Organism|PeripheralVenousBlood|diclofenac|Blood Cells" unit="µmol/l" persistable="0" formulaId="117" />
    <Observer id="118" entityId="nnUJF4bqe0OgpiSAubiTpQ" name="Plasma (Peripheral Venous Blood)" path="dfn_ref_po_50mg|Organism|PeripheralVenousBlood|diclofenac|Plasma (Peripheral Venous Blood)" unit="µmol/l" persistable="1" formulaId="124" />
    <Observer id="125" entityId="GywLUqCN-UGFDiyjGHfKWg" name="Plasma Unbound (Peripheral Venous Blood)" path="dfn_ref_po_50mg|Organism|PeripheralVenousBlood|diclofenac|Plasma Unbound (Peripheral Venous Blood)" unit="µmol/l" persistable="0" formulaId="127" />
    <Observer id="128" entityId="-n9-SjYg50iCpZOGxEtSqg" name="Whole Blood (Peripheral Venous Blood)" path="dfn_ref_po_50mg|Organism|PeripheralVenousBlood|diclofenac|Whole Blood (Peripheral Venous Blood)" unit="µmol/l" persistable="0" formulaId="129" />
    <Observer id="162" entityId="fK5EmeYBBUOT0svf9V13Ow" name="Concentration in container" path="dfn_ref_po_50mg|Organism|VenousBlood|Plasma|CYP2C9|Concentration in container" unit="µmol/l" persistable="0" formulaId="163" />
    <Observer id="187" entityId="Ixb6dOkplE6TDhKW1P5S9A" name="Concentration in container" path="dfn_ref_po_50mg|Organism|VenousBlood|Plasma|CYP2C9_arr|Concentration in container" unit="µmol/l" persistable="0" formulaId="188" />
    <Observer id="194" entityId="MvnnIV1bQ0-owSeJHkldHA" name="Concentration in container" path="dfn_ref_po_50mg|Organism|VenousBlood|Plasma|diclofenac|Concentration in container" unit="µmol/l" persistable="1" formulaId="195" />
    <Observer id="196" entityId="zZXZHzEF-EywFW_mSynYaw" name="Plasma Unbound" path="dfn_ref_po_50mg|Organism|VenousBlood|Plasma|diclofenac|Plasma Unbound" unit="µmol/l" persistable="0" formulaId="197" />
    <Observer id="201" entityId="hdABge2Bc02kixfNQ2iwTg" name="Fraction of dose-diclofenac" path="dfn_ref_po_50mg|Organism|VenousBlood|Plasma|diclofenac-CYP2C9_arr Metabolite|Fraction of dose-diclofenac" persistable="0" formulaId="203" />
    <Observer id="238" entityId="m3M2hbudnkGx-WKbsRcbNQ" name="Concentration in container" path="dfn_ref_po_50mg|Organism|VenousBlood|BloodCells|CYP2C9|Concentration in container" unit="µmol/l" persistable="0" formulaId="239" />
    <Observer id="260" entityId="GdKbQy6vXU6xlHdic8ecOg" name="Concentration in container" path="dfn_ref_po_50mg|Organism|VenousBlood|BloodCells|CYP2C9_arr|Concentration in container" unit="µmol/l" persistable="0" formulaId="261" />
    <Observer id="268" entityId="WCQ1Z3yfekGMOWZ5YkPDLQ" name="Concentration in container" path="dfn_ref_po_50mg|Organism|VenousBlood|BloodCells|diclofenac|Concentration in container" unit="µmol/l" persistable="0" formulaId="269" />
    <Observer id="273" entityId="QBqsVO7pl0GyqawPNOPZcg" name="Fraction of dose-diclofenac" path="dfn_ref_po_50mg|Organism|VenousBlood|BloodCells|diclofenac-CYP2C9_arr Metabolite|Fraction of dose-diclofenac" persistable="0" formulaId="274" />
    <Observer id="283" entityId="8D8HfaPiwEmgqAc5EdKwDQ" name="Whole Blood" path="dfn_ref_po_50mg|Organism|VenousBlood|diclofenac|Whole Blood" unit="µmol/l" persistable="0" formulaId="284" />
    <Observer id="312" entityId="YcfZT6qA0EeXbz4K5qxrLg" name="Concentration in container" path="dfn_ref_po_50mg|Organism|ArterialBlood|Plasma|CYP2C9|Concentration in container" unit="µmol/l" persistable="0" formulaId="313" />
    <Observer id="332" entityId="4gTkAczJsUWgTQIWvIFxeA" name="Concentration in container" path="dfn_ref_po_50mg|Organism|ArterialBlood|Plasma|CYP2C9_arr|Concentration in container" unit="µmol/l" persistable="0" formulaId="333" />
    <Observer id="338" entityId="M6KJIayQcEaTrG0jHBTo0g" name="Concentration in container" path="dfn_ref_po_50mg|Organism|ArterialBlood|Plasma|diclofenac|Concentration in container" unit="µmol/l" persistable="0" formulaId="339" />
    <Observer id="340" entityId="QClcDPOMA0i3EdDZEWztLQ" name="Plasma Unbound" path="dfn_ref_po_50mg|Organism|ArterialBlood|Plasma|diclofenac|Plasma Unbound" unit="µmol/l" persistable="0" formulaId="341" />
    <Observer id="345" entityId="GjABTX4NOEWISYCChh69ZQ" name="Fraction of dose-diclofenac" path="dfn_ref_po_50mg|Organism|ArterialBlood|Plasma|diclofenac-CYP2C9_arr Metabolite|Fraction of dose-diclofenac" persistable="0" formulaId="346" />
    <Observer id="377" entityId="nUaqFEepB02Y0Bxvu7mOrA" name="Concentration in container" path="dfn_ref_po_50mg|Organism|ArterialBlood|BloodCells|CYP2C9|Concentration in container" unit="µmol/l" persistable="0" formulaId="378" />
    <Observer id="397" entityId="RACzlhbC90CHRLVpjRj3WA" name="Concentration in container" path="dfn_ref_po_50mg|Organism|ArterialBlood|BloodCells|CYP2C9_arr|Concentration in container" unit="µmol/l" persistable="0" formulaId="398" />
    <Observer id="403" entityId="P5JO1iim40Oy8hBldIOzFw" name="Concentration in container" path="dfn_ref_po_50mg|Organism|ArterialBlood|BloodCells|diclofenac|Concentration in container" unit="µmol/l" persistable="0" formulaId="404" />
    <Observer id="408" entityId="CyDmpQtafEmc8o1PFStj7g" name="Fraction of dose-diclofenac" path="dfn_ref_po_50mg|Organism|ArterialBlood|BloodCells|diclofenac-CYP2C9_arr Metabolite|Fraction of dose-diclofenac" persistable="0" formulaId="409" />
    <Observer id="418" entityId="q2tahP6-4EedAERR2pWqNg" name="Whole Blood" path="dfn_ref_po_50mg|Organism|ArterialBlood|diclofenac|Whole Blood" unit="µmol/l" persistable="0" formulaId="419" />
    <Observer id="429" entityId="-sfyZ9x3OEW3PRO6XD6wrQ" name="Fraction excreted to bile" path="dfn_ref_po_50mg|Organism|Gallbladder|diclofenac|Fraction excreted to bile" persistable="0" formulaId="430" />
    <Observer id="496" entityId="KOQYaY7MWEaUYi64kjafew" name="Concentration in container" path="dfn_ref_po_50mg|Organism|Bone|Plasma|CYP2C9|Concentration in container" unit="µmol/l" persistable="0" formulaId="497" />
    <Observer id="516" entityId="vT8EAx9860O_ZsiGNf9-jw" name="Concentration in container" path="dfn_ref_po_50mg|Organism|Bone|Plasma|CYP2C9_arr|Concentration in container" unit="µmol/l" persistable="0" formulaId="517" />
    <Observer id="522" entityId="5w2HPWF2LE6ZvoW-Y43V8Q" name="Concentration in container" path="dfn_ref_po_50mg|Organism|Bone|Plasma|diclofenac|Concentration in container" unit="µmol/l" persistable="0" formulaId="523" />
    <Observer id="527" entityId="zi-oNtqdJEWNXHn39xxvmg" name="Fraction of dose-diclofenac" path="dfn_ref_po_50mg|Organism|Bone|Plasma|diclofenac-CYP2C9_arr Metabolite|Fraction of dose-diclofenac" persistable="0" formulaId="528" />
    <Observer id="559" entityId="WO0Z8-Mvx0uGh0fkYyzdrw" name="Concentration in container" path="dfn_ref_po_50mg|Organism|Bone|BloodCells|CYP2C9|Concentration in container" unit="µmol/l" persistable="0" formulaId="560" />
    <Observer id="579" entityId="dio5Gp7U1kG94sqs90zpGw" name="Concentration in container" path="dfn_ref_po_50mg|Organism|Bone|BloodCells|CYP2C9_arr|Concentration in container" unit="µmol/l" persistable="0" formulaId="580" />
    <Observer id="585" entityId="Ri8YSEa600iTspw0_5fdgA" name="Concentration in container" path="dfn_ref_po_50mg|Organism|Bone|BloodCells|diclofenac|Concentration in container" unit="µmol/l" persistable="0" formulaId="586" />
    <Observer id="590" entityId="iN609i0F_E-HUi4UrlJSQw" name="Fraction of dose-diclofenac" path="dfn_ref_po_50mg|Organism|Bone|BloodCells|diclofenac-CYP2C9_arr Metabolite|Fraction of dose-diclofenac" persistable="0" formulaId="591" />
    <Observer id="612" entityId="5BG5xh1eaEOhliMt2vT3cQ" name="Concentration in container" path="dfn_ref_po_50mg|Organism|Bone|Interstitial|diclofenac|Concentration in container" unit="µmol/l" persistable="0" formulaId="613" />
    <Observer id="635" entityId="qC5XTUEgfUqh7rAOo-ymsQ" name="Concentration in container" path="dfn_ref_po_50mg|Organism|Bone|Intracellular|CYP2C9|Concentration in container" unit="µmol/l" persistable="0" formulaId="636" />
    <Observer id="653" entityId="_0PU9slisEGljn1PBGORow" name="Concentration in container" path="dfn_ref_po_50mg|Organism|Bone|Intracellular|CYP2C9_arr|Concentration in container" unit="µmol/l" persistable="0" formulaId="654" />
    <Observer id="661" entityId="uOy58f5P7EuE-hFgmoLyKQ" name="Concentration in container" path="dfn_ref_po_50mg|Organism|Bone|Intracellular|diclofenac|Concentration in container" unit="µmol/l" persistable="0" formulaId="662" />
    <Observer id="666" entityId="BJnnbJXI40aE0nRs0VdASA" name="Fraction of dose-diclofenac" path="dfn_ref_po_50mg|Organism|Bone|Intracellular|diclofenac-CYP2C9_arr Metabolite|Fraction of dose-diclofenac" persistable="0" formulaId="667" />
    <Observer id="676" entityId="22THf1JcyEugHNh5S_EvuQ" name="Interstitial Unbound" path="dfn_ref_po_50mg|Organism|Bone|diclofenac|Interstitial Unbound" unit="µmol/l" persistable="0" formulaId="677" />
    <Observer id="678" entityId="tuf6OTgxDUOumMVRVMibUQ" name="Intracellular Unbound" path="dfn_ref_po_50mg|Organism|Bone|diclofenac|Intracellular Unbound" unit="µmol/l" persistable="0" formulaId="679" />
    <Observer id="680" entityId="nCC6nPH9oUeAjTR3gsrI1g" name="Tissue" path="dfn_ref_po_50mg|Organism|Bone|diclofenac|Tissue" unit="µmol/l" persistable="0" formulaId="681" />
    <Observer id="747" entityId="FH40j7QR5Ei4Traxifc0Kg" name="Concentration in container" path="dfn_ref_po_50mg|Organism|Brain|Plasma|CYP2C9|Concentration in container" unit="µmol/l" persistable="0" formulaId="748" />
    <Observer id="767" entityId="bx3ZDPn9YEGtX_qsmSc7tg" name="Concentration in container" path="dfn_ref_po_50mg|Organism|Brain|Plasma|CYP2C9_arr|Concentration in container" unit="µmol/l" persistable="0" formulaId="768" />
    <Observer id="774" entityId="gbgIZVUNxk2MSWPDET0tVA" name="Concentration in container" path="dfn_ref_po_50mg|Organism|Brain|Plasma|diclofenac|Concentration in container" unit="µmol/l" persistable="0" formulaId="775" />
    <Observer id="779" entityId="ZENdKzVynkqh4s7ZsheU3A" name="Fraction of dose-diclofenac" path="dfn_ref_po_50mg|Organism|Brain|Plasma|diclofenac-CYP2C9_arr Metabolite|Fraction of dose-diclofenac" persistable="0" formulaId="780" />
    <Observer id="811" entityId="DVc3pn2c-E6f3p_5oLM7wA" name="Concentration in container" path="dfn_ref_po_50mg|Organism|Brain|BloodCells|CYP2C9|Concentration in container" unit="µmol/l" persistable="0" formulaId="812" />
    <Observer id="831" entityId="ICNs1BuOzEGs0yNGCL2l5g" name="Concentration in container" path="dfn_ref_po_50mg|Organism|Brain|BloodCells|CYP2C9_arr|Concentration in container" unit="µmol/l" persistable="0" formulaId="832" />
    <Observer id="838" entityId="ynyOrVnK7USn9ibxggIUPg" name="Concentration in container" path="dfn_ref_po_50mg|Organism|Brain|BloodCells|diclofenac|Concentration in container" unit="µmol/l" persistable="0" formulaId="839" />
    <Observer id="843" entityId="5Zxz0pG2606dY4caxtqjsw" name="Fraction of dose-diclofenac" path="dfn_ref_po_50mg|Organism|Brain|BloodCells|diclofenac-CYP2C9_arr Metabolite|Fraction of dose-diclofenac" persistable="0" formulaId="844" />
    <Observer id="865" entityId="rCnZJXmRxEG7bWL5eZBygw" name="Concentration in container" path="dfn_ref_po_50mg|Organism|Brain|Interstitial|diclofenac|Concentration in container" unit="µmol/l" persistable="0" formulaId="866" />
    <Observer id="888" entityId="zJ1LMJjnmkuEeu9heunFuw" name="Concentration in container" path="dfn_ref_po_50mg|Organism|Brain|Intracellular|CYP2C9|Concentration in container" unit="µmol/l" persistable="0" formulaId="889" />
    <Observer id="906" entityId="VQEKXaNU6Uu88dhRxGrzUA" name="Concentration in container" path="dfn_ref_po_50mg|Organism|Brain|Intracellular|CYP2C9_arr|Concentration in container" unit="µmol/l" persistable="0" formulaId="907" />
    <Observer id="914" entityId="29vTMaJCOUW2eav0u4E0Ag" name="Concentration in container" path="dfn_ref_po_50mg|Organism|Brain|Intracellular|diclofenac|Concentration in container" unit="µmol/l" persistable="0" formulaId="915" />
    <Observer id="919" entityId="m60bNTu1GUeIyu2re6e-6A" name="Fraction of dose-diclofenac" path="dfn_ref_po_50mg|Organism|Brain|Intracellular|diclofenac-CYP2C9_arr Metabolite|Fraction of dose-diclofenac" persistable="0" formulaId="920" />
    <Observer id="929" entityId="DVOfhNvzW0aEguqyxQ1LZQ" name="Interstitial Unbound" path="dfn_ref_po_50mg|Organism|Brain|diclofenac|Interstitial Unbound" unit="µmol/l" persistable="0" formulaId="930" />
    <Observer id="931" entityId="fFhaacwTn0qgMvOzSn1FgQ" name="Intracellular Unbound" path="dfn_ref_po_50mg|Organism|Brain|diclofenac|Intracellular Unbound" unit="µmol/l" persistable="0" formulaId="932" />
    <Observer id="933" entityId="QuscCnXBCEiSSJ2IvXxdag" name="Tissue" path="dfn_ref_po_50mg|Organism|Brain|diclofenac|Tissue" unit="µmol/l" persistable="0" formulaId="934" />
    <Observer id="1013" entityId="OR2-ps5IEEuDOsaiMB0pZA" name="Concentration in container" path="dfn_ref_po_50mg|Organism|Fat|Plasma|CYP2C9|Concentration in container" unit="µmol/l" persistable="0" formulaId="1014" />
    <Observer id="1033" entityId="8tRU8NcJ1E2f4N1hWo-Ikg" name="Concentration in container" path="dfn_ref_po_50mg|Organism|Fat|Plasma|CYP2C9_arr|Concentration in container" unit="µmol/l" persistable="0" formulaId="1034" />
    <Observer id="1039" entityId="wjL3Yklm2UOUfnCmyvjB3Q" name="Concentration in container" path="dfn_ref_po_50mg|Organism|Fat|Plasma|diclofenac|Concentration in container" unit="µmol/l" persistable="0" formulaId="1040" />
    <Observer id="1044" entityId="CRyxuTefFUOBlsUQndZFWQ" name="Fraction of dose-diclofenac" path="dfn_ref_po_50mg|Organism|Fat|Plasma|diclofenac-CYP2C9_arr Metabolite|Fraction of dose-diclofenac" persistable="0" formulaId="1045" />
    <Observer id="1076" entityId="En6l86PebEKOGKETpegIgQ" name="Concentration in container" path="dfn_ref_po_50mg|Organism|Fat|BloodCells|CYP2C9|Concentration in container" unit="µmol/l" persistable="0" formulaId="1077" />
    <Observer id="1096" entityId="ip2CfvTX_0SqJxR4fHK3WA" name="Concentration in container" path="dfn_ref_po_50mg|Organism|Fat|BloodCells|CYP2C9_arr|Concentration in container" unit="µmol/l" persistable="0" formulaId="1097" />
    <Observer id="1102" entityId="vjzAnVyptUymJVxB_wufew" name="Concentration in container" path="dfn_ref_po_50mg|Organism|Fat|BloodCells|diclofenac|Concentration in container" unit="µmol/l" persistable="0" formulaId="1103" />
    <Observer id="1107" entityId="f7mNA7J1oki2TSIgfSszvQ" name="Fraction of dose-diclofenac" path="dfn_ref_po_50mg|Organism|Fat|BloodCells|diclofenac-CYP2C9_arr Metabolite|Fraction of dose-diclofenac" persistable="0" formulaId="1108" />
    <Observer id="1129" entityId="AuKrqeGihEmSNhUUgwYqqg" name="Concentration in container" path="dfn_ref_po_50mg|Organism|Fat|Interstitial|diclofenac|Concentration in container" unit="µmol/l" persistable="0" formulaId="1130" />
    <Observer id="1152" entityId="st7u9jZRAU6T3Rs4413Blw" name="Concentration in container" path="dfn_ref_po_50mg|Organism|Fat|Intracellular|CYP2C9|Concentration in container" unit="µmol/l" persistable="0" formulaId="1153" />
    <Observer id="1170" entityId="hbfroq2PakmwQYl69d5eRg" name="Concentration in container" path="dfn_ref_po_50mg|Organism|Fat|Intracellular|CYP2C9_arr|Concentration in container" unit="µmol/l" persistable="0" formulaId="1171" />
    <Observer id="1178" entityId="Lx2H832lWUeScmoJnpgO0Q" name="Concentration in container" path="dfn_ref_po_50mg|Organism|Fat|Intracellular|diclofenac|Concentration in container" unit="µmol/l" persistable="0" formulaId="1179" />
    <Observer id="1183" entityId="ZQNn08ZIH0KHLXTZ7mwyeA" name="Fraction of dose-diclofenac" path="dfn_ref_po_50mg|Organism|Fat|Intracellular|diclofenac-CYP2C9_arr Metabolite|Fraction of dose-diclofenac" persistable="0" formulaId="1184" />
    <Observer id="1193" entityId="angT17EQKU-FZQbKivAysA" name="Interstitial Unbound" path="dfn_ref_po_50mg|Organism|Fat|diclofenac|Interstitial Unbound" unit="µmol/l" persistable="0" formulaId="1194" />
    <Observer id="1195" entityId="99CzTDgVbEmNcA4HFJkKew" name="Intracellular Unbound" path="dfn_ref_po_50mg|Organism|Fat|diclofenac|Intracellular Unbound" unit="µmol/l" persistable="0" formulaId="1196" />
    <Observer id="1197" entityId="O332gFtf1EW1vGs40lhZ1A" name="Tissue" path="dfn_ref_po_50mg|Organism|Fat|diclofenac|Tissue" unit="µmol/l" persistable="0" formulaId="1198" />
    <Observer id="1264" entityId="irHRQlsOi06zOOwfwdwFDg" name="Concentration in container" path="dfn_ref_po_50mg|Organism|Gonads|Plasma|CYP2C9|Concentration in container" unit="µmol/l" persistable="0" formulaId="1265" />
    <Observer id="1284" entityId="PraKAhFfZUyLiR94hfMkgw" name="Concentration in container" path="dfn_ref_po_50mg|Organism|Gonads|Plasma|CYP2C9_arr|Concentration in container" unit="µmol/l" persistable="0" formulaId="1285" />
    <Observer id="1291" entityId="0M_F6MyoJ0mxiQStqumYNw" name="Concentration in container" path="dfn_ref_po_50mg|Organism|Gonads|Plasma|diclofenac|Concentration in container" unit="µmol/l" persistable="0" formulaId="1292" />
    <Observer id="1296" entityId="dobS09TUrEes6tYqKgiKIQ" name="Fraction of dose-diclofenac" path="dfn_ref_po_50mg|Organism|Gonads|Plasma|diclofenac-CYP2C9_arr Metabolite|Fraction of dose-diclofenac" persistable="0" formulaId="1297" />
    <Observer id="1328" entityId="lJciSS6u40OBnXz2IZTIhA" name="Concentration in container" path="dfn_ref_po_50mg|Organism|Gonads|BloodCells|CYP2C9|Concentration in container" unit="µmol/l" persistable="0" formulaId="1329" />
    <Observer id="1348" entityId="VzpnGk6qg0quBgo0zmK1Sw" name="Concentration in container" path="dfn_ref_po_50mg|Organism|Gonads|BloodCells|CYP2C9_arr|Concentration in container" unit="µmol/l" persistable="0" formulaId="1349" />
    <Observer id="1355" entityId="RYlzT46TL0KT3hez4qaAoA" name="Concentration in container" path="dfn_ref_po_50mg|Organism|Gonads|BloodCells|diclofenac|Concentration in container" unit="µmol/l" persistable="0" formulaId="1356" />
    <Observer id="1360" entityId="OCAD04GvGUiWiXHyXpcL4g" name="Fraction of dose-diclofenac" path="dfn_ref_po_50mg|Organism|Gonads|BloodCells|diclofenac-CYP2C9_arr Metabolite|Fraction of dose-diclofenac" persistable="0" formulaId="1361" />
    <Observer id="1382" entityId="3WXdipdtEEeBkLeGiHt29A" name="Concentration in container" path="dfn_ref_po_50mg|Organism|Gonads|Interstitial|diclofenac|Concentration in container" unit="µmol/l" persistable="0" formulaId="1383" />
    <Observer id="1405" entityId="gpYTkmP4aUyriAJBzY2suw" name="Concentration in container" path="dfn_ref_po_50mg|Organism|Gonads|Intracellular|CYP2C9|Concentration in container" unit="µmol/l" persistable="0" formulaId="1406" />
    <Observer id="1423" entityId="8uikFGh2gECGTPnZvhGmDw" name="Concentration in container" path="dfn_ref_po_50mg|Organism|Gonads|Intracellular|CYP2C9_arr|Concentration in container" unit="µmol/l" persistable="0" formulaId="1424" />
    <Observer id="1431" entityId="3mRid-N-g02HJ0raRymPEA" name="Concentration in container" path="dfn_ref_po_50mg|Organism|Gonads|Intracellular|diclofenac|Concentration in container" unit="µmol/l" persistable="0" formulaId="1432" />
    <Observer id="1436" entityId="agYLiF5a-EG1iHzkxFtwyw" name="Fraction of dose-diclofenac" path="dfn_ref_po_50mg|Organism|Gonads|Intracellular|diclofenac-CYP2C9_arr Metabolite|Fraction of dose-diclofenac" persistable="0" formulaId="1437" />
    <Observer id="1446" entityId="jiCHZM_62U27c75bI2vOVw" name="Interstitial Unbound" path="dfn_ref_po_50mg|Organism|Gonads|diclofenac|Interstitial Unbound" unit="µmol/l" persistable="0" formulaId="1447" />
    <Observer id="1448" entityId="fBsXasHbK0eKxbYXQp2xMg" name="Intracellular Unbound" path="dfn_ref_po_50mg|Organism|Gonads|diclofenac|Intracellular Unbound" unit="µmol/l" persistable="0" formulaId="1449" />
    <Observer id="1450" entityId="V6baWmSgGkum7bpRzUAOEg" name="Tissue" path="dfn_ref_po_50mg|Organism|Gonads|diclofenac|Tissue" unit="µmol/l" persistable="0" formulaId="1451" />
    <Observer id="1517" entityId="fCyyxxdUU0eKa_4Ro8kLWA" name="Concentration in container" path="dfn_ref_po_50mg|Organism|Heart|Plasma|CYP2C9|Concentration in container" unit="µmol/l" persistable="0" formulaId="1518" />
    <Observer id="1537" entityId="Si-jsvc8R0WuNAYa_yGb3A" name="Concentration in container" path="dfn_ref_po_50mg|Organism|Heart|Plasma|CYP2C9_arr|Concentration in container" unit="µmol/l" persistable="0" formulaId="1538" />
    <Observer id="1544" entityId="KZmSIYEy4kyD5R3Q68eFMA" name="Concentration in container" path="dfn_ref_po_50mg|Organism|Heart|Plasma|diclofenac|Concentration in container" unit="µmol/l" persistable="0" formulaId="1545" />
    <Observer id="1549" entityId="hceJbSrCgUyf2iseoOj_0w" name="Fraction of dose-diclofenac" path="dfn_ref_po_50mg|Organism|Heart|Plasma|diclofenac-CYP2C9_arr Metabolite|Fraction of dose-diclofenac" persistable="0" formulaId="1550" />
    <Observer id="1581" entityId="UIxvF9qV9UCRJD2r-qFlzQ" name="Concentration in container" path="dfn_ref_po_50mg|Organism|Heart|BloodCells|CYP2C9|Concentration in container" unit="µmol/l" persistable="0" formulaId="1582" />
    <Observer id="1601" entityId="gEyf6ysnNke83BHUIgMnxw" name="Concentration in container" path="dfn_ref_po_50mg|Organism|Heart|BloodCells|CYP2C9_arr|Concentration in container" unit="µmol/l" persistable="0" formulaId="1602" />
    <Observer id="1608" entityId="lf9FCsogm0GFmUpxUfhbPA" name="Concentration in container" path="dfn_ref_po_50mg|Organism|Heart|BloodCells|diclofenac|Concentration in container" unit="µmol/l" persistable="0" formulaId="1609" />
    <Observer id="1613" entityId="6ozzQzXec0CODLZTg1k7ug" name="Fraction of dose-diclofenac" path="dfn_ref_po_50mg|Organism|Heart|BloodCells|diclofenac-CYP2C9_arr Metabolite|Fraction of dose-diclofenac" persistable="0" formulaId="1614" />
    <Observer id="1635" entityId="GXN14nUFHk-p5pwQCatXuQ" name="Concentration in container" path="dfn_ref_po_50mg|Organism|Heart|Interstitial|diclofenac|Concentration in container" unit="µmol/l" persistable="0" formulaId="1636" />
    <Observer id="1658" entityId="CD08xBb9cEq7UL6ftGax-Q" name="Concentration in container" path="dfn_ref_po_50mg|Organism|Heart|Intracellular|CYP2C9|Concentration in container" unit="µmol/l" persistable="0" formulaId="1659" />
    <Observer id="1676" entityId="gA2aEH0DgkiGyQlEOAd1mQ" name="Concentration in container" path="dfn_ref_po_50mg|Organism|Heart|Intracellular|CYP2C9_arr|Concentration in container" unit="µmol/l" persistable="0" formulaId="1677" />
    <Observer id="1684" entityId="mxIFeYF5XUSnaq9jFXImCg" name="Concentration in container" path="dfn_ref_po_50mg|Organism|Heart|Intracellular|diclofenac|Concentration in container" unit="µmol/l" persistable="0" formulaId="1685" />
    <Observer id="1689" entityId="DX2yYSFPl0CG5GLvihy--A" name="Fraction of dose-diclofenac" path="dfn_ref_po_50mg|Organism|Heart|Intracellular|diclofenac-CYP2C9_arr Metabolite|Fraction of dose-diclofenac" persistable="0" formulaId="1690" />
    <Observer id="1699" entityId="ctb-45Av-Ee8p5Vmn17LlQ" name="Interstitial Unbound" path="dfn_ref_po_50mg|Organism|Heart|diclofenac|Interstitial Unbound" unit="µmol/l" persistable="0" formulaId="1700" />
    <Observer id="1701" entityId="zCv8dFi2QkW5zVp-Q9cVIA" name="Intracellular Unbound" path="dfn_ref_po_50mg|Organism|Heart|diclofenac|Intracellular Unbound" unit="µmol/l" persistable="0" formulaId="1702" />
    <Observer id="1703" entityId="veWOG-QbhUqb_l7cuiXYFA" name="Tissue" path="dfn_ref_po_50mg|Organism|Heart|diclofenac|Tissue" unit="µmol/l" persistable="0" formulaId="1704" />
    <Observer id="1780" entityId="jR0bFIGib0-NofbGcwf1pQ" name="Concentration in container" path="dfn_ref_po_50mg|Organism|Kidney|Plasma|CYP2C9|Concentration in container" unit="µmol/l" persistable="0" formulaId="1781" />
    <Observer id="1800" entityId="dG-hYb6-10WLFs955Y_kRg" name="Concentration in container" path="dfn_ref_po_50mg|Organism|Kidney|Plasma|CYP2C9_arr|Concentration in container" unit="µmol/l" persistable="0" formulaId="1801" />
    <Observer id="1807" entityId="vy41ZdOxt0KkCbQKzYYanw" name="Concentration in container" path="dfn_ref_po_50mg|Organism|Kidney|Plasma|diclofenac|Concentration in container" unit="µmol/l" persistable="0" formulaId="1808" />
    <Observer id="1812" entityId="a27GhLDuikWoL0yAYYWZnA" name="Fraction of dose-diclofenac" path="dfn_ref_po_50mg|Organism|Kidney|Plasma|diclofenac-CYP2C9_arr Metabolite|Fraction of dose-diclofenac" persistable="0" formulaId="1813" />
    <Observer id="1844" entityId="mCtdfwKsY0yVceipgBDfoQ" name="Concentration in container" path="dfn_ref_po_50mg|Organism|Kidney|BloodCells|CYP2C9|Concentration in container" unit="µmol/l" persistable="0" formulaId="1845" />
    <Observer id="1864" entityId="GrEugk5RnEGoRyET3S3EXw" name="Concentration in container" path="dfn_ref_po_50mg|Organism|Kidney|BloodCells|CYP2C9_arr|Concentration in container" unit="µmol/l" persistable="0" formulaId="1865" />
    <Observer id="1871" entityId="Ys130BJcv0CITiHr88KEBQ" name="Concentration in container" path="dfn_ref_po_50mg|Organism|Kidney|BloodCells|diclofenac|Concentration in container" unit="µmol/l" persistable="0" formulaId="1872" />
    <Observer id="1876" entityId="mPNob-Q_3UCO_QW3jVF7Rw" name="Fraction of dose-diclofenac" path="dfn_ref_po_50mg|Organism|Kidney|BloodCells|diclofenac-CYP2C9_arr Metabolite|Fraction of dose-diclofenac" persistable="0" formulaId="1877" />
    <Observer id="1898" entityId="WOHq_lYT0USeqkbUypLXxw" name="Concentration in container" path="dfn_ref_po_50mg|Organism|Kidney|Interstitial|diclofenac|Concentration in container" unit="µmol/l" persistable="0" formulaId="1899" />
    <Observer id="1921" entityId="ICJ10kts9UyT4tQIT_t3HQ" name="Concentration in container" path="dfn_ref_po_50mg|Organism|Kidney|Intracellular|CYP2C9|Concentration in container" unit="µmol/l" persistable="0" formulaId="1922" />
    <Observer id="1939" entityId="Vf9dyMVjFkWpf6h4YeqMUQ" name="Concentration in container" path="dfn_ref_po_50mg|Organism|Kidney|Intracellular|CYP2C9_arr|Concentration in container" unit="µmol/l" persistable="0" formulaId="1940" />
    <Observer id="1947" entityId="3CB5N7RrekePJaeP8vsQuA" name="Concentration in container" path="dfn_ref_po_50mg|Organism|Kidney|Intracellular|diclofenac|Concentration in container" unit="µmol/l" persistable="0" formulaId="1948" />
    <Observer id="1952" entityId="r5y9C_J3Q0qzYTGcZgBFZw" name="Fraction of dose-diclofenac" path="dfn_ref_po_50mg|Organism|Kidney|Intracellular|diclofenac-CYP2C9_arr Metabolite|Fraction of dose-diclofenac" persistable="0" formulaId="1953" />
    <Observer id="1966" entityId="bcs0hcA5_EiYWmNsBxakJg" name="Concentration in container" path="dfn_ref_po_50mg|Organism|Kidney|Urine|diclofenac|Concentration in container" unit="µmol/l" persistable="0" formulaId="1967" />
    <Observer id="1968" entityId="tUU9jgAPX0e_xeCDXm8i1A" name="Fraction excreted" path="dfn_ref_po_50mg|Organism|Kidney|Urine|diclofenac|Fraction excreted" persistable="1" formulaId="1969" />
    <Observer id="1970" entityId="osPibwFS6U-4GR2p8AmxIw" name="Interstitial Unbound" path="dfn_ref_po_50mg|Organism|Kidney|diclofenac|Interstitial Unbound" unit="µmol/l" persistable="0" formulaId="1971" />
    <Observer id="1972" entityId="69rXEJjoZkOOmgxaOVK0Cg" name="Intracellular Unbound" path="dfn_ref_po_50mg|Organism|Kidney|diclofenac|Intracellular Unbound" unit="µmol/l" persistable="0" formulaId="1973" />
    <Observer id="1974" entityId="KlVU_yHuoE62z_dCXqt58g" name="Tissue" path="dfn_ref_po_50mg|Organism|Kidney|diclofenac|Tissue" unit="µmol/l" persistable="0" formulaId="1975" />
    <Observer id="2100" entityId="U-OHu0BTekuuwBuqZO1xTQ" name="Concentration in lumen" path="dfn_ref_po_50mg|Organism|Lumen|Stomach|diclofenac|Concentration in lumen" unit="µmol/l" persistable="0" formulaId="2102" />
    <Observer id="2106" entityId="qB8R3_eIl0WVU1QFS7r5oQ" name="Fraction of dose-diclofenac" path="dfn_ref_po_50mg|Organism|Lumen|Stomach|diclofenac-CYP2C9_arr Metabolite|Fraction of dose-diclofenac" persistable="0" formulaId="2107" />
    <Observer id="2234" entityId="on5-n9yokEi4z24_zK0D4A" name="Concentration in lumen" path="dfn_ref_po_50mg|Organism|Lumen|Duodenum|diclofenac|Concentration in lumen" unit="µmol/l" persistable="0" formulaId="2235" />
    <Observer id="2236" entityId="dtdmze228U6CF-sptyrmvw" name="Fraction of oral drug mass absorbed into mucosa segment" path="dfn_ref_po_50mg|Organism|Lumen|Duodenum|diclofenac|Fraction of oral drug mass absorbed into mucosa segment" persistable="0" formulaId="2238" />
    <Observer id="2242" entityId="ZP0RqNzu1Ei7Xi2CAdsESA" name="Fraction of dose-diclofenac" path="dfn_ref_po_50mg|Organism|Lumen|Duodenum|diclofenac-CYP2C9_arr Metabolite|Fraction of dose-diclofenac" persistable="0" formulaId="2243" />
    <Observer id="2368" entityId="5YOv4cCZQkyDn9NAvGgHjQ" name="Concentration in lumen" path="dfn_ref_po_50mg|Organism|Lumen|UpperJejunum|diclofenac|Concentration in lumen" unit="µmol/l" persistable="0" formulaId="2369" />
    <Observer id="2370" entityId="459vWr-Cx0KBGMWOYSBTNQ" name="Fraction of oral drug mass absorbed into mucosa segment" path="dfn_ref_po_50mg|Organism|Lumen|UpperJejunum|diclofenac|Fraction of oral drug mass absorbed into mucosa segment" persistable="0" formulaId="2371" />
    <Observer id="2375" entityId="mJVHm-JMjUGZPNKdZQo-Sg" name="Fraction of dose-diclofenac" path="dfn_ref_po_50mg|Organism|Lumen|UpperJejunum|diclofenac-CYP2C9_arr Metabolite|Fraction of dose-diclofenac" persistable="0" formulaId="2376" />
    <Observer id="2501" entityId="h5c5fYI6XUCM_Q8-CJ6d5w" name="Concentration in lumen" path="dfn_ref_po_50mg|Organism|Lumen|LowerJejunum|diclofenac|Concentration in lumen" unit="µmol/l" persistable="0" formulaId="2502" />
    <Observer id="2503" entityId="K_RVK1s6PEWqR_225uhP7w" name="Fraction of oral drug mass absorbed into mucosa segment" path="dfn_ref_po_50mg|Organism|Lumen|LowerJejunum|diclofenac|Fraction of oral drug mass absorbed into mucosa segment" persistable="0" formulaId="2504" />
    <Observer id="2508" entityId="_brBJzJknkWzHS4l8GDmdw" name="Fraction of dose-diclofenac" path="dfn_ref_po_50mg|Organism|Lumen|LowerJejunum|diclofenac-CYP2C9_arr Metabolite|Fraction of dose-diclofenac" persistable="0" formulaId="2509" />
    <Observer id="2634" entityId="C2HYAsHuZ0mkD14D7MGnmA" name="Concentration in lumen" path="dfn_ref_po_50mg|Organism|Lumen|UpperIleum|diclofenac|Concentration in lumen" unit="µmol/l" persistable="0" formulaId="2635" />
    <Observer id="2636" entityId="bIEYkhLDAkSDclFNp6ivvw" name="Fraction of oral drug mass absorbed into mucosa segment" path="dfn_ref_po_50mg|Organism|Lumen|UpperIleum|diclofenac|Fraction of oral drug mass absorbed into mucosa segment" persistable="0" formulaId="2637" />
    <Observer id="2641" entityId="2UFYJvWjSUm1cYv_UTIoQQ" name="Fraction of dose-diclofenac" path="dfn_ref_po_50mg|Organism|Lumen|UpperIleum|diclofenac-CYP2C9_arr Metabolite|Fraction of dose-diclofenac" persistable="0" formulaId="2642" />
    <Observer id="2767" entityId="eYPb2sp4H0m300FJKw9P0Q" name="Concentration in lumen" path="dfn_ref_po_50mg|Organism|Lumen|LowerIleum|diclofenac|Concentration in lumen" unit="µmol/l" persistable="0" formulaId="2768" />
    <Observer id="2769" entityId="ZbRhny3I_UuIgb3Yk8Lp1g" name="Fraction of oral drug mass absorbed into mucosa segment" path="dfn_ref_po_50mg|Organism|Lumen|LowerIleum|diclofenac|Fraction of oral drug mass absorbed into mucosa segment" persistable="0" formulaId="2770" />
    <Observer id="2774" entityId="O51ZrfxnCkStp5_byeAPVw" name="Fraction of dose-diclofenac" path="dfn_ref_po_50mg|Organism|Lumen|LowerIleum|diclofenac-CYP2C9_arr Metabolite|Fraction of dose-diclofenac" persistable="0" formulaId="2775" />
    <Observer id="2902" entityId="Ue8ARNrwIk2ZDRx62wourQ" name="Concentration in lumen" path="dfn_ref_po_50mg|Organism|Lumen|Caecum|diclofenac|Concentration in lumen" unit="µmol/l" persistable="0" formulaId="2903" />
    <Observer id="2904" entityId="bCqj0EOQ1U2sFaTUf-rWLA" name="Fraction of oral drug mass absorbed into mucosa segment" path="dfn_ref_po_50mg|Organism|Lumen|Caecum|diclofenac|Fraction of oral drug mass absorbed into mucosa segment" persistable="0" formulaId="2905" />
    <Observer id="2909" entityId="_InYpVkelUaVSJpV4Iqn_g" name="Fraction of dose-diclofenac" path="dfn_ref_po_50mg|Organism|Lumen|Caecum|diclofenac-CYP2C9_arr Metabolite|Fraction of dose-diclofenac" persistable="0" formulaId="2910" />
    <Observer id="3035" entityId="MQ_PVzEWYkaQZnAsM6sDUQ" name="Concentration in lumen" path="dfn_ref_po_50mg|Organism|Lumen|ColonAscendens|diclofenac|Concentration in lumen" unit="µmol/l" persistable="0" formulaId="3036" />
    <Observer id="3037" entityId="8VA1bIpbY0iLt3TD29rByQ" name="Fraction of oral drug mass absorbed into mucosa segment" path="dfn_ref_po_50mg|Organism|Lumen|ColonAscendens|diclofenac|Fraction of oral drug mass absorbed into mucosa segment" persistable="0" formulaId="3038" />
    <Observer id="3042" entityId="RrSqKzmfZ0yivZ7yypvtBw" name="Fraction of dose-diclofenac" path="dfn_ref_po_50mg|Organism|Lumen|ColonAscendens|diclofenac-CYP2C9_arr Metabolite|Fraction of dose-diclofenac" persistable="0" formulaId="3043" />
    <Observer id="3168" entityId="nUw2wB9tkUu-ENvxIVlApg" name="Concentration in lumen" path="dfn_ref_po_50mg|Organism|Lumen|ColonTransversum|diclofenac|Concentration in lumen" unit="µmol/l" persistable="0" formulaId="3169" />
    <Observer id="3170" entityId="M64FyjF08UKtmMvAXrmRqw" name="Fraction of oral drug mass absorbed into mucosa segment" path="dfn_ref_po_50mg|Organism|Lumen|ColonTransversum|diclofenac|Fraction of oral drug mass absorbed into mucosa segment" persistable="0" formulaId="3171" />
    <Observer id="3175" entityId="Cr3UytPg0EmmqqGR-r6Nwg" name="Fraction of dose-diclofenac" path="dfn_ref_po_50mg|Organism|Lumen|ColonTransversum|diclofenac-CYP2C9_arr Metabolite|Fraction of dose-diclofenac" persistable="0" formulaId="3176" />
    <Observer id="3301" entityId="hs4DsjkmM0ujaBUrgUdmLg" name="Concentration in lumen" path="dfn_ref_po_50mg|Organism|Lumen|ColonDescendens|diclofenac|Concentration in lumen" unit="µmol/l" persistable="0" formulaId="3302" />
    <Observer id="3303" entityId="cSSLnqJ2ykCECXBRqVu74Q" name="Fraction of oral drug mass absorbed into mucosa segment" path="dfn_ref_po_50mg|Organism|Lumen|ColonDescendens|diclofenac|Fraction of oral drug mass absorbed into mucosa segment" persistable="0" formulaId="3304" />
    <Observer id="3308" entityId="9tmJf3CNmkOPBqK8RQMOJQ" name="Fraction of dose-diclofenac" path="dfn_ref_po_50mg|Organism|Lumen|ColonDescendens|diclofenac-CYP2C9_arr Metabolite|Fraction of dose-diclofenac" persistable="0" formulaId="3309" />
    <Observer id="3434" entityId="rBtgFnfdAU2jbRh0AvNOKA" name="Concentration in lumen" path="dfn_ref_po_50mg|Organism|Lumen|ColonSigmoid|diclofenac|Concentration in lumen" unit="µmol/l" persistable="0" formulaId="3435" />
    <Observer id="3436" entityId="xZMrQ-WJIkmBkZOHhYJeKw" name="Fraction of oral drug mass absorbed into mucosa segment" path="dfn_ref_po_50mg|Organism|Lumen|ColonSigmoid|diclofenac|Fraction of oral drug mass absorbed into mucosa segment" persistable="0" formulaId="3437" />
    <Observer id="3441" entityId="fsNww_lAM06gbSnScVQm4g" name="Fraction of dose-diclofenac" path="dfn_ref_po_50mg|Organism|Lumen|ColonSigmoid|diclofenac-CYP2C9_arr Metabolite|Fraction of dose-diclofenac" persistable="0" formulaId="3442" />
    <Observer id="3566" entityId="ms_9p0Wd0Uafv85HXD6eZw" name="Concentration in lumen" path="dfn_ref_po_50mg|Organism|Lumen|Rectum|diclofenac|Concentration in lumen" unit="µmol/l" persistable="0" formulaId="3567" />
    <Observer id="3568" entityId="wWlSeyf2eE6GrcTJQ84Zhw" name="Fraction of oral drug mass absorbed into mucosa segment" path="dfn_ref_po_50mg|Organism|Lumen|Rectum|diclofenac|Fraction of oral drug mass absorbed into mucosa segment" persistable="0" formulaId="3569" />
    <Observer id="3573" entityId="tLgVUZEyAUCerwulkyHn9Q" name="Fraction of dose-diclofenac" path="dfn_ref_po_50mg|Organism|Lumen|Rectum|diclofenac-CYP2C9_arr Metabolite|Fraction of dose-diclofenac" persistable="0" formulaId="3574" />
    <Observer id="3589" entityId="8cgi-4KszESwvuQ9one--Q" name="Fraction excreted to feces" path="dfn_ref_po_50mg|Organism|Lumen|Feces|diclofenac|Fraction excreted to feces" persistable="0" formulaId="3590" />
    <Observer id="3591" entityId="D2KVMLT1e0aJ20aN_TtfFw" name="Fraction dissolved" path="dfn_ref_po_50mg|Organism|Lumen|diclofenac|Fraction dissolved" persistable="0" formulaId="3593" />
    <Observer id="3594" entityId="ddQtKzzVU0qSW2KBSFU9kw" name="Fraction of oral drug mass absorbed into mucosa" path="dfn_ref_po_50mg|Organism|Lumen|diclofenac|Fraction of oral drug mass absorbed into mucosa" persistable="1" formulaId="3595" />
    <Observer id="3661" entityId="AbTkeVGmFEmIl-OqR4LAsA" name="Concentration in container" path="dfn_ref_po_50mg|Organism|Stomach|Plasma|CYP2C9|Concentration in container" unit="µmol/l" persistable="0" formulaId="3662" />
    <Observer id="3681" entityId="R9L-YkQtIE-QUjaN0xMDrg" name="Concentration in container" path="dfn_ref_po_50mg|Organism|Stomach|Plasma|CYP2C9_arr|Concentration in container" unit="µmol/l" persistable="0" formulaId="3682" />
    <Observer id="3688" entityId="nUpn5uFJqkiV8JKz7pjBXw" name="Concentration in container" path="dfn_ref_po_50mg|Organism|Stomach|Plasma|diclofenac|Concentration in container" unit="µmol/l" persistable="0" formulaId="3689" />
    <Observer id="3693" entityId="7DAOsFb8xECIcjOUYE4VzQ" name="Fraction of dose-diclofenac" path="dfn_ref_po_50mg|Organism|Stomach|Plasma|diclofenac-CYP2C9_arr Metabolite|Fraction of dose-diclofenac" persistable="0" formulaId="3694" />
    <Observer id="3725" entityId="rrsEK3KgMUarzzBHvhTxYg" name="Concentration in container" path="dfn_ref_po_50mg|Organism|Stomach|BloodCells|CYP2C9|Concentration in container" unit="µmol/l" persistable="0" formulaId="3726" />
    <Observer id="3745" entityId="3KVkermk3k2ULBQaBSvgLQ" name="Concentration in container" path="dfn_ref_po_50mg|Organism|Stomach|BloodCells|CYP2C9_arr|Concentration in container" unit="µmol/l" persistable="0" formulaId="3746" />
    <Observer id="3752" entityId="b_uEucHETEi3QEUrgM8NCg" name="Concentration in container" path="dfn_ref_po_50mg|Organism|Stomach|BloodCells|diclofenac|Concentration in container" unit="µmol/l" persistable="0" formulaId="3753" />
    <Observer id="3757" entityId="9gtquoIKcUWf8a_eBZipKA" name="Fraction of dose-diclofenac" path="dfn_ref_po_50mg|Organism|Stomach|BloodCells|diclofenac-CYP2C9_arr Metabolite|Fraction of dose-diclofenac" persistable="0" formulaId="3758" />
    <Observer id="3779" entityId="-L-oJstJ8E-xaZ_GoE5-OQ" name="Concentration in container" path="dfn_ref_po_50mg|Organism|Stomach|Interstitial|diclofenac|Concentration in container" unit="µmol/l" persistable="0" formulaId="3780" />
    <Observer id="3802" entityId="icsAfsAkw02Ykq7sDxNUng" name="Concentration in container" path="dfn_ref_po_50mg|Organism|Stomach|Intracellular|CYP2C9|Concentration in container" unit="µmol/l" persistable="0" formulaId="3803" />
    <Observer id="3820" entityId="1qaE_PDKBkG7H9re1ULN3g" name="Concentration in container" path="dfn_ref_po_50mg|Organism|Stomach|Intracellular|CYP2C9_arr|Concentration in container" unit="µmol/l" persistable="0" formulaId="3821" />
    <Observer id="3828" entityId="V-faTtwAME-befZcC-Hgnw" name="Concentration in container" path="dfn_ref_po_50mg|Organism|Stomach|Intracellular|diclofenac|Concentration in container" unit="µmol/l" persistable="0" formulaId="3829" />
    <Observer id="3833" entityId="JX_S7DqZ0Uy2L6DUv435xQ" name="Fraction of dose-diclofenac" path="dfn_ref_po_50mg|Organism|Stomach|Intracellular|diclofenac-CYP2C9_arr Metabolite|Fraction of dose-diclofenac" persistable="0" formulaId="3834" />
    <Observer id="3843" entityId="iv4VvWjHfEu0zxH7blr16w" name="Interstitial Unbound" path="dfn_ref_po_50mg|Organism|Stomach|diclofenac|Interstitial Unbound" unit="µmol/l" persistable="0" formulaId="3844" />
    <Observer id="3845" entityId="Q6hpHxfh4EGM6b6ZAWre-g" name="Intracellular Unbound" path="dfn_ref_po_50mg|Organism|Stomach|diclofenac|Intracellular Unbound" unit="µmol/l" persistable="0" formulaId="3846" />
    <Observer id="3847" entityId="896eBTsmWUemXitl4AB9kQ" name="Tissue" path="dfn_ref_po_50mg|Organism|Stomach|diclofenac|Tissue" unit="µmol/l" persistable="0" formulaId="3848" />
    <Observer id="3940" entityId="RrmSqvDal0uP5h5vRLqMIQ" name="Concentration in container" path="dfn_ref_po_50mg|Organism|SmallIntestine|Plasma|CYP2C9|Concentration in container" unit="µmol/l" persistable="0" formulaId="3941" />
    <Observer id="3960" entityId="8wuU6CM7NkiiFvfr-Aw-0w" name="Concentration in container" path="dfn_ref_po_50mg|Organism|SmallIntestine|Plasma|CYP2C9_arr|Concentration in container" unit="µmol/l" persistable="0" formulaId="3961" />
    <Observer id="3967" entityId="VgTOdkxOA06PpP8mWEgGcA" name="Concentration in container" path="dfn_ref_po_50mg|Organism|SmallIntestine|Plasma|diclofenac|Concentration in container" unit="µmol/l" persistable="0" formulaId="3968" />
    <Observer id="3972" entityId="2LwBrKN5xkShkk5TY7qGGA" name="Fraction of dose-diclofenac" path="dfn_ref_po_50mg|Organism|SmallIntestine|Plasma|diclofenac-CYP2C9_arr Metabolite|Fraction of dose-diclofenac" persistable="0" formulaId="3973" />
    <Observer id="4004" entityId="dn9xzhDNFUCe5lscMm6Jxg" name="Concentration in container" path="dfn_ref_po_50mg|Organism|SmallIntestine|BloodCells|CYP2C9|Concentration in container" unit="µmol/l" persistable="0" formulaId="4005" />
    <Observer id="4024" entityId="fAg3ALesTEyzJEN6RISw1Q" name="Concentration in container" path="dfn_ref_po_50mg|Organism|SmallIntestine|BloodCells|CYP2C9_arr|Concentration in container" unit="µmol/l" persistable="0" formulaId="4025" />
    <Observer id="4031" entityId="nFPxO7YYMEyLWFR0LeVLMQ" name="Concentration in container" path="dfn_ref_po_50mg|Organism|SmallIntestine|BloodCells|diclofenac|Concentration in container" unit="µmol/l" persistable="0" formulaId="4032" />
    <Observer id="4036" entityId="Oy1MbXvnR0Cv9R45GFFYqg" name="Fraction of dose-diclofenac" path="dfn_ref_po_50mg|Organism|SmallIntestine|BloodCells|diclofenac-CYP2C9_arr Metabolite|Fraction of dose-diclofenac" persistable="0" formulaId="4037" />
    <Observer id="4058" entityId="BRoMPLUPuk2E8cJwHaiVVg" name="Concentration in container" path="dfn_ref_po_50mg|Organism|SmallIntestine|Interstitial|diclofenac|Concentration in container" unit="µmol/l" persistable="0" formulaId="4059" />
    <Observer id="4081" entityId="Ktz0fkvtIEeWzM2NZJuDfQ" name="Concentration in container" path="dfn_ref_po_50mg|Organism|SmallIntestine|Intracellular|CYP2C9|Concentration in container" unit="µmol/l" persistable="0" formulaId="4082" />
    <Observer id="4099" entityId="9TucGpjUNkS3KfVYa0hwgg" name="Concentration in container" path="dfn_ref_po_50mg|Organism|SmallIntestine|Intracellular|CYP2C9_arr|Concentration in container" unit="µmol/l" persistable="0" formulaId="4100" />
    <Observer id="4107" entityId="hTpJzCvzaU-6DC2ufAoJ_Q" name="Concentration in container" path="dfn_ref_po_50mg|Organism|SmallIntestine|Intracellular|diclofenac|Concentration in container" unit="µmol/l" persistable="0" formulaId="4108" />
    <Observer id="4112" entityId="rpfJadUFOEK6_up6961W4A" name="Fraction of dose-diclofenac" path="dfn_ref_po_50mg|Organism|SmallIntestine|Intracellular|diclofenac-CYP2C9_arr Metabolite|Fraction of dose-diclofenac" persistable="0" formulaId="4113" />
    <Observer id="4184" entityId="lGrP5chCU0GVJQnDdih9jA" name="Concentration in container" path="dfn_ref_po_50mg|Organism|SmallIntestine|Mucosa|Duodenum|Plasma|CYP2C9|Concentration in container" unit="µmol/l" persistable="0" formulaId="4185" />
    <Observer id="4204" entityId="SifDxPWqYEaMxnAWGYn6gQ" name="Concentration in container" path="dfn_ref_po_50mg|Organism|SmallIntestine|Mucosa|Duodenum|Plasma|CYP2C9_arr|Concentration in container" unit="µmol/l" persistable="0" formulaId="4205" />
    <Observer id="4211" entityId="TRgduXmz80iSq1SooH0d6Q" name="Concentration in container" path="dfn_ref_po_50mg|Organism|SmallIntestine|Mucosa|Duodenum|Plasma|diclofenac|Concentration in container" unit="µmol/l" persistable="0" formulaId="4212" />
    <Observer id="4216" entityId="FiRPDYLiSkuTyUGRjUyH2Q" name="Fraction of dose-diclofenac" path="dfn_ref_po_50mg|Organism|SmallIntestine|Mucosa|Duodenum|Plasma|diclofenac-CYP2C9_arr Metabolite|Fraction of dose-diclofenac" persistable="0" formulaId="4217" />
    <Observer id="4248" entityId="TQfOSqvHhUm-LYJvnMLidA" name="Concentration in container" path="dfn_ref_po_50mg|Organism|SmallIntestine|Mucosa|Duodenum|BloodCells|CYP2C9|Concentration in container" unit="µmol/l" persistable="0" formulaId="4249" />
    <Observer id="4268" entityId="haR48lxobUSpIJJTh9cqfg" name="Concentration in container" path="dfn_ref_po_50mg|Organism|SmallIntestine|Mucosa|Duodenum|BloodCells|CYP2C9_arr|Concentration in container" unit="µmol/l" persistable="0" formulaId="4269" />
    <Observer id="4275" entityId="fvYLCYSfmUS-ULfl5UnWzQ" name="Concentration in container" path="dfn_ref_po_50mg|Organism|SmallIntestine|Mucosa|Duodenum|BloodCells|diclofenac|Concentration in container" unit="µmol/l" persistable="0" formulaId="4276" />
    <Observer id="4280" entityId="0WTNo6VHt0KV54mWH_wMjg" name="Fraction of dose-diclofenac" path="dfn_ref_po_50mg|Organism|SmallIntestine|Mucosa|Duodenum|BloodCells|diclofenac-CYP2C9_arr Metabolite|Fraction of dose-diclofenac" persistable="0" formulaId="4281" />
    <Observer id="4302" entityId="dq9TZU8rWE2-38D03swrYw" name="Concentration in container" path="dfn_ref_po_50mg|Organism|SmallIntestine|Mucosa|Duodenum|Interstitial|diclofenac|Concentration in container" unit="µmol/l" persistable="0" formulaId="4303" />
    <Observer id="4325" entityId="_7PMpZ8FOUKkAkGT7OIRwA" name="Concentration in container" path="dfn_ref_po_50mg|Organism|SmallIntestine|Mucosa|Duodenum|Intracellular|CYP2C9|Concentration in container" unit="µmol/l" persistable="0" formulaId="4326" />
    <Observer id="4343" entityId="J8elYRwiP0aH_Wuz0j4Atg" name="Concentration in container" path="dfn_ref_po_50mg|Organism|SmallIntestine|Mucosa|Duodenum|Intracellular|CYP2C9_arr|Concentration in container" unit="µmol/l" persistable="0" formulaId="4344" />
    <Observer id="4351" entityId="Szq8uKXnMkSd-9zvENbxGQ" name="Concentration in container" path="dfn_ref_po_50mg|Organism|SmallIntestine|Mucosa|Duodenum|Intracellular|diclofenac|Concentration in container" unit="µmol/l" persistable="0" formulaId="4352" />
    <Observer id="4356" entityId="wsqein11mkutkToNYcL_Pw" name="Fraction of dose-diclofenac" path="dfn_ref_po_50mg|Organism|SmallIntestine|Mucosa|Duodenum|Intracellular|diclofenac-CYP2C9_arr Metabolite|Fraction of dose-diclofenac" persistable="0" formulaId="4357" />
    <Observer id="4428" entityId="Elk2b1lgUEuCB2uBVng_1g" name="Concentration in container" path="dfn_ref_po_50mg|Organism|SmallIntestine|Mucosa|UpperJejunum|Plasma|CYP2C9|Concentration in container" unit="µmol/l" persistable="0" formulaId="4429" />
    <Observer id="4448" entityId="XRCnAcN3z0uS4v_W0KyshQ" name="Concentration in container" path="dfn_ref_po_50mg|Organism|SmallIntestine|Mucosa|UpperJejunum|Plasma|CYP2C9_arr|Concentration in container" unit="µmol/l" persistable="0" formulaId="4449" />
    <Observer id="4455" entityId="7AGL3H80jkOH-eFq0OVg1w" name="Concentration in container" path="dfn_ref_po_50mg|Organism|SmallIntestine|Mucosa|UpperJejunum|Plasma|diclofenac|Concentration in container" unit="µmol/l" persistable="0" formulaId="4456" />
    <Observer id="4460" entityId="1yOrG4yiI0Ovka01cx9YQw" name="Fraction of dose-diclofenac" path="dfn_ref_po_50mg|Organism|SmallIntestine|Mucosa|UpperJejunum|Plasma|diclofenac-CYP2C9_arr Metabolite|Fraction of dose-diclofenac" persistable="0" formulaId="4461" />
    <Observer id="4492" entityId="0t8JqwYM70SL2SBYZscwmA" name="Concentration in container" path="dfn_ref_po_50mg|Organism|SmallIntestine|Mucosa|UpperJejunum|BloodCells|CYP2C9|Concentration in container" unit="µmol/l" persistable="0" formulaId="4493" />
    <Observer id="4512" entityId="_pFd3QHpe0aZbu-OcE4Whg" name="Concentration in container" path="dfn_ref_po_50mg|Organism|SmallIntestine|Mucosa|UpperJejunum|BloodCells|CYP2C9_arr|Concentration in container" unit="µmol/l" persistable="0" formulaId="4513" />
    <Observer id="4519" entityId="lXlHxzzxMU2g2UWPiOwJPA" name="Concentration in container" path="dfn_ref_po_50mg|Organism|SmallIntestine|Mucosa|UpperJejunum|BloodCells|diclofenac|Concentration in container" unit="µmol/l" persistable="0" formulaId="4520" />
    <Observer id="4524" entityId="JIhfOWY7JE-y0h5OVcwgtg" name="Fraction of dose-diclofenac" path="dfn_ref_po_50mg|Organism|SmallIntestine|Mucosa|UpperJejunum|BloodCells|diclofenac-CYP2C9_arr Metabolite|Fraction of dose-diclofenac" persistable="0" formulaId="4525" />
    <Observer id="4546" entityId="QAXYp1VPOEWMix-GN-Er7w" name="Concentration in container" path="dfn_ref_po_50mg|Organism|SmallIntestine|Mucosa|UpperJejunum|Interstitial|diclofenac|Concentration in container" unit="µmol/l" persistable="0" formulaId="4547" />
    <Observer id="4569" entityId="01dHZHvqB0G2LfHMgICjUA" name="Concentration in container" path="dfn_ref_po_50mg|Organism|SmallIntestine|Mucosa|UpperJejunum|Intracellular|CYP2C9|Concentration in container" unit="µmol/l" persistable="0" formulaId="4570" />
    <Observer id="4587" entityId="49X4jKknVE6p3D4j3a-D1Q" name="Concentration in container" path="dfn_ref_po_50mg|Organism|SmallIntestine|Mucosa|UpperJejunum|Intracellular|CYP2C9_arr|Concentration in container" unit="µmol/l" persistable="0" formulaId="4588" />
    <Observer id="4595" entityId="1QN_bCfrakmZlluX6AIZRA" name="Concentration in container" path="dfn_ref_po_50mg|Organism|SmallIntestine|Mucosa|UpperJejunum|Intracellular|diclofenac|Concentration in container" unit="µmol/l" persistable="0" formulaId="4596" />
    <Observer id="4600" entityId="DXkjD3Ps6UCyDYVkXLTmOw" name="Fraction of dose-diclofenac" path="dfn_ref_po_50mg|Organism|SmallIntestine|Mucosa|UpperJejunum|Intracellular|diclofenac-CYP2C9_arr Metabolite|Fraction of dose-diclofenac" persistable="0" formulaId="4601" />
    <Observer id="4672" entityId="FN6O6DBMTkefBuDP6Ar8ag" name="Concentration in container" path="dfn_ref_po_50mg|Organism|SmallIntestine|Mucosa|LowerJejunum|Plasma|CYP2C9|Concentration in container" unit="µmol/l" persistable="0" formulaId="4673" />
    <Observer id="4692" entityId="r3rO9LAG60mu49S7Lyruww" name="Concentration in container" path="dfn_ref_po_50mg|Organism|SmallIntestine|Mucosa|LowerJejunum|Plasma|CYP2C9_arr|Concentration in container" unit="µmol/l" persistable="0" formulaId="4693" />
    <Observer id="4699" entityId="Epe3beFjeESwl3UqjWTLlw" name="Concentration in container" path="dfn_ref_po_50mg|Organism|SmallIntestine|Mucosa|LowerJejunum|Plasma|diclofenac|Concentration in container" unit="µmol/l" persistable="0" formulaId="4700" />
    <Observer id="4704" entityId="mNnKNTOGZEepWJAQXR6s5w" name="Fraction of dose-diclofenac" path="dfn_ref_po_50mg|Organism|SmallIntestine|Mucosa|LowerJejunum|Plasma|diclofenac-CYP2C9_arr Metabolite|Fraction of dose-diclofenac" persistable="0" formulaId="4705" />
    <Observer id="4736" entityId="-6i3S3lcd0KT4hO_gtAa4A" name="Concentration in container" path="dfn_ref_po_50mg|Organism|SmallIntestine|Mucosa|LowerJejunum|BloodCells|CYP2C9|Concentration in container" unit="µmol/l" persistable="0" formulaId="4737" />
    <Observer id="4756" entityId="dnHNVZPgEEKzoHVdnZinQg" name="Concentration in container" path="dfn_ref_po_50mg|Organism|SmallIntestine|Mucosa|LowerJejunum|BloodCells|CYP2C9_arr|Concentration in container" unit="µmol/l" persistable="0" formulaId="4757" />
    <Observer id="4763" entityId="aJwze_jU8Ei-GAok6qQANg" name="Concentration in container" path="dfn_ref_po_50mg|Organism|SmallIntestine|Mucosa|LowerJejunum|BloodCells|diclofenac|Concentration in container" unit="µmol/l" persistable="0" formulaId="4764" />
    <Observer id="4768" entityId="UV3KhKQ7ukm_IXQt0phSFQ" name="Fraction of dose-diclofenac" path="dfn_ref_po_50mg|Organism|SmallIntestine|Mucosa|LowerJejunum|BloodCells|diclofenac-CYP2C9_arr Metabolite|Fraction of dose-diclofenac" persistable="0" formulaId="4769" />
    <Observer id="4790" entityId="X28abj_EEk6g53Nt2UrGFw" name="Concentration in container" path="dfn_ref_po_50mg|Organism|SmallIntestine|Mucosa|LowerJejunum|Interstitial|diclofenac|Concentration in container" unit="µmol/l" persistable="0" formulaId="4791" />
    <Observer id="4813" entityId="Fe73TBJVz0OjYgeL5RPx1w" name="Concentration in container" path="dfn_ref_po_50mg|Organism|SmallIntestine|Mucosa|LowerJejunum|Intracellular|CYP2C9|Concentration in container" unit="µmol/l" persistable="0" formulaId="4814" />
    <Observer id="4831" entityId="YcPojhsXX0iBnjySEm41nw" name="Concentration in container" path="dfn_ref_po_50mg|Organism|SmallIntestine|Mucosa|LowerJejunum|Intracellular|CYP2C9_arr|Concentration in container" unit="µmol/l" persistable="0" formulaId="4832" />
    <Observer id="4839" entityId="4otcxkNflUGSNGkpzBqkAA" name="Concentration in container" path="dfn_ref_po_50mg|Organism|SmallIntestine|Mucosa|LowerJejunum|Intracellular|diclofenac|Concentration in container" unit="µmol/l" persistable="0" formulaId="4840" />
    <Observer id="4844" entityId="zyqSP3zdlUyU8--9-zrQ1A" name="Fraction of dose-diclofenac" path="dfn_ref_po_50mg|Organism|SmallIntestine|Mucosa|LowerJejunum|Intracellular|diclofenac-CYP2C9_arr Metabolite|Fraction of dose-diclofenac" persistable="0" formulaId="4845" />
    <Observer id="4916" entityId="GWBqw_g5GkWWR2vLl7Umhw" name="Concentration in container" path="dfn_ref_po_50mg|Organism|SmallIntestine|Mucosa|UpperIleum|Plasma|CYP2C9|Concentration in container" unit="µmol/l" persistable="0" formulaId="4917" />
    <Observer id="4936" entityId="iAk-6-8kmUqYSwlHHyDoSQ" name="Concentration in container" path="dfn_ref_po_50mg|Organism|SmallIntestine|Mucosa|UpperIleum|Plasma|CYP2C9_arr|Concentration in container" unit="µmol/l" persistable="0" formulaId="4937" />
    <Observer id="4943" entityId="or0wkpZhfEqTvrp9Z346kA" name="Concentration in container" path="dfn_ref_po_50mg|Organism|SmallIntestine|Mucosa|UpperIleum|Plasma|diclofenac|Concentration in container" unit="µmol/l" persistable="0" formulaId="4944" />
    <Observer id="4948" entityId="QHKr_NEtt0W10vANSOEMlw" name="Fraction of dose-diclofenac" path="dfn_ref_po_50mg|Organism|SmallIntestine|Mucosa|UpperIleum|Plasma|diclofenac-CYP2C9_arr Metabolite|Fraction of dose-diclofenac" persistable="0" formulaId="4949" />
    <Observer id="4980" entityId="qqPHPa_ItkGrA_HE4gE5qQ" name="Concentration in container" path="dfn_ref_po_50mg|Organism|SmallIntestine|Mucosa|UpperIleum|BloodCells|CYP2C9|Concentration in container" unit="µmol/l" persistable="0" formulaId="4981" />
    <Observer id="5000" entityId="N_TamvD_GESrzVMlWufV4A" name="Concentration in container" path="dfn_ref_po_50mg|Organism|SmallIntestine|Mucosa|UpperIleum|BloodCells|CYP2C9_arr|Concentration in container" unit="µmol/l" persistable="0" formulaId="5001" />
    <Observer id="5007" entityId="PUpNwbd3-k6656nGbnsl2Q" name="Concentration in container" path="dfn_ref_po_50mg|Organism|SmallIntestine|Mucosa|UpperIleum|BloodCells|diclofenac|Concentration in container" unit="µmol/l" persistable="0" formulaId="5008" />
    <Observer id="5012" entityId="Gmr0xd4eUUqvMi8K5jSFLQ" name="Fraction of dose-diclofenac" path="dfn_ref_po_50mg|Organism|SmallIntestine|Mucosa|UpperIleum|BloodCells|diclofenac-CYP2C9_arr Metabolite|Fraction of dose-diclofenac" persistable="0" formulaId="5013" />
    <Observer id="5034" entityId="4st4Soin7U2yRGGgi3gguQ" name="Concentration in container" path="dfn_ref_po_50mg|Organism|SmallIntestine|Mucosa|UpperIleum|Interstitial|diclofenac|Concentration in container" unit="µmol/l" persistable="0" formulaId="5035" />
    <Observer id="5057" entityId="QBtcs72dEE66sjQ_NXX4-A" name="Concentration in container" path="dfn_ref_po_50mg|Organism|SmallIntestine|Mucosa|UpperIleum|Intracellular|CYP2C9|Concentration in container" unit="µmol/l" persistable="0" formulaId="5058" />
    <Observer id="5075" entityId="b9nuPCjrSkeY3a2sIVEnow" name="Concentration in container" path="dfn_ref_po_50mg|Organism|SmallIntestine|Mucosa|UpperIleum|Intracellular|CYP2C9_arr|Concentration in container" unit="µmol/l" persistable="0" formulaId="5076" />
    <Observer id="5083" entityId="76k7XICZHk-dSfDhiT7UNA" name="Concentration in container" path="dfn_ref_po_50mg|Organism|SmallIntestine|Mucosa|UpperIleum|Intracellular|diclofenac|Concentration in container" unit="µmol/l" persistable="0" formulaId="5084" />
    <Observer id="5088" entityId="zl9q8n-suEuRPDXhYs_blA" name="Fraction of dose-diclofenac" path="dfn_ref_po_50mg|Organism|SmallIntestine|Mucosa|UpperIleum|Intracellular|diclofenac-CYP2C9_arr Metabolite|Fraction of dose-diclofenac" persistable="0" formulaId="5089" />
    <Observer id="5160" entityId="JFz98Kll1EmTC9jbbG-FDA" name="Concentration in container" path="dfn_ref_po_50mg|Organism|SmallIntestine|Mucosa|LowerIleum|Plasma|CYP2C9|Concentration in container" unit="µmol/l" persistable="0" formulaId="5161" />
    <Observer id="5180" entityId="OSg3_mZ4RE-xzvnyBrnxSw" name="Concentration in container" path="dfn_ref_po_50mg|Organism|SmallIntestine|Mucosa|LowerIleum|Plasma|CYP2C9_arr|Concentration in container" unit="µmol/l" persistable="0" formulaId="5181" />
    <Observer id="5187" entityId="zFV7V9xd7Eek1CIZs4Kbdg" name="Concentration in container" path="dfn_ref_po_50mg|Organism|SmallIntestine|Mucosa|LowerIleum|Plasma|diclofenac|Concentration in container" unit="µmol/l" persistable="0" formulaId="5188" />
    <Observer id="5192" entityId="6HW_h1FdGkWsEGd9GfBXsg" name="Fraction of dose-diclofenac" path="dfn_ref_po_50mg|Organism|SmallIntestine|Mucosa|LowerIleum|Plasma|diclofenac-CYP2C9_arr Metabolite|Fraction of dose-diclofenac" persistable="0" formulaId="5193" />
    <Observer id="5224" entityId="xBeU1tR-uUikZJ5d3PID8A" name="Concentration in container" path="dfn_ref_po_50mg|Organism|SmallIntestine|Mucosa|LowerIleum|BloodCells|CYP2C9|Concentration in container" unit="µmol/l" persistable="0" formulaId="5225" />
    <Observer id="5244" entityId="MOQ2onRlyUu4LhVJakxPpg" name="Concentration in container" path="dfn_ref_po_50mg|Organism|SmallIntestine|Mucosa|LowerIleum|BloodCells|CYP2C9_arr|Concentration in container" unit="µmol/l" persistable="0" formulaId="5245" />
    <Observer id="5251" entityId="C1XUM6rdjkaV6EY3I4YJYA" name="Concentration in container" path="dfn_ref_po_50mg|Organism|SmallIntestine|Mucosa|LowerIleum|BloodCells|diclofenac|Concentration in container" unit="µmol/l" persistable="0" formulaId="5252" />
    <Observer id="5256" entityId="2Mh0qhsf7Ee0Z0pywSEWBA" name="Fraction of dose-diclofenac" path="dfn_ref_po_50mg|Organism|SmallIntestine|Mucosa|LowerIleum|BloodCells|diclofenac-CYP2C9_arr Metabolite|Fraction of dose-diclofenac" persistable="0" formulaId="5257" />
    <Observer id="5278" entityId="1sjusIOh6U6yWarRofjQxw" name="Concentration in container" path="dfn_ref_po_50mg|Organism|SmallIntestine|Mucosa|LowerIleum|Interstitial|diclofenac|Concentration in container" unit="µmol/l" persistable="0" formulaId="5279" />
    <Observer id="5301" entityId="dtCHgcmRek6Z9gpJkEYK8w" name="Concentration in container" path="dfn_ref_po_50mg|Organism|SmallIntestine|Mucosa|LowerIleum|Intracellular|CYP2C9|Concentration in container" unit="µmol/l" persistable="0" formulaId="5302" />
    <Observer id="5319" entityId="wkk1rFYAAESH8norHS4e0Q" name="Concentration in container" path="dfn_ref_po_50mg|Organism|SmallIntestine|Mucosa|LowerIleum|Intracellular|CYP2C9_arr|Concentration in container" unit="µmol/l" persistable="0" formulaId="5320" />
    <Observer id="5327" entityId="QffEhJLCTkiLOy_YLHbNNQ" name="Concentration in container" path="dfn_ref_po_50mg|Organism|SmallIntestine|Mucosa|LowerIleum|Intracellular|diclofenac|Concentration in container" unit="µmol/l" persistable="0" formulaId="5328" />
    <Observer id="5332" entityId="5ILC4ZsynU-Lcj8hQ-p1RQ" name="Fraction of dose-diclofenac" path="dfn_ref_po_50mg|Organism|SmallIntestine|Mucosa|LowerIleum|Intracellular|diclofenac-CYP2C9_arr Metabolite|Fraction of dose-diclofenac" persistable="0" formulaId="5333" />
    <Observer id="5342" entityId="g9aifEzsl0atddl0tcq2qA" name="Interstitial Unbound" path="dfn_ref_po_50mg|Organism|SmallIntestine|diclofenac|Interstitial Unbound" unit="µmol/l" persistable="0" formulaId="5343" />
    <Observer id="5344" entityId="TKJ-cGiiW0SjGiqwXyW1rA" name="Intracellular Unbound" path="dfn_ref_po_50mg|Organism|SmallIntestine|diclofenac|Intracellular Unbound" unit="µmol/l" persistable="0" formulaId="5345" />
    <Observer id="5346" entityId="dOCxZiockUyMK2UrmhB2_Q" name="Total Tissue (Small Intestine)" path="dfn_ref_po_50mg|Organism|SmallIntestine|diclofenac|Total Tissue (Small Intestine)" unit="µmol/l" persistable="0" formulaId="5347" />
    <Observer id="5442" entityId="quAmpBbmokWUSRi47NfJbw" name="Concentration in container" path="dfn_ref_po_50mg|Organism|LargeIntestine|Plasma|CYP2C9|Concentration in container" unit="µmol/l" persistable="0" formulaId="5443" />
    <Observer id="5462" entityId="xpgZ1iWKPkGejsust9vuXw" name="Concentration in container" path="dfn_ref_po_50mg|Organism|LargeIntestine|Plasma|CYP2C9_arr|Concentration in container" unit="µmol/l" persistable="0" formulaId="5463" />
    <Observer id="5469" entityId="ZgebgLyHnESax2xYE2_TLA" name="Concentration in container" path="dfn_ref_po_50mg|Organism|LargeIntestine|Plasma|diclofenac|Concentration in container" unit="µmol/l" persistable="0" formulaId="5470" />
    <Observer id="5474" entityId="GEpgfRMlx0GOGigfAM0Gtw" name="Fraction of dose-diclofenac" path="dfn_ref_po_50mg|Organism|LargeIntestine|Plasma|diclofenac-CYP2C9_arr Metabolite|Fraction of dose-diclofenac" persistable="0" formulaId="5475" />
    <Observer id="5506" entityId="siKKOBbsdk-k1eMC7MD51g" name="Concentration in container" path="dfn_ref_po_50mg|Organism|LargeIntestine|BloodCells|CYP2C9|Concentration in container" unit="µmol/l" persistable="0" formulaId="5507" />
    <Observer id="5526" entityId="7sw0BDfurkSeVqF97ON-lQ" name="Concentration in container" path="dfn_ref_po_50mg|Organism|LargeIntestine|BloodCells|CYP2C9_arr|Concentration in container" unit="µmol/l" persistable="0" formulaId="5527" />
    <Observer id="5533" entityId="dagdAPT7dE2zQJmGmQ4oRw" name="Concentration in container" path="dfn_ref_po_50mg|Organism|LargeIntestine|BloodCells|diclofenac|Concentration in container" unit="µmol/l" persistable="0" formulaId="5534" />
    <Observer id="5538" entityId="zs682DObAkutTRNRuVPzag" name="Fraction of dose-diclofenac" path="dfn_ref_po_50mg|Organism|LargeIntestine|BloodCells|diclofenac-CYP2C9_arr Metabolite|Fraction of dose-diclofenac" persistable="0" formulaId="5539" />
    <Observer id="5560" entityId="07IL_XufDEK6OG2zuN-Obg" name="Concentration in container" path="dfn_ref_po_50mg|Organism|LargeIntestine|Interstitial|diclofenac|Concentration in container" unit="µmol/l" persistable="0" formulaId="5561" />
    <Observer id="5583" entityId="QBqeyp6bCkyXwp7eP4S3ZA" name="Concentration in container" path="dfn_ref_po_50mg|Organism|LargeIntestine|Intracellular|CYP2C9|Concentration in container" unit="µmol/l" persistable="0" formulaId="5584" />
    <Observer id="5601" entityId="qG4oJ8Sflki0B_mKXbCohQ" name="Concentration in container" path="dfn_ref_po_50mg|Organism|LargeIntestine|Intracellular|CYP2C9_arr|Concentration in container" unit="µmol/l" persistable="0" formulaId="5602" />
    <Observer id="5609" entityId="5BTK-kSq5E6dH2fv6Z2bpQ" name="Concentration in container" path="dfn_ref_po_50mg|Organism|LargeIntestine|Intracellular|diclofenac|Concentration in container" unit="µmol/l" persistable="0" formulaId="5610" />
    <Observer id="5614" entityId="4plFrqghaUuu0MgVws0Z3Q" name="Fraction of dose-diclofenac" path="dfn_ref_po_50mg|Organism|LargeIntestine|Intracellular|diclofenac-CYP2C9_arr Metabolite|Fraction of dose-diclofenac" persistable="0" formulaId="5615" />
    <Observer id="5686" entityId="8gGBv1PyGUSMkS2a3KkxVA" name="Concentration in container" path="dfn_ref_po_50mg|Organism|LargeIntestine|Mucosa|Caecum|Plasma|CYP2C9|Concentration in container" unit="µmol/l" persistable="0" formulaId="5687" />
    <Observer id="5706" entityId="Im6tfy2COEyE7d0j4PIRDg" name="Concentration in container" path="dfn_ref_po_50mg|Organism|LargeIntestine|Mucosa|Caecum|Plasma|CYP2C9_arr|Concentration in container" unit="µmol/l" persistable="0" formulaId="5707" />
    <Observer id="5713" entityId="_fNzMaOfbk-LXaIhZbgcoA" name="Concentration in container" path="dfn_ref_po_50mg|Organism|LargeIntestine|Mucosa|Caecum|Plasma|diclofenac|Concentration in container" unit="µmol/l" persistable="0" formulaId="5714" />
    <Observer id="5718" entityId="gKhw8cQE3kSs5ARjbt2H_Q" name="Fraction of dose-diclofenac" path="dfn_ref_po_50mg|Organism|LargeIntestine|Mucosa|Caecum|Plasma|diclofenac-CYP2C9_arr Metabolite|Fraction of dose-diclofenac" persistable="0" formulaId="5719" />
    <Observer id="5750" entityId="BAuZiGlaUk-sjX_ejK7TEg" name="Concentration in container" path="dfn_ref_po_50mg|Organism|LargeIntestine|Mucosa|Caecum|BloodCells|CYP2C9|Concentration in container" unit="µmol/l" persistable="0" formulaId="5751" />
    <Observer id="5770" entityId="pSVvnM-5c0qadi1Z8iJdKg" name="Concentration in container" path="dfn_ref_po_50mg|Organism|LargeIntestine|Mucosa|Caecum|BloodCells|CYP2C9_arr|Concentration in container" unit="µmol/l" persistable="0" formulaId="5771" />
    <Observer id="5777" entityId="NYCZXoYXa0qkgzyo00GJ1A" name="Concentration in container" path="dfn_ref_po_50mg|Organism|LargeIntestine|Mucosa|Caecum|BloodCells|diclofenac|Concentration in container" unit="µmol/l" persistable="0" formulaId="5778" />
    <Observer id="5782" entityId="_DSjWUCHjEC_QNm4iG1Chw" name="Fraction of dose-diclofenac" path="dfn_ref_po_50mg|Organism|LargeIntestine|Mucosa|Caecum|BloodCells|diclofenac-CYP2C9_arr Metabolite|Fraction of dose-diclofenac" persistable="0" formulaId="5783" />
    <Observer id="5804" entityId="Yq4S-n8NAE2CBvtHShVdAQ" name="Concentration in container" path="dfn_ref_po_50mg|Organism|LargeIntestine|Mucosa|Caecum|Interstitial|diclofenac|Concentration in container" unit="µmol/l" persistable="0" formulaId="5805" />
    <Observer id="5827" entityId="M5_7WPIG5kirZdfqhtRiIA" name="Concentration in container" path="dfn_ref_po_50mg|Organism|LargeIntestine|Mucosa|Caecum|Intracellular|CYP2C9|Concentration in container" unit="µmol/l" persistable="0" formulaId="5828" />
    <Observer id="5845" entityId="FdBWDuNyTESlvKXooMiN8Q" name="Concentration in container" path="dfn_ref_po_50mg|Organism|LargeIntestine|Mucosa|Caecum|Intracellular|CYP2C9_arr|Concentration in container" unit="µmol/l" persistable="0" formulaId="5846" />
    <Observer id="5853" entityId="wxlccQHho0ipwz5ejatsqQ" name="Concentration in container" path="dfn_ref_po_50mg|Organism|LargeIntestine|Mucosa|Caecum|Intracellular|diclofenac|Concentration in container" unit="µmol/l" persistable="0" formulaId="5854" />
    <Observer id="5858" entityId="kXNP0SqY7UCUEtvyMnDrFA" name="Fraction of dose-diclofenac" path="dfn_ref_po_50mg|Organism|LargeIntestine|Mucosa|Caecum|Intracellular|diclofenac-CYP2C9_arr Metabolite|Fraction of dose-diclofenac" persistable="0" formulaId="5859" />
    <Observer id="5930" entityId="tnL4H7Qom0aiG9p61z0ocg" name="Concentration in container" path="dfn_ref_po_50mg|Organism|LargeIntestine|Mucosa|ColonAscendens|Plasma|CYP2C9|Concentration in container" unit="µmol/l" persistable="0" formulaId="5931" />
    <Observer id="5950" entityId="fJl0fBTqQES-UVZUWkTvQQ" name="Concentration in container" path="dfn_ref_po_50mg|Organism|LargeIntestine|Mucosa|ColonAscendens|Plasma|CYP2C9_arr|Concentration in container" unit="µmol/l" persistable="0" formulaId="5951" />
    <Observer id="5957" entityId="gqeRYLC1XEaeqkivuZbDTg" name="Concentration in container" path="dfn_ref_po_50mg|Organism|LargeIntestine|Mucosa|ColonAscendens|Plasma|diclofenac|Concentration in container" unit="µmol/l" persistable="0" formulaId="5958" />
    <Observer id="5962" entityId="sHO_w2lIiE6d8VriZC5OWw" name="Fraction of dose-diclofenac" path="dfn_ref_po_50mg|Organism|LargeIntestine|Mucosa|ColonAscendens|Plasma|diclofenac-CYP2C9_arr Metabolite|Fraction of dose-diclofenac" persistable="0" formulaId="5963" />
    <Observer id="5994" entityId="gSrKv6UWc02tCRtpRrxsgA" name="Concentration in container" path="dfn_ref_po_50mg|Organism|LargeIntestine|Mucosa|ColonAscendens|BloodCells|CYP2C9|Concentration in container" unit="µmol/l" persistable="0" formulaId="5995" />
    <Observer id="6014" entityId="bD2Os-kyGEuv5HvL2zYeAA" name="Concentration in container" path="dfn_ref_po_50mg|Organism|LargeIntestine|Mucosa|ColonAscendens|BloodCells|CYP2C9_arr|Concentration in container" unit="µmol/l" persistable="0" formulaId="6015" />
    <Observer id="6021" entityId="meJ2XalZP02CrqHinRqEug" name="Concentration in container" path="dfn_ref_po_50mg|Organism|LargeIntestine|Mucosa|ColonAscendens|BloodCells|diclofenac|Concentration in container" unit="µmol/l" persistable="0" formulaId="6022" />
    <Observer id="6026" entityId="GiYgUgZ3VUqJNmFsEK9mlA" name="Fraction of dose-diclofenac" path="dfn_ref_po_50mg|Organism|LargeIntestine|Mucosa|ColonAscendens|BloodCells|diclofenac-CYP2C9_arr Metabolite|Fraction of dose-diclofenac" persistable="0" formulaId="6027" />
    <Observer id="6048" entityId="9wLZDRGanUe3XcWTqzpB_g" name="Concentration in container" path="dfn_ref_po_50mg|Organism|LargeIntestine|Mucosa|ColonAscendens|Interstitial|diclofenac|Concentration in container" unit="µmol/l" persistable="0" formulaId="6049" />
    <Observer id="6071" entityId="MHJYpNEPWkeYPx8jW-hhNA" name="Concentration in container" path="dfn_ref_po_50mg|Organism|LargeIntestine|Mucosa|ColonAscendens|Intracellular|CYP2C9|Concentration in container" unit="µmol/l" persistable="0" formulaId="6072" />
    <Observer id="6089" entityId="Kwbw3kQ1CUy4R08zIMaJdg" name="Concentration in container" path="dfn_ref_po_50mg|Organism|LargeIntestine|Mucosa|ColonAscendens|Intracellular|CYP2C9_arr|Concentration in container" unit="µmol/l" persistable="0" formulaId="6090" />
    <Observer id="6097" entityId="WERSUZFoWEejfAhJwgBsqw" name="Concentration in container" path="dfn_ref_po_50mg|Organism|LargeIntestine|Mucosa|ColonAscendens|Intracellular|diclofenac|Concentration in container" unit="µmol/l" persistable="0" formulaId="6098" />
    <Observer id="6102" entityId="iUte2tx7JUG1XjH3bP1izA" name="Fraction of dose-diclofenac" path="dfn_ref_po_50mg|Organism|LargeIntestine|Mucosa|ColonAscendens|Intracellular|diclofenac-CYP2C9_arr Metabolite|Fraction of dose-diclofenac" persistable="0" formulaId="6103" />
    <Observer id="6174" entityId="pQqk2J4hn0m91PvsBIo7fg" name="Concentration in container" path="dfn_ref_po_50mg|Organism|LargeIntestine|Mucosa|ColonTransversum|Plasma|CYP2C9|Concentration in container" unit="µmol/l" persistable="0" formulaId="6175" />
    <Observer id="6194" entityId="gHXhlLJpFUC7WQw08rz8OQ" name="Concentration in container" path="dfn_ref_po_50mg|Organism|LargeIntestine|Mucosa|ColonTransversum|Plasma|CYP2C9_arr|Concentration in container" unit="µmol/l" persistable="0" formulaId="6195" />
    <Observer id="6201" entityId="0se1xmAyTEiQZSe9hjawRw" name="Concentration in container" path="dfn_ref_po_50mg|Organism|LargeIntestine|Mucosa|ColonTransversum|Plasma|diclofenac|Concentration in container" unit="µmol/l" persistable="0" formulaId="6202" />
    <Observer id="6206" entityId="LLtZerNCcEuDX_qns7zB5g" name="Fraction of dose-diclofenac" path="dfn_ref_po_50mg|Organism|LargeIntestine|Mucosa|ColonTransversum|Plasma|diclofenac-CYP2C9_arr Metabolite|Fraction of dose-diclofenac" persistable="0" formulaId="6207" />
    <Observer id="6238" entityId="ACGbsLeLhUKIkWlgGCd58A" name="Concentration in container" path="dfn_ref_po_50mg|Organism|LargeIntestine|Mucosa|ColonTransversum|BloodCells|CYP2C9|Concentration in container" unit="µmol/l" persistable="0" formulaId="6239" />
    <Observer id="6258" entityId="uzw-hp7VrkaKvV-Eas9FRw" name="Concentration in container" path="dfn_ref_po_50mg|Organism|LargeIntestine|Mucosa|ColonTransversum|BloodCells|CYP2C9_arr|Concentration in container" unit="µmol/l" persistable="0" formulaId="6259" />
    <Observer id="6265" entityId="3BQclq0UhUKEOc4_QTwEWQ" name="Concentration in container" path="dfn_ref_po_50mg|Organism|LargeIntestine|Mucosa|ColonTransversum|BloodCells|diclofenac|Concentration in container" unit="µmol/l" persistable="0" formulaId="6266" />
    <Observer id="6270" entityId="oWFBSCebNECYwKTBqAy5kQ" name="Fraction of dose-diclofenac" path="dfn_ref_po_50mg|Organism|LargeIntestine|Mucosa|ColonTransversum|BloodCells|diclofenac-CYP2C9_arr Metabolite|Fraction of dose-diclofenac" persistable="0" formulaId="6271" />
    <Observer id="6292" entityId="twFiycEXgE-5cmZuNwRBRA" name="Concentration in container" path="dfn_ref_po_50mg|Organism|LargeIntestine|Mucosa|ColonTransversum|Interstitial|diclofenac|Concentration in container" unit="µmol/l" persistable="0" formulaId="6293" />
    <Observer id="6315" entityId="hy1FUeOpFk6bVLzB-UvMFw" name="Concentration in container" path="dfn_ref_po_50mg|Organism|LargeIntestine|Mucosa|ColonTransversum|Intracellular|CYP2C9|Concentration in container" unit="µmol/l" persistable="0" formulaId="6316" />
    <Observer id="6333" entityId="q5ZjEGVIcEySBeDhaWYBPQ" name="Concentration in container" path="dfn_ref_po_50mg|Organism|LargeIntestine|Mucosa|ColonTransversum|Intracellular|CYP2C9_arr|Concentration in container" unit="µmol/l" persistable="0" formulaId="6334" />
    <Observer id="6341" entityId="a0pMv4lTCUu_TLGyggPfBw" name="Concentration in container" path="dfn_ref_po_50mg|Organism|LargeIntestine|Mucosa|ColonTransversum|Intracellular|diclofenac|Concentration in container" unit="µmol/l" persistable="0" formulaId="6342" />
    <Observer id="6346" entityId="_CuI5ymkIUyObxa_lu_zDA" name="Fraction of dose-diclofenac" path="dfn_ref_po_50mg|Organism|LargeIntestine|Mucosa|ColonTransversum|Intracellular|diclofenac-CYP2C9_arr Metabolite|Fraction of dose-diclofenac" persistable="0" formulaId="6347" />
    <Observer id="6418" entityId="pOZY6m6ATEuxDwGq4kPL8Q" name="Concentration in container" path="dfn_ref_po_50mg|Organism|LargeIntestine|Mucosa|ColonDescendens|Plasma|CYP2C9|Concentration in container" unit="µmol/l" persistable="0" formulaId="6419" />
    <Observer id="6438" entityId="MamsUBY6mE-F8yNN67WbAQ" name="Concentration in container" path="dfn_ref_po_50mg|Organism|LargeIntestine|Mucosa|ColonDescendens|Plasma|CYP2C9_arr|Concentration in container" unit="µmol/l" persistable="0" formulaId="6439" />
    <Observer id="6445" entityId="SXZJIQ-QwEW4Vbl99fD3ZQ" name="Concentration in container" path="dfn_ref_po_50mg|Organism|LargeIntestine|Mucosa|ColonDescendens|Plasma|diclofenac|Concentration in container" unit="µmol/l" persistable="0" formulaId="6446" />
    <Observer id="6450" entityId="CKH1F5fpt0iJQQOnwizKZw" name="Fraction of dose-diclofenac" path="dfn_ref_po_50mg|Organism|LargeIntestine|Mucosa|ColonDescendens|Plasma|diclofenac-CYP2C9_arr Metabolite|Fraction of dose-diclofenac" persistable="0" formulaId="6451" />
    <Observer id="6482" entityId="ly0mjc7700KVTQmo18ThSw" name="Concentration in container" path="dfn_ref_po_50mg|Organism|LargeIntestine|Mucosa|ColonDescendens|BloodCells|CYP2C9|Concentration in container" unit="µmol/l" persistable="0" formulaId="6483" />
    <Observer id="6502" entityId="f5iOr13flk6rN7N4IJw6YQ" name="Concentration in container" path="dfn_ref_po_50mg|Organism|LargeIntestine|Mucosa|ColonDescendens|BloodCells|CYP2C9_arr|Concentration in container" unit="µmol/l" persistable="0" formulaId="6503" />
    <Observer id="6509" entityId="jUmLOMTOxUOv06TmLGExiQ" name="Concentration in container" path="dfn_ref_po_50mg|Organism|LargeIntestine|Mucosa|ColonDescendens|BloodCells|diclofenac|Concentration in container" unit="µmol/l" persistable="0" formulaId="6510" />
    <Observer id="6514" entityId="EqDN7SvLUUKGOqRnmN8GMw" name="Fraction of dose-diclofenac" path="dfn_ref_po_50mg|Organism|LargeIntestine|Mucosa|ColonDescendens|BloodCells|diclofenac-CYP2C9_arr Metabolite|Fraction of dose-diclofenac" persistable="0" formulaId="6515" />
    <Observer id="6536" entityId="vx-_blhAOUedwEYPk2aCJA" name="Concentration in container" path="dfn_ref_po_50mg|Organism|LargeIntestine|Mucosa|ColonDescendens|Interstitial|diclofenac|Concentration in container" unit="µmol/l" persistable="0" formulaId="6537" />
    <Observer id="6559" entityId="x7RNXDJAKUaavPB-iHgkWQ" name="Concentration in container" path="dfn_ref_po_50mg|Organism|LargeIntestine|Mucosa|ColonDescendens|Intracellular|CYP2C9|Concentration in container" unit="µmol/l" persistable="0" formulaId="6560" />
    <Observer id="6577" entityId="r9Mgw6C5_E2fJMiMrKsQxw" name="Concentration in container" path="dfn_ref_po_50mg|Organism|LargeIntestine|Mucosa|ColonDescendens|Intracellular|CYP2C9_arr|Concentration in container" unit="µmol/l" persistable="0" formulaId="6578" />
    <Observer id="6585" entityId="i1faUaAF1kO4dOBFZls1ZQ" name="Concentration in container" path="dfn_ref_po_50mg|Organism|LargeIntestine|Mucosa|ColonDescendens|Intracellular|diclofenac|Concentration in container" unit="µmol/l" persistable="0" formulaId="6586" />
    <Observer id="6590" entityId="JSP0PfhEOkaImYG8Ke1chg" name="Fraction of dose-diclofenac" path="dfn_ref_po_50mg|Organism|LargeIntestine|Mucosa|ColonDescendens|Intracellular|diclofenac-CYP2C9_arr Metabolite|Fraction of dose-diclofenac" persistable="0" formulaId="6591" />
    <Observer id="6662" entityId="mG818Fkr_kObGg8aN5VjfA" name="Concentration in container" path="dfn_ref_po_50mg|Organism|LargeIntestine|Mucosa|ColonSigmoid|Plasma|CYP2C9|Concentration in container" unit="µmol/l" persistable="0" formulaId="6663" />
    <Observer id="6682" entityId="EHojcURqzECi2Wb0YpRojw" name="Concentration in container" path="dfn_ref_po_50mg|Organism|LargeIntestine|Mucosa|ColonSigmoid|Plasma|CYP2C9_arr|Concentration in container" unit="µmol/l" persistable="0" formulaId="6683" />
    <Observer id="6689" entityId="ee7JlZcr6UmT-6PxWnRQng" name="Concentration in container" path="dfn_ref_po_50mg|Organism|LargeIntestine|Mucosa|ColonSigmoid|Plasma|diclofenac|Concentration in container" unit="µmol/l" persistable="0" formulaId="6690" />
    <Observer id="6694" entityId="BTbGBFrTk0eJIS4PEALGeg" name="Fraction of dose-diclofenac" path="dfn_ref_po_50mg|Organism|LargeIntestine|Mucosa|ColonSigmoid|Plasma|diclofenac-CYP2C9_arr Metabolite|Fraction of dose-diclofenac" persistable="0" formulaId="6695" />
    <Observer id="6726" entityId="5Bld5HN1X0auGsBHj89aAQ" name="Concentration in container" path="dfn_ref_po_50mg|Organism|LargeIntestine|Mucosa|ColonSigmoid|BloodCells|CYP2C9|Concentration in container" unit="µmol/l" persistable="0" formulaId="6727" />
    <Observer id="6746" entityId="-4ksmjtk5UqXYe4wwUdvpQ" name="Concentration in container" path="dfn_ref_po_50mg|Organism|LargeIntestine|Mucosa|ColonSigmoid|BloodCells|CYP2C9_arr|Concentration in container" unit="µmol/l" persistable="0" formulaId="6747" />
    <Observer id="6753" entityId="leYDw2VXKEqfG70E_Ej2VA" name="Concentration in container" path="dfn_ref_po_50mg|Organism|LargeIntestine|Mucosa|ColonSigmoid|BloodCells|diclofenac|Concentration in container" unit="µmol/l" persistable="0" formulaId="6754" />
    <Observer id="6758" entityId="mlzliWnvAECCJXZPM63U2g" name="Fraction of dose-diclofenac" path="dfn_ref_po_50mg|Organism|LargeIntestine|Mucosa|ColonSigmoid|BloodCells|diclofenac-CYP2C9_arr Metabolite|Fraction of dose-diclofenac" persistable="0" formulaId="6759" />
    <Observer id="6780" entityId="iOBbHbp-2kydwPJvDX13bw" name="Concentration in container" path="dfn_ref_po_50mg|Organism|LargeIntestine|Mucosa|ColonSigmoid|Interstitial|diclofenac|Concentration in container" unit="µmol/l" persistable="0" formulaId="6781" />
    <Observer id="6803" entityId="ayPumwc45U27IS9lWkVVeg" name="Concentration in container" path="dfn_ref_po_50mg|Organism|LargeIntestine|Mucosa|ColonSigmoid|Intracellular|CYP2C9|Concentration in container" unit="µmol/l" persistable="0" formulaId="6804" />
    <Observer id="6821" entityId="XZKR8EEigkasoacvyV1DqA" name="Concentration in container" path="dfn_ref_po_50mg|Organism|LargeIntestine|Mucosa|ColonSigmoid|Intracellular|CYP2C9_arr|Concentration in container" unit="µmol/l" persistable="0" formulaId="6822" />
    <Observer id="6829" entityId="Qrrrb3w76Um-ncmKoaQIRw" name="Concentration in container" path="dfn_ref_po_50mg|Organism|LargeIntestine|Mucosa|ColonSigmoid|Intracellular|diclofenac|Concentration in container" unit="µmol/l" persistable="0" formulaId="6830" />
    <Observer id="6834" entityId="OWUr-VgNikmgXkQuoxPIiA" name="Fraction of dose-diclofenac" path="dfn_ref_po_50mg|Organism|LargeIntestine|Mucosa|ColonSigmoid|Intracellular|diclofenac-CYP2C9_arr Metabolite|Fraction of dose-diclofenac" persistable="0" formulaId="6835" />
    <Observer id="6906" entityId="WX6YVPKorEuCP7QjfdrNRQ" name="Concentration in container" path="dfn_ref_po_50mg|Organism|LargeIntestine|Mucosa|Rectum|Plasma|CYP2C9|Concentration in container" unit="µmol/l" persistable="0" formulaId="6907" />
    <Observer id="6926" entityId="4fjYLYsTEkGonsMFwgE1Ew" name="Concentration in container" path="dfn_ref_po_50mg|Organism|LargeIntestine|Mucosa|Rectum|Plasma|CYP2C9_arr|Concentration in container" unit="µmol/l" persistable="0" formulaId="6927" />
    <Observer id="6933" entityId="4lspz89gM0CPJh-LtdTzsw" name="Concentration in container" path="dfn_ref_po_50mg|Organism|LargeIntestine|Mucosa|Rectum|Plasma|diclofenac|Concentration in container" unit="µmol/l" persistable="0" formulaId="6934" />
    <Observer id="6938" entityId="82w5KLWoi0qGfMc7lI3JpQ" name="Fraction of dose-diclofenac" path="dfn_ref_po_50mg|Organism|LargeIntestine|Mucosa|Rectum|Plasma|diclofenac-CYP2C9_arr Metabolite|Fraction of dose-diclofenac" persistable="0" formulaId="6939" />
    <Observer id="6970" entityId="wPEho3t8BESK4IdXbLLYjw" name="Concentration in container" path="dfn_ref_po_50mg|Organism|LargeIntestine|Mucosa|Rectum|BloodCells|CYP2C9|Concentration in container" unit="µmol/l" persistable="0" formulaId="6971" />
    <Observer id="6990" entityId="ICn-XMIwD026WyQeJo7UwA" name="Concentration in container" path="dfn_ref_po_50mg|Organism|LargeIntestine|Mucosa|Rectum|BloodCells|CYP2C9_arr|Concentration in container" unit="µmol/l" persistable="0" formulaId="6991" />
    <Observer id="6997" entityId="ZKjphr4X_UWJxLaDbeUHqA" name="Concentration in container" path="dfn_ref_po_50mg|Organism|LargeIntestine|Mucosa|Rectum|BloodCells|diclofenac|Concentration in container" unit="µmol/l" persistable="0" formulaId="6998" />
    <Observer id="7002" entityId="VkO1iqC3nEm0-7-OKpnOag" name="Fraction of dose-diclofenac" path="dfn_ref_po_50mg|Organism|LargeIntestine|Mucosa|Rectum|BloodCells|diclofenac-CYP2C9_arr Metabolite|Fraction of dose-diclofenac" persistable="0" formulaId="7003" />
    <Observer id="7024" entityId="P_qaV3Ks202Iu5gLPoLKEw" name="Concentration in container" path="dfn_ref_po_50mg|Organism|LargeIntestine|Mucosa|Rectum|Interstitial|diclofenac|Concentration in container" unit="µmol/l" persistable="0" formulaId="7025" />
    <Observer id="7047" entityId="fRADZChj90-BydcJ1PLLBA" name="Concentration in container" path="dfn_ref_po_50mg|Organism|LargeIntestine|Mucosa|Rectum|Intracellular|CYP2C9|Concentration in container" unit="µmol/l" persistable="0" formulaId="7048" />
    <Observer id="7065" entityId="6JQzIjcgJUquQPMd6MiTHw" name="Concentration in container" path="dfn_ref_po_50mg|Organism|LargeIntestine|Mucosa|Rectum|Intracellular|CYP2C9_arr|Concentration in container" unit="µmol/l" persistable="0" formulaId="7066" />
    <Observer id="7073" entityId="zi-H_Tb5LEap7A2NHHnBcw" name="Concentration in container" path="dfn_ref_po_50mg|Organism|LargeIntestine|Mucosa|Rectum|Intracellular|diclofenac|Concentration in container" unit="µmol/l" persistable="0" formulaId="7074" />
    <Observer id="7078" entityId="oUbZzW0CvUiQyl0vuTG5Fg" name="Fraction of dose-diclofenac" path="dfn_ref_po_50mg|Organism|LargeIntestine|Mucosa|Rectum|Intracellular|diclofenac-CYP2C9_arr Metabolite|Fraction of dose-diclofenac" persistable="0" formulaId="7079" />
    <Observer id="7088" entityId="ggD1NZ2aUkyoYAF1tziwVg" name="Interstitial Unbound" path="dfn_ref_po_50mg|Organism|LargeIntestine|diclofenac|Interstitial Unbound" unit="µmol/l" persistable="0" formulaId="7089" />
    <Observer id="7090" entityId="YycIwfyWhkyqSHYgfd0uCA" name="Intracellular Unbound" path="dfn_ref_po_50mg|Organism|LargeIntestine|diclofenac|Intracellular Unbound" unit="µmol/l" persistable="0" formulaId="7091" />
    <Observer id="7092" entityId="0dEx2r-100Ov3FuNHj9BtQ" name="Total Tissue (Large Intestine)" path="dfn_ref_po_50mg|Organism|LargeIntestine|diclofenac|Total Tissue (Large Intestine)" unit="µmol/l" persistable="0" formulaId="7093" />
    <Observer id="7241" entityId="7kPtq6AZ1kO0URjHZ3UNYQ" name="Concentration in container" path="dfn_ref_po_50mg|Organism|Liver|Periportal|Plasma|CYP2C9|Concentration in container" unit="µmol/l" persistable="0" formulaId="7242" />
    <Observer id="7261" entityId="seiMFHkYp0iU9LILh_0mCQ" name="Concentration in container" path="dfn_ref_po_50mg|Organism|Liver|Periportal|Plasma|CYP2C9_arr|Concentration in container" unit="µmol/l" persistable="0" formulaId="7262" />
    <Observer id="7268" entityId="otalfTfbbECeLdZLKSg_rw" name="Concentration in container" path="dfn_ref_po_50mg|Organism|Liver|Periportal|Plasma|diclofenac|Concentration in container" unit="µmol/l" persistable="0" formulaId="7269" />
    <Observer id="7273" entityId="kWbikzryxESQAGfsiVxl0A" name="Fraction of dose-diclofenac" path="dfn_ref_po_50mg|Organism|Liver|Periportal|Plasma|diclofenac-CYP2C9_arr Metabolite|Fraction of dose-diclofenac" persistable="0" formulaId="7274" />
    <Observer id="7305" entityId="zbr2wZ2XUEWhZvvIXMsm-A" name="Concentration in container" path="dfn_ref_po_50mg|Organism|Liver|Periportal|BloodCells|CYP2C9|Concentration in container" unit="µmol/l" persistable="0" formulaId="7306" />
    <Observer id="7325" entityId="2rhj18juZEiZxoQOyuF1Yw" name="Concentration in container" path="dfn_ref_po_50mg|Organism|Liver|Periportal|BloodCells|CYP2C9_arr|Concentration in container" unit="µmol/l" persistable="0" formulaId="7326" />
    <Observer id="7332" entityId="g5gI3kI5UkuS6Aw3DjkAhw" name="Concentration in container" path="dfn_ref_po_50mg|Organism|Liver|Periportal|BloodCells|diclofenac|Concentration in container" unit="µmol/l" persistable="0" formulaId="7333" />
    <Observer id="7337" entityId="UB3W0GpLqEWy3g5sWddxMA" name="Fraction of dose-diclofenac" path="dfn_ref_po_50mg|Organism|Liver|Periportal|BloodCells|diclofenac-CYP2C9_arr Metabolite|Fraction of dose-diclofenac" persistable="0" formulaId="7338" />
    <Observer id="7359" entityId="j9oetZWIz0qWCzZRwWgftw" name="Concentration in container" path="dfn_ref_po_50mg|Organism|Liver|Periportal|Interstitial|diclofenac|Concentration in container" unit="µmol/l" persistable="0" formulaId="7360" />
    <Observer id="7384" entityId="ZSOhIOnZo02o_BRbdv9ZVw" name="Concentration in container" path="dfn_ref_po_50mg|Organism|Liver|Periportal|Intracellular|CYP2C9|Concentration in container" unit="µmol/l" persistable="0" formulaId="7385" />
    <Observer id="7402" entityId="7TlZig9oNEO2mf44TEOl-A" name="Concentration in container" path="dfn_ref_po_50mg|Organism|Liver|Periportal|Intracellular|CYP2C9_arr|Concentration in container" unit="µmol/l" persistable="0" formulaId="7403" />
    <Observer id="7410" entityId="VMOOTtE_S0-lkHWkVz338w" name="Concentration in container" path="dfn_ref_po_50mg|Organism|Liver|Periportal|Intracellular|diclofenac|Concentration in container" unit="µmol/l" persistable="0" formulaId="7411" />
    <Observer id="7415" entityId="yY4pIjtY1UanAyAR6DPPQg" name="Fraction of dose-diclofenac" path="dfn_ref_po_50mg|Organism|Liver|Periportal|Intracellular|diclofenac-CYP2C9_arr Metabolite|Fraction of dose-diclofenac" persistable="0" formulaId="7416" />
    <Observer id="7425" entityId="iEVtZSdlmkSUN4UA2SQSlA" name="Interstitial Unbound" path="dfn_ref_po_50mg|Organism|Liver|Periportal|diclofenac|Interstitial Unbound" unit="µmol/l" persistable="0" formulaId="7426" />
    <Observer id="7427" entityId="VkWqot3cg0GxK8ARmlV26g" name="Intracellular Unbound" path="dfn_ref_po_50mg|Organism|Liver|Periportal|diclofenac|Intracellular Unbound" unit="µmol/l" persistable="0" formulaId="7428" />
    <Observer id="7429" entityId="88f1VtMmVkysP5DosvIgfw" name="Tissue" path="dfn_ref_po_50mg|Organism|Liver|Periportal|diclofenac|Tissue" unit="µmol/l" persistable="0" formulaId="7430" />
    <Observer id="7529" entityId="FGCFLb8TOEaPOglQWDfUKA" name="Concentration in container" path="dfn_ref_po_50mg|Organism|Liver|Pericentral|Plasma|CYP2C9|Concentration in container" unit="µmol/l" persistable="0" formulaId="7530" />
    <Observer id="7549" entityId="-fgnWAw1EE2B8_dolkYIJQ" name="Concentration in container" path="dfn_ref_po_50mg|Organism|Liver|Pericentral|Plasma|CYP2C9_arr|Concentration in container" unit="µmol/l" persistable="0" formulaId="7550" />
    <Observer id="7556" entityId="-CtPfqkOHUWHPNRxTKbhmw" name="Concentration in container" path="dfn_ref_po_50mg|Organism|Liver|Pericentral|Plasma|diclofenac|Concentration in container" unit="µmol/l" persistable="0" formulaId="7557" />
    <Observer id="7561" entityId="tom9_gsUXkGAiEUqMHfrUg" name="Fraction of dose-diclofenac" path="dfn_ref_po_50mg|Organism|Liver|Pericentral|Plasma|diclofenac-CYP2C9_arr Metabolite|Fraction of dose-diclofenac" persistable="0" formulaId="7562" />
    <Observer id="7593" entityId="agJDI1m7jUKi-cL-wWLP3Q" name="Concentration in container" path="dfn_ref_po_50mg|Organism|Liver|Pericentral|BloodCells|CYP2C9|Concentration in container" unit="µmol/l" persistable="0" formulaId="7594" />
    <Observer id="7613" entityId="oXA8R-UXaka2Pfl8qAlX-g" name="Concentration in container" path="dfn_ref_po_50mg|Organism|Liver|Pericentral|BloodCells|CYP2C9_arr|Concentration in container" unit="µmol/l" persistable="0" formulaId="7614" />
    <Observer id="7620" entityId="ZtoYrqvaYUyw23KmWO73cg" name="Concentration in container" path="dfn_ref_po_50mg|Organism|Liver|Pericentral|BloodCells|diclofenac|Concentration in container" unit="µmol/l" persistable="0" formulaId="7621" />
    <Observer id="7625" entityId="56oVaXkSmkSoD7oHyN7j8w" name="Fraction of dose-diclofenac" path="dfn_ref_po_50mg|Organism|Liver|Pericentral|BloodCells|diclofenac-CYP2C9_arr Metabolite|Fraction of dose-diclofenac" persistable="0" formulaId="7626" />
    <Observer id="7646" entityId="hqKvWoQFgE6YL7aZWj4yWg" name="Concentration in container" path="dfn_ref_po_50mg|Organism|Liver|Pericentral|Interstitial|diclofenac|Concentration in container" unit="µmol/l" persistable="0" formulaId="7647" />
    <Observer id="7670" entityId="TAQcKbtwyEqFOuzaLPOvdQ" name="Concentration in container" path="dfn_ref_po_50mg|Organism|Liver|Pericentral|Intracellular|CYP2C9|Concentration in container" unit="µmol/l" persistable="0" formulaId="7671" />
    <Observer id="7688" entityId="sW8K8IiTjEeRyL2skhtVeg" name="Concentration in container" path="dfn_ref_po_50mg|Organism|Liver|Pericentral|Intracellular|CYP2C9_arr|Concentration in container" unit="µmol/l" persistable="0" formulaId="7689" />
    <Observer id="7695" entityId="TnH_9qHluUqDDRfSV8EHHQ" name="Concentration in container" path="dfn_ref_po_50mg|Organism|Liver|Pericentral|Intracellular|diclofenac|Concentration in container" unit="µmol/l" persistable="0" formulaId="7696" />
    <Observer id="7700" entityId="k0W373dQHkGehQyG-BRSiQ" name="Fraction of dose-diclofenac" path="dfn_ref_po_50mg|Organism|Liver|Pericentral|Intracellular|diclofenac-CYP2C9_arr Metabolite|Fraction of dose-diclofenac" persistable="0" formulaId="7701" />
    <Observer id="7710" entityId="DB2tcRMUGUaXmnHmt9vvtA" name="Interstitial Unbound" path="dfn_ref_po_50mg|Organism|Liver|Pericentral|diclofenac|Interstitial Unbound" unit="µmol/l" persistable="0" formulaId="7711" />
    <Observer id="7712" entityId="K_SVCW71lUi1FyL8Ag689w" name="Intracellular Unbound" path="dfn_ref_po_50mg|Organism|Liver|Pericentral|diclofenac|Intracellular Unbound" unit="µmol/l" persistable="0" formulaId="7713" />
    <Observer id="7714" entityId="VFjlCTQivki5arFz7Trwew" name="Tissue" path="dfn_ref_po_50mg|Organism|Liver|Pericentral|diclofenac|Tissue" unit="µmol/l" persistable="0" formulaId="7715" />
    <Observer id="7718" entityId="b7aBayrFU02iO6mkuqnILg" name="Concentration in container (Liver, Plasma)" path="dfn_ref_po_50mg|Organism|Liver|Plasma|diclofenac|Concentration in container (Liver, Plasma)" unit="µmol/l" persistable="0" formulaId="7719" />
    <Observer id="7720" entityId="xlvOY9OKLUWkKoW5OloNjg" name="Fraction of dose-diclofenac-Liver-Plasma" path="dfn_ref_po_50mg|Organism|Liver|Plasma|diclofenac-CYP2C9_arr Metabolite|Fraction of dose-diclofenac-Liver-Plasma" persistable="0" formulaId="7721" />
    <Observer id="7724" entityId="I2gHTbBEtE6JSMxIjxJ_ww" name="Concentration in container (Liver, BloodCells)" path="dfn_ref_po_50mg|Organism|Liver|BloodCells|diclofenac|Concentration in container (Liver, BloodCells)" unit="µmol/l" persistable="0" formulaId="7725" />
    <Observer id="7726" entityId="ce8zPJYh3E6dSde9kTZl4g" name="Fraction of dose-diclofenac-Liver-BloodCells" path="dfn_ref_po_50mg|Organism|Liver|BloodCells|diclofenac-CYP2C9_arr Metabolite|Fraction of dose-diclofenac-Liver-BloodCells" persistable="0" formulaId="7727" />
    <Observer id="7732" entityId="9NSNlJzW2Em8qTFhmKRytA" name="Concentration in container (Liver, Interstitial)" path="dfn_ref_po_50mg|Organism|Liver|Interstitial|diclofenac|Concentration in container (Liver, Interstitial)" unit="µmol/l" persistable="0" formulaId="7733" />
    <Observer id="7736" entityId="1EtgV3cD9kKj9DGqAsOY3w" name="Concentration in container (Liver, Intracellular)" path="dfn_ref_po_50mg|Organism|Liver|Intracellular|diclofenac|Concentration in container (Liver, Intracellular)" unit="µmol/l" persistable="0" formulaId="7737" />
    <Observer id="7738" entityId="98lepLTUQU24wcQJp9_1Sg" name="Fraction of dose-diclofenac-Liver-Intracellular" path="dfn_ref_po_50mg|Organism|Liver|Intracellular|diclofenac-CYP2C9_arr Metabolite|Fraction of dose-diclofenac-Liver-Intracellular" persistable="0" formulaId="7739" />
    <Observer id="7740" entityId="9uU9gY89YEeoc8_3OrEjog" name="Interstitial Unbound (Liver)" path="dfn_ref_po_50mg|Organism|Liver|diclofenac|Interstitial Unbound (Liver)" unit="µmol/l" persistable="0" formulaId="7741" />
    <Observer id="7742" entityId="oaO0o0_tY0Och1Y0F90h_A" name="Intracellular Unbound (Liver)" path="dfn_ref_po_50mg|Organism|Liver|diclofenac|Intracellular Unbound (Liver)" unit="µmol/l" persistable="0" formulaId="7743" />
    <Observer id="7744" entityId="g8NYnXapX0WqM7nT03ub0g" name="Tissue (Liver)" path="dfn_ref_po_50mg|Organism|Liver|diclofenac|Tissue (Liver)" unit="µmol/l" persistable="0" formulaId="7745" />
    <Observer id="7814" entityId="cSxupxafDkCPQEqskjCzqg" name="Concentration in container" path="dfn_ref_po_50mg|Organism|Lung|Plasma|CYP2C9|Concentration in container" unit="µmol/l" persistable="0" formulaId="7815" />
    <Observer id="7834" entityId="DgiEkuK4ckekx3x6GrKtJQ" name="Concentration in container" path="dfn_ref_po_50mg|Organism|Lung|Plasma|CYP2C9_arr|Concentration in container" unit="µmol/l" persistable="0" formulaId="7835" />
    <Observer id="7841" entityId="JKstvMP8VEuBjiDDJi4NMg" name="Concentration in container" path="dfn_ref_po_50mg|Organism|Lung|Plasma|diclofenac|Concentration in container" unit="µmol/l" persistable="0" formulaId="7842" />
    <Observer id="7846" entityId="3zgvPoz3c0iR-07DHRDWDw" name="Fraction of dose-diclofenac" path="dfn_ref_po_50mg|Organism|Lung|Plasma|diclofenac-CYP2C9_arr Metabolite|Fraction of dose-diclofenac" persistable="0" formulaId="7847" />
    <Observer id="7878" entityId="FlzOVoYxHUuBW16r2_iTJw" name="Concentration in container" path="dfn_ref_po_50mg|Organism|Lung|BloodCells|CYP2C9|Concentration in container" unit="µmol/l" persistable="0" formulaId="7879" />
    <Observer id="7898" entityId="JERD1lAvZkepKAJdQJmyEw" name="Concentration in container" path="dfn_ref_po_50mg|Organism|Lung|BloodCells|CYP2C9_arr|Concentration in container" unit="µmol/l" persistable="0" formulaId="7899" />
    <Observer id="7905" entityId="jMWMvqJuKEWH5yw70X0bIQ" name="Concentration in container" path="dfn_ref_po_50mg|Organism|Lung|BloodCells|diclofenac|Concentration in container" unit="µmol/l" persistable="0" formulaId="7906" />
    <Observer id="7910" entityId="TXPyRr6NHEmhqBdp6Ka9fQ" name="Fraction of dose-diclofenac" path="dfn_ref_po_50mg|Organism|Lung|BloodCells|diclofenac-CYP2C9_arr Metabolite|Fraction of dose-diclofenac" persistable="0" formulaId="7911" />
    <Observer id="7932" entityId="K23jDsGt6EG-tWJln8FrNQ" name="Concentration in container" path="dfn_ref_po_50mg|Organism|Lung|Interstitial|diclofenac|Concentration in container" unit="µmol/l" persistable="0" formulaId="7933" />
    <Observer id="7955" entityId="wS-bJHvFsES1llCBRffilg" name="Concentration in container" path="dfn_ref_po_50mg|Organism|Lung|Intracellular|CYP2C9|Concentration in container" unit="µmol/l" persistable="0" formulaId="7956" />
    <Observer id="7973" entityId="BqO593ue9UavnC0M9TXD0g" name="Concentration in container" path="dfn_ref_po_50mg|Organism|Lung|Intracellular|CYP2C9_arr|Concentration in container" unit="µmol/l" persistable="0" formulaId="7974" />
    <Observer id="7981" entityId="5N3AswrtSEWawodG3E6cVA" name="Concentration in container" path="dfn_ref_po_50mg|Organism|Lung|Intracellular|diclofenac|Concentration in container" unit="µmol/l" persistable="0" formulaId="7982" />
    <Observer id="7986" entityId="W8XbNSTbPUGOVW_7C7Gybg" name="Fraction of dose-diclofenac" path="dfn_ref_po_50mg|Organism|Lung|Intracellular|diclofenac-CYP2C9_arr Metabolite|Fraction of dose-diclofenac" persistable="0" formulaId="7987" />
    <Observer id="7996" entityId="z08o2ZQDykCsH5_dQydAzw" name="Interstitial Unbound" path="dfn_ref_po_50mg|Organism|Lung|diclofenac|Interstitial Unbound" unit="µmol/l" persistable="0" formulaId="7997" />
    <Observer id="7998" entityId="PVjaYVx_Rkq91zQ2_iwGQg" name="Intracellular Unbound" path="dfn_ref_po_50mg|Organism|Lung|diclofenac|Intracellular Unbound" unit="µmol/l" persistable="0" formulaId="7999" />
    <Observer id="8000" entityId="VwpX_C78NEq1sX08DlRB_g" name="Tissue" path="dfn_ref_po_50mg|Organism|Lung|diclofenac|Tissue" unit="µmol/l" persistable="0" formulaId="8001" />
    <Observer id="8081" entityId="DW1LNYfu0EKC-DV-RyJoYw" name="Concentration in container" path="dfn_ref_po_50mg|Organism|Muscle|Plasma|CYP2C9|Concentration in container" unit="µmol/l" persistable="0" formulaId="8082" />
    <Observer id="8101" entityId="U48QBp0hbUaePupY2IQDqg" name="Concentration in container" path="dfn_ref_po_50mg|Organism|Muscle|Plasma|CYP2C9_arr|Concentration in container" unit="µmol/l" persistable="0" formulaId="8102" />
    <Observer id="8107" entityId="5fjJdSjTUE-SVBegeo-SNQ" name="Concentration in container" path="dfn_ref_po_50mg|Organism|Muscle|Plasma|diclofenac|Concentration in container" unit="µmol/l" persistable="0" formulaId="8108" />
    <Observer id="8112" entityId="dCfibnoXjEmmFMaH-S6mYw" name="Fraction of dose-diclofenac" path="dfn_ref_po_50mg|Organism|Muscle|Plasma|diclofenac-CYP2C9_arr Metabolite|Fraction of dose-diclofenac" persistable="0" formulaId="8113" />
    <Observer id="8144" entityId="6vKtOzy4yUqE2NtieIgJdg" name="Concentration in container" path="dfn_ref_po_50mg|Organism|Muscle|BloodCells|CYP2C9|Concentration in container" unit="µmol/l" persistable="0" formulaId="8145" />
    <Observer id="8164" entityId="Hf9VTtkHTU6fW9qUA2UqPA" name="Concentration in container" path="dfn_ref_po_50mg|Organism|Muscle|BloodCells|CYP2C9_arr|Concentration in container" unit="µmol/l" persistable="0" formulaId="8165" />
    <Observer id="8170" entityId="ySSNxr44cECLGyb_l2UOlQ" name="Concentration in container" path="dfn_ref_po_50mg|Organism|Muscle|BloodCells|diclofenac|Concentration in container" unit="µmol/l" persistable="0" formulaId="8171" />
    <Observer id="8175" entityId="nUAxvEAK0UaApSlRDEqWOw" name="Fraction of dose-diclofenac" path="dfn_ref_po_50mg|Organism|Muscle|BloodCells|diclofenac-CYP2C9_arr Metabolite|Fraction of dose-diclofenac" persistable="0" formulaId="8176" />
    <Observer id="8197" entityId="QmakSFb3Dkq9ofz_jcE6wQ" name="Concentration in container" path="dfn_ref_po_50mg|Organism|Muscle|Interstitial|diclofenac|Concentration in container" unit="µmol/l" persistable="0" formulaId="8198" />
    <Observer id="8220" entityId="cmdspRDjZ0y6JXHglSpJ9g" name="Concentration in container" path="dfn_ref_po_50mg|Organism|Muscle|Intracellular|CYP2C9|Concentration in container" unit="µmol/l" persistable="0" formulaId="8221" />
    <Observer id="8238" entityId="df86Upx2NEWnoWInRAC2DQ" name="Concentration in container" path="dfn_ref_po_50mg|Organism|Muscle|Intracellular|CYP2C9_arr|Concentration in container" unit="µmol/l" persistable="0" formulaId="8239" />
    <Observer id="8246" entityId="NkjBxJauD0qNBgiKHRlF1Q" name="Concentration in container" path="dfn_ref_po_50mg|Organism|Muscle|Intracellular|diclofenac|Concentration in container" unit="µmol/l" persistable="0" formulaId="8247" />
    <Observer id="8251" entityId="O0fj8HiDa0ed0AOh1ek0gQ" name="Fraction of dose-diclofenac" path="dfn_ref_po_50mg|Organism|Muscle|Intracellular|diclofenac-CYP2C9_arr Metabolite|Fraction of dose-diclofenac" persistable="0" formulaId="8252" />
    <Observer id="8261" entityId="ut-Rq74W70GY-TVw4ct9Ug" name="Interstitial Unbound" path="dfn_ref_po_50mg|Organism|Muscle|diclofenac|Interstitial Unbound" unit="µmol/l" persistable="0" formulaId="8262" />
    <Observer id="8263" entityId="1lWVmILwk0eQ01wQGVwbtg" name="Intracellular Unbound" path="dfn_ref_po_50mg|Organism|Muscle|diclofenac|Intracellular Unbound" unit="µmol/l" persistable="0" formulaId="8264" />
    <Observer id="8265" entityId="fjAuGlPRekGVwruDmRwUxw" name="Tissue" path="dfn_ref_po_50mg|Organism|Muscle|diclofenac|Tissue" unit="µmol/l" persistable="0" formulaId="8266" />
    <Observer id="8331" entityId="czkzTueHiE2B_lqSJs85oQ" name="Concentration in container" path="dfn_ref_po_50mg|Organism|Pancreas|Plasma|CYP2C9|Concentration in container" unit="µmol/l" persistable="0" formulaId="8332" />
    <Observer id="8351" entityId="aw_AlJJA2U-Vy_RnAMH-Og" name="Concentration in container" path="dfn_ref_po_50mg|Organism|Pancreas|Plasma|CYP2C9_arr|Concentration in container" unit="µmol/l" persistable="0" formulaId="8352" />
    <Observer id="8358" entityId="Fn7axUUh0EGZTroB6WoNJg" name="Concentration in container" path="dfn_ref_po_50mg|Organism|Pancreas|Plasma|diclofenac|Concentration in container" unit="µmol/l" persistable="0" formulaId="8359" />
    <Observer id="8363" entityId="5JKDY2bINkevJwHDMZsIwA" name="Fraction of dose-diclofenac" path="dfn_ref_po_50mg|Organism|Pancreas|Plasma|diclofenac-CYP2C9_arr Metabolite|Fraction of dose-diclofenac" persistable="0" formulaId="8364" />
    <Observer id="8395" entityId="OF9G3cDuVUOst1cUH5UrVA" name="Concentration in container" path="dfn_ref_po_50mg|Organism|Pancreas|BloodCells|CYP2C9|Concentration in container" unit="µmol/l" persistable="0" formulaId="8396" />
    <Observer id="8415" entityId="Li4uT_i1WU62ZEsLQ1uPKQ" name="Concentration in container" path="dfn_ref_po_50mg|Organism|Pancreas|BloodCells|CYP2C9_arr|Concentration in container" unit="µmol/l" persistable="0" formulaId="8416" />
    <Observer id="8422" entityId="wpQAJrDgiki8mPSbZ-Sd_w" name="Concentration in container" path="dfn_ref_po_50mg|Organism|Pancreas|BloodCells|diclofenac|Concentration in container" unit="µmol/l" persistable="0" formulaId="8423" />
    <Observer id="8427" entityId="vZr1FH8d4UC7Ku1Pu9KMrA" name="Fraction of dose-diclofenac" path="dfn_ref_po_50mg|Organism|Pancreas|BloodCells|diclofenac-CYP2C9_arr Metabolite|Fraction of dose-diclofenac" persistable="0" formulaId="8428" />
    <Observer id="8449" entityId="5OJjiK6PqEKCx7GD5zDXkw" name="Concentration in container" path="dfn_ref_po_50mg|Organism|Pancreas|Interstitial|diclofenac|Concentration in container" unit="µmol/l" persistable="0" formulaId="8450" />
    <Observer id="8472" entityId="-ksgP2qXhEWtTUhVO2ugyg" name="Concentration in container" path="dfn_ref_po_50mg|Organism|Pancreas|Intracellular|CYP2C9|Concentration in container" unit="µmol/l" persistable="0" formulaId="8473" />
    <Observer id="8490" entityId="S00tChV2VEaxwVhZU5C6Xg" name="Concentration in container" path="dfn_ref_po_50mg|Organism|Pancreas|Intracellular|CYP2C9_arr|Concentration in container" unit="µmol/l" persistable="0" formulaId="8491" />
    <Observer id="8498" entityId="H9sSjZ5rIECEX-NVzb-CEQ" name="Concentration in container" path="dfn_ref_po_50mg|Organism|Pancreas|Intracellular|diclofenac|Concentration in container" unit="µmol/l" persistable="0" formulaId="8499" />
    <Observer id="8503" entityId="YGuFtKWUFEKtpFx5skJdjw" name="Fraction of dose-diclofenac" path="dfn_ref_po_50mg|Organism|Pancreas|Intracellular|diclofenac-CYP2C9_arr Metabolite|Fraction of dose-diclofenac" persistable="0" formulaId="8504" />
    <Observer id="8513" entityId="DHjtz9_GzUuJkuzeto36Mw" name="Interstitial Unbound" path="dfn_ref_po_50mg|Organism|Pancreas|diclofenac|Interstitial Unbound" unit="µmol/l" persistable="0" formulaId="8514" />
    <Observer id="8515" entityId="h5snachm3UyBqK6Z8I-nvw" name="Intracellular Unbound" path="dfn_ref_po_50mg|Organism|Pancreas|diclofenac|Intracellular Unbound" unit="µmol/l" persistable="0" formulaId="8516" />
    <Observer id="8517" entityId="c6QJat_8iUCTrlmB_l9OkA" name="Tissue" path="dfn_ref_po_50mg|Organism|Pancreas|diclofenac|Tissue" unit="µmol/l" persistable="0" formulaId="8518" />
    <Observer id="8551" entityId="Ecf_8ZOhpUaNhARE0Ko3hQ" name="Concentration in container" path="dfn_ref_po_50mg|Organism|PortalVein|Plasma|CYP2C9|Concentration in container" unit="µmol/l" persistable="0" formulaId="8552" />
    <Observer id="8571" entityId="BeEJwxgawUGQxfG8eVIicQ" name="Concentration in container" path="dfn_ref_po_50mg|Organism|PortalVein|Plasma|CYP2C9_arr|Concentration in container" unit="µmol/l" persistable="0" formulaId="8572" />
    <Observer id="8578" entityId="SsawBXtTd0KPaFemEXYcPw" name="Concentration in container" path="dfn_ref_po_50mg|Organism|PortalVein|Plasma|diclofenac|Concentration in container" unit="µmol/l" persistable="0" formulaId="8579" />
    <Observer id="8580" entityId="_21TwYh7e0mnlcA0AWTfyw" name="Plasma Unbound" path="dfn_ref_po_50mg|Organism|PortalVein|Plasma|diclofenac|Plasma Unbound" unit="µmol/l" persistable="0" formulaId="8581" />
    <Observer id="8585" entityId="2avNUqvZGUOcGThcddzXtA" name="Fraction of dose-diclofenac" path="dfn_ref_po_50mg|Organism|PortalVein|Plasma|diclofenac-CYP2C9_arr Metabolite|Fraction of dose-diclofenac" persistable="0" formulaId="8586" />
    <Observer id="8617" entityId="BhmNBi_H_EquKISyyBx7Hw" name="Concentration in container" path="dfn_ref_po_50mg|Organism|PortalVein|BloodCells|CYP2C9|Concentration in container" unit="µmol/l" persistable="0" formulaId="8618" />
    <Observer id="8637" entityId="l_X2ZyeYKkO-ZgNzsPIp8Q" name="Concentration in container" path="dfn_ref_po_50mg|Organism|PortalVein|BloodCells|CYP2C9_arr|Concentration in container" unit="µmol/l" persistable="0" formulaId="8638" />
    <Observer id="8644" entityId="sHD7roYhHkylJrj-Gpa2dw" name="Concentration in container" path="dfn_ref_po_50mg|Organism|PortalVein|BloodCells|diclofenac|Concentration in container" unit="µmol/l" persistable="0" formulaId="8645" />
    <Observer id="8649" entityId="8K4mu6h7L0ejqDGfho1Iqw" name="Fraction of dose-diclofenac" path="dfn_ref_po_50mg|Organism|PortalVein|BloodCells|diclofenac-CYP2C9_arr Metabolite|Fraction of dose-diclofenac" persistable="0" formulaId="8650" />
    <Observer id="8659" entityId="NznOeMWnp0us7uEcYF74Pg" name="Whole Blood" path="dfn_ref_po_50mg|Organism|PortalVein|diclofenac|Whole Blood" unit="µmol/l" persistable="0" formulaId="8660" />
    <Observer id="8725" entityId="VXva23d8i0ePVdWsTTH6wQ" name="Concentration in container" path="dfn_ref_po_50mg|Organism|Skin|Plasma|CYP2C9|Concentration in container" unit="µmol/l" persistable="0" formulaId="8726" />
    <Observer id="8745" entityId="qB81UZwvsUiNdB4I0uU5Cg" name="Concentration in container" path="dfn_ref_po_50mg|Organism|Skin|Plasma|CYP2C9_arr|Concentration in container" unit="µmol/l" persistable="0" formulaId="8746" />
    <Observer id="8751" entityId="MLTtSksl_kaUTfUchxOdEQ" name="Concentration in container" path="dfn_ref_po_50mg|Organism|Skin|Plasma|diclofenac|Concentration in container" unit="µmol/l" persistable="0" formulaId="8752" />
    <Observer id="8756" entityId="rPZXqp-lnkKT8TjJrIqqJA" name="Fraction of dose-diclofenac" path="dfn_ref_po_50mg|Organism|Skin|Plasma|diclofenac-CYP2C9_arr Metabolite|Fraction of dose-diclofenac" persistable="0" formulaId="8757" />
    <Observer id="8788" entityId="uOOqgW7kX0i5w7lHN8Qolw" name="Concentration in container" path="dfn_ref_po_50mg|Organism|Skin|BloodCells|CYP2C9|Concentration in container" unit="µmol/l" persistable="0" formulaId="8789" />
    <Observer id="8808" entityId="eD-0n8R3FUmPKJnJlWoLSA" name="Concentration in container" path="dfn_ref_po_50mg|Organism|Skin|BloodCells|CYP2C9_arr|Concentration in container" unit="µmol/l" persistable="0" formulaId="8809" />
    <Observer id="8814" entityId="geanmPkTo0OOj4mBcvIwkw" name="Concentration in container" path="dfn_ref_po_50mg|Organism|Skin|BloodCells|diclofenac|Concentration in container" unit="µmol/l" persistable="0" formulaId="8815" />
    <Observer id="8819" entityId="gTBQ1PJ7i0i-qa6CIPKp3A" name="Fraction of dose-diclofenac" path="dfn_ref_po_50mg|Organism|Skin|BloodCells|diclofenac-CYP2C9_arr Metabolite|Fraction of dose-diclofenac" persistable="0" formulaId="8820" />
    <Observer id="8841" entityId="ZgYewwJmfEm3jXVxaxRNVA" name="Concentration in container" path="dfn_ref_po_50mg|Organism|Skin|Interstitial|diclofenac|Concentration in container" unit="µmol/l" persistable="0" formulaId="8842" />
    <Observer id="8864" entityId="PbZyW7KNyEi_tJOQ6jZCew" name="Concentration in container" path="dfn_ref_po_50mg|Organism|Skin|Intracellular|CYP2C9|Concentration in container" unit="µmol/l" persistable="0" formulaId="8865" />
    <Observer id="8882" entityId="gh3IIfZ-nESPEn3KcuS4Gg" name="Concentration in container" path="dfn_ref_po_50mg|Organism|Skin|Intracellular|CYP2C9_arr|Concentration in container" unit="µmol/l" persistable="0" formulaId="8883" />
    <Observer id="8890" entityId="1NHtri1uxESK26vyEKqD_w" name="Concentration in container" path="dfn_ref_po_50mg|Organism|Skin|Intracellular|diclofenac|Concentration in container" unit="µmol/l" persistable="0" formulaId="8891" />
    <Observer id="8895" entityId="vLBKjvcojEG5BTSklTim_w" name="Fraction of dose-diclofenac" path="dfn_ref_po_50mg|Organism|Skin|Intracellular|diclofenac-CYP2C9_arr Metabolite|Fraction of dose-diclofenac" persistable="0" formulaId="8896" />
    <Observer id="8905" entityId="0SE5qJ0CxEGLWCIbm7hs1Q" name="Interstitial Unbound" path="dfn_ref_po_50mg|Organism|Skin|diclofenac|Interstitial Unbound" unit="µmol/l" persistable="0" formulaId="8906" />
    <Observer id="8907" entityId="Td5Rz9Li-k2A39krvCz2OA" name="Intracellular Unbound" path="dfn_ref_po_50mg|Organism|Skin|diclofenac|Intracellular Unbound" unit="µmol/l" persistable="0" formulaId="8908" />
    <Observer id="8909" entityId="taFTU_OIik2DduWdypMWhg" name="Tissue" path="dfn_ref_po_50mg|Organism|Skin|diclofenac|Tissue" unit="µmol/l" persistable="0" formulaId="8910" />
    <Observer id="8974" entityId="7kBX970zZ0SA1U9-pxDSwg" name="Concentration in container" path="dfn_ref_po_50mg|Organism|Spleen|Plasma|CYP2C9|Concentration in container" unit="µmol/l" persistable="0" formulaId="8975" />
    <Observer id="8994" entityId="70W11UMACE-kuB5w-N5JpQ" name="Concentration in container" path="dfn_ref_po_50mg|Organism|Spleen|Plasma|CYP2C9_arr|Concentration in container" unit="µmol/l" persistable="0" formulaId="8995" />
    <Observer id="9001" entityId="OsIs-jXwT0C-qS69eDQe5g" name="Concentration in container" path="dfn_ref_po_50mg|Organism|Spleen|Plasma|diclofenac|Concentration in container" unit="µmol/l" persistable="0" formulaId="9002" />
    <Observer id="9006" entityId="44JygH1-T0KZ2CTKV8EA5g" name="Fraction of dose-diclofenac" path="dfn_ref_po_50mg|Organism|Spleen|Plasma|diclofenac-CYP2C9_arr Metabolite|Fraction of dose-diclofenac" persistable="0" formulaId="9007" />
    <Observer id="9038" entityId="H7t7mvNZF0mvrgZVvuak7Q" name="Concentration in container" path="dfn_ref_po_50mg|Organism|Spleen|BloodCells|CYP2C9|Concentration in container" unit="µmol/l" persistable="0" formulaId="9039" />
    <Observer id="9058" entityId="FI3GBi-Z10ixOBVOb9sKCw" name="Concentration in container" path="dfn_ref_po_50mg|Organism|Spleen|BloodCells|CYP2C9_arr|Concentration in container" unit="µmol/l" persistable="0" formulaId="9059" />
    <Observer id="9065" entityId="fd8rXfuqcka38Ja3CGtYgw" name="Concentration in container" path="dfn_ref_po_50mg|Organism|Spleen|BloodCells|diclofenac|Concentration in container" unit="µmol/l" persistable="0" formulaId="9066" />
    <Observer id="9070" entityId="NYSvFlj3w0SvuQlwgOqW4w" name="Fraction of dose-diclofenac" path="dfn_ref_po_50mg|Organism|Spleen|BloodCells|diclofenac-CYP2C9_arr Metabolite|Fraction of dose-diclofenac" persistable="0" formulaId="9071" />
    <Observer id="9092" entityId="9G9uoRzJ4EuDsZEnV5GeLw" name="Concentration in container" path="dfn_ref_po_50mg|Organism|Spleen|Interstitial|diclofenac|Concentration in container" unit="µmol/l" persistable="0" formulaId="9093" />
    <Observer id="9115" entityId="LZqpFVo8_0qVwFRDF41uvw" name="Concentration in container" path="dfn_ref_po_50mg|Organism|Spleen|Intracellular|CYP2C9|Concentration in container" unit="µmol/l" persistable="0" formulaId="9116" />
    <Observer id="9133" entityId="9gx0dZ32kUSdRIpJ9BaiuA" name="Concentration in container" path="dfn_ref_po_50mg|Organism|Spleen|Intracellular|CYP2C9_arr|Concentration in container" unit="µmol/l" persistable="0" formulaId="9134" />
    <Observer id="9141" entityId="njG6bT_VG0-10v0Zqh5bnw" name="Concentration in container" path="dfn_ref_po_50mg|Organism|Spleen|Intracellular|diclofenac|Concentration in container" unit="µmol/l" persistable="0" formulaId="9142" />
    <Observer id="9146" entityId="4LSPHCIG5UyFwfWKElvAMA" name="Fraction of dose-diclofenac" path="dfn_ref_po_50mg|Organism|Spleen|Intracellular|diclofenac-CYP2C9_arr Metabolite|Fraction of dose-diclofenac" persistable="0" formulaId="9147" />
    <Observer id="9156" entityId="ZojvwVwEoE6YAoXC0eVofQ" name="Interstitial Unbound" path="dfn_ref_po_50mg|Organism|Spleen|diclofenac|Interstitial Unbound" unit="µmol/l" persistable="0" formulaId="9157" />
    <Observer id="9158" entityId="RF2NTNmjc0Sf-LfW_PBpSg" name="Intracellular Unbound" path="dfn_ref_po_50mg|Organism|Spleen|diclofenac|Intracellular Unbound" unit="µmol/l" persistable="0" formulaId="9159" />
    <Observer id="9160" entityId="mvo3goYUH0CEGga_q0MsbA" name="Tissue" path="dfn_ref_po_50mg|Organism|Spleen|diclofenac|Tissue" unit="µmol/l" persistable="0" formulaId="9161" />
    <Observer id="9174" entityId="EQJ6gvPu7EWqaKXtG2fKpQ" name="Concentration in container" path="dfn_ref_po_50mg|Organism|Saliva|Saliva|diclofenac|Concentration in container" unit="µmol/l" persistable="0" formulaId="9175" />
    <Observer id="9181" entityId="pYgR-bbYF02tWbxN7rQerA" name="Concentration in container" path="dfn_ref_po_50mg|Organism|Saliva|SalivaGland|diclofenac|Concentration in container" unit="µmol/l" persistable="0" formulaId="9182" />
    <Observer id="12629" entityId="wQu7P-HDw0mKvuo71P1hUA" name="Concentration in container" path="dfn_ref_po_50mg|Applications|po_willies|wb|Application_1|diclofenac|Concentration in container" unit="µmol/l" persistable="0" formulaId="12630" />
  </ObserverList>
  <EventList>
    <Event conditionFormulaId="12586" id="12585" entityId="UeXxfXaeyEaeDTyghV_EXA" oneTime="1">
      <AssignmentList>
        <Assignment objectId="2237" newFormulaId="12587" useAsValue="1" />
        <Assignment objectId="12565" newFormulaId="12588" useAsValue="1" />
        <Assignment objectId="1977" newFormulaId="12589" useAsValue="1" />
        <Assignment objectId="2002" newFormulaId="12591" useAsValue="1" />
      </AssignmentList>
    </Event>
    <Event conditionFormulaId="12593" id="12592" entityId="FVfwGCEVmkilGBsPZio8gQ" oneTime="1">
      <AssignmentList>
        <Assignment objectId="12565" newFormulaId="12594" useAsValue="0" />
      </AssignmentList>
    </Event>
  </EventList>
  <FormulaList>
    <ExplicitFormula id="5">
      <Equation>K_uptake-K_rec&gt;=0 ? K_uptake-K_rec : 0</Equation>
      <ReferenceList>
        <R alias="K_uptake" id="3" />
        <R alias="K_rec" id="4" />
      </ReferenceList>
    </ExplicitFormula>
    <ExplicitFormula id="38">
      <Equation>V_pls_art+V_pls_bon+V_pls_brn+V_pls_cae+V_pls_colasc+V_pls_coldesc+V_pls_colsigm+V_pls_coltrans+V_pls_duo+V_pls_fat+V_pls_tes+V_pls_hrt+V_pls_kid+V_pls_lin+V_pls_lil+V_pls_lje+V_pls_lng+V_pls_mus+V_pls_pan+V_pls_prc+V_pls_prp+V_pls_pve+V_pls_rect+V_pls_skn+V_pls_sin+V_pls_spl+V_pls_sto+V_pls_uil+V_pls_uje+V_pls_ven</Equation>
      <ReferenceList>
        <R alias="V_pls_art" id="8" />
        <R alias="V_pls_bon" id="9" />
        <R alias="V_pls_brn" id="10" />
        <R alias="V_pls_fat" id="11" />
        <R alias="V_pls_tes" id="12" />
        <R alias="V_pls_hrt" id="13" />
        <R alias="V_pls_kid" id="14" />
        <R alias="V_pls_lin" id="15" />
        <R alias="V_pls_lng" id="16" />
        <R alias="V_pls_mus" id="17" />
        <R alias="V_pls_pan" id="18" />
        <R alias="V_pls_pve" id="19" />
        <R alias="V_pls_skn" id="20" />
        <R alias="V_pls_sin" id="21" />
        <R alias="V_pls_spl" id="22" />
        <R alias="V_pls_sto" id="23" />
        <R alias="V_pls_ven" id="24" />
        <R alias="V_pls_duo" id="25" />
        <R alias="V_pls_uje" id="26" />
        <R alias="V_pls_lje" id="27" />
        <R alias="V_pls_uil" id="28" />
        <R alias="V_pls_lil" id="29" />
        <R alias="V_pls_cae" id="30" />
        <R alias="V_pls_colasc" id="31" />
        <R alias="V_pls_coltrans" id="32" />
        <R alias="V_pls_coldesc" id="33" />
        <R alias="V_pls_colsigm" id="34" />
        <R alias="V_pls_rect" id="35" />
        <R alias="V_pls_prp" id="36" />
        <R alias="V_pls_prc" id="37" />
      </ReferenceList>
    </ExplicitFormula>
    <ExplicitFormula id="58">
      <Equation>M_art + M_sto + M_sin + M_lin + M_pan + M_spl + M_liv + M_lng + M_mus + M_fat + M_skn + M_kid + M_brn + M_hrt + M_bon + M_tes + M_pve + M_ven</Equation>
      <ReferenceList>
        <R alias="M_art" id="40" />
        <R alias="M_bon" id="41" />
        <R alias="M_brn" id="42" />
        <R alias="M_fat" id="43" />
        <R alias="M_tes" id="44" />
        <R alias="M_hrt" id="45" />
        <R alias="M_kid" id="46" />
        <R alias="M_lin" id="47" />
        <R alias="M_liv" id="48" />
        <R alias="M_lng" id="49" />
        <R alias="M_mus" id="50" />
        <R alias="M_pan" id="51" />
        <R alias="M_pve" id="52" />
        <R alias="M_skn" id="53" />
        <R alias="M_sin" id="54" />
        <R alias="M_spl" id="55" />
        <R alias="M_sto" id="56" />
        <R alias="M_ven" id="57" />
      </ReferenceList>
    </ExplicitFormula>
    <ExplicitFormula id="62">
      <Equation>Age* 365.25/7 + GA</Equation>
      <ReferenceList>
        <R alias="Age" id="60" />
        <R alias="GA" id="61" />
      </ReferenceList>
    </ExplicitFormula>
    <ExplicitFormula id="65">
      <Equation>Height&gt;0 ? BW / (Height)^2 : 0</Equation>
      <ReferenceList>
        <R alias="Height" id="64" />
        <R alias="BW" id="39" />
      </ReferenceList>
    </ExplicitFormula>
    <ExplicitFormula id="101">
      <Equation>0.41</Equation>
    </ExplicitFormula>
    <ExplicitFormula id="103">
      <Equation>55.8</Equation>
    </ExplicitFormula>
    <ExplicitFormula id="105">
      <Equation>16.18</Equation>
    </ExplicitFormula>
    <ExplicitFormula id="117">
      <Equation>fQ_art*C_bc_art+fQ_bon*C_bc_bon+fQ_fat*C_bc_fat+fQ_mus*C_bc_mus+fQ_skn*C_bc_skn</Equation>
      <ReferenceList>
        <R alias="C_bc_art" id="107" />
        <R alias="C_bc_bon" id="108" />
        <R alias="C_bc_fat" id="109" />
        <R alias="C_bc_mus" id="110" />
        <R alias="C_bc_skn" id="111" />
        <R alias="fQ_art" id="112" />
        <R alias="fQ_bon" id="113" />
        <R alias="fQ_fat" id="114" />
        <R alias="fQ_mus" id="115" />
        <R alias="fQ_skn" id="116" />
      </ReferenceList>
    </ExplicitFormula>
    <ExplicitFormula id="124">
      <Equation>fQ_art*C_pls_art+fQ_bon*C_pls_bon+fQ_fat*C_pls_fat+fQ_mus*C_pls_mus+fQ_skn*C_pls_skn</Equation>
      <ReferenceList>
        <R alias="C_pls_art" id="119" />
        <R alias="C_pls_bon" id="120" />
        <R alias="C_pls_fat" id="121" />
        <R alias="C_pls_mus" id="122" />
        <R alias="C_pls_skn" id="123" />
        <R alias="fQ_art" id="112" />
        <R alias="fQ_bon" id="113" />
        <R alias="fQ_fat" id="114" />
        <R alias="fQ_mus" id="115" />
        <R alias="fQ_skn" id="116" />
      </ReferenceList>
    </ExplicitFormula>
    <ExplicitFormula id="127">
      <Equation>(fQ_art*C_pls_art+fQ_bon*C_pls_bon+fQ_fat*C_pls_fat+fQ_mus*C_pls_mus+fQ_skn*C_pls_skn)*fu</Equation>
      <ReferenceList>
        <R alias="C_pls_art" id="119" />
        <R alias="C_pls_bon" id="120" />
        <R alias="C_pls_fat" id="121" />
        <R alias="C_pls_mus" id="122" />
        <R alias="C_pls_skn" id="123" />
        <R alias="fu" id="126" />
        <R alias="fQ_art" id="112" />
        <R alias="fQ_bon" id="113" />
        <R alias="fQ_fat" id="114" />
        <R alias="fQ_mus" id="115" />
        <R alias="fQ_skn" id="116" />
      </ReferenceList>
    </ExplicitFormula>
    <ExplicitFormula id="129">
      <Equation>(1-HCT)*(fQ_art*C_pls_art+fQ_bon*C_pls_bon+fQ_fat*C_pls_fat+fQ_mus*C_pls_mus+fQ_skn*C_pls_skn) + HCT*(fQ_art*C_bc_art+fQ_bon*C_bc_bon+fQ_fat*C_bc_fat+fQ_mus*C_bc_mus+fQ_skn*C_bc_skn)</Equation>
      <ReferenceList>
        <R alias="C_bc_art" id="107" />
        <R alias="C_bc_bon" id="108" />
        <R alias="C_bc_fat" id="109" />
        <R alias="C_bc_mus" id="110" />
        <R alias="C_bc_skn" id="111" />
        <R alias="C_pls_art" id="119" />
        <R alias="C_pls_bon" id="120" />
        <R alias="C_pls_fat" id="121" />
        <R alias="C_pls_mus" id="122" />
        <R alias="C_pls_skn" id="123" />
        <R alias="fQ_art" id="112" />
        <R alias="fQ_bon" id="113" />
        <R alias="fQ_fat" id="114" />
        <R alias="fQ_mus" id="115" />
        <R alias="fQ_skn" id="116" />
        <R alias="HCT" id="100" />
      </ReferenceList>
    </ExplicitFormula>
    <ExplicitFormula id="132">
      <Equation>Volume * Density</Equation>
      <ReferenceList>
        <R alias="Density" id="130" />
        <R alias="Volume" id="131" />
      </ReferenceList>
    </ExplicitFormula>
    <ExplicitFormula id="135">
      <Equation>0.681748554853114</Equation>
    </ExplicitFormula>
    <ExplicitFormula id="137">
      <Equation>Volume</Equation>
      <ReferenceList>
        <R alias="Volume" id="24" />
      </ReferenceList>
    </ExplicitFormula>
    <ExplicitFormula id="138">
      <Equation>(1-HCT)*V</Equation>
      <ReferenceList>
        <R alias="f_vas" id="134" />
        <R alias="V" id="131" />
        <R alias="HCT" id="100" />
      </ReferenceList>
    </ExplicitFormula>
    <ExplicitFormula id="141">
      <Equation>M_0</Equation>
      <ReferenceList>
        <R alias="M_0" id="140" />
      </ReferenceList>
    </ExplicitFormula>
    <ExplicitFormula id="145">
      <Equation>rel_exp_out * AF * f_onto * ProteinContainerVolume</Equation>
      <ReferenceList>
        <R alias="f_onto" id="142" />
        <R alias="rel_exp_out" id="143" />
        <R alias="AF" id="144" />
        <R alias="ProteinContainerVolume" id="136" />
      </ReferenceList>
    </ExplicitFormula>
    <ExplicitFormula id="148">
      <Equation>ln(2)/tHalf</Equation>
      <ReferenceList>
        <R alias="tHalf" id="147" />
      </ReferenceList>
    </ExplicitFormula>
    <ExplicitFormula id="150">
      <Equation>rel_exp_norm</Equation>
      <ReferenceList>
        <R alias="rel_exp_norm" id="149" />
      </ReferenceList>
    </ExplicitFormula>
    <ExplicitFormula id="152">
      <Equation>rel_exp_pls_norm</Equation>
      <ReferenceList>
        <R alias="rel_exp_pls_norm" id="151" />
      </ReferenceList>
    </ExplicitFormula>
    <ExplicitFormula id="155">
      <Equation>rel_exp_pls</Equation>
      <ReferenceList>
        <R alias="rel_exp_pls" id="154" />
      </ReferenceList>
    </ExplicitFormula>
    <ExplicitFormula id="157">
      <Equation>V&gt;0 ? M/V : 0</Equation>
      <ReferenceList>
        <R alias="M" id="139" />
        <R alias="V" id="24" />
      </ReferenceList>
    </ExplicitFormula>
    <ExplicitFormula id="159">
      <Equation>tHalf</Equation>
      <ReferenceList>
        <R alias="tHalf" id="158" />
      </ReferenceList>
    </ExplicitFormula>
    <ExplicitFormula id="161">
      <Equation>f_onto</Equation>
      <ReferenceList>
        <R alias="f_onto" id="160" />
      </ReferenceList>
    </ExplicitFormula>
    <ExplicitFormula id="163">
      <Equation>V&gt;0 ? M/V : 0</Equation>
      <ReferenceList>
        <R alias="M" id="139" />
        <R alias="V" id="24" />
      </ReferenceList>
    </ExplicitFormula>
    <ExplicitFormula id="166">
      <Equation>M_0</Equation>
      <ReferenceList>
        <R alias="M_0" id="165" />
      </ReferenceList>
    </ExplicitFormula>
    <ExplicitFormula id="170">
      <Equation>rel_exp_out * AF * f_onto * ProteinContainerVolume</Equation>
      <ReferenceList>
        <R alias="f_onto" id="167" />
        <R alias="rel_exp_out" id="168" />
        <R alias="AF" id="169" />
        <R alias="ProteinContainerVolume" id="136" />
      </ReferenceList>
    </ExplicitFormula>
    <ExplicitFormula id="173">
      <Equation>ln(2)/tHalf</Equation>
      <ReferenceList>
        <R alias="tHalf" id="172" />
      </ReferenceList>
    </ExplicitFormula>
    <ExplicitFormula id="175">
      <Equation>rel_exp_norm</Equation>
      <ReferenceList>
        <R alias="rel_exp_norm" id="174" />
      </ReferenceList>
    </ExplicitFormula>
    <ExplicitFormula id="177">
      <Equation>rel_exp_pls_norm</Equation>
      <ReferenceList>
        <R alias="rel_exp_pls_norm" id="176" />
      </ReferenceList>
    </ExplicitFormula>
    <ExplicitFormula id="180">
      <Equation>rel_exp_pls</Equation>
      <ReferenceList>
        <R alias="rel_exp_pls" id="179" />
      </ReferenceList>
    </ExplicitFormula>
    <ExplicitFormula id="182">
      <Equation>V&gt;0 ? M/V : 0</Equation>
      <ReferenceList>
        <R alias="M" id="164" />
        <R alias="V" id="24" />
      </ReferenceList>
    </ExplicitFormula>
    <ExplicitFormula id="184">
      <Equation>tHalf</Equation>
      <ReferenceList>
        <R alias="tHalf" id="183" />
      </ReferenceList>
    </ExplicitFormula>
    <ExplicitFormula id="186">
      <Equation>f_onto</Equation>
      <ReferenceList>
        <R alias="f_onto" id="185" />
      </ReferenceList>
    </ExplicitFormula>
    <ExplicitFormula id="188">
      <Equation>V&gt;0 ? M/V : 0</Equation>
      <ReferenceList>
        <R alias="M" id="164" />
        <R alias="V" id="24" />
      </ReferenceList>
    </ExplicitFormula>
    <ExplicitFormula id="191">
      <Equation>V&gt;0 ? M/V : 0</Equation>
      <ReferenceList>
        <R alias="M" id="189" />
        <R alias="V" id="24" />
      </ReferenceList>
    </ExplicitFormula>
    <ExplicitFormula id="193">
      <Equation>fu</Equation>
      <ReferenceList>
        <R alias="fu" id="126" />
      </ReferenceList>
    </ExplicitFormula>
    <ExplicitFormula id="195">
      <Equation>V&gt;0 ? M/V : 0</Equation>
      <ReferenceList>
        <R alias="M" id="189" />
        <R alias="V" id="24" />
      </ReferenceList>
    </ExplicitFormula>
    <ExplicitFormula id="197">
      <Equation>C_pls*fu</Equation>
      <ReferenceList>
        <R alias="C_pls" id="190" />
        <R alias="fu" id="126" />
      </ReferenceList>
    </ExplicitFormula>
    <ExplicitFormula id="200">
      <Equation>V&gt;0 ? M/V : 0</Equation>
      <ReferenceList>
        <R alias="M" id="198" />
        <R alias="V" id="24" />
      </ReferenceList>
    </ExplicitFormula>
    <ExplicitFormula id="203">
      <Equation>M/TotalDrugMass</Equation>
      <ReferenceList>
        <R alias="M" id="198" />
        <R alias="TotalDrugMass" id="202" />
      </ReferenceList>
    </ExplicitFormula>
    <ExplicitFormula id="206">
      <Equation>-(CP * kcat * V * K_water * C / (Km + K_water * C))</Equation>
      <ReferenceList>
        <R alias="V" id="24" />
        <R alias="CP" id="181" />
        <R alias="C" id="190" />
        <R alias="K_water" id="192" />
        <R alias="kcat" id="204" />
        <R alias="Km" id="205" />
      </ReferenceList>
    </ExplicitFormula>
    <ExplicitFormula id="207">
      <Equation>CP * kcat * V * K_water * C / (Km + K_water * C)</Equation>
      <ReferenceList>
        <R alias="V" id="24" />
        <R alias="CP" id="181" />
        <R alias="C" id="190" />
        <R alias="K_water" id="192" />
        <R alias="kcat" id="204" />
        <R alias="Km" id="205" />
      </ReferenceList>
    </ExplicitFormula>
    <ExplicitFormula id="210">
      <Equation>kcat * kcat_interaction_factor</Equation>
      <ReferenceList>
        <R alias="kcat_interaction_factor" id="208" />
        <R alias="kcat" id="209" />
      </ReferenceList>
    </ExplicitFormula>
    <ExplicitFormula id="213">
      <Equation>Km * Km_interaction_factor</Equation>
      <ReferenceList>
        <R alias="Km_interaction_factor" id="211" />
        <R alias="Km" id="212" />
      </ReferenceList>
    </ExplicitFormula>
    <ExplicitFormula id="216">
      <Equation>Volume</Equation>
      <ReferenceList>
        <R alias="Volume" id="215" />
      </ReferenceList>
    </ExplicitFormula>
    <ExplicitFormula id="217">
      <Equation>HCT*V</Equation>
      <ReferenceList>
        <R alias="V" id="131" />
        <R alias="HCT" id="100" />
      </ReferenceList>
    </ExplicitFormula>
    <ExplicitFormula id="220">
      <Equation>M_0</Equation>
      <ReferenceList>
        <R alias="M_0" id="219" />
      </ReferenceList>
    </ExplicitFormula>
    <ExplicitFormula id="223">
      <Equation>rel_exp_out * AF * f_onto * ProteinContainerVolume</Equation>
      <ReferenceList>
        <R alias="f_onto" id="221" />
        <R alias="rel_exp_out" id="222" />
        <R alias="AF" id="144" />
        <R alias="ProteinContainerVolume" id="214" />
      </ReferenceList>
    </ExplicitFormula>
    <ExplicitFormula id="226">
      <Equation>ln(2)/tHalf</Equation>
      <ReferenceList>
        <R alias="tHalf" id="225" />
      </ReferenceList>
    </ExplicitFormula>
    <ExplicitFormula id="228">
      <Equation>rel_exp_norm</Equation>
      <ReferenceList>
        <R alias="rel_exp_norm" id="227" />
      </ReferenceList>
    </ExplicitFormula>
    <ExplicitFormula id="230">
      <Equation>rel_exp_bc_norm</Equation>
      <ReferenceList>
        <R alias="rel_exp_bc_norm" id="229" />
      </ReferenceList>
    </ExplicitFormula>
    <ExplicitFormula id="233">
      <Equation>rel_exp_bc</Equation>
      <ReferenceList>
        <R alias="rel_exp_bc" id="232" />
      </ReferenceList>
    </ExplicitFormula>
    <ExplicitFormula id="235">
      <Equation>V&gt;0 ? M/V : 0</Equation>
      <ReferenceList>
        <R alias="M" id="218" />
        <R alias="V" id="215" />
      </ReferenceList>
    </ExplicitFormula>
    <ExplicitFormula id="236">
      <Equation>f_onto</Equation>
      <ReferenceList>
        <R alias="f_onto" id="160" />
      </ReferenceList>
    </ExplicitFormula>
    <ExplicitFormula id="237">
      <Equation>tHalf</Equation>
      <ReferenceList>
        <R alias="tHalf" id="158" />
      </ReferenceList>
    </ExplicitFormula>
    <ExplicitFormula id="239">
      <Equation>V&gt;0 ? M/V : 0</Equation>
      <ReferenceList>
        <R alias="M" id="218" />
        <R alias="V" id="215" />
      </ReferenceList>
    </ExplicitFormula>
    <ExplicitFormula id="242">
      <Equation>M_0</Equation>
      <ReferenceList>
        <R alias="M_0" id="241" />
      </ReferenceList>
    </ExplicitFormula>
    <ExplicitFormula id="245">
      <Equation>rel_exp_out * AF * f_onto * ProteinContainerVolume</Equation>
      <ReferenceList>
        <R alias="f_onto" id="243" />
        <R alias="rel_exp_out" id="244" />
        <R alias="AF" id="169" />
        <R alias="ProteinContainerVolume" id="214" />
      </ReferenceList>
    </ExplicitFormula>
    <ExplicitFormula id="248">
      <Equation>ln(2)/tHalf</Equation>
      <ReferenceList>
        <R alias="tHalf" id="247" />
      </ReferenceList>
    </ExplicitFormula>
    <ExplicitFormula id="250">
      <Equation>rel_exp_norm</Equation>
      <ReferenceList>
        <R alias="rel_exp_norm" id="249" />
      </ReferenceList>
    </ExplicitFormula>
    <ExplicitFormula id="252">
      <Equation>rel_exp_bc_norm</Equation>
      <ReferenceList>
        <R alias="rel_exp_bc_norm" id="251" />
      </ReferenceList>
    </ExplicitFormula>
    <ExplicitFormula id="255">
      <Equation>rel_exp_bc</Equation>
      <ReferenceList>
        <R alias="rel_exp_bc" id="254" />
      </ReferenceList>
    </ExplicitFormula>
    <ExplicitFormula id="257">
      <Equation>V&gt;0 ? M/V : 0</Equation>
      <ReferenceList>
        <R alias="M" id="240" />
        <R alias="V" id="215" />
      </ReferenceList>
    </ExplicitFormula>
    <ExplicitFormula id="258">
      <Equation>f_onto</Equation>
      <ReferenceList>
        <R alias="f_onto" id="185" />
      </ReferenceList>
    </ExplicitFormula>
    <ExplicitFormula id="259">
      <Equation>tHalf</Equation>
      <ReferenceList>
        <R alias="tHalf" id="183" />
      </ReferenceList>
    </ExplicitFormula>
    <ExplicitFormula id="261">
      <Equation>V&gt;0 ? M/V : 0</Equation>
      <ReferenceList>
        <R alias="M" id="240" />
        <R alias="V" id="215" />
      </ReferenceList>
    </ExplicitFormula>
    <ExplicitFormula id="264">
      <Equation>V&gt;0 ? M/V : 0</Equation>
      <ReferenceList>
        <R alias="M" id="262" />
        <R alias="V" id="215" />
      </ReferenceList>
    </ExplicitFormula>
    <ExplicitFormula id="267">
      <Equation>K_rbc/fu</Equation>
      <ReferenceList>
        <R alias="fu" id="126" />
        <R alias="K_rbc" id="266" />
      </ReferenceList>
    </ExplicitFormula>
    <ExplicitFormula id="269">
      <Equation>V&gt;0 ? M/V : 0</Equation>
      <ReferenceList>
        <R alias="M" id="262" />
        <R alias="V" id="215" />
      </ReferenceList>
    </ExplicitFormula>
    <ExplicitFormula id="272">
      <Equation>V&gt;0 ? M/V : 0</Equation>
      <ReferenceList>
        <R alias="M" id="270" />
        <R alias="V" id="215" />
      </ReferenceList>
    </ExplicitFormula>
    <ExplicitFormula id="274">
      <Equation>M/TotalDrugMass</Equation>
      <ReferenceList>
        <R alias="M" id="270" />
        <R alias="TotalDrugMass" id="202" />
      </ReferenceList>
    </ExplicitFormula>
    <ExplicitFormula id="277">
      <Equation>-(CP * kcat * V * K_water * C / (Km + K_water * C))</Equation>
      <ReferenceList>
        <R alias="V" id="215" />
        <R alias="CP" id="256" />
        <R alias="C" id="263" />
        <R alias="K_water" id="265" />
        <R alias="kcat" id="275" />
        <R alias="Km" id="276" />
      </ReferenceList>
    </ExplicitFormula>
    <ExplicitFormula id="278">
      <Equation>CP * kcat * V * K_water * C / (Km + K_water * C)</Equation>
      <ReferenceList>
        <R alias="V" id="215" />
        <R alias="CP" id="256" />
        <R alias="C" id="263" />
        <R alias="K_water" id="265" />
        <R alias="kcat" id="275" />
        <R alias="Km" id="276" />
      </ReferenceList>
    </ExplicitFormula>
    <ExplicitFormula id="280">
      <Equation>kcat * kcat_interaction_factor</Equation>
      <ReferenceList>
        <R alias="kcat_interaction_factor" id="279" />
        <R alias="kcat" id="209" />
      </ReferenceList>
    </ExplicitFormula>
    <ExplicitFormula id="282">
      <Equation>Km * Km_interaction_factor</Equation>
      <ReferenceList>
        <R alias="Km_interaction_factor" id="281" />
        <R alias="Km" id="212" />
      </ReferenceList>
    </ExplicitFormula>
    <ExplicitFormula id="284">
      <Equation>(1 - HCT) * C_pls+HCT * C_bc</Equation>
      <ReferenceList>
        <R alias="C_bc" id="263" />
        <R alias="C_pls" id="190" />
        <R alias="HCT" id="100" />
      </ReferenceList>
    </ExplicitFormula>
    <ExplicitFormula id="287">
      <Equation>Volume * Density</Equation>
      <ReferenceList>
        <R alias="Density" id="285" />
        <R alias="Volume" id="286" />
      </ReferenceList>
    </ExplicitFormula>
    <ExplicitFormula id="290">
      <Equation>0.296396489116299</Equation>
    </ExplicitFormula>
    <ExplicitFormula id="292">
      <Equation>Volume</Equation>
      <ReferenceList>
        <R alias="Volume" id="8" />
      </ReferenceList>
    </ExplicitFormula>
    <ExplicitFormula id="293">
      <Equation>(1-HCT)*V</Equation>
      <ReferenceList>
        <R alias="f_vas" id="289" />
        <R alias="V" id="286" />
        <R alias="HCT" id="100" />
      </ReferenceList>
    </ExplicitFormula>
    <ExplicitFormula id="296">
      <Equation>M_0</Equation>
      <ReferenceList>
        <R alias="M_0" id="295" />
      </ReferenceList>
    </ExplicitFormula>
    <ExplicitFormula id="299">
      <Equation>rel_exp_out * AF * f_onto * ProteinContainerVolume</Equation>
      <ReferenceList>
        <R alias="f_onto" id="297" />
        <R alias="rel_exp_out" id="298" />
        <R alias="AF" id="144" />
        <R alias="ProteinContainerVolume" id="291" />
      </ReferenceList>
    </ExplicitFormula>
    <ExplicitFormula id="302">
      <Equation>ln(2)/tHalf</Equation>
      <ReferenceList>
        <R alias="tHalf" id="301" />
      </ReferenceList>
    </ExplicitFormula>
    <ExplicitFormula id="304">
      <Equation>rel_exp_norm</Equation>
      <ReferenceList>
        <R alias="rel_exp_norm" id="303" />
      </ReferenceList>
    </ExplicitFormula>
    <ExplicitFormula id="305">
      <Equation>rel_exp_pls_norm</Equation>
      <ReferenceList>
        <R alias="rel_exp_pls_norm" id="151" />
      </ReferenceList>
    </ExplicitFormula>
    <ExplicitFormula id="307">
      <Equation>rel_exp_pls</Equation>
      <ReferenceList>
        <R alias="rel_exp_pls" id="154" />
      </ReferenceList>
    </ExplicitFormula>
    <ExplicitFormula id="309">
      <Equation>V&gt;0 ? M/V : 0</Equation>
      <ReferenceList>
        <R alias="M" id="294" />
        <R alias="V" id="8" />
      </ReferenceList>
    </ExplicitFormula>
    <ExplicitFormula id="310">
      <Equation>f_onto</Equation>
      <ReferenceList>
        <R alias="f_onto" id="160" />
      </ReferenceList>
    </ExplicitFormula>
    <ExplicitFormula id="311">
      <Equation>tHalf</Equation>
      <ReferenceList>
        <R alias="tHalf" id="158" />
      </ReferenceList>
    </ExplicitFormula>
    <ExplicitFormula id="313">
      <Equation>V&gt;0 ? M/V : 0</Equation>
      <ReferenceList>
        <R alias="M" id="294" />
        <R alias="V" id="8" />
      </ReferenceList>
    </ExplicitFormula>
    <ExplicitFormula id="316">
      <Equation>M_0</Equation>
      <ReferenceList>
        <R alias="M_0" id="315" />
      </ReferenceList>
    </ExplicitFormula>
    <ExplicitFormula id="319">
      <Equation>rel_exp_out * AF * f_onto * ProteinContainerVolume</Equation>
      <ReferenceList>
        <R alias="f_onto" id="317" />
        <R alias="rel_exp_out" id="318" />
        <R alias="AF" id="169" />
        <R alias="ProteinContainerVolume" id="291" />
      </ReferenceList>
    </ExplicitFormula>
    <ExplicitFormula id="322">
      <Equation>ln(2)/tHalf</Equation>
      <ReferenceList>
        <R alias="tHalf" id="321" />
      </ReferenceList>
    </ExplicitFormula>
    <ExplicitFormula id="324">
      <Equation>rel_exp_norm</Equation>
      <ReferenceList>
        <R alias="rel_exp_norm" id="323" />
      </ReferenceList>
    </ExplicitFormula>
    <ExplicitFormula id="325">
      <Equation>rel_exp_pls_norm</Equation>
      <ReferenceList>
        <R alias="rel_exp_pls_norm" id="176" />
      </ReferenceList>
    </ExplicitFormula>
    <ExplicitFormula id="327">
      <Equation>rel_exp_pls</Equation>
      <ReferenceList>
        <R alias="rel_exp_pls" id="179" />
      </ReferenceList>
    </ExplicitFormula>
    <ExplicitFormula id="329">
      <Equation>V&gt;0 ? M/V : 0</Equation>
      <ReferenceList>
        <R alias="M" id="314" />
        <R alias="V" id="8" />
      </ReferenceList>
    </ExplicitFormula>
    <ExplicitFormula id="330">
      <Equation>f_onto</Equation>
      <ReferenceList>
        <R alias="f_onto" id="185" />
      </ReferenceList>
    </ExplicitFormula>
    <ExplicitFormula id="331">
      <Equation>tHalf</Equation>
      <ReferenceList>
        <R alias="tHalf" id="183" />
      </ReferenceList>
    </ExplicitFormula>
    <ExplicitFormula id="333">
      <Equation>V&gt;0 ? M/V : 0</Equation>
      <ReferenceList>
        <R alias="M" id="314" />
        <R alias="V" id="8" />
      </ReferenceList>
    </ExplicitFormula>
    <ExplicitFormula id="335">
      <Equation>V&gt;0 ? M/V : 0</Equation>
      <ReferenceList>
        <R alias="M" id="334" />
        <R alias="V" id="8" />
      </ReferenceList>
    </ExplicitFormula>
    <ExplicitFormula id="337">
      <Equation>fu</Equation>
      <ReferenceList>
        <R alias="fu" id="126" />
      </ReferenceList>
    </ExplicitFormula>
    <ExplicitFormula id="339">
      <Equation>V&gt;0 ? M/V : 0</Equation>
      <ReferenceList>
        <R alias="M" id="334" />
        <R alias="V" id="8" />
      </ReferenceList>
    </ExplicitFormula>
    <ExplicitFormula id="341">
      <Equation>C_pls*fu</Equation>
      <ReferenceList>
        <R alias="C_pls" id="119" />
        <R alias="fu" id="126" />
      </ReferenceList>
    </ExplicitFormula>
    <ExplicitFormula id="344">
      <Equation>V&gt;0 ? M/V : 0</Equation>
      <ReferenceList>
        <R alias="M" id="342" />
        <R alias="V" id="8" />
      </ReferenceList>
    </ExplicitFormula>
    <ExplicitFormula id="346">
      <Equation>M/TotalDrugMass</Equation>
      <ReferenceList>
        <R alias="M" id="342" />
        <R alias="TotalDrugMass" id="202" />
      </ReferenceList>
    </ExplicitFormula>
    <ExplicitFormula id="349">
      <Equation>-(CP * kcat * V * K_water * C / (Km + K_water * C))</Equation>
      <ReferenceList>
        <R alias="V" id="8" />
        <R alias="CP" id="328" />
        <R alias="C" id="119" />
        <R alias="K_water" id="336" />
        <R alias="kcat" id="347" />
        <R alias="Km" id="348" />
      </ReferenceList>
    </ExplicitFormula>
    <ExplicitFormula id="350">
      <Equation>CP * kcat * V * K_water * C / (Km + K_water * C)</Equation>
      <ReferenceList>
        <R alias="V" id="8" />
        <R alias="CP" id="328" />
        <R alias="C" id="119" />
        <R alias="K_water" id="336" />
        <R alias="kcat" id="347" />
        <R alias="Km" id="348" />
      </ReferenceList>
    </ExplicitFormula>
    <ExplicitFormula id="352">
      <Equation>kcat * kcat_interaction_factor</Equation>
      <ReferenceList>
        <R alias="kcat_interaction_factor" id="351" />
        <R alias="kcat" id="209" />
      </ReferenceList>
    </ExplicitFormula>
    <ExplicitFormula id="354">
      <Equation>Km * Km_interaction_factor</Equation>
      <ReferenceList>
        <R alias="Km_interaction_factor" id="353" />
        <R alias="Km" id="212" />
      </ReferenceList>
    </ExplicitFormula>
    <ExplicitFormula id="357">
      <Equation>Volume</Equation>
      <ReferenceList>
        <R alias="Volume" id="356" />
      </ReferenceList>
    </ExplicitFormula>
    <ExplicitFormula id="358">
      <Equation>HCT*V</Equation>
      <ReferenceList>
        <R alias="V" id="286" />
        <R alias="HCT" id="100" />
      </ReferenceList>
    </ExplicitFormula>
    <ExplicitFormula id="361">
      <Equation>M_0</Equation>
      <ReferenceList>
        <R alias="M_0" id="360" />
      </ReferenceList>
    </ExplicitFormula>
    <ExplicitFormula id="364">
      <Equation>rel_exp_out * AF * f_onto * ProteinContainerVolume</Equation>
      <ReferenceList>
        <R alias="f_onto" id="362" />
        <R alias="rel_exp_out" id="363" />
        <R alias="AF" id="144" />
        <R alias="ProteinContainerVolume" id="355" />
      </ReferenceList>
    </ExplicitFormula>
    <ExplicitFormula id="367">
      <Equation>ln(2)/tHalf</Equation>
      <ReferenceList>
        <R alias="tHalf" id="366" />
      </ReferenceList>
    </ExplicitFormula>
    <ExplicitFormula id="369">
      <Equation>rel_exp_norm</Equation>
      <ReferenceList>
        <R alias="rel_exp_norm" id="368" />
      </ReferenceList>
    </ExplicitFormula>
    <ExplicitFormula id="370">
      <Equation>rel_exp_bc_norm</Equation>
      <ReferenceList>
        <R alias="rel_exp_bc_norm" id="229" />
      </ReferenceList>
    </ExplicitFormula>
    <ExplicitFormula id="372">
      <Equation>rel_exp_bc</Equation>
      <ReferenceList>
        <R alias="rel_exp_bc" id="232" />
      </ReferenceList>
    </ExplicitFormula>
    <ExplicitFormula id="374">
      <Equation>V&gt;0 ? M/V : 0</Equation>
      <ReferenceList>
        <R alias="M" id="359" />
        <R alias="V" id="356" />
      </ReferenceList>
    </ExplicitFormula>
    <ExplicitFormula id="375">
      <Equation>f_onto</Equation>
      <ReferenceList>
        <R alias="f_onto" id="160" />
      </ReferenceList>
    </ExplicitFormula>
    <ExplicitFormula id="376">
      <Equation>tHalf</Equation>
      <ReferenceList>
        <R alias="tHalf" id="158" />
      </ReferenceList>
    </ExplicitFormula>
    <ExplicitFormula id="378">
      <Equation>V&gt;0 ? M/V : 0</Equation>
      <ReferenceList>
        <R alias="M" id="359" />
        <R alias="V" id="356" />
      </ReferenceList>
    </ExplicitFormula>
    <ExplicitFormula id="381">
      <Equation>M_0</Equation>
      <ReferenceList>
        <R alias="M_0" id="380" />
      </ReferenceList>
    </ExplicitFormula>
    <ExplicitFormula id="384">
      <Equation>rel_exp_out * AF * f_onto * ProteinContainerVolume</Equation>
      <ReferenceList>
        <R alias="f_onto" id="382" />
        <R alias="rel_exp_out" id="383" />
        <R alias="AF" id="169" />
        <R alias="ProteinContainerVolume" id="355" />
      </ReferenceList>
    </ExplicitFormula>
    <ExplicitFormula id="387">
      <Equation>ln(2)/tHalf</Equation>
      <ReferenceList>
        <R alias="tHalf" id="386" />
      </ReferenceList>
    </ExplicitFormula>
    <ExplicitFormula id="389">
      <Equation>rel_exp_norm</Equation>
      <ReferenceList>
        <R alias="rel_exp_norm" id="388" />
      </ReferenceList>
    </ExplicitFormula>
    <ExplicitFormula id="390">
      <Equation>rel_exp_bc_norm</Equation>
      <ReferenceList>
        <R alias="rel_exp_bc_norm" id="251" />
      </ReferenceList>
    </ExplicitFormula>
    <ExplicitFormula id="392">
      <Equation>rel_exp_bc</Equation>
      <ReferenceList>
        <R alias="rel_exp_bc" id="254" />
      </ReferenceList>
    </ExplicitFormula>
    <ExplicitFormula id="394">
      <Equation>V&gt;0 ? M/V : 0</Equation>
      <ReferenceList>
        <R alias="M" id="379" />
        <R alias="V" id="356" />
      </ReferenceList>
    </ExplicitFormula>
    <ExplicitFormula id="395">
      <Equation>f_onto</Equation>
      <ReferenceList>
        <R alias="f_onto" id="185" />
      </ReferenceList>
    </ExplicitFormula>
    <ExplicitFormula id="396">
      <Equation>tHalf</Equation>
      <ReferenceList>
        <R alias="tHalf" id="183" />
      </ReferenceList>
    </ExplicitFormula>
    <ExplicitFormula id="398">
      <Equation>V&gt;0 ? M/V : 0</Equation>
      <ReferenceList>
        <R alias="M" id="379" />
        <R alias="V" id="356" />
      </ReferenceList>
    </ExplicitFormula>
    <ExplicitFormula id="400">
      <Equation>V&gt;0 ? M/V : 0</Equation>
      <ReferenceList>
        <R alias="M" id="399" />
        <R alias="V" id="356" />
      </ReferenceList>
    </ExplicitFormula>
    <ExplicitFormula id="402">
      <Equation>K_rbc/fu</Equation>
      <ReferenceList>
        <R alias="fu" id="126" />
        <R alias="K_rbc" id="266" />
      </ReferenceList>
    </ExplicitFormula>
    <ExplicitFormula id="404">
      <Equation>V&gt;0 ? M/V : 0</Equation>
      <ReferenceList>
        <R alias="M" id="399" />
        <R alias="V" id="356" />
      </ReferenceList>
    </ExplicitFormula>
    <ExplicitFormula id="407">
      <Equation>V&gt;0 ? M/V : 0</Equation>
      <ReferenceList>
        <R alias="M" id="405" />
        <R alias="V" id="356" />
      </ReferenceList>
    </ExplicitFormula>
    <ExplicitFormula id="409">
      <Equation>M/TotalDrugMass</Equation>
      <ReferenceList>
        <R alias="M" id="405" />
        <R alias="TotalDrugMass" id="202" />
      </ReferenceList>
    </ExplicitFormula>
    <ExplicitFormula id="412">
      <Equation>-(CP * kcat * V * K_water * C / (Km + K_water * C))</Equation>
      <ReferenceList>
        <R alias="V" id="356" />
        <R alias="CP" id="393" />
        <R alias="C" id="107" />
        <R alias="K_water" id="401" />
        <R alias="kcat" id="410" />
        <R alias="Km" id="411" />
      </ReferenceList>
    </ExplicitFormula>
    <ExplicitFormula id="413">
      <Equation>CP * kcat * V * K_water * C / (Km + K_water * C)</Equation>
      <ReferenceList>
        <R alias="V" id="356" />
        <R alias="CP" id="393" />
        <R alias="C" id="107" />
        <R alias="K_water" id="401" />
        <R alias="kcat" id="410" />
        <R alias="Km" id="411" />
      </ReferenceList>
    </ExplicitFormula>
    <ExplicitFormula id="415">
      <Equation>kcat * kcat_interaction_factor</Equation>
      <ReferenceList>
        <R alias="kcat_interaction_factor" id="414" />
        <R alias="kcat" id="209" />
      </ReferenceList>
    </ExplicitFormula>
    <ExplicitFormula id="417">
      <Equation>Km * Km_interaction_factor</Equation>
      <ReferenceList>
        <R alias="Km_interaction_factor" id="416" />
        <R alias="Km" id="212" />
      </ReferenceList>
    </ExplicitFormula>
    <ExplicitFormula id="419">
      <Equation>(1 - HCT) * C_pls+HCT * C_bc</Equation>
      <ReferenceList>
        <R alias="C_bc" id="107" />
        <R alias="C_pls" id="119" />
        <R alias="HCT" id="100" />
      </ReferenceList>
    </ExplicitFormula>
    <ExplicitFormula id="422">
      <Equation>6*EHC_HalfTime</Equation>
      <ReferenceList>
        <R alias="EHC_HalfTime" id="421" />
        <R alias="Time" id="0" />
      </ReferenceList>
    </ExplicitFormula>
    <ExplicitFormula id="428">
      <Equation>V&gt;0 ? M/V : 0</Equation>
      <ReferenceList>
        <R alias="M" id="426" />
        <R alias="V" id="424" />
      </ReferenceList>
    </ExplicitFormula>
    <ExplicitFormula id="430">
      <Equation>M/TotalDrugMass</Equation>
      <ReferenceList>
        <R alias="M" id="426" />
        <R alias="TotalDrugMass" id="202" />
      </ReferenceList>
    </ExplicitFormula>
    <ExplicitFormula id="433">
      <Equation>Volume * Density</Equation>
      <ReferenceList>
        <R alias="Density" id="431" />
        <R alias="Volume" id="432" />
      </ReferenceList>
    </ExplicitFormula>
    <ExplicitFormula id="436">
      <Equation>Qspec * Weight</Equation>
      <ReferenceList>
        <R alias="Qspec" id="435" />
        <R alias="Weight" id="41" />
      </ReferenceList>
    </ExplicitFormula>
    <ExplicitFormula id="438">
      <Equation>0.00000000000728*(BW/0.02)^0.75</Equation>
      <ReferenceList>
        <R alias="BW" id="39" />
      </ReferenceList>
    </ExplicitFormula>
    <ExplicitFormula id="440">
      <Equation>0.00000068*BW/0.02</Equation>
      <ReferenceList>
        <R alias="BW" id="39" />
      </ReferenceList>
    </ExplicitFormula>
    <ExplicitFormula id="443">
      <Equation>SA_pls_int*d_endo</Equation>
      <ReferenceList>
        <R alias="d_endo" id="79" />
        <R alias="SA_pls_int" id="442" />
      </ReferenceList>
    </ExplicitFormula>
    <ExplicitFormula id="447">
      <Equation>1 - f_int - f_vas</Equation>
      <ReferenceList>
        <R alias="f_int" id="445" />
        <R alias="f_vas" id="446" />
      </ReferenceList>
    </ExplicitFormula>
    <ExplicitFormula id="473">
      <Equation>0.0337948</Equation>
    </ExplicitFormula>
    <ExplicitFormula id="474">
      <Equation>9.34318516666532</Equation>
    </ExplicitFormula>
    <ExplicitFormula id="476">
      <Equation>Volume</Equation>
      <ReferenceList>
        <R alias="Volume" id="9" />
      </ReferenceList>
    </ExplicitFormula>
    <ExplicitFormula id="477">
      <Equation>f_vas*(1-HCT)*V_org</Equation>
      <ReferenceList>
        <R alias="f_vas" id="446" />
        <R alias="V_org" id="432" />
        <R alias="HCT" id="100" />
      </ReferenceList>
    </ExplicitFormula>
    <ExplicitFormula id="480">
      <Equation>M_0</Equation>
      <ReferenceList>
        <R alias="M_0" id="479" />
      </ReferenceList>
    </ExplicitFormula>
    <ExplicitFormula id="483">
      <Equation>rel_exp_out * AF * f_onto * ProteinContainerVolume</Equation>
      <ReferenceList>
        <R alias="f_onto" id="481" />
        <R alias="rel_exp_out" id="482" />
        <R alias="AF" id="144" />
        <R alias="ProteinContainerVolume" id="475" />
      </ReferenceList>
    </ExplicitFormula>
    <ExplicitFormula id="486">
      <Equation>ln(2)/tHalf</Equation>
      <ReferenceList>
        <R alias="tHalf" id="485" />
      </ReferenceList>
    </ExplicitFormula>
    <ExplicitFormula id="488">
      <Equation>rel_exp_norm</Equation>
      <ReferenceList>
        <R alias="rel_exp_norm" id="487" />
      </ReferenceList>
    </ExplicitFormula>
    <ExplicitFormula id="489">
      <Equation>rel_exp_pls_norm</Equation>
      <ReferenceList>
        <R alias="rel_exp_pls_norm" id="151" />
      </ReferenceList>
    </ExplicitFormula>
    <ExplicitFormula id="491">
      <Equation>rel_exp_pls</Equation>
      <ReferenceList>
        <R alias="rel_exp_pls" id="154" />
      </ReferenceList>
    </ExplicitFormula>
    <ExplicitFormula id="493">
      <Equation>V&gt;0 ? M/V : 0</Equation>
      <ReferenceList>
        <R alias="M" id="478" />
        <R alias="V" id="9" />
      </ReferenceList>
    </ExplicitFormula>
    <ExplicitFormula id="494">
      <Equation>f_onto</Equation>
      <ReferenceList>
        <R alias="f_onto" id="160" />
      </ReferenceList>
    </ExplicitFormula>
    <ExplicitFormula id="495">
      <Equation>tHalf</Equation>
      <ReferenceList>
        <R alias="tHalf" id="158" />
      </ReferenceList>
    </ExplicitFormula>
    <ExplicitFormula id="497">
      <Equation>V&gt;0 ? M/V : 0</Equation>
      <ReferenceList>
        <R alias="M" id="478" />
        <R alias="V" id="9" />
      </ReferenceList>
    </ExplicitFormula>
    <ExplicitFormula id="500">
      <Equation>M_0</Equation>
      <ReferenceList>
        <R alias="M_0" id="499" />
      </ReferenceList>
    </ExplicitFormula>
    <ExplicitFormula id="503">
      <Equation>rel_exp_out * AF * f_onto * ProteinContainerVolume</Equation>
      <ReferenceList>
        <R alias="f_onto" id="501" />
        <R alias="rel_exp_out" id="502" />
        <R alias="AF" id="169" />
        <R alias="ProteinContainerVolume" id="475" />
      </ReferenceList>
    </ExplicitFormula>
    <ExplicitFormula id="506">
      <Equation>ln(2)/tHalf</Equation>
      <ReferenceList>
        <R alias="tHalf" id="505" />
      </ReferenceList>
    </ExplicitFormula>
    <ExplicitFormula id="508">
      <Equation>rel_exp_norm</Equation>
      <ReferenceList>
        <R alias="rel_exp_norm" id="507" />
      </ReferenceList>
    </ExplicitFormula>
    <ExplicitFormula id="509">
      <Equation>rel_exp_pls_norm</Equation>
      <ReferenceList>
        <R alias="rel_exp_pls_norm" id="176" />
      </ReferenceList>
    </ExplicitFormula>
    <ExplicitFormula id="511">
      <Equation>rel_exp_pls</Equation>
      <ReferenceList>
        <R alias="rel_exp_pls" id="179" />
      </ReferenceList>
    </ExplicitFormula>
    <ExplicitFormula id="513">
      <Equation>V&gt;0 ? M/V : 0</Equation>
      <ReferenceList>
        <R alias="M" id="498" />
        <R alias="V" id="9" />
      </ReferenceList>
    </ExplicitFormula>
    <ExplicitFormula id="514">
      <Equation>f_onto</Equation>
      <ReferenceList>
        <R alias="f_onto" id="185" />
      </ReferenceList>
    </ExplicitFormula>
    <ExplicitFormula id="515">
      <Equation>tHalf</Equation>
      <ReferenceList>
        <R alias="tHalf" id="183" />
      </ReferenceList>
    </ExplicitFormula>
    <ExplicitFormula id="517">
      <Equation>V&gt;0 ? M/V : 0</Equation>
      <ReferenceList>
        <R alias="M" id="498" />
        <R alias="V" id="9" />
      </ReferenceList>
    </ExplicitFormula>
    <ExplicitFormula id="519">
      <Equation>V&gt;0 ? M/V : 0</Equation>
      <ReferenceList>
        <R alias="M" id="518" />
        <R alias="V" id="9" />
      </ReferenceList>
    </ExplicitFormula>
    <ExplicitFormula id="521">
      <Equation>fu</Equation>
      <ReferenceList>
        <R alias="fu" id="126" />
      </ReferenceList>
    </ExplicitFormula>
    <ExplicitFormula id="523">
      <Equation>V&gt;0 ? M/V : 0</Equation>
      <ReferenceList>
        <R alias="M" id="518" />
        <R alias="V" id="9" />
      </ReferenceList>
    </ExplicitFormula>
    <ExplicitFormula id="526">
      <Equation>V&gt;0 ? M/V : 0</Equation>
      <ReferenceList>
        <R alias="M" id="524" />
        <R alias="V" id="9" />
      </ReferenceList>
    </ExplicitFormula>
    <ExplicitFormula id="528">
      <Equation>M/TotalDrugMass</Equation>
      <ReferenceList>
        <R alias="M" id="524" />
        <R alias="TotalDrugMass" id="202" />
      </ReferenceList>
    </ExplicitFormula>
    <ExplicitFormula id="531">
      <Equation>-(CP * kcat * V * K_water * C / (Km + K_water * C))</Equation>
      <ReferenceList>
        <R alias="V" id="9" />
        <R alias="CP" id="512" />
        <R alias="C" id="120" />
        <R alias="K_water" id="520" />
        <R alias="kcat" id="529" />
        <R alias="Km" id="530" />
      </ReferenceList>
    </ExplicitFormula>
    <ExplicitFormula id="532">
      <Equation>CP * kcat * V * K_water * C / (Km + K_water * C)</Equation>
      <ReferenceList>
        <R alias="V" id="9" />
        <R alias="CP" id="512" />
        <R alias="C" id="120" />
        <R alias="K_water" id="520" />
        <R alias="kcat" id="529" />
        <R alias="Km" id="530" />
      </ReferenceList>
    </ExplicitFormula>
    <ExplicitFormula id="534">
      <Equation>kcat * kcat_interaction_factor</Equation>
      <ReferenceList>
        <R alias="kcat_interaction_factor" id="533" />
        <R alias="kcat" id="209" />
      </ReferenceList>
    </ExplicitFormula>
    <ExplicitFormula id="536">
      <Equation>Km * Km_interaction_factor</Equation>
      <ReferenceList>
        <R alias="Km_interaction_factor" id="535" />
        <R alias="Km" id="212" />
      </ReferenceList>
    </ExplicitFormula>
    <ExplicitFormula id="539">
      <Equation>Volume</Equation>
      <ReferenceList>
        <R alias="Volume" id="538" />
      </ReferenceList>
    </ExplicitFormula>
    <ExplicitFormula id="540">
      <Equation>f_vas*HCT*V</Equation>
      <ReferenceList>
        <R alias="f_vas" id="446" />
        <R alias="V" id="432" />
        <R alias="HCT" id="100" />
      </ReferenceList>
    </ExplicitFormula>
    <ExplicitFormula id="543">
      <Equation>M_0</Equation>
      <ReferenceList>
        <R alias="M_0" id="542" />
      </ReferenceList>
    </ExplicitFormula>
    <ExplicitFormula id="546">
      <Equation>rel_exp_out * AF * f_onto * ProteinContainerVolume</Equation>
      <ReferenceList>
        <R alias="f_onto" id="544" />
        <R alias="rel_exp_out" id="545" />
        <R alias="AF" id="144" />
        <R alias="ProteinContainerVolume" id="537" />
      </ReferenceList>
    </ExplicitFormula>
    <ExplicitFormula id="549">
      <Equation>ln(2)/tHalf</Equation>
      <ReferenceList>
        <R alias="tHalf" id="548" />
      </ReferenceList>
    </ExplicitFormula>
    <ExplicitFormula id="551">
      <Equation>rel_exp_norm</Equation>
      <ReferenceList>
        <R alias="rel_exp_norm" id="550" />
      </ReferenceList>
    </ExplicitFormula>
    <ExplicitFormula id="552">
      <Equation>rel_exp_bc_norm</Equation>
      <ReferenceList>
        <R alias="rel_exp_bc_norm" id="229" />
      </ReferenceList>
    </ExplicitFormula>
    <ExplicitFormula id="554">
      <Equation>rel_exp_bc</Equation>
      <ReferenceList>
        <R alias="rel_exp_bc" id="232" />
      </ReferenceList>
    </ExplicitFormula>
    <ExplicitFormula id="556">
      <Equation>V&gt;0 ? M/V : 0</Equation>
      <ReferenceList>
        <R alias="M" id="541" />
        <R alias="V" id="538" />
      </ReferenceList>
    </ExplicitFormula>
    <ExplicitFormula id="557">
      <Equation>f_onto</Equation>
      <ReferenceList>
        <R alias="f_onto" id="160" />
      </ReferenceList>
    </ExplicitFormula>
    <ExplicitFormula id="558">
      <Equation>tHalf</Equation>
      <ReferenceList>
        <R alias="tHalf" id="158" />
      </ReferenceList>
    </ExplicitFormula>
    <ExplicitFormula id="560">
      <Equation>V&gt;0 ? M/V : 0</Equation>
      <ReferenceList>
        <R alias="M" id="541" />
        <R alias="V" id="538" />
      </ReferenceList>
    </ExplicitFormula>
    <ExplicitFormula id="563">
      <Equation>M_0</Equation>
      <ReferenceList>
        <R alias="M_0" id="562" />
      </ReferenceList>
    </ExplicitFormula>
    <ExplicitFormula id="566">
      <Equation>rel_exp_out * AF * f_onto * ProteinContainerVolume</Equation>
      <ReferenceList>
        <R alias="f_onto" id="564" />
        <R alias="rel_exp_out" id="565" />
        <R alias="AF" id="169" />
        <R alias="ProteinContainerVolume" id="537" />
      </ReferenceList>
    </ExplicitFormula>
    <ExplicitFormula id="569">
      <Equation>ln(2)/tHalf</Equation>
      <ReferenceList>
        <R alias="tHalf" id="568" />
      </ReferenceList>
    </ExplicitFormula>
    <ExplicitFormula id="571">
      <Equation>rel_exp_norm</Equation>
      <ReferenceList>
        <R alias="rel_exp_norm" id="570" />
      </ReferenceList>
    </ExplicitFormula>
    <ExplicitFormula id="572">
      <Equation>rel_exp_bc_norm</Equation>
      <ReferenceList>
        <R alias="rel_exp_bc_norm" id="251" />
      </ReferenceList>
    </ExplicitFormula>
    <ExplicitFormula id="574">
      <Equation>rel_exp_bc</Equation>
      <ReferenceList>
        <R alias="rel_exp_bc" id="254" />
      </ReferenceList>
    </ExplicitFormula>
    <ExplicitFormula id="576">
      <Equation>V&gt;0 ? M/V : 0</Equation>
      <ReferenceList>
        <R alias="M" id="561" />
        <R alias="V" id="538" />
      </ReferenceList>
    </ExplicitFormula>
    <ExplicitFormula id="577">
      <Equation>f_onto</Equation>
      <ReferenceList>
        <R alias="f_onto" id="185" />
      </ReferenceList>
    </ExplicitFormula>
    <ExplicitFormula id="578">
      <Equation>tHalf</Equation>
      <ReferenceList>
        <R alias="tHalf" id="183" />
      </ReferenceList>
    </ExplicitFormula>
    <ExplicitFormula id="580">
      <Equation>V&gt;0 ? M/V : 0</Equation>
      <ReferenceList>
        <R alias="M" id="561" />
        <R alias="V" id="538" />
      </ReferenceList>
    </ExplicitFormula>
    <ExplicitFormula id="582">
      <Equation>V&gt;0 ? M/V : 0</Equation>
      <ReferenceList>
        <R alias="M" id="581" />
        <R alias="V" id="538" />
      </ReferenceList>
    </ExplicitFormula>
    <ExplicitFormula id="584">
      <Equation>K_rbc/fu</Equation>
      <ReferenceList>
        <R alias="fu" id="126" />
        <R alias="K_rbc" id="266" />
      </ReferenceList>
    </ExplicitFormula>
    <ExplicitFormula id="586">
      <Equation>V&gt;0 ? M/V : 0</Equation>
      <ReferenceList>
        <R alias="M" id="581" />
        <R alias="V" id="538" />
      </ReferenceList>
    </ExplicitFormula>
    <ExplicitFormula id="589">
      <Equation>V&gt;0 ? M/V : 0</Equation>
      <ReferenceList>
        <R alias="M" id="587" />
        <R alias="V" id="538" />
      </ReferenceList>
    </ExplicitFormula>
    <ExplicitFormula id="591">
      <Equation>M/TotalDrugMass</Equation>
      <ReferenceList>
        <R alias="M" id="587" />
        <R alias="TotalDrugMass" id="202" />
      </ReferenceList>
    </ExplicitFormula>
    <ExplicitFormula id="594">
      <Equation>-(CP * kcat * V * K_water * C / (Km + K_water * C))</Equation>
      <ReferenceList>
        <R alias="V" id="538" />
        <R alias="CP" id="575" />
        <R alias="C" id="108" />
        <R alias="K_water" id="583" />
        <R alias="kcat" id="592" />
        <R alias="Km" id="593" />
      </ReferenceList>
    </ExplicitFormula>
    <ExplicitFormula id="595">
      <Equation>CP * kcat * V * K_water * C / (Km + K_water * C)</Equation>
      <ReferenceList>
        <R alias="V" id="538" />
        <R alias="CP" id="575" />
        <R alias="C" id="108" />
        <R alias="K_water" id="583" />
        <R alias="kcat" id="592" />
        <R alias="Km" id="593" />
      </ReferenceList>
    </ExplicitFormula>
    <ExplicitFormula id="597">
      <Equation>kcat * kcat_interaction_factor</Equation>
      <ReferenceList>
        <R alias="kcat_interaction_factor" id="596" />
        <R alias="kcat" id="209" />
      </ReferenceList>
    </ExplicitFormula>
    <ExplicitFormula id="599">
      <Equation>Km * Km_interaction_factor</Equation>
      <ReferenceList>
        <R alias="Km_interaction_factor" id="598" />
        <R alias="Km" id="212" />
      </ReferenceList>
    </ExplicitFormula>
    <ExplicitFormula id="602">
      <Equation>Volume</Equation>
      <ReferenceList>
        <R alias="Volume" id="601" />
      </ReferenceList>
    </ExplicitFormula>
    <ExplicitFormula id="603">
      <Equation>f_int*V</Equation>
      <ReferenceList>
        <R alias="f_int" id="445" />
        <R alias="V" id="432" />
      </ReferenceList>
    </ExplicitFormula>
    <ExplicitFormula id="605">
      <Equation>pH_int</Equation>
      <ReferenceList>
        <R alias="pH_int" id="76" />
      </ReferenceList>
    </ExplicitFormula>
    <ExplicitFormula id="608">
      <Equation>V&gt;0 ? M/V : 0</Equation>
      <ReferenceList>
        <R alias="M" id="606" />
        <R alias="V" id="601" />
      </ReferenceList>
    </ExplicitFormula>
    <ExplicitFormula id="611">
      <Equation>K_water_int</Equation>
      <ReferenceList>
        <R alias="K_water_int" id="610" />
      </ReferenceList>
    </ExplicitFormula>
    <ExplicitFormula id="613">
      <Equation>V&gt;0 ? M/V : 0</Equation>
      <ReferenceList>
        <R alias="M" id="606" />
        <R alias="V" id="601" />
      </ReferenceList>
    </ExplicitFormula>
    <ExplicitFormula id="615">
      <Equation>Volume</Equation>
      <ReferenceList>
        <R alias="Volume" id="432" />
      </ReferenceList>
    </ExplicitFormula>
    <ExplicitFormula id="617">
      <Equation>f_cell*V</Equation>
      <ReferenceList>
        <R alias="f_cell" id="444" />
        <R alias="V" id="432" />
      </ReferenceList>
    </ExplicitFormula>
    <ExplicitFormula id="621">
      <Equation>M_0</Equation>
      <ReferenceList>
        <R alias="M_0" id="620" />
      </ReferenceList>
    </ExplicitFormula>
    <ExplicitFormula id="624">
      <Equation>rel_exp_out * AF * f_onto * ProteinContainerVolume</Equation>
      <ReferenceList>
        <R alias="f_onto" id="622" />
        <R alias="rel_exp_out" id="623" />
        <R alias="AF" id="144" />
        <R alias="ProteinContainerVolume" id="614" />
      </ReferenceList>
    </ExplicitFormula>
    <ExplicitFormula id="627">
      <Equation>ln(2)/tHalf</Equation>
      <ReferenceList>
        <R alias="tHalf" id="626" />
      </ReferenceList>
    </ExplicitFormula>
    <ExplicitFormula id="629">
      <Equation>rel_exp_norm</Equation>
      <ReferenceList>
        <R alias="rel_exp_norm" id="628" />
      </ReferenceList>
    </ExplicitFormula>
    <ExplicitFormula id="632">
      <Equation>V&gt;0 ? M/V : 0</Equation>
      <ReferenceList>
        <R alias="M" id="619" />
        <R alias="V" id="616" />
      </ReferenceList>
    </ExplicitFormula>
    <ExplicitFormula id="633">
      <Equation>tHalf</Equation>
      <ReferenceList>
        <R alias="tHalf" id="158" />
      </ReferenceList>
    </ExplicitFormula>
    <ExplicitFormula id="634">
      <Equation>f_onto</Equation>
      <ReferenceList>
        <R alias="f_onto" id="160" />
      </ReferenceList>
    </ExplicitFormula>
    <ExplicitFormula id="636">
      <Equation>V&gt;0 ? M/V : 0</Equation>
      <ReferenceList>
        <R alias="M" id="619" />
        <R alias="V" id="616" />
      </ReferenceList>
    </ExplicitFormula>
    <ExplicitFormula id="639">
      <Equation>M_0</Equation>
      <ReferenceList>
        <R alias="M_0" id="638" />
      </ReferenceList>
    </ExplicitFormula>
    <ExplicitFormula id="642">
      <Equation>rel_exp_out * AF * f_onto * ProteinContainerVolume</Equation>
      <ReferenceList>
        <R alias="f_onto" id="640" />
        <R alias="rel_exp_out" id="641" />
        <R alias="AF" id="169" />
        <R alias="ProteinContainerVolume" id="614" />
      </ReferenceList>
    </ExplicitFormula>
    <ExplicitFormula id="645">
      <Equation>ln(2)/tHalf</Equation>
      <ReferenceList>
        <R alias="tHalf" id="644" />
      </ReferenceList>
    </ExplicitFormula>
    <ExplicitFormula id="647">
      <Equation>rel_exp_norm</Equation>
      <ReferenceList>
        <R alias="rel_exp_norm" id="646" />
      </ReferenceList>
    </ExplicitFormula>
    <ExplicitFormula id="650">
      <Equation>V&gt;0 ? M/V : 0</Equation>
      <ReferenceList>
        <R alias="M" id="637" />
        <R alias="V" id="616" />
      </ReferenceList>
    </ExplicitFormula>
    <ExplicitFormula id="651">
      <Equation>tHalf</Equation>
      <ReferenceList>
        <R alias="tHalf" id="183" />
      </ReferenceList>
    </ExplicitFormula>
    <ExplicitFormula id="652">
      <Equation>f_onto</Equation>
      <ReferenceList>
        <R alias="f_onto" id="185" />
      </ReferenceList>
    </ExplicitFormula>
    <ExplicitFormula id="654">
      <Equation>V&gt;0 ? M/V : 0</Equation>
      <ReferenceList>
        <R alias="M" id="637" />
        <R alias="V" id="616" />
      </ReferenceList>
    </ExplicitFormula>
    <ExplicitFormula id="657">
      <Equation>V&gt;0 ? M/V : 0</Equation>
      <ReferenceList>
        <R alias="M" id="655" />
        <R alias="V" id="616" />
      </ReferenceList>
    </ExplicitFormula>
    <ExplicitFormula id="660">
      <Equation>K_water_cell</Equation>
      <ReferenceList>
        <R alias="K_water_cell" id="659" />
      </ReferenceList>
    </ExplicitFormula>
    <ExplicitFormula id="662">
      <Equation>V&gt;0 ? M/V : 0</Equation>
      <ReferenceList>
        <R alias="M" id="655" />
        <R alias="V" id="616" />
      </ReferenceList>
    </ExplicitFormula>
    <ExplicitFormula id="665">
      <Equation>V&gt;0 ? M/V : 0</Equation>
      <ReferenceList>
        <R alias="M" id="663" />
        <R alias="V" id="616" />
      </ReferenceList>
    </ExplicitFormula>
    <ExplicitFormula id="667">
      <Equation>M/TotalDrugMass</Equation>
      <ReferenceList>
        <R alias="M" id="663" />
        <R alias="TotalDrugMass" id="202" />
      </ReferenceList>
    </ExplicitFormula>
    <ExplicitFormula id="670">
      <Equation>-(CP * kcat * V * K_water * C / (Km + K_water * C))</Equation>
      <ReferenceList>
        <R alias="V" id="616" />
        <R alias="CP" id="649" />
        <R alias="C" id="656" />
        <R alias="K_water" id="658" />
        <R alias="kcat" id="668" />
        <R alias="Km" id="669" />
      </ReferenceList>
    </ExplicitFormula>
    <ExplicitFormula id="671">
      <Equation>CP * kcat * V * K_water * C / (Km + K_water * C)</Equation>
      <ReferenceList>
        <R alias="V" id="616" />
        <R alias="CP" id="649" />
        <R alias="C" id="656" />
        <R alias="K_water" id="658" />
        <R alias="kcat" id="668" />
        <R alias="Km" id="669" />
      </ReferenceList>
    </ExplicitFormula>
    <ExplicitFormula id="673">
      <Equation>kcat * kcat_interaction_factor</Equation>
      <ReferenceList>
        <R alias="kcat_interaction_factor" id="672" />
        <R alias="kcat" id="209" />
      </ReferenceList>
    </ExplicitFormula>
    <ExplicitFormula id="675">
      <Equation>Km * Km_interaction_factor</Equation>
      <ReferenceList>
        <R alias="Km_interaction_factor" id="674" />
        <R alias="Km" id="212" />
      </ReferenceList>
    </ExplicitFormula>
    <ExplicitFormula id="677">
      <Equation>C_int * K_water_int</Equation>
      <ReferenceList>
        <R alias="C_int" id="607" />
        <R alias="K_water_int" id="609" />
      </ReferenceList>
    </ExplicitFormula>
    <ExplicitFormula id="679">
      <Equation>C_cell * K_water_cell</Equation>
      <ReferenceList>
        <R alias="C_cell" id="656" />
        <R alias="K_water_cell" id="658" />
      </ReferenceList>
    </ExplicitFormula>
    <ExplicitFormula id="681">
      <Equation>(f_int*C_int+f_cell*C_cell)/(f_int+f_cell)</Equation>
      <ReferenceList>
        <R alias="f_int" id="445" />
        <R alias="f_cell" id="444" />
        <R alias="C_cell" id="656" />
        <R alias="C_int" id="607" />
      </ReferenceList>
    </ExplicitFormula>
    <ExplicitFormula id="684">
      <Equation>Volume * Density</Equation>
      <ReferenceList>
        <R alias="Density" id="682" />
        <R alias="Volume" id="683" />
      </ReferenceList>
    </ExplicitFormula>
    <ExplicitFormula id="686">
      <Equation>0.00000000000032*BW/0.02</Equation>
      <ReferenceList>
        <R alias="BW" id="39" />
      </ReferenceList>
    </ExplicitFormula>
    <ExplicitFormula id="688">
      <Equation>1.55E-14*(BW/0.02)^0.75</Equation>
      <ReferenceList>
        <R alias="BW" id="39" />
      </ReferenceList>
    </ExplicitFormula>
    <ExplicitFormula id="691">
      <Equation>SA_pls_int*d_endo</Equation>
      <ReferenceList>
        <R alias="d_endo" id="79" />
        <R alias="SA_pls_int" id="690" />
      </ReferenceList>
    </ExplicitFormula>
    <ExplicitFormula id="695">
      <Equation>1 - f_int - f_vas</Equation>
      <ReferenceList>
        <R alias="f_int" id="693" />
        <R alias="f_vas" id="694" />
      </ReferenceList>
    </ExplicitFormula>
    <ExplicitFormula id="698">
      <Equation>Qspec * Weight</Equation>
      <ReferenceList>
        <R alias="Qspec" id="697" />
        <R alias="Weight" id="42" />
      </ReferenceList>
    </ExplicitFormula>
    <ExplicitFormula id="724">
      <Equation>1.35738968040563</Equation>
    </ExplicitFormula>
    <ExplicitFormula id="725">
      <Equation>0.521554</Equation>
    </ExplicitFormula>
    <ExplicitFormula id="727">
      <Equation>Volume</Equation>
      <ReferenceList>
        <R alias="Volume" id="10" />
      </ReferenceList>
    </ExplicitFormula>
    <ExplicitFormula id="728">
      <Equation>f_vas*(1-HCT)*V_org</Equation>
      <ReferenceList>
        <R alias="f_vas" id="694" />
        <R alias="V_org" id="683" />
        <R alias="HCT" id="100" />
      </ReferenceList>
    </ExplicitFormula>
    <ExplicitFormula id="731">
      <Equation>M_0</Equation>
      <ReferenceList>
        <R alias="M_0" id="730" />
      </ReferenceList>
    </ExplicitFormula>
    <ExplicitFormula id="734">
      <Equation>rel_exp_out * AF * f_onto * ProteinContainerVolume</Equation>
      <ReferenceList>
        <R alias="f_onto" id="732" />
        <R alias="rel_exp_out" id="733" />
        <R alias="AF" id="144" />
        <R alias="ProteinContainerVolume" id="726" />
      </ReferenceList>
    </ExplicitFormula>
    <ExplicitFormula id="737">
      <Equation>ln(2)/tHalf</Equation>
      <ReferenceList>
        <R alias="tHalf" id="736" />
      </ReferenceList>
    </ExplicitFormula>
    <ExplicitFormula id="739">
      <Equation>rel_exp_norm</Equation>
      <ReferenceList>
        <R alias="rel_exp_norm" id="738" />
      </ReferenceList>
    </ExplicitFormula>
    <ExplicitFormula id="740">
      <Equation>rel_exp_pls_norm</Equation>
      <ReferenceList>
        <R alias="rel_exp_pls_norm" id="151" />
      </ReferenceList>
    </ExplicitFormula>
    <ExplicitFormula id="742">
      <Equation>rel_exp_pls</Equation>
      <ReferenceList>
        <R alias="rel_exp_pls" id="154" />
      </ReferenceList>
    </ExplicitFormula>
    <ExplicitFormula id="744">
      <Equation>V&gt;0 ? M/V : 0</Equation>
      <ReferenceList>
        <R alias="M" id="729" />
        <R alias="V" id="10" />
      </ReferenceList>
    </ExplicitFormula>
    <ExplicitFormula id="745">
      <Equation>f_onto</Equation>
      <ReferenceList>
        <R alias="f_onto" id="160" />
      </ReferenceList>
    </ExplicitFormula>
    <ExplicitFormula id="746">
      <Equation>tHalf</Equation>
      <ReferenceList>
        <R alias="tHalf" id="158" />
      </ReferenceList>
    </ExplicitFormula>
    <ExplicitFormula id="748">
      <Equation>V&gt;0 ? M/V : 0</Equation>
      <ReferenceList>
        <R alias="M" id="729" />
        <R alias="V" id="10" />
      </ReferenceList>
    </ExplicitFormula>
    <ExplicitFormula id="751">
      <Equation>M_0</Equation>
      <ReferenceList>
        <R alias="M_0" id="750" />
      </ReferenceList>
    </ExplicitFormula>
    <ExplicitFormula id="754">
      <Equation>rel_exp_out * AF * f_onto * ProteinContainerVolume</Equation>
      <ReferenceList>
        <R alias="f_onto" id="752" />
        <R alias="rel_exp_out" id="753" />
        <R alias="AF" id="169" />
        <R alias="ProteinContainerVolume" id="726" />
      </ReferenceList>
    </ExplicitFormula>
    <ExplicitFormula id="757">
      <Equation>ln(2)/tHalf</Equation>
      <ReferenceList>
        <R alias="tHalf" id="756" />
      </ReferenceList>
    </ExplicitFormula>
    <ExplicitFormula id="759">
      <Equation>rel_exp_norm</Equation>
      <ReferenceList>
        <R alias="rel_exp_norm" id="758" />
      </ReferenceList>
    </ExplicitFormula>
    <ExplicitFormula id="760">
      <Equation>rel_exp_pls_norm</Equation>
      <ReferenceList>
        <R alias="rel_exp_pls_norm" id="176" />
      </ReferenceList>
    </ExplicitFormula>
    <ExplicitFormula id="762">
      <Equation>rel_exp_pls</Equation>
      <ReferenceList>
        <R alias="rel_exp_pls" id="179" />
      </ReferenceList>
    </ExplicitFormula>
    <ExplicitFormula id="764">
      <Equation>V&gt;0 ? M/V : 0</Equation>
      <ReferenceList>
        <R alias="M" id="749" />
        <R alias="V" id="10" />
      </ReferenceList>
    </ExplicitFormula>
    <ExplicitFormula id="765">
      <Equation>f_onto</Equation>
      <ReferenceList>
        <R alias="f_onto" id="185" />
      </ReferenceList>
    </ExplicitFormula>
    <ExplicitFormula id="766">
      <Equation>tHalf</Equation>
      <ReferenceList>
        <R alias="tHalf" id="183" />
      </ReferenceList>
    </ExplicitFormula>
    <ExplicitFormula id="768">
      <Equation>V&gt;0 ? M/V : 0</Equation>
      <ReferenceList>
        <R alias="M" id="749" />
        <R alias="V" id="10" />
      </ReferenceList>
    </ExplicitFormula>
    <ExplicitFormula id="771">
      <Equation>V&gt;0 ? M/V : 0</Equation>
      <ReferenceList>
        <R alias="M" id="769" />
        <R alias="V" id="10" />
      </ReferenceList>
    </ExplicitFormula>
    <ExplicitFormula id="773">
      <Equation>fu</Equation>
      <ReferenceList>
        <R alias="fu" id="126" />
      </ReferenceList>
    </ExplicitFormula>
    <ExplicitFormula id="775">
      <Equation>V&gt;0 ? M/V : 0</Equation>
      <ReferenceList>
        <R alias="M" id="769" />
        <R alias="V" id="10" />
      </ReferenceList>
    </ExplicitFormula>
    <ExplicitFormula id="778">
      <Equation>V&gt;0 ? M/V : 0</Equation>
      <ReferenceList>
        <R alias="M" id="776" />
        <R alias="V" id="10" />
      </ReferenceList>
    </ExplicitFormula>
    <ExplicitFormula id="780">
      <Equation>M/TotalDrugMass</Equation>
      <ReferenceList>
        <R alias="M" id="776" />
        <R alias="TotalDrugMass" id="202" />
      </ReferenceList>
    </ExplicitFormula>
    <ExplicitFormula id="783">
      <Equation>-(CP * kcat * V * K_water * C / (Km + K_water * C))</Equation>
      <ReferenceList>
        <R alias="V" id="10" />
        <R alias="CP" id="763" />
        <R alias="C" id="770" />
        <R alias="K_water" id="772" />
        <R alias="kcat" id="781" />
        <R alias="Km" id="782" />
      </ReferenceList>
    </ExplicitFormula>
    <ExplicitFormula id="784">
      <Equation>CP * kcat * V * K_water * C / (Km + K_water * C)</Equation>
      <ReferenceList>
        <R alias="V" id="10" />
        <R alias="CP" id="763" />
        <R alias="C" id="770" />
        <R alias="K_water" id="772" />
        <R alias="kcat" id="781" />
        <R alias="Km" id="782" />
      </ReferenceList>
    </ExplicitFormula>
    <ExplicitFormula id="786">
      <Equation>kcat * kcat_interaction_factor</Equation>
      <ReferenceList>
        <R alias="kcat_interaction_factor" id="785" />
        <R alias="kcat" id="209" />
      </ReferenceList>
    </ExplicitFormula>
    <ExplicitFormula id="788">
      <Equation>Km * Km_interaction_factor</Equation>
      <ReferenceList>
        <R alias="Km_interaction_factor" id="787" />
        <R alias="Km" id="212" />
      </ReferenceList>
    </ExplicitFormula>
    <ExplicitFormula id="791">
      <Equation>Volume</Equation>
      <ReferenceList>
        <R alias="Volume" id="790" />
      </ReferenceList>
    </ExplicitFormula>
    <ExplicitFormula id="792">
      <Equation>f_vas*HCT*V</Equation>
      <ReferenceList>
        <R alias="f_vas" id="694" />
        <R alias="V" id="683" />
        <R alias="HCT" id="100" />
      </ReferenceList>
    </ExplicitFormula>
    <ExplicitFormula id="795">
      <Equation>M_0</Equation>
      <ReferenceList>
        <R alias="M_0" id="794" />
      </ReferenceList>
    </ExplicitFormula>
    <ExplicitFormula id="798">
      <Equation>rel_exp_out * AF * f_onto * ProteinContainerVolume</Equation>
      <ReferenceList>
        <R alias="f_onto" id="796" />
        <R alias="rel_exp_out" id="797" />
        <R alias="AF" id="144" />
        <R alias="ProteinContainerVolume" id="789" />
      </ReferenceList>
    </ExplicitFormula>
    <ExplicitFormula id="801">
      <Equation>ln(2)/tHalf</Equation>
      <ReferenceList>
        <R alias="tHalf" id="800" />
      </ReferenceList>
    </ExplicitFormula>
    <ExplicitFormula id="803">
      <Equation>rel_exp_norm</Equation>
      <ReferenceList>
        <R alias="rel_exp_norm" id="802" />
      </ReferenceList>
    </ExplicitFormula>
    <ExplicitFormula id="804">
      <Equation>rel_exp_bc_norm</Equation>
      <ReferenceList>
        <R alias="rel_exp_bc_norm" id="229" />
      </ReferenceList>
    </ExplicitFormula>
    <ExplicitFormula id="806">
      <Equation>rel_exp_bc</Equation>
      <ReferenceList>
        <R alias="rel_exp_bc" id="232" />
      </ReferenceList>
    </ExplicitFormula>
    <ExplicitFormula id="808">
      <Equation>V&gt;0 ? M/V : 0</Equation>
      <ReferenceList>
        <R alias="M" id="793" />
        <R alias="V" id="790" />
      </ReferenceList>
    </ExplicitFormula>
    <ExplicitFormula id="809">
      <Equation>f_onto</Equation>
      <ReferenceList>
        <R alias="f_onto" id="160" />
      </ReferenceList>
    </ExplicitFormula>
    <ExplicitFormula id="810">
      <Equation>tHalf</Equation>
      <ReferenceList>
        <R alias="tHalf" id="158" />
      </ReferenceList>
    </ExplicitFormula>
    <ExplicitFormula id="812">
      <Equation>V&gt;0 ? M/V : 0</Equation>
      <ReferenceList>
        <R alias="M" id="793" />
        <R alias="V" id="790" />
      </ReferenceList>
    </ExplicitFormula>
    <ExplicitFormula id="815">
      <Equation>M_0</Equation>
      <ReferenceList>
        <R alias="M_0" id="814" />
      </ReferenceList>
    </ExplicitFormula>
    <ExplicitFormula id="818">
      <Equation>rel_exp_out * AF * f_onto * ProteinContainerVolume</Equation>
      <ReferenceList>
        <R alias="f_onto" id="816" />
        <R alias="rel_exp_out" id="817" />
        <R alias="AF" id="169" />
        <R alias="ProteinContainerVolume" id="789" />
      </ReferenceList>
    </ExplicitFormula>
    <ExplicitFormula id="821">
      <Equation>ln(2)/tHalf</Equation>
      <ReferenceList>
        <R alias="tHalf" id="820" />
      </ReferenceList>
    </ExplicitFormula>
    <ExplicitFormula id="823">
      <Equation>rel_exp_norm</Equation>
      <ReferenceList>
        <R alias="rel_exp_norm" id="822" />
      </ReferenceList>
    </ExplicitFormula>
    <ExplicitFormula id="824">
      <Equation>rel_exp_bc_norm</Equation>
      <ReferenceList>
        <R alias="rel_exp_bc_norm" id="251" />
      </ReferenceList>
    </ExplicitFormula>
    <ExplicitFormula id="826">
      <Equation>rel_exp_bc</Equation>
      <ReferenceList>
        <R alias="rel_exp_bc" id="254" />
      </ReferenceList>
    </ExplicitFormula>
    <ExplicitFormula id="828">
      <Equation>V&gt;0 ? M/V : 0</Equation>
      <ReferenceList>
        <R alias="M" id="813" />
        <R alias="V" id="790" />
      </ReferenceList>
    </ExplicitFormula>
    <ExplicitFormula id="829">
      <Equation>f_onto</Equation>
      <ReferenceList>
        <R alias="f_onto" id="185" />
      </ReferenceList>
    </ExplicitFormula>
    <ExplicitFormula id="830">
      <Equation>tHalf</Equation>
      <ReferenceList>
        <R alias="tHalf" id="183" />
      </ReferenceList>
    </ExplicitFormula>
    <ExplicitFormula id="832">
      <Equation>V&gt;0 ? M/V : 0</Equation>
      <ReferenceList>
        <R alias="M" id="813" />
        <R alias="V" id="790" />
      </ReferenceList>
    </ExplicitFormula>
    <ExplicitFormula id="835">
      <Equation>V&gt;0 ? M/V : 0</Equation>
      <ReferenceList>
        <R alias="M" id="833" />
        <R alias="V" id="790" />
      </ReferenceList>
    </ExplicitFormula>
    <ExplicitFormula id="837">
      <Equation>K_rbc/fu</Equation>
      <ReferenceList>
        <R alias="fu" id="126" />
        <R alias="K_rbc" id="266" />
      </ReferenceList>
    </ExplicitFormula>
    <ExplicitFormula id="839">
      <Equation>V&gt;0 ? M/V : 0</Equation>
      <ReferenceList>
        <R alias="M" id="833" />
        <R alias="V" id="790" />
      </ReferenceList>
    </ExplicitFormula>
    <ExplicitFormula id="842">
      <Equation>V&gt;0 ? M/V : 0</Equation>
      <ReferenceList>
        <R alias="M" id="840" />
        <R alias="V" id="790" />
      </ReferenceList>
    </ExplicitFormula>
    <ExplicitFormula id="844">
      <Equation>M/TotalDrugMass</Equation>
      <ReferenceList>
        <R alias="M" id="840" />
        <R alias="TotalDrugMass" id="202" />
      </ReferenceList>
    </ExplicitFormula>
    <ExplicitFormula id="847">
      <Equation>-(CP * kcat * V * K_water * C / (Km + K_water * C))</Equation>
      <ReferenceList>
        <R alias="V" id="790" />
        <R alias="CP" id="827" />
        <R alias="C" id="834" />
        <R alias="K_water" id="836" />
        <R alias="kcat" id="845" />
        <R alias="Km" id="846" />
      </ReferenceList>
    </ExplicitFormula>
    <ExplicitFormula id="848">
      <Equation>CP * kcat * V * K_water * C / (Km + K_water * C)</Equation>
      <ReferenceList>
        <R alias="V" id="790" />
        <R alias="CP" id="827" />
        <R alias="C" id="834" />
        <R alias="K_water" id="836" />
        <R alias="kcat" id="845" />
        <R alias="Km" id="846" />
      </ReferenceList>
    </ExplicitFormula>
    <ExplicitFormula id="850">
      <Equation>kcat * kcat_interaction_factor</Equation>
      <ReferenceList>
        <R alias="kcat_interaction_factor" id="849" />
        <R alias="kcat" id="209" />
      </ReferenceList>
    </ExplicitFormula>
    <ExplicitFormula id="852">
      <Equation>Km * Km_interaction_factor</Equation>
      <ReferenceList>
        <R alias="Km_interaction_factor" id="851" />
        <R alias="Km" id="212" />
      </ReferenceList>
    </ExplicitFormula>
    <ExplicitFormula id="855">
      <Equation>Volume</Equation>
      <ReferenceList>
        <R alias="Volume" id="854" />
      </ReferenceList>
    </ExplicitFormula>
    <ExplicitFormula id="856">
      <Equation>f_int*V</Equation>
      <ReferenceList>
        <R alias="f_int" id="693" />
        <R alias="V" id="683" />
      </ReferenceList>
    </ExplicitFormula>
    <ExplicitFormula id="858">
      <Equation>pH_int</Equation>
      <ReferenceList>
        <R alias="pH_int" id="76" />
      </ReferenceList>
    </ExplicitFormula>
    <ExplicitFormula id="861">
      <Equation>V&gt;0 ? M/V : 0</Equation>
      <ReferenceList>
        <R alias="M" id="859" />
        <R alias="V" id="854" />
      </ReferenceList>
    </ExplicitFormula>
    <ExplicitFormula id="864">
      <Equation>K_water_int</Equation>
      <ReferenceList>
        <R alias="K_water_int" id="863" />
      </ReferenceList>
    </ExplicitFormula>
    <ExplicitFormula id="866">
      <Equation>V&gt;0 ? M/V : 0</Equation>
      <ReferenceList>
        <R alias="M" id="859" />
        <R alias="V" id="854" />
      </ReferenceList>
    </ExplicitFormula>
    <ExplicitFormula id="868">
      <Equation>Volume</Equation>
      <ReferenceList>
        <R alias="Volume" id="683" />
      </ReferenceList>
    </ExplicitFormula>
    <ExplicitFormula id="870">
      <Equation>f_cell*V</Equation>
      <ReferenceList>
        <R alias="f_cell" id="692" />
        <R alias="V" id="683" />
      </ReferenceList>
    </ExplicitFormula>
    <ExplicitFormula id="874">
      <Equation>M_0</Equation>
      <ReferenceList>
        <R alias="M_0" id="873" />
      </ReferenceList>
    </ExplicitFormula>
    <ExplicitFormula id="877">
      <Equation>rel_exp_out * AF * f_onto * ProteinContainerVolume</Equation>
      <ReferenceList>
        <R alias="f_onto" id="875" />
        <R alias="rel_exp_out" id="876" />
        <R alias="AF" id="144" />
        <R alias="ProteinContainerVolume" id="867" />
      </ReferenceList>
    </ExplicitFormula>
    <ExplicitFormula id="880">
      <Equation>ln(2)/tHalf</Equation>
      <ReferenceList>
        <R alias="tHalf" id="879" />
      </ReferenceList>
    </ExplicitFormula>
    <ExplicitFormula id="882">
      <Equation>rel_exp_norm</Equation>
      <ReferenceList>
        <R alias="rel_exp_norm" id="881" />
      </ReferenceList>
    </ExplicitFormula>
    <ExplicitFormula id="885">
      <Equation>V&gt;0 ? M/V : 0</Equation>
      <ReferenceList>
        <R alias="M" id="872" />
        <R alias="V" id="869" />
      </ReferenceList>
    </ExplicitFormula>
    <ExplicitFormula id="886">
      <Equation>f_onto</Equation>
      <ReferenceList>
        <R alias="f_onto" id="160" />
      </ReferenceList>
    </ExplicitFormula>
    <ExplicitFormula id="887">
      <Equation>tHalf</Equation>
      <ReferenceList>
        <R alias="tHalf" id="158" />
      </ReferenceList>
    </ExplicitFormula>
    <ExplicitFormula id="889">
      <Equation>V&gt;0 ? M/V : 0</Equation>
      <ReferenceList>
        <R alias="M" id="872" />
        <R alias="V" id="869" />
      </ReferenceList>
    </ExplicitFormula>
    <ExplicitFormula id="892">
      <Equation>M_0</Equation>
      <ReferenceList>
        <R alias="M_0" id="891" />
      </ReferenceList>
    </ExplicitFormula>
    <ExplicitFormula id="895">
      <Equation>rel_exp_out * AF * f_onto * ProteinContainerVolume</Equation>
      <ReferenceList>
        <R alias="f_onto" id="893" />
        <R alias="rel_exp_out" id="894" />
        <R alias="AF" id="169" />
        <R alias="ProteinContainerVolume" id="867" />
      </ReferenceList>
    </ExplicitFormula>
    <ExplicitFormula id="898">
      <Equation>ln(2)/tHalf</Equation>
      <ReferenceList>
        <R alias="tHalf" id="897" />
      </ReferenceList>
    </ExplicitFormula>
    <ExplicitFormula id="900">
      <Equation>rel_exp_norm</Equation>
      <ReferenceList>
        <R alias="rel_exp_norm" id="899" />
      </ReferenceList>
    </ExplicitFormula>
    <ExplicitFormula id="903">
      <Equation>V&gt;0 ? M/V : 0</Equation>
      <ReferenceList>
        <R alias="M" id="890" />
        <R alias="V" id="869" />
      </ReferenceList>
    </ExplicitFormula>
    <ExplicitFormula id="904">
      <Equation>f_onto</Equation>
      <ReferenceList>
        <R alias="f_onto" id="185" />
      </ReferenceList>
    </ExplicitFormula>
    <ExplicitFormula id="905">
      <Equation>tHalf</Equation>
      <ReferenceList>
        <R alias="tHalf" id="183" />
      </ReferenceList>
    </ExplicitFormula>
    <ExplicitFormula id="907">
      <Equation>V&gt;0 ? M/V : 0</Equation>
      <ReferenceList>
        <R alias="M" id="890" />
        <R alias="V" id="869" />
      </ReferenceList>
    </ExplicitFormula>
    <ExplicitFormula id="910">
      <Equation>V&gt;0 ? M/V : 0</Equation>
      <ReferenceList>
        <R alias="M" id="908" />
        <R alias="V" id="869" />
      </ReferenceList>
    </ExplicitFormula>
    <ExplicitFormula id="913">
      <Equation>K_water_cell</Equation>
      <ReferenceList>
        <R alias="K_water_cell" id="912" />
      </ReferenceList>
    </ExplicitFormula>
    <ExplicitFormula id="915">
      <Equation>V&gt;0 ? M/V : 0</Equation>
      <ReferenceList>
        <R alias="M" id="908" />
        <R alias="V" id="869" />
      </ReferenceList>
    </ExplicitFormula>
    <ExplicitFormula id="918">
      <Equation>V&gt;0 ? M/V : 0</Equation>
      <ReferenceList>
        <R alias="M" id="916" />
        <R alias="V" id="869" />
      </ReferenceList>
    </ExplicitFormula>
    <ExplicitFormula id="920">
      <Equation>M/TotalDrugMass</Equation>
      <ReferenceList>
        <R alias="M" id="916" />
        <R alias="TotalDrugMass" id="202" />
      </ReferenceList>
    </ExplicitFormula>
    <ExplicitFormula id="923">
      <Equation>-(CP * kcat * V * K_water * C / (Km + K_water * C))</Equation>
      <ReferenceList>
        <R alias="V" id="869" />
        <R alias="CP" id="902" />
        <R alias="C" id="909" />
        <R alias="K_water" id="911" />
        <R alias="kcat" id="921" />
        <R alias="Km" id="922" />
      </ReferenceList>
    </ExplicitFormula>
    <ExplicitFormula id="924">
      <Equation>CP * kcat * V * K_water * C / (Km + K_water * C)</Equation>
      <ReferenceList>
        <R alias="V" id="869" />
        <R alias="CP" id="902" />
        <R alias="C" id="909" />
        <R alias="K_water" id="911" />
        <R alias="kcat" id="921" />
        <R alias="Km" id="922" />
      </ReferenceList>
    </ExplicitFormula>
    <ExplicitFormula id="926">
      <Equation>kcat * kcat_interaction_factor</Equation>
      <ReferenceList>
        <R alias="kcat_interaction_factor" id="925" />
        <R alias="kcat" id="209" />
      </ReferenceList>
    </ExplicitFormula>
    <ExplicitFormula id="928">
      <Equation>Km * Km_interaction_factor</Equation>
      <ReferenceList>
        <R alias="Km_interaction_factor" id="927" />
        <R alias="Km" id="212" />
      </ReferenceList>
    </ExplicitFormula>
    <ExplicitFormula id="930">
      <Equation>C_int * K_water_int</Equation>
      <ReferenceList>
        <R alias="C_int" id="860" />
        <R alias="K_water_int" id="862" />
      </ReferenceList>
    </ExplicitFormula>
    <ExplicitFormula id="932">
      <Equation>C_cell * K_water_cell</Equation>
      <ReferenceList>
        <R alias="C_cell" id="909" />
        <R alias="K_water_cell" id="911" />
      </ReferenceList>
    </ExplicitFormula>
    <ExplicitFormula id="934">
      <Equation>(f_int*C_int+f_cell*C_cell)/(f_int+f_cell)</Equation>
      <ReferenceList>
        <R alias="f_int" id="693" />
        <R alias="f_cell" id="692" />
        <R alias="C_cell" id="909" />
        <R alias="C_int" id="860" />
      </ReferenceList>
    </ExplicitFormula>
    <ExplicitFormula id="937">
      <Equation>Volume * Density</Equation>
      <ReferenceList>
        <R alias="Density" id="935" />
        <R alias="Volume" id="936" />
      </ReferenceList>
    </ExplicitFormula>
    <ExplicitFormula id="940">
      <Equation>SA_pls_int*d_endo</Equation>
      <ReferenceList>
        <R alias="d_endo" id="79" />
        <R alias="SA_pls_int" id="939" />
      </ReferenceList>
    </ExplicitFormula>
    <ExplicitFormula id="942">
      <Equation>0.00000000261*(BW/0.02)^0.75</Equation>
      <ReferenceList>
        <R alias="BW" id="39" />
      </ReferenceList>
    </ExplicitFormula>
    <ExplicitFormula id="944">
      <Equation>0.000000079*BW/0.02</Equation>
      <ReferenceList>
        <R alias="BW" id="39" />
      </ReferenceList>
    </ExplicitFormula>
    <ExplicitFormula id="948">
      <Equation>1 - f_int - f_vas</Equation>
      <ReferenceList>
        <R alias="f_int" id="946" />
        <R alias="f_vas" id="947" />
      </ReferenceList>
    </ExplicitFormula>
    <ExplicitFormula id="951">
      <Equation>Qspec * Weight</Equation>
      <ReferenceList>
        <R alias="Qspec" id="950" />
        <R alias="Weight" id="43" />
      </ReferenceList>
    </ExplicitFormula>
    <ExplicitFormula id="965">
      <Equation>20.9888228788305</Equation>
    </ExplicitFormula>
    <ExplicitFormula id="967">
      <Equation>0.748525</Equation>
    </ExplicitFormula>
    <ExplicitFormula id="969">
      <Equation>0.758</Equation>
    </ExplicitFormula>
    <ExplicitFormula id="971">
      <Equation>0.001895</Equation>
    </ExplicitFormula>
    <ExplicitFormula id="972">
      <Equation>0.196</Equation>
    </ExplicitFormula>
    <ExplicitFormula id="974">
      <Equation>0.2304</Equation>
    </ExplicitFormula>
    <ExplicitFormula id="976">
      <Equation>0.192</Equation>
    </ExplicitFormula>
    <ExplicitFormula id="978">
      <Equation>0.8717</Equation>
    </ExplicitFormula>
    <ExplicitFormula id="980">
      <Equation>0.8082175</Equation>
    </ExplicitFormula>
    <ExplicitFormula id="982">
      <Equation>0.00191774</Equation>
    </ExplicitFormula>
    <ExplicitFormula id="984">
      <Equation>0.001516</Equation>
    </ExplicitFormula>
    <ExplicitFormula id="986">
      <Equation>0.1728</Equation>
    </ExplicitFormula>
    <ExplicitFormula id="988">
      <Equation>0.01152</Equation>
    </ExplicitFormula>
    <ExplicitFormula id="990">
      <Equation>0.0384</Equation>
    </ExplicitFormula>
    <ExplicitFormula id="991">
      <Equation>0.0282128</Equation>
    </ExplicitFormula>
    <ExplicitFormula id="993">
      <Equation>Volume</Equation>
      <ReferenceList>
        <R alias="Volume" id="11" />
      </ReferenceList>
    </ExplicitFormula>
    <ExplicitFormula id="994">
      <Equation>f_vas*(1-HCT)*V_org</Equation>
      <ReferenceList>
        <R alias="f_vas" id="947" />
        <R alias="V_org" id="936" />
        <R alias="HCT" id="100" />
      </ReferenceList>
    </ExplicitFormula>
    <ExplicitFormula id="997">
      <Equation>M_0</Equation>
      <ReferenceList>
        <R alias="M_0" id="996" />
      </ReferenceList>
    </ExplicitFormula>
    <ExplicitFormula id="1000">
      <Equation>rel_exp_out * AF * f_onto * ProteinContainerVolume</Equation>
      <ReferenceList>
        <R alias="f_onto" id="998" />
        <R alias="rel_exp_out" id="999" />
        <R alias="AF" id="144" />
        <R alias="ProteinContainerVolume" id="992" />
      </ReferenceList>
    </ExplicitFormula>
    <ExplicitFormula id="1003">
      <Equation>ln(2)/tHalf</Equation>
      <ReferenceList>
        <R alias="tHalf" id="1002" />
      </ReferenceList>
    </ExplicitFormula>
    <ExplicitFormula id="1005">
      <Equation>rel_exp_norm</Equation>
      <ReferenceList>
        <R alias="rel_exp_norm" id="1004" />
      </ReferenceList>
    </ExplicitFormula>
    <ExplicitFormula id="1006">
      <Equation>rel_exp_pls_norm</Equation>
      <ReferenceList>
        <R alias="rel_exp_pls_norm" id="151" />
      </ReferenceList>
    </ExplicitFormula>
    <ExplicitFormula id="1008">
      <Equation>rel_exp_pls</Equation>
      <ReferenceList>
        <R alias="rel_exp_pls" id="154" />
      </ReferenceList>
    </ExplicitFormula>
    <ExplicitFormula id="1010">
      <Equation>V&gt;0 ? M/V : 0</Equation>
      <ReferenceList>
        <R alias="M" id="995" />
        <R alias="V" id="11" />
      </ReferenceList>
    </ExplicitFormula>
    <ExplicitFormula id="1011">
      <Equation>f_onto</Equation>
      <ReferenceList>
        <R alias="f_onto" id="160" />
      </ReferenceList>
    </ExplicitFormula>
    <ExplicitFormula id="1012">
      <Equation>tHalf</Equation>
      <ReferenceList>
        <R alias="tHalf" id="158" />
      </ReferenceList>
    </ExplicitFormula>
    <ExplicitFormula id="1014">
      <Equation>V&gt;0 ? M/V : 0</Equation>
      <ReferenceList>
        <R alias="M" id="995" />
        <R alias="V" id="11" />
      </ReferenceList>
    </ExplicitFormula>
    <ExplicitFormula id="1017">
      <Equation>M_0</Equation>
      <ReferenceList>
        <R alias="M_0" id="1016" />
      </ReferenceList>
    </ExplicitFormula>
    <ExplicitFormula id="1020">
      <Equation>rel_exp_out * AF * f_onto * ProteinContainerVolume</Equation>
      <ReferenceList>
        <R alias="f_onto" id="1018" />
        <R alias="rel_exp_out" id="1019" />
        <R alias="AF" id="169" />
        <R alias="ProteinContainerVolume" id="992" />
      </ReferenceList>
    </ExplicitFormula>
    <ExplicitFormula id="1023">
      <Equation>ln(2)/tHalf</Equation>
      <ReferenceList>
        <R alias="tHalf" id="1022" />
      </ReferenceList>
    </ExplicitFormula>
    <ExplicitFormula id="1025">
      <Equation>rel_exp_norm</Equation>
      <ReferenceList>
        <R alias="rel_exp_norm" id="1024" />
      </ReferenceList>
    </ExplicitFormula>
    <ExplicitFormula id="1026">
      <Equation>rel_exp_pls_norm</Equation>
      <ReferenceList>
        <R alias="rel_exp_pls_norm" id="176" />
      </ReferenceList>
    </ExplicitFormula>
    <ExplicitFormula id="1028">
      <Equation>rel_exp_pls</Equation>
      <ReferenceList>
        <R alias="rel_exp_pls" id="179" />
      </ReferenceList>
    </ExplicitFormula>
    <ExplicitFormula id="1030">
      <Equation>V&gt;0 ? M/V : 0</Equation>
      <ReferenceList>
        <R alias="M" id="1015" />
        <R alias="V" id="11" />
      </ReferenceList>
    </ExplicitFormula>
    <ExplicitFormula id="1031">
      <Equation>f_onto</Equation>
      <ReferenceList>
        <R alias="f_onto" id="185" />
      </ReferenceList>
    </ExplicitFormula>
    <ExplicitFormula id="1032">
      <Equation>tHalf</Equation>
      <ReferenceList>
        <R alias="tHalf" id="183" />
      </ReferenceList>
    </ExplicitFormula>
    <ExplicitFormula id="1034">
      <Equation>V&gt;0 ? M/V : 0</Equation>
      <ReferenceList>
        <R alias="M" id="1015" />
        <R alias="V" id="11" />
      </ReferenceList>
    </ExplicitFormula>
    <ExplicitFormula id="1036">
      <Equation>V&gt;0 ? M/V : 0</Equation>
      <ReferenceList>
        <R alias="M" id="1035" />
        <R alias="V" id="11" />
      </ReferenceList>
    </ExplicitFormula>
    <ExplicitFormula id="1038">
      <Equation>fu</Equation>
      <ReferenceList>
        <R alias="fu" id="126" />
      </ReferenceList>
    </ExplicitFormula>
    <ExplicitFormula id="1040">
      <Equation>V&gt;0 ? M/V : 0</Equation>
      <ReferenceList>
        <R alias="M" id="1035" />
        <R alias="V" id="11" />
      </ReferenceList>
    </ExplicitFormula>
    <ExplicitFormula id="1043">
      <Equation>V&gt;0 ? M/V : 0</Equation>
      <ReferenceList>
        <R alias="M" id="1041" />
        <R alias="V" id="11" />
      </ReferenceList>
    </ExplicitFormula>
    <ExplicitFormula id="1045">
      <Equation>M/TotalDrugMass</Equation>
      <ReferenceList>
        <R alias="M" id="1041" />
        <R alias="TotalDrugMass" id="202" />
      </ReferenceList>
    </ExplicitFormula>
    <ExplicitFormula id="1048">
      <Equation>-(CP * kcat * V * K_water * C / (Km + K_water * C))</Equation>
      <ReferenceList>
        <R alias="V" id="11" />
        <R alias="CP" id="1029" />
        <R alias="C" id="121" />
        <R alias="K_water" id="1037" />
        <R alias="kcat" id="1046" />
        <R alias="Km" id="1047" />
      </ReferenceList>
    </ExplicitFormula>
    <ExplicitFormula id="1049">
      <Equation>CP * kcat * V * K_water * C / (Km + K_water * C)</Equation>
      <ReferenceList>
        <R alias="V" id="11" />
        <R alias="CP" id="1029" />
        <R alias="C" id="121" />
        <R alias="K_water" id="1037" />
        <R alias="kcat" id="1046" />
        <R alias="Km" id="1047" />
      </ReferenceList>
    </ExplicitFormula>
    <ExplicitFormula id="1051">
      <Equation>kcat * kcat_interaction_factor</Equation>
      <ReferenceList>
        <R alias="kcat_interaction_factor" id="1050" />
        <R alias="kcat" id="209" />
      </ReferenceList>
    </ExplicitFormula>
    <ExplicitFormula id="1053">
      <Equation>Km * Km_interaction_factor</Equation>
      <ReferenceList>
        <R alias="Km_interaction_factor" id="1052" />
        <R alias="Km" id="212" />
      </ReferenceList>
    </ExplicitFormula>
    <ExplicitFormula id="1056">
      <Equation>Volume</Equation>
      <ReferenceList>
        <R alias="Volume" id="1055" />
      </ReferenceList>
    </ExplicitFormula>
    <ExplicitFormula id="1057">
      <Equation>f_vas*HCT*V</Equation>
      <ReferenceList>
        <R alias="f_vas" id="947" />
        <R alias="V" id="936" />
        <R alias="HCT" id="100" />
      </ReferenceList>
    </ExplicitFormula>
    <ExplicitFormula id="1060">
      <Equation>M_0</Equation>
      <ReferenceList>
        <R alias="M_0" id="1059" />
      </ReferenceList>
    </ExplicitFormula>
    <ExplicitFormula id="1063">
      <Equation>rel_exp_out * AF * f_onto * ProteinContainerVolume</Equation>
      <ReferenceList>
        <R alias="f_onto" id="1061" />
        <R alias="rel_exp_out" id="1062" />
        <R alias="AF" id="144" />
        <R alias="ProteinContainerVolume" id="1054" />
      </ReferenceList>
    </ExplicitFormula>
    <ExplicitFormula id="1066">
      <Equation>ln(2)/tHalf</Equation>
      <ReferenceList>
        <R alias="tHalf" id="1065" />
      </ReferenceList>
    </ExplicitFormula>
    <ExplicitFormula id="1068">
      <Equation>rel_exp_norm</Equation>
      <ReferenceList>
        <R alias="rel_exp_norm" id="1067" />
      </ReferenceList>
    </ExplicitFormula>
    <ExplicitFormula id="1069">
      <Equation>rel_exp_bc_norm</Equation>
      <ReferenceList>
        <R alias="rel_exp_bc_norm" id="229" />
      </ReferenceList>
    </ExplicitFormula>
    <ExplicitFormula id="1071">
      <Equation>rel_exp_bc</Equation>
      <ReferenceList>
        <R alias="rel_exp_bc" id="232" />
      </ReferenceList>
    </ExplicitFormula>
    <ExplicitFormula id="1073">
      <Equation>V&gt;0 ? M/V : 0</Equation>
      <ReferenceList>
        <R alias="M" id="1058" />
        <R alias="V" id="1055" />
      </ReferenceList>
    </ExplicitFormula>
    <ExplicitFormula id="1074">
      <Equation>f_onto</Equation>
      <ReferenceList>
        <R alias="f_onto" id="160" />
      </ReferenceList>
    </ExplicitFormula>
    <ExplicitFormula id="1075">
      <Equation>tHalf</Equation>
      <ReferenceList>
        <R alias="tHalf" id="158" />
      </ReferenceList>
    </ExplicitFormula>
    <ExplicitFormula id="1077">
      <Equation>V&gt;0 ? M/V : 0</Equation>
      <ReferenceList>
        <R alias="M" id="1058" />
        <R alias="V" id="1055" />
      </ReferenceList>
    </ExplicitFormula>
    <ExplicitFormula id="1080">
      <Equation>M_0</Equation>
      <ReferenceList>
        <R alias="M_0" id="1079" />
      </ReferenceList>
    </ExplicitFormula>
    <ExplicitFormula id="1083">
      <Equation>rel_exp_out * AF * f_onto * ProteinContainerVolume</Equation>
      <ReferenceList>
        <R alias="f_onto" id="1081" />
        <R alias="rel_exp_out" id="1082" />
        <R alias="AF" id="169" />
        <R alias="ProteinContainerVolume" id="1054" />
      </ReferenceList>
    </ExplicitFormula>
    <ExplicitFormula id="1086">
      <Equation>ln(2)/tHalf</Equation>
      <ReferenceList>
        <R alias="tHalf" id="1085" />
      </ReferenceList>
    </ExplicitFormula>
    <ExplicitFormula id="1088">
      <Equation>rel_exp_norm</Equation>
      <ReferenceList>
        <R alias="rel_exp_norm" id="1087" />
      </ReferenceList>
    </ExplicitFormula>
    <ExplicitFormula id="1089">
      <Equation>rel_exp_bc_norm</Equation>
      <ReferenceList>
        <R alias="rel_exp_bc_norm" id="251" />
      </ReferenceList>
    </ExplicitFormula>
    <ExplicitFormula id="1091">
      <Equation>rel_exp_bc</Equation>
      <ReferenceList>
        <R alias="rel_exp_bc" id="254" />
      </ReferenceList>
    </ExplicitFormula>
    <ExplicitFormula id="1093">
      <Equation>V&gt;0 ? M/V : 0</Equation>
      <ReferenceList>
        <R alias="M" id="1078" />
        <R alias="V" id="1055" />
      </ReferenceList>
    </ExplicitFormula>
    <ExplicitFormula id="1094">
      <Equation>f_onto</Equation>
      <ReferenceList>
        <R alias="f_onto" id="185" />
      </ReferenceList>
    </ExplicitFormula>
    <ExplicitFormula id="1095">
      <Equation>tHalf</Equation>
      <ReferenceList>
        <R alias="tHalf" id="183" />
      </ReferenceList>
    </ExplicitFormula>
    <ExplicitFormula id="1097">
      <Equation>V&gt;0 ? M/V : 0</Equation>
      <ReferenceList>
        <R alias="M" id="1078" />
        <R alias="V" id="1055" />
      </ReferenceList>
    </ExplicitFormula>
    <ExplicitFormula id="1099">
      <Equation>V&gt;0 ? M/V : 0</Equation>
      <ReferenceList>
        <R alias="M" id="1098" />
        <R alias="V" id="1055" />
      </ReferenceList>
    </ExplicitFormula>
    <ExplicitFormula id="1101">
      <Equation>K_rbc/fu</Equation>
      <ReferenceList>
        <R alias="fu" id="126" />
        <R alias="K_rbc" id="266" />
      </ReferenceList>
    </ExplicitFormula>
    <ExplicitFormula id="1103">
      <Equation>V&gt;0 ? M/V : 0</Equation>
      <ReferenceList>
        <R alias="M" id="1098" />
        <R alias="V" id="1055" />
      </ReferenceList>
    </ExplicitFormula>
    <ExplicitFormula id="1106">
      <Equation>V&gt;0 ? M/V : 0</Equation>
      <ReferenceList>
        <R alias="M" id="1104" />
        <R alias="V" id="1055" />
      </ReferenceList>
    </ExplicitFormula>
    <ExplicitFormula id="1108">
      <Equation>M/TotalDrugMass</Equation>
      <ReferenceList>
        <R alias="M" id="1104" />
        <R alias="TotalDrugMass" id="202" />
      </ReferenceList>
    </ExplicitFormula>
    <ExplicitFormula id="1111">
      <Equation>-(CP * kcat * V * K_water * C / (Km + K_water * C))</Equation>
      <ReferenceList>
        <R alias="V" id="1055" />
        <R alias="CP" id="1092" />
        <R alias="C" id="109" />
        <R alias="K_water" id="1100" />
        <R alias="kcat" id="1109" />
        <R alias="Km" id="1110" />
      </ReferenceList>
    </ExplicitFormula>
    <ExplicitFormula id="1112">
      <Equation>CP * kcat * V * K_water * C / (Km + K_water * C)</Equation>
      <ReferenceList>
        <R alias="V" id="1055" />
        <R alias="CP" id="1092" />
        <R alias="C" id="109" />
        <R alias="K_water" id="1100" />
        <R alias="kcat" id="1109" />
        <R alias="Km" id="1110" />
      </ReferenceList>
    </ExplicitFormula>
    <ExplicitFormula id="1114">
      <Equation>kcat * kcat_interaction_factor</Equation>
      <ReferenceList>
        <R alias="kcat_interaction_factor" id="1113" />
        <R alias="kcat" id="209" />
      </ReferenceList>
    </ExplicitFormula>
    <ExplicitFormula id="1116">
      <Equation>Km * Km_interaction_factor</Equation>
      <ReferenceList>
        <R alias="Km_interaction_factor" id="1115" />
        <R alias="Km" id="212" />
      </ReferenceList>
    </ExplicitFormula>
    <ExplicitFormula id="1119">
      <Equation>Volume</Equation>
      <ReferenceList>
        <R alias="Volume" id="1118" />
      </ReferenceList>
    </ExplicitFormula>
    <ExplicitFormula id="1120">
      <Equation>f_int*V</Equation>
      <ReferenceList>
        <R alias="f_int" id="946" />
        <R alias="V" id="936" />
      </ReferenceList>
    </ExplicitFormula>
    <ExplicitFormula id="1122">
      <Equation>pH_int</Equation>
      <ReferenceList>
        <R alias="pH_int" id="76" />
      </ReferenceList>
    </ExplicitFormula>
    <ExplicitFormula id="1125">
      <Equation>V&gt;0 ? M/V : 0</Equation>
      <ReferenceList>
        <R alias="M" id="1123" />
        <R alias="V" id="1118" />
      </ReferenceList>
    </ExplicitFormula>
    <ExplicitFormula id="1128">
      <Equation>K_water_int</Equation>
      <ReferenceList>
        <R alias="K_water_int" id="1127" />
      </ReferenceList>
    </ExplicitFormula>
    <ExplicitFormula id="1130">
      <Equation>V&gt;0 ? M/V : 0</Equation>
      <ReferenceList>
        <R alias="M" id="1123" />
        <R alias="V" id="1118" />
      </ReferenceList>
    </ExplicitFormula>
    <ExplicitFormula id="1132">
      <Equation>Volume</Equation>
      <ReferenceList>
        <R alias="Volume" id="936" />
      </ReferenceList>
    </ExplicitFormula>
    <ExplicitFormula id="1134">
      <Equation>f_cell*V</Equation>
      <ReferenceList>
        <R alias="f_cell" id="945" />
        <R alias="V" id="936" />
      </ReferenceList>
    </ExplicitFormula>
    <ExplicitFormula id="1138">
      <Equation>M_0</Equation>
      <ReferenceList>
        <R alias="M_0" id="1137" />
      </ReferenceList>
    </ExplicitFormula>
    <ExplicitFormula id="1141">
      <Equation>rel_exp_out * AF * f_onto * ProteinContainerVolume</Equation>
      <ReferenceList>
        <R alias="f_onto" id="1139" />
        <R alias="rel_exp_out" id="1140" />
        <R alias="AF" id="144" />
        <R alias="ProteinContainerVolume" id="1131" />
      </ReferenceList>
    </ExplicitFormula>
    <ExplicitFormula id="1144">
      <Equation>ln(2)/tHalf</Equation>
      <ReferenceList>
        <R alias="tHalf" id="1143" />
      </ReferenceList>
    </ExplicitFormula>
    <ExplicitFormula id="1146">
      <Equation>rel_exp_norm</Equation>
      <ReferenceList>
        <R alias="rel_exp_norm" id="1145" />
      </ReferenceList>
    </ExplicitFormula>
    <ExplicitFormula id="1149">
      <Equation>V&gt;0 ? M/V : 0</Equation>
      <ReferenceList>
        <R alias="M" id="1136" />
        <R alias="V" id="1133" />
      </ReferenceList>
    </ExplicitFormula>
    <ExplicitFormula id="1150">
      <Equation>f_onto</Equation>
      <ReferenceList>
        <R alias="f_onto" id="160" />
      </ReferenceList>
    </ExplicitFormula>
    <ExplicitFormula id="1151">
      <Equation>tHalf</Equation>
      <ReferenceList>
        <R alias="tHalf" id="158" />
      </ReferenceList>
    </ExplicitFormula>
    <ExplicitFormula id="1153">
      <Equation>V&gt;0 ? M/V : 0</Equation>
      <ReferenceList>
        <R alias="M" id="1136" />
        <R alias="V" id="1133" />
      </ReferenceList>
    </ExplicitFormula>
    <ExplicitFormula id="1156">
      <Equation>M_0</Equation>
      <ReferenceList>
        <R alias="M_0" id="1155" />
      </ReferenceList>
    </ExplicitFormula>
    <ExplicitFormula id="1159">
      <Equation>rel_exp_out * AF * f_onto * ProteinContainerVolume</Equation>
      <ReferenceList>
        <R alias="f_onto" id="1157" />
        <R alias="rel_exp_out" id="1158" />
        <R alias="AF" id="169" />
        <R alias="ProteinContainerVolume" id="1131" />
      </ReferenceList>
    </ExplicitFormula>
    <ExplicitFormula id="1162">
      <Equation>ln(2)/tHalf</Equation>
      <ReferenceList>
        <R alias="tHalf" id="1161" />
      </ReferenceList>
    </ExplicitFormula>
    <ExplicitFormula id="1164">
      <Equation>rel_exp_norm</Equation>
      <ReferenceList>
        <R alias="rel_exp_norm" id="1163" />
      </ReferenceList>
    </ExplicitFormula>
    <ExplicitFormula id="1167">
      <Equation>V&gt;0 ? M/V : 0</Equation>
      <ReferenceList>
        <R alias="M" id="1154" />
        <R alias="V" id="1133" />
      </ReferenceList>
    </ExplicitFormula>
    <ExplicitFormula id="1168">
      <Equation>f_onto</Equation>
      <ReferenceList>
        <R alias="f_onto" id="185" />
      </ReferenceList>
    </ExplicitFormula>
    <ExplicitFormula id="1169">
      <Equation>tHalf</Equation>
      <ReferenceList>
        <R alias="tHalf" id="183" />
      </ReferenceList>
    </ExplicitFormula>
    <ExplicitFormula id="1171">
      <Equation>V&gt;0 ? M/V : 0</Equation>
      <ReferenceList>
        <R alias="M" id="1154" />
        <R alias="V" id="1133" />
      </ReferenceList>
    </ExplicitFormula>
    <ExplicitFormula id="1174">
      <Equation>V&gt;0 ? M/V : 0</Equation>
      <ReferenceList>
        <R alias="M" id="1172" />
        <R alias="V" id="1133" />
      </ReferenceList>
    </ExplicitFormula>
    <ExplicitFormula id="1177">
      <Equation>K_water_cell</Equation>
      <ReferenceList>
        <R alias="K_water_cell" id="1176" />
      </ReferenceList>
    </ExplicitFormula>
    <ExplicitFormula id="1179">
      <Equation>V&gt;0 ? M/V : 0</Equation>
      <ReferenceList>
        <R alias="M" id="1172" />
        <R alias="V" id="1133" />
      </ReferenceList>
    </ExplicitFormula>
    <ExplicitFormula id="1182">
      <Equation>V&gt;0 ? M/V : 0</Equation>
      <ReferenceList>
        <R alias="M" id="1180" />
        <R alias="V" id="1133" />
      </ReferenceList>
    </ExplicitFormula>
    <ExplicitFormula id="1184">
      <Equation>M/TotalDrugMass</Equation>
      <ReferenceList>
        <R alias="M" id="1180" />
        <R alias="TotalDrugMass" id="202" />
      </ReferenceList>
    </ExplicitFormula>
    <ExplicitFormula id="1187">
      <Equation>-(CP * kcat * V * K_water * C / (Km + K_water * C))</Equation>
      <ReferenceList>
        <R alias="V" id="1133" />
        <R alias="CP" id="1166" />
        <R alias="C" id="1173" />
        <R alias="K_water" id="1175" />
        <R alias="kcat" id="1185" />
        <R alias="Km" id="1186" />
      </ReferenceList>
    </ExplicitFormula>
    <ExplicitFormula id="1188">
      <Equation>CP * kcat * V * K_water * C / (Km + K_water * C)</Equation>
      <ReferenceList>
        <R alias="V" id="1133" />
        <R alias="CP" id="1166" />
        <R alias="C" id="1173" />
        <R alias="K_water" id="1175" />
        <R alias="kcat" id="1185" />
        <R alias="Km" id="1186" />
      </ReferenceList>
    </ExplicitFormula>
    <ExplicitFormula id="1190">
      <Equation>kcat * kcat_interaction_factor</Equation>
      <ReferenceList>
        <R alias="kcat_interaction_factor" id="1189" />
        <R alias="kcat" id="209" />
      </ReferenceList>
    </ExplicitFormula>
    <ExplicitFormula id="1192">
      <Equation>Km * Km_interaction_factor</Equation>
      <ReferenceList>
        <R alias="Km_interaction_factor" id="1191" />
        <R alias="Km" id="212" />
      </ReferenceList>
    </ExplicitFormula>
    <ExplicitFormula id="1194">
      <Equation>C_int * K_water_int</Equation>
      <ReferenceList>
        <R alias="C_int" id="1124" />
        <R alias="K_water_int" id="1126" />
      </ReferenceList>
    </ExplicitFormula>
    <ExplicitFormula id="1196">
      <Equation>C_cell * K_water_cell</Equation>
      <ReferenceList>
        <R alias="C_cell" id="1173" />
        <R alias="K_water_cell" id="1175" />
      </ReferenceList>
    </ExplicitFormula>
    <ExplicitFormula id="1198">
      <Equation>(f_int*C_int+f_cell*C_cell)/(f_int+f_cell)</Equation>
      <ReferenceList>
        <R alias="f_int" id="946" />
        <R alias="f_cell" id="945" />
        <R alias="C_cell" id="1173" />
        <R alias="C_int" id="1124" />
      </ReferenceList>
    </ExplicitFormula>
    <ExplicitFormula id="1201">
      <Equation>Volume * Density</Equation>
      <ReferenceList>
        <R alias="Density" id="1199" />
        <R alias="Volume" id="1200" />
      </ReferenceList>
    </ExplicitFormula>
    <ExplicitFormula id="1203">
      <Equation>0.00000000375*(BW/0.02)^0.75</Equation>
      <ReferenceList>
        <R alias="BW" id="39" />
      </ReferenceList>
    </ExplicitFormula>
    <ExplicitFormula id="1205">
      <Equation>0.000000075*BW/0.02</Equation>
      <ReferenceList>
        <R alias="BW" id="39" />
      </ReferenceList>
    </ExplicitFormula>
    <ExplicitFormula id="1208">
      <Equation>SA_pls_int*d_endo</Equation>
      <ReferenceList>
        <R alias="d_endo" id="79" />
        <R alias="SA_pls_int" id="1207" />
      </ReferenceList>
    </ExplicitFormula>
    <ExplicitFormula id="1212">
      <Equation>1 - f_int - f_vas</Equation>
      <ReferenceList>
        <R alias="f_int" id="1210" />
        <R alias="f_vas" id="1211" />
      </ReferenceList>
    </ExplicitFormula>
    <ExplicitFormula id="1215">
      <Equation>Qspec * Weight</Equation>
      <ReferenceList>
        <R alias="Qspec" id="1214" />
        <R alias="Weight" id="44" />
      </ReferenceList>
    </ExplicitFormula>
    <ExplicitFormula id="1241">
      <Equation>0.00977219872284736</Equation>
    </ExplicitFormula>
    <ExplicitFormula id="1242">
      <Equation>0.133684</Equation>
    </ExplicitFormula>
    <ExplicitFormula id="1244">
      <Equation>Volume</Equation>
      <ReferenceList>
        <R alias="Volume" id="12" />
      </ReferenceList>
    </ExplicitFormula>
    <ExplicitFormula id="1245">
      <Equation>f_vas*(1-HCT)*V_org</Equation>
      <ReferenceList>
        <R alias="f_vas" id="1211" />
        <R alias="V_org" id="1200" />
        <R alias="HCT" id="100" />
      </ReferenceList>
    </ExplicitFormula>
    <ExplicitFormula id="1248">
      <Equation>M_0</Equation>
      <ReferenceList>
        <R alias="M_0" id="1247" />
      </ReferenceList>
    </ExplicitFormula>
    <ExplicitFormula id="1251">
      <Equation>rel_exp_out * AF * f_onto * ProteinContainerVolume</Equation>
      <ReferenceList>
        <R alias="f_onto" id="1249" />
        <R alias="rel_exp_out" id="1250" />
        <R alias="AF" id="144" />
        <R alias="ProteinContainerVolume" id="1243" />
      </ReferenceList>
    </ExplicitFormula>
    <ExplicitFormula id="1254">
      <Equation>ln(2)/tHalf</Equation>
      <ReferenceList>
        <R alias="tHalf" id="1253" />
      </ReferenceList>
    </ExplicitFormula>
    <ExplicitFormula id="1256">
      <Equation>rel_exp_norm</Equation>
      <ReferenceList>
        <R alias="rel_exp_norm" id="1255" />
      </ReferenceList>
    </ExplicitFormula>
    <ExplicitFormula id="1257">
      <Equation>rel_exp_pls_norm</Equation>
      <ReferenceList>
        <R alias="rel_exp_pls_norm" id="151" />
      </ReferenceList>
    </ExplicitFormula>
    <ExplicitFormula id="1259">
      <Equation>rel_exp_pls</Equation>
      <ReferenceList>
        <R alias="rel_exp_pls" id="154" />
      </ReferenceList>
    </ExplicitFormula>
    <ExplicitFormula id="1261">
      <Equation>V&gt;0 ? M/V : 0</Equation>
      <ReferenceList>
        <R alias="M" id="1246" />
        <R alias="V" id="12" />
      </ReferenceList>
    </ExplicitFormula>
    <ExplicitFormula id="1262">
      <Equation>f_onto</Equation>
      <ReferenceList>
        <R alias="f_onto" id="160" />
      </ReferenceList>
    </ExplicitFormula>
    <ExplicitFormula id="1263">
      <Equation>tHalf</Equation>
      <ReferenceList>
        <R alias="tHalf" id="158" />
      </ReferenceList>
    </ExplicitFormula>
    <ExplicitFormula id="1265">
      <Equation>V&gt;0 ? M/V : 0</Equation>
      <ReferenceList>
        <R alias="M" id="1246" />
        <R alias="V" id="12" />
      </ReferenceList>
    </ExplicitFormula>
    <ExplicitFormula id="1268">
      <Equation>M_0</Equation>
      <ReferenceList>
        <R alias="M_0" id="1267" />
      </ReferenceList>
    </ExplicitFormula>
    <ExplicitFormula id="1271">
      <Equation>rel_exp_out * AF * f_onto * ProteinContainerVolume</Equation>
      <ReferenceList>
        <R alias="f_onto" id="1269" />
        <R alias="rel_exp_out" id="1270" />
        <R alias="AF" id="169" />
        <R alias="ProteinContainerVolume" id="1243" />
      </ReferenceList>
    </ExplicitFormula>
    <ExplicitFormula id="1274">
      <Equation>ln(2)/tHalf</Equation>
      <ReferenceList>
        <R alias="tHalf" id="1273" />
      </ReferenceList>
    </ExplicitFormula>
    <ExplicitFormula id="1276">
      <Equation>rel_exp_norm</Equation>
      <ReferenceList>
        <R alias="rel_exp_norm" id="1275" />
      </ReferenceList>
    </ExplicitFormula>
    <ExplicitFormula id="1277">
      <Equation>rel_exp_pls_norm</Equation>
      <ReferenceList>
        <R alias="rel_exp_pls_norm" id="176" />
      </ReferenceList>
    </ExplicitFormula>
    <ExplicitFormula id="1279">
      <Equation>rel_exp_pls</Equation>
      <ReferenceList>
        <R alias="rel_exp_pls" id="179" />
      </ReferenceList>
    </ExplicitFormula>
    <ExplicitFormula id="1281">
      <Equation>V&gt;0 ? M/V : 0</Equation>
      <ReferenceList>
        <R alias="M" id="1266" />
        <R alias="V" id="12" />
      </ReferenceList>
    </ExplicitFormula>
    <ExplicitFormula id="1282">
      <Equation>f_onto</Equation>
      <ReferenceList>
        <R alias="f_onto" id="185" />
      </ReferenceList>
    </ExplicitFormula>
    <ExplicitFormula id="1283">
      <Equation>tHalf</Equation>
      <ReferenceList>
        <R alias="tHalf" id="183" />
      </ReferenceList>
    </ExplicitFormula>
    <ExplicitFormula id="1285">
      <Equation>V&gt;0 ? M/V : 0</Equation>
      <ReferenceList>
        <R alias="M" id="1266" />
        <R alias="V" id="12" />
      </ReferenceList>
    </ExplicitFormula>
    <ExplicitFormula id="1288">
      <Equation>V&gt;0 ? M/V : 0</Equation>
      <ReferenceList>
        <R alias="M" id="1286" />
        <R alias="V" id="12" />
      </ReferenceList>
    </ExplicitFormula>
    <ExplicitFormula id="1290">
      <Equation>fu</Equation>
      <ReferenceList>
        <R alias="fu" id="126" />
      </ReferenceList>
    </ExplicitFormula>
    <ExplicitFormula id="1292">
      <Equation>V&gt;0 ? M/V : 0</Equation>
      <ReferenceList>
        <R alias="M" id="1286" />
        <R alias="V" id="12" />
      </ReferenceList>
    </ExplicitFormula>
    <ExplicitFormula id="1295">
      <Equation>V&gt;0 ? M/V : 0</Equation>
      <ReferenceList>
        <R alias="M" id="1293" />
        <R alias="V" id="12" />
      </ReferenceList>
    </ExplicitFormula>
    <ExplicitFormula id="1297">
      <Equation>M/TotalDrugMass</Equation>
      <ReferenceList>
        <R alias="M" id="1293" />
        <R alias="TotalDrugMass" id="202" />
      </ReferenceList>
    </ExplicitFormula>
    <ExplicitFormula id="1300">
      <Equation>-(CP * kcat * V * K_water * C / (Km + K_water * C))</Equation>
      <ReferenceList>
        <R alias="V" id="12" />
        <R alias="CP" id="1280" />
        <R alias="C" id="1287" />
        <R alias="K_water" id="1289" />
        <R alias="kcat" id="1298" />
        <R alias="Km" id="1299" />
      </ReferenceList>
    </ExplicitFormula>
    <ExplicitFormula id="1301">
      <Equation>CP * kcat * V * K_water * C / (Km + K_water * C)</Equation>
      <ReferenceList>
        <R alias="V" id="12" />
        <R alias="CP" id="1280" />
        <R alias="C" id="1287" />
        <R alias="K_water" id="1289" />
        <R alias="kcat" id="1298" />
        <R alias="Km" id="1299" />
      </ReferenceList>
    </ExplicitFormula>
    <ExplicitFormula id="1303">
      <Equation>kcat * kcat_interaction_factor</Equation>
      <ReferenceList>
        <R alias="kcat_interaction_factor" id="1302" />
        <R alias="kcat" id="209" />
      </ReferenceList>
    </ExplicitFormula>
    <ExplicitFormula id="1305">
      <Equation>Km * Km_interaction_factor</Equation>
      <ReferenceList>
        <R alias="Km_interaction_factor" id="1304" />
        <R alias="Km" id="212" />
      </ReferenceList>
    </ExplicitFormula>
    <ExplicitFormula id="1308">
      <Equation>Volume</Equation>
      <ReferenceList>
        <R alias="Volume" id="1307" />
      </ReferenceList>
    </ExplicitFormula>
    <ExplicitFormula id="1309">
      <Equation>f_vas*HCT*V</Equation>
      <ReferenceList>
        <R alias="f_vas" id="1211" />
        <R alias="V" id="1200" />
        <R alias="HCT" id="100" />
      </ReferenceList>
    </ExplicitFormula>
    <ExplicitFormula id="1312">
      <Equation>M_0</Equation>
      <ReferenceList>
        <R alias="M_0" id="1311" />
      </ReferenceList>
    </ExplicitFormula>
    <ExplicitFormula id="1315">
      <Equation>rel_exp_out * AF * f_onto * ProteinContainerVolume</Equation>
      <ReferenceList>
        <R alias="f_onto" id="1313" />
        <R alias="rel_exp_out" id="1314" />
        <R alias="AF" id="144" />
        <R alias="ProteinContainerVolume" id="1306" />
      </ReferenceList>
    </ExplicitFormula>
    <ExplicitFormula id="1318">
      <Equation>ln(2)/tHalf</Equation>
      <ReferenceList>
        <R alias="tHalf" id="1317" />
      </ReferenceList>
    </ExplicitFormula>
    <ExplicitFormula id="1320">
      <Equation>rel_exp_norm</Equation>
      <ReferenceList>
        <R alias="rel_exp_norm" id="1319" />
      </ReferenceList>
    </ExplicitFormula>
    <ExplicitFormula id="1321">
      <Equation>rel_exp_bc_norm</Equation>
      <ReferenceList>
        <R alias="rel_exp_bc_norm" id="229" />
      </ReferenceList>
    </ExplicitFormula>
    <ExplicitFormula id="1323">
      <Equation>rel_exp_bc</Equation>
      <ReferenceList>
        <R alias="rel_exp_bc" id="232" />
      </ReferenceList>
    </ExplicitFormula>
    <ExplicitFormula id="1325">
      <Equation>V&gt;0 ? M/V : 0</Equation>
      <ReferenceList>
        <R alias="M" id="1310" />
        <R alias="V" id="1307" />
      </ReferenceList>
    </ExplicitFormula>
    <ExplicitFormula id="1326">
      <Equation>f_onto</Equation>
      <ReferenceList>
        <R alias="f_onto" id="160" />
      </ReferenceList>
    </ExplicitFormula>
    <ExplicitFormula id="1327">
      <Equation>tHalf</Equation>
      <ReferenceList>
        <R alias="tHalf" id="158" />
      </ReferenceList>
    </ExplicitFormula>
    <ExplicitFormula id="1329">
      <Equation>V&gt;0 ? M/V : 0</Equation>
      <ReferenceList>
        <R alias="M" id="1310" />
        <R alias="V" id="1307" />
      </ReferenceList>
    </ExplicitFormula>
    <ExplicitFormula id="1332">
      <Equation>M_0</Equation>
      <ReferenceList>
        <R alias="M_0" id="1331" />
      </ReferenceList>
    </ExplicitFormula>
    <ExplicitFormula id="1335">
      <Equation>rel_exp_out * AF * f_onto * ProteinContainerVolume</Equation>
      <ReferenceList>
        <R alias="f_onto" id="1333" />
        <R alias="rel_exp_out" id="1334" />
        <R alias="AF" id="169" />
        <R alias="ProteinContainerVolume" id="1306" />
      </ReferenceList>
    </ExplicitFormula>
    <ExplicitFormula id="1338">
      <Equation>ln(2)/tHalf</Equation>
      <ReferenceList>
        <R alias="tHalf" id="1337" />
      </ReferenceList>
    </ExplicitFormula>
    <ExplicitFormula id="1340">
      <Equation>rel_exp_norm</Equation>
      <ReferenceList>
        <R alias="rel_exp_norm" id="1339" />
      </ReferenceList>
    </ExplicitFormula>
    <ExplicitFormula id="1341">
      <Equation>rel_exp_bc_norm</Equation>
      <ReferenceList>
        <R alias="rel_exp_bc_norm" id="251" />
      </ReferenceList>
    </ExplicitFormula>
    <ExplicitFormula id="1343">
      <Equation>rel_exp_bc</Equation>
      <ReferenceList>
        <R alias="rel_exp_bc" id="254" />
      </ReferenceList>
    </ExplicitFormula>
    <ExplicitFormula id="1345">
      <Equation>V&gt;0 ? M/V : 0</Equation>
      <ReferenceList>
        <R alias="M" id="1330" />
        <R alias="V" id="1307" />
      </ReferenceList>
    </ExplicitFormula>
    <ExplicitFormula id="1346">
      <Equation>f_onto</Equation>
      <ReferenceList>
        <R alias="f_onto" id="185" />
      </ReferenceList>
    </ExplicitFormula>
    <ExplicitFormula id="1347">
      <Equation>tHalf</Equation>
      <ReferenceList>
        <R alias="tHalf" id="183" />
      </ReferenceList>
    </ExplicitFormula>
    <ExplicitFormula id="1349">
      <Equation>V&gt;0 ? M/V : 0</Equation>
      <ReferenceList>
        <R alias="M" id="1330" />
        <R alias="V" id="1307" />
      </ReferenceList>
    </ExplicitFormula>
    <ExplicitFormula id="1352">
      <Equation>V&gt;0 ? M/V : 0</Equation>
      <ReferenceList>
        <R alias="M" id="1350" />
        <R alias="V" id="1307" />
      </ReferenceList>
    </ExplicitFormula>
    <ExplicitFormula id="1354">
      <Equation>K_rbc/fu</Equation>
      <ReferenceList>
        <R alias="fu" id="126" />
        <R alias="K_rbc" id="266" />
      </ReferenceList>
    </ExplicitFormula>
    <ExplicitFormula id="1356">
      <Equation>V&gt;0 ? M/V : 0</Equation>
      <ReferenceList>
        <R alias="M" id="1350" />
        <R alias="V" id="1307" />
      </ReferenceList>
    </ExplicitFormula>
    <ExplicitFormula id="1359">
      <Equation>V&gt;0 ? M/V : 0</Equation>
      <ReferenceList>
        <R alias="M" id="1357" />
        <R alias="V" id="1307" />
      </ReferenceList>
    </ExplicitFormula>
    <ExplicitFormula id="1361">
      <Equation>M/TotalDrugMass</Equation>
      <ReferenceList>
        <R alias="M" id="1357" />
        <R alias="TotalDrugMass" id="202" />
      </ReferenceList>
    </ExplicitFormula>
    <ExplicitFormula id="1364">
      <Equation>-(CP * kcat * V * K_water * C / (Km + K_water * C))</Equation>
      <ReferenceList>
        <R alias="V" id="1307" />
        <R alias="CP" id="1344" />
        <R alias="C" id="1351" />
        <R alias="K_water" id="1353" />
        <R alias="kcat" id="1362" />
        <R alias="Km" id="1363" />
      </ReferenceList>
    </ExplicitFormula>
    <ExplicitFormula id="1365">
      <Equation>CP * kcat * V * K_water * C / (Km + K_water * C)</Equation>
      <ReferenceList>
        <R alias="V" id="1307" />
        <R alias="CP" id="1344" />
        <R alias="C" id="1351" />
        <R alias="K_water" id="1353" />
        <R alias="kcat" id="1362" />
        <R alias="Km" id="1363" />
      </ReferenceList>
    </ExplicitFormula>
    <ExplicitFormula id="1367">
      <Equation>kcat * kcat_interaction_factor</Equation>
      <ReferenceList>
        <R alias="kcat_interaction_factor" id="1366" />
        <R alias="kcat" id="209" />
      </ReferenceList>
    </ExplicitFormula>
    <ExplicitFormula id="1369">
      <Equation>Km * Km_interaction_factor</Equation>
      <ReferenceList>
        <R alias="Km_interaction_factor" id="1368" />
        <R alias="Km" id="212" />
      </ReferenceList>
    </ExplicitFormula>
    <ExplicitFormula id="1372">
      <Equation>Volume</Equation>
      <ReferenceList>
        <R alias="Volume" id="1371" />
      </ReferenceList>
    </ExplicitFormula>
    <ExplicitFormula id="1373">
      <Equation>f_int*V</Equation>
      <ReferenceList>
        <R alias="f_int" id="1210" />
        <R alias="V" id="1200" />
      </ReferenceList>
    </ExplicitFormula>
    <ExplicitFormula id="1375">
      <Equation>pH_int</Equation>
      <ReferenceList>
        <R alias="pH_int" id="76" />
      </ReferenceList>
    </ExplicitFormula>
    <ExplicitFormula id="1378">
      <Equation>V&gt;0 ? M/V : 0</Equation>
      <ReferenceList>
        <R alias="M" id="1376" />
        <R alias="V" id="1371" />
      </ReferenceList>
    </ExplicitFormula>
    <ExplicitFormula id="1381">
      <Equation>K_water_int</Equation>
      <ReferenceList>
        <R alias="K_water_int" id="1380" />
      </ReferenceList>
    </ExplicitFormula>
    <ExplicitFormula id="1383">
      <Equation>V&gt;0 ? M/V : 0</Equation>
      <ReferenceList>
        <R alias="M" id="1376" />
        <R alias="V" id="1371" />
      </ReferenceList>
    </ExplicitFormula>
    <ExplicitFormula id="1385">
      <Equation>Volume</Equation>
      <ReferenceList>
        <R alias="Volume" id="1200" />
      </ReferenceList>
    </ExplicitFormula>
    <ExplicitFormula id="1387">
      <Equation>f_cell*V</Equation>
      <ReferenceList>
        <R alias="f_cell" id="1209" />
        <R alias="V" id="1200" />
      </ReferenceList>
    </ExplicitFormula>
    <ExplicitFormula id="1391">
      <Equation>M_0</Equation>
      <ReferenceList>
        <R alias="M_0" id="1390" />
      </ReferenceList>
    </ExplicitFormula>
    <ExplicitFormula id="1394">
      <Equation>rel_exp_out * AF * f_onto * ProteinContainerVolume</Equation>
      <ReferenceList>
        <R alias="f_onto" id="1392" />
        <R alias="rel_exp_out" id="1393" />
        <R alias="AF" id="144" />
        <R alias="ProteinContainerVolume" id="1384" />
      </ReferenceList>
    </ExplicitFormula>
    <ExplicitFormula id="1397">
      <Equation>ln(2)/tHalf</Equation>
      <ReferenceList>
        <R alias="tHalf" id="1396" />
      </ReferenceList>
    </ExplicitFormula>
    <ExplicitFormula id="1399">
      <Equation>rel_exp_norm</Equation>
      <ReferenceList>
        <R alias="rel_exp_norm" id="1398" />
      </ReferenceList>
    </ExplicitFormula>
    <ExplicitFormula id="1402">
      <Equation>V&gt;0 ? M/V : 0</Equation>
      <ReferenceList>
        <R alias="M" id="1389" />
        <R alias="V" id="1386" />
      </ReferenceList>
    </ExplicitFormula>
    <ExplicitFormula id="1403">
      <Equation>f_onto</Equation>
      <ReferenceList>
        <R alias="f_onto" id="160" />
      </ReferenceList>
    </ExplicitFormula>
    <ExplicitFormula id="1404">
      <Equation>tHalf</Equation>
      <ReferenceList>
        <R alias="tHalf" id="158" />
      </ReferenceList>
    </ExplicitFormula>
    <ExplicitFormula id="1406">
      <Equation>V&gt;0 ? M/V : 0</Equation>
      <ReferenceList>
        <R alias="M" id="1389" />
        <R alias="V" id="1386" />
      </ReferenceList>
    </ExplicitFormula>
    <ExplicitFormula id="1409">
      <Equation>M_0</Equation>
      <ReferenceList>
        <R alias="M_0" id="1408" />
      </ReferenceList>
    </ExplicitFormula>
    <ExplicitFormula id="1412">
      <Equation>rel_exp_out * AF * f_onto * ProteinContainerVolume</Equation>
      <ReferenceList>
        <R alias="f_onto" id="1410" />
        <R alias="rel_exp_out" id="1411" />
        <R alias="AF" id="169" />
        <R alias="ProteinContainerVolume" id="1384" />
      </ReferenceList>
    </ExplicitFormula>
    <ExplicitFormula id="1415">
      <Equation>ln(2)/tHalf</Equation>
      <ReferenceList>
        <R alias="tHalf" id="1414" />
      </ReferenceList>
    </ExplicitFormula>
    <ExplicitFormula id="1417">
      <Equation>rel_exp_norm</Equation>
      <ReferenceList>
        <R alias="rel_exp_norm" id="1416" />
      </ReferenceList>
    </ExplicitFormula>
    <ExplicitFormula id="1420">
      <Equation>V&gt;0 ? M/V : 0</Equation>
      <ReferenceList>
        <R alias="M" id="1407" />
        <R alias="V" id="1386" />
      </ReferenceList>
    </ExplicitFormula>
    <ExplicitFormula id="1421">
      <Equation>f_onto</Equation>
      <ReferenceList>
        <R alias="f_onto" id="185" />
      </ReferenceList>
    </ExplicitFormula>
    <ExplicitFormula id="1422">
      <Equation>tHalf</Equation>
      <ReferenceList>
        <R alias="tHalf" id="183" />
      </ReferenceList>
    </ExplicitFormula>
    <ExplicitFormula id="1424">
      <Equation>V&gt;0 ? M/V : 0</Equation>
      <ReferenceList>
        <R alias="M" id="1407" />
        <R alias="V" id="1386" />
      </ReferenceList>
    </ExplicitFormula>
    <ExplicitFormula id="1427">
      <Equation>V&gt;0 ? M/V : 0</Equation>
      <ReferenceList>
        <R alias="M" id="1425" />
        <R alias="V" id="1386" />
      </ReferenceList>
    </ExplicitFormula>
    <ExplicitFormula id="1430">
      <Equation>K_water_cell</Equation>
      <ReferenceList>
        <R alias="K_water_cell" id="1429" />
      </ReferenceList>
    </ExplicitFormula>
    <ExplicitFormula id="1432">
      <Equation>V&gt;0 ? M/V : 0</Equation>
      <ReferenceList>
        <R alias="M" id="1425" />
        <R alias="V" id="1386" />
      </ReferenceList>
    </ExplicitFormula>
    <ExplicitFormula id="1435">
      <Equation>V&gt;0 ? M/V : 0</Equation>
      <ReferenceList>
        <R alias="M" id="1433" />
        <R alias="V" id="1386" />
      </ReferenceList>
    </ExplicitFormula>
    <ExplicitFormula id="1437">
      <Equation>M/TotalDrugMass</Equation>
      <ReferenceList>
        <R alias="M" id="1433" />
        <R alias="TotalDrugMass" id="202" />
      </ReferenceList>
    </ExplicitFormula>
    <ExplicitFormula id="1440">
      <Equation>-(CP * kcat * V * K_water * C / (Km + K_water * C))</Equation>
      <ReferenceList>
        <R alias="V" id="1386" />
        <R alias="CP" id="1419" />
        <R alias="C" id="1426" />
        <R alias="K_water" id="1428" />
        <R alias="kcat" id="1438" />
        <R alias="Km" id="1439" />
      </ReferenceList>
    </ExplicitFormula>
    <ExplicitFormula id="1441">
      <Equation>CP * kcat * V * K_water * C / (Km + K_water * C)</Equation>
      <ReferenceList>
        <R alias="V" id="1386" />
        <R alias="CP" id="1419" />
        <R alias="C" id="1426" />
        <R alias="K_water" id="1428" />
        <R alias="kcat" id="1438" />
        <R alias="Km" id="1439" />
      </ReferenceList>
    </ExplicitFormula>
    <ExplicitFormula id="1443">
      <Equation>kcat * kcat_interaction_factor</Equation>
      <ReferenceList>
        <R alias="kcat_interaction_factor" id="1442" />
        <R alias="kcat" id="209" />
      </ReferenceList>
    </ExplicitFormula>
    <ExplicitFormula id="1445">
      <Equation>Km * Km_interaction_factor</Equation>
      <ReferenceList>
        <R alias="Km_interaction_factor" id="1444" />
        <R alias="Km" id="212" />
      </ReferenceList>
    </ExplicitFormula>
    <ExplicitFormula id="1447">
      <Equation>C_int * K_water_int</Equation>
      <ReferenceList>
        <R alias="C_int" id="1377" />
        <R alias="K_water_int" id="1379" />
      </ReferenceList>
    </ExplicitFormula>
    <ExplicitFormula id="1449">
      <Equation>C_cell * K_water_cell</Equation>
      <ReferenceList>
        <R alias="C_cell" id="1426" />
        <R alias="K_water_cell" id="1428" />
      </ReferenceList>
    </ExplicitFormula>
    <ExplicitFormula id="1451">
      <Equation>(f_int*C_int+f_cell*C_cell)/(f_int+f_cell)</Equation>
      <ReferenceList>
        <R alias="f_int" id="1210" />
        <R alias="f_cell" id="1209" />
        <R alias="C_cell" id="1426" />
        <R alias="C_int" id="1377" />
      </ReferenceList>
    </ExplicitFormula>
    <ExplicitFormula id="1454">
      <Equation>Volume * Density</Equation>
      <ReferenceList>
        <R alias="Density" id="1452" />
        <R alias="Volume" id="1453" />
      </ReferenceList>
    </ExplicitFormula>
    <ExplicitFormula id="1457">
      <Equation>SA_pls_int*d_endo</Equation>
      <ReferenceList>
        <R alias="d_endo" id="79" />
        <R alias="SA_pls_int" id="1456" />
      </ReferenceList>
    </ExplicitFormula>
    <ExplicitFormula id="1459">
      <Equation>0.000000198*(BW/0.02)^0.75</Equation>
      <ReferenceList>
        <R alias="BW" id="39" />
      </ReferenceList>
    </ExplicitFormula>
    <ExplicitFormula id="1461">
      <Equation>0.00000081*BW/0.02</Equation>
      <ReferenceList>
        <R alias="BW" id="39" />
      </ReferenceList>
    </ExplicitFormula>
    <ExplicitFormula id="1465">
      <Equation>1 - f_int - f_vas</Equation>
      <ReferenceList>
        <R alias="f_int" id="1463" />
        <R alias="f_vas" id="1464" />
      </ReferenceList>
    </ExplicitFormula>
    <ExplicitFormula id="1468">
      <Equation>Qspec * Weight</Equation>
      <ReferenceList>
        <R alias="Qspec" id="1467" />
        <R alias="Weight" id="45" />
      </ReferenceList>
    </ExplicitFormula>
    <ExplicitFormula id="1494">
      <Equation>0.310923052893344</Equation>
    </ExplicitFormula>
    <ExplicitFormula id="1495">
      <Equation>0.9659048</Equation>
    </ExplicitFormula>
    <ExplicitFormula id="1497">
      <Equation>Volume</Equation>
      <ReferenceList>
        <R alias="Volume" id="13" />
      </ReferenceList>
    </ExplicitFormula>
    <ExplicitFormula id="1498">
      <Equation>f_vas*(1-HCT)*V_org</Equation>
      <ReferenceList>
        <R alias="f_vas" id="1464" />
        <R alias="V_org" id="1453" />
        <R alias="HCT" id="100" />
      </ReferenceList>
    </ExplicitFormula>
    <ExplicitFormula id="1501">
      <Equation>M_0</Equation>
      <ReferenceList>
        <R alias="M_0" id="1500" />
      </ReferenceList>
    </ExplicitFormula>
    <ExplicitFormula id="1504">
      <Equation>rel_exp_out * AF * f_onto * ProteinContainerVolume</Equation>
      <ReferenceList>
        <R alias="f_onto" id="1502" />
        <R alias="rel_exp_out" id="1503" />
        <R alias="AF" id="144" />
        <R alias="ProteinContainerVolume" id="1496" />
      </ReferenceList>
    </ExplicitFormula>
    <ExplicitFormula id="1507">
      <Equation>ln(2)/tHalf</Equation>
      <ReferenceList>
        <R alias="tHalf" id="1506" />
      </ReferenceList>
    </ExplicitFormula>
    <ExplicitFormula id="1509">
      <Equation>rel_exp_norm</Equation>
      <ReferenceList>
        <R alias="rel_exp_norm" id="1508" />
      </ReferenceList>
    </ExplicitFormula>
    <ExplicitFormula id="1510">
      <Equation>rel_exp_pls_norm</Equation>
      <ReferenceList>
        <R alias="rel_exp_pls_norm" id="151" />
      </ReferenceList>
    </ExplicitFormula>
    <ExplicitFormula id="1512">
      <Equation>rel_exp_pls</Equation>
      <ReferenceList>
        <R alias="rel_exp_pls" id="154" />
      </ReferenceList>
    </ExplicitFormula>
    <ExplicitFormula id="1514">
      <Equation>V&gt;0 ? M/V : 0</Equation>
      <ReferenceList>
        <R alias="M" id="1499" />
        <R alias="V" id="13" />
      </ReferenceList>
    </ExplicitFormula>
    <ExplicitFormula id="1515">
      <Equation>tHalf</Equation>
      <ReferenceList>
        <R alias="tHalf" id="158" />
      </ReferenceList>
    </ExplicitFormula>
    <ExplicitFormula id="1516">
      <Equation>f_onto</Equation>
      <ReferenceList>
        <R alias="f_onto" id="160" />
      </ReferenceList>
    </ExplicitFormula>
    <ExplicitFormula id="1518">
      <Equation>V&gt;0 ? M/V : 0</Equation>
      <ReferenceList>
        <R alias="M" id="1499" />
        <R alias="V" id="13" />
      </ReferenceList>
    </ExplicitFormula>
    <ExplicitFormula id="1521">
      <Equation>M_0</Equation>
      <ReferenceList>
        <R alias="M_0" id="1520" />
      </ReferenceList>
    </ExplicitFormula>
    <ExplicitFormula id="1524">
      <Equation>rel_exp_out * AF * f_onto * ProteinContainerVolume</Equation>
      <ReferenceList>
        <R alias="f_onto" id="1522" />
        <R alias="rel_exp_out" id="1523" />
        <R alias="AF" id="169" />
        <R alias="ProteinContainerVolume" id="1496" />
      </ReferenceList>
    </ExplicitFormula>
    <ExplicitFormula id="1527">
      <Equation>ln(2)/tHalf</Equation>
      <ReferenceList>
        <R alias="tHalf" id="1526" />
      </ReferenceList>
    </ExplicitFormula>
    <ExplicitFormula id="1529">
      <Equation>rel_exp_norm</Equation>
      <ReferenceList>
        <R alias="rel_exp_norm" id="1528" />
      </ReferenceList>
    </ExplicitFormula>
    <ExplicitFormula id="1530">
      <Equation>rel_exp_pls_norm</Equation>
      <ReferenceList>
        <R alias="rel_exp_pls_norm" id="176" />
      </ReferenceList>
    </ExplicitFormula>
    <ExplicitFormula id="1532">
      <Equation>rel_exp_pls</Equation>
      <ReferenceList>
        <R alias="rel_exp_pls" id="179" />
      </ReferenceList>
    </ExplicitFormula>
    <ExplicitFormula id="1534">
      <Equation>V&gt;0 ? M/V : 0</Equation>
      <ReferenceList>
        <R alias="M" id="1519" />
        <R alias="V" id="13" />
      </ReferenceList>
    </ExplicitFormula>
    <ExplicitFormula id="1535">
      <Equation>tHalf</Equation>
      <ReferenceList>
        <R alias="tHalf" id="183" />
      </ReferenceList>
    </ExplicitFormula>
    <ExplicitFormula id="1536">
      <Equation>f_onto</Equation>
      <ReferenceList>
        <R alias="f_onto" id="185" />
      </ReferenceList>
    </ExplicitFormula>
    <ExplicitFormula id="1538">
      <Equation>V&gt;0 ? M/V : 0</Equation>
      <ReferenceList>
        <R alias="M" id="1519" />
        <R alias="V" id="13" />
      </ReferenceList>
    </ExplicitFormula>
    <ExplicitFormula id="1541">
      <Equation>V&gt;0 ? M/V : 0</Equation>
      <ReferenceList>
        <R alias="M" id="1539" />
        <R alias="V" id="13" />
      </ReferenceList>
    </ExplicitFormula>
    <ExplicitFormula id="1543">
      <Equation>fu</Equation>
      <ReferenceList>
        <R alias="fu" id="126" />
      </ReferenceList>
    </ExplicitFormula>
    <ExplicitFormula id="1545">
      <Equation>V&gt;0 ? M/V : 0</Equation>
      <ReferenceList>
        <R alias="M" id="1539" />
        <R alias="V" id="13" />
      </ReferenceList>
    </ExplicitFormula>
    <ExplicitFormula id="1548">
      <Equation>V&gt;0 ? M/V : 0</Equation>
      <ReferenceList>
        <R alias="M" id="1546" />
        <R alias="V" id="13" />
      </ReferenceList>
    </ExplicitFormula>
    <ExplicitFormula id="1550">
      <Equation>M/TotalDrugMass</Equation>
      <ReferenceList>
        <R alias="M" id="1546" />
        <R alias="TotalDrugMass" id="202" />
      </ReferenceList>
    </ExplicitFormula>
    <ExplicitFormula id="1553">
      <Equation>-(CP * kcat * V * K_water * C / (Km + K_water * C))</Equation>
      <ReferenceList>
        <R alias="V" id="13" />
        <R alias="CP" id="1533" />
        <R alias="C" id="1540" />
        <R alias="K_water" id="1542" />
        <R alias="kcat" id="1551" />
        <R alias="Km" id="1552" />
      </ReferenceList>
    </ExplicitFormula>
    <ExplicitFormula id="1554">
      <Equation>CP * kcat * V * K_water * C / (Km + K_water * C)</Equation>
      <ReferenceList>
        <R alias="V" id="13" />
        <R alias="CP" id="1533" />
        <R alias="C" id="1540" />
        <R alias="K_water" id="1542" />
        <R alias="kcat" id="1551" />
        <R alias="Km" id="1552" />
      </ReferenceList>
    </ExplicitFormula>
    <ExplicitFormula id="1556">
      <Equation>kcat * kcat_interaction_factor</Equation>
      <ReferenceList>
        <R alias="kcat_interaction_factor" id="1555" />
        <R alias="kcat" id="209" />
      </ReferenceList>
    </ExplicitFormula>
    <ExplicitFormula id="1558">
      <Equation>Km * Km_interaction_factor</Equation>
      <ReferenceList>
        <R alias="Km_interaction_factor" id="1557" />
        <R alias="Km" id="212" />
      </ReferenceList>
    </ExplicitFormula>
    <ExplicitFormula id="1561">
      <Equation>Volume</Equation>
      <ReferenceList>
        <R alias="Volume" id="1560" />
      </ReferenceList>
    </ExplicitFormula>
    <ExplicitFormula id="1562">
      <Equation>f_vas*HCT*V</Equation>
      <ReferenceList>
        <R alias="f_vas" id="1464" />
        <R alias="V" id="1453" />
        <R alias="HCT" id="100" />
      </ReferenceList>
    </ExplicitFormula>
    <ExplicitFormula id="1565">
      <Equation>M_0</Equation>
      <ReferenceList>
        <R alias="M_0" id="1564" />
      </ReferenceList>
    </ExplicitFormula>
    <ExplicitFormula id="1568">
      <Equation>rel_exp_out * AF * f_onto * ProteinContainerVolume</Equation>
      <ReferenceList>
        <R alias="f_onto" id="1566" />
        <R alias="rel_exp_out" id="1567" />
        <R alias="AF" id="144" />
        <R alias="ProteinContainerVolume" id="1559" />
      </ReferenceList>
    </ExplicitFormula>
    <ExplicitFormula id="1571">
      <Equation>ln(2)/tHalf</Equation>
      <ReferenceList>
        <R alias="tHalf" id="1570" />
      </ReferenceList>
    </ExplicitFormula>
    <ExplicitFormula id="1573">
      <Equation>rel_exp_norm</Equation>
      <ReferenceList>
        <R alias="rel_exp_norm" id="1572" />
      </ReferenceList>
    </ExplicitFormula>
    <ExplicitFormula id="1574">
      <Equation>rel_exp_bc_norm</Equation>
      <ReferenceList>
        <R alias="rel_exp_bc_norm" id="229" />
      </ReferenceList>
    </ExplicitFormula>
    <ExplicitFormula id="1576">
      <Equation>rel_exp_bc</Equation>
      <ReferenceList>
        <R alias="rel_exp_bc" id="232" />
      </ReferenceList>
    </ExplicitFormula>
    <ExplicitFormula id="1578">
      <Equation>V&gt;0 ? M/V : 0</Equation>
      <ReferenceList>
        <R alias="M" id="1563" />
        <R alias="V" id="1560" />
      </ReferenceList>
    </ExplicitFormula>
    <ExplicitFormula id="1579">
      <Equation>tHalf</Equation>
      <ReferenceList>
        <R alias="tHalf" id="158" />
      </ReferenceList>
    </ExplicitFormula>
    <ExplicitFormula id="1580">
      <Equation>f_onto</Equation>
      <ReferenceList>
        <R alias="f_onto" id="160" />
      </ReferenceList>
    </ExplicitFormula>
    <ExplicitFormula id="1582">
      <Equation>V&gt;0 ? M/V : 0</Equation>
      <ReferenceList>
        <R alias="M" id="1563" />
        <R alias="V" id="1560" />
      </ReferenceList>
    </ExplicitFormula>
    <ExplicitFormula id="1585">
      <Equation>M_0</Equation>
      <ReferenceList>
        <R alias="M_0" id="1584" />
      </ReferenceList>
    </ExplicitFormula>
    <ExplicitFormula id="1588">
      <Equation>rel_exp_out * AF * f_onto * ProteinContainerVolume</Equation>
      <ReferenceList>
        <R alias="f_onto" id="1586" />
        <R alias="rel_exp_out" id="1587" />
        <R alias="AF" id="169" />
        <R alias="ProteinContainerVolume" id="1559" />
      </ReferenceList>
    </ExplicitFormula>
    <ExplicitFormula id="1591">
      <Equation>ln(2)/tHalf</Equation>
      <ReferenceList>
        <R alias="tHalf" id="1590" />
      </ReferenceList>
    </ExplicitFormula>
    <ExplicitFormula id="1593">
      <Equation>rel_exp_norm</Equation>
      <ReferenceList>
        <R alias="rel_exp_norm" id="1592" />
      </ReferenceList>
    </ExplicitFormula>
    <ExplicitFormula id="1594">
      <Equation>rel_exp_bc_norm</Equation>
      <ReferenceList>
        <R alias="rel_exp_bc_norm" id="251" />
      </ReferenceList>
    </ExplicitFormula>
    <ExplicitFormula id="1596">
      <Equation>rel_exp_bc</Equation>
      <ReferenceList>
        <R alias="rel_exp_bc" id="254" />
      </ReferenceList>
    </ExplicitFormula>
    <ExplicitFormula id="1598">
      <Equation>V&gt;0 ? M/V : 0</Equation>
      <ReferenceList>
        <R alias="M" id="1583" />
        <R alias="V" id="1560" />
      </ReferenceList>
    </ExplicitFormula>
    <ExplicitFormula id="1599">
      <Equation>tHalf</Equation>
      <ReferenceList>
        <R alias="tHalf" id="183" />
      </ReferenceList>
    </ExplicitFormula>
    <ExplicitFormula id="1600">
      <Equation>f_onto</Equation>
      <ReferenceList>
        <R alias="f_onto" id="185" />
      </ReferenceList>
    </ExplicitFormula>
    <ExplicitFormula id="1602">
      <Equation>V&gt;0 ? M/V : 0</Equation>
      <ReferenceList>
        <R alias="M" id="1583" />
        <R alias="V" id="1560" />
      </ReferenceList>
    </ExplicitFormula>
    <ExplicitFormula id="1605">
      <Equation>V&gt;0 ? M/V : 0</Equation>
      <ReferenceList>
        <R alias="M" id="1603" />
        <R alias="V" id="1560" />
      </ReferenceList>
    </ExplicitFormula>
    <ExplicitFormula id="1607">
      <Equation>K_rbc/fu</Equation>
      <ReferenceList>
        <R alias="fu" id="126" />
        <R alias="K_rbc" id="266" />
      </ReferenceList>
    </ExplicitFormula>
    <ExplicitFormula id="1609">
      <Equation>V&gt;0 ? M/V : 0</Equation>
      <ReferenceList>
        <R alias="M" id="1603" />
        <R alias="V" id="1560" />
      </ReferenceList>
    </ExplicitFormula>
    <ExplicitFormula id="1612">
      <Equation>V&gt;0 ? M/V : 0</Equation>
      <ReferenceList>
        <R alias="M" id="1610" />
        <R alias="V" id="1560" />
      </ReferenceList>
    </ExplicitFormula>
    <ExplicitFormula id="1614">
      <Equation>M/TotalDrugMass</Equation>
      <ReferenceList>
        <R alias="M" id="1610" />
        <R alias="TotalDrugMass" id="202" />
      </ReferenceList>
    </ExplicitFormula>
    <ExplicitFormula id="1617">
      <Equation>-(CP * kcat * V * K_water * C / (Km + K_water * C))</Equation>
      <ReferenceList>
        <R alias="V" id="1560" />
        <R alias="CP" id="1597" />
        <R alias="C" id="1604" />
        <R alias="K_water" id="1606" />
        <R alias="kcat" id="1615" />
        <R alias="Km" id="1616" />
      </ReferenceList>
    </ExplicitFormula>
    <ExplicitFormula id="1618">
      <Equation>CP * kcat * V * K_water * C / (Km + K_water * C)</Equation>
      <ReferenceList>
        <R alias="V" id="1560" />
        <R alias="CP" id="1597" />
        <R alias="C" id="1604" />
        <R alias="K_water" id="1606" />
        <R alias="kcat" id="1615" />
        <R alias="Km" id="1616" />
      </ReferenceList>
    </ExplicitFormula>
    <ExplicitFormula id="1620">
      <Equation>kcat * kcat_interaction_factor</Equation>
      <ReferenceList>
        <R alias="kcat_interaction_factor" id="1619" />
        <R alias="kcat" id="209" />
      </ReferenceList>
    </ExplicitFormula>
    <ExplicitFormula id="1622">
      <Equation>Km * Km_interaction_factor</Equation>
      <ReferenceList>
        <R alias="Km_interaction_factor" id="1621" />
        <R alias="Km" id="212" />
      </ReferenceList>
    </ExplicitFormula>
    <ExplicitFormula id="1625">
      <Equation>Volume</Equation>
      <ReferenceList>
        <R alias="Volume" id="1624" />
      </ReferenceList>
    </ExplicitFormula>
    <ExplicitFormula id="1626">
      <Equation>f_int*V</Equation>
      <ReferenceList>
        <R alias="f_int" id="1463" />
        <R alias="V" id="1453" />
      </ReferenceList>
    </ExplicitFormula>
    <ExplicitFormula id="1628">
      <Equation>pH_int</Equation>
      <ReferenceList>
        <R alias="pH_int" id="76" />
      </ReferenceList>
    </ExplicitFormula>
    <ExplicitFormula id="1631">
      <Equation>V&gt;0 ? M/V : 0</Equation>
      <ReferenceList>
        <R alias="M" id="1629" />
        <R alias="V" id="1624" />
      </ReferenceList>
    </ExplicitFormula>
    <ExplicitFormula id="1634">
      <Equation>K_water_int</Equation>
      <ReferenceList>
        <R alias="K_water_int" id="1633" />
      </ReferenceList>
    </ExplicitFormula>
    <ExplicitFormula id="1636">
      <Equation>V&gt;0 ? M/V : 0</Equation>
      <ReferenceList>
        <R alias="M" id="1629" />
        <R alias="V" id="1624" />
      </ReferenceList>
    </ExplicitFormula>
    <ExplicitFormula id="1638">
      <Equation>Volume</Equation>
      <ReferenceList>
        <R alias="Volume" id="1453" />
      </ReferenceList>
    </ExplicitFormula>
    <ExplicitFormula id="1640">
      <Equation>f_cell*V</Equation>
      <ReferenceList>
        <R alias="f_cell" id="1462" />
        <R alias="V" id="1453" />
      </ReferenceList>
    </ExplicitFormula>
    <ExplicitFormula id="1644">
      <Equation>M_0</Equation>
      <ReferenceList>
        <R alias="M_0" id="1643" />
      </ReferenceList>
    </ExplicitFormula>
    <ExplicitFormula id="1647">
      <Equation>rel_exp_out * AF * f_onto * ProteinContainerVolume</Equation>
      <ReferenceList>
        <R alias="f_onto" id="1645" />
        <R alias="rel_exp_out" id="1646" />
        <R alias="AF" id="144" />
        <R alias="ProteinContainerVolume" id="1637" />
      </ReferenceList>
    </ExplicitFormula>
    <ExplicitFormula id="1650">
      <Equation>ln(2)/tHalf</Equation>
      <ReferenceList>
        <R alias="tHalf" id="1649" />
      </ReferenceList>
    </ExplicitFormula>
    <ExplicitFormula id="1652">
      <Equation>rel_exp_norm</Equation>
      <ReferenceList>
        <R alias="rel_exp_norm" id="1651" />
      </ReferenceList>
    </ExplicitFormula>
    <ExplicitFormula id="1655">
      <Equation>V&gt;0 ? M/V : 0</Equation>
      <ReferenceList>
        <R alias="M" id="1642" />
        <R alias="V" id="1639" />
      </ReferenceList>
    </ExplicitFormula>
    <ExplicitFormula id="1656">
      <Equation>f_onto</Equation>
      <ReferenceList>
        <R alias="f_onto" id="160" />
      </ReferenceList>
    </ExplicitFormula>
    <ExplicitFormula id="1657">
      <Equation>tHalf</Equation>
      <ReferenceList>
        <R alias="tHalf" id="158" />
      </ReferenceList>
    </ExplicitFormula>
    <ExplicitFormula id="1659">
      <Equation>V&gt;0 ? M/V : 0</Equation>
      <ReferenceList>
        <R alias="M" id="1642" />
        <R alias="V" id="1639" />
      </ReferenceList>
    </ExplicitFormula>
    <ExplicitFormula id="1662">
      <Equation>M_0</Equation>
      <ReferenceList>
        <R alias="M_0" id="1661" />
      </ReferenceList>
    </ExplicitFormula>
    <ExplicitFormula id="1665">
      <Equation>rel_exp_out * AF * f_onto * ProteinContainerVolume</Equation>
      <ReferenceList>
        <R alias="f_onto" id="1663" />
        <R alias="rel_exp_out" id="1664" />
        <R alias="AF" id="169" />
        <R alias="ProteinContainerVolume" id="1637" />
      </ReferenceList>
    </ExplicitFormula>
    <ExplicitFormula id="1668">
      <Equation>ln(2)/tHalf</Equation>
      <ReferenceList>
        <R alias="tHalf" id="1667" />
      </ReferenceList>
    </ExplicitFormula>
    <ExplicitFormula id="1670">
      <Equation>rel_exp_norm</Equation>
      <ReferenceList>
        <R alias="rel_exp_norm" id="1669" />
      </ReferenceList>
    </ExplicitFormula>
    <ExplicitFormula id="1673">
      <Equation>V&gt;0 ? M/V : 0</Equation>
      <ReferenceList>
        <R alias="M" id="1660" />
        <R alias="V" id="1639" />
      </ReferenceList>
    </ExplicitFormula>
    <ExplicitFormula id="1674">
      <Equation>f_onto</Equation>
      <ReferenceList>
        <R alias="f_onto" id="185" />
      </ReferenceList>
    </ExplicitFormula>
    <ExplicitFormula id="1675">
      <Equation>tHalf</Equation>
      <ReferenceList>
        <R alias="tHalf" id="183" />
      </ReferenceList>
    </ExplicitFormula>
    <ExplicitFormula id="1677">
      <Equation>V&gt;0 ? M/V : 0</Equation>
      <ReferenceList>
        <R alias="M" id="1660" />
        <R alias="V" id="1639" />
      </ReferenceList>
    </ExplicitFormula>
    <ExplicitFormula id="1680">
      <Equation>V&gt;0 ? M/V : 0</Equation>
      <ReferenceList>
        <R alias="M" id="1678" />
        <R alias="V" id="1639" />
      </ReferenceList>
    </ExplicitFormula>
    <ExplicitFormula id="1683">
      <Equation>K_water_cell</Equation>
      <ReferenceList>
        <R alias="K_water_cell" id="1682" />
      </ReferenceList>
    </ExplicitFormula>
    <ExplicitFormula id="1685">
      <Equation>V&gt;0 ? M/V : 0</Equation>
      <ReferenceList>
        <R alias="M" id="1678" />
        <R alias="V" id="1639" />
      </ReferenceList>
    </ExplicitFormula>
    <ExplicitFormula id="1688">
      <Equation>V&gt;0 ? M/V : 0</Equation>
      <ReferenceList>
        <R alias="M" id="1686" />
        <R alias="V" id="1639" />
      </ReferenceList>
    </ExplicitFormula>
    <ExplicitFormula id="1690">
      <Equation>M/TotalDrugMass</Equation>
      <ReferenceList>
        <R alias="M" id="1686" />
        <R alias="TotalDrugMass" id="202" />
      </ReferenceList>
    </ExplicitFormula>
    <ExplicitFormula id="1693">
      <Equation>-(CP * kcat * V * K_water * C / (Km + K_water * C))</Equation>
      <ReferenceList>
        <R alias="V" id="1639" />
        <R alias="CP" id="1672" />
        <R alias="C" id="1679" />
        <R alias="K_water" id="1681" />
        <R alias="kcat" id="1691" />
        <R alias="Km" id="1692" />
      </ReferenceList>
    </ExplicitFormula>
    <ExplicitFormula id="1694">
      <Equation>CP * kcat * V * K_water * C / (Km + K_water * C)</Equation>
      <ReferenceList>
        <R alias="V" id="1639" />
        <R alias="CP" id="1672" />
        <R alias="C" id="1679" />
        <R alias="K_water" id="1681" />
        <R alias="kcat" id="1691" />
        <R alias="Km" id="1692" />
      </ReferenceList>
    </ExplicitFormula>
    <ExplicitFormula id="1696">
      <Equation>kcat * kcat_interaction_factor</Equation>
      <ReferenceList>
        <R alias="kcat_interaction_factor" id="1695" />
        <R alias="kcat" id="209" />
      </ReferenceList>
    </ExplicitFormula>
    <ExplicitFormula id="1698">
      <Equation>Km * Km_interaction_factor</Equation>
      <ReferenceList>
        <R alias="Km_interaction_factor" id="1697" />
        <R alias="Km" id="212" />
      </ReferenceList>
    </ExplicitFormula>
    <ExplicitFormula id="1700">
      <Equation>C_int * K_water_int</Equation>
      <ReferenceList>
        <R alias="C_int" id="1630" />
        <R alias="K_water_int" id="1632" />
      </ReferenceList>
    </ExplicitFormula>
    <ExplicitFormula id="1702">
      <Equation>C_cell * K_water_cell</Equation>
      <ReferenceList>
        <R alias="C_cell" id="1679" />
        <R alias="K_water_cell" id="1681" />
      </ReferenceList>
    </ExplicitFormula>
    <ExplicitFormula id="1704">
      <Equation>(f_int*C_int+f_cell*C_cell)/(f_int+f_cell)</Equation>
      <ReferenceList>
        <R alias="f_int" id="1463" />
        <R alias="f_cell" id="1462" />
        <R alias="C_cell" id="1679" />
        <R alias="C_int" id="1630" />
      </ReferenceList>
    </ExplicitFormula>
    <ExplicitFormula id="1707">
      <Equation>Volume * Density</Equation>
      <ReferenceList>
        <R alias="Density" id="1705" />
        <R alias="Volume" id="1706" />
      </ReferenceList>
    </ExplicitFormula>
    <ExplicitFormula id="1710">
      <Equation>SA_pls_int*d_endo</Equation>
      <ReferenceList>
        <R alias="d_endo" id="79" />
        <R alias="SA_pls_int" id="1709" />
      </ReferenceList>
    </ExplicitFormula>
    <ExplicitFormula id="1712">
      <Equation>0.0000000649*(BW/0.02)^0.75</Equation>
      <ReferenceList>
        <R alias="BW" id="39" />
      </ReferenceList>
    </ExplicitFormula>
    <ExplicitFormula id="1714">
      <Equation>0.00000021*BW/0.02</Equation>
      <ReferenceList>
        <R alias="BW" id="39" />
      </ReferenceList>
    </ExplicitFormula>
    <ExplicitFormula id="1718">
      <Equation>1 - f_int - f_vas</Equation>
      <ReferenceList>
        <R alias="f_int" id="1716" />
        <R alias="f_vas" id="1717" />
      </ReferenceList>
    </ExplicitFormula>
    <ExplicitFormula id="1725">
      <Equation>(PMA^Hill/(TM50^Hill+PMA^Hill)*(1-GFR_premat)+GFR_premat) * GFR_mat / V_kid_std</Equation>
      <ReferenceList>
        <R alias="PMA" id="59" />
        <R alias="GFR_premat" id="1720" />
        <R alias="GFR_mat" id="1721" />
        <R alias="Hill" id="1722" />
        <R alias="TM50" id="1723" />
        <R alias="V_kid_std" id="1724" />
      </ReferenceList>
    </ExplicitFormula>
    <ExplicitFormula id="1728">
      <Equation>Qspec * Weight</Equation>
      <ReferenceList>
        <R alias="Qspec" id="1727" />
        <R alias="Weight" id="46" />
      </ReferenceList>
    </ExplicitFormula>
    <ExplicitFormula id="1754">
      <Equation>0.380304577559939</Equation>
    </ExplicitFormula>
    <ExplicitFormula id="1755">
      <Equation>15</Equation>
    </ExplicitFormula>
    <ExplicitFormula id="1756">
      <Equation>0.11704</Equation>
    </ExplicitFormula>
    <ExplicitFormula id="1757">
      <Equation>44.4</Equation>
    </ExplicitFormula>
    <ExplicitFormula id="1758">
      <Equation>2.7708472</Equation>
    </ExplicitFormula>
    <ExplicitFormula id="1760">
      <Equation>Volume</Equation>
      <ReferenceList>
        <R alias="Volume" id="14" />
      </ReferenceList>
    </ExplicitFormula>
    <ExplicitFormula id="1761">
      <Equation>f_vas*(1-HCT)*V_org</Equation>
      <ReferenceList>
        <R alias="f_vas" id="1717" />
        <R alias="V_org" id="1706" />
        <R alias="HCT" id="100" />
      </ReferenceList>
    </ExplicitFormula>
    <ExplicitFormula id="1764">
      <Equation>M_0</Equation>
      <ReferenceList>
        <R alias="M_0" id="1763" />
      </ReferenceList>
    </ExplicitFormula>
    <ExplicitFormula id="1767">
      <Equation>rel_exp_out * AF * f_onto * ProteinContainerVolume</Equation>
      <ReferenceList>
        <R alias="f_onto" id="1765" />
        <R alias="rel_exp_out" id="1766" />
        <R alias="AF" id="144" />
        <R alias="ProteinContainerVolume" id="1759" />
      </ReferenceList>
    </ExplicitFormula>
    <ExplicitFormula id="1770">
      <Equation>ln(2)/tHalf</Equation>
      <ReferenceList>
        <R alias="tHalf" id="1769" />
      </ReferenceList>
    </ExplicitFormula>
    <ExplicitFormula id="1772">
      <Equation>rel_exp_norm</Equation>
      <ReferenceList>
        <R alias="rel_exp_norm" id="1771" />
      </ReferenceList>
    </ExplicitFormula>
    <ExplicitFormula id="1773">
      <Equation>rel_exp_pls_norm</Equation>
      <ReferenceList>
        <R alias="rel_exp_pls_norm" id="151" />
      </ReferenceList>
    </ExplicitFormula>
    <ExplicitFormula id="1775">
      <Equation>rel_exp_pls</Equation>
      <ReferenceList>
        <R alias="rel_exp_pls" id="154" />
      </ReferenceList>
    </ExplicitFormula>
    <ExplicitFormula id="1777">
      <Equation>V&gt;0 ? M/V : 0</Equation>
      <ReferenceList>
        <R alias="M" id="1762" />
        <R alias="V" id="14" />
      </ReferenceList>
    </ExplicitFormula>
    <ExplicitFormula id="1778">
      <Equation>tHalf</Equation>
      <ReferenceList>
        <R alias="tHalf" id="158" />
      </ReferenceList>
    </ExplicitFormula>
    <ExplicitFormula id="1779">
      <Equation>f_onto</Equation>
      <ReferenceList>
        <R alias="f_onto" id="160" />
      </ReferenceList>
    </ExplicitFormula>
    <ExplicitFormula id="1781">
      <Equation>V&gt;0 ? M/V : 0</Equation>
      <ReferenceList>
        <R alias="M" id="1762" />
        <R alias="V" id="14" />
      </ReferenceList>
    </ExplicitFormula>
    <ExplicitFormula id="1784">
      <Equation>M_0</Equation>
      <ReferenceList>
        <R alias="M_0" id="1783" />
      </ReferenceList>
    </ExplicitFormula>
    <ExplicitFormula id="1787">
      <Equation>rel_exp_out * AF * f_onto * ProteinContainerVolume</Equation>
      <ReferenceList>
        <R alias="f_onto" id="1785" />
        <R alias="rel_exp_out" id="1786" />
        <R alias="AF" id="169" />
        <R alias="ProteinContainerVolume" id="1759" />
      </ReferenceList>
    </ExplicitFormula>
    <ExplicitFormula id="1790">
      <Equation>ln(2)/tHalf</Equation>
      <ReferenceList>
        <R alias="tHalf" id="1789" />
      </ReferenceList>
    </ExplicitFormula>
    <ExplicitFormula id="1792">
      <Equation>rel_exp_norm</Equation>
      <ReferenceList>
        <R alias="rel_exp_norm" id="1791" />
      </ReferenceList>
    </ExplicitFormula>
    <ExplicitFormula id="1793">
      <Equation>rel_exp_pls_norm</Equation>
      <ReferenceList>
        <R alias="rel_exp_pls_norm" id="176" />
      </ReferenceList>
    </ExplicitFormula>
    <ExplicitFormula id="1795">
      <Equation>rel_exp_pls</Equation>
      <ReferenceList>
        <R alias="rel_exp_pls" id="179" />
      </ReferenceList>
    </ExplicitFormula>
    <ExplicitFormula id="1797">
      <Equation>V&gt;0 ? M/V : 0</Equation>
      <ReferenceList>
        <R alias="M" id="1782" />
        <R alias="V" id="14" />
      </ReferenceList>
    </ExplicitFormula>
    <ExplicitFormula id="1798">
      <Equation>tHalf</Equation>
      <ReferenceList>
        <R alias="tHalf" id="183" />
      </ReferenceList>
    </ExplicitFormula>
    <ExplicitFormula id="1799">
      <Equation>f_onto</Equation>
      <ReferenceList>
        <R alias="f_onto" id="185" />
      </ReferenceList>
    </ExplicitFormula>
    <ExplicitFormula id="1801">
      <Equation>V&gt;0 ? M/V : 0</Equation>
      <ReferenceList>
        <R alias="M" id="1782" />
        <R alias="V" id="14" />
      </ReferenceList>
    </ExplicitFormula>
    <ExplicitFormula id="1804">
      <Equation>V&gt;0 ? M/V : 0</Equation>
      <ReferenceList>
        <R alias="M" id="1802" />
        <R alias="V" id="14" />
      </ReferenceList>
    </ExplicitFormula>
    <ExplicitFormula id="1806">
      <Equation>fu</Equation>
      <ReferenceList>
        <R alias="fu" id="126" />
      </ReferenceList>
    </ExplicitFormula>
    <ExplicitFormula id="1808">
      <Equation>V&gt;0 ? M/V : 0</Equation>
      <ReferenceList>
        <R alias="M" id="1802" />
        <R alias="V" id="14" />
      </ReferenceList>
    </ExplicitFormula>
    <ExplicitFormula id="1811">
      <Equation>V&gt;0 ? M/V : 0</Equation>
      <ReferenceList>
        <R alias="M" id="1809" />
        <R alias="V" id="14" />
      </ReferenceList>
    </ExplicitFormula>
    <ExplicitFormula id="1813">
      <Equation>M/TotalDrugMass</Equation>
      <ReferenceList>
        <R alias="M" id="1809" />
        <R alias="TotalDrugMass" id="202" />
      </ReferenceList>
    </ExplicitFormula>
    <ExplicitFormula id="1816">
      <Equation>-(CP * kcat * V * K_water * C / (Km + K_water * C))</Equation>
      <ReferenceList>
        <R alias="V" id="14" />
        <R alias="CP" id="1796" />
        <R alias="C" id="1803" />
        <R alias="K_water" id="1805" />
        <R alias="kcat" id="1814" />
        <R alias="Km" id="1815" />
      </ReferenceList>
    </ExplicitFormula>
    <ExplicitFormula id="1817">
      <Equation>CP * kcat * V * K_water * C / (Km + K_water * C)</Equation>
      <ReferenceList>
        <R alias="V" id="14" />
        <R alias="CP" id="1796" />
        <R alias="C" id="1803" />
        <R alias="K_water" id="1805" />
        <R alias="kcat" id="1814" />
        <R alias="Km" id="1815" />
      </ReferenceList>
    </ExplicitFormula>
    <ExplicitFormula id="1819">
      <Equation>kcat * kcat_interaction_factor</Equation>
      <ReferenceList>
        <R alias="kcat_interaction_factor" id="1818" />
        <R alias="kcat" id="209" />
      </ReferenceList>
    </ExplicitFormula>
    <ExplicitFormula id="1821">
      <Equation>Km * Km_interaction_factor</Equation>
      <ReferenceList>
        <R alias="Km_interaction_factor" id="1820" />
        <R alias="Km" id="212" />
      </ReferenceList>
    </ExplicitFormula>
    <ExplicitFormula id="1824">
      <Equation>Volume</Equation>
      <ReferenceList>
        <R alias="Volume" id="1823" />
      </ReferenceList>
    </ExplicitFormula>
    <ExplicitFormula id="1825">
      <Equation>f_vas*HCT*V</Equation>
      <ReferenceList>
        <R alias="f_vas" id="1717" />
        <R alias="V" id="1706" />
        <R alias="HCT" id="100" />
      </ReferenceList>
    </ExplicitFormula>
    <ExplicitFormula id="1828">
      <Equation>M_0</Equation>
      <ReferenceList>
        <R alias="M_0" id="1827" />
      </ReferenceList>
    </ExplicitFormula>
    <ExplicitFormula id="1831">
      <Equation>rel_exp_out * AF * f_onto * ProteinContainerVolume</Equation>
      <ReferenceList>
        <R alias="f_onto" id="1829" />
        <R alias="rel_exp_out" id="1830" />
        <R alias="AF" id="144" />
        <R alias="ProteinContainerVolume" id="1822" />
      </ReferenceList>
    </ExplicitFormula>
    <ExplicitFormula id="1834">
      <Equation>ln(2)/tHalf</Equation>
      <ReferenceList>
        <R alias="tHalf" id="1833" />
      </ReferenceList>
    </ExplicitFormula>
    <ExplicitFormula id="1836">
      <Equation>rel_exp_norm</Equation>
      <ReferenceList>
        <R alias="rel_exp_norm" id="1835" />
      </ReferenceList>
    </ExplicitFormula>
    <ExplicitFormula id="1837">
      <Equation>rel_exp_bc_norm</Equation>
      <ReferenceList>
        <R alias="rel_exp_bc_norm" id="229" />
      </ReferenceList>
    </ExplicitFormula>
    <ExplicitFormula id="1839">
      <Equation>rel_exp_bc</Equation>
      <ReferenceList>
        <R alias="rel_exp_bc" id="232" />
      </ReferenceList>
    </ExplicitFormula>
    <ExplicitFormula id="1841">
      <Equation>V&gt;0 ? M/V : 0</Equation>
      <ReferenceList>
        <R alias="M" id="1826" />
        <R alias="V" id="1823" />
      </ReferenceList>
    </ExplicitFormula>
    <ExplicitFormula id="1842">
      <Equation>f_onto</Equation>
      <ReferenceList>
        <R alias="f_onto" id="160" />
      </ReferenceList>
    </ExplicitFormula>
    <ExplicitFormula id="1843">
      <Equation>tHalf</Equation>
      <ReferenceList>
        <R alias="tHalf" id="158" />
      </ReferenceList>
    </ExplicitFormula>
    <ExplicitFormula id="1845">
      <Equation>V&gt;0 ? M/V : 0</Equation>
      <ReferenceList>
        <R alias="M" id="1826" />
        <R alias="V" id="1823" />
      </ReferenceList>
    </ExplicitFormula>
    <ExplicitFormula id="1848">
      <Equation>M_0</Equation>
      <ReferenceList>
        <R alias="M_0" id="1847" />
      </ReferenceList>
    </ExplicitFormula>
    <ExplicitFormula id="1851">
      <Equation>rel_exp_out * AF * f_onto * ProteinContainerVolume</Equation>
      <ReferenceList>
        <R alias="f_onto" id="1849" />
        <R alias="rel_exp_out" id="1850" />
        <R alias="AF" id="169" />
        <R alias="ProteinContainerVolume" id="1822" />
      </ReferenceList>
    </ExplicitFormula>
    <ExplicitFormula id="1854">
      <Equation>ln(2)/tHalf</Equation>
      <ReferenceList>
        <R alias="tHalf" id="1853" />
      </ReferenceList>
    </ExplicitFormula>
    <ExplicitFormula id="1856">
      <Equation>rel_exp_norm</Equation>
      <ReferenceList>
        <R alias="rel_exp_norm" id="1855" />
      </ReferenceList>
    </ExplicitFormula>
    <ExplicitFormula id="1857">
      <Equation>rel_exp_bc_norm</Equation>
      <ReferenceList>
        <R alias="rel_exp_bc_norm" id="251" />
      </ReferenceList>
    </ExplicitFormula>
    <ExplicitFormula id="1859">
      <Equation>rel_exp_bc</Equation>
      <ReferenceList>
        <R alias="rel_exp_bc" id="254" />
      </ReferenceList>
    </ExplicitFormula>
    <ExplicitFormula id="1861">
      <Equation>V&gt;0 ? M/V : 0</Equation>
      <ReferenceList>
        <R alias="M" id="1846" />
        <R alias="V" id="1823" />
      </ReferenceList>
    </ExplicitFormula>
    <ExplicitFormula id="1862">
      <Equation>f_onto</Equation>
      <ReferenceList>
        <R alias="f_onto" id="185" />
      </ReferenceList>
    </ExplicitFormula>
    <ExplicitFormula id="1863">
      <Equation>tHalf</Equation>
      <ReferenceList>
        <R alias="tHalf" id="183" />
      </ReferenceList>
    </ExplicitFormula>
    <ExplicitFormula id="1865">
      <Equation>V&gt;0 ? M/V : 0</Equation>
      <ReferenceList>
        <R alias="M" id="1846" />
        <R alias="V" id="1823" />
      </ReferenceList>
    </ExplicitFormula>
    <ExplicitFormula id="1868">
      <Equation>V&gt;0 ? M/V : 0</Equation>
      <ReferenceList>
        <R alias="M" id="1866" />
        <R alias="V" id="1823" />
      </ReferenceList>
    </ExplicitFormula>
    <ExplicitFormula id="1870">
      <Equation>K_rbc/fu</Equation>
      <ReferenceList>
        <R alias="fu" id="126" />
        <R alias="K_rbc" id="266" />
      </ReferenceList>
    </ExplicitFormula>
    <ExplicitFormula id="1872">
      <Equation>V&gt;0 ? M/V : 0</Equation>
      <ReferenceList>
        <R alias="M" id="1866" />
        <R alias="V" id="1823" />
      </ReferenceList>
    </ExplicitFormula>
    <ExplicitFormula id="1875">
      <Equation>V&gt;0 ? M/V : 0</Equation>
      <ReferenceList>
        <R alias="M" id="1873" />
        <R alias="V" id="1823" />
      </ReferenceList>
    </ExplicitFormula>
    <ExplicitFormula id="1877">
      <Equation>M/TotalDrugMass</Equation>
      <ReferenceList>
        <R alias="M" id="1873" />
        <R alias="TotalDrugMass" id="202" />
      </ReferenceList>
    </ExplicitFormula>
    <ExplicitFormula id="1880">
      <Equation>-(CP * kcat * V * K_water * C / (Km + K_water * C))</Equation>
      <ReferenceList>
        <R alias="V" id="1823" />
        <R alias="CP" id="1860" />
        <R alias="C" id="1867" />
        <R alias="K_water" id="1869" />
        <R alias="kcat" id="1878" />
        <R alias="Km" id="1879" />
      </ReferenceList>
    </ExplicitFormula>
    <ExplicitFormula id="1881">
      <Equation>CP * kcat * V * K_water * C / (Km + K_water * C)</Equation>
      <ReferenceList>
        <R alias="V" id="1823" />
        <R alias="CP" id="1860" />
        <R alias="C" id="1867" />
        <R alias="K_water" id="1869" />
        <R alias="kcat" id="1878" />
        <R alias="Km" id="1879" />
      </ReferenceList>
    </ExplicitFormula>
    <ExplicitFormula id="1883">
      <Equation>kcat * kcat_interaction_factor</Equation>
      <ReferenceList>
        <R alias="kcat_interaction_factor" id="1882" />
        <R alias="kcat" id="209" />
      </ReferenceList>
    </ExplicitFormula>
    <ExplicitFormula id="1885">
      <Equation>Km * Km_interaction_factor</Equation>
      <ReferenceList>
        <R alias="Km_interaction_factor" id="1884" />
        <R alias="Km" id="212" />
      </ReferenceList>
    </ExplicitFormula>
    <ExplicitFormula id="1888">
      <Equation>Volume</Equation>
      <ReferenceList>
        <R alias="Volume" id="1887" />
      </ReferenceList>
    </ExplicitFormula>
    <ExplicitFormula id="1889">
      <Equation>f_int*V</Equation>
      <ReferenceList>
        <R alias="f_int" id="1716" />
        <R alias="V" id="1706" />
      </ReferenceList>
    </ExplicitFormula>
    <ExplicitFormula id="1891">
      <Equation>pH_int</Equation>
      <ReferenceList>
        <R alias="pH_int" id="76" />
      </ReferenceList>
    </ExplicitFormula>
    <ExplicitFormula id="1894">
      <Equation>V&gt;0 ? M/V : 0</Equation>
      <ReferenceList>
        <R alias="M" id="1892" />
        <R alias="V" id="1887" />
      </ReferenceList>
    </ExplicitFormula>
    <ExplicitFormula id="1897">
      <Equation>K_water_int</Equation>
      <ReferenceList>
        <R alias="K_water_int" id="1896" />
      </ReferenceList>
    </ExplicitFormula>
    <ExplicitFormula id="1899">
      <Equation>V&gt;0 ? M/V : 0</Equation>
      <ReferenceList>
        <R alias="M" id="1892" />
        <R alias="V" id="1887" />
      </ReferenceList>
    </ExplicitFormula>
    <ExplicitFormula id="1901">
      <Equation>Volume</Equation>
      <ReferenceList>
        <R alias="Volume" id="1706" />
      </ReferenceList>
    </ExplicitFormula>
    <ExplicitFormula id="1903">
      <Equation>f_cell*V</Equation>
      <ReferenceList>
        <R alias="f_cell" id="1715" />
        <R alias="V" id="1706" />
      </ReferenceList>
    </ExplicitFormula>
    <ExplicitFormula id="1907">
      <Equation>M_0</Equation>
      <ReferenceList>
        <R alias="M_0" id="1906" />
      </ReferenceList>
    </ExplicitFormula>
    <ExplicitFormula id="1910">
      <Equation>rel_exp_out * AF * f_onto * ProteinContainerVolume</Equation>
      <ReferenceList>
        <R alias="f_onto" id="1908" />
        <R alias="rel_exp_out" id="1909" />
        <R alias="AF" id="144" />
        <R alias="ProteinContainerVolume" id="1900" />
      </ReferenceList>
    </ExplicitFormula>
    <ExplicitFormula id="1913">
      <Equation>ln(2)/tHalf</Equation>
      <ReferenceList>
        <R alias="tHalf" id="1912" />
      </ReferenceList>
    </ExplicitFormula>
    <ExplicitFormula id="1915">
      <Equation>rel_exp_norm</Equation>
      <ReferenceList>
        <R alias="rel_exp_norm" id="1914" />
      </ReferenceList>
    </ExplicitFormula>
    <ExplicitFormula id="1918">
      <Equation>V&gt;0 ? M/V : 0</Equation>
      <ReferenceList>
        <R alias="M" id="1905" />
        <R alias="V" id="1902" />
      </ReferenceList>
    </ExplicitFormula>
    <ExplicitFormula id="1919">
      <Equation>f_onto</Equation>
      <ReferenceList>
        <R alias="f_onto" id="160" />
      </ReferenceList>
    </ExplicitFormula>
    <ExplicitFormula id="1920">
      <Equation>tHalf</Equation>
      <ReferenceList>
        <R alias="tHalf" id="158" />
      </ReferenceList>
    </ExplicitFormula>
    <ExplicitFormula id="1922">
      <Equation>V&gt;0 ? M/V : 0</Equation>
      <ReferenceList>
        <R alias="M" id="1905" />
        <R alias="V" id="1902" />
      </ReferenceList>
    </ExplicitFormula>
    <ExplicitFormula id="1925">
      <Equation>M_0</Equation>
      <ReferenceList>
        <R alias="M_0" id="1924" />
      </ReferenceList>
    </ExplicitFormula>
    <ExplicitFormula id="1928">
      <Equation>rel_exp_out * AF * f_onto * ProteinContainerVolume</Equation>
      <ReferenceList>
        <R alias="f_onto" id="1926" />
        <R alias="rel_exp_out" id="1927" />
        <R alias="AF" id="169" />
        <R alias="ProteinContainerVolume" id="1900" />
      </ReferenceList>
    </ExplicitFormula>
    <ExplicitFormula id="1931">
      <Equation>ln(2)/tHalf</Equation>
      <ReferenceList>
        <R alias="tHalf" id="1930" />
      </ReferenceList>
    </ExplicitFormula>
    <ExplicitFormula id="1933">
      <Equation>rel_exp_norm</Equation>
      <ReferenceList>
        <R alias="rel_exp_norm" id="1932" />
      </ReferenceList>
    </ExplicitFormula>
    <ExplicitFormula id="1936">
      <Equation>V&gt;0 ? M/V : 0</Equation>
      <ReferenceList>
        <R alias="M" id="1923" />
        <R alias="V" id="1902" />
      </ReferenceList>
    </ExplicitFormula>
    <ExplicitFormula id="1937">
      <Equation>f_onto</Equation>
      <ReferenceList>
        <R alias="f_onto" id="185" />
      </ReferenceList>
    </ExplicitFormula>
    <ExplicitFormula id="1938">
      <Equation>tHalf</Equation>
      <ReferenceList>
        <R alias="tHalf" id="183" />
      </ReferenceList>
    </ExplicitFormula>
    <ExplicitFormula id="1940">
      <Equation>V&gt;0 ? M/V : 0</Equation>
      <ReferenceList>
        <R alias="M" id="1923" />
        <R alias="V" id="1902" />
      </ReferenceList>
    </ExplicitFormula>
    <ExplicitFormula id="1943">
      <Equation>V&gt;0 ? M/V : 0</Equation>
      <ReferenceList>
        <R alias="M" id="1941" />
        <R alias="V" id="1902" />
      </ReferenceList>
    </ExplicitFormula>
    <ExplicitFormula id="1946">
      <Equation>K_water_cell</Equation>
      <ReferenceList>
        <R alias="K_water_cell" id="1945" />
      </ReferenceList>
    </ExplicitFormula>
    <ExplicitFormula id="1948">
      <Equation>V&gt;0 ? M/V : 0</Equation>
      <ReferenceList>
        <R alias="M" id="1941" />
        <R alias="V" id="1902" />
      </ReferenceList>
    </ExplicitFormula>
    <ExplicitFormula id="1951">
      <Equation>V&gt;0 ? M/V : 0</Equation>
      <ReferenceList>
        <R alias="M" id="1949" />
        <R alias="V" id="1902" />
      </ReferenceList>
    </ExplicitFormula>
    <ExplicitFormula id="1953">
      <Equation>M/TotalDrugMass</Equation>
      <ReferenceList>
        <R alias="M" id="1949" />
        <R alias="TotalDrugMass" id="202" />
      </ReferenceList>
    </ExplicitFormula>
    <ExplicitFormula id="1956">
      <Equation>-(CP * kcat * V * K_water * C / (Km + K_water * C))</Equation>
      <ReferenceList>
        <R alias="V" id="1902" />
        <R alias="CP" id="1935" />
        <R alias="C" id="1942" />
        <R alias="K_water" id="1944" />
        <R alias="kcat" id="1954" />
        <R alias="Km" id="1955" />
      </ReferenceList>
    </ExplicitFormula>
    <ExplicitFormula id="1957">
      <Equation>CP * kcat * V * K_water * C / (Km + K_water * C)</Equation>
      <ReferenceList>
        <R alias="V" id="1902" />
        <R alias="CP" id="1935" />
        <R alias="C" id="1942" />
        <R alias="K_water" id="1944" />
        <R alias="kcat" id="1954" />
        <R alias="Km" id="1955" />
      </ReferenceList>
    </ExplicitFormula>
    <ExplicitFormula id="1959">
      <Equation>kcat * kcat_interaction_factor</Equation>
      <ReferenceList>
        <R alias="kcat_interaction_factor" id="1958" />
        <R alias="kcat" id="209" />
      </ReferenceList>
    </ExplicitFormula>
    <ExplicitFormula id="1961">
      <Equation>Km * Km_interaction_factor</Equation>
      <ReferenceList>
        <R alias="Km_interaction_factor" id="1960" />
        <R alias="Km" id="212" />
      </ReferenceList>
    </ExplicitFormula>
    <ExplicitFormula id="1965">
      <Equation>V&gt;0 ? M/V : 0</Equation>
      <ReferenceList>
        <R alias="M" id="1963" />
        <R alias="V" id="1962" />
      </ReferenceList>
    </ExplicitFormula>
    <ExplicitFormula id="1967">
      <Equation>V&gt;0 ? M/V : 0</Equation>
      <ReferenceList>
        <R alias="M" id="1963" />
        <R alias="V" id="1962" />
      </ReferenceList>
    </ExplicitFormula>
    <ExplicitFormula id="1969">
      <Equation>M/TotalDrugMass</Equation>
      <ReferenceList>
        <R alias="M" id="1963" />
        <R alias="TotalDrugMass" id="202" />
      </ReferenceList>
    </ExplicitFormula>
    <ExplicitFormula id="1971">
      <Equation>C_int * K_water_int</Equation>
      <ReferenceList>
        <R alias="C_int" id="1893" />
        <R alias="K_water_int" id="1895" />
      </ReferenceList>
    </ExplicitFormula>
    <ExplicitFormula id="1973">
      <Equation>C_cell * K_water_cell</Equation>
      <ReferenceList>
        <R alias="C_cell" id="1942" />
        <R alias="K_water_cell" id="1944" />
      </ReferenceList>
    </ExplicitFormula>
    <ExplicitFormula id="1975">
      <Equation>(f_int*C_int+f_cell*C_cell)/(f_int+f_cell)</Equation>
      <ReferenceList>
        <R alias="f_int" id="1716" />
        <R alias="f_cell" id="1715" />
        <R alias="C_cell" id="1942" />
        <R alias="C_int" id="1893" />
      </ReferenceList>
    </ExplicitFormula>
    <ExplicitFormula id="1980">
      <Equation>1.00000000260982</Equation>
    </ExplicitFormula>
    <ExplicitFormula id="1983">
      <Equation>Volume</Equation>
      <ReferenceList>
        <R alias="Volume" id="1982" />
      </ReferenceList>
    </ExplicitFormula>
    <ExplicitFormula id="1987">
      <Equation>Area*d</Equation>
      <ReferenceList>
        <R alias="Area" id="1985" />
        <R alias="d" id="1986" />
      </ReferenceList>
    </ExplicitFormula>
    <ExplicitFormula id="1990">
      <Equation>1/GET</Equation>
      <ReferenceList>
        <R alias="GET" id="1989" />
      </ReferenceList>
    </ExplicitFormula>
    <ExplicitFormula id="1994">
      <Equation>PI*(r1*r1+r1*r2+r2*r2)/3*L</Equation>
      <ReferenceList>
        <R alias="r2" id="1991" />
        <R alias="L" id="1992" />
        <R alias="r1" id="1993" />
      </ReferenceList>
    </ExplicitFormula>
    <ExplicitFormula id="1998">
      <Equation>SteadyStateFillLevel*V/StomachInflowTime</Equation>
      <ReferenceList>
        <R alias="SteadyStateFillLevel" id="1996" />
        <R alias="StomachInflowTime" id="1997" />
        <R alias="V" id="1982" />
        <R alias="Time" id="0" />
      </ReferenceList>
    </ExplicitFormula>
    <ExplicitFormula id="2001">
      <Equation>pH_fasted</Equation>
      <ReferenceList>
        <R alias="pH_fasted" id="2000" />
      </ReferenceList>
    </ExplicitFormula>
    <ExplicitFormula id="2003">
      <Equation>V*SteadyStateFillLevel</Equation>
      <ReferenceList>
        <R alias="SteadyStateFillLevel" id="1996" />
        <R alias="V" id="1982" />
      </ReferenceList>
    </ExplicitFormula>
    <ExplicitFormula id="2006">
      <Equation>OralApplicationsEnabled ? -LT_sto + Inflow*FillLevelFlag : 0</Equation>
      <ReferenceList>
        <R alias="FillLevelFlag" id="2004" />
        <R alias="LT_sto" id="2005" />
        <R alias="Inflow" id="1995" />
        <R alias="OralApplicationsEnabled" id="1977" />
      </ReferenceList>
    </ExplicitFormula>
    <ExplicitFormula id="2008">
      <Equation>PI*(r1+r2)*L</Equation>
      <ReferenceList>
        <R alias="r2" id="1991" />
        <R alias="L" id="1992" />
        <R alias="r1" id="1993" />
      </ReferenceList>
    </ExplicitFormula>
    <ExplicitFormula id="2010">
      <Equation>Liquid/V</Equation>
      <ReferenceList>
        <R alias="Liquid" id="2002" />
        <R alias="V" id="1982" />
      </ReferenceList>
    </ExplicitFormula>
    <ExplicitFormula id="2011">
      <Equation>(FillLevel&lt;0.9?1:1/(1+exp((FillLevel-1)/0.01)))</Equation>
      <ReferenceList>
        <R alias="FillLevel" id="2009" />
      </ReferenceList>
    </ExplicitFormula>
    <ExplicitFormula id="2014">
      <Equation>w*Liquid*FillLevelFlagNext</Equation>
      <ReferenceList>
        <R alias="w" id="1988" />
        <R alias="Liquid" id="2002" />
        <R alias="FillLevelFlagNext" id="2013" />
      </ReferenceList>
    </ExplicitFormula>
    <ExplicitFormula id="2016">
      <Equation>0.496322</Equation>
    </ExplicitFormula>
    <ExplicitFormula id="2017">
      <Equation>0.496322</Equation>
    </ExplicitFormula>
    <ExplicitFormula id="2018">
      <Equation>15.0000001175338</Equation>
    </ExplicitFormula>
    <ExplicitFormula id="2020">
      <Equation>1.00000002079922</Equation>
    </ExplicitFormula>
    <ExplicitFormula id="2021">
      <Equation>1.9853</Equation>
    </ExplicitFormula>
    <ExplicitFormula id="2023">
      <Equation>0.999999963215789</Equation>
    </ExplicitFormula>
    <ExplicitFormula id="2026">
      <Equation>M_0</Equation>
      <ReferenceList>
        <R alias="M_0" id="2025" />
      </ReferenceList>
    </ExplicitFormula>
    <ExplicitFormula id="2029">
      <Equation>rel_exp_out * AF * f_onto * ProteinContainerVolume</Equation>
      <ReferenceList>
        <R alias="f_onto" id="2027" />
        <R alias="rel_exp_out" id="2028" />
        <R alias="AF" id="144" />
        <R alias="ProteinContainerVolume" id="1981" />
      </ReferenceList>
    </ExplicitFormula>
    <ExplicitFormula id="2032">
      <Equation>ln(2)/tHalf</Equation>
      <ReferenceList>
        <R alias="tHalf" id="2031" />
      </ReferenceList>
    </ExplicitFormula>
    <ExplicitFormula id="2034">
      <Equation>rel_exp_norm</Equation>
      <ReferenceList>
        <R alias="rel_exp_norm" id="2033" />
      </ReferenceList>
    </ExplicitFormula>
    <ExplicitFormula id="2037">
      <Equation>V&gt;0 ? M/V : 0</Equation>
      <ReferenceList>
        <R alias="M" id="2024" />
        <R alias="V" id="1982" />
      </ReferenceList>
    </ExplicitFormula>
    <ExplicitFormula id="2039">
      <Equation>tHalf</Equation>
      <ReferenceList>
        <R alias="tHalf" id="2038" />
      </ReferenceList>
    </ExplicitFormula>
    <ExplicitFormula id="2041">
      <Equation>f_onto</Equation>
      <ReferenceList>
        <R alias="f_onto" id="2040" />
      </ReferenceList>
    </ExplicitFormula>
    <ExplicitFormula id="2044">
      <Equation>M_0</Equation>
      <ReferenceList>
        <R alias="M_0" id="2043" />
      </ReferenceList>
    </ExplicitFormula>
    <ExplicitFormula id="2047">
      <Equation>rel_exp_out * AF * f_onto * ProteinContainerVolume</Equation>
      <ReferenceList>
        <R alias="f_onto" id="2045" />
        <R alias="rel_exp_out" id="2046" />
        <R alias="AF" id="169" />
        <R alias="ProteinContainerVolume" id="1981" />
      </ReferenceList>
    </ExplicitFormula>
    <ExplicitFormula id="2050">
      <Equation>ln(2)/tHalf</Equation>
      <ReferenceList>
        <R alias="tHalf" id="2049" />
      </ReferenceList>
    </ExplicitFormula>
    <ExplicitFormula id="2052">
      <Equation>rel_exp_norm</Equation>
      <ReferenceList>
        <R alias="rel_exp_norm" id="2051" />
      </ReferenceList>
    </ExplicitFormula>
    <ExplicitFormula id="2055">
      <Equation>V&gt;0 ? M/V : 0</Equation>
      <ReferenceList>
        <R alias="M" id="2042" />
        <R alias="V" id="1982" />
      </ReferenceList>
    </ExplicitFormula>
    <ExplicitFormula id="2057">
      <Equation>tHalf</Equation>
      <ReferenceList>
        <R alias="tHalf" id="2056" />
      </ReferenceList>
    </ExplicitFormula>
    <ExplicitFormula id="2059">
      <Equation>f_onto</Equation>
      <ReferenceList>
        <R alias="f_onto" id="2058" />
      </ReferenceList>
    </ExplicitFormula>
    <ExplicitFormula id="2062">
      <Equation>V&gt;0 ? M/V : 0</Equation>
      <ReferenceList>
        <R alias="M" id="2060" />
        <R alias="V" id="1982" />
      </ReferenceList>
    </ExplicitFormula>
    <ExplicitFormula id="2076">
      <Equation>K1+K2/base^(CT0^2)+K3/base^(CT1^2)+K4/base^(CT2^2)+K5/base^max(CT0+CT1;-CT0-CT1)+K6/base^max(CT0+CT2;-CT0-CT2)+K7/base^max(CT1+CT2;-CT1-CT2)+K8/base^max(CT0+CT1+CT2;-CT0-CT1-CT2)</Equation>
      <ReferenceList>
        <R alias="K1" id="2064" />
        <R alias="K2" id="2065" />
        <R alias="K3" id="2066" />
        <R alias="K4" id="2067" />
        <R alias="K5" id="2068" />
        <R alias="K6" id="2069" />
        <R alias="K7" id="2070" />
        <R alias="K8" id="2071" />
        <R alias="CT0" id="2072" />
        <R alias="CT1" id="2073" />
        <R alias="CT2" id="2074" />
        <R alias="base" id="2075" />
      </ReferenceList>
    </ExplicitFormula>
    <ExplicitFormula id="2080">
      <Equation>F1*(1-F2)*(1-F3)</Equation>
      <ReferenceList>
        <R alias="F1" id="2077" />
        <R alias="F2" id="2078" />
        <R alias="F3" id="2079" />
      </ReferenceList>
    </ExplicitFormula>
    <ExplicitFormula id="2084">
      <Equation>Solubility * Solubility_pKa_REFpH_Factor / Solubility_pKa_pH_Factor</Equation>
      <ReferenceList>
        <R alias="Solubility_pKa_pH_Factor" id="2063" />
        <R alias="Solubility" id="2082" />
        <R alias="Solubility_pKa_REFpH_Factor" id="2083" />
      </ReferenceList>
    </ExplicitFormula>
    <ExplicitFormula id="2085">
      <Equation>(1-F1)*F2*(1-F3)</Equation>
      <ReferenceList>
        <R alias="F1" id="2077" />
        <R alias="F2" id="2078" />
        <R alias="F3" id="2079" />
      </ReferenceList>
    </ExplicitFormula>
    <ExplicitFormula id="2086">
      <Equation>(1-F1)*(1-F2)*F3</Equation>
      <ReferenceList>
        <R alias="F1" id="2077" />
        <R alias="F2" id="2078" />
        <R alias="F3" id="2079" />
      </ReferenceList>
    </ExplicitFormula>
    <ExplicitFormula id="2087">
      <Equation>F1*F2*(1-F3)</Equation>
      <ReferenceList>
        <R alias="F1" id="2077" />
        <R alias="F2" id="2078" />
        <R alias="F3" id="2079" />
      </ReferenceList>
    </ExplicitFormula>
    <ExplicitFormula id="2088">
      <Equation>F1*(1-F2)*F3</Equation>
      <ReferenceList>
        <R alias="F1" id="2077" />
        <R alias="F2" id="2078" />
        <R alias="F3" id="2079" />
      </ReferenceList>
    </ExplicitFormula>
    <ExplicitFormula id="2089">
      <Equation>(1-F1)*F2*F3</Equation>
      <ReferenceList>
        <R alias="F1" id="2077" />
        <R alias="F2" id="2078" />
        <R alias="F3" id="2079" />
      </ReferenceList>
    </ExplicitFormula>
    <ExplicitFormula id="2090">
      <Equation>F1*F2*F3</Equation>
      <ReferenceList>
        <R alias="F1" id="2077" />
        <R alias="F2" id="2078" />
        <R alias="F3" id="2079" />
      </ReferenceList>
    </ExplicitFormula>
    <ExplicitFormula id="2093">
      <Equation>CT2 != CT_NEUTRAL ?  1/(1+10^(CT2*(pKa_2-pH))) : 1</Equation>
      <ReferenceList>
        <R alias="CT2" id="2074" />
        <R alias="CT_NEUTRAL" id="2091" />
        <R alias="pKa_2" id="2092" />
        <R alias="pH" id="1999" />
      </ReferenceList>
    </ExplicitFormula>
    <ExplicitFormula id="2095">
      <Equation>CT1 != CT_NEUTRAL ?  1/(1+10^(CT1*(pKa_1-pH))) : 1</Equation>
      <ReferenceList>
        <R alias="CT1" id="2073" />
        <R alias="CT_NEUTRAL" id="2091" />
        <R alias="pKa_1" id="2094" />
        <R alias="pH" id="1999" />
      </ReferenceList>
    </ExplicitFormula>
    <ExplicitFormula id="2097">
      <Equation>CT0 != CT_NEUTRAL ?  1/(1+10^(CT0*(pKa_0-pH))) : 1</Equation>
      <ReferenceList>
        <R alias="CT0" id="2072" />
        <R alias="CT_NEUTRAL" id="2091" />
        <R alias="pKa_0" id="2096" />
        <R alias="pH" id="1999" />
      </ReferenceList>
    </ExplicitFormula>
    <ExplicitFormula id="2099">
      <Equation>(1-F1)*(1-F2)*(1-F3)</Equation>
      <ReferenceList>
        <R alias="F1" id="2077" />
        <R alias="F2" id="2078" />
        <R alias="F3" id="2079" />
      </ReferenceList>
    </ExplicitFormula>
    <ExplicitFormula id="2102">
      <Equation>min(Solubility/MW ; M/Liquid)</Equation>
      <ReferenceList>
        <R alias="M" id="2060" />
        <R alias="Solubility" id="2081" />
        <R alias="MW" id="2101" />
        <R alias="Liquid" id="2002" />
      </ReferenceList>
    </ExplicitFormula>
    <ExplicitFormula id="2105">
      <Equation>V&gt;0 ? M/V : 0</Equation>
      <ReferenceList>
        <R alias="M" id="2103" />
        <R alias="V" id="1982" />
      </ReferenceList>
    </ExplicitFormula>
    <ExplicitFormula id="2107">
      <Equation>M/TotalDrugMass</Equation>
      <ReferenceList>
        <R alias="M" id="2103" />
        <R alias="TotalDrugMass" id="202" />
      </ReferenceList>
    </ExplicitFormula>
    <ExplicitFormula id="2110">
      <Equation>-(CP * kcat * V * K_water * C / (Km + K_water * C))</Equation>
      <ReferenceList>
        <R alias="V" id="1982" />
        <R alias="CP" id="2054" />
        <R alias="C" id="2061" />
        <R alias="K_water" id="2098" />
        <R alias="kcat" id="2108" />
        <R alias="Km" id="2109" />
      </ReferenceList>
    </ExplicitFormula>
    <ExplicitFormula id="2111">
      <Equation>CP * kcat * V * K_water * C / (Km + K_water * C)</Equation>
      <ReferenceList>
        <R alias="V" id="1982" />
        <R alias="CP" id="2054" />
        <R alias="C" id="2061" />
        <R alias="K_water" id="2098" />
        <R alias="kcat" id="2108" />
        <R alias="Km" id="2109" />
      </ReferenceList>
    </ExplicitFormula>
    <ExplicitFormula id="2113">
      <Equation>kcat * kcat_interaction_factor</Equation>
      <ReferenceList>
        <R alias="kcat_interaction_factor" id="2112" />
        <R alias="kcat" id="209" />
      </ReferenceList>
    </ExplicitFormula>
    <ExplicitFormula id="2115">
      <Equation>Km * Km_interaction_factor</Equation>
      <ReferenceList>
        <R alias="Km_interaction_factor" id="2114" />
        <R alias="Km" id="212" />
      </ReferenceList>
    </ExplicitFormula>
    <ExplicitFormula id="2120">
      <Equation>PI*(r1*r1+r1*r2+r2*r2)/3*L</Equation>
      <ReferenceList>
        <R alias="r2" id="2117" />
        <R alias="L" id="2118" />
        <R alias="r1" id="2119" />
      </ReferenceList>
    </ExplicitFormula>
    <ExplicitFormula id="2123">
      <Equation>r2_p0 + Height*r2_p1</Equation>
      <ReferenceList>
        <R alias="Height" id="64" />
        <R alias="r2_p0" id="2121" />
        <R alias="r2_p1" id="2122" />
      </ReferenceList>
    </ExplicitFormula>
    <ExplicitFormula id="2127">
      <Equation>Ageom*AeffFactor*AeffVariabilityFactor</Equation>
      <ReferenceList>
        <R alias="AeffFactor" id="2125" />
        <R alias="Ageom" id="2126" />
        <R alias="AeffVariabilityFactor" id="1979" />
      </ReferenceList>
    </ExplicitFormula>
    <ExplicitFormula id="2129">
      <Equation>(FillLevel&lt;0.9?1:1/(1+exp((FillLevel-1)/0.01)))</Equation>
      <ReferenceList>
        <R alias="FillLevel" id="2128" />
      </ReferenceList>
    </ExplicitFormula>
    <ExplicitFormula id="2131">
      <Equation>Liquid/V</Equation>
      <ReferenceList>
        <R alias="Liquid" id="2130" />
        <R alias="V" id="2116" />
      </ReferenceList>
    </ExplicitFormula>
    <ExplicitFormula id="2132">
      <Equation>PI*(r1+r2)*L</Equation>
      <ReferenceList>
        <R alias="r2" id="2117" />
        <R alias="L" id="2118" />
        <R alias="r1" id="2119" />
      </ReferenceList>
    </ExplicitFormula>
    <ExplicitFormula id="2136">
      <Equation>LuminalVelocity/SITT_fact</Equation>
      <ReferenceList>
        <R alias="LuminalVelocity" id="2134" />
        <R alias="SITT_fact" id="2135" />
      </ReferenceList>
    </ExplicitFormula>
    <ExplicitFormula id="2139">
      <Equation>L_p0 + Height*L_p1</Equation>
      <ReferenceList>
        <R alias="Height" id="64" />
        <R alias="L_p0" id="2137" />
        <R alias="L_p1" id="2138" />
      </ReferenceList>
    </ExplicitFormula>
    <ExplicitFormula id="2141">
      <Equation>V*SteadyStateFillLevel</Equation>
      <ReferenceList>
        <R alias="SteadyStateFillLevel" id="2140" />
        <R alias="V" id="2116" />
      </ReferenceList>
    </ExplicitFormula>
    <ExplicitFormula id="2145">
      <Equation>OralApplicationsEnabled ? LT_sto - LT_duo + Inflow*FillLevelFlag - Outflow*Liquid : 0</Equation>
      <ReferenceList>
        <R alias="Outflow" id="2142" />
        <R alias="FillLevelFlag" id="2013" />
        <R alias="Liquid" id="2130" />
        <R alias="LT_duo" id="2143" />
        <R alias="Inflow" id="2144" />
        <R alias="OralApplicationsEnabled" id="1977" />
        <R alias="LT_sto" id="2005" />
      </ReferenceList>
    </ExplicitFormula>
    <ExplicitFormula id="2147">
      <Equation>w*Liquid*FillLevelFlagNext</Equation>
      <ReferenceList>
        <R alias="w" id="2133" />
        <R alias="Liquid" id="2130" />
        <R alias="FillLevelFlagNext" id="2146" />
      </ReferenceList>
    </ExplicitFormula>
    <ExplicitFormula id="2150">
      <Equation>r1_p0 + Height*r1_p1</Equation>
      <ReferenceList>
        <R alias="Height" id="64" />
        <R alias="r1_p0" id="2148" />
        <R alias="r1_p1" id="2149" />
      </ReferenceList>
    </ExplicitFormula>
    <ExplicitFormula id="2151">
      <Equation>0.02894*V</Equation>
      <ReferenceList>
        <R alias="V" id="2116" />
      </ReferenceList>
    </ExplicitFormula>
    <ExplicitFormula id="2156">
      <Equation>Thickness_p1 + Thickness_p2*(1-exp(Thickness_p3*Height))</Equation>
      <ReferenceList>
        <R alias="Height" id="64" />
        <R alias="Thickness_p1" id="2153" />
        <R alias="Thickness_p2" id="2154" />
        <R alias="Thickness_p3" id="2155" />
      </ReferenceList>
    </ExplicitFormula>
    <ExplicitFormula id="2158">
      <Equation>Volume</Equation>
      <ReferenceList>
        <R alias="Volume" id="2116" />
      </ReferenceList>
    </ExplicitFormula>
    <ExplicitFormula id="2161">
      <Equation>V_Intestine * 0.087</Equation>
      <ReferenceList>
        <R alias="V_Intestine" id="2160" />
      </ReferenceList>
    </ExplicitFormula>
    <ExplicitFormula id="2162">
      <Equation>(k_p*alpha_p*V_p+inflow-k*alpha*V)/(alpha*V)</Equation>
      <ReferenceList>
        <R alias="alpha" id="2140" />
        <R alias="k" id="2133" />
        <R alias="inflow" id="2144" />
        <R alias="V" id="2116" />
        <R alias="alpha_p" id="1996" />
        <R alias="k_p" id="1988" />
        <R alias="V_p" id="1982" />
      </ReferenceList>
    </ExplicitFormula>
    <ExplicitFormula id="2165">
      <Equation>292.6883</Equation>
    </ExplicitFormula>
    <ExplicitFormula id="2168">
      <Equation>M_0</Equation>
      <ReferenceList>
        <R alias="M_0" id="2167" />
      </ReferenceList>
    </ExplicitFormula>
    <ExplicitFormula id="2171">
      <Equation>rel_exp_out * AF * f_onto * ProteinContainerVolume</Equation>
      <ReferenceList>
        <R alias="f_onto" id="2169" />
        <R alias="rel_exp_out" id="2170" />
        <R alias="AF" id="144" />
        <R alias="ProteinContainerVolume" id="2157" />
      </ReferenceList>
    </ExplicitFormula>
    <ExplicitFormula id="2174">
      <Equation>ln(2)/tHalf</Equation>
      <ReferenceList>
        <R alias="tHalf" id="2173" />
      </ReferenceList>
    </ExplicitFormula>
    <ExplicitFormula id="2176">
      <Equation>rel_exp_norm</Equation>
      <ReferenceList>
        <R alias="rel_exp_norm" id="2175" />
      </ReferenceList>
    </ExplicitFormula>
    <ExplicitFormula id="2179">
      <Equation>V&gt;0 ? M/V : 0</Equation>
      <ReferenceList>
        <R alias="M" id="2166" />
        <R alias="V" id="2116" />
      </ReferenceList>
    </ExplicitFormula>
    <ExplicitFormula id="2180">
      <Equation>tHalf</Equation>
      <ReferenceList>
        <R alias="tHalf" id="2038" />
      </ReferenceList>
    </ExplicitFormula>
    <ExplicitFormula id="2181">
      <Equation>f_onto</Equation>
      <ReferenceList>
        <R alias="f_onto" id="2040" />
      </ReferenceList>
    </ExplicitFormula>
    <ExplicitFormula id="2184">
      <Equation>M_0</Equation>
      <ReferenceList>
        <R alias="M_0" id="2183" />
      </ReferenceList>
    </ExplicitFormula>
    <ExplicitFormula id="2187">
      <Equation>rel_exp_out * AF * f_onto * ProteinContainerVolume</Equation>
      <ReferenceList>
        <R alias="f_onto" id="2185" />
        <R alias="rel_exp_out" id="2186" />
        <R alias="AF" id="169" />
        <R alias="ProteinContainerVolume" id="2157" />
      </ReferenceList>
    </ExplicitFormula>
    <ExplicitFormula id="2190">
      <Equation>ln(2)/tHalf</Equation>
      <ReferenceList>
        <R alias="tHalf" id="2189" />
      </ReferenceList>
    </ExplicitFormula>
    <ExplicitFormula id="2192">
      <Equation>rel_exp_norm</Equation>
      <ReferenceList>
        <R alias="rel_exp_norm" id="2191" />
      </ReferenceList>
    </ExplicitFormula>
    <ExplicitFormula id="2195">
      <Equation>V&gt;0 ? M/V : 0</Equation>
      <ReferenceList>
        <R alias="M" id="2182" />
        <R alias="V" id="2116" />
      </ReferenceList>
    </ExplicitFormula>
    <ExplicitFormula id="2196">
      <Equation>tHalf</Equation>
      <ReferenceList>
        <R alias="tHalf" id="2056" />
      </ReferenceList>
    </ExplicitFormula>
    <ExplicitFormula id="2197">
      <Equation>f_onto</Equation>
      <ReferenceList>
        <R alias="f_onto" id="2058" />
      </ReferenceList>
    </ExplicitFormula>
    <ExplicitFormula id="2200">
      <Equation>V&gt;0 ? M/V : 0</Equation>
      <ReferenceList>
        <R alias="M" id="2198" />
        <R alias="V" id="2116" />
      </ReferenceList>
    </ExplicitFormula>
    <ExplicitFormula id="2205">
      <Equation>(1-F1)*F2*F3</Equation>
      <ReferenceList>
        <R alias="F1" id="2202" />
        <R alias="F2" id="2203" />
        <R alias="F3" id="2204" />
      </ReferenceList>
    </ExplicitFormula>
    <ExplicitFormula id="2207">
      <Equation>F1*(1-F2)*F3</Equation>
      <ReferenceList>
        <R alias="F1" id="2202" />
        <R alias="F2" id="2203" />
        <R alias="F3" id="2204" />
      </ReferenceList>
    </ExplicitFormula>
    <ExplicitFormula id="2209">
      <Equation>F1*F2*(1-F3)</Equation>
      <ReferenceList>
        <R alias="F1" id="2202" />
        <R alias="F2" id="2203" />
        <R alias="F3" id="2204" />
      </ReferenceList>
    </ExplicitFormula>
    <ExplicitFormula id="2211">
      <Equation>(1-F1)*(1-F2)*F3</Equation>
      <ReferenceList>
        <R alias="F1" id="2202" />
        <R alias="F2" id="2203" />
        <R alias="F3" id="2204" />
      </ReferenceList>
    </ExplicitFormula>
    <ExplicitFormula id="2213">
      <Equation>(1-F1)*F2*(1-F3)</Equation>
      <ReferenceList>
        <R alias="F1" id="2202" />
        <R alias="F2" id="2203" />
        <R alias="F3" id="2204" />
      </ReferenceList>
    </ExplicitFormula>
    <ExplicitFormula id="2215">
      <Equation>F1*(1-F2)*(1-F3)</Equation>
      <ReferenceList>
        <R alias="F1" id="2202" />
        <R alias="F2" id="2203" />
        <R alias="F3" id="2204" />
      </ReferenceList>
    </ExplicitFormula>
    <ExplicitFormula id="2217">
      <Equation>(1-F1)*(1-F2)*(1-F3)</Equation>
      <ReferenceList>
        <R alias="F1" id="2202" />
        <R alias="F2" id="2203" />
        <R alias="F3" id="2204" />
      </ReferenceList>
    </ExplicitFormula>
    <ExplicitFormula id="2220">
      <Equation>Solubility * Solubility_pKa_REFpH_Factor / Solubility_pKa_pH_Factor</Equation>
      <ReferenceList>
        <R alias="Solubility_pKa_pH_Factor" id="2219" />
        <R alias="Solubility" id="2082" />
        <R alias="Solubility_pKa_REFpH_Factor" id="2083" />
      </ReferenceList>
    </ExplicitFormula>
    <ExplicitFormula id="2222">
      <Equation>K1+K2/base^(CT0^2)+K3/base^(CT1^2)+K4/base^(CT2^2)+K5/base^max(CT0+CT1;-CT0-CT1)+K6/base^max(CT0+CT2;-CT0-CT2)+K7/base^max(CT1+CT2;-CT1-CT2)+K8/base^max(CT0+CT1+CT2;-CT0-CT1-CT2)</Equation>
      <ReferenceList>
        <R alias="K1" id="2221" />
        <R alias="K2" id="2201" />
        <R alias="K3" id="2206" />
        <R alias="K4" id="2208" />
        <R alias="K5" id="2210" />
        <R alias="K6" id="2212" />
        <R alias="K7" id="2214" />
        <R alias="K8" id="2216" />
        <R alias="CT0" id="2072" />
        <R alias="CT1" id="2073" />
        <R alias="CT2" id="2074" />
        <R alias="base" id="2075" />
      </ReferenceList>
    </ExplicitFormula>
    <ExplicitFormula id="2223">
      <Equation>CT1 != CT_NEUTRAL ?  1/(1+10^(CT1*(pKa_1-pH))) : 1</Equation>
      <ReferenceList>
        <R alias="CT1" id="2073" />
        <R alias="CT_NEUTRAL" id="2091" />
        <R alias="pKa_1" id="2094" />
        <R alias="pH" id="2164" />
      </ReferenceList>
    </ExplicitFormula>
    <ExplicitFormula id="2224">
      <Equation>F1*F2*F3</Equation>
      <ReferenceList>
        <R alias="F1" id="2202" />
        <R alias="F2" id="2203" />
        <R alias="F3" id="2204" />
      </ReferenceList>
    </ExplicitFormula>
    <ExplicitFormula id="2225">
      <Equation>CT2 != CT_NEUTRAL ?  1/(1+10^(CT2*(pKa_2-pH))) : 1</Equation>
      <ReferenceList>
        <R alias="CT2" id="2074" />
        <R alias="CT_NEUTRAL" id="2091" />
        <R alias="pKa_2" id="2092" />
        <R alias="pH" id="2164" />
      </ReferenceList>
    </ExplicitFormula>
    <ExplicitFormula id="2231">
      <Equation>PassiveRates_para+PassiveRates_trans-(ActiveRates_para+ActiveRates_trans)</Equation>
      <ReferenceList>
        <R alias="ActiveRates_para" id="2227" />
        <R alias="ActiveRates_trans" id="2228" />
        <R alias="PassiveRates_para" id="2229" />
        <R alias="PassiveRates_trans" id="2230" />
      </ReferenceList>
    </ExplicitFormula>
    <ExplicitFormula id="2233">
      <Equation>CT0 != CT_NEUTRAL ?  1/(1+10^(CT0*(pKa_0-pH))) : 1</Equation>
      <ReferenceList>
        <R alias="CT0" id="2072" />
        <R alias="CT_NEUTRAL" id="2091" />
        <R alias="pKa_0" id="2096" />
        <R alias="pH" id="2164" />
      </ReferenceList>
    </ExplicitFormula>
    <ExplicitFormula id="2235">
      <Equation>min(Solubility/MW ; M/Liquid)</Equation>
      <ReferenceList>
        <R alias="M" id="2198" />
        <R alias="Solubility" id="2218" />
        <R alias="MW" id="2101" />
        <R alias="Liquid" id="2130" />
      </ReferenceList>
    </ExplicitFormula>
    <ExplicitFormula id="2238">
      <Equation>OralDrugMass&gt;0.0 ?  MassAbsorbed/OralDrugMass : 0</Equation>
      <ReferenceList>
        <R alias="MassAbsorbed" id="2226" />
        <R alias="OralDrugMass" id="2237" />
      </ReferenceList>
    </ExplicitFormula>
    <ExplicitFormula id="2241">
      <Equation>V&gt;0 ? M/V : 0</Equation>
      <ReferenceList>
        <R alias="M" id="2239" />
        <R alias="V" id="2116" />
      </ReferenceList>
    </ExplicitFormula>
    <ExplicitFormula id="2243">
      <Equation>M/TotalDrugMass</Equation>
      <ReferenceList>
        <R alias="M" id="2239" />
        <R alias="TotalDrugMass" id="202" />
      </ReferenceList>
    </ExplicitFormula>
    <ExplicitFormula id="2246">
      <Equation>-(CP * kcat * V * K_water * C / (Km + K_water * C))</Equation>
      <ReferenceList>
        <R alias="V" id="2116" />
        <R alias="CP" id="2194" />
        <R alias="C" id="2199" />
        <R alias="K_water" id="2232" />
        <R alias="kcat" id="2244" />
        <R alias="Km" id="2245" />
      </ReferenceList>
    </ExplicitFormula>
    <ExplicitFormula id="2247">
      <Equation>CP * kcat * V * K_water * C / (Km + K_water * C)</Equation>
      <ReferenceList>
        <R alias="V" id="2116" />
        <R alias="CP" id="2194" />
        <R alias="C" id="2199" />
        <R alias="K_water" id="2232" />
        <R alias="kcat" id="2244" />
        <R alias="Km" id="2245" />
      </ReferenceList>
    </ExplicitFormula>
    <ExplicitFormula id="2249">
      <Equation>kcat * kcat_interaction_factor</Equation>
      <ReferenceList>
        <R alias="kcat_interaction_factor" id="2248" />
        <R alias="kcat" id="209" />
      </ReferenceList>
    </ExplicitFormula>
    <ExplicitFormula id="2251">
      <Equation>Km * Km_interaction_factor</Equation>
      <ReferenceList>
        <R alias="Km_interaction_factor" id="2250" />
        <R alias="Km" id="212" />
      </ReferenceList>
    </ExplicitFormula>
    <ExplicitFormula id="2255">
      <Equation>Ageom*AeffFactor*AeffVariabilityFactor</Equation>
      <ReferenceList>
        <R alias="AeffFactor" id="2253" />
        <R alias="Ageom" id="2254" />
        <R alias="AeffVariabilityFactor" id="1979" />
      </ReferenceList>
    </ExplicitFormula>
    <ExplicitFormula id="2260">
      <Equation>w*Liquid*FillLevelFlagNext</Equation>
      <ReferenceList>
        <R alias="w" id="2257" />
        <R alias="Liquid" id="2258" />
        <R alias="FillLevelFlagNext" id="2259" />
      </ReferenceList>
    </ExplicitFormula>
    <ExplicitFormula id="2263">
      <Equation>V*SteadyStateFillLevel</Equation>
      <ReferenceList>
        <R alias="SteadyStateFillLevel" id="2261" />
        <R alias="V" id="2262" />
      </ReferenceList>
    </ExplicitFormula>
    <ExplicitFormula id="2266">
      <Equation>OralApplicationsEnabled ? LT_duo - LT_uje + Inflow*FillLevelFlag - Outflow*Liquid : 0</Equation>
      <ReferenceList>
        <R alias="Outflow" id="2264" />
        <R alias="FillLevelFlag" id="2146" />
        <R alias="Liquid" id="2258" />
        <R alias="LT_uje" id="2256" />
        <R alias="Inflow" id="2265" />
        <R alias="LT_duo" id="2143" />
        <R alias="OralApplicationsEnabled" id="1977" />
      </ReferenceList>
    </ExplicitFormula>
    <ExplicitFormula id="2270">
      <Equation>L_p0 + Height*L_p1</Equation>
      <ReferenceList>
        <R alias="Height" id="64" />
        <R alias="L_p0" id="2268" />
        <R alias="L_p1" id="2269" />
      </ReferenceList>
    </ExplicitFormula>
    <ExplicitFormula id="2272">
      <Equation>LuminalVelocity/SITT_fact</Equation>
      <ReferenceList>
        <R alias="LuminalVelocity" id="2271" />
        <R alias="SITT_fact" id="2135" />
      </ReferenceList>
    </ExplicitFormula>
    <ExplicitFormula id="2275">
      <Equation>PI*(r1+r2)*L</Equation>
      <ReferenceList>
        <R alias="r2" id="2273" />
        <R alias="L" id="2267" />
        <R alias="r1" id="2274" />
      </ReferenceList>
    </ExplicitFormula>
    <ExplicitFormula id="2277">
      <Equation>(FillLevel&lt;0.9?1:1/(1+exp((FillLevel-1)/0.01)))</Equation>
      <ReferenceList>
        <R alias="FillLevel" id="2276" />
      </ReferenceList>
    </ExplicitFormula>
    <ExplicitFormula id="2280">
      <Equation>r2_p0 + Height*r2_p1</Equation>
      <ReferenceList>
        <R alias="Height" id="64" />
        <R alias="r2_p0" id="2278" />
        <R alias="r2_p1" id="2279" />
      </ReferenceList>
    </ExplicitFormula>
    <ExplicitFormula id="2281">
      <Equation>(k_p*alpha_p*V_p+inflow-k*alpha*V)/(alpha*V)</Equation>
      <ReferenceList>
        <R alias="alpha" id="2261" />
        <R alias="k" id="2257" />
        <R alias="inflow" id="2265" />
        <R alias="V" id="2262" />
        <R alias="alpha_p" id="2140" />
        <R alias="k_p" id="2133" />
        <R alias="V_p" id="2116" />
      </ReferenceList>
    </ExplicitFormula>
    <ExplicitFormula id="2282">
      <Equation>Liquid/V</Equation>
      <ReferenceList>
        <R alias="Liquid" id="2258" />
        <R alias="V" id="2262" />
      </ReferenceList>
    </ExplicitFormula>
    <ExplicitFormula id="2287">
      <Equation>Thickness_p1 + Thickness_p2*(1-exp(Thickness_p3*Height))</Equation>
      <ReferenceList>
        <R alias="Height" id="64" />
        <R alias="Thickness_p1" id="2284" />
        <R alias="Thickness_p2" id="2285" />
        <R alias="Thickness_p3" id="2286" />
      </ReferenceList>
    </ExplicitFormula>
    <ExplicitFormula id="2290">
      <Equation>r1_p0 + Height*r1_p1</Equation>
      <ReferenceList>
        <R alias="Height" id="64" />
        <R alias="r1_p0" id="2288" />
        <R alias="r1_p1" id="2289" />
      </ReferenceList>
    </ExplicitFormula>
    <ExplicitFormula id="2292">
      <Equation>Volume</Equation>
      <ReferenceList>
        <R alias="Volume" id="2262" />
      </ReferenceList>
    </ExplicitFormula>
    <ExplicitFormula id="2294">
      <Equation>V_Intestine * 0.249</Equation>
      <ReferenceList>
        <R alias="V_Intestine" id="2160" />
      </ReferenceList>
    </ExplicitFormula>
    <ExplicitFormula id="2295">
      <Equation>PI*(r1*r1+r1*r2+r2*r2)/3*L</Equation>
      <ReferenceList>
        <R alias="r2" id="2273" />
        <R alias="L" id="2267" />
        <R alias="r1" id="2274" />
      </ReferenceList>
    </ExplicitFormula>
    <ExplicitFormula id="2296">
      <Equation>0.0031572*V</Equation>
      <ReferenceList>
        <R alias="V" id="2262" />
      </ReferenceList>
    </ExplicitFormula>
    <ExplicitFormula id="2299">
      <Equation>447.9877</Equation>
    </ExplicitFormula>
    <ExplicitFormula id="2302">
      <Equation>M_0</Equation>
      <ReferenceList>
        <R alias="M_0" id="2301" />
      </ReferenceList>
    </ExplicitFormula>
    <ExplicitFormula id="2305">
      <Equation>rel_exp_out * AF * f_onto * ProteinContainerVolume</Equation>
      <ReferenceList>
        <R alias="f_onto" id="2303" />
        <R alias="rel_exp_out" id="2304" />
        <R alias="AF" id="144" />
        <R alias="ProteinContainerVolume" id="2291" />
      </ReferenceList>
    </ExplicitFormula>
    <ExplicitFormula id="2308">
      <Equation>ln(2)/tHalf</Equation>
      <ReferenceList>
        <R alias="tHalf" id="2307" />
      </ReferenceList>
    </ExplicitFormula>
    <ExplicitFormula id="2310">
      <Equation>rel_exp_norm</Equation>
      <ReferenceList>
        <R alias="rel_exp_norm" id="2309" />
      </ReferenceList>
    </ExplicitFormula>
    <ExplicitFormula id="2313">
      <Equation>V&gt;0 ? M/V : 0</Equation>
      <ReferenceList>
        <R alias="M" id="2300" />
        <R alias="V" id="2262" />
      </ReferenceList>
    </ExplicitFormula>
    <ExplicitFormula id="2314">
      <Equation>f_onto</Equation>
      <ReferenceList>
        <R alias="f_onto" id="2040" />
      </ReferenceList>
    </ExplicitFormula>
    <ExplicitFormula id="2315">
      <Equation>tHalf</Equation>
      <ReferenceList>
        <R alias="tHalf" id="2038" />
      </ReferenceList>
    </ExplicitFormula>
    <ExplicitFormula id="2318">
      <Equation>M_0</Equation>
      <ReferenceList>
        <R alias="M_0" id="2317" />
      </ReferenceList>
    </ExplicitFormula>
    <ExplicitFormula id="2321">
      <Equation>rel_exp_out * AF * f_onto * ProteinContainerVolume</Equation>
      <ReferenceList>
        <R alias="f_onto" id="2319" />
        <R alias="rel_exp_out" id="2320" />
        <R alias="AF" id="169" />
        <R alias="ProteinContainerVolume" id="2291" />
      </ReferenceList>
    </ExplicitFormula>
    <ExplicitFormula id="2324">
      <Equation>ln(2)/tHalf</Equation>
      <ReferenceList>
        <R alias="tHalf" id="2323" />
      </ReferenceList>
    </ExplicitFormula>
    <ExplicitFormula id="2326">
      <Equation>rel_exp_norm</Equation>
      <ReferenceList>
        <R alias="rel_exp_norm" id="2325" />
      </ReferenceList>
    </ExplicitFormula>
    <ExplicitFormula id="2329">
      <Equation>V&gt;0 ? M/V : 0</Equation>
      <ReferenceList>
        <R alias="M" id="2316" />
        <R alias="V" id="2262" />
      </ReferenceList>
    </ExplicitFormula>
    <ExplicitFormula id="2330">
      <Equation>f_onto</Equation>
      <ReferenceList>
        <R alias="f_onto" id="2058" />
      </ReferenceList>
    </ExplicitFormula>
    <ExplicitFormula id="2331">
      <Equation>tHalf</Equation>
      <ReferenceList>
        <R alias="tHalf" id="2056" />
      </ReferenceList>
    </ExplicitFormula>
    <ExplicitFormula id="2334">
      <Equation>V&gt;0 ? M/V : 0</Equation>
      <ReferenceList>
        <R alias="M" id="2332" />
        <R alias="V" id="2262" />
      </ReferenceList>
    </ExplicitFormula>
    <ExplicitFormula id="2336">
      <Equation>CT1 != CT_NEUTRAL ?  1/(1+10^(CT1*(pKa_1-pH))) : 1</Equation>
      <ReferenceList>
        <R alias="CT1" id="2073" />
        <R alias="CT_NEUTRAL" id="2091" />
        <R alias="pKa_1" id="2094" />
        <R alias="pH" id="2298" />
      </ReferenceList>
    </ExplicitFormula>
    <ExplicitFormula id="2338">
      <Equation>CT0 != CT_NEUTRAL ?  1/(1+10^(CT0*(pKa_0-pH))) : 1</Equation>
      <ReferenceList>
        <R alias="CT0" id="2072" />
        <R alias="CT_NEUTRAL" id="2091" />
        <R alias="pKa_0" id="2096" />
        <R alias="pH" id="2298" />
      </ReferenceList>
    </ExplicitFormula>
    <ExplicitFormula id="2345">
      <Equation>PassiveRates_para+PassiveRates_trans-(ActiveRates_para+ActiveRates_trans)</Equation>
      <ReferenceList>
        <R alias="ActiveRates_para" id="2341" />
        <R alias="ActiveRates_trans" id="2342" />
        <R alias="PassiveRates_para" id="2343" />
        <R alias="PassiveRates_trans" id="2344" />
      </ReferenceList>
    </ExplicitFormula>
    <ExplicitFormula id="2348">
      <Equation>(1-F1)*F2*F3</Equation>
      <ReferenceList>
        <R alias="F1" id="2337" />
        <R alias="F2" id="2335" />
        <R alias="F3" id="2347" />
      </ReferenceList>
    </ExplicitFormula>
    <ExplicitFormula id="2349">
      <Equation>CT2 != CT_NEUTRAL ?  1/(1+10^(CT2*(pKa_2-pH))) : 1</Equation>
      <ReferenceList>
        <R alias="CT2" id="2074" />
        <R alias="CT_NEUTRAL" id="2091" />
        <R alias="pKa_2" id="2092" />
        <R alias="pH" id="2298" />
      </ReferenceList>
    </ExplicitFormula>
    <ExplicitFormula id="2351">
      <Equation>F1*F2*F3</Equation>
      <ReferenceList>
        <R alias="F1" id="2337" />
        <R alias="F2" id="2335" />
        <R alias="F3" id="2347" />
      </ReferenceList>
    </ExplicitFormula>
    <ExplicitFormula id="2359">
      <Equation>K1+K2/base^(CT0^2)+K3/base^(CT1^2)+K4/base^(CT2^2)+K5/base^max(CT0+CT1;-CT0-CT1)+K6/base^max(CT0+CT2;-CT0-CT2)+K7/base^max(CT1+CT2;-CT1-CT2)+K8/base^max(CT0+CT1+CT2;-CT0-CT1-CT2)</Equation>
      <ReferenceList>
        <R alias="K1" id="2350" />
        <R alias="K2" id="2346" />
        <R alias="K3" id="2353" />
        <R alias="K4" id="2354" />
        <R alias="K5" id="2355" />
        <R alias="K6" id="2356" />
        <R alias="K7" id="2357" />
        <R alias="K8" id="2358" />
        <R alias="CT0" id="2072" />
        <R alias="CT1" id="2073" />
        <R alias="CT2" id="2074" />
        <R alias="base" id="2075" />
      </ReferenceList>
    </ExplicitFormula>
    <ExplicitFormula id="2361">
      <Equation>Solubility * Solubility_pKa_REFpH_Factor / Solubility_pKa_pH_Factor</Equation>
      <ReferenceList>
        <R alias="Solubility_pKa_pH_Factor" id="2352" />
        <R alias="Solubility" id="2082" />
        <R alias="Solubility_pKa_REFpH_Factor" id="2083" />
      </ReferenceList>
    </ExplicitFormula>
    <ExplicitFormula id="2362">
      <Equation>(1-F1)*(1-F2)*(1-F3)</Equation>
      <ReferenceList>
        <R alias="F1" id="2337" />
        <R alias="F2" id="2335" />
        <R alias="F3" id="2347" />
      </ReferenceList>
    </ExplicitFormula>
    <ExplicitFormula id="2363">
      <Equation>F1*(1-F2)*(1-F3)</Equation>
      <ReferenceList>
        <R alias="F1" id="2337" />
        <R alias="F2" id="2335" />
        <R alias="F3" id="2347" />
      </ReferenceList>
    </ExplicitFormula>
    <ExplicitFormula id="2364">
      <Equation>(1-F1)*F2*(1-F3)</Equation>
      <ReferenceList>
        <R alias="F1" id="2337" />
        <R alias="F2" id="2335" />
        <R alias="F3" id="2347" />
      </ReferenceList>
    </ExplicitFormula>
    <ExplicitFormula id="2365">
      <Equation>(1-F1)*(1-F2)*F3</Equation>
      <ReferenceList>
        <R alias="F1" id="2337" />
        <R alias="F2" id="2335" />
        <R alias="F3" id="2347" />
      </ReferenceList>
    </ExplicitFormula>
    <ExplicitFormula id="2366">
      <Equation>F1*F2*(1-F3)</Equation>
      <ReferenceList>
        <R alias="F1" id="2337" />
        <R alias="F2" id="2335" />
        <R alias="F3" id="2347" />
      </ReferenceList>
    </ExplicitFormula>
    <ExplicitFormula id="2367">
      <Equation>F1*(1-F2)*F3</Equation>
      <ReferenceList>
        <R alias="F1" id="2337" />
        <R alias="F2" id="2335" />
        <R alias="F3" id="2347" />
      </ReferenceList>
    </ExplicitFormula>
    <ExplicitFormula id="2369">
      <Equation>min(Solubility/MW ; M/Liquid)</Equation>
      <ReferenceList>
        <R alias="M" id="2332" />
        <R alias="Solubility" id="2360" />
        <R alias="MW" id="2101" />
        <R alias="Liquid" id="2258" />
      </ReferenceList>
    </ExplicitFormula>
    <ExplicitFormula id="2371">
      <Equation>OralDrugMass&gt;0.0 ?  MassAbsorbed/OralDrugMass : 0</Equation>
      <ReferenceList>
        <R alias="MassAbsorbed" id="2340" />
        <R alias="OralDrugMass" id="2237" />
      </ReferenceList>
    </ExplicitFormula>
    <ExplicitFormula id="2374">
      <Equation>V&gt;0 ? M/V : 0</Equation>
      <ReferenceList>
        <R alias="M" id="2372" />
        <R alias="V" id="2262" />
      </ReferenceList>
    </ExplicitFormula>
    <ExplicitFormula id="2376">
      <Equation>M/TotalDrugMass</Equation>
      <ReferenceList>
        <R alias="M" id="2372" />
        <R alias="TotalDrugMass" id="202" />
      </ReferenceList>
    </ExplicitFormula>
    <ExplicitFormula id="2379">
      <Equation>-(CP * kcat * V * K_water * C / (Km + K_water * C))</Equation>
      <ReferenceList>
        <R alias="V" id="2262" />
        <R alias="CP" id="2328" />
        <R alias="C" id="2333" />
        <R alias="K_water" id="2339" />
        <R alias="kcat" id="2377" />
        <R alias="Km" id="2378" />
      </ReferenceList>
    </ExplicitFormula>
    <ExplicitFormula id="2380">
      <Equation>CP * kcat * V * K_water * C / (Km + K_water * C)</Equation>
      <ReferenceList>
        <R alias="V" id="2262" />
        <R alias="CP" id="2328" />
        <R alias="C" id="2333" />
        <R alias="K_water" id="2339" />
        <R alias="kcat" id="2377" />
        <R alias="Km" id="2378" />
      </ReferenceList>
    </ExplicitFormula>
    <ExplicitFormula id="2382">
      <Equation>kcat * kcat_interaction_factor</Equation>
      <ReferenceList>
        <R alias="kcat_interaction_factor" id="2381" />
        <R alias="kcat" id="209" />
      </ReferenceList>
    </ExplicitFormula>
    <ExplicitFormula id="2384">
      <Equation>Km * Km_interaction_factor</Equation>
      <ReferenceList>
        <R alias="Km_interaction_factor" id="2383" />
        <R alias="Km" id="212" />
      </ReferenceList>
    </ExplicitFormula>
    <ExplicitFormula id="2389">
      <Equation>PI*(r1+r2)*L</Equation>
      <ReferenceList>
        <R alias="r2" id="2386" />
        <R alias="L" id="2387" />
        <R alias="r1" id="2388" />
      </ReferenceList>
    </ExplicitFormula>
    <ExplicitFormula id="2393">
      <Equation>Liquid/V</Equation>
      <ReferenceList>
        <R alias="Liquid" id="2391" />
        <R alias="V" id="2392" />
      </ReferenceList>
    </ExplicitFormula>
    <ExplicitFormula id="2394">
      <Equation>(FillLevel&lt;0.9?1:1/(1+exp((FillLevel-1)/0.01)))</Equation>
      <ReferenceList>
        <R alias="FillLevel" id="2390" />
      </ReferenceList>
    </ExplicitFormula>
    <ExplicitFormula id="2397">
      <Equation>Ageom*AeffFactor*AeffVariabilityFactor</Equation>
      <ReferenceList>
        <R alias="AeffFactor" id="2396" />
        <R alias="Ageom" id="2385" />
        <R alias="AeffVariabilityFactor" id="1979" />
      </ReferenceList>
    </ExplicitFormula>
    <ExplicitFormula id="2400">
      <Equation>L_p0 + Height*L_p1</Equation>
      <ReferenceList>
        <R alias="Height" id="64" />
        <R alias="L_p0" id="2398" />
        <R alias="L_p1" id="2399" />
      </ReferenceList>
    </ExplicitFormula>
    <ExplicitFormula id="2405">
      <Equation>(k_p*alpha_p*V_p+inflow-k*alpha*V)/(alpha*V)</Equation>
      <ReferenceList>
        <R alias="alpha" id="2402" />
        <R alias="k" id="2403" />
        <R alias="inflow" id="2404" />
        <R alias="V" id="2392" />
        <R alias="alpha_p" id="2261" />
        <R alias="k_p" id="2257" />
        <R alias="V_p" id="2262" />
      </ReferenceList>
    </ExplicitFormula>
    <ExplicitFormula id="2406">
      <Equation>V*SteadyStateFillLevel</Equation>
      <ReferenceList>
        <R alias="SteadyStateFillLevel" id="2402" />
        <R alias="V" id="2392" />
      </ReferenceList>
    </ExplicitFormula>
    <ExplicitFormula id="2408">
      <Equation>OralApplicationsEnabled ? LT_uje - LT_lje + Inflow*FillLevelFlag - Outflow*Liquid : 0</Equation>
      <ReferenceList>
        <R alias="Outflow" id="2401" />
        <R alias="FillLevelFlag" id="2259" />
        <R alias="Liquid" id="2391" />
        <R alias="LT_lje" id="2407" />
        <R alias="Inflow" id="2404" />
        <R alias="LT_uje" id="2256" />
        <R alias="OralApplicationsEnabled" id="1977" />
      </ReferenceList>
    </ExplicitFormula>
    <ExplicitFormula id="2411">
      <Equation>r2_p0 + Height*r2_p1</Equation>
      <ReferenceList>
        <R alias="Height" id="64" />
        <R alias="r2_p0" id="2409" />
        <R alias="r2_p1" id="2410" />
      </ReferenceList>
    </ExplicitFormula>
    <ExplicitFormula id="2412">
      <Equation>PI*(r1*r1+r1*r2+r2*r2)/3*L</Equation>
      <ReferenceList>
        <R alias="r2" id="2386" />
        <R alias="L" id="2387" />
        <R alias="r1" id="2388" />
      </ReferenceList>
    </ExplicitFormula>
    <ExplicitFormula id="2414">
      <Equation>Volume</Equation>
      <ReferenceList>
        <R alias="Volume" id="2392" />
      </ReferenceList>
    </ExplicitFormula>
    <ExplicitFormula id="2416">
      <Equation>LuminalVelocity/SITT_fact</Equation>
      <ReferenceList>
        <R alias="LuminalVelocity" id="2415" />
        <R alias="SITT_fact" id="2135" />
      </ReferenceList>
    </ExplicitFormula>
    <ExplicitFormula id="2418">
      <Equation>V_Intestine * 0.184</Equation>
      <ReferenceList>
        <R alias="V_Intestine" id="2160" />
      </ReferenceList>
    </ExplicitFormula>
    <ExplicitFormula id="2423">
      <Equation>Thickness_p1 + Thickness_p2*(1-exp(Thickness_p3*Height))</Equation>
      <ReferenceList>
        <R alias="Height" id="64" />
        <R alias="Thickness_p1" id="2420" />
        <R alias="Thickness_p2" id="2421" />
        <R alias="Thickness_p3" id="2422" />
      </ReferenceList>
    </ExplicitFormula>
    <ExplicitFormula id="2424">
      <Equation>0.0025102*V</Equation>
      <ReferenceList>
        <R alias="V" id="2392" />
      </ReferenceList>
    </ExplicitFormula>
    <ExplicitFormula id="2427">
      <Equation>r1_p0 + Height*r1_p1</Equation>
      <ReferenceList>
        <R alias="Height" id="64" />
        <R alias="r1_p0" id="2425" />
        <R alias="r1_p1" id="2426" />
      </ReferenceList>
    </ExplicitFormula>
    <ExplicitFormula id="2429">
      <Equation>w*Liquid*FillLevelFlagNext</Equation>
      <ReferenceList>
        <R alias="w" id="2403" />
        <R alias="Liquid" id="2391" />
        <R alias="FillLevelFlagNext" id="2428" />
      </ReferenceList>
    </ExplicitFormula>
    <ExplicitFormula id="2432">
      <Equation>372.9358</Equation>
    </ExplicitFormula>
    <ExplicitFormula id="2435">
      <Equation>M_0</Equation>
      <ReferenceList>
        <R alias="M_0" id="2434" />
      </ReferenceList>
    </ExplicitFormula>
    <ExplicitFormula id="2438">
      <Equation>rel_exp_out * AF * f_onto * ProteinContainerVolume</Equation>
      <ReferenceList>
        <R alias="f_onto" id="2436" />
        <R alias="rel_exp_out" id="2437" />
        <R alias="AF" id="144" />
        <R alias="ProteinContainerVolume" id="2413" />
      </ReferenceList>
    </ExplicitFormula>
    <ExplicitFormula id="2441">
      <Equation>ln(2)/tHalf</Equation>
      <ReferenceList>
        <R alias="tHalf" id="2440" />
      </ReferenceList>
    </ExplicitFormula>
    <ExplicitFormula id="2443">
      <Equation>rel_exp_norm</Equation>
      <ReferenceList>
        <R alias="rel_exp_norm" id="2442" />
      </ReferenceList>
    </ExplicitFormula>
    <ExplicitFormula id="2446">
      <Equation>V&gt;0 ? M/V : 0</Equation>
      <ReferenceList>
        <R alias="M" id="2433" />
        <R alias="V" id="2392" />
      </ReferenceList>
    </ExplicitFormula>
    <ExplicitFormula id="2447">
      <Equation>tHalf</Equation>
      <ReferenceList>
        <R alias="tHalf" id="2038" />
      </ReferenceList>
    </ExplicitFormula>
    <ExplicitFormula id="2448">
      <Equation>f_onto</Equation>
      <ReferenceList>
        <R alias="f_onto" id="2040" />
      </ReferenceList>
    </ExplicitFormula>
    <ExplicitFormula id="2451">
      <Equation>M_0</Equation>
      <ReferenceList>
        <R alias="M_0" id="2450" />
      </ReferenceList>
    </ExplicitFormula>
    <ExplicitFormula id="2454">
      <Equation>rel_exp_out * AF * f_onto * ProteinContainerVolume</Equation>
      <ReferenceList>
        <R alias="f_onto" id="2452" />
        <R alias="rel_exp_out" id="2453" />
        <R alias="AF" id="169" />
        <R alias="ProteinContainerVolume" id="2413" />
      </ReferenceList>
    </ExplicitFormula>
    <ExplicitFormula id="2457">
      <Equation>ln(2)/tHalf</Equation>
      <ReferenceList>
        <R alias="tHalf" id="2456" />
      </ReferenceList>
    </ExplicitFormula>
    <ExplicitFormula id="2459">
      <Equation>rel_exp_norm</Equation>
      <ReferenceList>
        <R alias="rel_exp_norm" id="2458" />
      </ReferenceList>
    </ExplicitFormula>
    <ExplicitFormula id="2462">
      <Equation>V&gt;0 ? M/V : 0</Equation>
      <ReferenceList>
        <R alias="M" id="2449" />
        <R alias="V" id="2392" />
      </ReferenceList>
    </ExplicitFormula>
    <ExplicitFormula id="2463">
      <Equation>tHalf</Equation>
      <ReferenceList>
        <R alias="tHalf" id="2056" />
      </ReferenceList>
    </ExplicitFormula>
    <ExplicitFormula id="2464">
      <Equation>f_onto</Equation>
      <ReferenceList>
        <R alias="f_onto" id="2058" />
      </ReferenceList>
    </ExplicitFormula>
    <ExplicitFormula id="2467">
      <Equation>V&gt;0 ? M/V : 0</Equation>
      <ReferenceList>
        <R alias="M" id="2465" />
        <R alias="V" id="2392" />
      </ReferenceList>
    </ExplicitFormula>
    <ExplicitFormula id="2472">
      <Equation>F1*F2*(1-F3)</Equation>
      <ReferenceList>
        <R alias="F1" id="2469" />
        <R alias="F2" id="2470" />
        <R alias="F3" id="2471" />
      </ReferenceList>
    </ExplicitFormula>
    <ExplicitFormula id="2474">
      <Equation>(1-F1)*F2*(1-F3)</Equation>
      <ReferenceList>
        <R alias="F1" id="2469" />
        <R alias="F2" id="2470" />
        <R alias="F3" id="2471" />
      </ReferenceList>
    </ExplicitFormula>
    <ExplicitFormula id="2476">
      <Equation>F1*(1-F2)*(1-F3)</Equation>
      <ReferenceList>
        <R alias="F1" id="2469" />
        <R alias="F2" id="2470" />
        <R alias="F3" id="2471" />
      </ReferenceList>
    </ExplicitFormula>
    <ExplicitFormula id="2478">
      <Equation>(1-F1)*(1-F2)*(1-F3)</Equation>
      <ReferenceList>
        <R alias="F1" id="2469" />
        <R alias="F2" id="2470" />
        <R alias="F3" id="2471" />
      </ReferenceList>
    </ExplicitFormula>
    <ExplicitFormula id="2481">
      <Equation>Solubility * Solubility_pKa_REFpH_Factor / Solubility_pKa_pH_Factor</Equation>
      <ReferenceList>
        <R alias="Solubility_pKa_pH_Factor" id="2480" />
        <R alias="Solubility" id="2082" />
        <R alias="Solubility_pKa_REFpH_Factor" id="2083" />
      </ReferenceList>
    </ExplicitFormula>
    <ExplicitFormula id="2486">
      <Equation>K1+K2/base^(CT0^2)+K3/base^(CT1^2)+K4/base^(CT2^2)+K5/base^max(CT0+CT1;-CT0-CT1)+K6/base^max(CT0+CT2;-CT0-CT2)+K7/base^max(CT1+CT2;-CT1-CT2)+K8/base^max(CT0+CT1+CT2;-CT0-CT1-CT2)</Equation>
      <ReferenceList>
        <R alias="K1" id="2482" />
        <R alias="K2" id="2483" />
        <R alias="K3" id="2484" />
        <R alias="K4" id="2468" />
        <R alias="K5" id="2485" />
        <R alias="K6" id="2473" />
        <R alias="K7" id="2475" />
        <R alias="K8" id="2477" />
        <R alias="CT0" id="2072" />
        <R alias="CT1" id="2073" />
        <R alias="CT2" id="2074" />
        <R alias="base" id="2075" />
      </ReferenceList>
    </ExplicitFormula>
    <ExplicitFormula id="2487">
      <Equation>F1*(1-F2)*F3</Equation>
      <ReferenceList>
        <R alias="F1" id="2469" />
        <R alias="F2" id="2470" />
        <R alias="F3" id="2471" />
      </ReferenceList>
    </ExplicitFormula>
    <ExplicitFormula id="2488">
      <Equation>(1-F1)*(1-F2)*F3</Equation>
      <ReferenceList>
        <R alias="F1" id="2469" />
        <R alias="F2" id="2470" />
        <R alias="F3" id="2471" />
      </ReferenceList>
    </ExplicitFormula>
    <ExplicitFormula id="2494">
      <Equation>PassiveRates_para+PassiveRates_trans-(ActiveRates_para+ActiveRates_trans)</Equation>
      <ReferenceList>
        <R alias="ActiveRates_para" id="2490" />
        <R alias="ActiveRates_trans" id="2491" />
        <R alias="PassiveRates_para" id="2492" />
        <R alias="PassiveRates_trans" id="2493" />
      </ReferenceList>
    </ExplicitFormula>
    <ExplicitFormula id="2496">
      <Equation>CT0 != CT_NEUTRAL ?  1/(1+10^(CT0*(pKa_0-pH))) : 1</Equation>
      <ReferenceList>
        <R alias="CT0" id="2072" />
        <R alias="CT_NEUTRAL" id="2091" />
        <R alias="pKa_0" id="2096" />
        <R alias="pH" id="2431" />
      </ReferenceList>
    </ExplicitFormula>
    <ExplicitFormula id="2497">
      <Equation>CT1 != CT_NEUTRAL ?  1/(1+10^(CT1*(pKa_1-pH))) : 1</Equation>
      <ReferenceList>
        <R alias="CT1" id="2073" />
        <R alias="CT_NEUTRAL" id="2091" />
        <R alias="pKa_1" id="2094" />
        <R alias="pH" id="2431" />
      </ReferenceList>
    </ExplicitFormula>
    <ExplicitFormula id="2498">
      <Equation>CT2 != CT_NEUTRAL ?  1/(1+10^(CT2*(pKa_2-pH))) : 1</Equation>
      <ReferenceList>
        <R alias="CT2" id="2074" />
        <R alias="CT_NEUTRAL" id="2091" />
        <R alias="pKa_2" id="2092" />
        <R alias="pH" id="2431" />
      </ReferenceList>
    </ExplicitFormula>
    <ExplicitFormula id="2499">
      <Equation>F1*F2*F3</Equation>
      <ReferenceList>
        <R alias="F1" id="2469" />
        <R alias="F2" id="2470" />
        <R alias="F3" id="2471" />
      </ReferenceList>
    </ExplicitFormula>
    <ExplicitFormula id="2500">
      <Equation>(1-F1)*F2*F3</Equation>
      <ReferenceList>
        <R alias="F1" id="2469" />
        <R alias="F2" id="2470" />
        <R alias="F3" id="2471" />
      </ReferenceList>
    </ExplicitFormula>
    <ExplicitFormula id="2502">
      <Equation>min(Solubility/MW ; M/Liquid)</Equation>
      <ReferenceList>
        <R alias="M" id="2465" />
        <R alias="Solubility" id="2479" />
        <R alias="MW" id="2101" />
        <R alias="Liquid" id="2391" />
      </ReferenceList>
    </ExplicitFormula>
    <ExplicitFormula id="2504">
      <Equation>OralDrugMass&gt;0.0 ?  MassAbsorbed/OralDrugMass : 0</Equation>
      <ReferenceList>
        <R alias="MassAbsorbed" id="2489" />
        <R alias="OralDrugMass" id="2237" />
      </ReferenceList>
    </ExplicitFormula>
    <ExplicitFormula id="2507">
      <Equation>V&gt;0 ? M/V : 0</Equation>
      <ReferenceList>
        <R alias="M" id="2505" />
        <R alias="V" id="2392" />
      </ReferenceList>
    </ExplicitFormula>
    <ExplicitFormula id="2509">
      <Equation>M/TotalDrugMass</Equation>
      <ReferenceList>
        <R alias="M" id="2505" />
        <R alias="TotalDrugMass" id="202" />
      </ReferenceList>
    </ExplicitFormula>
    <ExplicitFormula id="2512">
      <Equation>-(CP * kcat * V * K_water * C / (Km + K_water * C))</Equation>
      <ReferenceList>
        <R alias="V" id="2392" />
        <R alias="CP" id="2461" />
        <R alias="C" id="2466" />
        <R alias="K_water" id="2495" />
        <R alias="kcat" id="2510" />
        <R alias="Km" id="2511" />
      </ReferenceList>
    </ExplicitFormula>
    <ExplicitFormula id="2513">
      <Equation>CP * kcat * V * K_water * C / (Km + K_water * C)</Equation>
      <ReferenceList>
        <R alias="V" id="2392" />
        <R alias="CP" id="2461" />
        <R alias="C" id="2466" />
        <R alias="K_water" id="2495" />
        <R alias="kcat" id="2510" />
        <R alias="Km" id="2511" />
      </ReferenceList>
    </ExplicitFormula>
    <ExplicitFormula id="2515">
      <Equation>kcat * kcat_interaction_factor</Equation>
      <ReferenceList>
        <R alias="kcat_interaction_factor" id="2514" />
        <R alias="kcat" id="209" />
      </ReferenceList>
    </ExplicitFormula>
    <ExplicitFormula id="2517">
      <Equation>Km * Km_interaction_factor</Equation>
      <ReferenceList>
        <R alias="Km_interaction_factor" id="2516" />
        <R alias="Km" id="212" />
      </ReferenceList>
    </ExplicitFormula>
    <ExplicitFormula id="2520">
      <Equation>LuminalVelocity/SITT_fact</Equation>
      <ReferenceList>
        <R alias="LuminalVelocity" id="2519" />
        <R alias="SITT_fact" id="2135" />
      </ReferenceList>
    </ExplicitFormula>
    <ExplicitFormula id="2524">
      <Equation>L_p0 + Height*L_p1</Equation>
      <ReferenceList>
        <R alias="Height" id="64" />
        <R alias="L_p0" id="2522" />
        <R alias="L_p1" id="2523" />
      </ReferenceList>
    </ExplicitFormula>
    <ExplicitFormula id="2528">
      <Equation>V*SteadyStateFillLevel</Equation>
      <ReferenceList>
        <R alias="SteadyStateFillLevel" id="2526" />
        <R alias="V" id="2527" />
      </ReferenceList>
    </ExplicitFormula>
    <ExplicitFormula id="2532">
      <Equation>OralApplicationsEnabled ? LT_lje - LT_uil + Inflow*FillLevelFlag - Outflow*Liquid : 0</Equation>
      <ReferenceList>
        <R alias="Outflow" id="2529" />
        <R alias="FillLevelFlag" id="2428" />
        <R alias="Liquid" id="2525" />
        <R alias="LT_uil" id="2530" />
        <R alias="Inflow" id="2531" />
        <R alias="LT_lje" id="2407" />
        <R alias="OralApplicationsEnabled" id="1977" />
      </ReferenceList>
    </ExplicitFormula>
    <ExplicitFormula id="2534">
      <Equation>w*Liquid*FillLevelFlagNext</Equation>
      <ReferenceList>
        <R alias="w" id="2518" />
        <R alias="Liquid" id="2525" />
        <R alias="FillLevelFlagNext" id="2533" />
      </ReferenceList>
    </ExplicitFormula>
    <ExplicitFormula id="2538">
      <Equation>r1_p0 + Height*r1_p1</Equation>
      <ReferenceList>
        <R alias="Height" id="64" />
        <R alias="r1_p0" id="2536" />
        <R alias="r1_p1" id="2537" />
      </ReferenceList>
    </ExplicitFormula>
    <ExplicitFormula id="2539">
      <Equation>0.0029585*V</Equation>
      <ReferenceList>
        <R alias="V" id="2527" />
      </ReferenceList>
    </ExplicitFormula>
    <ExplicitFormula id="2544">
      <Equation>Thickness_p1 + Thickness_p2*(1-exp(Thickness_p3*Height))</Equation>
      <ReferenceList>
        <R alias="Height" id="64" />
        <R alias="Thickness_p1" id="2541" />
        <R alias="Thickness_p2" id="2542" />
        <R alias="Thickness_p3" id="2543" />
      </ReferenceList>
    </ExplicitFormula>
    <ExplicitFormula id="2546">
      <Equation>PI*(r1*r1+r1*r2+r2*r2)/3*L</Equation>
      <ReferenceList>
        <R alias="r2" id="2545" />
        <R alias="L" id="2521" />
        <R alias="r1" id="2535" />
      </ReferenceList>
    </ExplicitFormula>
    <ExplicitFormula id="2548">
      <Equation>V_Intestine * 0.324</Equation>
      <ReferenceList>
        <R alias="V_Intestine" id="2160" />
      </ReferenceList>
    </ExplicitFormula>
    <ExplicitFormula id="2550">
      <Equation>Volume</Equation>
      <ReferenceList>
        <R alias="Volume" id="2527" />
      </ReferenceList>
    </ExplicitFormula>
    <ExplicitFormula id="2552">
      <Equation>(FillLevel&lt;0.9?1:1/(1+exp((FillLevel-1)/0.01)))</Equation>
      <ReferenceList>
        <R alias="FillLevel" id="2551" />
      </ReferenceList>
    </ExplicitFormula>
    <ExplicitFormula id="2554">
      <Equation>PI*(r1+r2)*L</Equation>
      <ReferenceList>
        <R alias="r2" id="2545" />
        <R alias="L" id="2521" />
        <R alias="r1" id="2535" />
      </ReferenceList>
    </ExplicitFormula>
    <ExplicitFormula id="2557">
      <Equation>Ageom*AeffFactor*AeffVariabilityFactor</Equation>
      <ReferenceList>
        <R alias="AeffFactor" id="2556" />
        <R alias="Ageom" id="2553" />
        <R alias="AeffVariabilityFactor" id="1979" />
      </ReferenceList>
    </ExplicitFormula>
    <ExplicitFormula id="2560">
      <Equation>r2_p0 + Height*r2_p1</Equation>
      <ReferenceList>
        <R alias="Height" id="64" />
        <R alias="r2_p0" id="2558" />
        <R alias="r2_p1" id="2559" />
      </ReferenceList>
    </ExplicitFormula>
    <ExplicitFormula id="2561">
      <Equation>(k_p*alpha_p*V_p+inflow-k*alpha*V)/(alpha*V)</Equation>
      <ReferenceList>
        <R alias="alpha" id="2526" />
        <R alias="k" id="2518" />
        <R alias="inflow" id="2531" />
        <R alias="V" id="2527" />
        <R alias="alpha_p" id="2402" />
        <R alias="k_p" id="2403" />
        <R alias="V_p" id="2392" />
      </ReferenceList>
    </ExplicitFormula>
    <ExplicitFormula id="2562">
      <Equation>Liquid/V</Equation>
      <ReferenceList>
        <R alias="Liquid" id="2525" />
        <R alias="V" id="2527" />
      </ReferenceList>
    </ExplicitFormula>
    <ExplicitFormula id="2565">
      <Equation>260.7527</Equation>
    </ExplicitFormula>
    <ExplicitFormula id="2568">
      <Equation>M_0</Equation>
      <ReferenceList>
        <R alias="M_0" id="2567" />
      </ReferenceList>
    </ExplicitFormula>
    <ExplicitFormula id="2571">
      <Equation>rel_exp_out * AF * f_onto * ProteinContainerVolume</Equation>
      <ReferenceList>
        <R alias="f_onto" id="2569" />
        <R alias="rel_exp_out" id="2570" />
        <R alias="AF" id="144" />
        <R alias="ProteinContainerVolume" id="2549" />
      </ReferenceList>
    </ExplicitFormula>
    <ExplicitFormula id="2574">
      <Equation>ln(2)/tHalf</Equation>
      <ReferenceList>
        <R alias="tHalf" id="2573" />
      </ReferenceList>
    </ExplicitFormula>
    <ExplicitFormula id="2576">
      <Equation>rel_exp_norm</Equation>
      <ReferenceList>
        <R alias="rel_exp_norm" id="2575" />
      </ReferenceList>
    </ExplicitFormula>
    <ExplicitFormula id="2579">
      <Equation>V&gt;0 ? M/V : 0</Equation>
      <ReferenceList>
        <R alias="M" id="2566" />
        <R alias="V" id="2527" />
      </ReferenceList>
    </ExplicitFormula>
    <ExplicitFormula id="2580">
      <Equation>tHalf</Equation>
      <ReferenceList>
        <R alias="tHalf" id="2038" />
      </ReferenceList>
    </ExplicitFormula>
    <ExplicitFormula id="2581">
      <Equation>f_onto</Equation>
      <ReferenceList>
        <R alias="f_onto" id="2040" />
      </ReferenceList>
    </ExplicitFormula>
    <ExplicitFormula id="2584">
      <Equation>M_0</Equation>
      <ReferenceList>
        <R alias="M_0" id="2583" />
      </ReferenceList>
    </ExplicitFormula>
    <ExplicitFormula id="2587">
      <Equation>rel_exp_out * AF * f_onto * ProteinContainerVolume</Equation>
      <ReferenceList>
        <R alias="f_onto" id="2585" />
        <R alias="rel_exp_out" id="2586" />
        <R alias="AF" id="169" />
        <R alias="ProteinContainerVolume" id="2549" />
      </ReferenceList>
    </ExplicitFormula>
    <ExplicitFormula id="2590">
      <Equation>ln(2)/tHalf</Equation>
      <ReferenceList>
        <R alias="tHalf" id="2589" />
      </ReferenceList>
    </ExplicitFormula>
    <ExplicitFormula id="2592">
      <Equation>rel_exp_norm</Equation>
      <ReferenceList>
        <R alias="rel_exp_norm" id="2591" />
      </ReferenceList>
    </ExplicitFormula>
    <ExplicitFormula id="2595">
      <Equation>V&gt;0 ? M/V : 0</Equation>
      <ReferenceList>
        <R alias="M" id="2582" />
        <R alias="V" id="2527" />
      </ReferenceList>
    </ExplicitFormula>
    <ExplicitFormula id="2596">
      <Equation>tHalf</Equation>
      <ReferenceList>
        <R alias="tHalf" id="2056" />
      </ReferenceList>
    </ExplicitFormula>
    <ExplicitFormula id="2597">
      <Equation>f_onto</Equation>
      <ReferenceList>
        <R alias="f_onto" id="2058" />
      </ReferenceList>
    </ExplicitFormula>
    <ExplicitFormula id="2600">
      <Equation>V&gt;0 ? M/V : 0</Equation>
      <ReferenceList>
        <R alias="M" id="2598" />
        <R alias="V" id="2527" />
      </ReferenceList>
    </ExplicitFormula>
    <ExplicitFormula id="2605">
      <Equation>F1*F2*(1-F3)</Equation>
      <ReferenceList>
        <R alias="F1" id="2602" />
        <R alias="F2" id="2603" />
        <R alias="F3" id="2604" />
      </ReferenceList>
    </ExplicitFormula>
    <ExplicitFormula id="2614">
      <Equation>K1+K2/base^(CT0^2)+K3/base^(CT1^2)+K4/base^(CT2^2)+K5/base^max(CT0+CT1;-CT0-CT1)+K6/base^max(CT0+CT2;-CT0-CT2)+K7/base^max(CT1+CT2;-CT1-CT2)+K8/base^max(CT0+CT1+CT2;-CT0-CT1-CT2)</Equation>
      <ReferenceList>
        <R alias="K1" id="2607" />
        <R alias="K2" id="2608" />
        <R alias="K3" id="2609" />
        <R alias="K4" id="2601" />
        <R alias="K5" id="2610" />
        <R alias="K6" id="2611" />
        <R alias="K7" id="2612" />
        <R alias="K8" id="2613" />
        <R alias="CT0" id="2072" />
        <R alias="CT1" id="2073" />
        <R alias="CT2" id="2074" />
        <R alias="base" id="2075" />
      </ReferenceList>
    </ExplicitFormula>
    <ExplicitFormula id="2616">
      <Equation>Solubility * Solubility_pKa_REFpH_Factor / Solubility_pKa_pH_Factor</Equation>
      <ReferenceList>
        <R alias="Solubility_pKa_pH_Factor" id="2606" />
        <R alias="Solubility" id="2082" />
        <R alias="Solubility_pKa_REFpH_Factor" id="2083" />
      </ReferenceList>
    </ExplicitFormula>
    <ExplicitFormula id="2617">
      <Equation>(1-F1)*(1-F2)*(1-F3)</Equation>
      <ReferenceList>
        <R alias="F1" id="2602" />
        <R alias="F2" id="2603" />
        <R alias="F3" id="2604" />
      </ReferenceList>
    </ExplicitFormula>
    <ExplicitFormula id="2618">
      <Equation>F1*(1-F2)*(1-F3)</Equation>
      <ReferenceList>
        <R alias="F1" id="2602" />
        <R alias="F2" id="2603" />
        <R alias="F3" id="2604" />
      </ReferenceList>
    </ExplicitFormula>
    <ExplicitFormula id="2619">
      <Equation>(1-F1)*(1-F2)*F3</Equation>
      <ReferenceList>
        <R alias="F1" id="2602" />
        <R alias="F2" id="2603" />
        <R alias="F3" id="2604" />
      </ReferenceList>
    </ExplicitFormula>
    <ExplicitFormula id="2620">
      <Equation>F1*(1-F2)*F3</Equation>
      <ReferenceList>
        <R alias="F1" id="2602" />
        <R alias="F2" id="2603" />
        <R alias="F3" id="2604" />
      </ReferenceList>
    </ExplicitFormula>
    <ExplicitFormula id="2621">
      <Equation>(1-F1)*F2*F3</Equation>
      <ReferenceList>
        <R alias="F1" id="2602" />
        <R alias="F2" id="2603" />
        <R alias="F3" id="2604" />
      </ReferenceList>
    </ExplicitFormula>
    <ExplicitFormula id="2622">
      <Equation>F1*F2*F3</Equation>
      <ReferenceList>
        <R alias="F1" id="2602" />
        <R alias="F2" id="2603" />
        <R alias="F3" id="2604" />
      </ReferenceList>
    </ExplicitFormula>
    <ExplicitFormula id="2623">
      <Equation>CT2 != CT_NEUTRAL ?  1/(1+10^(CT2*(pKa_2-pH))) : 1</Equation>
      <ReferenceList>
        <R alias="CT2" id="2074" />
        <R alias="CT_NEUTRAL" id="2091" />
        <R alias="pKa_2" id="2092" />
        <R alias="pH" id="2564" />
      </ReferenceList>
    </ExplicitFormula>
    <ExplicitFormula id="2624">
      <Equation>CT1 != CT_NEUTRAL ?  1/(1+10^(CT1*(pKa_1-pH))) : 1</Equation>
      <ReferenceList>
        <R alias="CT1" id="2073" />
        <R alias="CT_NEUTRAL" id="2091" />
        <R alias="pKa_1" id="2094" />
        <R alias="pH" id="2564" />
      </ReferenceList>
    </ExplicitFormula>
    <ExplicitFormula id="2625">
      <Equation>CT0 != CT_NEUTRAL ?  1/(1+10^(CT0*(pKa_0-pH))) : 1</Equation>
      <ReferenceList>
        <R alias="CT0" id="2072" />
        <R alias="CT_NEUTRAL" id="2091" />
        <R alias="pKa_0" id="2096" />
        <R alias="pH" id="2564" />
      </ReferenceList>
    </ExplicitFormula>
    <ExplicitFormula id="2632">
      <Equation>PassiveRates_para+PassiveRates_trans-(ActiveRates_para+ActiveRates_trans)</Equation>
      <ReferenceList>
        <R alias="ActiveRates_para" id="2628" />
        <R alias="ActiveRates_trans" id="2629" />
        <R alias="PassiveRates_para" id="2630" />
        <R alias="PassiveRates_trans" id="2631" />
      </ReferenceList>
    </ExplicitFormula>
    <ExplicitFormula id="2633">
      <Equation>(1-F1)*F2*(1-F3)</Equation>
      <ReferenceList>
        <R alias="F1" id="2602" />
        <R alias="F2" id="2603" />
        <R alias="F3" id="2604" />
      </ReferenceList>
    </ExplicitFormula>
    <ExplicitFormula id="2635">
      <Equation>min(Solubility/MW ; M/Liquid)</Equation>
      <ReferenceList>
        <R alias="M" id="2598" />
        <R alias="Solubility" id="2615" />
        <R alias="MW" id="2101" />
        <R alias="Liquid" id="2525" />
      </ReferenceList>
    </ExplicitFormula>
    <ExplicitFormula id="2637">
      <Equation>OralDrugMass&gt;0.0 ?  MassAbsorbed/OralDrugMass : 0</Equation>
      <ReferenceList>
        <R alias="MassAbsorbed" id="2627" />
        <R alias="OralDrugMass" id="2237" />
      </ReferenceList>
    </ExplicitFormula>
    <ExplicitFormula id="2640">
      <Equation>V&gt;0 ? M/V : 0</Equation>
      <ReferenceList>
        <R alias="M" id="2638" />
        <R alias="V" id="2527" />
      </ReferenceList>
    </ExplicitFormula>
    <ExplicitFormula id="2642">
      <Equation>M/TotalDrugMass</Equation>
      <ReferenceList>
        <R alias="M" id="2638" />
        <R alias="TotalDrugMass" id="202" />
      </ReferenceList>
    </ExplicitFormula>
    <ExplicitFormula id="2645">
      <Equation>-(CP * kcat * V * K_water * C / (Km + K_water * C))</Equation>
      <ReferenceList>
        <R alias="V" id="2527" />
        <R alias="CP" id="2594" />
        <R alias="C" id="2599" />
        <R alias="K_water" id="2626" />
        <R alias="kcat" id="2643" />
        <R alias="Km" id="2644" />
      </ReferenceList>
    </ExplicitFormula>
    <ExplicitFormula id="2646">
      <Equation>CP * kcat * V * K_water * C / (Km + K_water * C)</Equation>
      <ReferenceList>
        <R alias="V" id="2527" />
        <R alias="CP" id="2594" />
        <R alias="C" id="2599" />
        <R alias="K_water" id="2626" />
        <R alias="kcat" id="2643" />
        <R alias="Km" id="2644" />
      </ReferenceList>
    </ExplicitFormula>
    <ExplicitFormula id="2648">
      <Equation>kcat * kcat_interaction_factor</Equation>
      <ReferenceList>
        <R alias="kcat_interaction_factor" id="2647" />
        <R alias="kcat" id="209" />
      </ReferenceList>
    </ExplicitFormula>
    <ExplicitFormula id="2650">
      <Equation>Km * Km_interaction_factor</Equation>
      <ReferenceList>
        <R alias="Km_interaction_factor" id="2649" />
        <R alias="Km" id="212" />
      </ReferenceList>
    </ExplicitFormula>
    <ExplicitFormula id="2652">
      <Equation>V_Intestine * 0.156</Equation>
      <ReferenceList>
        <R alias="V_Intestine" id="2160" />
      </ReferenceList>
    </ExplicitFormula>
    <ExplicitFormula id="2655">
      <Equation>Volume</Equation>
      <ReferenceList>
        <R alias="Volume" id="2654" />
      </ReferenceList>
    </ExplicitFormula>
    <ExplicitFormula id="2659">
      <Equation>Ageom*AeffFactor*AeffVariabilityFactor</Equation>
      <ReferenceList>
        <R alias="AeffFactor" id="2657" />
        <R alias="Ageom" id="2658" />
        <R alias="AeffVariabilityFactor" id="1979" />
      </ReferenceList>
    </ExplicitFormula>
    <ExplicitFormula id="2662">
      <Equation>V*SteadyStateFillLevel</Equation>
      <ReferenceList>
        <R alias="SteadyStateFillLevel" id="2661" />
        <R alias="V" id="2654" />
      </ReferenceList>
    </ExplicitFormula>
    <ExplicitFormula id="2666">
      <Equation>OralApplicationsEnabled ? LT_uil - LT_lil + Inflow*FillLevelFlag - Outflow*Liquid : 0</Equation>
      <ReferenceList>
        <R alias="Outflow" id="2663" />
        <R alias="FillLevelFlag" id="2533" />
        <R alias="Liquid" id="2660" />
        <R alias="LT_lil" id="2664" />
        <R alias="Inflow" id="2665" />
        <R alias="LT_uil" id="2530" />
        <R alias="OralApplicationsEnabled" id="1977" />
      </ReferenceList>
    </ExplicitFormula>
    <ExplicitFormula id="2670">
      <Equation>PI*(r1*r1+r1*r2+r2*r2)/3*L</Equation>
      <ReferenceList>
        <R alias="r2" id="2667" />
        <R alias="L" id="2668" />
        <R alias="r1" id="2669" />
      </ReferenceList>
    </ExplicitFormula>
    <ExplicitFormula id="2675">
      <Equation>Thickness_p1 + Thickness_p2*(1-exp(Thickness_p3*Height))</Equation>
      <ReferenceList>
        <R alias="Height" id="64" />
        <R alias="Thickness_p1" id="2672" />
        <R alias="Thickness_p2" id="2673" />
        <R alias="Thickness_p3" id="2674" />
      </ReferenceList>
    </ExplicitFormula>
    <ExplicitFormula id="2676">
      <Equation>0.0017657*V</Equation>
      <ReferenceList>
        <R alias="V" id="2654" />
      </ReferenceList>
    </ExplicitFormula>
    <ExplicitFormula id="2678">
      <Equation>(k_p*alpha_p*V_p+inflow-k*alpha*V)/(alpha*V)</Equation>
      <ReferenceList>
        <R alias="alpha" id="2661" />
        <R alias="k" id="2677" />
        <R alias="inflow" id="2665" />
        <R alias="V" id="2654" />
        <R alias="alpha_p" id="2526" />
        <R alias="k_p" id="2518" />
        <R alias="V_p" id="2527" />
      </ReferenceList>
    </ExplicitFormula>
    <ExplicitFormula id="2680">
      <Equation>w*Liquid*FillLevelFlagNext</Equation>
      <ReferenceList>
        <R alias="w" id="2677" />
        <R alias="Liquid" id="2660" />
        <R alias="FillLevelFlagNext" id="2679" />
      </ReferenceList>
    </ExplicitFormula>
    <ExplicitFormula id="2683">
      <Equation>r2_p0 + Height*r2_p1</Equation>
      <ReferenceList>
        <R alias="Height" id="64" />
        <R alias="r2_p0" id="2681" />
        <R alias="r2_p1" id="2682" />
      </ReferenceList>
    </ExplicitFormula>
    <ExplicitFormula id="2686">
      <Equation>L_p0 + Height*L_p1</Equation>
      <ReferenceList>
        <R alias="Height" id="64" />
        <R alias="L_p0" id="2684" />
        <R alias="L_p1" id="2685" />
      </ReferenceList>
    </ExplicitFormula>
    <ExplicitFormula id="2688">
      <Equation>LuminalVelocity/SITT_fact</Equation>
      <ReferenceList>
        <R alias="LuminalVelocity" id="2687" />
        <R alias="SITT_fact" id="2135" />
      </ReferenceList>
    </ExplicitFormula>
    <ExplicitFormula id="2689">
      <Equation>PI*(r1+r2)*L</Equation>
      <ReferenceList>
        <R alias="r2" id="2667" />
        <R alias="L" id="2668" />
        <R alias="r1" id="2669" />
      </ReferenceList>
    </ExplicitFormula>
    <ExplicitFormula id="2691">
      <Equation>Liquid/V</Equation>
      <ReferenceList>
        <R alias="Liquid" id="2660" />
        <R alias="V" id="2654" />
      </ReferenceList>
    </ExplicitFormula>
    <ExplicitFormula id="2692">
      <Equation>(FillLevel&lt;0.9?1:1/(1+exp((FillLevel-1)/0.01)))</Equation>
      <ReferenceList>
        <R alias="FillLevel" id="2690" />
      </ReferenceList>
    </ExplicitFormula>
    <ExplicitFormula id="2695">
      <Equation>r1_p0 + Height*r1_p1</Equation>
      <ReferenceList>
        <R alias="Height" id="64" />
        <R alias="r1_p0" id="2693" />
        <R alias="r1_p1" id="2694" />
      </ReferenceList>
    </ExplicitFormula>
    <ExplicitFormula id="2698">
      <Equation>146.565</Equation>
    </ExplicitFormula>
    <ExplicitFormula id="2701">
      <Equation>M_0</Equation>
      <ReferenceList>
        <R alias="M_0" id="2700" />
      </ReferenceList>
    </ExplicitFormula>
    <ExplicitFormula id="2704">
      <Equation>rel_exp_out * AF * f_onto * ProteinContainerVolume</Equation>
      <ReferenceList>
        <R alias="f_onto" id="2702" />
        <R alias="rel_exp_out" id="2703" />
        <R alias="AF" id="144" />
        <R alias="ProteinContainerVolume" id="2653" />
      </ReferenceList>
    </ExplicitFormula>
    <ExplicitFormula id="2707">
      <Equation>ln(2)/tHalf</Equation>
      <ReferenceList>
        <R alias="tHalf" id="2706" />
      </ReferenceList>
    </ExplicitFormula>
    <ExplicitFormula id="2709">
      <Equation>rel_exp_norm</Equation>
      <ReferenceList>
        <R alias="rel_exp_norm" id="2708" />
      </ReferenceList>
    </ExplicitFormula>
    <ExplicitFormula id="2712">
      <Equation>V&gt;0 ? M/V : 0</Equation>
      <ReferenceList>
        <R alias="M" id="2699" />
        <R alias="V" id="2654" />
      </ReferenceList>
    </ExplicitFormula>
    <ExplicitFormula id="2713">
      <Equation>f_onto</Equation>
      <ReferenceList>
        <R alias="f_onto" id="2040" />
      </ReferenceList>
    </ExplicitFormula>
    <ExplicitFormula id="2714">
      <Equation>tHalf</Equation>
      <ReferenceList>
        <R alias="tHalf" id="2038" />
      </ReferenceList>
    </ExplicitFormula>
    <ExplicitFormula id="2717">
      <Equation>M_0</Equation>
      <ReferenceList>
        <R alias="M_0" id="2716" />
      </ReferenceList>
    </ExplicitFormula>
    <ExplicitFormula id="2720">
      <Equation>rel_exp_out * AF * f_onto * ProteinContainerVolume</Equation>
      <ReferenceList>
        <R alias="f_onto" id="2718" />
        <R alias="rel_exp_out" id="2719" />
        <R alias="AF" id="169" />
        <R alias="ProteinContainerVolume" id="2653" />
      </ReferenceList>
    </ExplicitFormula>
    <ExplicitFormula id="2723">
      <Equation>ln(2)/tHalf</Equation>
      <ReferenceList>
        <R alias="tHalf" id="2722" />
      </ReferenceList>
    </ExplicitFormula>
    <ExplicitFormula id="2725">
      <Equation>rel_exp_norm</Equation>
      <ReferenceList>
        <R alias="rel_exp_norm" id="2724" />
      </ReferenceList>
    </ExplicitFormula>
    <ExplicitFormula id="2728">
      <Equation>V&gt;0 ? M/V : 0</Equation>
      <ReferenceList>
        <R alias="M" id="2715" />
        <R alias="V" id="2654" />
      </ReferenceList>
    </ExplicitFormula>
    <ExplicitFormula id="2729">
      <Equation>f_onto</Equation>
      <ReferenceList>
        <R alias="f_onto" id="2058" />
      </ReferenceList>
    </ExplicitFormula>
    <ExplicitFormula id="2730">
      <Equation>tHalf</Equation>
      <ReferenceList>
        <R alias="tHalf" id="2056" />
      </ReferenceList>
    </ExplicitFormula>
    <ExplicitFormula id="2733">
      <Equation>V&gt;0 ? M/V : 0</Equation>
      <ReferenceList>
        <R alias="M" id="2731" />
        <R alias="V" id="2654" />
      </ReferenceList>
    </ExplicitFormula>
    <ExplicitFormula id="2736">
      <Equation>Solubility * Solubility_pKa_REFpH_Factor / Solubility_pKa_pH_Factor</Equation>
      <ReferenceList>
        <R alias="Solubility_pKa_pH_Factor" id="2735" />
        <R alias="Solubility" id="2082" />
        <R alias="Solubility_pKa_REFpH_Factor" id="2083" />
      </ReferenceList>
    </ExplicitFormula>
    <ExplicitFormula id="2738">
      <Equation>CT0 != CT_NEUTRAL ?  1/(1+10^(CT0*(pKa_0-pH))) : 1</Equation>
      <ReferenceList>
        <R alias="CT0" id="2072" />
        <R alias="CT_NEUTRAL" id="2091" />
        <R alias="pKa_0" id="2096" />
        <R alias="pH" id="2697" />
      </ReferenceList>
    </ExplicitFormula>
    <ExplicitFormula id="2740">
      <Equation>CT1 != CT_NEUTRAL ?  1/(1+10^(CT1*(pKa_1-pH))) : 1</Equation>
      <ReferenceList>
        <R alias="CT1" id="2073" />
        <R alias="CT_NEUTRAL" id="2091" />
        <R alias="pKa_1" id="2094" />
        <R alias="pH" id="2697" />
      </ReferenceList>
    </ExplicitFormula>
    <ExplicitFormula id="2742">
      <Equation>CT2 != CT_NEUTRAL ?  1/(1+10^(CT2*(pKa_2-pH))) : 1</Equation>
      <ReferenceList>
        <R alias="CT2" id="2074" />
        <R alias="CT_NEUTRAL" id="2091" />
        <R alias="pKa_2" id="2092" />
        <R alias="pH" id="2697" />
      </ReferenceList>
    </ExplicitFormula>
    <ExplicitFormula id="2744">
      <Equation>F1*F2*F3</Equation>
      <ReferenceList>
        <R alias="F1" id="2737" />
        <R alias="F2" id="2739" />
        <R alias="F3" id="2741" />
      </ReferenceList>
    </ExplicitFormula>
    <ExplicitFormula id="2746">
      <Equation>(1-F1)*F2*F3</Equation>
      <ReferenceList>
        <R alias="F1" id="2737" />
        <R alias="F2" id="2739" />
        <R alias="F3" id="2741" />
      </ReferenceList>
    </ExplicitFormula>
    <ExplicitFormula id="2748">
      <Equation>F1*(1-F2)*F3</Equation>
      <ReferenceList>
        <R alias="F1" id="2737" />
        <R alias="F2" id="2739" />
        <R alias="F3" id="2741" />
      </ReferenceList>
    </ExplicitFormula>
    <ExplicitFormula id="2750">
      <Equation>F1*F2*(1-F3)</Equation>
      <ReferenceList>
        <R alias="F1" id="2737" />
        <R alias="F2" id="2739" />
        <R alias="F3" id="2741" />
      </ReferenceList>
    </ExplicitFormula>
    <ExplicitFormula id="2752">
      <Equation>(1-F1)*(1-F2)*F3</Equation>
      <ReferenceList>
        <R alias="F1" id="2737" />
        <R alias="F2" id="2739" />
        <R alias="F3" id="2741" />
      </ReferenceList>
    </ExplicitFormula>
    <ExplicitFormula id="2754">
      <Equation>(1-F1)*F2*(1-F3)</Equation>
      <ReferenceList>
        <R alias="F1" id="2737" />
        <R alias="F2" id="2739" />
        <R alias="F3" id="2741" />
      </ReferenceList>
    </ExplicitFormula>
    <ExplicitFormula id="2756">
      <Equation>(1-F1)*(1-F2)*(1-F3)</Equation>
      <ReferenceList>
        <R alias="F1" id="2737" />
        <R alias="F2" id="2739" />
        <R alias="F3" id="2741" />
      </ReferenceList>
    </ExplicitFormula>
    <ExplicitFormula id="2758">
      <Equation>K1+K2/base^(CT0^2)+K3/base^(CT1^2)+K4/base^(CT2^2)+K5/base^max(CT0+CT1;-CT0-CT1)+K6/base^max(CT0+CT2;-CT0-CT2)+K7/base^max(CT1+CT2;-CT1-CT2)+K8/base^max(CT0+CT1+CT2;-CT0-CT1-CT2)</Equation>
      <ReferenceList>
        <R alias="K1" id="2743" />
        <R alias="K2" id="2745" />
        <R alias="K3" id="2747" />
        <R alias="K4" id="2749" />
        <R alias="K5" id="2751" />
        <R alias="K6" id="2753" />
        <R alias="K7" id="2757" />
        <R alias="K8" id="2755" />
        <R alias="CT0" id="2072" />
        <R alias="CT1" id="2073" />
        <R alias="CT2" id="2074" />
        <R alias="base" id="2075" />
      </ReferenceList>
    </ExplicitFormula>
    <ExplicitFormula id="2759">
      <Equation>F1*(1-F2)*(1-F3)</Equation>
      <ReferenceList>
        <R alias="F1" id="2737" />
        <R alias="F2" id="2739" />
        <R alias="F3" id="2741" />
      </ReferenceList>
    </ExplicitFormula>
    <ExplicitFormula id="2766">
      <Equation>PassiveRates_para+PassiveRates_trans-(ActiveRates_para+ActiveRates_trans)</Equation>
      <ReferenceList>
        <R alias="ActiveRates_para" id="2762" />
        <R alias="ActiveRates_trans" id="2763" />
        <R alias="PassiveRates_para" id="2764" />
        <R alias="PassiveRates_trans" id="2765" />
      </ReferenceList>
    </ExplicitFormula>
    <ExplicitFormula id="2768">
      <Equation>min(Solubility/MW ; M/Liquid)</Equation>
      <ReferenceList>
        <R alias="M" id="2731" />
        <R alias="Solubility" id="2734" />
        <R alias="MW" id="2101" />
        <R alias="Liquid" id="2660" />
      </ReferenceList>
    </ExplicitFormula>
    <ExplicitFormula id="2770">
      <Equation>OralDrugMass&gt;0.0 ?  MassAbsorbed/OralDrugMass : 0</Equation>
      <ReferenceList>
        <R alias="MassAbsorbed" id="2761" />
        <R alias="OralDrugMass" id="2237" />
      </ReferenceList>
    </ExplicitFormula>
    <ExplicitFormula id="2773">
      <Equation>V&gt;0 ? M/V : 0</Equation>
      <ReferenceList>
        <R alias="M" id="2771" />
        <R alias="V" id="2654" />
      </ReferenceList>
    </ExplicitFormula>
    <ExplicitFormula id="2775">
      <Equation>M/TotalDrugMass</Equation>
      <ReferenceList>
        <R alias="M" id="2771" />
        <R alias="TotalDrugMass" id="202" />
      </ReferenceList>
    </ExplicitFormula>
    <ExplicitFormula id="2778">
      <Equation>-(CP * kcat * V * K_water * C / (Km + K_water * C))</Equation>
      <ReferenceList>
        <R alias="V" id="2654" />
        <R alias="CP" id="2727" />
        <R alias="C" id="2732" />
        <R alias="K_water" id="2760" />
        <R alias="kcat" id="2776" />
        <R alias="Km" id="2777" />
      </ReferenceList>
    </ExplicitFormula>
    <ExplicitFormula id="2779">
      <Equation>CP * kcat * V * K_water * C / (Km + K_water * C)</Equation>
      <ReferenceList>
        <R alias="V" id="2654" />
        <R alias="CP" id="2727" />
        <R alias="C" id="2732" />
        <R alias="K_water" id="2760" />
        <R alias="kcat" id="2776" />
        <R alias="Km" id="2777" />
      </ReferenceList>
    </ExplicitFormula>
    <ExplicitFormula id="2781">
      <Equation>kcat * kcat_interaction_factor</Equation>
      <ReferenceList>
        <R alias="kcat_interaction_factor" id="2780" />
        <R alias="kcat" id="209" />
      </ReferenceList>
    </ExplicitFormula>
    <ExplicitFormula id="2783">
      <Equation>Km * Km_interaction_factor</Equation>
      <ReferenceList>
        <R alias="Km_interaction_factor" id="2782" />
        <R alias="Km" id="212" />
      </ReferenceList>
    </ExplicitFormula>
    <ExplicitFormula id="2788">
      <Equation>PI*(r1*r1+r1*r2+r2*r2)/3*L</Equation>
      <ReferenceList>
        <R alias="r2" id="2785" />
        <R alias="L" id="2786" />
        <R alias="r1" id="2787" />
      </ReferenceList>
    </ExplicitFormula>
    <ExplicitFormula id="2793">
      <Equation>(k_p*alpha_p*V_p+inflow-k*alpha*V)/(alpha*V)</Equation>
      <ReferenceList>
        <R alias="alpha" id="2790" />
        <R alias="k" id="2791" />
        <R alias="inflow" id="2792" />
        <R alias="V" id="2784" />
        <R alias="alpha_p" id="2661" />
        <R alias="k_p" id="2677" />
        <R alias="V_p" id="2654" />
      </ReferenceList>
    </ExplicitFormula>
    <ExplicitFormula id="2796">
      <Equation>r2_p0 + Height*r2_p1</Equation>
      <ReferenceList>
        <R alias="Height" id="64" />
        <R alias="r2_p0" id="2794" />
        <R alias="r2_p1" id="2795" />
      </ReferenceList>
    </ExplicitFormula>
    <ExplicitFormula id="2800">
      <Equation>Ageom*AeffFactor*AeffVariabilityFactor</Equation>
      <ReferenceList>
        <R alias="AeffFactor" id="2798" />
        <R alias="Ageom" id="2799" />
        <R alias="AeffVariabilityFactor" id="1979" />
      </ReferenceList>
    </ExplicitFormula>
    <ExplicitFormula id="2802">
      <Equation>(FillLevel&lt;0.9?1:1/(1+exp((FillLevel-1)/0.01)))</Equation>
      <ReferenceList>
        <R alias="FillLevel" id="2801" />
      </ReferenceList>
    </ExplicitFormula>
    <ExplicitFormula id="2804">
      <Equation>Liquid/V</Equation>
      <ReferenceList>
        <R alias="Liquid" id="2803" />
        <R alias="V" id="2784" />
      </ReferenceList>
    </ExplicitFormula>
    <ExplicitFormula id="2805">
      <Equation>PI*(r1+r2)*L</Equation>
      <ReferenceList>
        <R alias="r2" id="2785" />
        <R alias="L" id="2786" />
        <R alias="r1" id="2787" />
      </ReferenceList>
    </ExplicitFormula>
    <ExplicitFormula id="2808">
      <Equation>LuminalVelocity/LITT_fact</Equation>
      <ReferenceList>
        <R alias="LuminalVelocity" id="2806" />
        <R alias="LITT_fact" id="2807" />
      </ReferenceList>
    </ExplicitFormula>
    <ExplicitFormula id="2811">
      <Equation>L_p0 + Height*L_p1</Equation>
      <ReferenceList>
        <R alias="Height" id="64" />
        <R alias="L_p0" id="2809" />
        <R alias="L_p1" id="2810" />
      </ReferenceList>
    </ExplicitFormula>
    <ExplicitFormula id="2812">
      <Equation>V*SteadyStateFillLevel</Equation>
      <ReferenceList>
        <R alias="SteadyStateFillLevel" id="2790" />
        <R alias="V" id="2784" />
      </ReferenceList>
    </ExplicitFormula>
    <ExplicitFormula id="2814">
      <Equation>OralApplicationsEnabled ? LT_lil - LT_cae + Inflow*FillLevelFlag - Outflow*Liquid : 0</Equation>
      <ReferenceList>
        <R alias="Outflow" id="2789" />
        <R alias="FillLevelFlag" id="2679" />
        <R alias="Liquid" id="2803" />
        <R alias="LT_cae" id="2813" />
        <R alias="Inflow" id="2792" />
        <R alias="LT_lil" id="2664" />
        <R alias="OralApplicationsEnabled" id="1977" />
      </ReferenceList>
    </ExplicitFormula>
    <ExplicitFormula id="2816">
      <Equation>w*Liquid*FillLevelFlagNext</Equation>
      <ReferenceList>
        <R alias="w" id="2791" />
        <R alias="Liquid" id="2803" />
        <R alias="FillLevelFlagNext" id="2815" />
      </ReferenceList>
    </ExplicitFormula>
    <ExplicitFormula id="2819">
      <Equation>r1_p0 + Height*r1_p1</Equation>
      <ReferenceList>
        <R alias="Height" id="64" />
        <R alias="r1_p0" id="2817" />
        <R alias="r1_p1" id="2818" />
      </ReferenceList>
    </ExplicitFormula>
    <ExplicitFormula id="2820">
      <Equation>0*V</Equation>
      <ReferenceList>
        <R alias="V" id="2784" />
      </ReferenceList>
    </ExplicitFormula>
    <ExplicitFormula id="2825">
      <Equation>Thickness_p1 + Thickness_p2*(1-exp(Thickness_p3*Height))</Equation>
      <ReferenceList>
        <R alias="Height" id="64" />
        <R alias="Thickness_p1" id="2822" />
        <R alias="Thickness_p2" id="2823" />
        <R alias="Thickness_p3" id="2824" />
      </ReferenceList>
    </ExplicitFormula>
    <ExplicitFormula id="2827">
      <Equation>Volume</Equation>
      <ReferenceList>
        <R alias="Volume" id="2784" />
      </ReferenceList>
    </ExplicitFormula>
    <ExplicitFormula id="2830">
      <Equation>V_Intestine * 0.08470588</Equation>
      <ReferenceList>
        <R alias="V_Intestine" id="2829" />
      </ReferenceList>
    </ExplicitFormula>
    <ExplicitFormula id="2833">
      <Equation>1.8</Equation>
    </ExplicitFormula>
    <ExplicitFormula id="2836">
      <Equation>M_0</Equation>
      <ReferenceList>
        <R alias="M_0" id="2835" />
      </ReferenceList>
    </ExplicitFormula>
    <ExplicitFormula id="2839">
      <Equation>rel_exp_out * AF * f_onto * ProteinContainerVolume</Equation>
      <ReferenceList>
        <R alias="f_onto" id="2837" />
        <R alias="rel_exp_out" id="2838" />
        <R alias="AF" id="144" />
        <R alias="ProteinContainerVolume" id="2826" />
      </ReferenceList>
    </ExplicitFormula>
    <ExplicitFormula id="2842">
      <Equation>ln(2)/tHalf</Equation>
      <ReferenceList>
        <R alias="tHalf" id="2841" />
      </ReferenceList>
    </ExplicitFormula>
    <ExplicitFormula id="2844">
      <Equation>rel_exp_norm</Equation>
      <ReferenceList>
        <R alias="rel_exp_norm" id="2843" />
      </ReferenceList>
    </ExplicitFormula>
    <ExplicitFormula id="2847">
      <Equation>V&gt;0 ? M/V : 0</Equation>
      <ReferenceList>
        <R alias="M" id="2834" />
        <R alias="V" id="2784" />
      </ReferenceList>
    </ExplicitFormula>
    <ExplicitFormula id="2848">
      <Equation>f_onto</Equation>
      <ReferenceList>
        <R alias="f_onto" id="2040" />
      </ReferenceList>
    </ExplicitFormula>
    <ExplicitFormula id="2849">
      <Equation>tHalf</Equation>
      <ReferenceList>
        <R alias="tHalf" id="2038" />
      </ReferenceList>
    </ExplicitFormula>
    <ExplicitFormula id="2852">
      <Equation>M_0</Equation>
      <ReferenceList>
        <R alias="M_0" id="2851" />
      </ReferenceList>
    </ExplicitFormula>
    <ExplicitFormula id="2855">
      <Equation>rel_exp_out * AF * f_onto * ProteinContainerVolume</Equation>
      <ReferenceList>
        <R alias="f_onto" id="2853" />
        <R alias="rel_exp_out" id="2854" />
        <R alias="AF" id="169" />
        <R alias="ProteinContainerVolume" id="2826" />
      </ReferenceList>
    </ExplicitFormula>
    <ExplicitFormula id="2858">
      <Equation>ln(2)/tHalf</Equation>
      <ReferenceList>
        <R alias="tHalf" id="2857" />
      </ReferenceList>
    </ExplicitFormula>
    <ExplicitFormula id="2860">
      <Equation>rel_exp_norm</Equation>
      <ReferenceList>
        <R alias="rel_exp_norm" id="2859" />
      </ReferenceList>
    </ExplicitFormula>
    <ExplicitFormula id="2863">
      <Equation>V&gt;0 ? M/V : 0</Equation>
      <ReferenceList>
        <R alias="M" id="2850" />
        <R alias="V" id="2784" />
      </ReferenceList>
    </ExplicitFormula>
    <ExplicitFormula id="2864">
      <Equation>f_onto</Equation>
      <ReferenceList>
        <R alias="f_onto" id="2058" />
      </ReferenceList>
    </ExplicitFormula>
    <ExplicitFormula id="2865">
      <Equation>tHalf</Equation>
      <ReferenceList>
        <R alias="tHalf" id="2056" />
      </ReferenceList>
    </ExplicitFormula>
    <ExplicitFormula id="2868">
      <Equation>V&gt;0 ? M/V : 0</Equation>
      <ReferenceList>
        <R alias="M" id="2866" />
        <R alias="V" id="2784" />
      </ReferenceList>
    </ExplicitFormula>
    <ExplicitFormula id="2873">
      <Equation>F1*F2*F3</Equation>
      <ReferenceList>
        <R alias="F1" id="2870" />
        <R alias="F2" id="2871" />
        <R alias="F3" id="2872" />
      </ReferenceList>
    </ExplicitFormula>
    <ExplicitFormula id="2879">
      <Equation>PassiveRates_para+PassiveRates_trans-(ActiveRates_para+ActiveRates_trans)</Equation>
      <ReferenceList>
        <R alias="ActiveRates_para" id="2875" />
        <R alias="ActiveRates_trans" id="2876" />
        <R alias="PassiveRates_para" id="2877" />
        <R alias="PassiveRates_trans" id="2878" />
      </ReferenceList>
    </ExplicitFormula>
    <ExplicitFormula id="2881">
      <Equation>CT0 != CT_NEUTRAL ?  1/(1+10^(CT0*(pKa_0-pH))) : 1</Equation>
      <ReferenceList>
        <R alias="CT0" id="2072" />
        <R alias="CT_NEUTRAL" id="2091" />
        <R alias="pKa_0" id="2096" />
        <R alias="pH" id="2832" />
      </ReferenceList>
    </ExplicitFormula>
    <ExplicitFormula id="2882">
      <Equation>CT2 != CT_NEUTRAL ?  1/(1+10^(CT2*(pKa_2-pH))) : 1</Equation>
      <ReferenceList>
        <R alias="CT2" id="2074" />
        <R alias="CT_NEUTRAL" id="2091" />
        <R alias="pKa_2" id="2092" />
        <R alias="pH" id="2832" />
      </ReferenceList>
    </ExplicitFormula>
    <ExplicitFormula id="2884">
      <Equation>(1-F1)*F2*F3</Equation>
      <ReferenceList>
        <R alias="F1" id="2870" />
        <R alias="F2" id="2871" />
        <R alias="F3" id="2872" />
      </ReferenceList>
    </ExplicitFormula>
    <ExplicitFormula id="2886">
      <Equation>F1*(1-F2)*F3</Equation>
      <ReferenceList>
        <R alias="F1" id="2870" />
        <R alias="F2" id="2871" />
        <R alias="F3" id="2872" />
      </ReferenceList>
    </ExplicitFormula>
    <ExplicitFormula id="2888">
      <Equation>F1*F2*(1-F3)</Equation>
      <ReferenceList>
        <R alias="F1" id="2870" />
        <R alias="F2" id="2871" />
        <R alias="F3" id="2872" />
      </ReferenceList>
    </ExplicitFormula>
    <ExplicitFormula id="2890">
      <Equation>(1-F1)*(1-F2)*F3</Equation>
      <ReferenceList>
        <R alias="F1" id="2870" />
        <R alias="F2" id="2871" />
        <R alias="F3" id="2872" />
      </ReferenceList>
    </ExplicitFormula>
    <ExplicitFormula id="2892">
      <Equation>(1-F1)*F2*(1-F3)</Equation>
      <ReferenceList>
        <R alias="F1" id="2870" />
        <R alias="F2" id="2871" />
        <R alias="F3" id="2872" />
      </ReferenceList>
    </ExplicitFormula>
    <ExplicitFormula id="2894">
      <Equation>F1*(1-F2)*(1-F3)</Equation>
      <ReferenceList>
        <R alias="F1" id="2870" />
        <R alias="F2" id="2871" />
        <R alias="F3" id="2872" />
      </ReferenceList>
    </ExplicitFormula>
    <ExplicitFormula id="2896">
      <Equation>(1-F1)*(1-F2)*(1-F3)</Equation>
      <ReferenceList>
        <R alias="F1" id="2870" />
        <R alias="F2" id="2871" />
        <R alias="F3" id="2872" />
      </ReferenceList>
    </ExplicitFormula>
    <ExplicitFormula id="2899">
      <Equation>Solubility * Solubility_pKa_REFpH_Factor / Solubility_pKa_pH_Factor</Equation>
      <ReferenceList>
        <R alias="Solubility_pKa_pH_Factor" id="2898" />
        <R alias="Solubility" id="2082" />
        <R alias="Solubility_pKa_REFpH_Factor" id="2083" />
      </ReferenceList>
    </ExplicitFormula>
    <ExplicitFormula id="2900">
      <Equation>K1+K2/base^(CT0^2)+K3/base^(CT1^2)+K4/base^(CT2^2)+K5/base^max(CT0+CT1;-CT0-CT1)+K6/base^max(CT0+CT2;-CT0-CT2)+K7/base^max(CT1+CT2;-CT1-CT2)+K8/base^max(CT0+CT1+CT2;-CT0-CT1-CT2)</Equation>
      <ReferenceList>
        <R alias="K1" id="2869" />
        <R alias="K2" id="2883" />
        <R alias="K3" id="2885" />
        <R alias="K4" id="2887" />
        <R alias="K5" id="2889" />
        <R alias="K6" id="2891" />
        <R alias="K7" id="2893" />
        <R alias="K8" id="2895" />
        <R alias="CT0" id="2072" />
        <R alias="CT1" id="2073" />
        <R alias="CT2" id="2074" />
        <R alias="base" id="2075" />
      </ReferenceList>
    </ExplicitFormula>
    <ExplicitFormula id="2901">
      <Equation>CT1 != CT_NEUTRAL ?  1/(1+10^(CT1*(pKa_1-pH))) : 1</Equation>
      <ReferenceList>
        <R alias="CT1" id="2073" />
        <R alias="CT_NEUTRAL" id="2091" />
        <R alias="pKa_1" id="2094" />
        <R alias="pH" id="2832" />
      </ReferenceList>
    </ExplicitFormula>
    <ExplicitFormula id="2903">
      <Equation>min(Solubility/MW ; M/Liquid)</Equation>
      <ReferenceList>
        <R alias="M" id="2866" />
        <R alias="Solubility" id="2897" />
        <R alias="MW" id="2101" />
        <R alias="Liquid" id="2803" />
      </ReferenceList>
    </ExplicitFormula>
    <ExplicitFormula id="2905">
      <Equation>OralDrugMass&gt;0.0 ?  MassAbsorbed/OralDrugMass : 0</Equation>
      <ReferenceList>
        <R alias="MassAbsorbed" id="2874" />
        <R alias="OralDrugMass" id="2237" />
      </ReferenceList>
    </ExplicitFormula>
    <ExplicitFormula id="2908">
      <Equation>V&gt;0 ? M/V : 0</Equation>
      <ReferenceList>
        <R alias="M" id="2906" />
        <R alias="V" id="2784" />
      </ReferenceList>
    </ExplicitFormula>
    <ExplicitFormula id="2910">
      <Equation>M/TotalDrugMass</Equation>
      <ReferenceList>
        <R alias="M" id="2906" />
        <R alias="TotalDrugMass" id="202" />
      </ReferenceList>
    </ExplicitFormula>
    <ExplicitFormula id="2913">
      <Equation>-(CP * kcat * V * K_water * C / (Km + K_water * C))</Equation>
      <ReferenceList>
        <R alias="V" id="2784" />
        <R alias="CP" id="2862" />
        <R alias="C" id="2867" />
        <R alias="K_water" id="2880" />
        <R alias="kcat" id="2911" />
        <R alias="Km" id="2912" />
      </ReferenceList>
    </ExplicitFormula>
    <ExplicitFormula id="2914">
      <Equation>CP * kcat * V * K_water * C / (Km + K_water * C)</Equation>
      <ReferenceList>
        <R alias="V" id="2784" />
        <R alias="CP" id="2862" />
        <R alias="C" id="2867" />
        <R alias="K_water" id="2880" />
        <R alias="kcat" id="2911" />
        <R alias="Km" id="2912" />
      </ReferenceList>
    </ExplicitFormula>
    <ExplicitFormula id="2916">
      <Equation>kcat * kcat_interaction_factor</Equation>
      <ReferenceList>
        <R alias="kcat_interaction_factor" id="2915" />
        <R alias="kcat" id="209" />
      </ReferenceList>
    </ExplicitFormula>
    <ExplicitFormula id="2918">
      <Equation>Km * Km_interaction_factor</Equation>
      <ReferenceList>
        <R alias="Km_interaction_factor" id="2917" />
        <R alias="Km" id="212" />
      </ReferenceList>
    </ExplicitFormula>
    <ExplicitFormula id="2923">
      <Equation>Thickness_p1 + Thickness_p2*(1-exp(Thickness_p3*Height))</Equation>
      <ReferenceList>
        <R alias="Height" id="64" />
        <R alias="Thickness_p1" id="2920" />
        <R alias="Thickness_p2" id="2921" />
        <R alias="Thickness_p3" id="2922" />
      </ReferenceList>
    </ExplicitFormula>
    <ExplicitFormula id="2928">
      <Equation>PI*(r1*r1+r1*r2+r2*r2)/3*L</Equation>
      <ReferenceList>
        <R alias="r2" id="2925" />
        <R alias="L" id="2926" />
        <R alias="r1" id="2927" />
      </ReferenceList>
    </ExplicitFormula>
    <ExplicitFormula id="2930">
      <Equation>V_Intestine * 0.15529412</Equation>
      <ReferenceList>
        <R alias="V_Intestine" id="2829" />
      </ReferenceList>
    </ExplicitFormula>
    <ExplicitFormula id="2932">
      <Equation>Volume</Equation>
      <ReferenceList>
        <R alias="Volume" id="2924" />
      </ReferenceList>
    </ExplicitFormula>
    <ExplicitFormula id="2935">
      <Equation>r1_p0 + Height*r1_p1</Equation>
      <ReferenceList>
        <R alias="Height" id="64" />
        <R alias="r1_p0" id="2933" />
        <R alias="r1_p1" id="2934" />
      </ReferenceList>
    </ExplicitFormula>
    <ExplicitFormula id="2940">
      <Equation>w*Liquid*FillLevelFlagNext</Equation>
      <ReferenceList>
        <R alias="w" id="2937" />
        <R alias="Liquid" id="2938" />
        <R alias="FillLevelFlagNext" id="2939" />
      </ReferenceList>
    </ExplicitFormula>
    <ExplicitFormula id="2942">
      <Equation>0.00098426*V</Equation>
      <ReferenceList>
        <R alias="V" id="2924" />
      </ReferenceList>
    </ExplicitFormula>
    <ExplicitFormula id="2945">
      <Equation>r2_p0 + Height*r2_p1</Equation>
      <ReferenceList>
        <R alias="Height" id="64" />
        <R alias="r2_p0" id="2943" />
        <R alias="r2_p1" id="2944" />
      </ReferenceList>
    </ExplicitFormula>
    <ExplicitFormula id="2947">
      <Equation>V*SteadyStateFillLevel</Equation>
      <ReferenceList>
        <R alias="SteadyStateFillLevel" id="2946" />
        <R alias="V" id="2924" />
      </ReferenceList>
    </ExplicitFormula>
    <ExplicitFormula id="2949">
      <Equation>OralApplicationsEnabled ? LT_cae - LT_colasc + Inflow*FillLevelFlag - Outflow*Liquid : 0</Equation>
      <ReferenceList>
        <R alias="Outflow" id="2948" />
        <R alias="FillLevelFlag" id="2815" />
        <R alias="Liquid" id="2938" />
        <R alias="LT_colasc" id="2936" />
        <R alias="Inflow" id="2941" />
        <R alias="LT_cae" id="2813" />
        <R alias="OralApplicationsEnabled" id="1977" />
      </ReferenceList>
    </ExplicitFormula>
    <ExplicitFormula id="2952">
      <Equation>L_p0 + Height*L_p1</Equation>
      <ReferenceList>
        <R alias="Height" id="64" />
        <R alias="L_p0" id="2950" />
        <R alias="L_p1" id="2951" />
      </ReferenceList>
    </ExplicitFormula>
    <ExplicitFormula id="2954">
      <Equation>LuminalVelocity/LITT_fact</Equation>
      <ReferenceList>
        <R alias="LuminalVelocity" id="2953" />
        <R alias="LITT_fact" id="2807" />
      </ReferenceList>
    </ExplicitFormula>
    <ExplicitFormula id="2956">
      <Equation>PI*(r1+r2)*L</Equation>
      <ReferenceList>
        <R alias="r2" id="2925" />
        <R alias="L" id="2926" />
        <R alias="r1" id="2927" />
      </ReferenceList>
    </ExplicitFormula>
    <ExplicitFormula id="2958">
      <Equation>Liquid/V</Equation>
      <ReferenceList>
        <R alias="Liquid" id="2938" />
        <R alias="V" id="2924" />
      </ReferenceList>
    </ExplicitFormula>
    <ExplicitFormula id="2961">
      <Equation>Ageom*AeffFactor*AeffVariabilityFactor</Equation>
      <ReferenceList>
        <R alias="AeffFactor" id="2960" />
        <R alias="Ageom" id="2955" />
        <R alias="AeffVariabilityFactor" id="1979" />
      </ReferenceList>
    </ExplicitFormula>
    <ExplicitFormula id="2962">
      <Equation>(k_p*alpha_p*V_p+inflow-k*alpha*V)/(alpha*V)</Equation>
      <ReferenceList>
        <R alias="alpha" id="2946" />
        <R alias="k" id="2937" />
        <R alias="inflow" id="2941" />
        <R alias="V" id="2924" />
        <R alias="alpha_p" id="2790" />
        <R alias="k_p" id="2791" />
        <R alias="V_p" id="2784" />
      </ReferenceList>
    </ExplicitFormula>
    <ExplicitFormula id="2963">
      <Equation>(FillLevel&lt;0.9?1:1/(1+exp((FillLevel-1)/0.01)))</Equation>
      <ReferenceList>
        <R alias="FillLevel" id="2957" />
      </ReferenceList>
    </ExplicitFormula>
    <ExplicitFormula id="2966">
      <Equation>2.5</Equation>
    </ExplicitFormula>
    <ExplicitFormula id="2969">
      <Equation>M_0</Equation>
      <ReferenceList>
        <R alias="M_0" id="2968" />
      </ReferenceList>
    </ExplicitFormula>
    <ExplicitFormula id="2972">
      <Equation>rel_exp_out * AF * f_onto * ProteinContainerVolume</Equation>
      <ReferenceList>
        <R alias="f_onto" id="2970" />
        <R alias="rel_exp_out" id="2971" />
        <R alias="AF" id="144" />
        <R alias="ProteinContainerVolume" id="2931" />
      </ReferenceList>
    </ExplicitFormula>
    <ExplicitFormula id="2975">
      <Equation>ln(2)/tHalf</Equation>
      <ReferenceList>
        <R alias="tHalf" id="2974" />
      </ReferenceList>
    </ExplicitFormula>
    <ExplicitFormula id="2977">
      <Equation>rel_exp_norm</Equation>
      <ReferenceList>
        <R alias="rel_exp_norm" id="2976" />
      </ReferenceList>
    </ExplicitFormula>
    <ExplicitFormula id="2980">
      <Equation>V&gt;0 ? M/V : 0</Equation>
      <ReferenceList>
        <R alias="M" id="2967" />
        <R alias="V" id="2924" />
      </ReferenceList>
    </ExplicitFormula>
    <ExplicitFormula id="2981">
      <Equation>tHalf</Equation>
      <ReferenceList>
        <R alias="tHalf" id="2038" />
      </ReferenceList>
    </ExplicitFormula>
    <ExplicitFormula id="2982">
      <Equation>f_onto</Equation>
      <ReferenceList>
        <R alias="f_onto" id="2040" />
      </ReferenceList>
    </ExplicitFormula>
    <ExplicitFormula id="2985">
      <Equation>M_0</Equation>
      <ReferenceList>
        <R alias="M_0" id="2984" />
      </ReferenceList>
    </ExplicitFormula>
    <ExplicitFormula id="2988">
      <Equation>rel_exp_out * AF * f_onto * ProteinContainerVolume</Equation>
      <ReferenceList>
        <R alias="f_onto" id="2986" />
        <R alias="rel_exp_out" id="2987" />
        <R alias="AF" id="169" />
        <R alias="ProteinContainerVolume" id="2931" />
      </ReferenceList>
    </ExplicitFormula>
    <ExplicitFormula id="2991">
      <Equation>ln(2)/tHalf</Equation>
      <ReferenceList>
        <R alias="tHalf" id="2990" />
      </ReferenceList>
    </ExplicitFormula>
    <ExplicitFormula id="2993">
      <Equation>rel_exp_norm</Equation>
      <ReferenceList>
        <R alias="rel_exp_norm" id="2992" />
      </ReferenceList>
    </ExplicitFormula>
    <ExplicitFormula id="2996">
      <Equation>V&gt;0 ? M/V : 0</Equation>
      <ReferenceList>
        <R alias="M" id="2983" />
        <R alias="V" id="2924" />
      </ReferenceList>
    </ExplicitFormula>
    <ExplicitFormula id="2997">
      <Equation>tHalf</Equation>
      <ReferenceList>
        <R alias="tHalf" id="2056" />
      </ReferenceList>
    </ExplicitFormula>
    <ExplicitFormula id="2998">
      <Equation>f_onto</Equation>
      <ReferenceList>
        <R alias="f_onto" id="2058" />
      </ReferenceList>
    </ExplicitFormula>
    <ExplicitFormula id="3001">
      <Equation>V&gt;0 ? M/V : 0</Equation>
      <ReferenceList>
        <R alias="M" id="2999" />
        <R alias="V" id="2924" />
      </ReferenceList>
    </ExplicitFormula>
    <ExplicitFormula id="3007">
      <Equation>PassiveRates_para+PassiveRates_trans-(ActiveRates_para+ActiveRates_trans)</Equation>
      <ReferenceList>
        <R alias="ActiveRates_para" id="3003" />
        <R alias="ActiveRates_trans" id="3004" />
        <R alias="PassiveRates_para" id="3005" />
        <R alias="PassiveRates_trans" id="3006" />
      </ReferenceList>
    </ExplicitFormula>
    <ExplicitFormula id="3012">
      <Equation>(1-F1)*(1-F2)*(1-F3)</Equation>
      <ReferenceList>
        <R alias="F1" id="3009" />
        <R alias="F2" id="3010" />
        <R alias="F3" id="3011" />
      </ReferenceList>
    </ExplicitFormula>
    <ExplicitFormula id="3013">
      <Equation>CT0 != CT_NEUTRAL ?  1/(1+10^(CT0*(pKa_0-pH))) : 1</Equation>
      <ReferenceList>
        <R alias="CT0" id="2072" />
        <R alias="CT_NEUTRAL" id="2091" />
        <R alias="pKa_0" id="2096" />
        <R alias="pH" id="2964" />
      </ReferenceList>
    </ExplicitFormula>
[truncated: 2,601,204 more chars]
