# Supplementary material for: A Comparative Analysis of Drug-Induced Hepatotoxicity in Clinically Relevant Situations
Source: PLoS Comput Biol. 2017 Feb 2;13(2):e1005280. doi: 10.1371/journal.pcbi.1005280 (PMC5289425; doi:10.1371/journal.pcbi.1005280)
Supplement: S1 Model Files — (ZIP) [file pcbi.1005280.s019.zip › ery_ref_iv_500mg.xml]

<?xml version="1.0" encoding="utf-8"?>
<Simulation objectPathDelimiter="|" version="4" xmlns="http://www.systems-biology.com">
  <ObserverList>
    <Observer id="109" entityId="bF4mDrgWNEqGeNgS6im2dw" name="Blood Cells" path="ery_ref_iv_500mg|Organism|PeripheralVenousBlood|erythromycin_base|Blood Cells" unit="µmol/l" persistable="0" formulaId="120" />
    <Observer id="121" entityId="9mTG1gQJk0ePuQLcIynfRA" name="Plasma (Peripheral Venous Blood)" path="ery_ref_iv_500mg|Organism|PeripheralVenousBlood|erythromycin_base|Plasma (Peripheral Venous Blood)" unit="µmol/l" persistable="1" formulaId="127" />
    <Observer id="128" entityId="sg_QG1gjNUKyqqz3D7DRsQ" name="Plasma Unbound (Peripheral Venous Blood)" path="ery_ref_iv_500mg|Organism|PeripheralVenousBlood|erythromycin_base|Plasma Unbound (Peripheral Venous Blood)" unit="µmol/l" persistable="0" formulaId="130" />
    <Observer id="131" entityId="Yy4UEMzbaEyAKX9nTzoi2g" name="Whole Blood (Peripheral Venous Blood)" path="ery_ref_iv_500mg|Organism|PeripheralVenousBlood|erythromycin_base|Whole Blood (Peripheral Venous Blood)" unit="µmol/l" persistable="0" formulaId="132" />
    <Observer id="147" entityId="7KnZ-wBjfEO8BYLICMGSuQ" name="Concentration in container" path="ery_ref_iv_500mg|Organism|VenousBlood|Plasma|erythromycin_base|Concentration in container" unit="µmol/l" persistable="1" formulaId="148" />
    <Observer id="149" entityId="cP7NO5Tpi0KDmOE-oRTKEA" name="Plasma Unbound" path="ery_ref_iv_500mg|Organism|VenousBlood|Plasma|erythromycin_base|Plasma Unbound" unit="µmol/l" persistable="0" formulaId="150" />
    <Observer id="167" entityId="A1c8EeCNbUya16bBPJyTpg" name="Concentration in container" path="ery_ref_iv_500mg|Organism|VenousBlood|Plasma|CYP3A4|Concentration in container" unit="µmol/l" persistable="0" formulaId="168" />
    <Observer id="185" entityId="tMmy7EH4YEiywQWZJdj_XQ" name="Concentration in container" path="ery_ref_iv_500mg|Organism|VenousBlood|Plasma|Cyp3a|Concentration in container" unit="µmol/l" persistable="0" formulaId="186" />
    <Observer id="203" entityId="VQLyI0TMcUWsMUF5yTHAgw" name="Concentration in container" path="ery_ref_iv_500mg|Organism|VenousBlood|Plasma|CYP3A4 1|Concentration in container" unit="µmol/l" persistable="0" formulaId="204" />
    <Observer id="208" entityId="bRQWgueKbk2FYoU32Zg-8g" name="Fraction of dose" path="ery_ref_iv_500mg|Organism|VenousBlood|Plasma|erythromycin_base-CYP3A4 Metabolite|Fraction of dose" persistable="0" formulaId="210" />
    <Observer id="225" entityId="vRDvtyWVA0WYQDUTT5sJPA" name="Concentration in container" path="ery_ref_iv_500mg|Organism|VenousBlood|BloodCells|erythromycin_base|Concentration in container" unit="µmol/l" persistable="0" formulaId="226" />
    <Observer id="241" entityId="i7-LcAXkLkKNaOjkxqCkNA" name="Concentration in container" path="ery_ref_iv_500mg|Organism|VenousBlood|BloodCells|CYP3A4|Concentration in container" unit="µmol/l" persistable="0" formulaId="242" />
    <Observer id="257" entityId="ltloPBkgBEK3B5YlW9iE3Q" name="Concentration in container" path="ery_ref_iv_500mg|Organism|VenousBlood|BloodCells|Cyp3a|Concentration in container" unit="µmol/l" persistable="0" formulaId="258" />
    <Observer id="273" entityId="JNcFjHVxmUSoWws45bVfRA" name="Concentration in container" path="ery_ref_iv_500mg|Organism|VenousBlood|BloodCells|CYP3A4 1|Concentration in container" unit="µmol/l" persistable="0" formulaId="274" />
    <Observer id="278" entityId="IE5qi0LnGkOTgAje0QHwlw" name="Fraction of dose" path="ery_ref_iv_500mg|Organism|VenousBlood|BloodCells|erythromycin_base-CYP3A4 Metabolite|Fraction of dose" persistable="0" formulaId="279" />
    <Observer id="282" entityId="_vBSIyVCX0qA_nQfQyZuJQ" name="Whole Blood" path="ery_ref_iv_500mg|Organism|VenousBlood|erythromycin_base|Whole Blood" unit="µmol/l" persistable="0" formulaId="283" />
    <Observer id="297" entityId="Vc4GR-jjbEKie6n6c_nZUw" name="Concentration in container" path="ery_ref_iv_500mg|Organism|ArterialBlood|Plasma|erythromycin_base|Concentration in container" unit="µmol/l" persistable="0" formulaId="298" />
    <Observer id="299" entityId="e9S1t8AtCECzllBV6kUzqw" name="Plasma Unbound" path="ery_ref_iv_500mg|Organism|ArterialBlood|Plasma|erythromycin_base|Plasma Unbound" unit="µmol/l" persistable="0" formulaId="300" />
    <Observer id="313" entityId="ZfQO0Jfzt0Sqlu7_2JO0QQ" name="Concentration in container" path="ery_ref_iv_500mg|Organism|ArterialBlood|Plasma|CYP3A4|Concentration in container" unit="µmol/l" persistable="0" formulaId="314" />
    <Observer id="327" entityId="Z3v0UkAtjkK9JPaY0hOaHw" name="Concentration in container" path="ery_ref_iv_500mg|Organism|ArterialBlood|Plasma|Cyp3a|Concentration in container" unit="µmol/l" persistable="0" formulaId="328" />
    <Observer id="341" entityId="ZIwvtx-BkkOMP96gZSlHPQ" name="Concentration in container" path="ery_ref_iv_500mg|Organism|ArterialBlood|Plasma|CYP3A4 1|Concentration in container" unit="µmol/l" persistable="0" formulaId="342" />
    <Observer id="346" entityId="n7Km-Tdx8kiwbKvWzjfNUg" name="Fraction of dose" path="ery_ref_iv_500mg|Organism|ArterialBlood|Plasma|erythromycin_base-CYP3A4 Metabolite|Fraction of dose" persistable="0" formulaId="347" />
    <Observer id="358" entityId="OAX439MJ4UCVm42j7ZjROQ" name="Concentration in container" path="ery_ref_iv_500mg|Organism|ArterialBlood|BloodCells|erythromycin_base|Concentration in container" unit="µmol/l" persistable="0" formulaId="359" />
    <Observer id="372" entityId="zPATQfPOL0CZ_9nVZtZSng" name="Concentration in container" path="ery_ref_iv_500mg|Organism|ArterialBlood|BloodCells|CYP3A4|Concentration in container" unit="µmol/l" persistable="0" formulaId="373" />
    <Observer id="386" entityId="K18XwjHui0SMq1SMAZbd3w" name="Concentration in container" path="ery_ref_iv_500mg|Organism|ArterialBlood|BloodCells|Cyp3a|Concentration in container" unit="µmol/l" persistable="0" formulaId="387" />
    <Observer id="400" entityId="IENOJ3nPrUe3KnILUk_Rkg" name="Concentration in container" path="ery_ref_iv_500mg|Organism|ArterialBlood|BloodCells|CYP3A4 1|Concentration in container" unit="µmol/l" persistable="0" formulaId="401" />
    <Observer id="405" entityId="5n_5Jbctuk2P-vql7JUz7A" name="Fraction of dose" path="ery_ref_iv_500mg|Organism|ArterialBlood|BloodCells|erythromycin_base-CYP3A4 Metabolite|Fraction of dose" persistable="0" formulaId="406" />
    <Observer id="409" entityId="ClmJ01_V4kOOFzCPzVeu2g" name="Whole Blood" path="ery_ref_iv_500mg|Organism|ArterialBlood|erythromycin_base|Whole Blood" unit="µmol/l" persistable="0" formulaId="410" />
    <Observer id="420" entityId="WroNjhaZ8kuYQLhgJD2Tog" name="Fraction excreted to bile" path="ery_ref_iv_500mg|Organism|Gallbladder|erythromycin_base|Fraction excreted to bile" persistable="0" formulaId="421" />
    <Observer id="470" entityId="MsAIUeDRmk-_GYKq2rlCAw" name="Concentration in container" path="ery_ref_iv_500mg|Organism|Bone|Plasma|erythromycin_base|Concentration in container" unit="µmol/l" persistable="0" formulaId="471" />
    <Observer id="484" entityId="PH2BX_BUIkSaEtzb6ff5Nw" name="Concentration in container" path="ery_ref_iv_500mg|Organism|Bone|Plasma|CYP3A4|Concentration in container" unit="µmol/l" persistable="0" formulaId="485" />
    <Observer id="498" entityId="NsYWaICG1EKuen5srkpnDQ" name="Concentration in container" path="ery_ref_iv_500mg|Organism|Bone|Plasma|Cyp3a|Concentration in container" unit="µmol/l" persistable="0" formulaId="499" />
    <Observer id="512" entityId="ZOCW18U5Xk2coMqUsj3twA" name="Concentration in container" path="ery_ref_iv_500mg|Organism|Bone|Plasma|CYP3A4 1|Concentration in container" unit="µmol/l" persistable="0" formulaId="513" />
    <Observer id="517" entityId="C0PRl8RAR0myQLwARbOftA" name="Fraction of dose" path="ery_ref_iv_500mg|Organism|Bone|Plasma|erythromycin_base-CYP3A4 Metabolite|Fraction of dose" persistable="0" formulaId="518" />
    <Observer id="529" entityId="L0WKbQAChkObe-5LXphrcw" name="Concentration in container" path="ery_ref_iv_500mg|Organism|Bone|BloodCells|erythromycin_base|Concentration in container" unit="µmol/l" persistable="0" formulaId="530" />
    <Observer id="543" entityId="IKUm-rnd6EGz5FIHEZXKYA" name="Concentration in container" path="ery_ref_iv_500mg|Organism|Bone|BloodCells|CYP3A4|Concentration in container" unit="µmol/l" persistable="0" formulaId="544" />
    <Observer id="557" entityId="O22LY0iCjEWLyKR-7yEqfA" name="Concentration in container" path="ery_ref_iv_500mg|Organism|Bone|BloodCells|Cyp3a|Concentration in container" unit="µmol/l" persistable="0" formulaId="558" />
    <Observer id="571" entityId="363MSWnk_UCZWKCjTIg_Hg" name="Concentration in container" path="ery_ref_iv_500mg|Organism|Bone|BloodCells|CYP3A4 1|Concentration in container" unit="µmol/l" persistable="0" formulaId="572" />
    <Observer id="576" entityId="DyHRmwSZxk2gSUdmPKJRbA" name="Fraction of dose" path="ery_ref_iv_500mg|Organism|Bone|BloodCells|erythromycin_base-CYP3A4 Metabolite|Fraction of dose" persistable="0" formulaId="577" />
    <Observer id="592" entityId="Zh7DADmYtECSDrL6d___8Q" name="Concentration in container" path="ery_ref_iv_500mg|Organism|Bone|Interstitial|erythromycin_base|Concentration in container" unit="µmol/l" persistable="0" formulaId="593" />
    <Observer id="605" entityId="A_sJ0dSMYk2MDjX4eigRJA" name="Concentration in container" path="ery_ref_iv_500mg|Organism|Bone|Intracellular|erythromycin_base|Concentration in container" unit="µmol/l" persistable="0" formulaId="606" />
    <Observer id="617" entityId="0oBMm38B5kCsb3imDXddiw" name="Concentration in container" path="ery_ref_iv_500mg|Organism|Bone|Intracellular|CYP3A4|Concentration in container" unit="µmol/l" persistable="0" formulaId="618" />
    <Observer id="629" entityId="4X_eCVKrfEaGjJi6Rs6s0w" name="Concentration in container" path="ery_ref_iv_500mg|Organism|Bone|Intracellular|Cyp3a|Concentration in container" unit="µmol/l" persistable="0" formulaId="630" />
    <Observer id="641" entityId="iddE2OwKp0-y7nKiGfvnOQ" name="Concentration in container" path="ery_ref_iv_500mg|Organism|Bone|Intracellular|CYP3A4 1|Concentration in container" unit="µmol/l" persistable="0" formulaId="642" />
    <Observer id="646" entityId="YsQiqTiv2UyA9cROVqhsow" name="Fraction of dose" path="ery_ref_iv_500mg|Organism|Bone|Intracellular|erythromycin_base-CYP3A4 Metabolite|Fraction of dose" persistable="0" formulaId="647" />
    <Observer id="650" entityId="n1GXTqk67UqCzT8mgwhiSw" name="Interstitial Unbound" path="ery_ref_iv_500mg|Organism|Bone|erythromycin_base|Interstitial Unbound" unit="µmol/l" persistable="0" formulaId="651" />
    <Observer id="652" entityId="c5-V422iLEe-N_2bLHWkfg" name="Intracellular Unbound" path="ery_ref_iv_500mg|Organism|Bone|erythromycin_base|Intracellular Unbound" unit="µmol/l" persistable="0" formulaId="653" />
    <Observer id="654" entityId="D5hDHRD1LUaGnVBewU0rvg" name="Tissue" path="ery_ref_iv_500mg|Organism|Bone|erythromycin_base|Tissue" unit="µmol/l" persistable="0" formulaId="655" />
    <Observer id="705" entityId="plA9OuNZ1U-XPb6cdC-GWQ" name="Concentration in container" path="ery_ref_iv_500mg|Organism|Brain|Plasma|erythromycin_base|Concentration in container" unit="µmol/l" persistable="0" formulaId="706" />
    <Observer id="719" entityId="oeDdwOXvkEmRiQgjDpoFKw" name="Concentration in container" path="ery_ref_iv_500mg|Organism|Brain|Plasma|CYP3A4|Concentration in container" unit="µmol/l" persistable="0" formulaId="720" />
    <Observer id="733" entityId="yurW4DRQ7UWfXYy4xxptjw" name="Concentration in container" path="ery_ref_iv_500mg|Organism|Brain|Plasma|Cyp3a|Concentration in container" unit="µmol/l" persistable="0" formulaId="734" />
    <Observer id="747" entityId="pkqopI5NiUGYtiT7be8sMg" name="Concentration in container" path="ery_ref_iv_500mg|Organism|Brain|Plasma|CYP3A4 1|Concentration in container" unit="µmol/l" persistable="0" formulaId="748" />
    <Observer id="752" entityId="_d7qgkAtp0W873lIGouLag" name="Fraction of dose" path="ery_ref_iv_500mg|Organism|Brain|Plasma|erythromycin_base-CYP3A4 Metabolite|Fraction of dose" persistable="0" formulaId="753" />
    <Observer id="765" entityId="WOP9etCQ_0aRtSgrFGz3Og" name="Concentration in container" path="ery_ref_iv_500mg|Organism|Brain|BloodCells|erythromycin_base|Concentration in container" unit="µmol/l" persistable="0" formulaId="766" />
    <Observer id="779" entityId="yXqbfXqzIEedDTtYdNC99w" name="Concentration in container" path="ery_ref_iv_500mg|Organism|Brain|BloodCells|CYP3A4|Concentration in container" unit="µmol/l" persistable="0" formulaId="780" />
    <Observer id="793" entityId="rB0DGxiHskCUxHpB_u3ZwA" name="Concentration in container" path="ery_ref_iv_500mg|Organism|Brain|BloodCells|Cyp3a|Concentration in container" unit="µmol/l" persistable="0" formulaId="794" />
    <Observer id="807" entityId="1XgRG0y_G0KMUhcuhTvCLQ" name="Concentration in container" path="ery_ref_iv_500mg|Organism|Brain|BloodCells|CYP3A4 1|Concentration in container" unit="µmol/l" persistable="0" formulaId="808" />
    <Observer id="812" entityId="5q5X1YdcU0emQSez_jh3Vw" name="Fraction of dose" path="ery_ref_iv_500mg|Organism|Brain|BloodCells|erythromycin_base-CYP3A4 Metabolite|Fraction of dose" persistable="0" formulaId="813" />
    <Observer id="828" entityId="ITa6dk5FKU664fdnBhHSLg" name="Concentration in container" path="ery_ref_iv_500mg|Organism|Brain|Interstitial|erythromycin_base|Concentration in container" unit="µmol/l" persistable="0" formulaId="829" />
    <Observer id="841" entityId="IXqopEvjp0-ybeo9ywAjFg" name="Concentration in container" path="ery_ref_iv_500mg|Organism|Brain|Intracellular|erythromycin_base|Concentration in container" unit="µmol/l" persistable="0" formulaId="842" />
    <Observer id="853" entityId="ehU9Wm3Mg0K-BCeBceyCnA" name="Concentration in container" path="ery_ref_iv_500mg|Organism|Brain|Intracellular|CYP3A4|Concentration in container" unit="µmol/l" persistable="0" formulaId="854" />
    <Observer id="865" entityId="5boaHhYxUkKoGHroczbP_A" name="Concentration in container" path="ery_ref_iv_500mg|Organism|Brain|Intracellular|Cyp3a|Concentration in container" unit="µmol/l" persistable="0" formulaId="866" />
    <Observer id="877" entityId="z1DynhLj4Eu_o9Jyp78raA" name="Concentration in container" path="ery_ref_iv_500mg|Organism|Brain|Intracellular|CYP3A4 1|Concentration in container" unit="µmol/l" persistable="0" formulaId="878" />
    <Observer id="882" entityId="KbbZyC4dOUKgWie9E9i1uA" name="Fraction of dose" path="ery_ref_iv_500mg|Organism|Brain|Intracellular|erythromycin_base-CYP3A4 Metabolite|Fraction of dose" persistable="0" formulaId="883" />
    <Observer id="886" entityId="3lQOqft9_UyUnoo2aMLP5Q" name="Interstitial Unbound" path="ery_ref_iv_500mg|Organism|Brain|erythromycin_base|Interstitial Unbound" unit="µmol/l" persistable="0" formulaId="887" />
    <Observer id="888" entityId="Qx5SOEjVDEanEzKUqzc_TA" name="Intracellular Unbound" path="ery_ref_iv_500mg|Organism|Brain|erythromycin_base|Intracellular Unbound" unit="µmol/l" persistable="0" formulaId="889" />
    <Observer id="890" entityId="sLNOGzy8nUm-YknWWFqC9A" name="Tissue" path="ery_ref_iv_500mg|Organism|Brain|erythromycin_base|Tissue" unit="µmol/l" persistable="0" formulaId="891" />
    <Observer id="953" entityId="sX9UIiC0aU-A1PFqWj7HTQ" name="Concentration in container" path="ery_ref_iv_500mg|Organism|Fat|Plasma|erythromycin_base|Concentration in container" unit="µmol/l" persistable="0" formulaId="954" />
    <Observer id="967" entityId="xbfDJskX90CkNiBK5FeTGw" name="Concentration in container" path="ery_ref_iv_500mg|Organism|Fat|Plasma|CYP3A4|Concentration in container" unit="µmol/l" persistable="0" formulaId="968" />
    <Observer id="981" entityId="XdriV8OSsU-yV3g0IZm_sA" name="Concentration in container" path="ery_ref_iv_500mg|Organism|Fat|Plasma|Cyp3a|Concentration in container" unit="µmol/l" persistable="0" formulaId="982" />
    <Observer id="995" entityId="YNyRv4CnSUGQSalzcQN2Kg" name="Concentration in container" path="ery_ref_iv_500mg|Organism|Fat|Plasma|CYP3A4 1|Concentration in container" unit="µmol/l" persistable="0" formulaId="996" />
    <Observer id="1000" entityId="zJmjc14YY0S6BjdJM-_KMA" name="Fraction of dose" path="ery_ref_iv_500mg|Organism|Fat|Plasma|erythromycin_base-CYP3A4 Metabolite|Fraction of dose" persistable="0" formulaId="1001" />
    <Observer id="1012" entityId="VUgzxXI4sEOJ2Cw1UpjNgA" name="Concentration in container" path="ery_ref_iv_500mg|Organism|Fat|BloodCells|erythromycin_base|Concentration in container" unit="µmol/l" persistable="0" formulaId="1013" />
    <Observer id="1026" entityId="u1qVEyd2d0iNBzgn4_Ra9g" name="Concentration in container" path="ery_ref_iv_500mg|Organism|Fat|BloodCells|CYP3A4|Concentration in container" unit="µmol/l" persistable="0" formulaId="1027" />
    <Observer id="1040" entityId="_G8mr1tB6E2rLqHVIWD75A" name="Concentration in container" path="ery_ref_iv_500mg|Organism|Fat|BloodCells|Cyp3a|Concentration in container" unit="µmol/l" persistable="0" formulaId="1041" />
    <Observer id="1054" entityId="s723rJWF0EWWqccU7DDZJA" name="Concentration in container" path="ery_ref_iv_500mg|Organism|Fat|BloodCells|CYP3A4 1|Concentration in container" unit="µmol/l" persistable="0" formulaId="1055" />
    <Observer id="1059" entityId="w0K4DfWCd02ptC5QrfgDkw" name="Fraction of dose" path="ery_ref_iv_500mg|Organism|Fat|BloodCells|erythromycin_base-CYP3A4 Metabolite|Fraction of dose" persistable="0" formulaId="1060" />
    <Observer id="1075" entityId="zOXhpIAkl0mR7UmJY5-_qA" name="Concentration in container" path="ery_ref_iv_500mg|Organism|Fat|Interstitial|erythromycin_base|Concentration in container" unit="µmol/l" persistable="0" formulaId="1076" />
    <Observer id="1088" entityId="UffpAPfPo0CPEcBhxbTSUQ" name="Concentration in container" path="ery_ref_iv_500mg|Organism|Fat|Intracellular|erythromycin_base|Concentration in container" unit="µmol/l" persistable="0" formulaId="1089" />
    <Observer id="1100" entityId="qfPUAlPR20CTdHB7W3pX4w" name="Concentration in container" path="ery_ref_iv_500mg|Organism|Fat|Intracellular|CYP3A4|Concentration in container" unit="µmol/l" persistable="0" formulaId="1101" />
    <Observer id="1112" entityId="eMIrVAD5_EaCIGVBooiQ2g" name="Concentration in container" path="ery_ref_iv_500mg|Organism|Fat|Intracellular|Cyp3a|Concentration in container" unit="µmol/l" persistable="0" formulaId="1113" />
    <Observer id="1124" entityId="M65v3XunAkeU3iQBx7UGoQ" name="Concentration in container" path="ery_ref_iv_500mg|Organism|Fat|Intracellular|CYP3A4 1|Concentration in container" unit="µmol/l" persistable="0" formulaId="1125" />
    <Observer id="1129" entityId="KS_ykaHOek-wiI74BOoEOA" name="Fraction of dose" path="ery_ref_iv_500mg|Organism|Fat|Intracellular|erythromycin_base-CYP3A4 Metabolite|Fraction of dose" persistable="0" formulaId="1130" />
    <Observer id="1133" entityId="7vDeMgvRcUqIW6i80xXzeA" name="Interstitial Unbound" path="ery_ref_iv_500mg|Organism|Fat|erythromycin_base|Interstitial Unbound" unit="µmol/l" persistable="0" formulaId="1134" />
    <Observer id="1135" entityId="N7fJB28jgEurtQbfqOIuBQ" name="Intracellular Unbound" path="ery_ref_iv_500mg|Organism|Fat|erythromycin_base|Intracellular Unbound" unit="µmol/l" persistable="0" formulaId="1136" />
    <Observer id="1137" entityId="xhm0iym0AUKLaDm0CltYcA" name="Tissue" path="ery_ref_iv_500mg|Organism|Fat|erythromycin_base|Tissue" unit="µmol/l" persistable="0" formulaId="1138" />
    <Observer id="1188" entityId="_LKXFB7pZkKTi25wtw_IbQ" name="Concentration in container" path="ery_ref_iv_500mg|Organism|Gonads|Plasma|erythromycin_base|Concentration in container" unit="µmol/l" persistable="0" formulaId="1189" />
    <Observer id="1202" entityId="Eq2fVf8RNEaGutTCZcGJZA" name="Concentration in container" path="ery_ref_iv_500mg|Organism|Gonads|Plasma|CYP3A4|Concentration in container" unit="µmol/l" persistable="0" formulaId="1203" />
    <Observer id="1216" entityId="fimtGp-MeEKfEoC-Oi0UaQ" name="Concentration in container" path="ery_ref_iv_500mg|Organism|Gonads|Plasma|Cyp3a|Concentration in container" unit="µmol/l" persistable="0" formulaId="1217" />
    <Observer id="1230" entityId="4afAO0eISEC1hVFmuBd3nQ" name="Concentration in container" path="ery_ref_iv_500mg|Organism|Gonads|Plasma|CYP3A4 1|Concentration in container" unit="µmol/l" persistable="0" formulaId="1231" />
    <Observer id="1235" entityId="dph4U41QJ0OG8tfL3oxH4A" name="Fraction of dose" path="ery_ref_iv_500mg|Organism|Gonads|Plasma|erythromycin_base-CYP3A4 Metabolite|Fraction of dose" persistable="0" formulaId="1236" />
    <Observer id="1248" entityId="xTb9q0UwX0Oijc9jL8FMDg" name="Concentration in container" path="ery_ref_iv_500mg|Organism|Gonads|BloodCells|erythromycin_base|Concentration in container" unit="µmol/l" persistable="0" formulaId="1249" />
    <Observer id="1262" entityId="MPKrdlQF4USfIPv-6xWy5A" name="Concentration in container" path="ery_ref_iv_500mg|Organism|Gonads|BloodCells|CYP3A4|Concentration in container" unit="µmol/l" persistable="0" formulaId="1263" />
    <Observer id="1276" entityId="f4eYHjPLRESl7yu9CulU7g" name="Concentration in container" path="ery_ref_iv_500mg|Organism|Gonads|BloodCells|Cyp3a|Concentration in container" unit="µmol/l" persistable="0" formulaId="1277" />
    <Observer id="1290" entityId="pwXa450DXk-VXcbyMsFOxA" name="Concentration in container" path="ery_ref_iv_500mg|Organism|Gonads|BloodCells|CYP3A4 1|Concentration in container" unit="µmol/l" persistable="0" formulaId="1291" />
    <Observer id="1295" entityId="1OaK4jKMbESqExw-dyQMeg" name="Fraction of dose" path="ery_ref_iv_500mg|Organism|Gonads|BloodCells|erythromycin_base-CYP3A4 Metabolite|Fraction of dose" persistable="0" formulaId="1296" />
    <Observer id="1311" entityId="yuUoXPL-30GTUCcm0Kmx5Q" name="Concentration in container" path="ery_ref_iv_500mg|Organism|Gonads|Interstitial|erythromycin_base|Concentration in container" unit="µmol/l" persistable="0" formulaId="1312" />
    <Observer id="1324" entityId="KwqbS0R7w0uHChan0pEUpA" name="Concentration in container" path="ery_ref_iv_500mg|Organism|Gonads|Intracellular|erythromycin_base|Concentration in container" unit="µmol/l" persistable="0" formulaId="1325" />
    <Observer id="1336" entityId="-HeGPiNAeUqywPFpf3GIYg" name="Concentration in container" path="ery_ref_iv_500mg|Organism|Gonads|Intracellular|CYP3A4|Concentration in container" unit="µmol/l" persistable="0" formulaId="1337" />
    <Observer id="1348" entityId="HttBO_JLEUGkxq3YiDHzUg" name="Concentration in container" path="ery_ref_iv_500mg|Organism|Gonads|Intracellular|Cyp3a|Concentration in container" unit="µmol/l" persistable="0" formulaId="1349" />
    <Observer id="1360" entityId="CLQnq2YRKk6I8rBMh12FQQ" name="Concentration in container" path="ery_ref_iv_500mg|Organism|Gonads|Intracellular|CYP3A4 1|Concentration in container" unit="µmol/l" persistable="0" formulaId="1361" />
    <Observer id="1365" entityId="mNtG-kkYNUaTZQmCaK-1JQ" name="Fraction of dose" path="ery_ref_iv_500mg|Organism|Gonads|Intracellular|erythromycin_base-CYP3A4 Metabolite|Fraction of dose" persistable="0" formulaId="1366" />
    <Observer id="1369" entityId="hQsMl21W90eQaDh0lfSGWQ" name="Interstitial Unbound" path="ery_ref_iv_500mg|Organism|Gonads|erythromycin_base|Interstitial Unbound" unit="µmol/l" persistable="0" formulaId="1370" />
    <Observer id="1371" entityId="gcIzD3KYs0GWfAMMv0X7Pw" name="Intracellular Unbound" path="ery_ref_iv_500mg|Organism|Gonads|erythromycin_base|Intracellular Unbound" unit="µmol/l" persistable="0" formulaId="1372" />
    <Observer id="1373" entityId="EphKRPaQ4EqIPuB6kcTIGw" name="Tissue" path="ery_ref_iv_500mg|Organism|Gonads|erythromycin_base|Tissue" unit="µmol/l" persistable="0" formulaId="1374" />
    <Observer id="1424" entityId="iAhhuK0Wy0-9SChuBJ2f6A" name="Concentration in container" path="ery_ref_iv_500mg|Organism|Heart|Plasma|erythromycin_base|Concentration in container" unit="µmol/l" persistable="0" formulaId="1425" />
    <Observer id="1438" entityId="UXr2NGSzgESe9x7_KF92gQ" name="Concentration in container" path="ery_ref_iv_500mg|Organism|Heart|Plasma|CYP3A4|Concentration in container" unit="µmol/l" persistable="0" formulaId="1439" />
    <Observer id="1452" entityId="dSM_OLtcFkqYF_o6QGsHLA" name="Concentration in container" path="ery_ref_iv_500mg|Organism|Heart|Plasma|Cyp3a|Concentration in container" unit="µmol/l" persistable="0" formulaId="1453" />
    <Observer id="1466" entityId="5wHaMbWQo0icNoYklI3RrA" name="Concentration in container" path="ery_ref_iv_500mg|Organism|Heart|Plasma|CYP3A4 1|Concentration in container" unit="µmol/l" persistable="0" formulaId="1467" />
    <Observer id="1471" entityId="nE9GOiTFPEST775l0Ki50A" name="Fraction of dose" path="ery_ref_iv_500mg|Organism|Heart|Plasma|erythromycin_base-CYP3A4 Metabolite|Fraction of dose" persistable="0" formulaId="1472" />
    <Observer id="1484" entityId="oq4pdkBxqU2AyG0tYazVfQ" name="Concentration in container" path="ery_ref_iv_500mg|Organism|Heart|BloodCells|erythromycin_base|Concentration in container" unit="µmol/l" persistable="0" formulaId="1485" />
    <Observer id="1498" entityId="mlTazv4H7EavMNedInFcBA" name="Concentration in container" path="ery_ref_iv_500mg|Organism|Heart|BloodCells|CYP3A4|Concentration in container" unit="µmol/l" persistable="0" formulaId="1499" />
    <Observer id="1512" entityId="t11jkEA-Wk-lCjYJ8gxgcA" name="Concentration in container" path="ery_ref_iv_500mg|Organism|Heart|BloodCells|Cyp3a|Concentration in container" unit="µmol/l" persistable="0" formulaId="1513" />
    <Observer id="1526" entityId="hb-aRBafTECYvQ-MBU7KKg" name="Concentration in container" path="ery_ref_iv_500mg|Organism|Heart|BloodCells|CYP3A4 1|Concentration in container" unit="µmol/l" persistable="0" formulaId="1527" />
    <Observer id="1531" entityId="W37WXzEQ8kuqBOxa5ScQDA" name="Fraction of dose" path="ery_ref_iv_500mg|Organism|Heart|BloodCells|erythromycin_base-CYP3A4 Metabolite|Fraction of dose" persistable="0" formulaId="1532" />
    <Observer id="1547" entityId="0xtXH8kwbU2m_ibZ6X7zYg" name="Concentration in container" path="ery_ref_iv_500mg|Organism|Heart|Interstitial|erythromycin_base|Concentration in container" unit="µmol/l" persistable="0" formulaId="1548" />
    <Observer id="1560" entityId="QjjfqM4EiESC2XR5UjaFkQ" name="Concentration in container" path="ery_ref_iv_500mg|Organism|Heart|Intracellular|erythromycin_base|Concentration in container" unit="µmol/l" persistable="0" formulaId="1561" />
    <Observer id="1572" entityId="Hcz-YZLl_kOiAAWbp11p3w" name="Concentration in container" path="ery_ref_iv_500mg|Organism|Heart|Intracellular|CYP3A4|Concentration in container" unit="µmol/l" persistable="0" formulaId="1573" />
    <Observer id="1584" entityId="PdFS8pXdCkSXT_MuKZef0w" name="Concentration in container" path="ery_ref_iv_500mg|Organism|Heart|Intracellular|Cyp3a|Concentration in container" unit="µmol/l" persistable="0" formulaId="1585" />
    <Observer id="1596" entityId="UvtQ27LfIka_P_lxNM4HVA" name="Concentration in container" path="ery_ref_iv_500mg|Organism|Heart|Intracellular|CYP3A4 1|Concentration in container" unit="µmol/l" persistable="0" formulaId="1597" />
    <Observer id="1601" entityId="ccMFzcDjo0-g0tjhfbE-dA" name="Fraction of dose" path="ery_ref_iv_500mg|Organism|Heart|Intracellular|erythromycin_base-CYP3A4 Metabolite|Fraction of dose" persistable="0" formulaId="1602" />
    <Observer id="1605" entityId="ydAS0XOp-UidW1G7k3UCxA" name="Interstitial Unbound" path="ery_ref_iv_500mg|Organism|Heart|erythromycin_base|Interstitial Unbound" unit="µmol/l" persistable="0" formulaId="1606" />
    <Observer id="1607" entityId="FH8yy0kEl0ihkiCm3SRsIw" name="Intracellular Unbound" path="ery_ref_iv_500mg|Organism|Heart|erythromycin_base|Intracellular Unbound" unit="µmol/l" persistable="0" formulaId="1608" />
    <Observer id="1609" entityId="Ro0rKRTulkqU-ucYtXwQMg" name="Tissue" path="ery_ref_iv_500mg|Organism|Heart|erythromycin_base|Tissue" unit="µmol/l" persistable="0" formulaId="1610" />
    <Observer id="1670" entityId="-8o2JkeUE06kqrBzY8YEfw" name="Concentration in container" path="ery_ref_iv_500mg|Organism|Kidney|Plasma|erythromycin_base|Concentration in container" unit="µmol/l" persistable="0" formulaId="1671" />
    <Observer id="1684" entityId="L4GzLYWALE-wGjYdlNL5FQ" name="Concentration in container" path="ery_ref_iv_500mg|Organism|Kidney|Plasma|CYP3A4|Concentration in container" unit="µmol/l" persistable="0" formulaId="1685" />
    <Observer id="1698" entityId="wwDv8Km1kkeNbs_EGJlVJA" name="Concentration in container" path="ery_ref_iv_500mg|Organism|Kidney|Plasma|Cyp3a|Concentration in container" unit="µmol/l" persistable="0" formulaId="1699" />
    <Observer id="1712" entityId="d-E9xtkXDU6oPMGts9FZEw" name="Concentration in container" path="ery_ref_iv_500mg|Organism|Kidney|Plasma|CYP3A4 1|Concentration in container" unit="µmol/l" persistable="0" formulaId="1713" />
    <Observer id="1717" entityId="rLG0tXHqkEyxat78m3T1gw" name="Fraction of dose" path="ery_ref_iv_500mg|Organism|Kidney|Plasma|erythromycin_base-CYP3A4 Metabolite|Fraction of dose" persistable="0" formulaId="1718" />
    <Observer id="1730" entityId="UiSyQ9vwQkuKi3tDzOdjVA" name="Concentration in container" path="ery_ref_iv_500mg|Organism|Kidney|BloodCells|erythromycin_base|Concentration in container" unit="µmol/l" persistable="0" formulaId="1731" />
    <Observer id="1744" entityId="sjTAdjA9oU2oaqiE0nKFDg" name="Concentration in container" path="ery_ref_iv_500mg|Organism|Kidney|BloodCells|CYP3A4|Concentration in container" unit="µmol/l" persistable="0" formulaId="1745" />
    <Observer id="1758" entityId="3DB-Xvyupkafvcas6HFxbQ" name="Concentration in container" path="ery_ref_iv_500mg|Organism|Kidney|BloodCells|Cyp3a|Concentration in container" unit="µmol/l" persistable="0" formulaId="1759" />
    <Observer id="1772" entityId="FBqrsJXybkOfU3AZWluBHw" name="Concentration in container" path="ery_ref_iv_500mg|Organism|Kidney|BloodCells|CYP3A4 1|Concentration in container" unit="µmol/l" persistable="0" formulaId="1773" />
    <Observer id="1777" entityId="GBqR3iK7HUyW4INDSML2zg" name="Fraction of dose" path="ery_ref_iv_500mg|Organism|Kidney|BloodCells|erythromycin_base-CYP3A4 Metabolite|Fraction of dose" persistable="0" formulaId="1778" />
    <Observer id="1793" entityId="CQYprjI0RUCtG6VrbBvRQg" name="Concentration in container" path="ery_ref_iv_500mg|Organism|Kidney|Interstitial|erythromycin_base|Concentration in container" unit="µmol/l" persistable="0" formulaId="1794" />
    <Observer id="1806" entityId="vMQHZvJUU0GE1qpzEryP-w" name="Concentration in container" path="ery_ref_iv_500mg|Organism|Kidney|Intracellular|erythromycin_base|Concentration in container" unit="µmol/l" persistable="0" formulaId="1807" />
    <Observer id="1818" entityId="gwKdTeTPy06MKOsO5VlUNg" name="Concentration in container" path="ery_ref_iv_500mg|Organism|Kidney|Intracellular|CYP3A4|Concentration in container" unit="µmol/l" persistable="0" formulaId="1819" />
    <Observer id="1830" entityId="kzQjaiActk2s5gs7cfiS8Q" name="Concentration in container" path="ery_ref_iv_500mg|Organism|Kidney|Intracellular|Cyp3a|Concentration in container" unit="µmol/l" persistable="0" formulaId="1831" />
    <Observer id="1842" entityId="Q3Hc5AXNP0ybUj5bJTnatA" name="Concentration in container" path="ery_ref_iv_500mg|Organism|Kidney|Intracellular|CYP3A4 1|Concentration in container" unit="µmol/l" persistable="0" formulaId="1843" />
    <Observer id="1847" entityId="o1eZeicpU0GW9E2YSzC80A" name="Fraction of dose" path="ery_ref_iv_500mg|Organism|Kidney|Intracellular|erythromycin_base-CYP3A4 Metabolite|Fraction of dose" persistable="0" formulaId="1848" />
    <Observer id="1855" entityId="OUA1dMSopE6HH9aK3CMFdQ" name="Concentration in container" path="ery_ref_iv_500mg|Organism|Kidney|Urine|erythromycin_base|Concentration in container" unit="µmol/l" persistable="0" formulaId="1856" />
    <Observer id="1857" entityId="MPa_GObXR0Ob6tRhOG2jww" name="Fraction excreted" path="ery_ref_iv_500mg|Organism|Kidney|Urine|erythromycin_base|Fraction excreted" persistable="1" formulaId="1858" />
    <Observer id="1859" entityId="gtdQBC-beECn2iFCZCc12A" name="Interstitial Unbound" path="ery_ref_iv_500mg|Organism|Kidney|erythromycin_base|Interstitial Unbound" unit="µmol/l" persistable="0" formulaId="1860" />
    <Observer id="1861" entityId="g1q8EzfShUuJLXZUmM6iaQ" name="Intracellular Unbound" path="ery_ref_iv_500mg|Organism|Kidney|erythromycin_base|Intracellular Unbound" unit="µmol/l" persistable="0" formulaId="1862" />
    <Observer id="1863" entityId="UWJ8nwW3DEuui4WFzKlXkw" name="Tissue" path="ery_ref_iv_500mg|Organism|Kidney|erythromycin_base|Tissue" unit="µmol/l" persistable="0" formulaId="1864" />
    <Observer id="1953" entityId="4I-gOQZtW02jXSELrdG_7w" name="Concentration in lumen" path="ery_ref_iv_500mg|Organism|Lumen|Stomach|erythromycin_base|Concentration in lumen" unit="µmol/l" persistable="0" formulaId="1954" />
    <Observer id="1991" entityId="tLgau98Yu0iT0V8nMoOxAQ" name="Fraction of dose" path="ery_ref_iv_500mg|Organism|Lumen|Stomach|erythromycin_base-CYP3A4 Metabolite|Fraction of dose" persistable="0" formulaId="1992" />
    <Observer id="2080" entityId="8Kr9x3Opbk-LNz8W86jvzg" name="Concentration in lumen" path="ery_ref_iv_500mg|Organism|Lumen|Duodenum|erythromycin_base|Concentration in lumen" unit="µmol/l" persistable="0" formulaId="2081" />
    <Observer id="2082" entityId="CyYsw0BWkUi-23XsMuuvCg" name="Fraction of oral drug mass absorbed into mucosa segment" path="ery_ref_iv_500mg|Organism|Lumen|Duodenum|erythromycin_base|Fraction of oral drug mass absorbed into mucosa segment" persistable="0" formulaId="2084" />
    <Observer id="2118" entityId="-keaCx07P0uGHTWecIOJnw" name="Fraction of dose" path="ery_ref_iv_500mg|Organism|Lumen|Duodenum|erythromycin_base-CYP3A4 Metabolite|Fraction of dose" persistable="0" formulaId="2119" />
    <Observer id="2206" entityId="Nn7w3DPXR0m9wHHI0jWyWg" name="Concentration in lumen" path="ery_ref_iv_500mg|Organism|Lumen|UpperJejunum|erythromycin_base|Concentration in lumen" unit="µmol/l" persistable="0" formulaId="2207" />
    <Observer id="2208" entityId="9CvrCaM9R06vI2EKjtiakg" name="Fraction of oral drug mass absorbed into mucosa segment" path="ery_ref_iv_500mg|Organism|Lumen|UpperJejunum|erythromycin_base|Fraction of oral drug mass absorbed into mucosa segment" persistable="0" formulaId="2209" />
    <Observer id="2243" entityId="jTlmlInxk0Cnks2h1cnweQ" name="Fraction of dose" path="ery_ref_iv_500mg|Organism|Lumen|UpperJejunum|erythromycin_base-CYP3A4 Metabolite|Fraction of dose" persistable="0" formulaId="2244" />
    <Observer id="2331" entityId="3QRLnIMzo0O3l3QCBpBlxg" name="Concentration in lumen" path="ery_ref_iv_500mg|Organism|Lumen|LowerJejunum|erythromycin_base|Concentration in lumen" unit="µmol/l" persistable="0" formulaId="2332" />
    <Observer id="2333" entityId="fPUXhgsYkEKAXoar3Hvf7A" name="Fraction of oral drug mass absorbed into mucosa segment" path="ery_ref_iv_500mg|Organism|Lumen|LowerJejunum|erythromycin_base|Fraction of oral drug mass absorbed into mucosa segment" persistable="0" formulaId="2334" />
    <Observer id="2368" entityId="q6NGw88Cu0y3ZDVw2k0A5g" name="Fraction of dose" path="ery_ref_iv_500mg|Organism|Lumen|LowerJejunum|erythromycin_base-CYP3A4 Metabolite|Fraction of dose" persistable="0" formulaId="2369" />
    <Observer id="2456" entityId="lI41KasEzEqI1uImGnNHWg" name="Concentration in lumen" path="ery_ref_iv_500mg|Organism|Lumen|UpperIleum|erythromycin_base|Concentration in lumen" unit="µmol/l" persistable="0" formulaId="2457" />
    <Observer id="2458" entityId="p-_YLcg-b0y7cykMeu0Ciw" name="Fraction of oral drug mass absorbed into mucosa segment" path="ery_ref_iv_500mg|Organism|Lumen|UpperIleum|erythromycin_base|Fraction of oral drug mass absorbed into mucosa segment" persistable="0" formulaId="2459" />
    <Observer id="2493" entityId="fSHYQKp7ZEuYTua55I34-Q" name="Fraction of dose" path="ery_ref_iv_500mg|Organism|Lumen|UpperIleum|erythromycin_base-CYP3A4 Metabolite|Fraction of dose" persistable="0" formulaId="2494" />
    <Observer id="2581" entityId="OZWeyxn99Uag-RoVuX8gFA" name="Concentration in lumen" path="ery_ref_iv_500mg|Organism|Lumen|LowerIleum|erythromycin_base|Concentration in lumen" unit="µmol/l" persistable="0" formulaId="2582" />
    <Observer id="2583" entityId="Z7j9SqZ2kkytZNj0iECFCQ" name="Fraction of oral drug mass absorbed into mucosa segment" path="ery_ref_iv_500mg|Organism|Lumen|LowerIleum|erythromycin_base|Fraction of oral drug mass absorbed into mucosa segment" persistable="0" formulaId="2584" />
    <Observer id="2618" entityId="Klkrut_tE0CvT7ZfVRMPuQ" name="Fraction of dose" path="ery_ref_iv_500mg|Organism|Lumen|LowerIleum|erythromycin_base-CYP3A4 Metabolite|Fraction of dose" persistable="0" formulaId="2619" />
    <Observer id="2707" entityId="KCAcQXb-SEWwWjtsoq8sxQ" name="Concentration in lumen" path="ery_ref_iv_500mg|Organism|Lumen|Caecum|erythromycin_base|Concentration in lumen" unit="µmol/l" persistable="0" formulaId="2708" />
    <Observer id="2709" entityId="JPrvQB03R0eO0uZ_8x4rEw" name="Fraction of oral drug mass absorbed into mucosa segment" path="ery_ref_iv_500mg|Organism|Lumen|Caecum|erythromycin_base|Fraction of oral drug mass absorbed into mucosa segment" persistable="0" formulaId="2710" />
    <Observer id="2744" entityId="jqsur7UYGUC2qNixqrj2_Q" name="Fraction of dose" path="ery_ref_iv_500mg|Organism|Lumen|Caecum|erythromycin_base-CYP3A4 Metabolite|Fraction of dose" persistable="0" formulaId="2745" />
    <Observer id="2832" entityId="SFUfhm3e_E6S9ZqavMa0XQ" name="Concentration in lumen" path="ery_ref_iv_500mg|Organism|Lumen|ColonAscendens|erythromycin_base|Concentration in lumen" unit="µmol/l" persistable="0" formulaId="2833" />
    <Observer id="2834" entityId="Es4Qk_lqpkyn2qGpdCs2yg" name="Fraction of oral drug mass absorbed into mucosa segment" path="ery_ref_iv_500mg|Organism|Lumen|ColonAscendens|erythromycin_base|Fraction of oral drug mass absorbed into mucosa segment" persistable="0" formulaId="2835" />
    <Observer id="2869" entityId="TdSaI26-tUyW_Rb4pBoDhA" name="Fraction of dose" path="ery_ref_iv_500mg|Organism|Lumen|ColonAscendens|erythromycin_base-CYP3A4 Metabolite|Fraction of dose" persistable="0" formulaId="2870" />
    <Observer id="2957" entityId="Y_AH88ujM0ewxbGNKqp9kg" name="Concentration in lumen" path="ery_ref_iv_500mg|Organism|Lumen|ColonTransversum|erythromycin_base|Concentration in lumen" unit="µmol/l" persistable="0" formulaId="2958" />
    <Observer id="2959" entityId="v3gpu8Iw7Eeoos4bE1O3tA" name="Fraction of oral drug mass absorbed into mucosa segment" path="ery_ref_iv_500mg|Organism|Lumen|ColonTransversum|erythromycin_base|Fraction of oral drug mass absorbed into mucosa segment" persistable="0" formulaId="2960" />
    <Observer id="2994" entityId="fOCGNVEJc0yhRxVg2vbxgg" name="Fraction of dose" path="ery_ref_iv_500mg|Organism|Lumen|ColonTransversum|erythromycin_base-CYP3A4 Metabolite|Fraction of dose" persistable="0" formulaId="2995" />
    <Observer id="3082" entityId="nQ0HCq6sM0uDWQbmhj92Ig" name="Concentration in lumen" path="ery_ref_iv_500mg|Organism|Lumen|ColonDescendens|erythromycin_base|Concentration in lumen" unit="µmol/l" persistable="0" formulaId="3083" />
    <Observer id="3084" entityId="Ytf79OKXN02x0WWV_V_Zhw" name="Fraction of oral drug mass absorbed into mucosa segment" path="ery_ref_iv_500mg|Organism|Lumen|ColonDescendens|erythromycin_base|Fraction of oral drug mass absorbed into mucosa segment" persistable="0" formulaId="3085" />
    <Observer id="3119" entityId="dkCJRQxR5Uu5XD-4mdnJKA" name="Fraction of dose" path="ery_ref_iv_500mg|Organism|Lumen|ColonDescendens|erythromycin_base-CYP3A4 Metabolite|Fraction of dose" persistable="0" formulaId="3120" />
    <Observer id="3207" entityId="RrIwsYE-MUWksddcb4Wkkg" name="Concentration in lumen" path="ery_ref_iv_500mg|Organism|Lumen|ColonSigmoid|erythromycin_base|Concentration in lumen" unit="µmol/l" persistable="0" formulaId="3208" />
    <Observer id="3209" entityId="HuH9eIWpzkmSiLP5nKY66Q" name="Fraction of oral drug mass absorbed into mucosa segment" path="ery_ref_iv_500mg|Organism|Lumen|ColonSigmoid|erythromycin_base|Fraction of oral drug mass absorbed into mucosa segment" persistable="0" formulaId="3210" />
    <Observer id="3244" entityId="cJU54vmIIEWgjZd253aDsA" name="Fraction of dose" path="ery_ref_iv_500mg|Organism|Lumen|ColonSigmoid|erythromycin_base-CYP3A4 Metabolite|Fraction of dose" persistable="0" formulaId="3245" />
    <Observer id="3331" entityId="WwF0MrNrD0mAhWqL0-dwVQ" name="Concentration in lumen" path="ery_ref_iv_500mg|Organism|Lumen|Rectum|erythromycin_base|Concentration in lumen" unit="µmol/l" persistable="0" formulaId="3332" />
    <Observer id="3333" entityId="utgqay-WO0eWHd70qvPllA" name="Fraction of oral drug mass absorbed into mucosa segment" path="ery_ref_iv_500mg|Organism|Lumen|Rectum|erythromycin_base|Fraction of oral drug mass absorbed into mucosa segment" persistable="0" formulaId="3334" />
    <Observer id="3368" entityId="6FC5XyrpGEmbqMPj-1TcHA" name="Fraction of dose" path="ery_ref_iv_500mg|Organism|Lumen|Rectum|erythromycin_base-CYP3A4 Metabolite|Fraction of dose" persistable="0" formulaId="3369" />
    <Observer id="3378" entityId="6v8bbK4n8EGEs5d-V0sRqw" name="Concentration in lumen" path="ery_ref_iv_500mg|Organism|Lumen|Feces|erythromycin_base|Concentration in lumen" unit="µmol/l" persistable="0" formulaId="3379" />
    <Observer id="3380" entityId="DXSK2Xve_U2PQ_KRu2bcDg" name="Fraction excreted to feces" path="ery_ref_iv_500mg|Organism|Lumen|Feces|erythromycin_base|Fraction excreted to feces" persistable="0" formulaId="3381" />
    <Observer id="3382" entityId="rHbPEdbB1kCdsY2oABtseg" name="Fraction dissolved" path="ery_ref_iv_500mg|Organism|Lumen|erythromycin_base|Fraction dissolved" persistable="0" formulaId="3384" />
    <Observer id="3385" entityId="ooURwX6QZEeP_zelGAgyZw" name="Fraction of oral drug mass absorbed into mucosa" path="ery_ref_iv_500mg|Organism|Lumen|erythromycin_base|Fraction of oral drug mass absorbed into mucosa" persistable="1" formulaId="3386" />
    <Observer id="3436" entityId="AUMk7T86p0Styg0SbqVndQ" name="Concentration in container" path="ery_ref_iv_500mg|Organism|Stomach|Plasma|erythromycin_base|Concentration in container" unit="µmol/l" persistable="0" formulaId="3437" />
    <Observer id="3450" entityId="iehdA9IvN0m7kGK8FSntTQ" name="Concentration in container" path="ery_ref_iv_500mg|Organism|Stomach|Plasma|CYP3A4|Concentration in container" unit="µmol/l" persistable="0" formulaId="3451" />
    <Observer id="3464" entityId="Vk72tJ_Vdk6tOVBO2kSYDw" name="Concentration in container" path="ery_ref_iv_500mg|Organism|Stomach|Plasma|Cyp3a|Concentration in container" unit="µmol/l" persistable="0" formulaId="3465" />
    <Observer id="3478" entityId="vNW0BpNAtESoumzh-pvZvQ" name="Concentration in container" path="ery_ref_iv_500mg|Organism|Stomach|Plasma|CYP3A4 1|Concentration in container" unit="µmol/l" persistable="0" formulaId="3479" />
    <Observer id="3483" entityId="KlGigQ1qgUGwrwWt5L-xeg" name="Fraction of dose" path="ery_ref_iv_500mg|Organism|Stomach|Plasma|erythromycin_base-CYP3A4 Metabolite|Fraction of dose" persistable="0" formulaId="3484" />
    <Observer id="3496" entityId="e6y44uXt8kWb0brNNriORA" name="Concentration in container" path="ery_ref_iv_500mg|Organism|Stomach|BloodCells|erythromycin_base|Concentration in container" unit="µmol/l" persistable="0" formulaId="3497" />
    <Observer id="3510" entityId="QfcWwhbmf0Wq64b6KK6EZQ" name="Concentration in container" path="ery_ref_iv_500mg|Organism|Stomach|BloodCells|CYP3A4|Concentration in container" unit="µmol/l" persistable="0" formulaId="3511" />
    <Observer id="3524" entityId="AsQMBE5PHkWu6YLCxWHD-A" name="Concentration in container" path="ery_ref_iv_500mg|Organism|Stomach|BloodCells|Cyp3a|Concentration in container" unit="µmol/l" persistable="0" formulaId="3525" />
    <Observer id="3538" entityId="FKcBdKJC_kCRZ5UfPjNuNQ" name="Concentration in container" path="ery_ref_iv_500mg|Organism|Stomach|BloodCells|CYP3A4 1|Concentration in container" unit="µmol/l" persistable="0" formulaId="3539" />
    <Observer id="3543" entityId="xx0Tm5L2FEeU_SNAuWvAdQ" name="Fraction of dose" path="ery_ref_iv_500mg|Organism|Stomach|BloodCells|erythromycin_base-CYP3A4 Metabolite|Fraction of dose" persistable="0" formulaId="3544" />
    <Observer id="3559" entityId="N3pf8Eo5SUyRti21sr4vWA" name="Concentration in container" path="ery_ref_iv_500mg|Organism|Stomach|Interstitial|erythromycin_base|Concentration in container" unit="µmol/l" persistable="0" formulaId="3560" />
    <Observer id="3572" entityId="ueg9p168LUC7mhUd1_zsrA" name="Concentration in container" path="ery_ref_iv_500mg|Organism|Stomach|Intracellular|erythromycin_base|Concentration in container" unit="µmol/l" persistable="0" formulaId="3573" />
    <Observer id="3584" entityId="QXRqfDL6Pky-WgkKx4vO9w" name="Concentration in container" path="ery_ref_iv_500mg|Organism|Stomach|Intracellular|CYP3A4|Concentration in container" unit="µmol/l" persistable="0" formulaId="3585" />
    <Observer id="3596" entityId="vU_cUm9DmUaBckzp1Q2cnQ" name="Concentration in container" path="ery_ref_iv_500mg|Organism|Stomach|Intracellular|Cyp3a|Concentration in container" unit="µmol/l" persistable="0" formulaId="3597" />
    <Observer id="3608" entityId="QWINn8z7AkyNhvkVNEwlwg" name="Concentration in container" path="ery_ref_iv_500mg|Organism|Stomach|Intracellular|CYP3A4 1|Concentration in container" unit="µmol/l" persistable="0" formulaId="3609" />
    <Observer id="3613" entityId="66UxoLcL5kigohJNsmiTlQ" name="Fraction of dose" path="ery_ref_iv_500mg|Organism|Stomach|Intracellular|erythromycin_base-CYP3A4 Metabolite|Fraction of dose" persistable="0" formulaId="3614" />
    <Observer id="3617" entityId="XUQEE9w7-0yg-6Q95ND0Ew" name="Interstitial Unbound" path="ery_ref_iv_500mg|Organism|Stomach|erythromycin_base|Interstitial Unbound" unit="µmol/l" persistable="0" formulaId="3618" />
    <Observer id="3619" entityId="Xn7NGL9UhUeNIv9b86B1CA" name="Intracellular Unbound" path="ery_ref_iv_500mg|Organism|Stomach|erythromycin_base|Intracellular Unbound" unit="µmol/l" persistable="0" formulaId="3620" />
    <Observer id="3621" entityId="sJ72FA4c20mMOaNeQbd-Zg" name="Tissue" path="ery_ref_iv_500mg|Organism|Stomach|erythromycin_base|Tissue" unit="µmol/l" persistable="0" formulaId="3622" />
    <Observer id="3699" entityId="S8O0h4CKC0eqauAWSH55tg" name="Concentration in container" path="ery_ref_iv_500mg|Organism|SmallIntestine|Plasma|erythromycin_base|Concentration in container" unit="µmol/l" persistable="0" formulaId="3700" />
    <Observer id="3713" entityId="cnZCokrwP02Oj7DXS5CFYg" name="Concentration in container" path="ery_ref_iv_500mg|Organism|SmallIntestine|Plasma|CYP3A4|Concentration in container" unit="µmol/l" persistable="0" formulaId="3714" />
    <Observer id="3727" entityId="vlMooj6sb0Kor5q9rWGUew" name="Concentration in container" path="ery_ref_iv_500mg|Organism|SmallIntestine|Plasma|Cyp3a|Concentration in container" unit="µmol/l" persistable="0" formulaId="3728" />
    <Observer id="3741" entityId="xeIWdFwZx0SRuqMgooA6Bw" name="Concentration in container" path="ery_ref_iv_500mg|Organism|SmallIntestine|Plasma|CYP3A4 1|Concentration in container" unit="µmol/l" persistable="0" formulaId="3742" />
    <Observer id="3746" entityId="B6Dyw17ws0-zlOjqup4mwg" name="Fraction of dose" path="ery_ref_iv_500mg|Organism|SmallIntestine|Plasma|erythromycin_base-CYP3A4 Metabolite|Fraction of dose" persistable="0" formulaId="3747" />
    <Observer id="3759" entityId="oLgGD8VMq0uHXjDEfXCEeQ" name="Concentration in container" path="ery_ref_iv_500mg|Organism|SmallIntestine|BloodCells|erythromycin_base|Concentration in container" unit="µmol/l" persistable="0" formulaId="3760" />
    <Observer id="3773" entityId="q8rMvWiMJEC5LTelO8bQ7Q" name="Concentration in container" path="ery_ref_iv_500mg|Organism|SmallIntestine|BloodCells|CYP3A4|Concentration in container" unit="µmol/l" persistable="0" formulaId="3774" />
    <Observer id="3787" entityId="8wy0uMpW60OqxxpyXyG2dA" name="Concentration in container" path="ery_ref_iv_500mg|Organism|SmallIntestine|BloodCells|Cyp3a|Concentration in container" unit="µmol/l" persistable="0" formulaId="3788" />
    <Observer id="3801" entityId="KilHJXG1tkGOJ0a6nBKJUA" name="Concentration in container" path="ery_ref_iv_500mg|Organism|SmallIntestine|BloodCells|CYP3A4 1|Concentration in container" unit="µmol/l" persistable="0" formulaId="3802" />
    <Observer id="3806" entityId="xxBiBM8WtUm8gWBx4O4UEQ" name="Fraction of dose" path="ery_ref_iv_500mg|Organism|SmallIntestine|BloodCells|erythromycin_base-CYP3A4 Metabolite|Fraction of dose" persistable="0" formulaId="3807" />
    <Observer id="3822" entityId="abNev-tgVkmXZOVHsKxEOQ" name="Concentration in container" path="ery_ref_iv_500mg|Organism|SmallIntestine|Interstitial|erythromycin_base|Concentration in container" unit="µmol/l" persistable="0" formulaId="3823" />
    <Observer id="3835" entityId="np8BAVHlx0iJro6wTTtRvw" name="Concentration in container" path="ery_ref_iv_500mg|Organism|SmallIntestine|Intracellular|erythromycin_base|Concentration in container" unit="µmol/l" persistable="0" formulaId="3836" />
    <Observer id="3847" entityId="3-O4OXUI-0KHdCaTdF7-IA" name="Concentration in container" path="ery_ref_iv_500mg|Organism|SmallIntestine|Intracellular|CYP3A4|Concentration in container" unit="µmol/l" persistable="0" formulaId="3848" />
    <Observer id="3859" entityId="AOfTIYdf9UGFm7q1YFsvzg" name="Concentration in container" path="ery_ref_iv_500mg|Organism|SmallIntestine|Intracellular|Cyp3a|Concentration in container" unit="µmol/l" persistable="0" formulaId="3860" />
    <Observer id="3871" entityId="dY1YCZlJAUS2qnV1zKMrqA" name="Concentration in container" path="ery_ref_iv_500mg|Organism|SmallIntestine|Intracellular|CYP3A4 1|Concentration in container" unit="µmol/l" persistable="0" formulaId="3872" />
    <Observer id="3876" entityId="DTtFYfSkOEarGQavu62amg" name="Fraction of dose" path="ery_ref_iv_500mg|Organism|SmallIntestine|Intracellular|erythromycin_base-CYP3A4 Metabolite|Fraction of dose" persistable="0" formulaId="3877" />
    <Observer id="3930" entityId="OAu88FKo10SuXbhWX0X0YA" name="Concentration in container" path="ery_ref_iv_500mg|Organism|SmallIntestine|Mucosa|Duodenum|Plasma|erythromycin_base|Concentration in container" unit="µmol/l" persistable="0" formulaId="3931" />
    <Observer id="3944" entityId="fTrUvKNU2UKPOKO_TkI60A" name="Concentration in container" path="ery_ref_iv_500mg|Organism|SmallIntestine|Mucosa|Duodenum|Plasma|CYP3A4|Concentration in container" unit="µmol/l" persistable="0" formulaId="3945" />
    <Observer id="3958" entityId="yLmTWpO6YE-vnm2fqJ2AUQ" name="Concentration in container" path="ery_ref_iv_500mg|Organism|SmallIntestine|Mucosa|Duodenum|Plasma|Cyp3a|Concentration in container" unit="µmol/l" persistable="0" formulaId="3959" />
    <Observer id="3972" entityId="MV9PeHFMqkiAoM21pa4wJw" name="Concentration in container" path="ery_ref_iv_500mg|Organism|SmallIntestine|Mucosa|Duodenum|Plasma|CYP3A4 1|Concentration in container" unit="µmol/l" persistable="0" formulaId="3973" />
    <Observer id="3977" entityId="551JaYFuxEm-_3WmNPQDFA" name="Fraction of dose" path="ery_ref_iv_500mg|Organism|SmallIntestine|Mucosa|Duodenum|Plasma|erythromycin_base-CYP3A4 Metabolite|Fraction of dose" persistable="0" formulaId="3978" />
    <Observer id="3990" entityId="IPlPIKhvIEGx_lPaZtROpQ" name="Concentration in container" path="ery_ref_iv_500mg|Organism|SmallIntestine|Mucosa|Duodenum|BloodCells|erythromycin_base|Concentration in container" unit="µmol/l" persistable="0" formulaId="3991" />
    <Observer id="4004" entityId="Igvu8APFmkWMu28xhopIrg" name="Concentration in container" path="ery_ref_iv_500mg|Organism|SmallIntestine|Mucosa|Duodenum|BloodCells|CYP3A4|Concentration in container" unit="µmol/l" persistable="0" formulaId="4005" />
    <Observer id="4018" entityId="15puH1EMYE-m6i7UgjXW4Q" name="Concentration in container" path="ery_ref_iv_500mg|Organism|SmallIntestine|Mucosa|Duodenum|BloodCells|Cyp3a|Concentration in container" unit="µmol/l" persistable="0" formulaId="4019" />
    <Observer id="4032" entityId="kLmv-AklhkeKvUCMijlJsA" name="Concentration in container" path="ery_ref_iv_500mg|Organism|SmallIntestine|Mucosa|Duodenum|BloodCells|CYP3A4 1|Concentration in container" unit="µmol/l" persistable="0" formulaId="4033" />
    <Observer id="4037" entityId="ldtacuqyzEeAFbbbp3k39Q" name="Fraction of dose" path="ery_ref_iv_500mg|Organism|SmallIntestine|Mucosa|Duodenum|BloodCells|erythromycin_base-CYP3A4 Metabolite|Fraction of dose" persistable="0" formulaId="4038" />
    <Observer id="4053" entityId="QAI3Dvj9YU6cppDWBvanfg" name="Concentration in container" path="ery_ref_iv_500mg|Organism|SmallIntestine|Mucosa|Duodenum|Interstitial|erythromycin_base|Concentration in container" unit="µmol/l" persistable="0" formulaId="4054" />
    <Observer id="4066" entityId="z93IX4b1mUi3WZTrrLh5YQ" name="Concentration in container" path="ery_ref_iv_500mg|Organism|SmallIntestine|Mucosa|Duodenum|Intracellular|erythromycin_base|Concentration in container" unit="µmol/l" persistable="0" formulaId="4067" />
    <Observer id="4078" entityId="7YLXz7seXUyiNYPBQ-SWkg" name="Concentration in container" path="ery_ref_iv_500mg|Organism|SmallIntestine|Mucosa|Duodenum|Intracellular|CYP3A4|Concentration in container" unit="µmol/l" persistable="0" formulaId="4079" />
    <Observer id="4090" entityId="-Jc9tSjkt0aurPUYg8-Ktw" name="Concentration in container" path="ery_ref_iv_500mg|Organism|SmallIntestine|Mucosa|Duodenum|Intracellular|Cyp3a|Concentration in container" unit="µmol/l" persistable="0" formulaId="4091" />
    <Observer id="4102" entityId="CshFSQYJ50SELsMEIrBPDQ" name="Concentration in container" path="ery_ref_iv_500mg|Organism|SmallIntestine|Mucosa|Duodenum|Intracellular|CYP3A4 1|Concentration in container" unit="µmol/l" persistable="0" formulaId="4103" />
    <Observer id="4107" entityId="fdhN-zubuUawMub5IDq7dg" name="Fraction of dose" path="ery_ref_iv_500mg|Organism|SmallIntestine|Mucosa|Duodenum|Intracellular|erythromycin_base-CYP3A4 Metabolite|Fraction of dose" persistable="0" formulaId="4108" />
    <Observer id="4161" entityId="Fe21_aG_Pk2X7encnerEqQ" name="Concentration in container" path="ery_ref_iv_500mg|Organism|SmallIntestine|Mucosa|UpperJejunum|Plasma|erythromycin_base|Concentration in container" unit="µmol/l" persistable="0" formulaId="4162" />
    <Observer id="4175" entityId="3ukUveZeJUOzeKfbmp5r6A" name="Concentration in container" path="ery_ref_iv_500mg|Organism|SmallIntestine|Mucosa|UpperJejunum|Plasma|CYP3A4|Concentration in container" unit="µmol/l" persistable="0" formulaId="4176" />
    <Observer id="4189" entityId="GSeQdk2xkU6Iyh7F9AybFQ" name="Concentration in container" path="ery_ref_iv_500mg|Organism|SmallIntestine|Mucosa|UpperJejunum|Plasma|Cyp3a|Concentration in container" unit="µmol/l" persistable="0" formulaId="4190" />
    <Observer id="4203" entityId="iv7I8t5zgkm5vnPkWVybRw" name="Concentration in container" path="ery_ref_iv_500mg|Organism|SmallIntestine|Mucosa|UpperJejunum|Plasma|CYP3A4 1|Concentration in container" unit="µmol/l" persistable="0" formulaId="4204" />
    <Observer id="4208" entityId="_QPJPCHCDkGRYrRuaR3mSQ" name="Fraction of dose" path="ery_ref_iv_500mg|Organism|SmallIntestine|Mucosa|UpperJejunum|Plasma|erythromycin_base-CYP3A4 Metabolite|Fraction of dose" persistable="0" formulaId="4209" />
    <Observer id="4221" entityId="xv3BM1HO_E6TVALN__FSlQ" name="Concentration in container" path="ery_ref_iv_500mg|Organism|SmallIntestine|Mucosa|UpperJejunum|BloodCells|erythromycin_base|Concentration in container" unit="µmol/l" persistable="0" formulaId="4222" />
    <Observer id="4235" entityId="7kEpLUQ-302Y1Rw5TKHkDg" name="Concentration in container" path="ery_ref_iv_500mg|Organism|SmallIntestine|Mucosa|UpperJejunum|BloodCells|CYP3A4|Concentration in container" unit="µmol/l" persistable="0" formulaId="4236" />
    <Observer id="4249" entityId="P8qcu0FfKECc2_YkJTWXeg" name="Concentration in container" path="ery_ref_iv_500mg|Organism|SmallIntestine|Mucosa|UpperJejunum|BloodCells|Cyp3a|Concentration in container" unit="µmol/l" persistable="0" formulaId="4250" />
    <Observer id="4263" entityId="qs9wDa-Gz0uRPOMlusSXtA" name="Concentration in container" path="ery_ref_iv_500mg|Organism|SmallIntestine|Mucosa|UpperJejunum|BloodCells|CYP3A4 1|Concentration in container" unit="µmol/l" persistable="0" formulaId="4264" />
    <Observer id="4268" entityId="cz_0bAKMfUK948997SBP1w" name="Fraction of dose" path="ery_ref_iv_500mg|Organism|SmallIntestine|Mucosa|UpperJejunum|BloodCells|erythromycin_base-CYP3A4 Metabolite|Fraction of dose" persistable="0" formulaId="4269" />
    <Observer id="4284" entityId="zeWbeCKDoUGR0EEDd3otSQ" name="Concentration in container" path="ery_ref_iv_500mg|Organism|SmallIntestine|Mucosa|UpperJejunum|Interstitial|erythromycin_base|Concentration in container" unit="µmol/l" persistable="0" formulaId="4285" />
    <Observer id="4297" entityId="MKYTELuZikuHvp4uWcmZ4w" name="Concentration in container" path="ery_ref_iv_500mg|Organism|SmallIntestine|Mucosa|UpperJejunum|Intracellular|erythromycin_base|Concentration in container" unit="µmol/l" persistable="0" formulaId="4298" />
    <Observer id="4309" entityId="7ivtpqfP3kKgmwkvuhiX1g" name="Concentration in container" path="ery_ref_iv_500mg|Organism|SmallIntestine|Mucosa|UpperJejunum|Intracellular|CYP3A4|Concentration in container" unit="µmol/l" persistable="0" formulaId="4310" />
    <Observer id="4321" entityId="XV5aEgDJg0eqMV2wp7qncw" name="Concentration in container" path="ery_ref_iv_500mg|Organism|SmallIntestine|Mucosa|UpperJejunum|Intracellular|Cyp3a|Concentration in container" unit="µmol/l" persistable="0" formulaId="4322" />
    <Observer id="4333" entityId="b_XpxOsaMU-zrxYYa8c-eA" name="Concentration in container" path="ery_ref_iv_500mg|Organism|SmallIntestine|Mucosa|UpperJejunum|Intracellular|CYP3A4 1|Concentration in container" unit="µmol/l" persistable="0" formulaId="4334" />
    <Observer id="4338" entityId="KUUeGqxQ-k-LvsfuPZNDzQ" name="Fraction of dose" path="ery_ref_iv_500mg|Organism|SmallIntestine|Mucosa|UpperJejunum|Intracellular|erythromycin_base-CYP3A4 Metabolite|Fraction of dose" persistable="0" formulaId="4339" />
    <Observer id="4392" entityId="49lXVEo0r0iap_9TFiQZdg" name="Concentration in container" path="ery_ref_iv_500mg|Organism|SmallIntestine|Mucosa|LowerJejunum|Plasma|erythromycin_base|Concentration in container" unit="µmol/l" persistable="0" formulaId="4393" />
    <Observer id="4406" entityId="_KwOs0Q5iUOQ6CLf4sTUBg" name="Concentration in container" path="ery_ref_iv_500mg|Organism|SmallIntestine|Mucosa|LowerJejunum|Plasma|CYP3A4|Concentration in container" unit="µmol/l" persistable="0" formulaId="4407" />
    <Observer id="4420" entityId="aHdg9RyArEmpH6vo4kW8tQ" name="Concentration in container" path="ery_ref_iv_500mg|Organism|SmallIntestine|Mucosa|LowerJejunum|Plasma|Cyp3a|Concentration in container" unit="µmol/l" persistable="0" formulaId="4421" />
    <Observer id="4434" entityId="KYSsbAQXzEyy-5J4tGajyg" name="Concentration in container" path="ery_ref_iv_500mg|Organism|SmallIntestine|Mucosa|LowerJejunum|Plasma|CYP3A4 1|Concentration in container" unit="µmol/l" persistable="0" formulaId="4435" />
    <Observer id="4439" entityId="5yu0gx28E0uA7R22-v73fw" name="Fraction of dose" path="ery_ref_iv_500mg|Organism|SmallIntestine|Mucosa|LowerJejunum|Plasma|erythromycin_base-CYP3A4 Metabolite|Fraction of dose" persistable="0" formulaId="4440" />
    <Observer id="4452" entityId="Y7NcErcXoUK8IiQ_r1tdSQ" name="Concentration in container" path="ery_ref_iv_500mg|Organism|SmallIntestine|Mucosa|LowerJejunum|BloodCells|erythromycin_base|Concentration in container" unit="µmol/l" persistable="0" formulaId="4453" />
    <Observer id="4466" entityId="tmn1rqdCr0qmQxXq6kMmhQ" name="Concentration in container" path="ery_ref_iv_500mg|Organism|SmallIntestine|Mucosa|LowerJejunum|BloodCells|CYP3A4|Concentration in container" unit="µmol/l" persistable="0" formulaId="4467" />
    <Observer id="4480" entityId="L7YMPaAYbEa2DTAMOXntjg" name="Concentration in container" path="ery_ref_iv_500mg|Organism|SmallIntestine|Mucosa|LowerJejunum|BloodCells|Cyp3a|Concentration in container" unit="µmol/l" persistable="0" formulaId="4481" />
    <Observer id="4494" entityId="oLuPlLD_pkOoDffBX2RN5g" name="Concentration in container" path="ery_ref_iv_500mg|Organism|SmallIntestine|Mucosa|LowerJejunum|BloodCells|CYP3A4 1|Concentration in container" unit="µmol/l" persistable="0" formulaId="4495" />
    <Observer id="4499" entityId="81NDZFRoH0C8BWBBjM60_A" name="Fraction of dose" path="ery_ref_iv_500mg|Organism|SmallIntestine|Mucosa|LowerJejunum|BloodCells|erythromycin_base-CYP3A4 Metabolite|Fraction of dose" persistable="0" formulaId="4500" />
    <Observer id="4515" entityId="2jVMtq6ptkaCvsDJX6Lj8A" name="Concentration in container" path="ery_ref_iv_500mg|Organism|SmallIntestine|Mucosa|LowerJejunum|Interstitial|erythromycin_base|Concentration in container" unit="µmol/l" persistable="0" formulaId="4516" />
    <Observer id="4528" entityId="Dnm78CbYvUKDeGmRdrcn4g" name="Concentration in container" path="ery_ref_iv_500mg|Organism|SmallIntestine|Mucosa|LowerJejunum|Intracellular|erythromycin_base|Concentration in container" unit="µmol/l" persistable="0" formulaId="4529" />
    <Observer id="4540" entityId="5p6v_JGab0SknRiU_Y7CQQ" name="Concentration in container" path="ery_ref_iv_500mg|Organism|SmallIntestine|Mucosa|LowerJejunum|Intracellular|CYP3A4|Concentration in container" unit="µmol/l" persistable="0" formulaId="4541" />
    <Observer id="4552" entityId="9RNeqZyBEk6q2jMji71I5Q" name="Concentration in container" path="ery_ref_iv_500mg|Organism|SmallIntestine|Mucosa|LowerJejunum|Intracellular|Cyp3a|Concentration in container" unit="µmol/l" persistable="0" formulaId="4553" />
    <Observer id="4564" entityId="PPYtyUbSsEC4MCm3VYBTzQ" name="Concentration in container" path="ery_ref_iv_500mg|Organism|SmallIntestine|Mucosa|LowerJejunum|Intracellular|CYP3A4 1|Concentration in container" unit="µmol/l" persistable="0" formulaId="4565" />
    <Observer id="4569" entityId="g0_vl1MJ7U6g93n02yZulA" name="Fraction of dose" path="ery_ref_iv_500mg|Organism|SmallIntestine|Mucosa|LowerJejunum|Intracellular|erythromycin_base-CYP3A4 Metabolite|Fraction of dose" persistable="0" formulaId="4570" />
    <Observer id="4623" entityId="c1B4eSTrLkicZCa4iD_wLw" name="Concentration in container" path="ery_ref_iv_500mg|Organism|SmallIntestine|Mucosa|UpperIleum|Plasma|erythromycin_base|Concentration in container" unit="µmol/l" persistable="0" formulaId="4624" />
    <Observer id="4637" entityId="BewCCmbj60yIND925YBrAQ" name="Concentration in container" path="ery_ref_iv_500mg|Organism|SmallIntestine|Mucosa|UpperIleum|Plasma|CYP3A4|Concentration in container" unit="µmol/l" persistable="0" formulaId="4638" />
    <Observer id="4651" entityId="O5Bqw-TSk0Olfen92Jg3cA" name="Concentration in container" path="ery_ref_iv_500mg|Organism|SmallIntestine|Mucosa|UpperIleum|Plasma|Cyp3a|Concentration in container" unit="µmol/l" persistable="0" formulaId="4652" />
    <Observer id="4665" entityId="fK5CIBODpkmdfqIqWWYulg" name="Concentration in container" path="ery_ref_iv_500mg|Organism|SmallIntestine|Mucosa|UpperIleum|Plasma|CYP3A4 1|Concentration in container" unit="µmol/l" persistable="0" formulaId="4666" />
    <Observer id="4670" entityId="09zNinohOkKp3rzqllcm8A" name="Fraction of dose" path="ery_ref_iv_500mg|Organism|SmallIntestine|Mucosa|UpperIleum|Plasma|erythromycin_base-CYP3A4 Metabolite|Fraction of dose" persistable="0" formulaId="4671" />
    <Observer id="4683" entityId="_Y4_5TuFCEiOKZKVsMQ7xA" name="Concentration in container" path="ery_ref_iv_500mg|Organism|SmallIntestine|Mucosa|UpperIleum|BloodCells|erythromycin_base|Concentration in container" unit="µmol/l" persistable="0" formulaId="4684" />
    <Observer id="4697" entityId="z_Rrdy6QmEK8dAto2xc9GA" name="Concentration in container" path="ery_ref_iv_500mg|Organism|SmallIntestine|Mucosa|UpperIleum|BloodCells|CYP3A4|Concentration in container" unit="µmol/l" persistable="0" formulaId="4698" />
    <Observer id="4711" entityId="KrKYAf2MYkS7DjzAT83mSA" name="Concentration in container" path="ery_ref_iv_500mg|Organism|SmallIntestine|Mucosa|UpperIleum|BloodCells|Cyp3a|Concentration in container" unit="µmol/l" persistable="0" formulaId="4712" />
    <Observer id="4725" entityId="-1Ef6cu-q0SfjiYvXjuk5g" name="Concentration in container" path="ery_ref_iv_500mg|Organism|SmallIntestine|Mucosa|UpperIleum|BloodCells|CYP3A4 1|Concentration in container" unit="µmol/l" persistable="0" formulaId="4726" />
    <Observer id="4730" entityId="0a5KWdTMr0qnHm-ChkelbQ" name="Fraction of dose" path="ery_ref_iv_500mg|Organism|SmallIntestine|Mucosa|UpperIleum|BloodCells|erythromycin_base-CYP3A4 Metabolite|Fraction of dose" persistable="0" formulaId="4731" />
    <Observer id="4746" entityId="0UvAnDqEpUKLKn23FDFLtw" name="Concentration in container" path="ery_ref_iv_500mg|Organism|SmallIntestine|Mucosa|UpperIleum|Interstitial|erythromycin_base|Concentration in container" unit="µmol/l" persistable="0" formulaId="4747" />
    <Observer id="4759" entityId="Y_dfLVcfK0aHYvyXKfSwJQ" name="Concentration in container" path="ery_ref_iv_500mg|Organism|SmallIntestine|Mucosa|UpperIleum|Intracellular|erythromycin_base|Concentration in container" unit="µmol/l" persistable="0" formulaId="4760" />
    <Observer id="4771" entityId="A9XiMwdQxUabGpUuFCMbsA" name="Concentration in container" path="ery_ref_iv_500mg|Organism|SmallIntestine|Mucosa|UpperIleum|Intracellular|CYP3A4|Concentration in container" unit="µmol/l" persistable="0" formulaId="4772" />
    <Observer id="4783" entityId="X0fpidQxskGydyIpkzawrw" name="Concentration in container" path="ery_ref_iv_500mg|Organism|SmallIntestine|Mucosa|UpperIleum|Intracellular|Cyp3a|Concentration in container" unit="µmol/l" persistable="0" formulaId="4784" />
    <Observer id="4795" entityId="_vx3_Wl83kiTL_4-cofgFQ" name="Concentration in container" path="ery_ref_iv_500mg|Organism|SmallIntestine|Mucosa|UpperIleum|Intracellular|CYP3A4 1|Concentration in container" unit="µmol/l" persistable="0" formulaId="4796" />
    <Observer id="4800" entityId="oAu0tgC_8kuCbtSBXtXhFQ" name="Fraction of dose" path="ery_ref_iv_500mg|Organism|SmallIntestine|Mucosa|UpperIleum|Intracellular|erythromycin_base-CYP3A4 Metabolite|Fraction of dose" persistable="0" formulaId="4801" />
    <Observer id="4854" entityId="_jKkHuzmD0mSlnXzUf2UCw" name="Concentration in container" path="ery_ref_iv_500mg|Organism|SmallIntestine|Mucosa|LowerIleum|Plasma|erythromycin_base|Concentration in container" unit="µmol/l" persistable="0" formulaId="4855" />
    <Observer id="4868" entityId="-svmAhGd7kOak9ZRVin22Q" name="Concentration in container" path="ery_ref_iv_500mg|Organism|SmallIntestine|Mucosa|LowerIleum|Plasma|CYP3A4|Concentration in container" unit="µmol/l" persistable="0" formulaId="4869" />
    <Observer id="4882" entityId="dCu2uUuGm0SSTXrCuFxdZA" name="Concentration in container" path="ery_ref_iv_500mg|Organism|SmallIntestine|Mucosa|LowerIleum|Plasma|Cyp3a|Concentration in container" unit="µmol/l" persistable="0" formulaId="4883" />
    <Observer id="4896" entityId="_dXpwOgx1k2zc04n1peB_w" name="Concentration in container" path="ery_ref_iv_500mg|Organism|SmallIntestine|Mucosa|LowerIleum|Plasma|CYP3A4 1|Concentration in container" unit="µmol/l" persistable="0" formulaId="4897" />
    <Observer id="4901" entityId="nZR_2gd7U0S66MVuu0nFVA" name="Fraction of dose" path="ery_ref_iv_500mg|Organism|SmallIntestine|Mucosa|LowerIleum|Plasma|erythromycin_base-CYP3A4 Metabolite|Fraction of dose" persistable="0" formulaId="4902" />
    <Observer id="4914" entityId="uKoF4osZlkeYOKlIniTXqQ" name="Concentration in container" path="ery_ref_iv_500mg|Organism|SmallIntestine|Mucosa|LowerIleum|BloodCells|erythromycin_base|Concentration in container" unit="µmol/l" persistable="0" formulaId="4915" />
    <Observer id="4928" entityId="BLenfN76qkKfliOoCQouGQ" name="Concentration in container" path="ery_ref_iv_500mg|Organism|SmallIntestine|Mucosa|LowerIleum|BloodCells|CYP3A4|Concentration in container" unit="µmol/l" persistable="0" formulaId="4929" />
    <Observer id="4942" entityId="MY1Qs-d_oUuYr-VSnG_olg" name="Concentration in container" path="ery_ref_iv_500mg|Organism|SmallIntestine|Mucosa|LowerIleum|BloodCells|Cyp3a|Concentration in container" unit="µmol/l" persistable="0" formulaId="4943" />
    <Observer id="4956" entityId="qPJEip2ES02Ix_yNhfPYSg" name="Concentration in container" path="ery_ref_iv_500mg|Organism|SmallIntestine|Mucosa|LowerIleum|BloodCells|CYP3A4 1|Concentration in container" unit="µmol/l" persistable="0" formulaId="4957" />
    <Observer id="4961" entityId="76ByzBsSvEeUoCWPTkxDug" name="Fraction of dose" path="ery_ref_iv_500mg|Organism|SmallIntestine|Mucosa|LowerIleum|BloodCells|erythromycin_base-CYP3A4 Metabolite|Fraction of dose" persistable="0" formulaId="4962" />
    <Observer id="4977" entityId="ZgAOph2qwUCeDXPatDMKzg" name="Concentration in container" path="ery_ref_iv_500mg|Organism|SmallIntestine|Mucosa|LowerIleum|Interstitial|erythromycin_base|Concentration in container" unit="µmol/l" persistable="0" formulaId="4978" />
    <Observer id="4990" entityId="jUPOADnQbkWSfNaVaw2YtA" name="Concentration in container" path="ery_ref_iv_500mg|Organism|SmallIntestine|Mucosa|LowerIleum|Intracellular|erythromycin_base|Concentration in container" unit="µmol/l" persistable="0" formulaId="4991" />
    <Observer id="5002" entityId="ZH1ck9t3GUaUHDTnUSzhcw" name="Concentration in container" path="ery_ref_iv_500mg|Organism|SmallIntestine|Mucosa|LowerIleum|Intracellular|CYP3A4|Concentration in container" unit="µmol/l" persistable="0" formulaId="5003" />
    <Observer id="5014" entityId="lwIdmSzWj0CP-0RXRE3Lyg" name="Concentration in container" path="ery_ref_iv_500mg|Organism|SmallIntestine|Mucosa|LowerIleum|Intracellular|Cyp3a|Concentration in container" unit="µmol/l" persistable="0" formulaId="5015" />
    <Observer id="5026" entityId="pOmRIZXqzUG-VfG8kYyCVQ" name="Concentration in container" path="ery_ref_iv_500mg|Organism|SmallIntestine|Mucosa|LowerIleum|Intracellular|CYP3A4 1|Concentration in container" unit="µmol/l" persistable="0" formulaId="5027" />
    <Observer id="5031" entityId="1PMlwYPsVU-nrcNg0VCqng" name="Fraction of dose" path="ery_ref_iv_500mg|Organism|SmallIntestine|Mucosa|LowerIleum|Intracellular|erythromycin_base-CYP3A4 Metabolite|Fraction of dose" persistable="0" formulaId="5032" />
    <Observer id="5035" entityId="f0SOWc_8IkGHDniw6KdzWQ" name="Interstitial Unbound" path="ery_ref_iv_500mg|Organism|SmallIntestine|erythromycin_base|Interstitial Unbound" unit="µmol/l" persistable="0" formulaId="5036" />
    <Observer id="5037" entityId="D0rgIIS5LkWXgtpL62IeiQ" name="Intracellular Unbound" path="ery_ref_iv_500mg|Organism|SmallIntestine|erythromycin_base|Intracellular Unbound" unit="µmol/l" persistable="0" formulaId="5038" />
    <Observer id="5039" entityId="EkI_CYgpSUGRvEKYok-8iw" name="Total Tissue (Small Intestine)" path="ery_ref_iv_500mg|Organism|SmallIntestine|erythromycin_base|Total Tissue (Small Intestine)" unit="µmol/l" persistable="0" formulaId="5040" />
    <Observer id="5119" entityId="1MFHPXAQPEybLBrmoQvNDQ" name="Concentration in container" path="ery_ref_iv_500mg|Organism|LargeIntestine|Plasma|erythromycin_base|Concentration in container" unit="µmol/l" persistable="0" formulaId="5120" />
    <Observer id="5133" entityId="gTA_DJLJO0arnBCyn_Dc1Q" name="Concentration in container" path="ery_ref_iv_500mg|Organism|LargeIntestine|Plasma|CYP3A4|Concentration in container" unit="µmol/l" persistable="0" formulaId="5134" />
    <Observer id="5147" entityId="CqF3a2Uo90-TpTGo8v5XEg" name="Concentration in container" path="ery_ref_iv_500mg|Organism|LargeIntestine|Plasma|Cyp3a|Concentration in container" unit="µmol/l" persistable="0" formulaId="5148" />
    <Observer id="5161" entityId="Rd1dekYdzEmf70CcGVC1HQ" name="Concentration in container" path="ery_ref_iv_500mg|Organism|LargeIntestine|Plasma|CYP3A4 1|Concentration in container" unit="µmol/l" persistable="0" formulaId="5162" />
    <Observer id="5166" entityId="45Fadye8e0WprR-KTa3HkA" name="Fraction of dose" path="ery_ref_iv_500mg|Organism|LargeIntestine|Plasma|erythromycin_base-CYP3A4 Metabolite|Fraction of dose" persistable="0" formulaId="5167" />
    <Observer id="5179" entityId="3kFRBEGW9E-l6KsT76BBCA" name="Concentration in container" path="ery_ref_iv_500mg|Organism|LargeIntestine|BloodCells|erythromycin_base|Concentration in container" unit="µmol/l" persistable="0" formulaId="5180" />
    <Observer id="5193" entityId="-jqqHMkbYEi33fbhm3L3Og" name="Concentration in container" path="ery_ref_iv_500mg|Organism|LargeIntestine|BloodCells|CYP3A4|Concentration in container" unit="µmol/l" persistable="0" formulaId="5194" />
    <Observer id="5207" entityId="J4mtZtpblk6g2h31DVP9fA" name="Concentration in container" path="ery_ref_iv_500mg|Organism|LargeIntestine|BloodCells|Cyp3a|Concentration in container" unit="µmol/l" persistable="0" formulaId="5208" />
    <Observer id="5221" entityId="S1-jNNPSgUONN13HRPwRRQ" name="Concentration in container" path="ery_ref_iv_500mg|Organism|LargeIntestine|BloodCells|CYP3A4 1|Concentration in container" unit="µmol/l" persistable="0" formulaId="5222" />
    <Observer id="5226" entityId="fgPoBxt3JkOW7yItWCJ1xg" name="Fraction of dose" path="ery_ref_iv_500mg|Organism|LargeIntestine|BloodCells|erythromycin_base-CYP3A4 Metabolite|Fraction of dose" persistable="0" formulaId="5227" />
    <Observer id="5242" entityId="UxLBwR0Vd0Sx6kvyhKnP7w" name="Concentration in container" path="ery_ref_iv_500mg|Organism|LargeIntestine|Interstitial|erythromycin_base|Concentration in container" unit="µmol/l" persistable="0" formulaId="5243" />
    <Observer id="5255" entityId="YQ9k9BzHSkCy-P1pTRNGnQ" name="Concentration in container" path="ery_ref_iv_500mg|Organism|LargeIntestine|Intracellular|erythromycin_base|Concentration in container" unit="µmol/l" persistable="0" formulaId="5256" />
    <Observer id="5267" entityId="Dpp7ABgjI0-SGZi7JiG-Uw" name="Concentration in container" path="ery_ref_iv_500mg|Organism|LargeIntestine|Intracellular|CYP3A4|Concentration in container" unit="µmol/l" persistable="0" formulaId="5268" />
    <Observer id="5279" entityId="eyyLwXzz1UG9gDYl84UrQw" name="Concentration in container" path="ery_ref_iv_500mg|Organism|LargeIntestine|Intracellular|Cyp3a|Concentration in container" unit="µmol/l" persistable="0" formulaId="5280" />
    <Observer id="5291" entityId="xmilMhqQNku_QYl4-jY2IA" name="Concentration in container" path="ery_ref_iv_500mg|Organism|LargeIntestine|Intracellular|CYP3A4 1|Concentration in container" unit="µmol/l" persistable="0" formulaId="5292" />
    <Observer id="5296" entityId="QW0KGSLey0KJvKqKUHfhtA" name="Fraction of dose" path="ery_ref_iv_500mg|Organism|LargeIntestine|Intracellular|erythromycin_base-CYP3A4 Metabolite|Fraction of dose" persistable="0" formulaId="5297" />
    <Observer id="5350" entityId="IcBW5M_6rEGidwZWC7uZAg" name="Concentration in container" path="ery_ref_iv_500mg|Organism|LargeIntestine|Mucosa|Caecum|Plasma|erythromycin_base|Concentration in container" unit="µmol/l" persistable="0" formulaId="5351" />
    <Observer id="5364" entityId="dVv8ax-Vl0qHBKwoYmqQLQ" name="Concentration in container" path="ery_ref_iv_500mg|Organism|LargeIntestine|Mucosa|Caecum|Plasma|CYP3A4|Concentration in container" unit="µmol/l" persistable="0" formulaId="5365" />
    <Observer id="5378" entityId="h_iMMQNjIkWn1DNeWcBafA" name="Concentration in container" path="ery_ref_iv_500mg|Organism|LargeIntestine|Mucosa|Caecum|Plasma|Cyp3a|Concentration in container" unit="µmol/l" persistable="0" formulaId="5379" />
    <Observer id="5392" entityId="HTX5Wm3D90-h6OGmgyqhPA" name="Concentration in container" path="ery_ref_iv_500mg|Organism|LargeIntestine|Mucosa|Caecum|Plasma|CYP3A4 1|Concentration in container" unit="µmol/l" persistable="0" formulaId="5393" />
    <Observer id="5397" entityId="0dhMcSEeF06d1jBpa90ICA" name="Fraction of dose" path="ery_ref_iv_500mg|Organism|LargeIntestine|Mucosa|Caecum|Plasma|erythromycin_base-CYP3A4 Metabolite|Fraction of dose" persistable="0" formulaId="5398" />
    <Observer id="5410" entityId="HI6ncA2PsE2lFf-xv3oaLg" name="Concentration in container" path="ery_ref_iv_500mg|Organism|LargeIntestine|Mucosa|Caecum|BloodCells|erythromycin_base|Concentration in container" unit="µmol/l" persistable="0" formulaId="5411" />
    <Observer id="5424" entityId="8WOcJ_x2hE6jr2WXdLcu4A" name="Concentration in container" path="ery_ref_iv_500mg|Organism|LargeIntestine|Mucosa|Caecum|BloodCells|CYP3A4|Concentration in container" unit="µmol/l" persistable="0" formulaId="5425" />
    <Observer id="5438" entityId="lecDLHtvPU24--9pUGRJxA" name="Concentration in container" path="ery_ref_iv_500mg|Organism|LargeIntestine|Mucosa|Caecum|BloodCells|Cyp3a|Concentration in container" unit="µmol/l" persistable="0" formulaId="5439" />
    <Observer id="5452" entityId="tROkykCZkU68MSDx-AvpOg" name="Concentration in container" path="ery_ref_iv_500mg|Organism|LargeIntestine|Mucosa|Caecum|BloodCells|CYP3A4 1|Concentration in container" unit="µmol/l" persistable="0" formulaId="5453" />
    <Observer id="5457" entityId="qvh_X1WdWECOCn1p5Kmaew" name="Fraction of dose" path="ery_ref_iv_500mg|Organism|LargeIntestine|Mucosa|Caecum|BloodCells|erythromycin_base-CYP3A4 Metabolite|Fraction of dose" persistable="0" formulaId="5458" />
    <Observer id="5473" entityId="-iMz23CwTkuf16HMQP-Tqg" name="Concentration in container" path="ery_ref_iv_500mg|Organism|LargeIntestine|Mucosa|Caecum|Interstitial|erythromycin_base|Concentration in container" unit="µmol/l" persistable="0" formulaId="5474" />
    <Observer id="5486" entityId="x7lVMnEgj0mE1Y9UV2yeBg" name="Concentration in container" path="ery_ref_iv_500mg|Organism|LargeIntestine|Mucosa|Caecum|Intracellular|erythromycin_base|Concentration in container" unit="µmol/l" persistable="0" formulaId="5487" />
    <Observer id="5498" entityId="lt955L90rUOUp3zEjEZmzQ" name="Concentration in container" path="ery_ref_iv_500mg|Organism|LargeIntestine|Mucosa|Caecum|Intracellular|CYP3A4|Concentration in container" unit="µmol/l" persistable="0" formulaId="5499" />
    <Observer id="5510" entityId="WGDaJ0mZJ0CiEaPlr2yZbw" name="Concentration in container" path="ery_ref_iv_500mg|Organism|LargeIntestine|Mucosa|Caecum|Intracellular|Cyp3a|Concentration in container" unit="µmol/l" persistable="0" formulaId="5511" />
    <Observer id="5522" entityId="27KBUAUqFkiM6zSy925xAg" name="Concentration in container" path="ery_ref_iv_500mg|Organism|LargeIntestine|Mucosa|Caecum|Intracellular|CYP3A4 1|Concentration in container" unit="µmol/l" persistable="0" formulaId="5523" />
    <Observer id="5527" entityId="o4rp6UJJIEubL4g6rLOm3A" name="Fraction of dose" path="ery_ref_iv_500mg|Organism|LargeIntestine|Mucosa|Caecum|Intracellular|erythromycin_base-CYP3A4 Metabolite|Fraction of dose" persistable="0" formulaId="5528" />
    <Observer id="5581" entityId="fyGjXVgy1EyeumA1YMwxYQ" name="Concentration in container" path="ery_ref_iv_500mg|Organism|LargeIntestine|Mucosa|ColonAscendens|Plasma|erythromycin_base|Concentration in container" unit="µmol/l" persistable="0" formulaId="5582" />
    <Observer id="5595" entityId="cUvNvCXGLEKdImOWYlLk6A" name="Concentration in container" path="ery_ref_iv_500mg|Organism|LargeIntestine|Mucosa|ColonAscendens|Plasma|CYP3A4|Concentration in container" unit="µmol/l" persistable="0" formulaId="5596" />
    <Observer id="5609" entityId="ymdlm10vgUKANH0j2oIxmA" name="Concentration in container" path="ery_ref_iv_500mg|Organism|LargeIntestine|Mucosa|ColonAscendens|Plasma|Cyp3a|Concentration in container" unit="µmol/l" persistable="0" formulaId="5610" />
    <Observer id="5623" entityId="RaJJTuE660Gm-ISKF4r29w" name="Concentration in container" path="ery_ref_iv_500mg|Organism|LargeIntestine|Mucosa|ColonAscendens|Plasma|CYP3A4 1|Concentration in container" unit="µmol/l" persistable="0" formulaId="5624" />
    <Observer id="5628" entityId="Lvv_DxYEtkSFXQfEu9oXHQ" name="Fraction of dose" path="ery_ref_iv_500mg|Organism|LargeIntestine|Mucosa|ColonAscendens|Plasma|erythromycin_base-CYP3A4 Metabolite|Fraction of dose" persistable="0" formulaId="5629" />
    <Observer id="5641" entityId="_9jo3JTBh0K_IcJmLpCLxA" name="Concentration in container" path="ery_ref_iv_500mg|Organism|LargeIntestine|Mucosa|ColonAscendens|BloodCells|erythromycin_base|Concentration in container" unit="µmol/l" persistable="0" formulaId="5642" />
    <Observer id="5655" entityId="z8fxm-cyjE2AtbuDm4iLLg" name="Concentration in container" path="ery_ref_iv_500mg|Organism|LargeIntestine|Mucosa|ColonAscendens|BloodCells|CYP3A4|Concentration in container" unit="µmol/l" persistable="0" formulaId="5656" />
    <Observer id="5669" entityId="LTa9PS8EU0qb0g59hGy_Rg" name="Concentration in container" path="ery_ref_iv_500mg|Organism|LargeIntestine|Mucosa|ColonAscendens|BloodCells|Cyp3a|Concentration in container" unit="µmol/l" persistable="0" formulaId="5670" />
    <Observer id="5683" entityId="omwdL6aCBU6KcZq1jCUu0A" name="Concentration in container" path="ery_ref_iv_500mg|Organism|LargeIntestine|Mucosa|ColonAscendens|BloodCells|CYP3A4 1|Concentration in container" unit="µmol/l" persistable="0" formulaId="5684" />
    <Observer id="5688" entityId="5BdURStv9kyvrC1eex5hNw" name="Fraction of dose" path="ery_ref_iv_500mg|Organism|LargeIntestine|Mucosa|ColonAscendens|BloodCells|erythromycin_base-CYP3A4 Metabolite|Fraction of dose" persistable="0" formulaId="5689" />
    <Observer id="5704" entityId="hbD_9vTBFECSy_kHEmXTcw" name="Concentration in container" path="ery_ref_iv_500mg|Organism|LargeIntestine|Mucosa|ColonAscendens|Interstitial|erythromycin_base|Concentration in container" unit="µmol/l" persistable="0" formulaId="5705" />
    <Observer id="5717" entityId="P4RGhsU_dECjIZbL6zNqag" name="Concentration in container" path="ery_ref_iv_500mg|Organism|LargeIntestine|Mucosa|ColonAscendens|Intracellular|erythromycin_base|Concentration in container" unit="µmol/l" persistable="0" formulaId="5718" />
    <Observer id="5729" entityId="p50W5WhD9kmXmE1aPsb-cw" name="Concentration in container" path="ery_ref_iv_500mg|Organism|LargeIntestine|Mucosa|ColonAscendens|Intracellular|CYP3A4|Concentration in container" unit="µmol/l" persistable="0" formulaId="5730" />
    <Observer id="5741" entityId="g-pAEPwa1kOuPh2jgpIY5Q" name="Concentration in container" path="ery_ref_iv_500mg|Organism|LargeIntestine|Mucosa|ColonAscendens|Intracellular|Cyp3a|Concentration in container" unit="µmol/l" persistable="0" formulaId="5742" />
    <Observer id="5753" entityId="7CK5SfD8jUS0jbOwu0xGDQ" name="Concentration in container" path="ery_ref_iv_500mg|Organism|LargeIntestine|Mucosa|ColonAscendens|Intracellular|CYP3A4 1|Concentration in container" unit="µmol/l" persistable="0" formulaId="5754" />
    <Observer id="5758" entityId="R2_ODiony0OHalvgRPn3Pg" name="Fraction of dose" path="ery_ref_iv_500mg|Organism|LargeIntestine|Mucosa|ColonAscendens|Intracellular|erythromycin_base-CYP3A4 Metabolite|Fraction of dose" persistable="0" formulaId="5759" />
    <Observer id="5812" entityId="Y5OqjTkZdEeQBuIS2SzyeQ" name="Concentration in container" path="ery_ref_iv_500mg|Organism|LargeIntestine|Mucosa|ColonTransversum|Plasma|erythromycin_base|Concentration in container" unit="µmol/l" persistable="0" formulaId="5813" />
    <Observer id="5826" entityId="6fzow09RBUeLk5VRUIsEVw" name="Concentration in container" path="ery_ref_iv_500mg|Organism|LargeIntestine|Mucosa|ColonTransversum|Plasma|CYP3A4|Concentration in container" unit="µmol/l" persistable="0" formulaId="5827" />
    <Observer id="5840" entityId="DWE8pXbnmk6OIu3OgisUmg" name="Concentration in container" path="ery_ref_iv_500mg|Organism|LargeIntestine|Mucosa|ColonTransversum|Plasma|Cyp3a|Concentration in container" unit="µmol/l" persistable="0" formulaId="5841" />
    <Observer id="5854" entityId="EAR4y3N8NUmC4O2npmOfrw" name="Concentration in container" path="ery_ref_iv_500mg|Organism|LargeIntestine|Mucosa|ColonTransversum|Plasma|CYP3A4 1|Concentration in container" unit="µmol/l" persistable="0" formulaId="5855" />
    <Observer id="5859" entityId="u4YwTHTHWECO_QPjCY4WXg" name="Fraction of dose" path="ery_ref_iv_500mg|Organism|LargeIntestine|Mucosa|ColonTransversum|Plasma|erythromycin_base-CYP3A4 Metabolite|Fraction of dose" persistable="0" formulaId="5860" />
    <Observer id="5872" entityId="oqajZ6LzyEKoI-8LEUj7DA" name="Concentration in container" path="ery_ref_iv_500mg|Organism|LargeIntestine|Mucosa|ColonTransversum|BloodCells|erythromycin_base|Concentration in container" unit="µmol/l" persistable="0" formulaId="5873" />
    <Observer id="5886" entityId="uyf_xXEvdkmbBkolbRILug" name="Concentration in container" path="ery_ref_iv_500mg|Organism|LargeIntestine|Mucosa|ColonTransversum|BloodCells|CYP3A4|Concentration in container" unit="µmol/l" persistable="0" formulaId="5887" />
    <Observer id="5900" entityId="d5AS9zLaoUSAafDzv6o6pw" name="Concentration in container" path="ery_ref_iv_500mg|Organism|LargeIntestine|Mucosa|ColonTransversum|BloodCells|Cyp3a|Concentration in container" unit="µmol/l" persistable="0" formulaId="5901" />
    <Observer id="5914" entityId="yH-JGKSgQESOUAUHbgrFjQ" name="Concentration in container" path="ery_ref_iv_500mg|Organism|LargeIntestine|Mucosa|ColonTransversum|BloodCells|CYP3A4 1|Concentration in container" unit="µmol/l" persistable="0" formulaId="5915" />
    <Observer id="5919" entityId="RW93aVrw0kO1J5Ecpbd3pA" name="Fraction of dose" path="ery_ref_iv_500mg|Organism|LargeIntestine|Mucosa|ColonTransversum|BloodCells|erythromycin_base-CYP3A4 Metabolite|Fraction of dose" persistable="0" formulaId="5920" />
    <Observer id="5935" entityId="hxjxZbAJj0uAOQkIIlGA7w" name="Concentration in container" path="ery_ref_iv_500mg|Organism|LargeIntestine|Mucosa|ColonTransversum|Interstitial|erythromycin_base|Concentration in container" unit="µmol/l" persistable="0" formulaId="5936" />
    <Observer id="5948" entityId="lMUKLba-6UKSg0JUcH6ZdQ" name="Concentration in container" path="ery_ref_iv_500mg|Organism|LargeIntestine|Mucosa|ColonTransversum|Intracellular|erythromycin_base|Concentration in container" unit="µmol/l" persistable="0" formulaId="5949" />
    <Observer id="5960" entityId="eCmAv_yV3kmmoNBh-zgt4A" name="Concentration in container" path="ery_ref_iv_500mg|Organism|LargeIntestine|Mucosa|ColonTransversum|Intracellular|CYP3A4|Concentration in container" unit="µmol/l" persistable="0" formulaId="5961" />
    <Observer id="5972" entityId="JZA-VoytNkqzMLnDFrYUAg" name="Concentration in container" path="ery_ref_iv_500mg|Organism|LargeIntestine|Mucosa|ColonTransversum|Intracellular|Cyp3a|Concentration in container" unit="µmol/l" persistable="0" formulaId="5973" />
    <Observer id="5984" entityId="kTkRtOOAREmuCFhKGNlFcw" name="Concentration in container" path="ery_ref_iv_500mg|Organism|LargeIntestine|Mucosa|ColonTransversum|Intracellular|CYP3A4 1|Concentration in container" unit="µmol/l" persistable="0" formulaId="5985" />
    <Observer id="5989" entityId="pNaihHXsJ02eEANlkrtnwA" name="Fraction of dose" path="ery_ref_iv_500mg|Organism|LargeIntestine|Mucosa|ColonTransversum|Intracellular|erythromycin_base-CYP3A4 Metabolite|Fraction of dose" persistable="0" formulaId="5990" />
    <Observer id="6043" entityId="B3uZ6ywGtUuIil7Ayjfp2A" name="Concentration in container" path="ery_ref_iv_500mg|Organism|LargeIntestine|Mucosa|ColonDescendens|Plasma|erythromycin_base|Concentration in container" unit="µmol/l" persistable="0" formulaId="6044" />
    <Observer id="6057" entityId="0gD6BJ9m0kSDb3hGR1hqfA" name="Concentration in container" path="ery_ref_iv_500mg|Organism|LargeIntestine|Mucosa|ColonDescendens|Plasma|CYP3A4|Concentration in container" unit="µmol/l" persistable="0" formulaId="6058" />
    <Observer id="6071" entityId="jfnG8PqcMk2to2xz9OigJg" name="Concentration in container" path="ery_ref_iv_500mg|Organism|LargeIntestine|Mucosa|ColonDescendens|Plasma|Cyp3a|Concentration in container" unit="µmol/l" persistable="0" formulaId="6072" />
    <Observer id="6085" entityId="WNo8sSqjt0qTZ82byd33xw" name="Concentration in container" path="ery_ref_iv_500mg|Organism|LargeIntestine|Mucosa|ColonDescendens|Plasma|CYP3A4 1|Concentration in container" unit="µmol/l" persistable="0" formulaId="6086" />
    <Observer id="6090" entityId="KAKyPqnwx0u3kRc2ukrB9g" name="Fraction of dose" path="ery_ref_iv_500mg|Organism|LargeIntestine|Mucosa|ColonDescendens|Plasma|erythromycin_base-CYP3A4 Metabolite|Fraction of dose" persistable="0" formulaId="6091" />
    <Observer id="6103" entityId="RrJRR-vpfUubwnyfrG7pbQ" name="Concentration in container" path="ery_ref_iv_500mg|Organism|LargeIntestine|Mucosa|ColonDescendens|BloodCells|erythromycin_base|Concentration in container" unit="µmol/l" persistable="0" formulaId="6104" />
    <Observer id="6117" entityId="4urq0vpDAUegvWwVyvq4sQ" name="Concentration in container" path="ery_ref_iv_500mg|Organism|LargeIntestine|Mucosa|ColonDescendens|BloodCells|CYP3A4|Concentration in container" unit="µmol/l" persistable="0" formulaId="6118" />
    <Observer id="6131" entityId="e4HkzllobkywHSi1_nuwxw" name="Concentration in container" path="ery_ref_iv_500mg|Organism|LargeIntestine|Mucosa|ColonDescendens|BloodCells|Cyp3a|Concentration in container" unit="µmol/l" persistable="0" formulaId="6132" />
    <Observer id="6145" entityId="xNxJWsTIKkC2Gg8p0zfGXQ" name="Concentration in container" path="ery_ref_iv_500mg|Organism|LargeIntestine|Mucosa|ColonDescendens|BloodCells|CYP3A4 1|Concentration in container" unit="µmol/l" persistable="0" formulaId="6146" />
    <Observer id="6150" entityId="lhb0fOgaT0uSHBrOMDQ1Lw" name="Fraction of dose" path="ery_ref_iv_500mg|Organism|LargeIntestine|Mucosa|ColonDescendens|BloodCells|erythromycin_base-CYP3A4 Metabolite|Fraction of dose" persistable="0" formulaId="6151" />
    <Observer id="6166" entityId="FFHfanKRW0iw8JhapT9YOA" name="Concentration in container" path="ery_ref_iv_500mg|Organism|LargeIntestine|Mucosa|ColonDescendens|Interstitial|erythromycin_base|Concentration in container" unit="µmol/l" persistable="0" formulaId="6167" />
    <Observer id="6179" entityId="duyi277vq0if8jNEmbMgRA" name="Concentration in container" path="ery_ref_iv_500mg|Organism|LargeIntestine|Mucosa|ColonDescendens|Intracellular|erythromycin_base|Concentration in container" unit="µmol/l" persistable="0" formulaId="6180" />
    <Observer id="6191" entityId="YCwnDNwjvEytoELZoVr5dA" name="Concentration in container" path="ery_ref_iv_500mg|Organism|LargeIntestine|Mucosa|ColonDescendens|Intracellular|CYP3A4|Concentration in container" unit="µmol/l" persistable="0" formulaId="6192" />
    <Observer id="6203" entityId="ZLBKoYmCO06uajsmJQSDig" name="Concentration in container" path="ery_ref_iv_500mg|Organism|LargeIntestine|Mucosa|ColonDescendens|Intracellular|Cyp3a|Concentration in container" unit="µmol/l" persistable="0" formulaId="6204" />
    <Observer id="6215" entityId="6OoMM0xeHEKR6L8Y9ezbTQ" name="Concentration in container" path="ery_ref_iv_500mg|Organism|LargeIntestine|Mucosa|ColonDescendens|Intracellular|CYP3A4 1|Concentration in container" unit="µmol/l" persistable="0" formulaId="6216" />
    <Observer id="6220" entityId="UtoQ29oAYUW_0aJ7fcoLBA" name="Fraction of dose" path="ery_ref_iv_500mg|Organism|LargeIntestine|Mucosa|ColonDescendens|Intracellular|erythromycin_base-CYP3A4 Metabolite|Fraction of dose" persistable="0" formulaId="6221" />
    <Observer id="6274" entityId="iutIRrkBsk6VhWXf-1bwBQ" name="Concentration in container" path="ery_ref_iv_500mg|Organism|LargeIntestine|Mucosa|ColonSigmoid|Plasma|erythromycin_base|Concentration in container" unit="µmol/l" persistable="0" formulaId="6275" />
    <Observer id="6288" entityId="2_yzoQt7JU23ucffzTTX-w" name="Concentration in container" path="ery_ref_iv_500mg|Organism|LargeIntestine|Mucosa|ColonSigmoid|Plasma|CYP3A4|Concentration in container" unit="µmol/l" persistable="0" formulaId="6289" />
    <Observer id="6302" entityId="s6s4outGXU-lLrkcBBvRbg" name="Concentration in container" path="ery_ref_iv_500mg|Organism|LargeIntestine|Mucosa|ColonSigmoid|Plasma|Cyp3a|Concentration in container" unit="µmol/l" persistable="0" formulaId="6303" />
    <Observer id="6316" entityId="KjLa3tz1P02IIuvjTvd60w" name="Concentration in container" path="ery_ref_iv_500mg|Organism|LargeIntestine|Mucosa|ColonSigmoid|Plasma|CYP3A4 1|Concentration in container" unit="µmol/l" persistable="0" formulaId="6317" />
    <Observer id="6321" entityId="FFq6ZTprbk-ksOQciwJ3Jg" name="Fraction of dose" path="ery_ref_iv_500mg|Organism|LargeIntestine|Mucosa|ColonSigmoid|Plasma|erythromycin_base-CYP3A4 Metabolite|Fraction of dose" persistable="0" formulaId="6322" />
    <Observer id="6334" entityId="l4ruigqEd0azKOr-1g_yDQ" name="Concentration in container" path="ery_ref_iv_500mg|Organism|LargeIntestine|Mucosa|ColonSigmoid|BloodCells|erythromycin_base|Concentration in container" unit="µmol/l" persistable="0" formulaId="6335" />
    <Observer id="6348" entityId="2VD2IC7Kk0a8EmumV7XqZQ" name="Concentration in container" path="ery_ref_iv_500mg|Organism|LargeIntestine|Mucosa|ColonSigmoid|BloodCells|CYP3A4|Concentration in container" unit="µmol/l" persistable="0" formulaId="6349" />
    <Observer id="6362" entityId="QAIdUI2c5ECBh9s5e8Wrrg" name="Concentration in container" path="ery_ref_iv_500mg|Organism|LargeIntestine|Mucosa|ColonSigmoid|BloodCells|Cyp3a|Concentration in container" unit="µmol/l" persistable="0" formulaId="6363" />
    <Observer id="6376" entityId="6cIfrSZEukyVwl2akigwbA" name="Concentration in container" path="ery_ref_iv_500mg|Organism|LargeIntestine|Mucosa|ColonSigmoid|BloodCells|CYP3A4 1|Concentration in container" unit="µmol/l" persistable="0" formulaId="6377" />
    <Observer id="6381" entityId="yyMsA-hIRUS906BwAdnu5A" name="Fraction of dose" path="ery_ref_iv_500mg|Organism|LargeIntestine|Mucosa|ColonSigmoid|BloodCells|erythromycin_base-CYP3A4 Metabolite|Fraction of dose" persistable="0" formulaId="6382" />
    <Observer id="6397" entityId="Vmti5SdAD0SjqhJ9Q5DYww" name="Concentration in container" path="ery_ref_iv_500mg|Organism|LargeIntestine|Mucosa|ColonSigmoid|Interstitial|erythromycin_base|Concentration in container" unit="µmol/l" persistable="0" formulaId="6398" />
    <Observer id="6410" entityId="SnoSjYqhyU2z3ExSop0BNg" name="Concentration in container" path="ery_ref_iv_500mg|Organism|LargeIntestine|Mucosa|ColonSigmoid|Intracellular|erythromycin_base|Concentration in container" unit="µmol/l" persistable="0" formulaId="6411" />
    <Observer id="6422" entityId="O6SS6s9kAUefHcV0h4aWkw" name="Concentration in container" path="ery_ref_iv_500mg|Organism|LargeIntestine|Mucosa|ColonSigmoid|Intracellular|CYP3A4|Concentration in container" unit="µmol/l" persistable="0" formulaId="6423" />
    <Observer id="6434" entityId="B3FoYdVsGECEldqnRwA9cQ" name="Concentration in container" path="ery_ref_iv_500mg|Organism|LargeIntestine|Mucosa|ColonSigmoid|Intracellular|Cyp3a|Concentration in container" unit="µmol/l" persistable="0" formulaId="6435" />
    <Observer id="6446" entityId="4UKIS55Q4kSndxFIF5RgwQ" name="Concentration in container" path="ery_ref_iv_500mg|Organism|LargeIntestine|Mucosa|ColonSigmoid|Intracellular|CYP3A4 1|Concentration in container" unit="µmol/l" persistable="0" formulaId="6447" />
    <Observer id="6451" entityId="wjxeQw6mxEu1Fq5eEM4j6A" name="Fraction of dose" path="ery_ref_iv_500mg|Organism|LargeIntestine|Mucosa|ColonSigmoid|Intracellular|erythromycin_base-CYP3A4 Metabolite|Fraction of dose" persistable="0" formulaId="6452" />
    <Observer id="6505" entityId="ZvmhGPo-akGZ_ZIGXx_Wng" name="Concentration in container" path="ery_ref_iv_500mg|Organism|LargeIntestine|Mucosa|Rectum|Plasma|erythromycin_base|Concentration in container" unit="µmol/l" persistable="0" formulaId="6506" />
    <Observer id="6519" entityId="IoQ0EiNRqESlHJOH86_8Jw" name="Concentration in container" path="ery_ref_iv_500mg|Organism|LargeIntestine|Mucosa|Rectum|Plasma|CYP3A4|Concentration in container" unit="µmol/l" persistable="0" formulaId="6520" />
    <Observer id="6533" entityId="BR9fs-SvU0q2QfLFePOP2A" name="Concentration in container" path="ery_ref_iv_500mg|Organism|LargeIntestine|Mucosa|Rectum|Plasma|Cyp3a|Concentration in container" unit="µmol/l" persistable="0" formulaId="6534" />
    <Observer id="6547" entityId="ZvDzUxPAL0yycczPrn19Sw" name="Concentration in container" path="ery_ref_iv_500mg|Organism|LargeIntestine|Mucosa|Rectum|Plasma|CYP3A4 1|Concentration in container" unit="µmol/l" persistable="0" formulaId="6548" />
    <Observer id="6552" entityId="ZMEKh_VM2UWfBArZ2on3_g" name="Fraction of dose" path="ery_ref_iv_500mg|Organism|LargeIntestine|Mucosa|Rectum|Plasma|erythromycin_base-CYP3A4 Metabolite|Fraction of dose" persistable="0" formulaId="6553" />
    <Observer id="6565" entityId="or-eLn9d4USAifgD_yWLHA" name="Concentration in container" path="ery_ref_iv_500mg|Organism|LargeIntestine|Mucosa|Rectum|BloodCells|erythromycin_base|Concentration in container" unit="µmol/l" persistable="0" formulaId="6566" />
    <Observer id="6579" entityId="-PlEXblQ9ECfBZN6kRbHVg" name="Concentration in container" path="ery_ref_iv_500mg|Organism|LargeIntestine|Mucosa|Rectum|BloodCells|CYP3A4|Concentration in container" unit="µmol/l" persistable="0" formulaId="6580" />
    <Observer id="6593" entityId="zTnXE_T-eEaiVKym9ZcGYw" name="Concentration in container" path="ery_ref_iv_500mg|Organism|LargeIntestine|Mucosa|Rectum|BloodCells|Cyp3a|Concentration in container" unit="µmol/l" persistable="0" formulaId="6594" />
    <Observer id="6607" entityId="398JbsTkdk2P_tn7mxsmyQ" name="Concentration in container" path="ery_ref_iv_500mg|Organism|LargeIntestine|Mucosa|Rectum|BloodCells|CYP3A4 1|Concentration in container" unit="µmol/l" persistable="0" formulaId="6608" />
    <Observer id="6612" entityId="0KIbu9bit0qwqYx_FHC7Ug" name="Fraction of dose" path="ery_ref_iv_500mg|Organism|LargeIntestine|Mucosa|Rectum|BloodCells|erythromycin_base-CYP3A4 Metabolite|Fraction of dose" persistable="0" formulaId="6613" />
    <Observer id="6628" entityId="aL5IZVhZMEySbcZ7w-Mz3Q" name="Concentration in container" path="ery_ref_iv_500mg|Organism|LargeIntestine|Mucosa|Rectum|Interstitial|erythromycin_base|Concentration in container" unit="µmol/l" persistable="0" formulaId="6629" />
    <Observer id="6641" entityId="DSx6LqPvZ0OWlgYnkOe1Ug" name="Concentration in container" path="ery_ref_iv_500mg|Organism|LargeIntestine|Mucosa|Rectum|Intracellular|erythromycin_base|Concentration in container" unit="µmol/l" persistable="0" formulaId="6642" />
    <Observer id="6653" entityId="U9YIivq8_0e_sR7cK0cN2g" name="Concentration in container" path="ery_ref_iv_500mg|Organism|LargeIntestine|Mucosa|Rectum|Intracellular|CYP3A4|Concentration in container" unit="µmol/l" persistable="0" formulaId="6654" />
    <Observer id="6665" entityId="D6HHyEbBE0iEnkzr--H4Dw" name="Concentration in container" path="ery_ref_iv_500mg|Organism|LargeIntestine|Mucosa|Rectum|Intracellular|Cyp3a|Concentration in container" unit="µmol/l" persistable="0" formulaId="6666" />
    <Observer id="6677" entityId="-cZNCD7-XkOyI6mzHciKww" name="Concentration in container" path="ery_ref_iv_500mg|Organism|LargeIntestine|Mucosa|Rectum|Intracellular|CYP3A4 1|Concentration in container" unit="µmol/l" persistable="0" formulaId="6678" />
    <Observer id="6682" entityId="NloEcYqt-EyFnfp795xlUQ" name="Fraction of dose" path="ery_ref_iv_500mg|Organism|LargeIntestine|Mucosa|Rectum|Intracellular|erythromycin_base-CYP3A4 Metabolite|Fraction of dose" persistable="0" formulaId="6683" />
    <Observer id="6686" entityId="Pe76DzWVn0ubC5R4fNgPIw" name="Interstitial Unbound" path="ery_ref_iv_500mg|Organism|LargeIntestine|erythromycin_base|Interstitial Unbound" unit="µmol/l" persistable="0" formulaId="6687" />
    <Observer id="6688" entityId="dZawEt3sCk6EBdoemx2Xpw" name="Intracellular Unbound" path="ery_ref_iv_500mg|Organism|LargeIntestine|erythromycin_base|Intracellular Unbound" unit="µmol/l" persistable="0" formulaId="6689" />
    <Observer id="6690" entityId="mF_FOeG_akC-VtxyxxfLjA" name="Total Tissue (Large Intestine)" path="ery_ref_iv_500mg|Organism|LargeIntestine|erythromycin_base|Total Tissue (Large Intestine)" unit="µmol/l" persistable="0" formulaId="6691" />
    <Observer id="6744" entityId="Brg4z52XOUWr9gxU4uISBA" name="Concentration in container" path="ery_ref_iv_500mg|Organism|Liver|Plasma|erythromycin_base|Concentration in container" unit="µmol/l" persistable="0" formulaId="6745" />
    <Observer id="6758" entityId="j-MKFCj2xk-hsxwhYRotkA" name="Concentration in container" path="ery_ref_iv_500mg|Organism|Liver|Plasma|CYP3A4|Concentration in container" unit="µmol/l" persistable="0" formulaId="6759" />
    <Observer id="6772" entityId="M9q5KxGWIkmbkirKCdNhuQ" name="Concentration in container" path="ery_ref_iv_500mg|Organism|Liver|Plasma|Cyp3a|Concentration in container" unit="µmol/l" persistable="0" formulaId="6773" />
    <Observer id="6786" entityId="a18prMXrfkeSdw757vfZbA" name="Concentration in container" path="ery_ref_iv_500mg|Organism|Liver|Plasma|CYP3A4 1|Concentration in container" unit="µmol/l" persistable="0" formulaId="6787" />
    <Observer id="6791" entityId="132Lp9jbFEmWJxQD88AxtA" name="Fraction of dose" path="ery_ref_iv_500mg|Organism|Liver|Plasma|erythromycin_base-CYP3A4 Metabolite|Fraction of dose" persistable="0" formulaId="6792" />
    <Observer id="6804" entityId="2RUXGMxp0U6BPj2idxgT1w" name="Concentration in container" path="ery_ref_iv_500mg|Organism|Liver|BloodCells|erythromycin_base|Concentration in container" unit="µmol/l" persistable="0" formulaId="6805" />
    <Observer id="6818" entityId="BBCGizhKIUCBGyy9jOuB_A" name="Concentration in container" path="ery_ref_iv_500mg|Organism|Liver|BloodCells|CYP3A4|Concentration in container" unit="µmol/l" persistable="0" formulaId="6819" />
    <Observer id="6832" entityId="RMes-S-gqE6XZ1GuI2TpHQ" name="Concentration in container" path="ery_ref_iv_500mg|Organism|Liver|BloodCells|Cyp3a|Concentration in container" unit="µmol/l" persistable="0" formulaId="6833" />
    <Observer id="6846" entityId="xSsqJpHtIkOM5eFtiSdsmA" name="Concentration in container" path="ery_ref_iv_500mg|Organism|Liver|BloodCells|CYP3A4 1|Concentration in container" unit="µmol/l" persistable="0" formulaId="6847" />
    <Observer id="6851" entityId="X7zIl-a4iUGp6AGEJl6qjA" name="Fraction of dose" path="ery_ref_iv_500mg|Organism|Liver|BloodCells|erythromycin_base-CYP3A4 Metabolite|Fraction of dose" persistable="0" formulaId="6852" />
    <Observer id="6867" entityId="vyVuJuJQF0eoZ_lOIluvMQ" name="Concentration in container" path="ery_ref_iv_500mg|Organism|Liver|Interstitial|erythromycin_base|Concentration in container" unit="µmol/l" persistable="0" formulaId="6868" />
    <Observer id="6880" entityId="MjJ18dMABE2Kf4etz1bkZQ" name="Concentration in container" path="ery_ref_iv_500mg|Organism|Liver|Intracellular|erythromycin_base|Concentration in container" unit="µmol/l" persistable="0" formulaId="6881" />
    <Observer id="6892" entityId="8mtDQ0n_mkudKtlCDGbyTQ" name="Concentration in container" path="ery_ref_iv_500mg|Organism|Liver|Intracellular|CYP3A4|Concentration in container" unit="µmol/l" persistable="0" formulaId="6893" />
    <Observer id="6904" entityId="WAFqw8g4P0OnFIb6zTtEOg" name="Concentration in container" path="ery_ref_iv_500mg|Organism|Liver|Intracellular|Cyp3a|Concentration in container" unit="µmol/l" persistable="0" formulaId="6905" />
    <Observer id="6916" entityId="CAwLYuZlxkKpEDijgilkFA" name="Concentration in container" path="ery_ref_iv_500mg|Organism|Liver|Intracellular|CYP3A4 1|Concentration in container" unit="µmol/l" persistable="0" formulaId="6917" />
    <Observer id="6921" entityId="DxOJ6sLaD0S0Y5ygHvi9WQ" name="Fraction of dose" path="ery_ref_iv_500mg|Organism|Liver|Intracellular|erythromycin_base-CYP3A4 Metabolite|Fraction of dose" persistable="0" formulaId="6922" />
    <Observer id="6925" entityId="ErFs9qyu40S7LBsDxsOARA" name="Interstitial Unbound" path="ery_ref_iv_500mg|Organism|Liver|erythromycin_base|Interstitial Unbound" unit="µmol/l" persistable="0" formulaId="6926" />
    <Observer id="6927" entityId="DDBaS3mysU2-VVeNm-9kSg" name="Intracellular Unbound" path="ery_ref_iv_500mg|Organism|Liver|erythromycin_base|Intracellular Unbound" unit="µmol/l" persistable="0" formulaId="6928" />
    <Observer id="6929" entityId="Kg6ZCL4SLk66SUMjZT4N8Q" name="Tissue" path="ery_ref_iv_500mg|Organism|Liver|erythromycin_base|Tissue" unit="µmol/l" persistable="0" formulaId="6930" />
    <Observer id="6983" entityId="8SzCCp1aHES5R7IFdq93Uw" name="Concentration in container" path="ery_ref_iv_500mg|Organism|Lung|Plasma|erythromycin_base|Concentration in container" unit="µmol/l" persistable="0" formulaId="6984" />
    <Observer id="6997" entityId="4kJoNJE7IkGdS7TPlTrPLw" name="Concentration in container" path="ery_ref_iv_500mg|Organism|Lung|Plasma|CYP3A4|Concentration in container" unit="µmol/l" persistable="0" formulaId="6998" />
    <Observer id="7011" entityId="FA9KILSLy060ta9MFTXFMA" name="Concentration in container" path="ery_ref_iv_500mg|Organism|Lung|Plasma|Cyp3a|Concentration in container" unit="µmol/l" persistable="0" formulaId="7012" />
    <Observer id="7025" entityId="LDISDMxSOEmnF3TmpeyDaQ" name="Concentration in container" path="ery_ref_iv_500mg|Organism|Lung|Plasma|CYP3A4 1|Concentration in container" unit="µmol/l" persistable="0" formulaId="7026" />
    <Observer id="7030" entityId="OCSNghw1zkGuIPgsUP3E1w" name="Fraction of dose" path="ery_ref_iv_500mg|Organism|Lung|Plasma|erythromycin_base-CYP3A4 Metabolite|Fraction of dose" persistable="0" formulaId="7031" />
    <Observer id="7043" entityId="2iqewPbUg0eZ4AOgOK49fA" name="Concentration in container" path="ery_ref_iv_500mg|Organism|Lung|BloodCells|erythromycin_base|Concentration in container" unit="µmol/l" persistable="0" formulaId="7044" />
    <Observer id="7057" entityId="kWmD43Ht20ax293W4AA5SQ" name="Concentration in container" path="ery_ref_iv_500mg|Organism|Lung|BloodCells|CYP3A4|Concentration in container" unit="µmol/l" persistable="0" formulaId="7058" />
    <Observer id="7071" entityId="PJb-_CtHBEKFnT5lu-bOrA" name="Concentration in container" path="ery_ref_iv_500mg|Organism|Lung|BloodCells|Cyp3a|Concentration in container" unit="µmol/l" persistable="0" formulaId="7072" />
    <Observer id="7085" entityId="TQNj2YEKukmD-6VFXs4yPw" name="Concentration in container" path="ery_ref_iv_500mg|Organism|Lung|BloodCells|CYP3A4 1|Concentration in container" unit="µmol/l" persistable="0" formulaId="7086" />
    <Observer id="7090" entityId="Qtuzzat7SkeclF9Z3k8hTw" name="Fraction of dose" path="ery_ref_iv_500mg|Organism|Lung|BloodCells|erythromycin_base-CYP3A4 Metabolite|Fraction of dose" persistable="0" formulaId="7091" />
    <Observer id="7106" entityId="MaubALWHkUy6ngkRBwu9yA" name="Concentration in container" path="ery_ref_iv_500mg|Organism|Lung|Interstitial|erythromycin_base|Concentration in container" unit="µmol/l" persistable="0" formulaId="7107" />
    <Observer id="7119" entityId="sye5RO1R_0u3F2d9qnMX4g" name="Concentration in container" path="ery_ref_iv_500mg|Organism|Lung|Intracellular|erythromycin_base|Concentration in container" unit="µmol/l" persistable="0" formulaId="7120" />
    <Observer id="7131" entityId="ne4glNSXNk-efcXEYO4j4A" name="Concentration in container" path="ery_ref_iv_500mg|Organism|Lung|Intracellular|CYP3A4|Concentration in container" unit="µmol/l" persistable="0" formulaId="7132" />
    <Observer id="7143" entityId="z04fHYC_cUuJnq5oHdCT0A" name="Concentration in container" path="ery_ref_iv_500mg|Organism|Lung|Intracellular|Cyp3a|Concentration in container" unit="µmol/l" persistable="0" formulaId="7144" />
    <Observer id="7155" entityId="fb3tZLFffkWgrItozyQDeg" name="Concentration in container" path="ery_ref_iv_500mg|Organism|Lung|Intracellular|CYP3A4 1|Concentration in container" unit="µmol/l" persistable="0" formulaId="7156" />
    <Observer id="7160" entityId="ZGaphSmM30CE2x4RPVzs0g" name="Fraction of dose" path="ery_ref_iv_500mg|Organism|Lung|Intracellular|erythromycin_base-CYP3A4 Metabolite|Fraction of dose" persistable="0" formulaId="7161" />
    <Observer id="7164" entityId="GUmvd04RYUGr8xyHMy_hmQ" name="Interstitial Unbound" path="ery_ref_iv_500mg|Organism|Lung|erythromycin_base|Interstitial Unbound" unit="µmol/l" persistable="0" formulaId="7165" />
    <Observer id="7166" entityId="WwWRioW88kmRAWdc1Frz6w" name="Intracellular Unbound" path="ery_ref_iv_500mg|Organism|Lung|erythromycin_base|Intracellular Unbound" unit="µmol/l" persistable="0" formulaId="7167" />
    <Observer id="7168" entityId="YtOOtOHytUqJaYCbh31zmg" name="Tissue" path="ery_ref_iv_500mg|Organism|Lung|erythromycin_base|Tissue" unit="µmol/l" persistable="0" formulaId="7169" />
    <Observer id="7232" entityId="WGi7cr20ckGO3rmFspIWeA" name="Concentration in container" path="ery_ref_iv_500mg|Organism|Muscle|Plasma|erythromycin_base|Concentration in container" unit="µmol/l" persistable="0" formulaId="7233" />
    <Observer id="7246" entityId="682izQjFqk-Q_Ke9PvxPMw" name="Concentration in container" path="ery_ref_iv_500mg|Organism|Muscle|Plasma|CYP3A4|Concentration in container" unit="µmol/l" persistable="0" formulaId="7247" />
    <Observer id="7260" entityId="aDt0J0RGyEyMCF_28BM2AQ" name="Concentration in container" path="ery_ref_iv_500mg|Organism|Muscle|Plasma|Cyp3a|Concentration in container" unit="µmol/l" persistable="0" formulaId="7261" />
    <Observer id="7274" entityId="JNmP2Mj6vUaxbKaZa9Ctuw" name="Concentration in container" path="ery_ref_iv_500mg|Organism|Muscle|Plasma|CYP3A4 1|Concentration in container" unit="µmol/l" persistable="0" formulaId="7275" />
    <Observer id="7279" entityId="RgQlVmU19U62zgYlNTMDaQ" name="Fraction of dose" path="ery_ref_iv_500mg|Organism|Muscle|Plasma|erythromycin_base-CYP3A4 Metabolite|Fraction of dose" persistable="0" formulaId="7280" />
    <Observer id="7291" entityId="txoDW80zJ0m0ywIveEQDHA" name="Concentration in container" path="ery_ref_iv_500mg|Organism|Muscle|BloodCells|erythromycin_base|Concentration in container" unit="µmol/l" persistable="0" formulaId="7292" />
    <Observer id="7305" entityId="-TnpOjOq4UecxegS1ka2Tw" name="Concentration in container" path="ery_ref_iv_500mg|Organism|Muscle|BloodCells|CYP3A4|Concentration in container" unit="µmol/l" persistable="0" formulaId="7306" />
    <Observer id="7319" entityId="rX7mPhL0hEOVk7zyfA5oKw" name="Concentration in container" path="ery_ref_iv_500mg|Organism|Muscle|BloodCells|Cyp3a|Concentration in container" unit="µmol/l" persistable="0" formulaId="7320" />
    <Observer id="7333" entityId="MPiDIYM5qEyCrj1X4gO6VQ" name="Concentration in container" path="ery_ref_iv_500mg|Organism|Muscle|BloodCells|CYP3A4 1|Concentration in container" unit="µmol/l" persistable="0" formulaId="7334" />
    <Observer id="7338" entityId="-I7yApV-DUi9LYaacKL_xg" name="Fraction of dose" path="ery_ref_iv_500mg|Organism|Muscle|BloodCells|erythromycin_base-CYP3A4 Metabolite|Fraction of dose" persistable="0" formulaId="7339" />
    <Observer id="7354" entityId="yK_XirAPbECBGj4Rhk05KQ" name="Concentration in container" path="ery_ref_iv_500mg|Organism|Muscle|Interstitial|erythromycin_base|Concentration in container" unit="µmol/l" persistable="0" formulaId="7355" />
    <Observer id="7367" entityId="DRTQqdiQnUK8X0TvX4Fyrg" name="Concentration in container" path="ery_ref_iv_500mg|Organism|Muscle|Intracellular|erythromycin_base|Concentration in container" unit="µmol/l" persistable="0" formulaId="7368" />
    <Observer id="7379" entityId="Mh7HcLfQuUatXOFDW_2zQg" name="Concentration in container" path="ery_ref_iv_500mg|Organism|Muscle|Intracellular|CYP3A4|Concentration in container" unit="µmol/l" persistable="0" formulaId="7380" />
    <Observer id="7391" entityId="_vNxsRO0G0Ce1qA4uM-8JA" name="Concentration in container" path="ery_ref_iv_500mg|Organism|Muscle|Intracellular|Cyp3a|Concentration in container" unit="µmol/l" persistable="0" formulaId="7392" />
    <Observer id="7403" entityId="l9shDpvJlEutbeY1xC9GuA" name="Concentration in container" path="ery_ref_iv_500mg|Organism|Muscle|Intracellular|CYP3A4 1|Concentration in container" unit="µmol/l" persistable="0" formulaId="7404" />
    <Observer id="7408" entityId="2f9BjjJmFEKxQDsH6ENC6Q" name="Fraction of dose" path="ery_ref_iv_500mg|Organism|Muscle|Intracellular|erythromycin_base-CYP3A4 Metabolite|Fraction of dose" persistable="0" formulaId="7409" />
    <Observer id="7412" entityId="hddbWpxEKkmsHcEyC9qV2Q" name="Interstitial Unbound" path="ery_ref_iv_500mg|Organism|Muscle|erythromycin_base|Interstitial Unbound" unit="µmol/l" persistable="0" formulaId="7413" />
    <Observer id="7414" entityId="Sxiua4vtxUOpR9XIJWrH4Q" name="Intracellular Unbound" path="ery_ref_iv_500mg|Organism|Muscle|erythromycin_base|Intracellular Unbound" unit="µmol/l" persistable="0" formulaId="7415" />
    <Observer id="7416" entityId="qWTPBmZjrESNaOlhxfBS5w" name="Tissue" path="ery_ref_iv_500mg|Organism|Muscle|erythromycin_base|Tissue" unit="µmol/l" persistable="0" formulaId="7417" />
    <Observer id="7466" entityId="uPcbTmvNG022ouW1E3rRkw" name="Concentration in container" path="ery_ref_iv_500mg|Organism|Pancreas|Plasma|erythromycin_base|Concentration in container" unit="µmol/l" persistable="0" formulaId="7467" />
    <Observer id="7480" entityId="g52fzxLoe0u8j4WpmnotSA" name="Concentration in container" path="ery_ref_iv_500mg|Organism|Pancreas|Plasma|CYP3A4|Concentration in container" unit="µmol/l" persistable="0" formulaId="7481" />
    <Observer id="7494" entityId="PzQpx4X-wUCExKvuX7Y-gA" name="Concentration in container" path="ery_ref_iv_500mg|Organism|Pancreas|Plasma|Cyp3a|Concentration in container" unit="µmol/l" persistable="0" formulaId="7495" />
    <Observer id="7508" entityId="sN1Ri6oNck6G5PgYwJr2iA" name="Concentration in container" path="ery_ref_iv_500mg|Organism|Pancreas|Plasma|CYP3A4 1|Concentration in container" unit="µmol/l" persistable="0" formulaId="7509" />
    <Observer id="7513" entityId="mBpI5Vk84ky_ML4YPxwdSg" name="Fraction of dose" path="ery_ref_iv_500mg|Organism|Pancreas|Plasma|erythromycin_base-CYP3A4 Metabolite|Fraction of dose" persistable="0" formulaId="7514" />
    <Observer id="7526" entityId="S-zI5-eNqU6jHkDWw17hGg" name="Concentration in container" path="ery_ref_iv_500mg|Organism|Pancreas|BloodCells|erythromycin_base|Concentration in container" unit="µmol/l" persistable="0" formulaId="7527" />
    <Observer id="7540" entityId="R_MzOQph9k-qZkQ3jptGnQ" name="Concentration in container" path="ery_ref_iv_500mg|Organism|Pancreas|BloodCells|CYP3A4|Concentration in container" unit="µmol/l" persistable="0" formulaId="7541" />
    <Observer id="7554" entityId="7hccIcMSa0mfUWWK0mHB3w" name="Concentration in container" path="ery_ref_iv_500mg|Organism|Pancreas|BloodCells|Cyp3a|Concentration in container" unit="µmol/l" persistable="0" formulaId="7555" />
    <Observer id="7568" entityId="CGLMBDKAsku_Ft8yuUIruQ" name="Concentration in container" path="ery_ref_iv_500mg|Organism|Pancreas|BloodCells|CYP3A4 1|Concentration in container" unit="µmol/l" persistable="0" formulaId="7569" />
    <Observer id="7573" entityId="QUdsg2ABo0SHqXh0MXIkVw" name="Fraction of dose" path="ery_ref_iv_500mg|Organism|Pancreas|BloodCells|erythromycin_base-CYP3A4 Metabolite|Fraction of dose" persistable="0" formulaId="7574" />
    <Observer id="7589" entityId="zWBvoLUSikiwNrN6t8Njtg" name="Concentration in container" path="ery_ref_iv_500mg|Organism|Pancreas|Interstitial|erythromycin_base|Concentration in container" unit="µmol/l" persistable="0" formulaId="7590" />
    <Observer id="7602" entityId="XqcL-1Pr1Uupw6W4u8X3jA" name="Concentration in container" path="ery_ref_iv_500mg|Organism|Pancreas|Intracellular|erythromycin_base|Concentration in container" unit="µmol/l" persistable="0" formulaId="7603" />
    <Observer id="7614" entityId="zzwaZZOBH0KJo2DbMtgfFg" name="Concentration in container" path="ery_ref_iv_500mg|Organism|Pancreas|Intracellular|CYP3A4|Concentration in container" unit="µmol/l" persistable="0" formulaId="7615" />
    <Observer id="7626" entityId="qpugIZQbI02EMchZU4_uzQ" name="Concentration in container" path="ery_ref_iv_500mg|Organism|Pancreas|Intracellular|Cyp3a|Concentration in container" unit="µmol/l" persistable="0" formulaId="7627" />
    <Observer id="7638" entityId="l4eWTlYD_06AxwlbRuJ8Lg" name="Concentration in container" path="ery_ref_iv_500mg|Organism|Pancreas|Intracellular|CYP3A4 1|Concentration in container" unit="µmol/l" persistable="0" formulaId="7639" />
    <Observer id="7643" entityId="oKiiqSd5A0uYEzsE1tahVg" name="Fraction of dose" path="ery_ref_iv_500mg|Organism|Pancreas|Intracellular|erythromycin_base-CYP3A4 Metabolite|Fraction of dose" persistable="0" formulaId="7644" />
    <Observer id="7647" entityId="Ta8W0b-ALEiVZXpHTubbFg" name="Interstitial Unbound" path="ery_ref_iv_500mg|Organism|Pancreas|erythromycin_base|Interstitial Unbound" unit="µmol/l" persistable="0" formulaId="7648" />
    <Observer id="7649" entityId="DTs7-wBPJkGcQTD4jhb1pA" name="Intracellular Unbound" path="ery_ref_iv_500mg|Organism|Pancreas|erythromycin_base|Intracellular Unbound" unit="µmol/l" persistable="0" formulaId="7650" />
    <Observer id="7651" entityId="N_fHGIslK0iRb5N_K5jhJA" name="Tissue" path="ery_ref_iv_500mg|Organism|Pancreas|erythromycin_base|Tissue" unit="µmol/l" persistable="0" formulaId="7652" />
    <Observer id="7672" entityId="LvGWa39HGkaWZ36aDlsCtg" name="Concentration in container" path="ery_ref_iv_500mg|Organism|PortalVein|Plasma|erythromycin_base|Concentration in container" unit="µmol/l" persistable="0" formulaId="7673" />
    <Observer id="7674" entityId="YH9ddLdaDUK_s5pMqhI0iw" name="Plasma Unbound" path="ery_ref_iv_500mg|Organism|PortalVein|Plasma|erythromycin_base|Plasma Unbound" unit="µmol/l" persistable="0" formulaId="7675" />
    <Observer id="7688" entityId="rHlTnmNS70iOmT06t5si9A" name="Concentration in container" path="ery_ref_iv_500mg|Organism|PortalVein|Plasma|CYP3A4|Concentration in container" unit="µmol/l" persistable="0" formulaId="7689" />
    <Observer id="7702" entityId="4Z434Pwt5Ee62t_-FJoeyw" name="Concentration in container" path="ery_ref_iv_500mg|Organism|PortalVein|Plasma|Cyp3a|Concentration in container" unit="µmol/l" persistable="0" formulaId="7703" />
    <Observer id="7716" entityId="iUmAqtgCOUinGKrn0SrLGQ" name="Concentration in container" path="ery_ref_iv_500mg|Organism|PortalVein|Plasma|CYP3A4 1|Concentration in container" unit="µmol/l" persistable="0" formulaId="7717" />
    <Observer id="7721" entityId="NybP_lDO0kKFtHPcuv4caQ" name="Fraction of dose" path="ery_ref_iv_500mg|Organism|PortalVein|Plasma|erythromycin_base-CYP3A4 Metabolite|Fraction of dose" persistable="0" formulaId="7722" />
    <Observer id="7734" entityId="F51jySKD20a0XOI2rowwzA" name="Concentration in container" path="ery_ref_iv_500mg|Organism|PortalVein|BloodCells|erythromycin_base|Concentration in container" unit="µmol/l" persistable="0" formulaId="7735" />
    <Observer id="7748" entityId="swKkGD-eIkOX27VdZ5ktBg" name="Concentration in container" path="ery_ref_iv_500mg|Organism|PortalVein|BloodCells|CYP3A4|Concentration in container" unit="µmol/l" persistable="0" formulaId="7749" />
    <Observer id="7762" entityId="OrJSN-ceDk-PTWhLQ9F1QA" name="Concentration in container" path="ery_ref_iv_500mg|Organism|PortalVein|BloodCells|Cyp3a|Concentration in container" unit="µmol/l" persistable="0" formulaId="7763" />
    <Observer id="7776" entityId="YN520jDZqEqyGW8Zdauo-A" name="Concentration in container" path="ery_ref_iv_500mg|Organism|PortalVein|BloodCells|CYP3A4 1|Concentration in container" unit="µmol/l" persistable="0" formulaId="7777" />
    <Observer id="7781" entityId="N-RO6mU0TESUKvebNKrQwA" name="Fraction of dose" path="ery_ref_iv_500mg|Organism|PortalVein|BloodCells|erythromycin_base-CYP3A4 Metabolite|Fraction of dose" persistable="0" formulaId="7782" />
    <Observer id="7785" entityId="Gu6qSOEqIUWwCEkO0yw-aQ" name="Whole Blood" path="ery_ref_iv_500mg|Organism|PortalVein|erythromycin_base|Whole Blood" unit="µmol/l" persistable="0" formulaId="7786" />
    <Observer id="7834" entityId="jjy91dk-DkGvklfTCu7syg" name="Concentration in container" path="ery_ref_iv_500mg|Organism|Skin|Plasma|erythromycin_base|Concentration in container" unit="µmol/l" persistable="0" formulaId="7835" />
    <Observer id="7848" entityId="RcUAaSi_UkOMImeQCNJdyw" name="Concentration in container" path="ery_ref_iv_500mg|Organism|Skin|Plasma|CYP3A4|Concentration in container" unit="µmol/l" persistable="0" formulaId="7849" />
    <Observer id="7862" entityId="JH-91gf4BUKnox2vasw3wA" name="Concentration in container" path="ery_ref_iv_500mg|Organism|Skin|Plasma|Cyp3a|Concentration in container" unit="µmol/l" persistable="0" formulaId="7863" />
    <Observer id="7876" entityId="CDVigf6c8E-4ttkUPECasg" name="Concentration in container" path="ery_ref_iv_500mg|Organism|Skin|Plasma|CYP3A4 1|Concentration in container" unit="µmol/l" persistable="0" formulaId="7877" />
    <Observer id="7881" entityId="ZH2Kw57C6Um4ApCFKAOliQ" name="Fraction of dose" path="ery_ref_iv_500mg|Organism|Skin|Plasma|erythromycin_base-CYP3A4 Metabolite|Fraction of dose" persistable="0" formulaId="7882" />
    <Observer id="7893" entityId="ZJUmQUYtoECGkwyILT5h3A" name="Concentration in container" path="ery_ref_iv_500mg|Organism|Skin|BloodCells|erythromycin_base|Concentration in container" unit="µmol/l" persistable="0" formulaId="7894" />
    <Observer id="7907" entityId="_oRh1w5ocUmGtUak4wKafw" name="Concentration in container" path="ery_ref_iv_500mg|Organism|Skin|BloodCells|CYP3A4|Concentration in container" unit="µmol/l" persistable="0" formulaId="7908" />
    <Observer id="7921" entityId="p2O72m2qVEu1kFO_gbIWAw" name="Concentration in container" path="ery_ref_iv_500mg|Organism|Skin|BloodCells|Cyp3a|Concentration in container" unit="µmol/l" persistable="0" formulaId="7922" />
    <Observer id="7935" entityId="yHHVDghY6EWRjKSzcXPoDQ" name="Concentration in container" path="ery_ref_iv_500mg|Organism|Skin|BloodCells|CYP3A4 1|Concentration in container" unit="µmol/l" persistable="0" formulaId="7936" />
    <Observer id="7940" entityId="8EfbnyqWVEuP7OeoTi27xA" name="Fraction of dose" path="ery_ref_iv_500mg|Organism|Skin|BloodCells|erythromycin_base-CYP3A4 Metabolite|Fraction of dose" persistable="0" formulaId="7941" />
    <Observer id="7956" entityId="KGqJz-A1wkqvNH0bTuug6w" name="Concentration in container" path="ery_ref_iv_500mg|Organism|Skin|Interstitial|erythromycin_base|Concentration in container" unit="µmol/l" persistable="0" formulaId="7957" />
    <Observer id="7969" entityId="fB5peBCN_EGpcRG4sDi7WA" name="Concentration in container" path="ery_ref_iv_500mg|Organism|Skin|Intracellular|erythromycin_base|Concentration in container" unit="µmol/l" persistable="0" formulaId="7970" />
    <Observer id="7981" entityId="BA3HFxB6-EGKpw6a0dGMVw" name="Concentration in container" path="ery_ref_iv_500mg|Organism|Skin|Intracellular|CYP3A4|Concentration in container" unit="µmol/l" persistable="0" formulaId="7982" />
    <Observer id="7993" entityId="eXSaRbhnYU6lNGMGwksjEA" name="Concentration in container" path="ery_ref_iv_500mg|Organism|Skin|Intracellular|Cyp3a|Concentration in container" unit="µmol/l" persistable="0" formulaId="7994" />
    <Observer id="8005" entityId="9IpJWkvyQE6lGd1WVFiTtw" name="Concentration in container" path="ery_ref_iv_500mg|Organism|Skin|Intracellular|CYP3A4 1|Concentration in container" unit="µmol/l" persistable="0" formulaId="8006" />
    <Observer id="8010" entityId="2OHjIa0soEuGKpbMlOGdwg" name="Fraction of dose" path="ery_ref_iv_500mg|Organism|Skin|Intracellular|erythromycin_base-CYP3A4 Metabolite|Fraction of dose" persistable="0" formulaId="8011" />
    <Observer id="8014" entityId="OWRlbdENdkOfs1rzpvo6ug" name="Interstitial Unbound" path="ery_ref_iv_500mg|Organism|Skin|erythromycin_base|Interstitial Unbound" unit="µmol/l" persistable="0" formulaId="8015" />
    <Observer id="8016" entityId="VWNN6Ny5WkC4RSt86kz3Cw" name="Intracellular Unbound" path="ery_ref_iv_500mg|Organism|Skin|erythromycin_base|Intracellular Unbound" unit="µmol/l" persistable="0" formulaId="8017" />
    <Observer id="8018" entityId="dyiiTLATWEC3RyZIrQjMQQ" name="Tissue" path="ery_ref_iv_500mg|Organism|Skin|erythromycin_base|Tissue" unit="µmol/l" persistable="0" formulaId="8019" />
    <Observer id="8067" entityId="80IH9hXYT06wHmxebD0IMw" name="Concentration in container" path="ery_ref_iv_500mg|Organism|Spleen|Plasma|erythromycin_base|Concentration in container" unit="µmol/l" persistable="0" formulaId="8068" />
    <Observer id="8081" entityId="cu5f0yEmVE-cA6nB9169wA" name="Concentration in container" path="ery_ref_iv_500mg|Organism|Spleen|Plasma|CYP3A4|Concentration in container" unit="µmol/l" persistable="0" formulaId="8082" />
    <Observer id="8095" entityId="fFVp-5pgb0uBfdus0FMdCA" name="Concentration in container" path="ery_ref_iv_500mg|Organism|Spleen|Plasma|Cyp3a|Concentration in container" unit="µmol/l" persistable="0" formulaId="8096" />
    <Observer id="8109" entityId="njRJ8FaQFU2L_0_RgdPMYw" name="Concentration in container" path="ery_ref_iv_500mg|Organism|Spleen|Plasma|CYP3A4 1|Concentration in container" unit="µmol/l" persistable="0" formulaId="8110" />
    <Observer id="8114" entityId="7VE4U9D-z0SLlVPf9pu3xA" name="Fraction of dose" path="ery_ref_iv_500mg|Organism|Spleen|Plasma|erythromycin_base-CYP3A4 Metabolite|Fraction of dose" persistable="0" formulaId="8115" />
    <Observer id="8127" entityId="Ooavb8AxVUKWTPpaBuWDjw" name="Concentration in container" path="ery_ref_iv_500mg|Organism|Spleen|BloodCells|erythromycin_base|Concentration in container" unit="µmol/l" persistable="0" formulaId="8128" />
    <Observer id="8141" entityId="NNGss4P5ZEq7Nd49RYGrSA" name="Concentration in container" path="ery_ref_iv_500mg|Organism|Spleen|BloodCells|CYP3A4|Concentration in container" unit="µmol/l" persistable="0" formulaId="8142" />
    <Observer id="8155" entityId="9AWkirvnHUm69JNyGb0aNQ" name="Concentration in container" path="ery_ref_iv_500mg|Organism|Spleen|BloodCells|Cyp3a|Concentration in container" unit="µmol/l" persistable="0" formulaId="8156" />
    <Observer id="8169" entityId="aSCyFSBGPkWX3nyEzF9uJw" name="Concentration in container" path="ery_ref_iv_500mg|Organism|Spleen|BloodCells|CYP3A4 1|Concentration in container" unit="µmol/l" persistable="0" formulaId="8170" />
    <Observer id="8174" entityId="r5oCz-b8UUCAF2ats-aoaQ" name="Fraction of dose" path="ery_ref_iv_500mg|Organism|Spleen|BloodCells|erythromycin_base-CYP3A4 Metabolite|Fraction of dose" persistable="0" formulaId="8175" />
    <Observer id="8190" entityId="yTrepVONNEOW0kxwSuDYlg" name="Concentration in container" path="ery_ref_iv_500mg|Organism|Spleen|Interstitial|erythromycin_base|Concentration in container" unit="µmol/l" persistable="0" formulaId="8191" />
    <Observer id="8203" entityId="wrFV1tHv_keV59NOFlz-rA" name="Concentration in container" path="ery_ref_iv_500mg|Organism|Spleen|Intracellular|erythromycin_base|Concentration in container" unit="µmol/l" persistable="0" formulaId="8204" />
    <Observer id="8215" entityId="hVV4g5W4OUKHs-ZyQA2GmQ" name="Concentration in container" path="ery_ref_iv_500mg|Organism|Spleen|Intracellular|CYP3A4|Concentration in container" unit="µmol/l" persistable="0" formulaId="8216" />
    <Observer id="8227" entityId="2Lq0madqj0WtRMZQi3UBQw" name="Concentration in container" path="ery_ref_iv_500mg|Organism|Spleen|Intracellular|Cyp3a|Concentration in container" unit="µmol/l" persistable="0" formulaId="8228" />
    <Observer id="8239" entityId="7CF-F9BeAUGZcNj2OgoleQ" name="Concentration in container" path="ery_ref_iv_500mg|Organism|Spleen|Intracellular|CYP3A4 1|Concentration in container" unit="µmol/l" persistable="0" formulaId="8240" />
    <Observer id="8244" entityId="M1w_nxVPeEyYIqODgdeWww" name="Fraction of dose" path="ery_ref_iv_500mg|Organism|Spleen|Intracellular|erythromycin_base-CYP3A4 Metabolite|Fraction of dose" persistable="0" formulaId="8245" />
    <Observer id="8248" entityId="szWqtnl8AU--wp-CKr8QcA" name="Interstitial Unbound" path="ery_ref_iv_500mg|Organism|Spleen|erythromycin_base|Interstitial Unbound" unit="µmol/l" persistable="0" formulaId="8249" />
    <Observer id="8250" entityId="_mHdtakyaUGUD37Nhi_Gcg" name="Intracellular Unbound" path="ery_ref_iv_500mg|Organism|Spleen|erythromycin_base|Intracellular Unbound" unit="µmol/l" persistable="0" formulaId="8251" />
    <Observer id="8252" entityId="0et7He64KUysSmcgd__NQg" name="Tissue" path="ery_ref_iv_500mg|Organism|Spleen|erythromycin_base|Tissue" unit="µmol/l" persistable="0" formulaId="8253" />
    <Observer id="8266" entityId="2VUhOEGgAk2eWS5iuWKjSA" name="Concentration in container" path="ery_ref_iv_500mg|Organism|Saliva|Saliva|erythromycin_base|Concentration in container" unit="µmol/l" persistable="0" formulaId="8267" />
    <Observer id="8273" entityId="A2mCLNjgqU6uPM8cL9YX4g" name="Concentration in container" path="ery_ref_iv_500mg|Organism|Saliva|SalivaGland|erythromycin_base|Concentration in container" unit="µmol/l" persistable="0" formulaId="8274" />
    <Observer id="10809" entityId="xk3vZEMSgECz3c9Q6eZwHw" name="Concentration in container" path="ery_ref_iv_500mg|Applications|Application_1|erythromycin_base|Concentration in container" unit="µmol/l" persistable="0" formulaId="10810" />
  </ObserverList>
  <EventList>
    <Event conditionFormulaId="10793" id="10791" entityId="3IA0A06SgEanPuHrozKrqg" oneTime="1">
      <AssignmentList>
        <Assignment objectId="10790" newFormulaId="10795" useAsValue="0" />
      </AssignmentList>
    </Event>
    <Event conditionFormulaId="10797" id="10796" entityId="DkOb6_9z6kiHxxXAo4dtww" oneTime="1">
      <AssignmentList>
        <Assignment objectId="10790" newFormulaId="10798" useAsValue="0" />
      </AssignmentList>
    </Event>
  </EventList>
  <FormulaList>
    <ExplicitFormula id="37">
      <Equation>(1 - HCT) * (V_ven + V_art + V_pve + f_vas_bon * V_bon + f_vas_brn * V_brn + f_vas_fat * V_fat + f_vas_tes * V_tes + f_vas_hrt * V_hrt + f_vas_kid * V_kid + f_vas_lin * V_lin + f_vas_liv * V_liv + f_vas_lng * V_lng + f_vas_mus * V_mus + f_vas_pan * V_pan + f_vas_skn * V_skn + f_vas_sin * V_sin + f_vas_spl * V_spl + f_vas_sto * V_sto)</Equation>
      <ReferenceList>
        <R alias="HCT" id="3" />
        <R alias="V_art" id="4" />
        <R alias="f_vas_bon" id="5" />
        <R alias="V_bon" id="6" />
        <R alias="f_vas_brn" id="7" />
        <R alias="V_brn" id="8" />
        <R alias="f_vas_fat" id="9" />
        <R alias="V_fat" id="10" />
        <R alias="f_vas_tes" id="11" />
        <R alias="V_tes" id="12" />
        <R alias="f_vas_hrt" id="13" />
        <R alias="V_hrt" id="14" />
        <R alias="f_vas_kid" id="15" />
        <R alias="V_kid" id="16" />
        <R alias="f_vas_lin" id="17" />
        <R alias="V_lin" id="18" />
        <R alias="f_vas_liv" id="19" />
        <R alias="V_liv" id="20" />
        <R alias="f_vas_lng" id="21" />
        <R alias="V_lng" id="22" />
        <R alias="f_vas_mus" id="23" />
        <R alias="V_mus" id="24" />
        <R alias="f_vas_pan" id="25" />
        <R alias="V_pan" id="26" />
        <R alias="V_pve" id="27" />
        <R alias="f_vas_skn" id="28" />
        <R alias="V_skn" id="29" />
        <R alias="f_vas_sin" id="30" />
        <R alias="V_sin" id="31" />
        <R alias="f_vas_spl" id="32" />
        <R alias="V_spl" id="33" />
        <R alias="f_vas_sto" id="34" />
        <R alias="V_sto" id="35" />
        <R alias="V_ven" id="36" />
      </ReferenceList>
    </ExplicitFormula>
    <ExplicitFormula id="41">
      <Equation>K_uptake-K_rec&gt;=0 ? K_uptake-K_rec : 0</Equation>
      <ReferenceList>
        <R alias="K_uptake" id="39" />
        <R alias="K_rec" id="40" />
      </ReferenceList>
    </ExplicitFormula>
    <ExplicitFormula id="62">
      <Equation>M_art + M_sto + M_sin + M_lin + M_pan + M_spl + M_liv + M_lng + M_mus + M_fat + M_skn + M_kid + M_brn + M_hrt + M_bon + M_tes + M_pve + M_ven</Equation>
      <ReferenceList>
        <R alias="M_art" id="44" />
        <R alias="M_bon" id="45" />
        <R alias="M_brn" id="46" />
        <R alias="M_fat" id="47" />
        <R alias="M_tes" id="48" />
        <R alias="M_hrt" id="49" />
        <R alias="M_kid" id="50" />
        <R alias="M_lin" id="51" />
        <R alias="M_liv" id="52" />
        <R alias="M_lng" id="53" />
        <R alias="M_mus" id="54" />
        <R alias="M_pan" id="55" />
        <R alias="M_pve" id="56" />
        <R alias="M_skn" id="57" />
        <R alias="M_sin" id="58" />
        <R alias="M_spl" id="59" />
        <R alias="M_sto" id="60" />
        <R alias="M_ven" id="61" />
      </ReferenceList>
    </ExplicitFormula>
    <ExplicitFormula id="66">
      <Equation>Age* 365.25/7 + GA</Equation>
      <ReferenceList>
        <R alias="Age" id="64" />
        <R alias="GA" id="65" />
      </ReferenceList>
    </ExplicitFormula>
    <ExplicitFormula id="69">
      <Equation>Height&gt;0 ? BW / (Height)^2 : 0</Equation>
      <ReferenceList>
        <R alias="Height" id="68" />
        <R alias="BW" id="43" />
      </ReferenceList>
    </ExplicitFormula>
    <ExplicitFormula id="104">
      <Equation>0.451666666666667</Equation>
    </ExplicitFormula>
    <ExplicitFormula id="106">
      <Equation>66.7666666666667</Equation>
    </ExplicitFormula>
    <ExplicitFormula id="108">
      <Equation>17.27</Equation>
    </ExplicitFormula>
    <ExplicitFormula id="120">
      <Equation>fQ_art*C_bc_art+fQ_bon*C_bc_bon+fQ_fat*C_bc_fat+fQ_mus*C_bc_mus+fQ_skn*C_bc_skn</Equation>
      <ReferenceList>
        <R alias="C_bc_art" id="110" />
        <R alias="C_bc_bon" id="111" />
        <R alias="C_bc_fat" id="112" />
        <R alias="C_bc_mus" id="113" />
        <R alias="C_bc_skn" id="114" />
        <R alias="fQ_art" id="115" />
        <R alias="fQ_bon" id="116" />
        <R alias="fQ_fat" id="117" />
        <R alias="fQ_mus" id="118" />
        <R alias="fQ_skn" id="119" />
      </ReferenceList>
    </ExplicitFormula>
    <ExplicitFormula id="127">
      <Equation>fQ_art*C_pls_art+fQ_bon*C_pls_bon+fQ_fat*C_pls_fat+fQ_mus*C_pls_mus+fQ_skn*C_pls_skn</Equation>
      <ReferenceList>
        <R alias="C_pls_art" id="122" />
        <R alias="C_pls_bon" id="123" />
        <R alias="C_pls_fat" id="124" />
        <R alias="C_pls_mus" id="125" />
        <R alias="C_pls_skn" id="126" />
        <R alias="fQ_art" id="115" />
        <R alias="fQ_bon" id="116" />
        <R alias="fQ_fat" id="117" />
        <R alias="fQ_mus" id="118" />
        <R alias="fQ_skn" id="119" />
      </ReferenceList>
    </ExplicitFormula>
    <ExplicitFormula id="130">
      <Equation>(fQ_art*C_pls_art+fQ_bon*C_pls_bon+fQ_fat*C_pls_fat+fQ_mus*C_pls_mus+fQ_skn*C_pls_skn)*fu</Equation>
      <ReferenceList>
        <R alias="C_pls_art" id="122" />
        <R alias="C_pls_bon" id="123" />
        <R alias="C_pls_fat" id="124" />
        <R alias="C_pls_mus" id="125" />
        <R alias="C_pls_skn" id="126" />
        <R alias="fu" id="129" />
        <R alias="fQ_art" id="115" />
        <R alias="fQ_bon" id="116" />
        <R alias="fQ_fat" id="117" />
        <R alias="fQ_mus" id="118" />
        <R alias="fQ_skn" id="119" />
      </ReferenceList>
    </ExplicitFormula>
    <ExplicitFormula id="132">
      <Equation>(1-HCT)*(fQ_art*C_pls_art+fQ_bon*C_pls_bon+fQ_fat*C_pls_fat+fQ_mus*C_pls_mus+fQ_skn*C_pls_skn) + HCT*(fQ_art*C_bc_art+fQ_bon*C_bc_bon+fQ_fat*C_bc_fat+fQ_mus*C_bc_mus+fQ_skn*C_bc_skn)</Equation>
      <ReferenceList>
        <R alias="C_bc_art" id="110" />
        <R alias="C_bc_bon" id="111" />
        <R alias="C_bc_fat" id="112" />
        <R alias="C_bc_mus" id="113" />
        <R alias="C_bc_skn" id="114" />
        <R alias="C_pls_art" id="122" />
        <R alias="C_pls_bon" id="123" />
        <R alias="C_pls_fat" id="124" />
        <R alias="C_pls_mus" id="125" />
        <R alias="C_pls_skn" id="126" />
        <R alias="fQ_art" id="115" />
        <R alias="fQ_bon" id="116" />
        <R alias="fQ_fat" id="117" />
        <R alias="fQ_mus" id="118" />
        <R alias="fQ_skn" id="119" />
        <R alias="HCT" id="3" />
      </ReferenceList>
    </ExplicitFormula>
    <ExplicitFormula id="134">
      <Equation>Volume * Density</Equation>
      <ReferenceList>
        <R alias="Density" id="133" />
        <R alias="Volume" id="36" />
      </ReferenceList>
    </ExplicitFormula>
    <ExplicitFormula id="137">
      <Equation>0.924519451106604</Equation>
    </ExplicitFormula>
    <ExplicitFormula id="140">
      <Equation>Volume</Equation>
      <ReferenceList>
        <R alias="Volume" id="139" />
      </ReferenceList>
    </ExplicitFormula>
    <ExplicitFormula id="141">
      <Equation>(1-HCT)*V</Equation>
      <ReferenceList>
        <R alias="f_vas" id="136" />
        <R alias="V" id="36" />
        <R alias="HCT" id="3" />
      </ReferenceList>
    </ExplicitFormula>
    <ExplicitFormula id="144">
      <Equation>V&gt;0 ? M/V : 0</Equation>
      <ReferenceList>
        <R alias="M" id="142" />
        <R alias="V" id="139" />
      </ReferenceList>
    </ExplicitFormula>
    <ExplicitFormula id="146">
      <Equation>fu</Equation>
      <ReferenceList>
        <R alias="fu" id="129" />
      </ReferenceList>
    </ExplicitFormula>
    <ExplicitFormula id="148">
      <Equation>V&gt;0 ? M/V : 0</Equation>
      <ReferenceList>
        <R alias="M" id="142" />
        <R alias="V" id="139" />
      </ReferenceList>
    </ExplicitFormula>
    <ExplicitFormula id="150">
      <Equation>C_pls*fu</Equation>
      <ReferenceList>
        <R alias="C_pls" id="143" />
        <R alias="fu" id="129" />
      </ReferenceList>
    </ExplicitFormula>
    <ExplicitFormula id="155">
      <Equation>rel_exp_out * AF * f_onto * ProteinContainerVolume</Equation>
      <ReferenceList>
        <R alias="ProteinContainerVolume" id="138" />
        <R alias="AF" id="152" />
        <R alias="f_onto" id="153" />
        <R alias="rel_exp_out" id="154" />
      </ReferenceList>
    </ExplicitFormula>
    <ExplicitFormula id="157">
      <Equation>rel_exp_norm</Equation>
      <ReferenceList>
        <R alias="rel_exp_norm" id="156" />
      </ReferenceList>
    </ExplicitFormula>
    <ExplicitFormula id="159">
      <Equation>rel_exp_pls_norm</Equation>
      <ReferenceList>
        <R alias="rel_exp_pls_norm" id="158" />
      </ReferenceList>
    </ExplicitFormula>
    <ExplicitFormula id="162">
      <Equation>rel_exp_pls</Equation>
      <ReferenceList>
        <R alias="rel_exp_pls" id="161" />
      </ReferenceList>
    </ExplicitFormula>
    <ExplicitFormula id="164">
      <Equation>V&gt;0 ? M/V : 0</Equation>
      <ReferenceList>
        <R alias="M" id="151" />
        <R alias="V" id="139" />
      </ReferenceList>
    </ExplicitFormula>
    <ExplicitFormula id="166">
      <Equation>f_onto</Equation>
      <ReferenceList>
        <R alias="f_onto" id="165" />
      </ReferenceList>
    </ExplicitFormula>
    <ExplicitFormula id="168">
      <Equation>V&gt;0 ? M/V : 0</Equation>
      <ReferenceList>
        <R alias="M" id="151" />
        <R alias="V" id="139" />
      </ReferenceList>
    </ExplicitFormula>
    <ExplicitFormula id="173">
      <Equation>rel_exp_out * AF * f_onto * ProteinContainerVolume</Equation>
      <ReferenceList>
        <R alias="ProteinContainerVolume" id="138" />
        <R alias="AF" id="170" />
        <R alias="f_onto" id="171" />
        <R alias="rel_exp_out" id="172" />
      </ReferenceList>
    </ExplicitFormula>
    <ExplicitFormula id="175">
      <Equation>rel_exp_norm</Equation>
      <ReferenceList>
        <R alias="rel_exp_norm" id="174" />
      </ReferenceList>
    </ExplicitFormula>
    <ExplicitFormula id="177">
      <Equation>rel_exp_pls_norm</Equation>
      <ReferenceList>
        <R alias="rel_exp_pls_norm" id="176" />
      </ReferenceList>
    </ExplicitFormula>
    <ExplicitFormula id="180">
      <Equation>rel_exp_pls</Equation>
      <ReferenceList>
        <R alias="rel_exp_pls" id="179" />
      </ReferenceList>
    </ExplicitFormula>
    <ExplicitFormula id="182">
      <Equation>V&gt;0 ? M/V : 0</Equation>
      <ReferenceList>
        <R alias="M" id="169" />
        <R alias="V" id="139" />
      </ReferenceList>
    </ExplicitFormula>
    <ExplicitFormula id="184">
      <Equation>f_onto</Equation>
      <ReferenceList>
        <R alias="f_onto" id="183" />
      </ReferenceList>
    </ExplicitFormula>
    <ExplicitFormula id="186">
      <Equation>V&gt;0 ? M/V : 0</Equation>
      <ReferenceList>
        <R alias="M" id="169" />
        <R alias="V" id="139" />
      </ReferenceList>
    </ExplicitFormula>
    <ExplicitFormula id="191">
      <Equation>rel_exp_out * AF * f_onto * ProteinContainerVolume</Equation>
      <ReferenceList>
        <R alias="ProteinContainerVolume" id="138" />
        <R alias="AF" id="188" />
        <R alias="f_onto" id="189" />
        <R alias="rel_exp_out" id="190" />
      </ReferenceList>
    </ExplicitFormula>
    <ExplicitFormula id="193">
      <Equation>rel_exp_norm</Equation>
      <ReferenceList>
        <R alias="rel_exp_norm" id="192" />
      </ReferenceList>
    </ExplicitFormula>
    <ExplicitFormula id="195">
      <Equation>rel_exp_pls_norm</Equation>
      <ReferenceList>
        <R alias="rel_exp_pls_norm" id="194" />
      </ReferenceList>
    </ExplicitFormula>
    <ExplicitFormula id="198">
      <Equation>rel_exp_pls</Equation>
      <ReferenceList>
        <R alias="rel_exp_pls" id="197" />
      </ReferenceList>
    </ExplicitFormula>
    <ExplicitFormula id="200">
      <Equation>V&gt;0 ? M/V : 0</Equation>
      <ReferenceList>
        <R alias="M" id="187" />
        <R alias="V" id="139" />
      </ReferenceList>
    </ExplicitFormula>
    <ExplicitFormula id="202">
      <Equation>f_onto</Equation>
      <ReferenceList>
        <R alias="f_onto" id="201" />
      </ReferenceList>
    </ExplicitFormula>
    <ExplicitFormula id="204">
      <Equation>V&gt;0 ? M/V : 0</Equation>
      <ReferenceList>
        <R alias="M" id="187" />
        <R alias="V" id="139" />
      </ReferenceList>
    </ExplicitFormula>
    <ExplicitFormula id="207">
      <Equation>V&gt;0 ? M/V : 0</Equation>
      <ReferenceList>
        <R alias="M" id="205" />
        <R alias="V" id="139" />
      </ReferenceList>
    </ExplicitFormula>
    <ExplicitFormula id="210">
      <Equation>M/TotalDrugMass</Equation>
      <ReferenceList>
        <R alias="M" id="205" />
        <R alias="TotalDrugMass" id="209" />
      </ReferenceList>
    </ExplicitFormula>
    <ExplicitFormula id="213">
      <Equation>-(CP * kcat * V * K_water * C / (Km + K_water * C))</Equation>
      <ReferenceList>
        <R alias="V" id="139" />
        <R alias="CP" id="163" />
        <R alias="C" id="143" />
        <R alias="K_water" id="145" />
        <R alias="kcat" id="211" />
        <R alias="Km" id="212" />
      </ReferenceList>
    </ExplicitFormula>
    <ExplicitFormula id="214">
      <Equation>CP * kcat * V * K_water * C / (Km + K_water * C)</Equation>
      <ReferenceList>
        <R alias="V" id="139" />
        <R alias="CP" id="163" />
        <R alias="C" id="143" />
        <R alias="K_water" id="145" />
        <R alias="kcat" id="211" />
        <R alias="Km" id="212" />
      </ReferenceList>
    </ExplicitFormula>
    <ExplicitFormula id="217">
      <Equation>Volume</Equation>
      <ReferenceList>
        <R alias="Volume" id="216" />
      </ReferenceList>
    </ExplicitFormula>
    <ExplicitFormula id="218">
      <Equation>HCT*V</Equation>
      <ReferenceList>
        <R alias="V" id="36" />
        <R alias="HCT" id="3" />
      </ReferenceList>
    </ExplicitFormula>
    <ExplicitFormula id="221">
      <Equation>V&gt;0 ? M/V : 0</Equation>
      <ReferenceList>
        <R alias="M" id="219" />
        <R alias="V" id="216" />
      </ReferenceList>
    </ExplicitFormula>
    <ExplicitFormula id="224">
      <Equation>K_rbc/fu</Equation>
      <ReferenceList>
        <R alias="fu" id="129" />
        <R alias="K_rbc" id="223" />
      </ReferenceList>
    </ExplicitFormula>
    <ExplicitFormula id="226">
      <Equation>V&gt;0 ? M/V : 0</Equation>
      <ReferenceList>
        <R alias="M" id="219" />
        <R alias="V" id="216" />
      </ReferenceList>
    </ExplicitFormula>
    <ExplicitFormula id="230">
      <Equation>rel_exp_out * AF * f_onto * ProteinContainerVolume</Equation>
      <ReferenceList>
        <R alias="ProteinContainerVolume" id="215" />
        <R alias="AF" id="152" />
        <R alias="f_onto" id="228" />
        <R alias="rel_exp_out" id="229" />
      </ReferenceList>
    </ExplicitFormula>
    <ExplicitFormula id="232">
      <Equation>rel_exp_norm</Equation>
      <ReferenceList>
        <R alias="rel_exp_norm" id="231" />
      </ReferenceList>
    </ExplicitFormula>
    <ExplicitFormula id="234">
      <Equation>rel_exp_bc_norm</Equation>
      <ReferenceList>
        <R alias="rel_exp_bc_norm" id="233" />
      </ReferenceList>
    </ExplicitFormula>
    <ExplicitFormula id="237">
      <Equation>rel_exp_bc</Equation>
      <ReferenceList>
        <R alias="rel_exp_bc" id="236" />
      </ReferenceList>
    </ExplicitFormula>
    <ExplicitFormula id="239">
      <Equation>V&gt;0 ? M/V : 0</Equation>
      <ReferenceList>
        <R alias="M" id="227" />
        <R alias="V" id="216" />
      </ReferenceList>
    </ExplicitFormula>
    <ExplicitFormula id="240">
      <Equation>f_onto</Equation>
      <ReferenceList>
        <R alias="f_onto" id="165" />
      </ReferenceList>
    </ExplicitFormula>
    <ExplicitFormula id="242">
      <Equation>V&gt;0 ? M/V : 0</Equation>
      <ReferenceList>
        <R alias="M" id="227" />
        <R alias="V" id="216" />
      </ReferenceList>
    </ExplicitFormula>
    <ExplicitFormula id="246">
      <Equation>rel_exp_out * AF * f_onto * ProteinContainerVolume</Equation>
      <ReferenceList>
        <R alias="ProteinContainerVolume" id="215" />
        <R alias="AF" id="170" />
        <R alias="f_onto" id="244" />
        <R alias="rel_exp_out" id="245" />
      </ReferenceList>
    </ExplicitFormula>
    <ExplicitFormula id="248">
      <Equation>rel_exp_norm</Equation>
      <ReferenceList>
        <R alias="rel_exp_norm" id="247" />
      </ReferenceList>
    </ExplicitFormula>
    <ExplicitFormula id="250">
      <Equation>rel_exp_bc_norm</Equation>
      <ReferenceList>
        <R alias="rel_exp_bc_norm" id="249" />
      </ReferenceList>
    </ExplicitFormula>
    <ExplicitFormula id="253">
      <Equation>rel_exp_bc</Equation>
      <ReferenceList>
        <R alias="rel_exp_bc" id="252" />
      </ReferenceList>
    </ExplicitFormula>
    <ExplicitFormula id="255">
      <Equation>V&gt;0 ? M/V : 0</Equation>
      <ReferenceList>
        <R alias="M" id="243" />
        <R alias="V" id="216" />
      </ReferenceList>
    </ExplicitFormula>
    <ExplicitFormula id="256">
      <Equation>f_onto</Equation>
      <ReferenceList>
        <R alias="f_onto" id="183" />
      </ReferenceList>
    </ExplicitFormula>
    <ExplicitFormula id="258">
      <Equation>V&gt;0 ? M/V : 0</Equation>
      <ReferenceList>
        <R alias="M" id="243" />
        <R alias="V" id="216" />
      </ReferenceList>
    </ExplicitFormula>
    <ExplicitFormula id="262">
      <Equation>rel_exp_out * AF * f_onto * ProteinContainerVolume</Equation>
      <ReferenceList>
        <R alias="ProteinContainerVolume" id="215" />
        <R alias="AF" id="188" />
        <R alias="f_onto" id="260" />
        <R alias="rel_exp_out" id="261" />
      </ReferenceList>
    </ExplicitFormula>
    <ExplicitFormula id="264">
      <Equation>rel_exp_norm</Equation>
      <ReferenceList>
        <R alias="rel_exp_norm" id="263" />
      </ReferenceList>
    </ExplicitFormula>
    <ExplicitFormula id="266">
      <Equation>rel_exp_bc_norm</Equation>
      <ReferenceList>
        <R alias="rel_exp_bc_norm" id="265" />
      </ReferenceList>
    </ExplicitFormula>
    <ExplicitFormula id="269">
      <Equation>rel_exp_bc</Equation>
      <ReferenceList>
        <R alias="rel_exp_bc" id="268" />
      </ReferenceList>
    </ExplicitFormula>
    <ExplicitFormula id="271">
      <Equation>V&gt;0 ? M/V : 0</Equation>
      <ReferenceList>
        <R alias="M" id="259" />
        <R alias="V" id="216" />
      </ReferenceList>
    </ExplicitFormula>
    <ExplicitFormula id="272">
      <Equation>f_onto</Equation>
      <ReferenceList>
        <R alias="f_onto" id="201" />
      </ReferenceList>
    </ExplicitFormula>
    <ExplicitFormula id="274">
      <Equation>V&gt;0 ? M/V : 0</Equation>
      <ReferenceList>
        <R alias="M" id="259" />
        <R alias="V" id="216" />
      </ReferenceList>
    </ExplicitFormula>
    <ExplicitFormula id="277">
      <Equation>V&gt;0 ? M/V : 0</Equation>
      <ReferenceList>
        <R alias="M" id="275" />
        <R alias="V" id="216" />
      </ReferenceList>
    </ExplicitFormula>
    <ExplicitFormula id="279">
      <Equation>M/TotalDrugMass</Equation>
      <ReferenceList>
        <R alias="M" id="275" />
        <R alias="TotalDrugMass" id="209" />
      </ReferenceList>
    </ExplicitFormula>
    <ExplicitFormula id="280">
      <Equation>-(CP * kcat * V * K_water * C / (Km + K_water * C))</Equation>
      <ReferenceList>
        <R alias="V" id="216" />
        <R alias="CP" id="238" />
        <R alias="C" id="220" />
        <R alias="K_water" id="222" />
        <R alias="kcat" id="211" />
        <R alias="Km" id="212" />
      </ReferenceList>
    </ExplicitFormula>
    <ExplicitFormula id="281">
      <Equation>CP * kcat * V * K_water * C / (Km + K_water * C)</Equation>
      <ReferenceList>
        <R alias="V" id="216" />
        <R alias="CP" id="238" />
        <R alias="C" id="220" />
        <R alias="K_water" id="222" />
        <R alias="kcat" id="211" />
        <R alias="Km" id="212" />
      </ReferenceList>
    </ExplicitFormula>
    <ExplicitFormula id="283">
      <Equation>(1 - HCT) * C_pls+HCT * C_bc</Equation>
      <ReferenceList>
        <R alias="C_bc" id="220" />
        <R alias="C_pls" id="143" />
        <R alias="HCT" id="3" />
      </ReferenceList>
    </ExplicitFormula>
    <ExplicitFormula id="285">
      <Equation>Volume * Density</Equation>
      <ReferenceList>
        <R alias="Density" id="284" />
        <R alias="Volume" id="4" />
      </ReferenceList>
    </ExplicitFormula>
    <ExplicitFormula id="288">
      <Equation>0.402021225567947</Equation>
    </ExplicitFormula>
    <ExplicitFormula id="291">
      <Equation>Volume</Equation>
      <ReferenceList>
        <R alias="Volume" id="290" />
      </ReferenceList>
    </ExplicitFormula>
    <ExplicitFormula id="292">
      <Equation>(1-HCT)*V</Equation>
      <ReferenceList>
        <R alias="f_vas" id="287" />
        <R alias="V" id="4" />
        <R alias="HCT" id="3" />
      </ReferenceList>
    </ExplicitFormula>
    <ExplicitFormula id="294">
      <Equation>V&gt;0 ? M/V : 0</Equation>
      <ReferenceList>
        <R alias="M" id="293" />
        <R alias="V" id="290" />
      </ReferenceList>
    </ExplicitFormula>
    <ExplicitFormula id="296">
      <Equation>fu</Equation>
      <ReferenceList>
        <R alias="fu" id="129" />
      </ReferenceList>
    </ExplicitFormula>
    <ExplicitFormula id="298">
      <Equation>V&gt;0 ? M/V : 0</Equation>
      <ReferenceList>
        <R alias="M" id="293" />
        <R alias="V" id="290" />
      </ReferenceList>
    </ExplicitFormula>
    <ExplicitFormula id="300">
      <Equation>C_pls*fu</Equation>
      <ReferenceList>
        <R alias="C_pls" id="122" />
        <R alias="fu" id="129" />
      </ReferenceList>
    </ExplicitFormula>
    <ExplicitFormula id="304">
      <Equation>rel_exp_out * AF * f_onto * ProteinContainerVolume</Equation>
      <ReferenceList>
        <R alias="ProteinContainerVolume" id="289" />
        <R alias="AF" id="152" />
        <R alias="f_onto" id="302" />
        <R alias="rel_exp_out" id="303" />
      </ReferenceList>
    </ExplicitFormula>
    <ExplicitFormula id="306">
      <Equation>rel_exp_norm</Equation>
      <ReferenceList>
        <R alias="rel_exp_norm" id="305" />
      </ReferenceList>
    </ExplicitFormula>
    <ExplicitFormula id="307">
      <Equation>rel_exp_pls_norm</Equation>
      <ReferenceList>
        <R alias="rel_exp_pls_norm" id="158" />
      </ReferenceList>
    </ExplicitFormula>
    <ExplicitFormula id="309">
      <Equation>rel_exp_pls</Equation>
      <ReferenceList>
        <R alias="rel_exp_pls" id="161" />
      </ReferenceList>
    </ExplicitFormula>
    <ExplicitFormula id="311">
      <Equation>V&gt;0 ? M/V : 0</Equation>
      <ReferenceList>
        <R alias="M" id="301" />
        <R alias="V" id="290" />
      </ReferenceList>
    </ExplicitFormula>
    <ExplicitFormula id="312">
      <Equation>f_onto</Equation>
      <ReferenceList>
        <R alias="f_onto" id="165" />
      </ReferenceList>
    </ExplicitFormula>
    <ExplicitFormula id="314">
      <Equation>V&gt;0 ? M/V : 0</Equation>
      <ReferenceList>
        <R alias="M" id="301" />
        <R alias="V" id="290" />
      </ReferenceList>
    </ExplicitFormula>
    <ExplicitFormula id="318">
      <Equation>rel_exp_out * AF * f_onto * ProteinContainerVolume</Equation>
      <ReferenceList>
        <R alias="ProteinContainerVolume" id="289" />
        <R alias="AF" id="170" />
        <R alias="f_onto" id="316" />
        <R alias="rel_exp_out" id="317" />
      </ReferenceList>
    </ExplicitFormula>
    <ExplicitFormula id="320">
      <Equation>rel_exp_norm</Equation>
      <ReferenceList>
        <R alias="rel_exp_norm" id="319" />
      </ReferenceList>
    </ExplicitFormula>
    <ExplicitFormula id="321">
      <Equation>rel_exp_pls_norm</Equation>
      <ReferenceList>
        <R alias="rel_exp_pls_norm" id="176" />
      </ReferenceList>
    </ExplicitFormula>
    <ExplicitFormula id="323">
      <Equation>rel_exp_pls</Equation>
      <ReferenceList>
        <R alias="rel_exp_pls" id="179" />
      </ReferenceList>
    </ExplicitFormula>
    <ExplicitFormula id="325">
      <Equation>V&gt;0 ? M/V : 0</Equation>
      <ReferenceList>
        <R alias="M" id="315" />
        <R alias="V" id="290" />
      </ReferenceList>
    </ExplicitFormula>
    <ExplicitFormula id="326">
      <Equation>f_onto</Equation>
      <ReferenceList>
        <R alias="f_onto" id="183" />
      </ReferenceList>
    </ExplicitFormula>
    <ExplicitFormula id="328">
      <Equation>V&gt;0 ? M/V : 0</Equation>
      <ReferenceList>
        <R alias="M" id="315" />
        <R alias="V" id="290" />
      </ReferenceList>
    </ExplicitFormula>
    <ExplicitFormula id="332">
      <Equation>rel_exp_out * AF * f_onto * ProteinContainerVolume</Equation>
      <ReferenceList>
        <R alias="ProteinContainerVolume" id="289" />
        <R alias="AF" id="188" />
        <R alias="f_onto" id="330" />
        <R alias="rel_exp_out" id="331" />
      </ReferenceList>
    </ExplicitFormula>
    <ExplicitFormula id="334">
      <Equation>rel_exp_norm</Equation>
      <ReferenceList>
        <R alias="rel_exp_norm" id="333" />
      </ReferenceList>
    </ExplicitFormula>
    <ExplicitFormula id="335">
      <Equation>rel_exp_pls_norm</Equation>
      <ReferenceList>
        <R alias="rel_exp_pls_norm" id="194" />
      </ReferenceList>
    </ExplicitFormula>
    <ExplicitFormula id="337">
      <Equation>rel_exp_pls</Equation>
      <ReferenceList>
        <R alias="rel_exp_pls" id="197" />
      </ReferenceList>
    </ExplicitFormula>
    <ExplicitFormula id="339">
      <Equation>V&gt;0 ? M/V : 0</Equation>
      <ReferenceList>
        <R alias="M" id="329" />
        <R alias="V" id="290" />
      </ReferenceList>
    </ExplicitFormula>
    <ExplicitFormula id="340">
      <Equation>f_onto</Equation>
      <ReferenceList>
        <R alias="f_onto" id="201" />
      </ReferenceList>
    </ExplicitFormula>
    <ExplicitFormula id="342">
      <Equation>V&gt;0 ? M/V : 0</Equation>
      <ReferenceList>
        <R alias="M" id="329" />
        <R alias="V" id="290" />
      </ReferenceList>
    </ExplicitFormula>
    <ExplicitFormula id="345">
      <Equation>V&gt;0 ? M/V : 0</Equation>
      <ReferenceList>
        <R alias="M" id="343" />
        <R alias="V" id="290" />
      </ReferenceList>
    </ExplicitFormula>
    <ExplicitFormula id="347">
      <Equation>M/TotalDrugMass</Equation>
      <ReferenceList>
        <R alias="M" id="343" />
        <R alias="TotalDrugMass" id="209" />
      </ReferenceList>
    </ExplicitFormula>
    <ExplicitFormula id="348">
      <Equation>-(CP * kcat * V * K_water * C / (Km + K_water * C))</Equation>
      <ReferenceList>
        <R alias="V" id="290" />
        <R alias="CP" id="310" />
        <R alias="C" id="122" />
        <R alias="K_water" id="295" />
        <R alias="kcat" id="211" />
        <R alias="Km" id="212" />
      </ReferenceList>
    </ExplicitFormula>
    <ExplicitFormula id="349">
      <Equation>CP * kcat * V * K_water * C / (Km + K_water * C)</Equation>
      <ReferenceList>
        <R alias="V" id="290" />
        <R alias="CP" id="310" />
        <R alias="C" id="122" />
        <R alias="K_water" id="295" />
        <R alias="kcat" id="211" />
        <R alias="Km" id="212" />
      </ReferenceList>
    </ExplicitFormula>
    <ExplicitFormula id="352">
      <Equation>Volume</Equation>
      <ReferenceList>
        <R alias="Volume" id="351" />
      </ReferenceList>
    </ExplicitFormula>
    <ExplicitFormula id="353">
      <Equation>HCT*V</Equation>
      <ReferenceList>
        <R alias="V" id="4" />
        <R alias="HCT" id="3" />
      </ReferenceList>
    </ExplicitFormula>
    <ExplicitFormula id="355">
      <Equation>V&gt;0 ? M/V : 0</Equation>
      <ReferenceList>
        <R alias="M" id="354" />
        <R alias="V" id="351" />
      </ReferenceList>
    </ExplicitFormula>
    <ExplicitFormula id="357">
      <Equation>K_rbc/fu</Equation>
      <ReferenceList>
        <R alias="fu" id="129" />
        <R alias="K_rbc" id="223" />
      </ReferenceList>
    </ExplicitFormula>
    <ExplicitFormula id="359">
      <Equation>V&gt;0 ? M/V : 0</Equation>
      <ReferenceList>
        <R alias="M" id="354" />
        <R alias="V" id="351" />
      </ReferenceList>
    </ExplicitFormula>
    <ExplicitFormula id="363">
      <Equation>rel_exp_out * AF * f_onto * ProteinContainerVolume</Equation>
      <ReferenceList>
        <R alias="ProteinContainerVolume" id="350" />
        <R alias="AF" id="152" />
        <R alias="f_onto" id="361" />
        <R alias="rel_exp_out" id="362" />
      </ReferenceList>
    </ExplicitFormula>
    <ExplicitFormula id="365">
      <Equation>rel_exp_norm</Equation>
      <ReferenceList>
        <R alias="rel_exp_norm" id="364" />
      </ReferenceList>
    </ExplicitFormula>
    <ExplicitFormula id="366">
      <Equation>rel_exp_bc_norm</Equation>
      <ReferenceList>
        <R alias="rel_exp_bc_norm" id="233" />
      </ReferenceList>
    </ExplicitFormula>
    <ExplicitFormula id="368">
      <Equation>rel_exp_bc</Equation>
      <ReferenceList>
        <R alias="rel_exp_bc" id="236" />
      </ReferenceList>
    </ExplicitFormula>
    <ExplicitFormula id="370">
      <Equation>V&gt;0 ? M/V : 0</Equation>
      <ReferenceList>
        <R alias="M" id="360" />
        <R alias="V" id="351" />
      </ReferenceList>
    </ExplicitFormula>
    <ExplicitFormula id="371">
      <Equation>f_onto</Equation>
      <ReferenceList>
        <R alias="f_onto" id="165" />
      </ReferenceList>
    </ExplicitFormula>
    <ExplicitFormula id="373">
      <Equation>V&gt;0 ? M/V : 0</Equation>
      <ReferenceList>
        <R alias="M" id="360" />
        <R alias="V" id="351" />
      </ReferenceList>
    </ExplicitFormula>
    <ExplicitFormula id="377">
      <Equation>rel_exp_out * AF * f_onto * ProteinContainerVolume</Equation>
      <ReferenceList>
        <R alias="ProteinContainerVolume" id="350" />
        <R alias="AF" id="170" />
        <R alias="f_onto" id="375" />
        <R alias="rel_exp_out" id="376" />
      </ReferenceList>
    </ExplicitFormula>
    <ExplicitFormula id="379">
      <Equation>rel_exp_norm</Equation>
      <ReferenceList>
        <R alias="rel_exp_norm" id="378" />
      </ReferenceList>
    </ExplicitFormula>
    <ExplicitFormula id="380">
      <Equation>rel_exp_bc_norm</Equation>
      <ReferenceList>
        <R alias="rel_exp_bc_norm" id="249" />
      </ReferenceList>
    </ExplicitFormula>
    <ExplicitFormula id="382">
      <Equation>rel_exp_bc</Equation>
      <ReferenceList>
        <R alias="rel_exp_bc" id="252" />
      </ReferenceList>
    </ExplicitFormula>
    <ExplicitFormula id="384">
      <Equation>V&gt;0 ? M/V : 0</Equation>
      <ReferenceList>
        <R alias="M" id="374" />
        <R alias="V" id="351" />
      </ReferenceList>
    </ExplicitFormula>
    <ExplicitFormula id="385">
      <Equation>f_onto</Equation>
      <ReferenceList>
        <R alias="f_onto" id="183" />
      </ReferenceList>
    </ExplicitFormula>
    <ExplicitFormula id="387">
      <Equation>V&gt;0 ? M/V : 0</Equation>
      <ReferenceList>
        <R alias="M" id="374" />
        <R alias="V" id="351" />
      </ReferenceList>
    </ExplicitFormula>
    <ExplicitFormula id="391">
      <Equation>rel_exp_out * AF * f_onto * ProteinContainerVolume</Equation>
      <ReferenceList>
        <R alias="ProteinContainerVolume" id="350" />
        <R alias="AF" id="188" />
        <R alias="f_onto" id="389" />
        <R alias="rel_exp_out" id="390" />
      </ReferenceList>
    </ExplicitFormula>
    <ExplicitFormula id="393">
      <Equation>rel_exp_norm</Equation>
      <ReferenceList>
        <R alias="rel_exp_norm" id="392" />
      </ReferenceList>
    </ExplicitFormula>
    <ExplicitFormula id="394">
      <Equation>rel_exp_bc_norm</Equation>
      <ReferenceList>
        <R alias="rel_exp_bc_norm" id="265" />
      </ReferenceList>
    </ExplicitFormula>
    <ExplicitFormula id="396">
      <Equation>rel_exp_bc</Equation>
      <ReferenceList>
        <R alias="rel_exp_bc" id="268" />
      </ReferenceList>
    </ExplicitFormula>
    <ExplicitFormula id="398">
      <Equation>V&gt;0 ? M/V : 0</Equation>
      <ReferenceList>
        <R alias="M" id="388" />
        <R alias="V" id="351" />
      </ReferenceList>
    </ExplicitFormula>
    <ExplicitFormula id="399">
      <Equation>f_onto</Equation>
      <ReferenceList>
        <R alias="f_onto" id="201" />
      </ReferenceList>
    </ExplicitFormula>
    <ExplicitFormula id="401">
      <Equation>V&gt;0 ? M/V : 0</Equation>
      <ReferenceList>
        <R alias="M" id="388" />
        <R alias="V" id="351" />
      </ReferenceList>
    </ExplicitFormula>
    <ExplicitFormula id="404">
      <Equation>V&gt;0 ? M/V : 0</Equation>
      <ReferenceList>
        <R alias="M" id="402" />
        <R alias="V" id="351" />
      </ReferenceList>
    </ExplicitFormula>
    <ExplicitFormula id="406">
      <Equation>M/TotalDrugMass</Equation>
      <ReferenceList>
        <R alias="M" id="402" />
        <R alias="TotalDrugMass" id="209" />
      </ReferenceList>
    </ExplicitFormula>
    <ExplicitFormula id="407">
      <Equation>-(CP * kcat * V * K_water * C / (Km + K_water * C))</Equation>
      <ReferenceList>
        <R alias="V" id="351" />
        <R alias="CP" id="369" />
        <R alias="C" id="110" />
        <R alias="K_water" id="356" />
        <R alias="kcat" id="211" />
        <R alias="Km" id="212" />
      </ReferenceList>
    </ExplicitFormula>
    <ExplicitFormula id="408">
      <Equation>CP * kcat * V * K_water * C / (Km + K_water * C)</Equation>
      <ReferenceList>
        <R alias="V" id="351" />
        <R alias="CP" id="369" />
        <R alias="C" id="110" />
        <R alias="K_water" id="356" />
        <R alias="kcat" id="211" />
        <R alias="Km" id="212" />
      </ReferenceList>
    </ExplicitFormula>
    <ExplicitFormula id="410">
      <Equation>(1 - HCT) * C_pls+HCT * C_bc</Equation>
      <ReferenceList>
        <R alias="C_bc" id="110" />
        <R alias="C_pls" id="122" />
        <R alias="HCT" id="3" />
      </ReferenceList>
    </ExplicitFormula>
    <ExplicitFormula id="413">
      <Equation>6*EHC_HalfTime</Equation>
      <ReferenceList>
        <R alias="EHC_HalfTime" id="412" />
        <R alias="Time" id="0" />
      </ReferenceList>
    </ExplicitFormula>
    <ExplicitFormula id="419">
      <Equation>V&gt;0 ? M/V : 0</Equation>
      <ReferenceList>
        <R alias="M" id="417" />
        <R alias="V" id="415" />
      </ReferenceList>
    </ExplicitFormula>
    <ExplicitFormula id="421">
      <Equation>M/TotalDrugMass</Equation>
      <ReferenceList>
        <R alias="M" id="417" />
        <R alias="TotalDrugMass" id="209" />
      </ReferenceList>
    </ExplicitFormula>
    <ExplicitFormula id="423">
      <Equation>Volume * Density</Equation>
      <ReferenceList>
        <R alias="Density" id="422" />
        <R alias="Volume" id="6" />
      </ReferenceList>
    </ExplicitFormula>
    <ExplicitFormula id="426">
      <Equation>Qspec * Weight</Equation>
      <ReferenceList>
        <R alias="Qspec" id="425" />
        <R alias="Weight" id="45" />
      </ReferenceList>
    </ExplicitFormula>
    <ExplicitFormula id="431">
      <Equation>SA_pls_int*d_endo</Equation>
      <ReferenceList>
        <R alias="d_endo" id="84" />
        <R alias="SA_pls_int" id="430" />
      </ReferenceList>
    </ExplicitFormula>
    <ExplicitFormula id="434">
      <Equation>1 - f_int - f_vas</Equation>
      <ReferenceList>
        <R alias="f_int" id="433" />
        <R alias="f_vas" id="5" />
      </ReferenceList>
    </ExplicitFormula>
    <ExplicitFormula id="460">
      <Equation>0.0302802</Equation>
    </ExplicitFormula>
    <ExplicitFormula id="461">
      <Equation>11.1927446489735</Equation>
    </ExplicitFormula>
    <ExplicitFormula id="464">
      <Equation>Volume</Equation>
      <ReferenceList>
        <R alias="Volume" id="463" />
      </ReferenceList>
    </ExplicitFormula>
    <ExplicitFormula id="465">
      <Equation>f_vas*(1-HCT)*V_org</Equation>
      <ReferenceList>
        <R alias="f_vas" id="5" />
        <R alias="V_org" id="6" />
        <R alias="HCT" id="3" />
      </ReferenceList>
    </ExplicitFormula>
    <ExplicitFormula id="467">
      <Equation>V&gt;0 ? M/V : 0</Equation>
      <ReferenceList>
        <R alias="M" id="466" />
        <R alias="V" id="463" />
      </ReferenceList>
    </ExplicitFormula>
    <ExplicitFormula id="469">
      <Equation>fu</Equation>
      <ReferenceList>
        <R alias="fu" id="129" />
      </ReferenceList>
    </ExplicitFormula>
    <ExplicitFormula id="471">
      <Equation>V&gt;0 ? M/V : 0</Equation>
      <ReferenceList>
        <R alias="M" id="466" />
        <R alias="V" id="463" />
      </ReferenceList>
    </ExplicitFormula>
    <ExplicitFormula id="475">
      <Equation>rel_exp_out * AF * f_onto * ProteinContainerVolume</Equation>
      <ReferenceList>
        <R alias="ProteinContainerVolume" id="462" />
        <R alias="AF" id="152" />
        <R alias="f_onto" id="473" />
        <R alias="rel_exp_out" id="474" />
      </ReferenceList>
    </ExplicitFormula>
    <ExplicitFormula id="477">
      <Equation>rel_exp_norm</Equation>
      <ReferenceList>
        <R alias="rel_exp_norm" id="476" />
      </ReferenceList>
    </ExplicitFormula>
    <ExplicitFormula id="478">
      <Equation>rel_exp_pls_norm</Equation>
      <ReferenceList>
        <R alias="rel_exp_pls_norm" id="158" />
      </ReferenceList>
    </ExplicitFormula>
    <ExplicitFormula id="480">
      <Equation>rel_exp_pls</Equation>
      <ReferenceList>
        <R alias="rel_exp_pls" id="161" />
      </ReferenceList>
    </ExplicitFormula>
    <ExplicitFormula id="482">
      <Equation>V&gt;0 ? M/V : 0</Equation>
      <ReferenceList>
        <R alias="M" id="472" />
        <R alias="V" id="463" />
      </ReferenceList>
    </ExplicitFormula>
    <ExplicitFormula id="483">
      <Equation>f_onto</Equation>
      <ReferenceList>
        <R alias="f_onto" id="165" />
      </ReferenceList>
    </ExplicitFormula>
    <ExplicitFormula id="485">
      <Equation>V&gt;0 ? M/V : 0</Equation>
      <ReferenceList>
        <R alias="M" id="472" />
        <R alias="V" id="463" />
      </ReferenceList>
    </ExplicitFormula>
    <ExplicitFormula id="489">
      <Equation>rel_exp_out * AF * f_onto * ProteinContainerVolume</Equation>
      <ReferenceList>
        <R alias="ProteinContainerVolume" id="462" />
        <R alias="AF" id="170" />
        <R alias="f_onto" id="487" />
        <R alias="rel_exp_out" id="488" />
      </ReferenceList>
    </ExplicitFormula>
    <ExplicitFormula id="491">
      <Equation>rel_exp_norm</Equation>
      <ReferenceList>
        <R alias="rel_exp_norm" id="490" />
      </ReferenceList>
    </ExplicitFormula>
    <ExplicitFormula id="492">
      <Equation>rel_exp_pls_norm</Equation>
      <ReferenceList>
        <R alias="rel_exp_pls_norm" id="176" />
      </ReferenceList>
    </ExplicitFormula>
    <ExplicitFormula id="494">
      <Equation>rel_exp_pls</Equation>
      <ReferenceList>
        <R alias="rel_exp_pls" id="179" />
      </ReferenceList>
    </ExplicitFormula>
    <ExplicitFormula id="496">
      <Equation>V&gt;0 ? M/V : 0</Equation>
      <ReferenceList>
        <R alias="M" id="486" />
        <R alias="V" id="463" />
      </ReferenceList>
    </ExplicitFormula>
    <ExplicitFormula id="497">
      <Equation>f_onto</Equation>
      <ReferenceList>
        <R alias="f_onto" id="183" />
      </ReferenceList>
    </ExplicitFormula>
    <ExplicitFormula id="499">
      <Equation>V&gt;0 ? M/V : 0</Equation>
      <ReferenceList>
        <R alias="M" id="486" />
        <R alias="V" id="463" />
      </ReferenceList>
    </ExplicitFormula>
    <ExplicitFormula id="503">
      <Equation>rel_exp_out * AF * f_onto * ProteinContainerVolume</Equation>
      <ReferenceList>
        <R alias="ProteinContainerVolume" id="462" />
        <R alias="AF" id="188" />
        <R alias="f_onto" id="501" />
        <R alias="rel_exp_out" id="502" />
      </ReferenceList>
    </ExplicitFormula>
    <ExplicitFormula id="505">
      <Equation>rel_exp_norm</Equation>
      <ReferenceList>
        <R alias="rel_exp_norm" id="504" />
      </ReferenceList>
    </ExplicitFormula>
    <ExplicitFormula id="506">
      <Equation>rel_exp_pls_norm</Equation>
      <ReferenceList>
        <R alias="rel_exp_pls_norm" id="194" />
      </ReferenceList>
    </ExplicitFormula>
    <ExplicitFormula id="508">
      <Equation>rel_exp_pls</Equation>
      <ReferenceList>
        <R alias="rel_exp_pls" id="197" />
      </ReferenceList>
    </ExplicitFormula>
    <ExplicitFormula id="510">
      <Equation>V&gt;0 ? M/V : 0</Equation>
      <ReferenceList>
        <R alias="M" id="500" />
        <R alias="V" id="463" />
      </ReferenceList>
    </ExplicitFormula>
    <ExplicitFormula id="511">
      <Equation>f_onto</Equation>
      <ReferenceList>
        <R alias="f_onto" id="201" />
      </ReferenceList>
    </ExplicitFormula>
    <ExplicitFormula id="513">
      <Equation>V&gt;0 ? M/V : 0</Equation>
      <ReferenceList>
        <R alias="M" id="500" />
        <R alias="V" id="463" />
      </ReferenceList>
    </ExplicitFormula>
    <ExplicitFormula id="516">
      <Equation>V&gt;0 ? M/V : 0</Equation>
      <ReferenceList>
        <R alias="M" id="514" />
        <R alias="V" id="463" />
      </ReferenceList>
    </ExplicitFormula>
    <ExplicitFormula id="518">
      <Equation>M/TotalDrugMass</Equation>
      <ReferenceList>
        <R alias="M" id="514" />
        <R alias="TotalDrugMass" id="209" />
      </ReferenceList>
    </ExplicitFormula>
    <ExplicitFormula id="519">
      <Equation>-(CP * kcat * V * K_water * C / (Km + K_water * C))</Equation>
      <ReferenceList>
        <R alias="V" id="463" />
        <R alias="CP" id="481" />
        <R alias="C" id="123" />
        <R alias="K_water" id="468" />
        <R alias="kcat" id="211" />
        <R alias="Km" id="212" />
      </ReferenceList>
    </ExplicitFormula>
    <ExplicitFormula id="520">
      <Equation>CP * kcat * V * K_water * C / (Km + K_water * C)</Equation>
      <ReferenceList>
        <R alias="V" id="463" />
        <R alias="CP" id="481" />
        <R alias="C" id="123" />
        <R alias="K_water" id="468" />
        <R alias="kcat" id="211" />
        <R alias="Km" id="212" />
      </ReferenceList>
    </ExplicitFormula>
    <ExplicitFormula id="523">
      <Equation>Volume</Equation>
      <ReferenceList>
        <R alias="Volume" id="522" />
      </ReferenceList>
    </ExplicitFormula>
    <ExplicitFormula id="524">
      <Equation>f_vas*HCT*V</Equation>
      <ReferenceList>
        <R alias="f_vas" id="5" />
        <R alias="V" id="6" />
        <R alias="HCT" id="3" />
      </ReferenceList>
    </ExplicitFormula>
    <ExplicitFormula id="526">
      <Equation>V&gt;0 ? M/V : 0</Equation>
      <ReferenceList>
        <R alias="M" id="525" />
        <R alias="V" id="522" />
      </ReferenceList>
    </ExplicitFormula>
    <ExplicitFormula id="528">
      <Equation>K_rbc/fu</Equation>
      <ReferenceList>
        <R alias="fu" id="129" />
        <R alias="K_rbc" id="223" />
      </ReferenceList>
    </ExplicitFormula>
    <ExplicitFormula id="530">
      <Equation>V&gt;0 ? M/V : 0</Equation>
      <ReferenceList>
        <R alias="M" id="525" />
        <R alias="V" id="522" />
      </ReferenceList>
    </ExplicitFormula>
    <ExplicitFormula id="534">
      <Equation>rel_exp_out * AF * f_onto * ProteinContainerVolume</Equation>
      <ReferenceList>
        <R alias="ProteinContainerVolume" id="521" />
        <R alias="AF" id="152" />
        <R alias="f_onto" id="532" />
        <R alias="rel_exp_out" id="533" />
      </ReferenceList>
    </ExplicitFormula>
    <ExplicitFormula id="536">
      <Equation>rel_exp_norm</Equation>
      <ReferenceList>
        <R alias="rel_exp_norm" id="535" />
      </ReferenceList>
    </ExplicitFormula>
    <ExplicitFormula id="537">
      <Equation>rel_exp_bc_norm</Equation>
      <ReferenceList>
        <R alias="rel_exp_bc_norm" id="233" />
      </ReferenceList>
    </ExplicitFormula>
    <ExplicitFormula id="539">
      <Equation>rel_exp_bc</Equation>
      <ReferenceList>
        <R alias="rel_exp_bc" id="236" />
      </ReferenceList>
    </ExplicitFormula>
    <ExplicitFormula id="541">
      <Equation>V&gt;0 ? M/V : 0</Equation>
      <ReferenceList>
        <R alias="M" id="531" />
        <R alias="V" id="522" />
      </ReferenceList>
    </ExplicitFormula>
    <ExplicitFormula id="542">
      <Equation>f_onto</Equation>
      <ReferenceList>
        <R alias="f_onto" id="165" />
      </ReferenceList>
    </ExplicitFormula>
    <ExplicitFormula id="544">
      <Equation>V&gt;0 ? M/V : 0</Equation>
      <ReferenceList>
        <R alias="M" id="531" />
        <R alias="V" id="522" />
      </ReferenceList>
    </ExplicitFormula>
    <ExplicitFormula id="548">
      <Equation>rel_exp_out * AF * f_onto * ProteinContainerVolume</Equation>
      <ReferenceList>
        <R alias="ProteinContainerVolume" id="521" />
        <R alias="AF" id="170" />
        <R alias="f_onto" id="546" />
        <R alias="rel_exp_out" id="547" />
      </ReferenceList>
    </ExplicitFormula>
    <ExplicitFormula id="550">
      <Equation>rel_exp_norm</Equation>
      <ReferenceList>
        <R alias="rel_exp_norm" id="549" />
      </ReferenceList>
    </ExplicitFormula>
    <ExplicitFormula id="551">
      <Equation>rel_exp_bc_norm</Equation>
      <ReferenceList>
        <R alias="rel_exp_bc_norm" id="249" />
      </ReferenceList>
    </ExplicitFormula>
    <ExplicitFormula id="553">
      <Equation>rel_exp_bc</Equation>
      <ReferenceList>
        <R alias="rel_exp_bc" id="252" />
      </ReferenceList>
    </ExplicitFormula>
    <ExplicitFormula id="555">
      <Equation>V&gt;0 ? M/V : 0</Equation>
      <ReferenceList>
        <R alias="M" id="545" />
        <R alias="V" id="522" />
      </ReferenceList>
    </ExplicitFormula>
    <ExplicitFormula id="556">
      <Equation>f_onto</Equation>
      <ReferenceList>
        <R alias="f_onto" id="183" />
      </ReferenceList>
    </ExplicitFormula>
    <ExplicitFormula id="558">
      <Equation>V&gt;0 ? M/V : 0</Equation>
      <ReferenceList>
        <R alias="M" id="545" />
        <R alias="V" id="522" />
      </ReferenceList>
    </ExplicitFormula>
    <ExplicitFormula id="562">
      <Equation>rel_exp_out * AF * f_onto * ProteinContainerVolume</Equation>
      <ReferenceList>
        <R alias="ProteinContainerVolume" id="521" />
        <R alias="AF" id="188" />
        <R alias="f_onto" id="560" />
        <R alias="rel_exp_out" id="561" />
      </ReferenceList>
    </ExplicitFormula>
    <ExplicitFormula id="564">
      <Equation>rel_exp_norm</Equation>
      <ReferenceList>
        <R alias="rel_exp_norm" id="563" />
      </ReferenceList>
    </ExplicitFormula>
    <ExplicitFormula id="565">
      <Equation>rel_exp_bc_norm</Equation>
      <ReferenceList>
        <R alias="rel_exp_bc_norm" id="265" />
      </ReferenceList>
    </ExplicitFormula>
    <ExplicitFormula id="567">
      <Equation>rel_exp_bc</Equation>
      <ReferenceList>
        <R alias="rel_exp_bc" id="268" />
      </ReferenceList>
    </ExplicitFormula>
    <ExplicitFormula id="569">
      <Equation>V&gt;0 ? M/V : 0</Equation>
      <ReferenceList>
        <R alias="M" id="559" />
        <R alias="V" id="522" />
      </ReferenceList>
    </ExplicitFormula>
    <ExplicitFormula id="570">
      <Equation>f_onto</Equation>
      <ReferenceList>
        <R alias="f_onto" id="201" />
      </ReferenceList>
    </ExplicitFormula>
    <ExplicitFormula id="572">
      <Equation>V&gt;0 ? M/V : 0</Equation>
      <ReferenceList>
        <R alias="M" id="559" />
        <R alias="V" id="522" />
      </ReferenceList>
    </ExplicitFormula>
    <ExplicitFormula id="575">
      <Equation>V&gt;0 ? M/V : 0</Equation>
      <ReferenceList>
        <R alias="M" id="573" />
        <R alias="V" id="522" />
      </ReferenceList>
    </ExplicitFormula>
    <ExplicitFormula id="577">
      <Equation>M/TotalDrugMass</Equation>
      <ReferenceList>
        <R alias="M" id="573" />
        <R alias="TotalDrugMass" id="209" />
      </ReferenceList>
    </ExplicitFormula>
    <ExplicitFormula id="578">
      <Equation>-(CP * kcat * V * K_water * C / (Km + K_water * C))</Equation>
      <ReferenceList>
        <R alias="V" id="522" />
        <R alias="CP" id="540" />
        <R alias="C" id="111" />
        <R alias="K_water" id="527" />
        <R alias="kcat" id="211" />
        <R alias="Km" id="212" />
      </ReferenceList>
    </ExplicitFormula>
    <ExplicitFormula id="579">
      <Equation>CP * kcat * V * K_water * C / (Km + K_water * C)</Equation>
      <ReferenceList>
        <R alias="V" id="522" />
        <R alias="CP" id="540" />
        <R alias="C" id="111" />
        <R alias="K_water" id="527" />
        <R alias="kcat" id="211" />
        <R alias="Km" id="212" />
      </ReferenceList>
    </ExplicitFormula>
    <ExplicitFormula id="582">
      <Equation>Volume</Equation>
      <ReferenceList>
        <R alias="Volume" id="581" />
      </ReferenceList>
    </ExplicitFormula>
    <ExplicitFormula id="583">
      <Equation>f_int*V</Equation>
      <ReferenceList>
        <R alias="f_int" id="433" />
        <R alias="V" id="6" />
      </ReferenceList>
    </ExplicitFormula>
    <ExplicitFormula id="585">
      <Equation>pH_int</Equation>
      <ReferenceList>
        <R alias="pH_int" id="81" />
      </ReferenceList>
    </ExplicitFormula>
    <ExplicitFormula id="588">
      <Equation>V&gt;0 ? M/V : 0</Equation>
      <ReferenceList>
        <R alias="M" id="586" />
        <R alias="V" id="581" />
      </ReferenceList>
    </ExplicitFormula>
    <ExplicitFormula id="591">
      <Equation>K_water_int</Equation>
      <ReferenceList>
        <R alias="K_water_int" id="590" />
      </ReferenceList>
    </ExplicitFormula>
    <ExplicitFormula id="593">
      <Equation>V&gt;0 ? M/V : 0</Equation>
      <ReferenceList>
        <R alias="M" id="586" />
        <R alias="V" id="581" />
      </ReferenceList>
    </ExplicitFormula>
    <ExplicitFormula id="595">
      <Equation>Volume</Equation>
      <ReferenceList>
        <R alias="Volume" id="6" />
      </ReferenceList>
    </ExplicitFormula>
    <ExplicitFormula id="597">
      <Equation>f_cell*V</Equation>
      <ReferenceList>
        <R alias="f_cell" id="432" />
        <R alias="V" id="6" />
      </ReferenceList>
    </ExplicitFormula>
    <ExplicitFormula id="601">
      <Equation>V&gt;0 ? M/V : 0</Equation>
      <ReferenceList>
        <R alias="M" id="599" />
        <R alias="V" id="596" />
      </ReferenceList>
    </ExplicitFormula>
    <ExplicitFormula id="604">
      <Equation>K_water_cell</Equation>
      <ReferenceList>
        <R alias="K_water_cell" id="603" />
      </ReferenceList>
    </ExplicitFormula>
    <ExplicitFormula id="606">
      <Equation>V&gt;0 ? M/V : 0</Equation>
      <ReferenceList>
        <R alias="M" id="599" />
        <R alias="V" id="596" />
      </ReferenceList>
    </ExplicitFormula>
    <ExplicitFormula id="610">
      <Equation>rel_exp_out * AF * f_onto * ProteinContainerVolume</Equation>
      <ReferenceList>
        <R alias="ProteinContainerVolume" id="594" />
        <R alias="AF" id="152" />
        <R alias="f_onto" id="608" />
        <R alias="rel_exp_out" id="609" />
      </ReferenceList>
    </ExplicitFormula>
    <ExplicitFormula id="612">
      <Equation>rel_exp_norm</Equation>
      <ReferenceList>
        <R alias="rel_exp_norm" id="611" />
      </ReferenceList>
    </ExplicitFormula>
    <ExplicitFormula id="615">
      <Equation>V&gt;0 ? M/V : 0</Equation>
      <ReferenceList>
        <R alias="M" id="607" />
        <R alias="V" id="596" />
      </ReferenceList>
    </ExplicitFormula>
    <ExplicitFormula id="616">
      <Equation>f_onto</Equation>
      <ReferenceList>
        <R alias="f_onto" id="165" />
      </ReferenceList>
    </ExplicitFormula>
    <ExplicitFormula id="618">
      <Equation>V&gt;0 ? M/V : 0</Equation>
      <ReferenceList>
        <R alias="M" id="607" />
        <R alias="V" id="596" />
      </ReferenceList>
    </ExplicitFormula>
    <ExplicitFormula id="622">
      <Equation>rel_exp_out * AF * f_onto * ProteinContainerVolume</Equation>
      <ReferenceList>
        <R alias="ProteinContainerVolume" id="594" />
        <R alias="AF" id="170" />
        <R alias="f_onto" id="620" />
        <R alias="rel_exp_out" id="621" />
      </ReferenceList>
    </ExplicitFormula>
    <ExplicitFormula id="624">
      <Equation>rel_exp_norm</Equation>
      <ReferenceList>
        <R alias="rel_exp_norm" id="623" />
      </ReferenceList>
    </ExplicitFormula>
    <ExplicitFormula id="627">
      <Equation>V&gt;0 ? M/V : 0</Equation>
      <ReferenceList>
        <R alias="M" id="619" />
        <R alias="V" id="596" />
      </ReferenceList>
    </ExplicitFormula>
    <ExplicitFormula id="628">
      <Equation>f_onto</Equation>
      <ReferenceList>
        <R alias="f_onto" id="183" />
      </ReferenceList>
    </ExplicitFormula>
    <ExplicitFormula id="630">
      <Equation>V&gt;0 ? M/V : 0</Equation>
      <ReferenceList>
        <R alias="M" id="619" />
        <R alias="V" id="596" />
      </ReferenceList>
    </ExplicitFormula>
    <ExplicitFormula id="634">
      <Equation>rel_exp_out * AF * f_onto * ProteinContainerVolume</Equation>
      <ReferenceList>
        <R alias="ProteinContainerVolume" id="594" />
        <R alias="AF" id="188" />
        <R alias="f_onto" id="632" />
        <R alias="rel_exp_out" id="633" />
      </ReferenceList>
    </ExplicitFormula>
    <ExplicitFormula id="636">
      <Equation>rel_exp_norm</Equation>
      <ReferenceList>
        <R alias="rel_exp_norm" id="635" />
      </ReferenceList>
    </ExplicitFormula>
    <ExplicitFormula id="639">
      <Equation>V&gt;0 ? M/V : 0</Equation>
      <ReferenceList>
        <R alias="M" id="631" />
        <R alias="V" id="596" />
      </ReferenceList>
    </ExplicitFormula>
    <ExplicitFormula id="640">
      <Equation>f_onto</Equation>
      <ReferenceList>
        <R alias="f_onto" id="201" />
      </ReferenceList>
    </ExplicitFormula>
    <ExplicitFormula id="642">
      <Equation>V&gt;0 ? M/V : 0</Equation>
      <ReferenceList>
        <R alias="M" id="631" />
        <R alias="V" id="596" />
      </ReferenceList>
    </ExplicitFormula>
    <ExplicitFormula id="645">
      <Equation>V&gt;0 ? M/V : 0</Equation>
      <ReferenceList>
        <R alias="M" id="643" />
        <R alias="V" id="596" />
      </ReferenceList>
    </ExplicitFormula>
    <ExplicitFormula id="647">
      <Equation>M/TotalDrugMass</Equation>
      <ReferenceList>
        <R alias="M" id="643" />
        <R alias="TotalDrugMass" id="209" />
      </ReferenceList>
    </ExplicitFormula>
    <ExplicitFormula id="648">
      <Equation>-(CP * kcat * V * K_water * C / (Km + K_water * C))</Equation>
      <ReferenceList>
        <R alias="V" id="596" />
        <R alias="CP" id="614" />
        <R alias="C" id="600" />
        <R alias="K_water" id="602" />
        <R alias="kcat" id="211" />
        <R alias="Km" id="212" />
      </ReferenceList>
    </ExplicitFormula>
    <ExplicitFormula id="649">
      <Equation>CP * kcat * V * K_water * C / (Km + K_water * C)</Equation>
      <ReferenceList>
        <R alias="V" id="596" />
        <R alias="CP" id="614" />
        <R alias="C" id="600" />
        <R alias="K_water" id="602" />
        <R alias="kcat" id="211" />
        <R alias="Km" id="212" />
      </ReferenceList>
    </ExplicitFormula>
    <ExplicitFormula id="651">
      <Equation>C_int * K_water_int</Equation>
      <ReferenceList>
        <R alias="C_int" id="587" />
        <R alias="K_water_int" id="589" />
      </ReferenceList>
    </ExplicitFormula>
    <ExplicitFormula id="653">
      <Equation>C_cell * K_water_cell</Equation>
      <ReferenceList>
        <R alias="C_cell" id="600" />
        <R alias="K_water_cell" id="602" />
      </ReferenceList>
    </ExplicitFormula>
    <ExplicitFormula id="655">
      <Equation>(f_int*C_int+f_cell*C_cell)/(f_int+f_cell)</Equation>
      <ReferenceList>
        <R alias="f_int" id="433" />
        <R alias="f_cell" id="432" />
        <R alias="C_cell" id="600" />
        <R alias="C_int" id="587" />
      </ReferenceList>
    </ExplicitFormula>
    <ExplicitFormula id="657">
      <Equation>Volume * Density</Equation>
      <ReferenceList>
        <R alias="Density" id="656" />
        <R alias="Volume" id="8" />
      </ReferenceList>
    </ExplicitFormula>
    <ExplicitFormula id="660">
      <Equation>SA_pls_int*d_endo</Equation>
      <ReferenceList>
        <R alias="d_endo" id="84" />
        <R alias="SA_pls_int" id="659" />
      </ReferenceList>
    </ExplicitFormula>
    <ExplicitFormula id="665">
      <Equation>1 - f_int - f_vas</Equation>
      <ReferenceList>
        <R alias="f_int" id="664" />
        <R alias="f_vas" id="7" />
      </ReferenceList>
    </ExplicitFormula>
    <ExplicitFormula id="668">
      <Equation>Qspec * Weight</Equation>
      <ReferenceList>
        <R alias="Qspec" id="667" />
        <R alias="Weight" id="46" />
      </ReferenceList>
    </ExplicitFormula>
    <ExplicitFormula id="694">
      <Equation>1.49681894314028</Equation>
    </ExplicitFormula>
    <ExplicitFormula id="695">
      <Equation>0.52709</Equation>
    </ExplicitFormula>
    <ExplicitFormula id="698">
      <Equation>Volume</Equation>
      <ReferenceList>
        <R alias="Volume" id="697" />
      </ReferenceList>
    </ExplicitFormula>
    <ExplicitFormula id="699">
      <Equation>f_vas*(1-HCT)*V_org</Equation>
      <ReferenceList>
        <R alias="f_vas" id="7" />
        <R alias="V_org" id="8" />
        <R alias="HCT" id="3" />
      </ReferenceList>
    </ExplicitFormula>
    <ExplicitFormula id="702">
      <Equation>V&gt;0 ? M/V : 0</Equation>
      <ReferenceList>
        <R alias="M" id="700" />
        <R alias="V" id="697" />
      </ReferenceList>
    </ExplicitFormula>
    <ExplicitFormula id="704">
      <Equation>fu</Equation>
      <ReferenceList>
        <R alias="fu" id="129" />
      </ReferenceList>
    </ExplicitFormula>
    <ExplicitFormula id="706">
      <Equation>V&gt;0 ? M/V : 0</Equation>
      <ReferenceList>
        <R alias="M" id="700" />
        <R alias="V" id="697" />
      </ReferenceList>
    </ExplicitFormula>
    <ExplicitFormula id="710">
      <Equation>rel_exp_out * AF * f_onto * ProteinContainerVolume</Equation>
      <ReferenceList>
        <R alias="ProteinContainerVolume" id="696" />
        <R alias="AF" id="152" />
        <R alias="f_onto" id="708" />
        <R alias="rel_exp_out" id="709" />
      </ReferenceList>
    </ExplicitFormula>
    <ExplicitFormula id="712">
      <Equation>rel_exp_norm</Equation>
      <ReferenceList>
        <R alias="rel_exp_norm" id="711" />
      </ReferenceList>
    </ExplicitFormula>
    <ExplicitFormula id="713">
      <Equation>rel_exp_pls_norm</Equation>
      <ReferenceList>
        <R alias="rel_exp_pls_norm" id="158" />
      </ReferenceList>
    </ExplicitFormula>
    <ExplicitFormula id="715">
      <Equation>rel_exp_pls</Equation>
      <ReferenceList>
        <R alias="rel_exp_pls" id="161" />
      </ReferenceList>
    </ExplicitFormula>
    <ExplicitFormula id="717">
      <Equation>V&gt;0 ? M/V : 0</Equation>
      <ReferenceList>
        <R alias="M" id="707" />
        <R alias="V" id="697" />
      </ReferenceList>
    </ExplicitFormula>
    <ExplicitFormula id="718">
      <Equation>f_onto</Equation>
      <ReferenceList>
        <R alias="f_onto" id="165" />
      </ReferenceList>
    </ExplicitFormula>
    <ExplicitFormula id="720">
      <Equation>V&gt;0 ? M/V : 0</Equation>
      <ReferenceList>
        <R alias="M" id="707" />
        <R alias="V" id="697" />
      </ReferenceList>
    </ExplicitFormula>
    <ExplicitFormula id="724">
      <Equation>rel_exp_out * AF * f_onto * ProteinContainerVolume</Equation>
      <ReferenceList>
        <R alias="ProteinContainerVolume" id="696" />
        <R alias="AF" id="170" />
        <R alias="f_onto" id="722" />
        <R alias="rel_exp_out" id="723" />
      </ReferenceList>
    </ExplicitFormula>
    <ExplicitFormula id="726">
      <Equation>rel_exp_norm</Equation>
      <ReferenceList>
        <R alias="rel_exp_norm" id="725" />
      </ReferenceList>
    </ExplicitFormula>
    <ExplicitFormula id="727">
      <Equation>rel_exp_pls_norm</Equation>
      <ReferenceList>
        <R alias="rel_exp_pls_norm" id="176" />
      </ReferenceList>
    </ExplicitFormula>
    <ExplicitFormula id="729">
      <Equation>rel_exp_pls</Equation>
      <ReferenceList>
        <R alias="rel_exp_pls" id="179" />
      </ReferenceList>
    </ExplicitFormula>
    <ExplicitFormula id="731">
      <Equation>V&gt;0 ? M/V : 0</Equation>
      <ReferenceList>
        <R alias="M" id="721" />
        <R alias="V" id="697" />
      </ReferenceList>
    </ExplicitFormula>
    <ExplicitFormula id="732">
      <Equation>f_onto</Equation>
      <ReferenceList>
        <R alias="f_onto" id="183" />
      </ReferenceList>
    </ExplicitFormula>
    <ExplicitFormula id="734">
      <Equation>V&gt;0 ? M/V : 0</Equation>
      <ReferenceList>
        <R alias="M" id="721" />
        <R alias="V" id="697" />
      </ReferenceList>
    </ExplicitFormula>
    <ExplicitFormula id="738">
      <Equation>rel_exp_out * AF * f_onto * ProteinContainerVolume</Equation>
      <ReferenceList>
        <R alias="ProteinContainerVolume" id="696" />
        <R alias="AF" id="188" />
        <R alias="f_onto" id="736" />
        <R alias="rel_exp_out" id="737" />
      </ReferenceList>
    </ExplicitFormula>
    <ExplicitFormula id="740">
      <Equation>rel_exp_norm</Equation>
      <ReferenceList>
        <R alias="rel_exp_norm" id="739" />
      </ReferenceList>
    </ExplicitFormula>
    <ExplicitFormula id="741">
      <Equation>rel_exp_pls_norm</Equation>
      <ReferenceList>
        <R alias="rel_exp_pls_norm" id="194" />
      </ReferenceList>
    </ExplicitFormula>
    <ExplicitFormula id="743">
      <Equation>rel_exp_pls</Equation>
      <ReferenceList>
        <R alias="rel_exp_pls" id="197" />
      </ReferenceList>
    </ExplicitFormula>
    <ExplicitFormula id="745">
      <Equation>V&gt;0 ? M/V : 0</Equation>
      <ReferenceList>
        <R alias="M" id="735" />
        <R alias="V" id="697" />
      </ReferenceList>
    </ExplicitFormula>
    <ExplicitFormula id="746">
      <Equation>f_onto</Equation>
      <ReferenceList>
        <R alias="f_onto" id="201" />
      </ReferenceList>
    </ExplicitFormula>
    <ExplicitFormula id="748">
      <Equation>V&gt;0 ? M/V : 0</Equation>
      <ReferenceList>
        <R alias="M" id="735" />
        <R alias="V" id="697" />
      </ReferenceList>
    </ExplicitFormula>
    <ExplicitFormula id="751">
      <Equation>V&gt;0 ? M/V : 0</Equation>
      <ReferenceList>
        <R alias="M" id="749" />
        <R alias="V" id="697" />
      </ReferenceList>
    </ExplicitFormula>
    <ExplicitFormula id="753">
      <Equation>M/TotalDrugMass</Equation>
      <ReferenceList>
        <R alias="M" id="749" />
        <R alias="TotalDrugMass" id="209" />
      </ReferenceList>
    </ExplicitFormula>
    <ExplicitFormula id="754">
      <Equation>-(CP * kcat * V * K_water * C / (Km + K_water * C))</Equation>
      <ReferenceList>
        <R alias="V" id="697" />
        <R alias="CP" id="716" />
        <R alias="C" id="701" />
        <R alias="K_water" id="703" />
        <R alias="kcat" id="211" />
        <R alias="Km" id="212" />
      </ReferenceList>
    </ExplicitFormula>
    <ExplicitFormula id="755">
      <Equation>CP * kcat * V * K_water * C / (Km + K_water * C)</Equation>
      <ReferenceList>
        <R alias="V" id="697" />
        <R alias="CP" id="716" />
        <R alias="C" id="701" />
        <R alias="K_water" id="703" />
        <R alias="kcat" id="211" />
        <R alias="Km" id="212" />
      </ReferenceList>
    </ExplicitFormula>
    <ExplicitFormula id="758">
      <Equation>Volume</Equation>
      <ReferenceList>
        <R alias="Volume" id="757" />
      </ReferenceList>
    </ExplicitFormula>
    <ExplicitFormula id="759">
      <Equation>f_vas*HCT*V</Equation>
      <ReferenceList>
        <R alias="f_vas" id="7" />
        <R alias="V" id="8" />
        <R alias="HCT" id="3" />
      </ReferenceList>
    </ExplicitFormula>
    <ExplicitFormula id="762">
      <Equation>V&gt;0 ? M/V : 0</Equation>
      <ReferenceList>
        <R alias="M" id="760" />
        <R alias="V" id="757" />
      </ReferenceList>
    </ExplicitFormula>
    <ExplicitFormula id="764">
      <Equation>K_rbc/fu</Equation>
      <ReferenceList>
        <R alias="fu" id="129" />
        <R alias="K_rbc" id="223" />
      </ReferenceList>
    </ExplicitFormula>
    <ExplicitFormula id="766">
      <Equation>V&gt;0 ? M/V : 0</Equation>
      <ReferenceList>
        <R alias="M" id="760" />
        <R alias="V" id="757" />
      </ReferenceList>
    </ExplicitFormula>
    <ExplicitFormula id="770">
      <Equation>rel_exp_out * AF * f_onto * ProteinContainerVolume</Equation>
      <ReferenceList>
        <R alias="ProteinContainerVolume" id="756" />
        <R alias="AF" id="152" />
        <R alias="f_onto" id="768" />
        <R alias="rel_exp_out" id="769" />
      </ReferenceList>
    </ExplicitFormula>
    <ExplicitFormula id="772">
      <Equation>rel_exp_norm</Equation>
      <ReferenceList>
        <R alias="rel_exp_norm" id="771" />
      </ReferenceList>
    </ExplicitFormula>
    <ExplicitFormula id="773">
      <Equation>rel_exp_bc_norm</Equation>
      <ReferenceList>
        <R alias="rel_exp_bc_norm" id="233" />
      </ReferenceList>
    </ExplicitFormula>
    <ExplicitFormula id="775">
      <Equation>rel_exp_bc</Equation>
      <ReferenceList>
        <R alias="rel_exp_bc" id="236" />
      </ReferenceList>
    </ExplicitFormula>
    <ExplicitFormula id="777">
      <Equation>V&gt;0 ? M/V : 0</Equation>
      <ReferenceList>
        <R alias="M" id="767" />
        <R alias="V" id="757" />
      </ReferenceList>
    </ExplicitFormula>
    <ExplicitFormula id="778">
      <Equation>f_onto</Equation>
      <ReferenceList>
        <R alias="f_onto" id="165" />
      </ReferenceList>
    </ExplicitFormula>
    <ExplicitFormula id="780">
      <Equation>V&gt;0 ? M/V : 0</Equation>
      <ReferenceList>
        <R alias="M" id="767" />
        <R alias="V" id="757" />
      </ReferenceList>
    </ExplicitFormula>
    <ExplicitFormula id="784">
      <Equation>rel_exp_out * AF * f_onto * ProteinContainerVolume</Equation>
      <ReferenceList>
        <R alias="ProteinContainerVolume" id="756" />
        <R alias="AF" id="170" />
        <R alias="f_onto" id="782" />
        <R alias="rel_exp_out" id="783" />
      </ReferenceList>
    </ExplicitFormula>
    <ExplicitFormula id="786">
      <Equation>rel_exp_norm</Equation>
      <ReferenceList>
        <R alias="rel_exp_norm" id="785" />
      </ReferenceList>
    </ExplicitFormula>
    <ExplicitFormula id="787">
      <Equation>rel_exp_bc_norm</Equation>
      <ReferenceList>
        <R alias="rel_exp_bc_norm" id="249" />
      </ReferenceList>
    </ExplicitFormula>
    <ExplicitFormula id="789">
      <Equation>rel_exp_bc</Equation>
      <ReferenceList>
        <R alias="rel_exp_bc" id="252" />
      </ReferenceList>
    </ExplicitFormula>
    <ExplicitFormula id="791">
      <Equation>V&gt;0 ? M/V : 0</Equation>
      <ReferenceList>
        <R alias="M" id="781" />
        <R alias="V" id="757" />
      </ReferenceList>
    </ExplicitFormula>
    <ExplicitFormula id="792">
      <Equation>f_onto</Equation>
      <ReferenceList>
        <R alias="f_onto" id="183" />
      </ReferenceList>
    </ExplicitFormula>
    <ExplicitFormula id="794">
      <Equation>V&gt;0 ? M/V : 0</Equation>
      <ReferenceList>
        <R alias="M" id="781" />
        <R alias="V" id="757" />
      </ReferenceList>
    </ExplicitFormula>
    <ExplicitFormula id="798">
      <Equation>rel_exp_out * AF * f_onto * ProteinContainerVolume</Equation>
      <ReferenceList>
        <R alias="ProteinContainerVolume" id="756" />
        <R alias="AF" id="188" />
        <R alias="f_onto" id="796" />
        <R alias="rel_exp_out" id="797" />
      </ReferenceList>
    </ExplicitFormula>
    <ExplicitFormula id="800">
      <Equation>rel_exp_norm</Equation>
      <ReferenceList>
        <R alias="rel_exp_norm" id="799" />
      </ReferenceList>
    </ExplicitFormula>
    <ExplicitFormula id="801">
      <Equation>rel_exp_bc_norm</Equation>
      <ReferenceList>
        <R alias="rel_exp_bc_norm" id="265" />
      </ReferenceList>
    </ExplicitFormula>
    <ExplicitFormula id="803">
      <Equation>rel_exp_bc</Equation>
      <ReferenceList>
        <R alias="rel_exp_bc" id="268" />
      </ReferenceList>
    </ExplicitFormula>
    <ExplicitFormula id="805">
      <Equation>V&gt;0 ? M/V : 0</Equation>
      <ReferenceList>
        <R alias="M" id="795" />
        <R alias="V" id="757" />
      </ReferenceList>
    </ExplicitFormula>
    <ExplicitFormula id="806">
      <Equation>f_onto</Equation>
      <ReferenceList>
        <R alias="f_onto" id="201" />
      </ReferenceList>
    </ExplicitFormula>
    <ExplicitFormula id="808">
      <Equation>V&gt;0 ? M/V : 0</Equation>
      <ReferenceList>
        <R alias="M" id="795" />
        <R alias="V" id="757" />
      </ReferenceList>
    </ExplicitFormula>
    <ExplicitFormula id="811">
      <Equation>V&gt;0 ? M/V : 0</Equation>
      <ReferenceList>
        <R alias="M" id="809" />
        <R alias="V" id="757" />
      </ReferenceList>
    </ExplicitFormula>
    <ExplicitFormula id="813">
      <Equation>M/TotalDrugMass</Equation>
      <ReferenceList>
        <R alias="M" id="809" />
        <R alias="TotalDrugMass" id="209" />
      </ReferenceList>
    </ExplicitFormula>
    <ExplicitFormula id="814">
      <Equation>-(CP * kcat * V * K_water * C / (Km + K_water * C))</Equation>
      <ReferenceList>
        <R alias="V" id="757" />
        <R alias="CP" id="776" />
        <R alias="C" id="761" />
        <R alias="K_water" id="763" />
        <R alias="kcat" id="211" />
        <R alias="Km" id="212" />
      </ReferenceList>
    </ExplicitFormula>
    <ExplicitFormula id="815">
      <Equation>CP * kcat * V * K_water * C / (Km + K_water * C)</Equation>
      <ReferenceList>
        <R alias="V" id="757" />
        <R alias="CP" id="776" />
        <R alias="C" id="761" />
        <R alias="K_water" id="763" />
        <R alias="kcat" id="211" />
        <R alias="Km" id="212" />
      </ReferenceList>
    </ExplicitFormula>
    <ExplicitFormula id="818">
      <Equation>Volume</Equation>
      <ReferenceList>
        <R alias="Volume" id="817" />
      </ReferenceList>
    </ExplicitFormula>
    <ExplicitFormula id="819">
      <Equation>f_int*V</Equation>
      <ReferenceList>
        <R alias="f_int" id="664" />
        <R alias="V" id="8" />
      </ReferenceList>
    </ExplicitFormula>
    <ExplicitFormula id="821">
      <Equation>pH_int</Equation>
      <ReferenceList>
        <R alias="pH_int" id="81" />
      </ReferenceList>
    </ExplicitFormula>
    <ExplicitFormula id="824">
      <Equation>V&gt;0 ? M/V : 0</Equation>
      <ReferenceList>
        <R alias="M" id="822" />
        <R alias="V" id="817" />
      </ReferenceList>
    </ExplicitFormula>
    <ExplicitFormula id="827">
      <Equation>K_water_int</Equation>
      <ReferenceList>
        <R alias="K_water_int" id="826" />
      </ReferenceList>
    </ExplicitFormula>
    <ExplicitFormula id="829">
      <Equation>V&gt;0 ? M/V : 0</Equation>
      <ReferenceList>
        <R alias="M" id="822" />
        <R alias="V" id="817" />
      </ReferenceList>
    </ExplicitFormula>
    <ExplicitFormula id="831">
      <Equation>Volume</Equation>
      <ReferenceList>
        <R alias="Volume" id="8" />
      </ReferenceList>
    </ExplicitFormula>
    <ExplicitFormula id="833">
      <Equation>f_cell*V</Equation>
      <ReferenceList>
        <R alias="f_cell" id="663" />
        <R alias="V" id="8" />
      </ReferenceList>
    </ExplicitFormula>
    <ExplicitFormula id="837">
      <Equation>V&gt;0 ? M/V : 0</Equation>
      <ReferenceList>
        <R alias="M" id="835" />
        <R alias="V" id="832" />
      </ReferenceList>
    </ExplicitFormula>
    <ExplicitFormula id="840">
      <Equation>K_water_cell</Equation>
      <ReferenceList>
        <R alias="K_water_cell" id="839" />
      </ReferenceList>
    </ExplicitFormula>
    <ExplicitFormula id="842">
      <Equation>V&gt;0 ? M/V : 0</Equation>
      <ReferenceList>
        <R alias="M" id="835" />
        <R alias="V" id="832" />
      </ReferenceList>
    </ExplicitFormula>
    <ExplicitFormula id="846">
      <Equation>rel_exp_out * AF * f_onto * ProteinContainerVolume</Equation>
      <ReferenceList>
        <R alias="ProteinContainerVolume" id="830" />
        <R alias="AF" id="152" />
        <R alias="f_onto" id="844" />
        <R alias="rel_exp_out" id="845" />
      </ReferenceList>
    </ExplicitFormula>
    <ExplicitFormula id="848">
      <Equation>rel_exp_norm</Equation>
      <ReferenceList>
        <R alias="rel_exp_norm" id="847" />
      </ReferenceList>
    </ExplicitFormula>
    <ExplicitFormula id="851">
      <Equation>V&gt;0 ? M/V : 0</Equation>
      <ReferenceList>
        <R alias="M" id="843" />
        <R alias="V" id="832" />
      </ReferenceList>
    </ExplicitFormula>
    <ExplicitFormula id="852">
      <Equation>f_onto</Equation>
      <ReferenceList>
        <R alias="f_onto" id="165" />
      </ReferenceList>
    </ExplicitFormula>
    <ExplicitFormula id="854">
      <Equation>V&gt;0 ? M/V : 0</Equation>
      <ReferenceList>
        <R alias="M" id="843" />
        <R alias="V" id="832" />
      </ReferenceList>
    </ExplicitFormula>
    <ExplicitFormula id="858">
      <Equation>rel_exp_out * AF * f_onto * ProteinContainerVolume</Equation>
      <ReferenceList>
        <R alias="ProteinContainerVolume" id="830" />
        <R alias="AF" id="170" />
        <R alias="f_onto" id="856" />
        <R alias="rel_exp_out" id="857" />
      </ReferenceList>
    </ExplicitFormula>
    <ExplicitFormula id="860">
      <Equation>rel_exp_norm</Equation>
      <ReferenceList>
        <R alias="rel_exp_norm" id="859" />
      </ReferenceList>
    </ExplicitFormula>
    <ExplicitFormula id="863">
      <Equation>V&gt;0 ? M/V : 0</Equation>
      <ReferenceList>
        <R alias="M" id="855" />
        <R alias="V" id="832" />
      </ReferenceList>
    </ExplicitFormula>
    <ExplicitFormula id="864">
      <Equation>f_onto</Equation>
      <ReferenceList>
        <R alias="f_onto" id="183" />
      </ReferenceList>
    </ExplicitFormula>
    <ExplicitFormula id="866">
      <Equation>V&gt;0 ? M/V : 0</Equation>
      <ReferenceList>
        <R alias="M" id="855" />
        <R alias="V" id="832" />
      </ReferenceList>
    </ExplicitFormula>
    <ExplicitFormula id="870">
      <Equation>rel_exp_out * AF * f_onto * ProteinContainerVolume</Equation>
      <ReferenceList>
        <R alias="ProteinContainerVolume" id="830" />
        <R alias="AF" id="188" />
        <R alias="f_onto" id="868" />
        <R alias="rel_exp_out" id="869" />
      </ReferenceList>
    </ExplicitFormula>
    <ExplicitFormula id="872">
      <Equation>rel_exp_norm</Equation>
      <ReferenceList>
        <R alias="rel_exp_norm" id="871" />
      </ReferenceList>
    </ExplicitFormula>
    <ExplicitFormula id="875">
      <Equation>V&gt;0 ? M/V : 0</Equation>
      <ReferenceList>
        <R alias="M" id="867" />
        <R alias="V" id="832" />
      </ReferenceList>
    </ExplicitFormula>
    <ExplicitFormula id="876">
      <Equation>f_onto</Equation>
      <ReferenceList>
        <R alias="f_onto" id="201" />
      </ReferenceList>
    </ExplicitFormula>
    <ExplicitFormula id="878">
      <Equation>V&gt;0 ? M/V : 0</Equation>
      <ReferenceList>
        <R alias="M" id="867" />
        <R alias="V" id="832" />
      </ReferenceList>
    </ExplicitFormula>
    <ExplicitFormula id="881">
      <Equation>V&gt;0 ? M/V : 0</Equation>
      <ReferenceList>
        <R alias="M" id="879" />
        <R alias="V" id="832" />
      </ReferenceList>
    </ExplicitFormula>
    <ExplicitFormula id="883">
      <Equation>M/TotalDrugMass</Equation>
      <ReferenceList>
        <R alias="M" id="879" />
        <R alias="TotalDrugMass" id="209" />
      </ReferenceList>
    </ExplicitFormula>
    <ExplicitFormula id="884">
      <Equation>-(CP * kcat * V * K_water * C / (Km + K_water * C))</Equation>
      <ReferenceList>
        <R alias="V" id="832" />
        <R alias="CP" id="850" />
        <R alias="C" id="836" />
        <R alias="K_water" id="838" />
        <R alias="kcat" id="211" />
        <R alias="Km" id="212" />
      </ReferenceList>
    </ExplicitFormula>
    <ExplicitFormula id="885">
      <Equation>CP * kcat * V * K_water * C / (Km + K_water * C)</Equation>
      <ReferenceList>
        <R alias="V" id="832" />
        <R alias="CP" id="850" />
        <R alias="C" id="836" />
        <R alias="K_water" id="838" />
        <R alias="kcat" id="211" />
        <R alias="Km" id="212" />
      </ReferenceList>
    </ExplicitFormula>
    <ExplicitFormula id="887">
      <Equation>C_int * K_water_int</Equation>
      <ReferenceList>
        <R alias="C_int" id="823" />
        <R alias="K_water_int" id="825" />
      </ReferenceList>
    </ExplicitFormula>
    <ExplicitFormula id="889">
      <Equation>C_cell * K_water_cell</Equation>
      <ReferenceList>
        <R alias="C_cell" id="836" />
        <R alias="K_water_cell" id="838" />
      </ReferenceList>
    </ExplicitFormula>
    <ExplicitFormula id="891">
      <Equation>(f_int*C_int+f_cell*C_cell)/(f_int+f_cell)</Equation>
      <ReferenceList>
        <R alias="f_int" id="664" />
        <R alias="f_cell" id="663" />
        <R alias="C_cell" id="836" />
        <R alias="C_int" id="823" />
      </ReferenceList>
    </ExplicitFormula>
    <ExplicitFormula id="893">
      <Equation>Volume * Density</Equation>
      <ReferenceList>
        <R alias="Density" id="892" />
        <R alias="Volume" id="10" />
      </ReferenceList>
    </ExplicitFormula>
    <ExplicitFormula id="898">
      <Equation>SA_pls_int*d_endo</Equation>
      <ReferenceList>
        <R alias="d_endo" id="84" />
        <R alias="SA_pls_int" id="897" />
      </ReferenceList>
    </ExplicitFormula>
    <ExplicitFormula id="901">
      <Equation>1 - f_int - f_vas</Equation>
      <ReferenceList>
        <R alias="f_int" id="900" />
        <R alias="f_vas" id="9" />
      </ReferenceList>
    </ExplicitFormula>
    <ExplicitFormula id="904">
      <Equation>Qspec * Weight</Equation>
      <ReferenceList>
        <R alias="Qspec" id="903" />
        <R alias="Weight" id="47" />
      </ReferenceList>
    </ExplicitFormula>
    <ExplicitFormula id="918">
      <Equation>9.78357089169636</Equation>
    </ExplicitFormula>
    <ExplicitFormula id="920">
      <Equation>0.764654166666667</Equation>
    </ExplicitFormula>
    <ExplicitFormula id="922">
      <Equation>0.774333333333333</Equation>
    </ExplicitFormula>
    <ExplicitFormula id="924">
      <Equation>0.00193583333333333</Equation>
    </ExplicitFormula>
    <ExplicitFormula id="925">
      <Equation>0.182</Equation>
    </ExplicitFormula>
    <ExplicitFormula id="927">
      <Equation>0.2108</Equation>
    </ExplicitFormula>
    <ExplicitFormula id="929">
      <Equation>0.175666666666667</Equation>
    </ExplicitFormula>
    <ExplicitFormula id="931">
      <Equation>0.890483333333333</Equation>
    </ExplicitFormula>
    <ExplicitFormula id="933">
      <Equation>0.825632916666667</Equation>
    </ExplicitFormula>
    <ExplicitFormula id="935">
      <Equation>0.00195906333333333</Equation>
    </ExplicitFormula>
    <ExplicitFormula id="937">
      <Equation>0.00154866666666667</Equation>
    </ExplicitFormula>
    <ExplicitFormula id="939">
      <Equation>0.1581</Equation>
    </ExplicitFormula>
    <ExplicitFormula id="941">
      <Equation>0.01054</Equation>
    </ExplicitFormula>
    <ExplicitFormula id="943">
      <Equation>0.0351333333333333</Equation>
    </ExplicitFormula>
    <ExplicitFormula id="944">
      <Equation>0.0257747</Equation>
    </ExplicitFormula>
    <ExplicitFormula id="947">
      <Equation>Volume</Equation>
      <ReferenceList>
        <R alias="Volume" id="946" />
      </ReferenceList>
    </ExplicitFormula>
    <ExplicitFormula id="948">
      <Equation>f_vas*(1-HCT)*V_org</Equation>
      <ReferenceList>
        <R alias="f_vas" id="9" />
        <R alias="V_org" id="10" />
        <R alias="HCT" id="3" />
      </ReferenceList>
    </ExplicitFormula>
    <ExplicitFormula id="950">
      <Equation>V&gt;0 ? M/V : 0</Equation>
      <ReferenceList>
        <R alias="M" id="949" />
        <R alias="V" id="946" />
      </ReferenceList>
    </ExplicitFormula>
    <ExplicitFormula id="952">
      <Equation>fu</Equation>
      <ReferenceList>
        <R alias="fu" id="129" />
      </ReferenceList>
    </ExplicitFormula>
    <ExplicitFormula id="954">
      <Equation>V&gt;0 ? M/V : 0</Equation>
      <ReferenceList>
        <R alias="M" id="949" />
        <R alias="V" id="946" />
      </ReferenceList>
    </ExplicitFormula>
    <ExplicitFormula id="958">
      <Equation>rel_exp_out * AF * f_onto * ProteinContainerVolume</Equation>
      <ReferenceList>
        <R alias="ProteinContainerVolume" id="945" />
        <R alias="AF" id="152" />
        <R alias="f_onto" id="956" />
        <R alias="rel_exp_out" id="957" />
      </ReferenceList>
    </ExplicitFormula>
    <ExplicitFormula id="960">
      <Equation>rel_exp_norm</Equation>
      <ReferenceList>
        <R alias="rel_exp_norm" id="959" />
      </ReferenceList>
    </ExplicitFormula>
    <ExplicitFormula id="961">
      <Equation>rel_exp_pls_norm</Equation>
      <ReferenceList>
        <R alias="rel_exp_pls_norm" id="158" />
      </ReferenceList>
    </ExplicitFormula>
    <ExplicitFormula id="963">
      <Equation>rel_exp_pls</Equation>
      <ReferenceList>
        <R alias="rel_exp_pls" id="161" />
      </ReferenceList>
    </ExplicitFormula>
    <ExplicitFormula id="965">
      <Equation>V&gt;0 ? M/V : 0</Equation>
      <ReferenceList>
        <R alias="M" id="955" />
        <R alias="V" id="946" />
      </ReferenceList>
    </ExplicitFormula>
    <ExplicitFormula id="966">
      <Equation>f_onto</Equation>
      <ReferenceList>
        <R alias="f_onto" id="165" />
      </ReferenceList>
    </ExplicitFormula>
    <ExplicitFormula id="968">
      <Equation>V&gt;0 ? M/V : 0</Equation>
      <ReferenceList>
        <R alias="M" id="955" />
        <R alias="V" id="946" />
      </ReferenceList>
    </ExplicitFormula>
    <ExplicitFormula id="972">
      <Equation>rel_exp_out * AF * f_onto * ProteinContainerVolume</Equation>
      <ReferenceList>
        <R alias="ProteinContainerVolume" id="945" />
        <R alias="AF" id="170" />
        <R alias="f_onto" id="970" />
        <R alias="rel_exp_out" id="971" />
      </ReferenceList>
    </ExplicitFormula>
    <ExplicitFormula id="974">
      <Equation>rel_exp_norm</Equation>
      <ReferenceList>
        <R alias="rel_exp_norm" id="973" />
      </ReferenceList>
    </ExplicitFormula>
    <ExplicitFormula id="975">
      <Equation>rel_exp_pls_norm</Equation>
      <ReferenceList>
        <R alias="rel_exp_pls_norm" id="176" />
      </ReferenceList>
    </ExplicitFormula>
    <ExplicitFormula id="977">
      <Equation>rel_exp_pls</Equation>
      <ReferenceList>
        <R alias="rel_exp_pls" id="179" />
      </ReferenceList>
    </ExplicitFormula>
    <ExplicitFormula id="979">
      <Equation>V&gt;0 ? M/V : 0</Equation>
      <ReferenceList>
        <R alias="M" id="969" />
        <R alias="V" id="946" />
      </ReferenceList>
    </ExplicitFormula>
    <ExplicitFormula id="980">
      <Equation>f_onto</Equation>
      <ReferenceList>
        <R alias="f_onto" id="183" />
      </ReferenceList>
    </ExplicitFormula>
    <ExplicitFormula id="982">
      <Equation>V&gt;0 ? M/V : 0</Equation>
      <ReferenceList>
        <R alias="M" id="969" />
        <R alias="V" id="946" />
      </ReferenceList>
    </ExplicitFormula>
    <ExplicitFormula id="986">
      <Equation>rel_exp_out * AF * f_onto * ProteinContainerVolume</Equation>
      <ReferenceList>
        <R alias="ProteinContainerVolume" id="945" />
        <R alias="AF" id="188" />
        <R alias="f_onto" id="984" />
        <R alias="rel_exp_out" id="985" />
      </ReferenceList>
    </ExplicitFormula>
    <ExplicitFormula id="988">
      <Equation>rel_exp_norm</Equation>
      <ReferenceList>
        <R alias="rel_exp_norm" id="987" />
      </ReferenceList>
    </ExplicitFormula>
    <ExplicitFormula id="989">
      <Equation>rel_exp_pls_norm</Equation>
      <ReferenceList>
        <R alias="rel_exp_pls_norm" id="194" />
      </ReferenceList>
    </ExplicitFormula>
    <ExplicitFormula id="991">
      <Equation>rel_exp_pls</Equation>
      <ReferenceList>
        <R alias="rel_exp_pls" id="197" />
      </ReferenceList>
    </ExplicitFormula>
    <ExplicitFormula id="993">
      <Equation>V&gt;0 ? M/V : 0</Equation>
      <ReferenceList>
        <R alias="M" id="983" />
        <R alias="V" id="946" />
      </ReferenceList>
    </ExplicitFormula>
    <ExplicitFormula id="994">
      <Equation>f_onto</Equation>
      <ReferenceList>
        <R alias="f_onto" id="201" />
      </ReferenceList>
    </ExplicitFormula>
    <ExplicitFormula id="996">
      <Equation>V&gt;0 ? M/V : 0</Equation>
      <ReferenceList>
        <R alias="M" id="983" />
        <R alias="V" id="946" />
      </ReferenceList>
    </ExplicitFormula>
    <ExplicitFormula id="999">
      <Equation>V&gt;0 ? M/V : 0</Equation>
      <ReferenceList>
        <R alias="M" id="997" />
        <R alias="V" id="946" />
      </ReferenceList>
    </ExplicitFormula>
    <ExplicitFormula id="1001">
      <Equation>M/TotalDrugMass</Equation>
      <ReferenceList>
        <R alias="M" id="997" />
        <R alias="TotalDrugMass" id="209" />
      </ReferenceList>
    </ExplicitFormula>
    <ExplicitFormula id="1002">
      <Equation>-(CP * kcat * V * K_water * C / (Km + K_water * C))</Equation>
      <ReferenceList>
        <R alias="V" id="946" />
        <R alias="CP" id="964" />
        <R alias="C" id="124" />
        <R alias="K_water" id="951" />
        <R alias="kcat" id="211" />
        <R alias="Km" id="212" />
      </ReferenceList>
    </ExplicitFormula>
    <ExplicitFormula id="1003">
      <Equation>CP * kcat * V * K_water * C / (Km + K_water * C)</Equation>
      <ReferenceList>
        <R alias="V" id="946" />
        <R alias="CP" id="964" />
        <R alias="C" id="124" />
        <R alias="K_water" id="951" />
        <R alias="kcat" id="211" />
        <R alias="Km" id="212" />
      </ReferenceList>
    </ExplicitFormula>
    <ExplicitFormula id="1006">
      <Equation>Volume</Equation>
      <ReferenceList>
        <R alias="Volume" id="1005" />
      </ReferenceList>
    </ExplicitFormula>
    <ExplicitFormula id="1007">
      <Equation>f_vas*HCT*V</Equation>
      <ReferenceList>
        <R alias="f_vas" id="9" />
        <R alias="V" id="10" />
        <R alias="HCT" id="3" />
      </ReferenceList>
    </ExplicitFormula>
    <ExplicitFormula id="1009">
      <Equation>V&gt;0 ? M/V : 0</Equation>
      <ReferenceList>
        <R alias="M" id="1008" />
        <R alias="V" id="1005" />
      </ReferenceList>
    </ExplicitFormula>
    <ExplicitFormula id="1011">
      <Equation>K_rbc/fu</Equation>
      <ReferenceList>
        <R alias="fu" id="129" />
        <R alias="K_rbc" id="223" />
      </ReferenceList>
    </ExplicitFormula>
    <ExplicitFormula id="1013">
      <Equation>V&gt;0 ? M/V : 0</Equation>
      <ReferenceList>
        <R alias="M" id="1008" />
        <R alias="V" id="1005" />
      </ReferenceList>
    </ExplicitFormula>
    <ExplicitFormula id="1017">
      <Equation>rel_exp_out * AF * f_onto * ProteinContainerVolume</Equation>
      <ReferenceList>
        <R alias="ProteinContainerVolume" id="1004" />
        <R alias="AF" id="152" />
        <R alias="f_onto" id="1015" />
        <R alias="rel_exp_out" id="1016" />
      </ReferenceList>
    </ExplicitFormula>
    <ExplicitFormula id="1019">
      <Equation>rel_exp_norm</Equation>
      <ReferenceList>
        <R alias="rel_exp_norm" id="1018" />
      </ReferenceList>
    </ExplicitFormula>
    <ExplicitFormula id="1020">
      <Equation>rel_exp_bc_norm</Equation>
      <ReferenceList>
        <R alias="rel_exp_bc_norm" id="233" />
      </ReferenceList>
    </ExplicitFormula>
    <ExplicitFormula id="1022">
      <Equation>rel_exp_bc</Equation>
      <ReferenceList>
        <R alias="rel_exp_bc" id="236" />
      </ReferenceList>
    </ExplicitFormula>
    <ExplicitFormula id="1024">
      <Equation>V&gt;0 ? M/V : 0</Equation>
      <ReferenceList>
        <R alias="M" id="1014" />
        <R alias="V" id="1005" />
      </ReferenceList>
    </ExplicitFormula>
    <ExplicitFormula id="1025">
      <Equation>f_onto</Equation>
      <ReferenceList>
        <R alias="f_onto" id="165" />
      </ReferenceList>
    </ExplicitFormula>
    <ExplicitFormula id="1027">
      <Equation>V&gt;0 ? M/V : 0</Equation>
      <ReferenceList>
        <R alias="M" id="1014" />
        <R alias="V" id="1005" />
      </ReferenceList>
    </ExplicitFormula>
    <ExplicitFormula id="1031">
      <Equation>rel_exp_out * AF * f_onto * ProteinContainerVolume</Equation>
      <ReferenceList>
        <R alias="ProteinContainerVolume" id="1004" />
        <R alias="AF" id="170" />
        <R alias="f_onto" id="1029" />
        <R alias="rel_exp_out" id="1030" />
      </ReferenceList>
    </ExplicitFormula>
    <ExplicitFormula id="1033">
      <Equation>rel_exp_norm</Equation>
      <ReferenceList>
        <R alias="rel_exp_norm" id="1032" />
      </ReferenceList>
    </ExplicitFormula>
    <ExplicitFormula id="1034">
      <Equation>rel_exp_bc_norm</Equation>
      <ReferenceList>
        <R alias="rel_exp_bc_norm" id="249" />
      </ReferenceList>
    </ExplicitFormula>
    <ExplicitFormula id="1036">
      <Equation>rel_exp_bc</Equation>
      <ReferenceList>
        <R alias="rel_exp_bc" id="252" />
      </ReferenceList>
    </ExplicitFormula>
    <ExplicitFormula id="1038">
      <Equation>V&gt;0 ? M/V : 0</Equation>
      <ReferenceList>
        <R alias="M" id="1028" />
        <R alias="V" id="1005" />
      </ReferenceList>
    </ExplicitFormula>
    <ExplicitFormula id="1039">
      <Equation>f_onto</Equation>
      <ReferenceList>
        <R alias="f_onto" id="183" />
      </ReferenceList>
    </ExplicitFormula>
    <ExplicitFormula id="1041">
      <Equation>V&gt;0 ? M/V : 0</Equation>
      <ReferenceList>
        <R alias="M" id="1028" />
        <R alias="V" id="1005" />
      </ReferenceList>
    </ExplicitFormula>
    <ExplicitFormula id="1045">
      <Equation>rel_exp_out * AF * f_onto * ProteinContainerVolume</Equation>
      <ReferenceList>
        <R alias="ProteinContainerVolume" id="1004" />
        <R alias="AF" id="188" />
        <R alias="f_onto" id="1043" />
        <R alias="rel_exp_out" id="1044" />
      </ReferenceList>
    </ExplicitFormula>
    <ExplicitFormula id="1047">
      <Equation>rel_exp_norm</Equation>
      <ReferenceList>
        <R alias="rel_exp_norm" id="1046" />
      </ReferenceList>
    </ExplicitFormula>
    <ExplicitFormula id="1048">
      <Equation>rel_exp_bc_norm</Equation>
      <ReferenceList>
        <R alias="rel_exp_bc_norm" id="265" />
      </ReferenceList>
    </ExplicitFormula>
    <ExplicitFormula id="1050">
      <Equation>rel_exp_bc</Equation>
      <ReferenceList>
        <R alias="rel_exp_bc" id="268" />
      </ReferenceList>
    </ExplicitFormula>
    <ExplicitFormula id="1052">
      <Equation>V&gt;0 ? M/V : 0</Equation>
      <ReferenceList>
        <R alias="M" id="1042" />
        <R alias="V" id="1005" />
      </ReferenceList>
    </ExplicitFormula>
    <ExplicitFormula id="1053">
      <Equation>f_onto</Equation>
      <ReferenceList>
        <R alias="f_onto" id="201" />
      </ReferenceList>
    </ExplicitFormula>
    <ExplicitFormula id="1055">
      <Equation>V&gt;0 ? M/V : 0</Equation>
      <ReferenceList>
        <R alias="M" id="1042" />
        <R alias="V" id="1005" />
      </ReferenceList>
    </ExplicitFormula>
    <ExplicitFormula id="1058">
      <Equation>V&gt;0 ? M/V : 0</Equation>
      <ReferenceList>
        <R alias="M" id="1056" />
        <R alias="V" id="1005" />
      </ReferenceList>
    </ExplicitFormula>
    <ExplicitFormula id="1060">
      <Equation>M/TotalDrugMass</Equation>
      <ReferenceList>
        <R alias="M" id="1056" />
        <R alias="TotalDrugMass" id="209" />
      </ReferenceList>
    </ExplicitFormula>
    <ExplicitFormula id="1061">
      <Equation>-(CP * kcat * V * K_water * C / (Km + K_water * C))</Equation>
      <ReferenceList>
        <R alias="V" id="1005" />
        <R alias="CP" id="1023" />
        <R alias="C" id="112" />
        <R alias="K_water" id="1010" />
        <R alias="kcat" id="211" />
        <R alias="Km" id="212" />
      </ReferenceList>
    </ExplicitFormula>
    <ExplicitFormula id="1062">
      <Equation>CP * kcat * V * K_water * C / (Km + K_water * C)</Equation>
      <ReferenceList>
        <R alias="V" id="1005" />
        <R alias="CP" id="1023" />
        <R alias="C" id="112" />
        <R alias="K_water" id="1010" />
        <R alias="kcat" id="211" />
        <R alias="Km" id="212" />
      </ReferenceList>
    </ExplicitFormula>
    <ExplicitFormula id="1065">
      <Equation>Volume</Equation>
      <ReferenceList>
        <R alias="Volume" id="1064" />
      </ReferenceList>
    </ExplicitFormula>
    <ExplicitFormula id="1066">
      <Equation>f_int*V</Equation>
      <ReferenceList>
        <R alias="f_int" id="900" />
        <R alias="V" id="10" />
      </ReferenceList>
    </ExplicitFormula>
    <ExplicitFormula id="1068">
      <Equation>pH_int</Equation>
      <ReferenceList>
        <R alias="pH_int" id="81" />
      </ReferenceList>
    </ExplicitFormula>
    <ExplicitFormula id="1071">
      <Equation>V&gt;0 ? M/V : 0</Equation>
      <ReferenceList>
        <R alias="M" id="1069" />
        <R alias="V" id="1064" />
      </ReferenceList>
    </ExplicitFormula>
    <ExplicitFormula id="1074">
      <Equation>K_water_int</Equation>
      <ReferenceList>
        <R alias="K_water_int" id="1073" />
      </ReferenceList>
    </ExplicitFormula>
    <ExplicitFormula id="1076">
      <Equation>V&gt;0 ? M/V : 0</Equation>
      <ReferenceList>
        <R alias="M" id="1069" />
        <R alias="V" id="1064" />
      </ReferenceList>
    </ExplicitFormula>
    <ExplicitFormula id="1078">
      <Equation>Volume</Equation>
      <ReferenceList>
        <R alias="Volume" id="10" />
      </ReferenceList>
    </ExplicitFormula>
    <ExplicitFormula id="1080">
      <Equation>f_cell*V</Equation>
      <ReferenceList>
        <R alias="f_cell" id="899" />
        <R alias="V" id="10" />
      </ReferenceList>
    </ExplicitFormula>
    <ExplicitFormula id="1084">
      <Equation>V&gt;0 ? M/V : 0</Equation>
      <ReferenceList>
        <R alias="M" id="1082" />
        <R alias="V" id="1079" />
      </ReferenceList>
    </ExplicitFormula>
    <ExplicitFormula id="1087">
      <Equation>K_water_cell</Equation>
      <ReferenceList>
        <R alias="K_water_cell" id="1086" />
      </ReferenceList>
    </ExplicitFormula>
    <ExplicitFormula id="1089">
      <Equation>V&gt;0 ? M/V : 0</Equation>
      <ReferenceList>
        <R alias="M" id="1082" />
        <R alias="V" id="1079" />
      </ReferenceList>
    </ExplicitFormula>
    <ExplicitFormula id="1093">
      <Equation>rel_exp_out * AF * f_onto * ProteinContainerVolume</Equation>
      <ReferenceList>
        <R alias="ProteinContainerVolume" id="1077" />
        <R alias="AF" id="152" />
        <R alias="f_onto" id="1091" />
        <R alias="rel_exp_out" id="1092" />
      </ReferenceList>
    </ExplicitFormula>
    <ExplicitFormula id="1095">
      <Equation>rel_exp_norm</Equation>
      <ReferenceList>
        <R alias="rel_exp_norm" id="1094" />
      </ReferenceList>
    </ExplicitFormula>
    <ExplicitFormula id="1098">
      <Equation>V&gt;0 ? M/V : 0</Equation>
      <ReferenceList>
        <R alias="M" id="1090" />
        <R alias="V" id="1079" />
      </ReferenceList>
    </ExplicitFormula>
    <ExplicitFormula id="1099">
      <Equation>f_onto</Equation>
      <ReferenceList>
        <R alias="f_onto" id="165" />
      </ReferenceList>
    </ExplicitFormula>
    <ExplicitFormula id="1101">
      <Equation>V&gt;0 ? M/V : 0</Equation>
      <ReferenceList>
        <R alias="M" id="1090" />
        <R alias="V" id="1079" />
      </ReferenceList>
    </ExplicitFormula>
    <ExplicitFormula id="1105">
      <Equation>rel_exp_out * AF * f_onto * ProteinContainerVolume</Equation>
      <ReferenceList>
        <R alias="ProteinContainerVolume" id="1077" />
        <R alias="AF" id="170" />
        <R alias="f_onto" id="1103" />
        <R alias="rel_exp_out" id="1104" />
      </ReferenceList>
    </ExplicitFormula>
    <ExplicitFormula id="1107">
      <Equation>rel_exp_norm</Equation>
      <ReferenceList>
        <R alias="rel_exp_norm" id="1106" />
      </ReferenceList>
    </ExplicitFormula>
    <ExplicitFormula id="1110">
      <Equation>V&gt;0 ? M/V : 0</Equation>
      <ReferenceList>
        <R alias="M" id="1102" />
        <R alias="V" id="1079" />
      </ReferenceList>
    </ExplicitFormula>
    <ExplicitFormula id="1111">
      <Equation>f_onto</Equation>
      <ReferenceList>
        <R alias="f_onto" id="183" />
      </ReferenceList>
    </ExplicitFormula>
    <ExplicitFormula id="1113">
      <Equation>V&gt;0 ? M/V : 0</Equation>
      <ReferenceList>
        <R alias="M" id="1102" />
        <R alias="V" id="1079" />
      </ReferenceList>
    </ExplicitFormula>
    <ExplicitFormula id="1117">
      <Equation>rel_exp_out * AF * f_onto * ProteinContainerVolume</Equation>
      <ReferenceList>
        <R alias="ProteinContainerVolume" id="1077" />
        <R alias="AF" id="188" />
        <R alias="f_onto" id="1115" />
        <R alias="rel_exp_out" id="1116" />
      </ReferenceList>
    </ExplicitFormula>
    <ExplicitFormula id="1119">
      <Equation>rel_exp_norm</Equation>
      <ReferenceList>
        <R alias="rel_exp_norm" id="1118" />
      </ReferenceList>
    </ExplicitFormula>
    <ExplicitFormula id="1122">
      <Equation>V&gt;0 ? M/V : 0</Equation>
      <ReferenceList>
        <R alias="M" id="1114" />
        <R alias="V" id="1079" />
      </ReferenceList>
    </ExplicitFormula>
    <ExplicitFormula id="1123">
      <Equation>f_onto</Equation>
      <ReferenceList>
        <R alias="f_onto" id="201" />
      </ReferenceList>
    </ExplicitFormula>
    <ExplicitFormula id="1125">
      <Equation>V&gt;0 ? M/V : 0</Equation>
      <ReferenceList>
        <R alias="M" id="1114" />
        <R alias="V" id="1079" />
      </ReferenceList>
    </ExplicitFormula>
    <ExplicitFormula id="1128">
      <Equation>V&gt;0 ? M/V : 0</Equation>
      <ReferenceList>
        <R alias="M" id="1126" />
        <R alias="V" id="1079" />
      </ReferenceList>
    </ExplicitFormula>
    <ExplicitFormula id="1130">
      <Equation>M/TotalDrugMass</Equation>
      <ReferenceList>
        <R alias="M" id="1126" />
        <R alias="TotalDrugMass" id="209" />
      </ReferenceList>
    </ExplicitFormula>
    <ExplicitFormula id="1131">
      <Equation>-(CP * kcat * V * K_water * C / (Km + K_water * C))</Equation>
      <ReferenceList>
        <R alias="V" id="1079" />
        <R alias="CP" id="1097" />
        <R alias="C" id="1083" />
        <R alias="K_water" id="1085" />
        <R alias="kcat" id="211" />
        <R alias="Km" id="212" />
      </ReferenceList>
    </ExplicitFormula>
    <ExplicitFormula id="1132">
      <Equation>CP * kcat * V * K_water * C / (Km + K_water * C)</Equation>
      <ReferenceList>
        <R alias="V" id="1079" />
        <R alias="CP" id="1097" />
        <R alias="C" id="1083" />
        <R alias="K_water" id="1085" />
        <R alias="kcat" id="211" />
        <R alias="Km" id="212" />
      </ReferenceList>
    </ExplicitFormula>
    <ExplicitFormula id="1134">
      <Equation>C_int * K_water_int</Equation>
      <ReferenceList>
        <R alias="C_int" id="1070" />
        <R alias="K_water_int" id="1072" />
      </ReferenceList>
    </ExplicitFormula>
    <ExplicitFormula id="1136">
      <Equation>C_cell * K_water_cell</Equation>
      <ReferenceList>
        <R alias="C_cell" id="1083" />
        <R alias="K_water_cell" id="1085" />
      </ReferenceList>
    </ExplicitFormula>
    <ExplicitFormula id="1138">
      <Equation>(f_int*C_int+f_cell*C_cell)/(f_int+f_cell)</Equation>
      <ReferenceList>
        <R alias="f_int" id="900" />
        <R alias="f_cell" id="899" />
        <R alias="C_cell" id="1083" />
        <R alias="C_int" id="1070" />
      </ReferenceList>
    </ExplicitFormula>
    <ExplicitFormula id="1140">
      <Equation>Volume * Density</Equation>
      <ReferenceList>
        <R alias="Density" id="1139" />
        <R alias="Volume" id="12" />
      </ReferenceList>
    </ExplicitFormula>
    <ExplicitFormula id="1144">
      <Equation>SA_pls_int*d_endo</Equation>
      <ReferenceList>
        <R alias="d_endo" id="84" />
        <R alias="SA_pls_int" id="1143" />
      </ReferenceList>
    </ExplicitFormula>
    <ExplicitFormula id="1148">
      <Equation>1 - f_int - f_vas</Equation>
      <ReferenceList>
        <R alias="f_int" id="1147" />
        <R alias="f_vas" id="11" />
      </ReferenceList>
    </ExplicitFormula>
    <ExplicitFormula id="1151">
      <Equation>Qspec * Weight</Equation>
      <ReferenceList>
        <R alias="Qspec" id="1150" />
        <R alias="Weight" id="48" />
      </ReferenceList>
    </ExplicitFormula>
    <ExplicitFormula id="1177">
      <Equation>0.0327403356809381</Equation>
    </ExplicitFormula>
    <ExplicitFormula id="1178">
      <Equation>0.113647666666667</Equation>
    </ExplicitFormula>
    <ExplicitFormula id="1181">
      <Equation>Volume</Equation>
      <ReferenceList>
        <R alias="Volume" id="1180" />
      </ReferenceList>
    </ExplicitFormula>
    <ExplicitFormula id="1182">
      <Equation>f_vas*(1-HCT)*V_org</Equation>
      <ReferenceList>
        <R alias="f_vas" id="11" />
        <R alias="V_org" id="12" />
        <R alias="HCT" id="3" />
      </ReferenceList>
    </ExplicitFormula>
    <ExplicitFormula id="1185">
      <Equation>V&gt;0 ? M/V : 0</Equation>
      <ReferenceList>
        <R alias="M" id="1183" />
        <R alias="V" id="1180" />
      </ReferenceList>
    </ExplicitFormula>
    <ExplicitFormula id="1187">
      <Equation>fu</Equation>
      <ReferenceList>
        <R alias="fu" id="129" />
      </ReferenceList>
    </ExplicitFormula>
    <ExplicitFormula id="1189">
      <Equation>V&gt;0 ? M/V : 0</Equation>
      <ReferenceList>
        <R alias="M" id="1183" />
        <R alias="V" id="1180" />
      </ReferenceList>
    </ExplicitFormula>
    <ExplicitFormula id="1193">
      <Equation>rel_exp_out * AF * f_onto * ProteinContainerVolume</Equation>
      <ReferenceList>
        <R alias="ProteinContainerVolume" id="1179" />
        <R alias="AF" id="152" />
        <R alias="f_onto" id="1191" />
        <R alias="rel_exp_out" id="1192" />
      </ReferenceList>
    </ExplicitFormula>
    <ExplicitFormula id="1195">
      <Equation>rel_exp_norm</Equation>
      <ReferenceList>
        <R alias="rel_exp_norm" id="1194" />
      </ReferenceList>
    </ExplicitFormula>
    <ExplicitFormula id="1196">
      <Equation>rel_exp_pls_norm</Equation>
      <ReferenceList>
        <R alias="rel_exp_pls_norm" id="158" />
      </ReferenceList>
    </ExplicitFormula>
    <ExplicitFormula id="1198">
      <Equation>rel_exp_pls</Equation>
      <ReferenceList>
        <R alias="rel_exp_pls" id="161" />
      </ReferenceList>
    </ExplicitFormula>
    <ExplicitFormula id="1200">
      <Equation>V&gt;0 ? M/V : 0</Equation>
      <ReferenceList>
        <R alias="M" id="1190" />
        <R alias="V" id="1180" />
      </ReferenceList>
    </ExplicitFormula>
    <ExplicitFormula id="1201">
      <Equation>f_onto</Equation>
      <ReferenceList>
        <R alias="f_onto" id="165" />
      </ReferenceList>
    </ExplicitFormula>
    <ExplicitFormula id="1203">
      <Equation>V&gt;0 ? M/V : 0</Equation>
      <ReferenceList>
        <R alias="M" id="1190" />
        <R alias="V" id="1180" />
      </ReferenceList>
    </ExplicitFormula>
    <ExplicitFormula id="1207">
      <Equation>rel_exp_out * AF * f_onto * ProteinContainerVolume</Equation>
      <ReferenceList>
        <R alias="ProteinContainerVolume" id="1179" />
        <R alias="AF" id="170" />
        <R alias="f_onto" id="1205" />
        <R alias="rel_exp_out" id="1206" />
      </ReferenceList>
    </ExplicitFormula>
    <ExplicitFormula id="1209">
      <Equation>rel_exp_norm</Equation>
      <ReferenceList>
        <R alias="rel_exp_norm" id="1208" />
      </ReferenceList>
    </ExplicitFormula>
    <ExplicitFormula id="1210">
      <Equation>rel_exp_pls_norm</Equation>
      <ReferenceList>
        <R alias="rel_exp_pls_norm" id="176" />
      </ReferenceList>
    </ExplicitFormula>
    <ExplicitFormula id="1212">
      <Equation>rel_exp_pls</Equation>
      <ReferenceList>
        <R alias="rel_exp_pls" id="179" />
      </ReferenceList>
    </ExplicitFormula>
    <ExplicitFormula id="1214">
      <Equation>V&gt;0 ? M/V : 0</Equation>
      <ReferenceList>
        <R alias="M" id="1204" />
        <R alias="V" id="1180" />
      </ReferenceList>
    </ExplicitFormula>
    <ExplicitFormula id="1215">
      <Equation>f_onto</Equation>
      <ReferenceList>
        <R alias="f_onto" id="183" />
      </ReferenceList>
    </ExplicitFormula>
    <ExplicitFormula id="1217">
      <Equation>V&gt;0 ? M/V : 0</Equation>
      <ReferenceList>
        <R alias="M" id="1204" />
        <R alias="V" id="1180" />
      </ReferenceList>
    </ExplicitFormula>
    <ExplicitFormula id="1221">
      <Equation>rel_exp_out * AF * f_onto * ProteinContainerVolume</Equation>
      <ReferenceList>
        <R alias="ProteinContainerVolume" id="1179" />
        <R alias="AF" id="188" />
        <R alias="f_onto" id="1219" />
        <R alias="rel_exp_out" id="1220" />
      </ReferenceList>
    </ExplicitFormula>
    <ExplicitFormula id="1223">
      <Equation>rel_exp_norm</Equation>
      <ReferenceList>
        <R alias="rel_exp_norm" id="1222" />
      </ReferenceList>
    </ExplicitFormula>
    <ExplicitFormula id="1224">
      <Equation>rel_exp_pls_norm</Equation>
      <ReferenceList>
        <R alias="rel_exp_pls_norm" id="194" />
      </ReferenceList>
    </ExplicitFormula>
    <ExplicitFormula id="1226">
      <Equation>rel_exp_pls</Equation>
      <ReferenceList>
        <R alias="rel_exp_pls" id="197" />
      </ReferenceList>
    </ExplicitFormula>
    <ExplicitFormula id="1228">
      <Equation>V&gt;0 ? M/V : 0</Equation>
      <ReferenceList>
        <R alias="M" id="1218" />
        <R alias="V" id="1180" />
      </ReferenceList>
    </ExplicitFormula>
    <ExplicitFormula id="1229">
      <Equation>f_onto</Equation>
      <ReferenceList>
        <R alias="f_onto" id="201" />
      </ReferenceList>
    </ExplicitFormula>
    <ExplicitFormula id="1231">
      <Equation>V&gt;0 ? M/V : 0</Equation>
      <ReferenceList>
        <R alias="M" id="1218" />
        <R alias="V" id="1180" />
      </ReferenceList>
    </ExplicitFormula>
    <ExplicitFormula id="1234">
      <Equation>V&gt;0 ? M/V : 0</Equation>
      <ReferenceList>
        <R alias="M" id="1232" />
        <R alias="V" id="1180" />
      </ReferenceList>
    </ExplicitFormula>
    <ExplicitFormula id="1236">
      <Equation>M/TotalDrugMass</Equation>
      <ReferenceList>
        <R alias="M" id="1232" />
        <R alias="TotalDrugMass" id="209" />
      </ReferenceList>
    </ExplicitFormula>
    <ExplicitFormula id="1237">
      <Equation>-(CP * kcat * V * K_water * C / (Km + K_water * C))</Equation>
      <ReferenceList>
        <R alias="V" id="1180" />
        <R alias="CP" id="1199" />
        <R alias="C" id="1184" />
        <R alias="K_water" id="1186" />
        <R alias="kcat" id="211" />
        <R alias="Km" id="212" />
      </ReferenceList>
    </ExplicitFormula>
    <ExplicitFormula id="1238">
      <Equation>CP * kcat * V * K_water * C / (Km + K_water * C)</Equation>
      <ReferenceList>
        <R alias="V" id="1180" />
        <R alias="CP" id="1199" />
        <R alias="C" id="1184" />
        <R alias="K_water" id="1186" />
        <R alias="kcat" id="211" />
        <R alias="Km" id="212" />
      </ReferenceList>
    </ExplicitFormula>
    <ExplicitFormula id="1241">
      <Equation>Volume</Equation>
      <ReferenceList>
        <R alias="Volume" id="1240" />
      </ReferenceList>
    </ExplicitFormula>
    <ExplicitFormula id="1242">
      <Equation>f_vas*HCT*V</Equation>
      <ReferenceList>
        <R alias="f_vas" id="11" />
        <R alias="V" id="12" />
        <R alias="HCT" id="3" />
      </ReferenceList>
    </ExplicitFormula>
    <ExplicitFormula id="1245">
      <Equation>V&gt;0 ? M/V : 0</Equation>
      <ReferenceList>
        <R alias="M" id="1243" />
        <R alias="V" id="1240" />
      </ReferenceList>
    </ExplicitFormula>
    <ExplicitFormula id="1247">
      <Equation>K_rbc/fu</Equation>
      <ReferenceList>
        <R alias="fu" id="129" />
        <R alias="K_rbc" id="223" />
      </ReferenceList>
    </ExplicitFormula>
    <ExplicitFormula id="1249">
      <Equation>V&gt;0 ? M/V : 0</Equation>
      <ReferenceList>
        <R alias="M" id="1243" />
        <R alias="V" id="1240" />
      </ReferenceList>
    </ExplicitFormula>
    <ExplicitFormula id="1253">
      <Equation>rel_exp_out * AF * f_onto * ProteinContainerVolume</Equation>
      <ReferenceList>
        <R alias="ProteinContainerVolume" id="1239" />
        <R alias="AF" id="152" />
        <R alias="f_onto" id="1251" />
        <R alias="rel_exp_out" id="1252" />
      </ReferenceList>
    </ExplicitFormula>
    <ExplicitFormula id="1255">
      <Equation>rel_exp_norm</Equation>
      <ReferenceList>
        <R alias="rel_exp_norm" id="1254" />
      </ReferenceList>
    </ExplicitFormula>
    <ExplicitFormula id="1256">
      <Equation>rel_exp_bc_norm</Equation>
      <ReferenceList>
        <R alias="rel_exp_bc_norm" id="233" />
      </ReferenceList>
    </ExplicitFormula>
    <ExplicitFormula id="1258">
      <Equation>rel_exp_bc</Equation>
      <ReferenceList>
        <R alias="rel_exp_bc" id="236" />
      </ReferenceList>
    </ExplicitFormula>
    <ExplicitFormula id="1260">
      <Equation>V&gt;0 ? M/V : 0</Equation>
      <ReferenceList>
        <R alias="M" id="1250" />
        <R alias="V" id="1240" />
      </ReferenceList>
    </ExplicitFormula>
    <ExplicitFormula id="1261">
      <Equation>f_onto</Equation>
      <ReferenceList>
        <R alias="f_onto" id="165" />
      </ReferenceList>
    </ExplicitFormula>
    <ExplicitFormula id="1263">
      <Equation>V&gt;0 ? M/V : 0</Equation>
      <ReferenceList>
        <R alias="M" id="1250" />
        <R alias="V" id="1240" />
      </ReferenceList>
    </ExplicitFormula>
    <ExplicitFormula id="1267">
      <Equation>rel_exp_out * AF * f_onto * ProteinContainerVolume</Equation>
      <ReferenceList>
        <R alias="ProteinContainerVolume" id="1239" />
        <R alias="AF" id="170" />
        <R alias="f_onto" id="1265" />
        <R alias="rel_exp_out" id="1266" />
      </ReferenceList>
    </ExplicitFormula>
    <ExplicitFormula id="1269">
      <Equation>rel_exp_norm</Equation>
      <ReferenceList>
        <R alias="rel_exp_norm" id="1268" />
      </ReferenceList>
    </ExplicitFormula>
    <ExplicitFormula id="1270">
      <Equation>rel_exp_bc_norm</Equation>
      <ReferenceList>
        <R alias="rel_exp_bc_norm" id="249" />
      </ReferenceList>
    </ExplicitFormula>
    <ExplicitFormula id="1272">
      <Equation>rel_exp_bc</Equation>
      <ReferenceList>
        <R alias="rel_exp_bc" id="252" />
      </ReferenceList>
    </ExplicitFormula>
    <ExplicitFormula id="1274">
      <Equation>V&gt;0 ? M/V : 0</Equation>
      <ReferenceList>
        <R alias="M" id="1264" />
        <R alias="V" id="1240" />
      </ReferenceList>
    </ExplicitFormula>
    <ExplicitFormula id="1275">
      <Equation>f_onto</Equation>
      <ReferenceList>
        <R alias="f_onto" id="183" />
      </ReferenceList>
    </ExplicitFormula>
    <ExplicitFormula id="1277">
      <Equation>V&gt;0 ? M/V : 0</Equation>
      <ReferenceList>
        <R alias="M" id="1264" />
        <R alias="V" id="1240" />
      </ReferenceList>
    </ExplicitFormula>
    <ExplicitFormula id="1281">
      <Equation>rel_exp_out * AF * f_onto * ProteinContainerVolume</Equation>
      <ReferenceList>
        <R alias="ProteinContainerVolume" id="1239" />
        <R alias="AF" id="188" />
        <R alias="f_onto" id="1279" />
        <R alias="rel_exp_out" id="1280" />
      </ReferenceList>
    </ExplicitFormula>
    <ExplicitFormula id="1283">
      <Equation>rel_exp_norm</Equation>
      <ReferenceList>
        <R alias="rel_exp_norm" id="1282" />
      </ReferenceList>
    </ExplicitFormula>
    <ExplicitFormula id="1284">
      <Equation>rel_exp_bc_norm</Equation>
      <ReferenceList>
        <R alias="rel_exp_bc_norm" id="265" />
      </ReferenceList>
    </ExplicitFormula>
    <ExplicitFormula id="1286">
      <Equation>rel_exp_bc</Equation>
      <ReferenceList>
        <R alias="rel_exp_bc" id="268" />
      </ReferenceList>
    </ExplicitFormula>
    <ExplicitFormula id="1288">
      <Equation>V&gt;0 ? M/V : 0</Equation>
      <ReferenceList>
        <R alias="M" id="1278" />
        <R alias="V" id="1240" />
      </ReferenceList>
    </ExplicitFormula>
    <ExplicitFormula id="1289">
      <Equation>f_onto</Equation>
      <ReferenceList>
        <R alias="f_onto" id="201" />
      </ReferenceList>
    </ExplicitFormula>
    <ExplicitFormula id="1291">
      <Equation>V&gt;0 ? M/V : 0</Equation>
      <ReferenceList>
        <R alias="M" id="1278" />
        <R alias="V" id="1240" />
      </ReferenceList>
    </ExplicitFormula>
    <ExplicitFormula id="1294">
      <Equation>V&gt;0 ? M/V : 0</Equation>
      <ReferenceList>
        <R alias="M" id="1292" />
        <R alias="V" id="1240" />
      </ReferenceList>
    </ExplicitFormula>
    <ExplicitFormula id="1296">
      <Equation>M/TotalDrugMass</Equation>
      <ReferenceList>
        <R alias="M" id="1292" />
        <R alias="TotalDrugMass" id="209" />
      </ReferenceList>
    </ExplicitFormula>
    <ExplicitFormula id="1297">
      <Equation>-(CP * kcat * V * K_water * C / (Km + K_water * C))</Equation>
      <ReferenceList>
        <R alias="V" id="1240" />
        <R alias="CP" id="1259" />
        <R alias="C" id="1244" />
        <R alias="K_water" id="1246" />
        <R alias="kcat" id="211" />
        <R alias="Km" id="212" />
      </ReferenceList>
    </ExplicitFormula>
    <ExplicitFormula id="1298">
      <Equation>CP * kcat * V * K_water * C / (Km + K_water * C)</Equation>
      <ReferenceList>
        <R alias="V" id="1240" />
        <R alias="CP" id="1259" />
        <R alias="C" id="1244" />
        <R alias="K_water" id="1246" />
        <R alias="kcat" id="211" />
        <R alias="Km" id="212" />
      </ReferenceList>
    </ExplicitFormula>
    <ExplicitFormula id="1301">
      <Equation>Volume</Equation>
      <ReferenceList>
        <R alias="Volume" id="1300" />
      </ReferenceList>
    </ExplicitFormula>
    <ExplicitFormula id="1302">
      <Equation>f_int*V</Equation>
      <ReferenceList>
        <R alias="f_int" id="1147" />
        <R alias="V" id="12" />
      </ReferenceList>
    </ExplicitFormula>
    <ExplicitFormula id="1304">
      <Equation>pH_int</Equation>
      <ReferenceList>
        <R alias="pH_int" id="81" />
      </ReferenceList>
    </ExplicitFormula>
    <ExplicitFormula id="1307">
      <Equation>V&gt;0 ? M/V : 0</Equation>
      <ReferenceList>
        <R alias="M" id="1305" />
        <R alias="V" id="1300" />
      </ReferenceList>
    </ExplicitFormula>
    <ExplicitFormula id="1310">
      <Equation>K_water_int</Equation>
      <ReferenceList>
        <R alias="K_water_int" id="1309" />
      </ReferenceList>
    </ExplicitFormula>
    <ExplicitFormula id="1312">
      <Equation>V&gt;0 ? M/V : 0</Equation>
      <ReferenceList>
        <R alias="M" id="1305" />
        <R alias="V" id="1300" />
      </ReferenceList>
    </ExplicitFormula>
    <ExplicitFormula id="1314">
      <Equation>Volume</Equation>
      <ReferenceList>
        <R alias="Volume" id="12" />
      </ReferenceList>
    </ExplicitFormula>
    <ExplicitFormula id="1316">
      <Equation>f_cell*V</Equation>
      <ReferenceList>
        <R alias="f_cell" id="1146" />
        <R alias="V" id="12" />
      </ReferenceList>
    </ExplicitFormula>
    <ExplicitFormula id="1320">
      <Equation>V&gt;0 ? M/V : 0</Equation>
      <ReferenceList>
        <R alias="M" id="1318" />
        <R alias="V" id="1315" />
      </ReferenceList>
    </ExplicitFormula>
    <ExplicitFormula id="1323">
      <Equation>K_water_cell</Equation>
      <ReferenceList>
        <R alias="K_water_cell" id="1322" />
      </ReferenceList>
    </ExplicitFormula>
    <ExplicitFormula id="1325">
      <Equation>V&gt;0 ? M/V : 0</Equation>
      <ReferenceList>
        <R alias="M" id="1318" />
        <R alias="V" id="1315" />
      </ReferenceList>
    </ExplicitFormula>
    <ExplicitFormula id="1329">
      <Equation>rel_exp_out * AF * f_onto * ProteinContainerVolume</Equation>
      <ReferenceList>
        <R alias="ProteinContainerVolume" id="1313" />
        <R alias="AF" id="152" />
        <R alias="f_onto" id="1327" />
        <R alias="rel_exp_out" id="1328" />
      </ReferenceList>
    </ExplicitFormula>
    <ExplicitFormula id="1331">
      <Equation>rel_exp_norm</Equation>
      <ReferenceList>
        <R alias="rel_exp_norm" id="1330" />
      </ReferenceList>
    </ExplicitFormula>
    <ExplicitFormula id="1334">
      <Equation>V&gt;0 ? M/V : 0</Equation>
      <ReferenceList>
        <R alias="M" id="1326" />
        <R alias="V" id="1315" />
      </ReferenceList>
    </ExplicitFormula>
    <ExplicitFormula id="1335">
      <Equation>f_onto</Equation>
      <ReferenceList>
        <R alias="f_onto" id="165" />
      </ReferenceList>
    </ExplicitFormula>
    <ExplicitFormula id="1337">
      <Equation>V&gt;0 ? M/V : 0</Equation>
      <ReferenceList>
        <R alias="M" id="1326" />
        <R alias="V" id="1315" />
      </ReferenceList>
    </ExplicitFormula>
    <ExplicitFormula id="1341">
      <Equation>rel_exp_out * AF * f_onto * ProteinContainerVolume</Equation>
      <ReferenceList>
        <R alias="ProteinContainerVolume" id="1313" />
        <R alias="AF" id="170" />
        <R alias="f_onto" id="1339" />
        <R alias="rel_exp_out" id="1340" />
      </ReferenceList>
    </ExplicitFormula>
    <ExplicitFormula id="1343">
      <Equation>rel_exp_norm</Equation>
      <ReferenceList>
        <R alias="rel_exp_norm" id="1342" />
      </ReferenceList>
    </ExplicitFormula>
    <ExplicitFormula id="1346">
      <Equation>V&gt;0 ? M/V : 0</Equation>
      <ReferenceList>
        <R alias="M" id="1338" />
        <R alias="V" id="1315" />
      </ReferenceList>
    </ExplicitFormula>
    <ExplicitFormula id="1347">
      <Equation>f_onto</Equation>
      <ReferenceList>
        <R alias="f_onto" id="183" />
      </ReferenceList>
    </ExplicitFormula>
    <ExplicitFormula id="1349">
      <Equation>V&gt;0 ? M/V : 0</Equation>
      <ReferenceList>
        <R alias="M" id="1338" />
        <R alias="V" id="1315" />
      </ReferenceList>
    </ExplicitFormula>
    <ExplicitFormula id="1353">
      <Equation>rel_exp_out * AF * f_onto * ProteinContainerVolume</Equation>
      <ReferenceList>
        <R alias="ProteinContainerVolume" id="1313" />
        <R alias="AF" id="188" />
        <R alias="f_onto" id="1351" />
        <R alias="rel_exp_out" id="1352" />
      </ReferenceList>
    </ExplicitFormula>
    <ExplicitFormula id="1355">
      <Equation>rel_exp_norm</Equation>
      <ReferenceList>
        <R alias="rel_exp_norm" id="1354" />
      </ReferenceList>
    </ExplicitFormula>
    <ExplicitFormula id="1358">
      <Equation>V&gt;0 ? M/V : 0</Equation>
      <ReferenceList>
        <R alias="M" id="1350" />
        <R alias="V" id="1315" />
      </ReferenceList>
    </ExplicitFormula>
    <ExplicitFormula id="1359">
      <Equation>f_onto</Equation>
      <ReferenceList>
        <R alias="f_onto" id="201" />
      </ReferenceList>
    </ExplicitFormula>
    <ExplicitFormula id="1361">
      <Equation>V&gt;0 ? M/V : 0</Equation>
      <ReferenceList>
        <R alias="M" id="1350" />
        <R alias="V" id="1315" />
      </ReferenceList>
    </ExplicitFormula>
    <ExplicitFormula id="1364">
      <Equation>V&gt;0 ? M/V : 0</Equation>
      <ReferenceList>
        <R alias="M" id="1362" />
        <R alias="V" id="1315" />
      </ReferenceList>
    </ExplicitFormula>
    <ExplicitFormula id="1366">
      <Equation>M/TotalDrugMass</Equation>
      <ReferenceList>
        <R alias="M" id="1362" />
        <R alias="TotalDrugMass" id="209" />
      </ReferenceList>
    </ExplicitFormula>
    <ExplicitFormula id="1367">
      <Equation>-(CP * kcat * V * K_water * C / (Km + K_water * C))</Equation>
      <ReferenceList>
        <R alias="V" id="1315" />
        <R alias="CP" id="1333" />
        <R alias="C" id="1319" />
        <R alias="K_water" id="1321" />
        <R alias="kcat" id="211" />
        <R alias="Km" id="212" />
      </ReferenceList>
    </ExplicitFormula>
    <ExplicitFormula id="1368">
      <Equation>CP * kcat * V * K_water * C / (Km + K_water * C)</Equation>
      <ReferenceList>
        <R alias="V" id="1315" />
        <R alias="CP" id="1333" />
        <R alias="C" id="1319" />
        <R alias="K_water" id="1321" />
        <R alias="kcat" id="211" />
        <R alias="Km" id="212" />
      </ReferenceList>
    </ExplicitFormula>
    <ExplicitFormula id="1370">
      <Equation>C_int * K_water_int</Equation>
      <ReferenceList>
        <R alias="C_int" id="1306" />
        <R alias="K_water_int" id="1308" />
      </ReferenceList>
    </ExplicitFormula>
    <ExplicitFormula id="1372">
      <Equation>C_cell * K_water_cell</Equation>
      <ReferenceList>
        <R alias="C_cell" id="1319" />
        <R alias="K_water_cell" id="1321" />
      </ReferenceList>
    </ExplicitFormula>
    <ExplicitFormula id="1374">
      <Equation>(f_int*C_int+f_cell*C_cell)/(f_int+f_cell)</Equation>
      <ReferenceList>
        <R alias="f_int" id="1147" />
        <R alias="f_cell" id="1146" />
        <R alias="C_cell" id="1319" />
        <R alias="C_int" id="1306" />
      </ReferenceList>
    </ExplicitFormula>
    <ExplicitFormula id="1376">
      <Equation>Volume * Density</Equation>
      <ReferenceList>
        <R alias="Density" id="1375" />
        <R alias="Volume" id="14" />
      </ReferenceList>
    </ExplicitFormula>
    <ExplicitFormula id="1380">
      <Equation>SA_pls_int*d_endo</Equation>
      <ReferenceList>
        <R alias="d_endo" id="84" />
        <R alias="SA_pls_int" id="1379" />
      </ReferenceList>
    </ExplicitFormula>
    <ExplicitFormula id="1384">
      <Equation>1 - f_int - f_vas</Equation>
      <ReferenceList>
        <R alias="f_int" id="1383" />
        <R alias="f_vas" id="13" />
      </ReferenceList>
    </ExplicitFormula>
    <ExplicitFormula id="1387">
      <Equation>Qspec * Weight</Equation>
      <ReferenceList>
        <R alias="Qspec" id="1386" />
        <R alias="Weight" id="49" />
      </ReferenceList>
    </ExplicitFormula>
    <ExplicitFormula id="1413">
      <Equation>0.376075161501736</Equation>
    </ExplicitFormula>
    <ExplicitFormula id="1414">
      <Equation>0.711327633333333</Equation>
    </ExplicitFormula>
    <ExplicitFormula id="1417">
      <Equation>Volume</Equation>
      <ReferenceList>
        <R alias="Volume" id="1416" />
      </ReferenceList>
    </ExplicitFormula>
    <ExplicitFormula id="1418">
      <Equation>f_vas*(1-HCT)*V_org</Equation>
      <ReferenceList>
        <R alias="f_vas" id="13" />
        <R alias="V_org" id="14" />
        <R alias="HCT" id="3" />
      </ReferenceList>
    </ExplicitFormula>
    <ExplicitFormula id="1421">
      <Equation>V&gt;0 ? M/V : 0</Equation>
      <ReferenceList>
        <R alias="M" id="1419" />
        <R alias="V" id="1416" />
      </ReferenceList>
    </ExplicitFormula>
    <ExplicitFormula id="1423">
      <Equation>fu</Equation>
      <ReferenceList>
        <R alias="fu" id="129" />
      </ReferenceList>
    </ExplicitFormula>
    <ExplicitFormula id="1425">
      <Equation>V&gt;0 ? M/V : 0</Equation>
      <ReferenceList>
        <R alias="M" id="1419" />
        <R alias="V" id="1416" />
      </ReferenceList>
    </ExplicitFormula>
    <ExplicitFormula id="1429">
      <Equation>rel_exp_out * AF * f_onto * ProteinContainerVolume</Equation>
      <ReferenceList>
        <R alias="ProteinContainerVolume" id="1415" />
        <R alias="AF" id="152" />
        <R alias="f_onto" id="1427" />
        <R alias="rel_exp_out" id="1428" />
      </ReferenceList>
    </ExplicitFormula>
    <ExplicitFormula id="1431">
      <Equation>rel_exp_norm</Equation>
      <ReferenceList>
        <R alias="rel_exp_norm" id="1430" />
      </ReferenceList>
    </ExplicitFormula>
    <ExplicitFormula id="1432">
      <Equation>rel_exp_pls_norm</Equation>
      <ReferenceList>
        <R alias="rel_exp_pls_norm" id="158" />
      </ReferenceList>
    </ExplicitFormula>
    <ExplicitFormula id="1434">
      <Equation>rel_exp_pls</Equation>
      <ReferenceList>
        <R alias="rel_exp_pls" id="161" />
      </ReferenceList>
    </ExplicitFormula>
    <ExplicitFormula id="1436">
      <Equation>V&gt;0 ? M/V : 0</Equation>
      <ReferenceList>
        <R alias="M" id="1426" />
        <R alias="V" id="1416" />
      </ReferenceList>
    </ExplicitFormula>
    <ExplicitFormula id="1437">
      <Equation>f_onto</Equation>
      <ReferenceList>
        <R alias="f_onto" id="165" />
      </ReferenceList>
    </ExplicitFormula>
    <ExplicitFormula id="1439">
      <Equation>V&gt;0 ? M/V : 0</Equation>
      <ReferenceList>
        <R alias="M" id="1426" />
        <R alias="V" id="1416" />
      </ReferenceList>
    </ExplicitFormula>
    <ExplicitFormula id="1443">
      <Equation>rel_exp_out * AF * f_onto * ProteinContainerVolume</Equation>
      <ReferenceList>
        <R alias="ProteinContainerVolume" id="1415" />
        <R alias="AF" id="170" />
        <R alias="f_onto" id="1441" />
        <R alias="rel_exp_out" id="1442" />
      </ReferenceList>
    </ExplicitFormula>
    <ExplicitFormula id="1445">
      <Equation>rel_exp_norm</Equation>
      <ReferenceList>
        <R alias="rel_exp_norm" id="1444" />
      </ReferenceList>
    </ExplicitFormula>
    <ExplicitFormula id="1446">
      <Equation>rel_exp_pls_norm</Equation>
      <ReferenceList>
        <R alias="rel_exp_pls_norm" id="176" />
      </ReferenceList>
    </ExplicitFormula>
    <ExplicitFormula id="1448">
      <Equation>rel_exp_pls</Equation>
      <ReferenceList>
        <R alias="rel_exp_pls" id="179" />
      </ReferenceList>
    </ExplicitFormula>
    <ExplicitFormula id="1450">
      <Equation>V&gt;0 ? M/V : 0</Equation>
      <ReferenceList>
        <R alias="M" id="1440" />
        <R alias="V" id="1416" />
      </ReferenceList>
    </ExplicitFormula>
    <ExplicitFormula id="1451">
      <Equation>f_onto</Equation>
      <ReferenceList>
        <R alias="f_onto" id="183" />
      </ReferenceList>
    </ExplicitFormula>
    <ExplicitFormula id="1453">
      <Equation>V&gt;0 ? M/V : 0</Equation>
      <ReferenceList>
        <R alias="M" id="1440" />
        <R alias="V" id="1416" />
      </ReferenceList>
    </ExplicitFormula>
    <ExplicitFormula id="1457">
      <Equation>rel_exp_out * AF * f_onto * ProteinContainerVolume</Equation>
      <ReferenceList>
        <R alias="ProteinContainerVolume" id="1415" />
        <R alias="AF" id="188" />
        <R alias="f_onto" id="1455" />
        <R alias="rel_exp_out" id="1456" />
      </ReferenceList>
    </ExplicitFormula>
    <ExplicitFormula id="1459">
      <Equation>rel_exp_norm</Equation>
      <ReferenceList>
        <R alias="rel_exp_norm" id="1458" />
      </ReferenceList>
    </ExplicitFormula>
    <ExplicitFormula id="1460">
      <Equation>rel_exp_pls_norm</Equation>
      <ReferenceList>
        <R alias="rel_exp_pls_norm" id="194" />
      </ReferenceList>
    </ExplicitFormula>
    <ExplicitFormula id="1462">
      <Equation>rel_exp_pls</Equation>
      <ReferenceList>
        <R alias="rel_exp_pls" id="197" />
      </ReferenceList>
    </ExplicitFormula>
    <ExplicitFormula id="1464">
      <Equation>V&gt;0 ? M/V : 0</Equation>
      <ReferenceList>
        <R alias="M" id="1454" />
        <R alias="V" id="1416" />
      </ReferenceList>
    </ExplicitFormula>
    <ExplicitFormula id="1465">
      <Equation>f_onto</Equation>
      <ReferenceList>
        <R alias="f_onto" id="201" />
      </ReferenceList>
    </ExplicitFormula>
    <ExplicitFormula id="1467">
      <Equation>V&gt;0 ? M/V : 0</Equation>
      <ReferenceList>
        <R alias="M" id="1454" />
        <R alias="V" id="1416" />
      </ReferenceList>
    </ExplicitFormula>
    <ExplicitFormula id="1470">
      <Equation>V&gt;0 ? M/V : 0</Equation>
      <ReferenceList>
        <R alias="M" id="1468" />
        <R alias="V" id="1416" />
      </ReferenceList>
    </ExplicitFormula>
    <ExplicitFormula id="1472">
      <Equation>M/TotalDrugMass</Equation>
      <ReferenceList>
        <R alias="M" id="1468" />
        <R alias="TotalDrugMass" id="209" />
      </ReferenceList>
    </ExplicitFormula>
    <ExplicitFormula id="1473">
      <Equation>-(CP * kcat * V * K_water * C / (Km + K_water * C))</Equation>
      <ReferenceList>
        <R alias="V" id="1416" />
        <R alias="CP" id="1435" />
        <R alias="C" id="1420" />
        <R alias="K_water" id="1422" />
        <R alias="kcat" id="211" />
        <R alias="Km" id="212" />
      </ReferenceList>
    </ExplicitFormula>
    <ExplicitFormula id="1474">
      <Equation>CP * kcat * V * K_water * C / (Km + K_water * C)</Equation>
      <ReferenceList>
        <R alias="V" id="1416" />
        <R alias="CP" id="1435" />
        <R alias="C" id="1420" />
        <R alias="K_water" id="1422" />
        <R alias="kcat" id="211" />
        <R alias="Km" id="212" />
      </ReferenceList>
    </ExplicitFormula>
    <ExplicitFormula id="1477">
      <Equation>Volume</Equation>
      <ReferenceList>
        <R alias="Volume" id="1476" />
      </ReferenceList>
    </ExplicitFormula>
    <ExplicitFormula id="1478">
      <Equation>f_vas*HCT*V</Equation>
      <ReferenceList>
        <R alias="f_vas" id="13" />
        <R alias="V" id="14" />
        <R alias="HCT" id="3" />
      </ReferenceList>
    </ExplicitFormula>
    <ExplicitFormula id="1481">
      <Equation>V&gt;0 ? M/V : 0</Equation>
      <ReferenceList>
        <R alias="M" id="1479" />
        <R alias="V" id="1476" />
      </ReferenceList>
    </ExplicitFormula>
    <ExplicitFormula id="1483">
      <Equation>K_rbc/fu</Equation>
      <ReferenceList>
        <R alias="fu" id="129" />
        <R alias="K_rbc" id="223" />
      </ReferenceList>
    </ExplicitFormula>
    <ExplicitFormula id="1485">
      <Equation>V&gt;0 ? M/V : 0</Equation>
      <ReferenceList>
        <R alias="M" id="1479" />
        <R alias="V" id="1476" />
      </ReferenceList>
    </ExplicitFormula>
    <ExplicitFormula id="1489">
      <Equation>rel_exp_out * AF * f_onto * ProteinContainerVolume</Equation>
      <ReferenceList>
        <R alias="ProteinContainerVolume" id="1475" />
        <R alias="AF" id="152" />
        <R alias="f_onto" id="1487" />
        <R alias="rel_exp_out" id="1488" />
      </ReferenceList>
    </ExplicitFormula>
    <ExplicitFormula id="1491">
      <Equation>rel_exp_norm</Equation>
      <ReferenceList>
        <R alias="rel_exp_norm" id="1490" />
      </ReferenceList>
    </ExplicitFormula>
    <ExplicitFormula id="1492">
      <Equation>rel_exp_bc_norm</Equation>
      <ReferenceList>
        <R alias="rel_exp_bc_norm" id="233" />
      </ReferenceList>
    </ExplicitFormula>
    <ExplicitFormula id="1494">
      <Equation>rel_exp_bc</Equation>
      <ReferenceList>
        <R alias="rel_exp_bc" id="236" />
      </ReferenceList>
    </ExplicitFormula>
    <ExplicitFormula id="1496">
      <Equation>V&gt;0 ? M/V : 0</Equation>
      <ReferenceList>
        <R alias="M" id="1486" />
        <R alias="V" id="1476" />
      </ReferenceList>
    </ExplicitFormula>
    <ExplicitFormula id="1497">
      <Equation>f_onto</Equation>
      <ReferenceList>
        <R alias="f_onto" id="165" />
      </ReferenceList>
    </ExplicitFormula>
    <ExplicitFormula id="1499">
      <Equation>V&gt;0 ? M/V : 0</Equation>
      <ReferenceList>
        <R alias="M" id="1486" />
        <R alias="V" id="1476" />
      </ReferenceList>
    </ExplicitFormula>
    <ExplicitFormula id="1503">
      <Equation>rel_exp_out * AF * f_onto * ProteinContainerVolume</Equation>
      <ReferenceList>
        <R alias="ProteinContainerVolume" id="1475" />
        <R alias="AF" id="170" />
        <R alias="f_onto" id="1501" />
        <R alias="rel_exp_out" id="1502" />
      </ReferenceList>
    </ExplicitFormula>
    <ExplicitFormula id="1505">
      <Equation>rel_exp_norm</Equation>
      <ReferenceList>
        <R alias="rel_exp_norm" id="1504" />
      </ReferenceList>
    </ExplicitFormula>
    <ExplicitFormula id="1506">
      <Equation>rel_exp_bc_norm</Equation>
      <ReferenceList>
        <R alias="rel_exp_bc_norm" id="249" />
      </ReferenceList>
    </ExplicitFormula>
    <ExplicitFormula id="1508">
      <Equation>rel_exp_bc</Equation>
      <ReferenceList>
        <R alias="rel_exp_bc" id="252" />
      </ReferenceList>
    </ExplicitFormula>
    <ExplicitFormula id="1510">
      <Equation>V&gt;0 ? M/V : 0</Equation>
      <ReferenceList>
        <R alias="M" id="1500" />
        <R alias="V" id="1476" />
      </ReferenceList>
    </ExplicitFormula>
    <ExplicitFormula id="1511">
      <Equation>f_onto</Equation>
      <ReferenceList>
        <R alias="f_onto" id="183" />
      </ReferenceList>
    </ExplicitFormula>
    <ExplicitFormula id="1513">
      <Equation>V&gt;0 ? M/V : 0</Equation>
      <ReferenceList>
        <R alias="M" id="1500" />
        <R alias="V" id="1476" />
      </ReferenceList>
    </ExplicitFormula>
    <ExplicitFormula id="1517">
      <Equation>rel_exp_out * AF * f_onto * ProteinContainerVolume</Equation>
      <ReferenceList>
        <R alias="ProteinContainerVolume" id="1475" />
        <R alias="AF" id="188" />
        <R alias="f_onto" id="1515" />
        <R alias="rel_exp_out" id="1516" />
      </ReferenceList>
    </ExplicitFormula>
    <ExplicitFormula id="1519">
      <Equation>rel_exp_norm</Equation>
      <ReferenceList>
        <R alias="rel_exp_norm" id="1518" />
      </ReferenceList>
    </ExplicitFormula>
    <ExplicitFormula id="1520">
      <Equation>rel_exp_bc_norm</Equation>
      <ReferenceList>
        <R alias="rel_exp_bc_norm" id="265" />
      </ReferenceList>
    </ExplicitFormula>
    <ExplicitFormula id="1522">
      <Equation>rel_exp_bc</Equation>
      <ReferenceList>
        <R alias="rel_exp_bc" id="268" />
      </ReferenceList>
    </ExplicitFormula>
    <ExplicitFormula id="1524">
      <Equation>V&gt;0 ? M/V : 0</Equation>
      <ReferenceList>
        <R alias="M" id="1514" />
        <R alias="V" id="1476" />
      </ReferenceList>
    </ExplicitFormula>
    <ExplicitFormula id="1525">
      <Equation>f_onto</Equation>
      <ReferenceList>
        <R alias="f_onto" id="201" />
      </ReferenceList>
    </ExplicitFormula>
    <ExplicitFormula id="1527">
      <Equation>V&gt;0 ? M/V : 0</Equation>
      <ReferenceList>
        <R alias="M" id="1514" />
        <R alias="V" id="1476" />
      </ReferenceList>
    </ExplicitFormula>
    <ExplicitFormula id="1530">
      <Equation>V&gt;0 ? M/V : 0</Equation>
      <ReferenceList>
        <R alias="M" id="1528" />
        <R alias="V" id="1476" />
      </ReferenceList>
    </ExplicitFormula>
    <ExplicitFormula id="1532">
      <Equation>M/TotalDrugMass</Equation>
      <ReferenceList>
        <R alias="M" id="1528" />
        <R alias="TotalDrugMass" id="209" />
      </ReferenceList>
    </ExplicitFormula>
    <ExplicitFormula id="1533">
      <Equation>-(CP * kcat * V * K_water * C / (Km + K_water * C))</Equation>
      <ReferenceList>
        <R alias="V" id="1476" />
        <R alias="CP" id="1495" />
        <R alias="C" id="1480" />
        <R alias="K_water" id="1482" />
        <R alias="kcat" id="211" />
        <R alias="Km" id="212" />
      </ReferenceList>
    </ExplicitFormula>
    <ExplicitFormula id="1534">
      <Equation>CP * kcat * V * K_water * C / (Km + K_water * C)</Equation>
      <ReferenceList>
        <R alias="V" id="1476" />
        <R alias="CP" id="1495" />
        <R alias="C" id="1480" />
        <R alias="K_water" id="1482" />
        <R alias="kcat" id="211" />
        <R alias="Km" id="212" />
      </ReferenceList>
    </ExplicitFormula>
    <ExplicitFormula id="1537">
      <Equation>Volume</Equation>
      <ReferenceList>
        <R alias="Volume" id="1536" />
      </ReferenceList>
    </ExplicitFormula>
    <ExplicitFormula id="1538">
      <Equation>f_int*V</Equation>
      <ReferenceList>
        <R alias="f_int" id="1383" />
        <R alias="V" id="14" />
      </ReferenceList>
    </ExplicitFormula>
    <ExplicitFormula id="1540">
      <Equation>pH_int</Equation>
      <ReferenceList>
        <R alias="pH_int" id="81" />
      </ReferenceList>
    </ExplicitFormula>
    <ExplicitFormula id="1543">
      <Equation>V&gt;0 ? M/V : 0</Equation>
      <ReferenceList>
        <R alias="M" id="1541" />
        <R alias="V" id="1536" />
      </ReferenceList>
    </ExplicitFormula>
    <ExplicitFormula id="1546">
      <Equation>K_water_int</Equation>
      <ReferenceList>
        <R alias="K_water_int" id="1545" />
      </ReferenceList>
    </ExplicitFormula>
    <ExplicitFormula id="1548">
      <Equation>V&gt;0 ? M/V : 0</Equation>
      <ReferenceList>
        <R alias="M" id="1541" />
        <R alias="V" id="1536" />
      </ReferenceList>
    </ExplicitFormula>
    <ExplicitFormula id="1550">
      <Equation>Volume</Equation>
      <ReferenceList>
        <R alias="Volume" id="14" />
      </ReferenceList>
    </ExplicitFormula>
    <ExplicitFormula id="1552">
      <Equation>f_cell*V</Equation>
      <ReferenceList>
        <R alias="f_cell" id="1382" />
        <R alias="V" id="14" />
      </ReferenceList>
    </ExplicitFormula>
    <ExplicitFormula id="1556">
      <Equation>V&gt;0 ? M/V : 0</Equation>
      <ReferenceList>
        <R alias="M" id="1554" />
        <R alias="V" id="1551" />
      </ReferenceList>
    </ExplicitFormula>
    <ExplicitFormula id="1559">
      <Equation>K_water_cell</Equation>
      <ReferenceList>
        <R alias="K_water_cell" id="1558" />
      </ReferenceList>
    </ExplicitFormula>
    <ExplicitFormula id="1561">
      <Equation>V&gt;0 ? M/V : 0</Equation>
      <ReferenceList>
        <R alias="M" id="1554" />
        <R alias="V" id="1551" />
      </ReferenceList>
    </ExplicitFormula>
    <ExplicitFormula id="1565">
      <Equation>rel_exp_out * AF * f_onto * ProteinContainerVolume</Equation>
      <ReferenceList>
        <R alias="ProteinContainerVolume" id="1549" />
        <R alias="AF" id="152" />
        <R alias="f_onto" id="1563" />
        <R alias="rel_exp_out" id="1564" />
      </ReferenceList>
    </ExplicitFormula>
    <ExplicitFormula id="1567">
      <Equation>rel_exp_norm</Equation>
      <ReferenceList>
        <R alias="rel_exp_norm" id="1566" />
      </ReferenceList>
    </ExplicitFormula>
    <ExplicitFormula id="1570">
      <Equation>V&gt;0 ? M/V : 0</Equation>
      <ReferenceList>
        <R alias="M" id="1562" />
        <R alias="V" id="1551" />
      </ReferenceList>
    </ExplicitFormula>
    <ExplicitFormula id="1571">
      <Equation>f_onto</Equation>
      <ReferenceList>
        <R alias="f_onto" id="165" />
      </ReferenceList>
    </ExplicitFormula>
    <ExplicitFormula id="1573">
      <Equation>V&gt;0 ? M/V : 0</Equation>
      <ReferenceList>
        <R alias="M" id="1562" />
        <R alias="V" id="1551" />
      </ReferenceList>
    </ExplicitFormula>
    <ExplicitFormula id="1577">
      <Equation>rel_exp_out * AF * f_onto * ProteinContainerVolume</Equation>
      <ReferenceList>
        <R alias="ProteinContainerVolume" id="1549" />
        <R alias="AF" id="170" />
        <R alias="f_onto" id="1575" />
        <R alias="rel_exp_out" id="1576" />
      </ReferenceList>
    </ExplicitFormula>
    <ExplicitFormula id="1579">
      <Equation>rel_exp_norm</Equation>
      <ReferenceList>
        <R alias="rel_exp_norm" id="1578" />
      </ReferenceList>
    </ExplicitFormula>
    <ExplicitFormula id="1582">
      <Equation>V&gt;0 ? M/V : 0</Equation>
      <ReferenceList>
        <R alias="M" id="1574" />
        <R alias="V" id="1551" />
      </ReferenceList>
    </ExplicitFormula>
    <ExplicitFormula id="1583">
      <Equation>f_onto</Equation>
      <ReferenceList>
        <R alias="f_onto" id="183" />
      </ReferenceList>
    </ExplicitFormula>
    <ExplicitFormula id="1585">
      <Equation>V&gt;0 ? M/V : 0</Equation>
      <ReferenceList>
        <R alias="M" id="1574" />
        <R alias="V" id="1551" />
      </ReferenceList>
    </ExplicitFormula>
    <ExplicitFormula id="1589">
      <Equation>rel_exp_out * AF * f_onto * ProteinContainerVolume</Equation>
      <ReferenceList>
        <R alias="ProteinContainerVolume" id="1549" />
        <R alias="AF" id="188" />
        <R alias="f_onto" id="1587" />
        <R alias="rel_exp_out" id="1588" />
      </ReferenceList>
    </ExplicitFormula>
    <ExplicitFormula id="1591">
      <Equation>rel_exp_norm</Equation>
      <ReferenceList>
        <R alias="rel_exp_norm" id="1590" />
      </ReferenceList>
    </ExplicitFormula>
    <ExplicitFormula id="1594">
      <Equation>V&gt;0 ? M/V : 0</Equation>
      <ReferenceList>
        <R alias="M" id="1586" />
        <R alias="V" id="1551" />
      </ReferenceList>
    </ExplicitFormula>
    <ExplicitFormula id="1595">
      <Equation>f_onto</Equation>
      <ReferenceList>
        <R alias="f_onto" id="201" />
      </ReferenceList>
    </ExplicitFormula>
    <ExplicitFormula id="1597">
      <Equation>V&gt;0 ? M/V : 0</Equation>
      <ReferenceList>
        <R alias="M" id="1586" />
        <R alias="V" id="1551" />
      </ReferenceList>
    </ExplicitFormula>
    <ExplicitFormula id="1600">
      <Equation>V&gt;0 ? M/V : 0</Equation>
      <ReferenceList>
        <R alias="M" id="1598" />
        <R alias="V" id="1551" />
      </ReferenceList>
    </ExplicitFormula>
    <ExplicitFormula id="1602">
      <Equation>M/TotalDrugMass</Equation>
      <ReferenceList>
        <R alias="M" id="1598" />
        <R alias="TotalDrugMass" id="209" />
      </ReferenceList>
    </ExplicitFormula>
    <ExplicitFormula id="1603">
      <Equation>-(CP * kcat * V * K_water * C / (Km + K_water * C))</Equation>
      <ReferenceList>
        <R alias="V" id="1551" />
        <R alias="CP" id="1569" />
        <R alias="C" id="1555" />
        <R alias="K_water" id="1557" />
        <R alias="kcat" id="211" />
        <R alias="Km" id="212" />
      </ReferenceList>
    </ExplicitFormula>
    <ExplicitFormula id="1604">
      <Equation>CP * kcat * V * K_water * C / (Km + K_water * C)</Equation>
      <ReferenceList>
        <R alias="V" id="1551" />
        <R alias="CP" id="1569" />
        <R alias="C" id="1555" />
        <R alias="K_water" id="1557" />
        <R alias="kcat" id="211" />
        <R alias="Km" id="212" />
      </ReferenceList>
    </ExplicitFormula>
    <ExplicitFormula id="1606">
      <Equation>C_int * K_water_int</Equation>
      <ReferenceList>
        <R alias="C_int" id="1542" />
        <R alias="K_water_int" id="1544" />
      </ReferenceList>
    </ExplicitFormula>
    <ExplicitFormula id="1608">
      <Equation>C_cell * K_water_cell</Equation>
      <ReferenceList>
        <R alias="C_cell" id="1555" />
        <R alias="K_water_cell" id="1557" />
      </ReferenceList>
    </ExplicitFormula>
    <ExplicitFormula id="1610">
      <Equation>(f_int*C_int+f_cell*C_cell)/(f_int+f_cell)</Equation>
      <ReferenceList>
        <R alias="f_int" id="1383" />
        <R alias="f_cell" id="1382" />
        <R alias="C_cell" id="1555" />
        <R alias="C_int" id="1542" />
      </ReferenceList>
    </ExplicitFormula>
    <ExplicitFormula id="1612">
      <Equation>Volume * Density</Equation>
      <ReferenceList>
        <R alias="Density" id="1611" />
        <R alias="Volume" id="16" />
      </ReferenceList>
    </ExplicitFormula>
    <ExplicitFormula id="1617">
      <Equation>SA_pls_int*d_endo</Equation>
      <ReferenceList>
        <R alias="d_endo" id="84" />
        <R alias="SA_pls_int" id="1616" />
      </ReferenceList>
    </ExplicitFormula>
    <ExplicitFormula id="1620">
      <Equation>1 - f_int - f_vas</Equation>
      <ReferenceList>
        <R alias="f_int" id="1619" />
        <R alias="f_vas" id="15" />
      </ReferenceList>
    </ExplicitFormula>
    <ExplicitFormula id="1627">
      <Equation>(PMA^Hill/(TM50^Hill+PMA^Hill)*(1-GFR_premat)+GFR_premat) * GFR_mat / V_kid_std</Equation>
      <ReferenceList>
        <R alias="PMA" id="63" />
        <R alias="GFR_premat" id="1622" />
        <R alias="GFR_mat" id="1623" />
        <R alias="Hill" id="1624" />
        <R alias="TM50" id="1625" />
        <R alias="V_kid_std" id="1626" />
      </ReferenceList>
    </ExplicitFormula>
    <ExplicitFormula id="1630">
      <Equation>Qspec * Weight</Equation>
      <ReferenceList>
        <R alias="Qspec" id="1629" />
        <R alias="Weight" id="50" />
      </ReferenceList>
    </ExplicitFormula>
    <ExplicitFormula id="1656">
      <Equation>0.412008373381764</Equation>
    </ExplicitFormula>
    <ExplicitFormula id="1657">
      <Equation>15</Equation>
    </ExplicitFormula>
    <ExplicitFormula id="1658">
      <Equation>0.11704</Equation>
    </ExplicitFormula>
    <ExplicitFormula id="1659">
      <Equation>44.4</Equation>
    </ExplicitFormula>
    <ExplicitFormula id="1660">
      <Equation>3.29881196666667</Equation>
    </ExplicitFormula>
    <ExplicitFormula id="1663">
      <Equation>Volume</Equation>
      <ReferenceList>
        <R alias="Volume" id="1662" />
      </ReferenceList>
    </ExplicitFormula>
    <ExplicitFormula id="1664">
      <Equation>f_vas*(1-HCT)*V_org</Equation>
      <ReferenceList>
        <R alias="f_vas" id="15" />
        <R alias="V_org" id="16" />
        <R alias="HCT" id="3" />
      </ReferenceList>
    </ExplicitFormula>
    <ExplicitFormula id="1667">
      <Equation>V&gt;0 ? M/V : 0</Equation>
      <ReferenceList>
        <R alias="M" id="1665" />
        <R alias="V" id="1662" />
      </ReferenceList>
    </ExplicitFormula>
    <ExplicitFormula id="1669">
      <Equation>fu</Equation>
      <ReferenceList>
        <R alias="fu" id="129" />
      </ReferenceList>
    </ExplicitFormula>
    <ExplicitFormula id="1671">
      <Equation>V&gt;0 ? M/V : 0</Equation>
      <ReferenceList>
        <R alias="M" id="1665" />
        <R alias="V" id="1662" />
      </ReferenceList>
    </ExplicitFormula>
    <ExplicitFormula id="1675">
      <Equation>rel_exp_out * AF * f_onto * ProteinContainerVolume</Equation>
      <ReferenceList>
        <R alias="ProteinContainerVolume" id="1661" />
        <R alias="AF" id="152" />
        <R alias="f_onto" id="1673" />
        <R alias="rel_exp_out" id="1674" />
      </ReferenceList>
    </ExplicitFormula>
    <ExplicitFormula id="1677">
      <Equation>rel_exp_norm</Equation>
      <ReferenceList>
        <R alias="rel_exp_norm" id="1676" />
      </ReferenceList>
    </ExplicitFormula>
    <ExplicitFormula id="1678">
      <Equation>rel_exp_pls_norm</Equation>
      <ReferenceList>
        <R alias="rel_exp_pls_norm" id="158" />
      </ReferenceList>
    </ExplicitFormula>
    <ExplicitFormula id="1680">
      <Equation>rel_exp_pls</Equation>
      <ReferenceList>
        <R alias="rel_exp_pls" id="161" />
      </ReferenceList>
    </ExplicitFormula>
    <ExplicitFormula id="1682">
      <Equation>V&gt;0 ? M/V : 0</Equation>
      <ReferenceList>
        <R alias="M" id="1672" />
        <R alias="V" id="1662" />
      </ReferenceList>
    </ExplicitFormula>
    <ExplicitFormula id="1683">
      <Equation>f_onto</Equation>
      <ReferenceList>
        <R alias="f_onto" id="165" />
      </ReferenceList>
    </ExplicitFormula>
    <ExplicitFormula id="1685">
      <Equation>V&gt;0 ? M/V : 0</Equation>
      <ReferenceList>
        <R alias="M" id="1672" />
        <R alias="V" id="1662" />
      </ReferenceList>
    </ExplicitFormula>
    <ExplicitFormula id="1689">
      <Equation>rel_exp_out * AF * f_onto * ProteinContainerVolume</Equation>
      <ReferenceList>
        <R alias="ProteinContainerVolume" id="1661" />
        <R alias="AF" id="170" />
        <R alias="f_onto" id="1687" />
        <R alias="rel_exp_out" id="1688" />
      </ReferenceList>
    </ExplicitFormula>
    <ExplicitFormula id="1691">
      <Equation>rel_exp_norm</Equation>
      <ReferenceList>
        <R alias="rel_exp_norm" id="1690" />
      </ReferenceList>
    </ExplicitFormula>
    <ExplicitFormula id="1692">
      <Equation>rel_exp_pls_norm</Equation>
      <ReferenceList>
        <R alias="rel_exp_pls_norm" id="176" />
      </ReferenceList>
    </ExplicitFormula>
    <ExplicitFormula id="1694">
      <Equation>rel_exp_pls</Equation>
      <ReferenceList>
        <R alias="rel_exp_pls" id="179" />
      </ReferenceList>
    </ExplicitFormula>
    <ExplicitFormula id="1696">
      <Equation>V&gt;0 ? M/V : 0</Equation>
      <ReferenceList>
        <R alias="M" id="1686" />
        <R alias="V" id="1662" />
      </ReferenceList>
    </ExplicitFormula>
    <ExplicitFormula id="1697">
      <Equation>f_onto</Equation>
      <ReferenceList>
        <R alias="f_onto" id="183" />
      </ReferenceList>
    </ExplicitFormula>
    <ExplicitFormula id="1699">
      <Equation>V&gt;0 ? M/V : 0</Equation>
      <ReferenceList>
        <R alias="M" id="1686" />
        <R alias="V" id="1662" />
      </ReferenceList>
    </ExplicitFormula>
    <ExplicitFormula id="1703">
      <Equation>rel_exp_out * AF * f_onto * ProteinContainerVolume</Equation>
      <ReferenceList>
        <R alias="ProteinContainerVolume" id="1661" />
        <R alias="AF" id="188" />
        <R alias="f_onto" id="1701" />
        <R alias="rel_exp_out" id="1702" />
      </ReferenceList>
    </ExplicitFormula>
    <ExplicitFormula id="1705">
      <Equation>rel_exp_norm</Equation>
      <ReferenceList>
        <R alias="rel_exp_norm" id="1704" />
      </ReferenceList>
    </ExplicitFormula>
    <ExplicitFormula id="1706">
      <Equation>rel_exp_pls_norm</Equation>
      <ReferenceList>
        <R alias="rel_exp_pls_norm" id="194" />
      </ReferenceList>
    </ExplicitFormula>
    <ExplicitFormula id="1708">
      <Equation>rel_exp_pls</Equation>
      <ReferenceList>
        <R alias="rel_exp_pls" id="197" />
      </ReferenceList>
    </ExplicitFormula>
    <ExplicitFormula id="1710">
      <Equation>V&gt;0 ? M/V : 0</Equation>
      <ReferenceList>
        <R alias="M" id="1700" />
        <R alias="V" id="1662" />
      </ReferenceList>
    </ExplicitFormula>
    <ExplicitFormula id="1711">
      <Equation>f_onto</Equation>
      <ReferenceList>
        <R alias="f_onto" id="201" />
      </ReferenceList>
    </ExplicitFormula>
    <ExplicitFormula id="1713">
      <Equation>V&gt;0 ? M/V : 0</Equation>
      <ReferenceList>
        <R alias="M" id="1700" />
        <R alias="V" id="1662" />
      </ReferenceList>
    </ExplicitFormula>
    <ExplicitFormula id="1716">
      <Equation>V&gt;0 ? M/V : 0</Equation>
      <ReferenceList>
        <R alias="M" id="1714" />
        <R alias="V" id="1662" />
      </ReferenceList>
    </ExplicitFormula>
    <ExplicitFormula id="1718">
      <Equation>M/TotalDrugMass</Equation>
      <ReferenceList>
        <R alias="M" id="1714" />
        <R alias="TotalDrugMass" id="209" />
      </ReferenceList>
    </ExplicitFormula>
    <ExplicitFormula id="1719">
      <Equation>-(CP * kcat * V * K_water * C / (Km + K_water * C))</Equation>
      <ReferenceList>
        <R alias="V" id="1662" />
        <R alias="CP" id="1681" />
        <R alias="C" id="1666" />
        <R alias="K_water" id="1668" />
        <R alias="kcat" id="211" />
        <R alias="Km" id="212" />
      </ReferenceList>
    </ExplicitFormula>
    <ExplicitFormula id="1720">
      <Equation>CP * kcat * V * K_water * C / (Km + K_water * C)</Equation>
      <ReferenceList>
        <R alias="V" id="1662" />
        <R alias="CP" id="1681" />
        <R alias="C" id="1666" />
        <R alias="K_water" id="1668" />
        <R alias="kcat" id="211" />
        <R alias="Km" id="212" />
      </ReferenceList>
    </ExplicitFormula>
    <ExplicitFormula id="1723">
      <Equation>Volume</Equation>
      <ReferenceList>
        <R alias="Volume" id="1722" />
      </ReferenceList>
    </ExplicitFormula>
    <ExplicitFormula id="1724">
      <Equation>f_vas*HCT*V</Equation>
      <ReferenceList>
        <R alias="f_vas" id="15" />
        <R alias="V" id="16" />
        <R alias="HCT" id="3" />
      </ReferenceList>
    </ExplicitFormula>
    <ExplicitFormula id="1727">
      <Equation>V&gt;0 ? M/V : 0</Equation>
      <ReferenceList>
        <R alias="M" id="1725" />
        <R alias="V" id="1722" />
      </ReferenceList>
    </ExplicitFormula>
    <ExplicitFormula id="1729">
      <Equation>K_rbc/fu</Equation>
      <ReferenceList>
        <R alias="fu" id="129" />
        <R alias="K_rbc" id="223" />
      </ReferenceList>
    </ExplicitFormula>
    <ExplicitFormula id="1731">
      <Equation>V&gt;0 ? M/V : 0</Equation>
      <ReferenceList>
        <R alias="M" id="1725" />
        <R alias="V" id="1722" />
      </ReferenceList>
    </ExplicitFormula>
    <ExplicitFormula id="1735">
      <Equation>rel_exp_out * AF * f_onto * ProteinContainerVolume</Equation>
      <ReferenceList>
        <R alias="ProteinContainerVolume" id="1721" />
        <R alias="AF" id="152" />
        <R alias="f_onto" id="1733" />
        <R alias="rel_exp_out" id="1734" />
      </ReferenceList>
    </ExplicitFormula>
    <ExplicitFormula id="1737">
      <Equation>rel_exp_norm</Equation>
      <ReferenceList>
        <R alias="rel_exp_norm" id="1736" />
      </ReferenceList>
    </ExplicitFormula>
    <ExplicitFormula id="1738">
      <Equation>rel_exp_bc_norm</Equation>
      <ReferenceList>
        <R alias="rel_exp_bc_norm" id="233" />
      </ReferenceList>
    </ExplicitFormula>
    <ExplicitFormula id="1740">
      <Equation>rel_exp_bc</Equation>
      <ReferenceList>
        <R alias="rel_exp_bc" id="236" />
      </ReferenceList>
    </ExplicitFormula>
    <ExplicitFormula id="1742">
      <Equation>V&gt;0 ? M/V : 0</Equation>
      <ReferenceList>
        <R alias="M" id="1732" />
        <R alias="V" id="1722" />
      </ReferenceList>
    </ExplicitFormula>
    <ExplicitFormula id="1743">
      <Equation>f_onto</Equation>
      <ReferenceList>
        <R alias="f_onto" id="165" />
      </ReferenceList>
    </ExplicitFormula>
    <ExplicitFormula id="1745">
      <Equation>V&gt;0 ? M/V : 0</Equation>
      <ReferenceList>
        <R alias="M" id="1732" />
        <R alias="V" id="1722" />
      </ReferenceList>
    </ExplicitFormula>
    <ExplicitFormula id="1749">
      <Equation>rel_exp_out * AF * f_onto * ProteinContainerVolume</Equation>
      <ReferenceList>
        <R alias="ProteinContainerVolume" id="1721" />
        <R alias="AF" id="170" />
        <R alias="f_onto" id="1747" />
        <R alias="rel_exp_out" id="1748" />
      </ReferenceList>
    </ExplicitFormula>
    <ExplicitFormula id="1751">
      <Equation>rel_exp_norm</Equation>
      <ReferenceList>
        <R alias="rel_exp_norm" id="1750" />
      </ReferenceList>
    </ExplicitFormula>
    <ExplicitFormula id="1752">
      <Equation>rel_exp_bc_norm</Equation>
      <ReferenceList>
        <R alias="rel_exp_bc_norm" id="249" />
      </ReferenceList>
    </ExplicitFormula>
    <ExplicitFormula id="1754">
      <Equation>rel_exp_bc</Equation>
      <ReferenceList>
        <R alias="rel_exp_bc" id="252" />
      </ReferenceList>
    </ExplicitFormula>
    <ExplicitFormula id="1756">
      <Equation>V&gt;0 ? M/V : 0</Equation>
      <ReferenceList>
        <R alias="M" id="1746" />
        <R alias="V" id="1722" />
      </ReferenceList>
    </ExplicitFormula>
    <ExplicitFormula id="1757">
      <Equation>f_onto</Equation>
      <ReferenceList>
        <R alias="f_onto" id="183" />
      </ReferenceList>
    </ExplicitFormula>
    <ExplicitFormula id="1759">
      <Equation>V&gt;0 ? M/V : 0</Equation>
      <ReferenceList>
        <R alias="M" id="1746" />
        <R alias="V" id="1722" />
      </ReferenceList>
    </ExplicitFormula>
    <ExplicitFormula id="1763">
      <Equation>rel_exp_out * AF * f_onto * ProteinContainerVolume</Equation>
      <ReferenceList>
        <R alias="ProteinContainerVolume" id="1721" />
        <R alias="AF" id="188" />
        <R alias="f_onto" id="1761" />
        <R alias="rel_exp_out" id="1762" />
      </ReferenceList>
    </ExplicitFormula>
    <ExplicitFormula id="1765">
      <Equation>rel_exp_norm</Equation>
      <ReferenceList>
        <R alias="rel_exp_norm" id="1764" />
      </ReferenceList>
    </ExplicitFormula>
    <ExplicitFormula id="1766">
      <Equation>rel_exp_bc_norm</Equation>
      <ReferenceList>
        <R alias="rel_exp_bc_norm" id="265" />
      </ReferenceList>
    </ExplicitFormula>
    <ExplicitFormula id="1768">
      <Equation>rel_exp_bc</Equation>
      <ReferenceList>
        <R alias="rel_exp_bc" id="268" />
      </ReferenceList>
    </ExplicitFormula>
    <ExplicitFormula id="1770">
      <Equation>V&gt;0 ? M/V : 0</Equation>
      <ReferenceList>
        <R alias="M" id="1760" />
        <R alias="V" id="1722" />
      </ReferenceList>
    </ExplicitFormula>
    <ExplicitFormula id="1771">
      <Equation>f_onto</Equation>
      <ReferenceList>
        <R alias="f_onto" id="201" />
      </ReferenceList>
    </ExplicitFormula>
    <ExplicitFormula id="1773">
      <Equation>V&gt;0 ? M/V : 0</Equation>
      <ReferenceList>
        <R alias="M" id="1760" />
        <R alias="V" id="1722" />
      </ReferenceList>
    </ExplicitFormula>
    <ExplicitFormula id="1776">
      <Equation>V&gt;0 ? M/V : 0</Equation>
      <ReferenceList>
        <R alias="M" id="1774" />
        <R alias="V" id="1722" />
      </ReferenceList>
    </ExplicitFormula>
    <ExplicitFormula id="1778">
      <Equation>M/TotalDrugMass</Equation>
      <ReferenceList>
        <R alias="M" id="1774" />
        <R alias="TotalDrugMass" id="209" />
      </ReferenceList>
    </ExplicitFormula>
    <ExplicitFormula id="1779">
      <Equation>-(CP * kcat * V * K_water * C / (Km + K_water * C))</Equation>
      <ReferenceList>
        <R alias="V" id="1722" />
        <R alias="CP" id="1741" />
        <R alias="C" id="1726" />
        <R alias="K_water" id="1728" />
        <R alias="kcat" id="211" />
        <R alias="Km" id="212" />
      </ReferenceList>
    </ExplicitFormula>
    <ExplicitFormula id="1780">
      <Equation>CP * kcat * V * K_water * C / (Km + K_water * C)</Equation>
      <ReferenceList>
        <R alias="V" id="1722" />
        <R alias="CP" id="1741" />
        <R alias="C" id="1726" />
        <R alias="K_water" id="1728" />
        <R alias="kcat" id="211" />
        <R alias="Km" id="212" />
      </ReferenceList>
    </ExplicitFormula>
    <ExplicitFormula id="1783">
      <Equation>Volume</Equation>
      <ReferenceList>
        <R alias="Volume" id="1782" />
      </ReferenceList>
    </ExplicitFormula>
    <ExplicitFormula id="1784">
      <Equation>f_int*V</Equation>
      <ReferenceList>
        <R alias="f_int" id="1619" />
        <R alias="V" id="16" />
      </ReferenceList>
    </ExplicitFormula>
    <ExplicitFormula id="1786">
      <Equation>pH_int</Equation>
      <ReferenceList>
        <R alias="pH_int" id="81" />
      </ReferenceList>
    </ExplicitFormula>
    <ExplicitFormula id="1789">
      <Equation>V&gt;0 ? M/V : 0</Equation>
      <ReferenceList>
        <R alias="M" id="1787" />
        <R alias="V" id="1782" />
      </ReferenceList>
    </ExplicitFormula>
    <ExplicitFormula id="1792">
      <Equation>K_water_int</Equation>
      <ReferenceList>
        <R alias="K_water_int" id="1791" />
      </ReferenceList>
    </ExplicitFormula>
    <ExplicitFormula id="1794">
      <Equation>V&gt;0 ? M/V : 0</Equation>
      <ReferenceList>
        <R alias="M" id="1787" />
        <R alias="V" id="1782" />
      </ReferenceList>
    </ExplicitFormula>
    <ExplicitFormula id="1796">
      <Equation>Volume</Equation>
      <ReferenceList>
        <R alias="Volume" id="16" />
      </ReferenceList>
    </ExplicitFormula>
    <ExplicitFormula id="1798">
      <Equation>f_cell*V</Equation>
      <ReferenceList>
        <R alias="f_cell" id="1618" />
        <R alias="V" id="16" />
      </ReferenceList>
    </ExplicitFormula>
    <ExplicitFormula id="1802">
      <Equation>V&gt;0 ? M/V : 0</Equation>
      <ReferenceList>
        <R alias="M" id="1800" />
        <R alias="V" id="1797" />
      </ReferenceList>
    </ExplicitFormula>
    <ExplicitFormula id="1805">
      <Equation>K_water_cell</Equation>
      <ReferenceList>
        <R alias="K_water_cell" id="1804" />
      </ReferenceList>
    </ExplicitFormula>
    <ExplicitFormula id="1807">
      <Equation>V&gt;0 ? M/V : 0</Equation>
      <ReferenceList>
        <R alias="M" id="1800" />
        <R alias="V" id="1797" />
      </ReferenceList>
    </ExplicitFormula>
    <ExplicitFormula id="1811">
      <Equation>rel_exp_out * AF * f_onto * ProteinContainerVolume</Equation>
      <ReferenceList>
        <R alias="ProteinContainerVolume" id="1795" />
        <R alias="AF" id="152" />
        <R alias="f_onto" id="1809" />
        <R alias="rel_exp_out" id="1810" />
      </ReferenceList>
    </ExplicitFormula>
    <ExplicitFormula id="1813">
      <Equation>rel_exp_norm</Equation>
      <ReferenceList>
        <R alias="rel_exp_norm" id="1812" />
      </ReferenceList>
    </ExplicitFormula>
    <ExplicitFormula id="1816">
      <Equation>V&gt;0 ? M/V : 0</Equation>
      <ReferenceList>
        <R alias="M" id="1808" />
        <R alias="V" id="1797" />
      </ReferenceList>
    </ExplicitFormula>
    <ExplicitFormula id="1817">
      <Equation>f_onto</Equation>
      <ReferenceList>
        <R alias="f_onto" id="165" />
      </ReferenceList>
    </ExplicitFormula>
    <ExplicitFormula id="1819">
      <Equation>V&gt;0 ? M/V : 0</Equation>
      <ReferenceList>
        <R alias="M" id="1808" />
        <R alias="V" id="1797" />
      </ReferenceList>
    </ExplicitFormula>
    <ExplicitFormula id="1823">
      <Equation>rel_exp_out * AF * f_onto * ProteinContainerVolume</Equation>
      <ReferenceList>
        <R alias="ProteinContainerVolume" id="1795" />
        <R alias="AF" id="170" />
        <R alias="f_onto" id="1821" />
        <R alias="rel_exp_out" id="1822" />
      </ReferenceList>
    </ExplicitFormula>
    <ExplicitFormula id="1825">
      <Equation>rel_exp_norm</Equation>
      <ReferenceList>
        <R alias="rel_exp_norm" id="1824" />
      </ReferenceList>
    </ExplicitFormula>
    <ExplicitFormula id="1828">
      <Equation>V&gt;0 ? M/V : 0</Equation>
      <ReferenceList>
        <R alias="M" id="1820" />
        <R alias="V" id="1797" />
      </ReferenceList>
    </ExplicitFormula>
    <ExplicitFormula id="1829">
      <Equation>f_onto</Equation>
      <ReferenceList>
        <R alias="f_onto" id="183" />
      </ReferenceList>
    </ExplicitFormula>
    <ExplicitFormula id="1831">
      <Equation>V&gt;0 ? M/V : 0</Equation>
      <ReferenceList>
        <R alias="M" id="1820" />
        <R alias="V" id="1797" />
      </ReferenceList>
    </ExplicitFormula>
    <ExplicitFormula id="1835">
      <Equation>rel_exp_out * AF * f_onto * ProteinContainerVolume</Equation>
      <ReferenceList>
        <R alias="ProteinContainerVolume" id="1795" />
        <R alias="AF" id="188" />
        <R alias="f_onto" id="1833" />
        <R alias="rel_exp_out" id="1834" />
      </ReferenceList>
    </ExplicitFormula>
    <ExplicitFormula id="1837">
      <Equation>rel_exp_norm</Equation>
      <ReferenceList>
        <R alias="rel_exp_norm" id="1836" />
      </ReferenceList>
    </ExplicitFormula>
    <ExplicitFormula id="1840">
      <Equation>V&gt;0 ? M/V : 0</Equation>
      <ReferenceList>
        <R alias="M" id="1832" />
        <R alias="V" id="1797" />
      </ReferenceList>
    </ExplicitFormula>
    <ExplicitFormula id="1841">
      <Equation>f_onto</Equation>
      <ReferenceList>
        <R alias="f_onto" id="201" />
      </ReferenceList>
    </ExplicitFormula>
    <ExplicitFormula id="1843">
      <Equation>V&gt;0 ? M/V : 0</Equation>
      <ReferenceList>
        <R alias="M" id="1832" />
        <R alias="V" id="1797" />
      </ReferenceList>
    </ExplicitFormula>
    <ExplicitFormula id="1846">
      <Equation>V&gt;0 ? M/V : 0</Equation>
      <ReferenceList>
        <R alias="M" id="1844" />
        <R alias="V" id="1797" />
      </ReferenceList>
    </ExplicitFormula>
    <ExplicitFormula id="1848">
      <Equation>M/TotalDrugMass</Equation>
      <ReferenceList>
        <R alias="M" id="1844" />
        <R alias="TotalDrugMass" id="209" />
      </ReferenceList>
    </ExplicitFormula>
    <ExplicitFormula id="1849">
      <Equation>-(CP * kcat * V * K_water * C / (Km + K_water * C))</Equation>
      <ReferenceList>
        <R alias="V" id="1797" />
        <R alias="CP" id="1815" />
        <R alias="C" id="1801" />
        <R alias="K_water" id="1803" />
        <R alias="kcat" id="211" />
        <R alias="Km" id="212" />
      </ReferenceList>
    </ExplicitFormula>
    <ExplicitFormula id="1850">
      <Equation>CP * kcat * V * K_water * C / (Km + K_water * C)</Equation>
      <ReferenceList>
        <R alias="V" id="1797" />
        <R alias="CP" id="1815" />
        <R alias="C" id="1801" />
        <R alias="K_water" id="1803" />
        <R alias="kcat" id="211" />
        <R alias="Km" id="212" />
      </ReferenceList>
    </ExplicitFormula>
    <ExplicitFormula id="1854">
      <Equation>V&gt;0 ? M/V : 0</Equation>
      <ReferenceList>
        <R alias="M" id="1852" />
        <R alias="V" id="1851" />
      </ReferenceList>
    </ExplicitFormula>
    <ExplicitFormula id="1856">
      <Equation>V&gt;0 ? M/V : 0</Equation>
      <ReferenceList>
        <R alias="M" id="1852" />
        <R alias="V" id="1851" />
      </ReferenceList>
    </ExplicitFormula>
    <ExplicitFormula id="1858">
      <Equation>M/TotalDrugMass</Equation>
      <ReferenceList>
        <R alias="M" id="1852" />
        <R alias="TotalDrugMass" id="209" />
      </ReferenceList>
    </ExplicitFormula>
    <ExplicitFormula id="1860">
      <Equation>C_int * K_water_int</Equation>
      <ReferenceList>
        <R alias="C_int" id="1788" />
        <R alias="K_water_int" id="1790" />
      </ReferenceList>
    </ExplicitFormula>
    <ExplicitFormula id="1862">
      <Equation>C_cell * K_water_cell</Equation>
      <ReferenceList>
        <R alias="C_cell" id="1801" />
        <R alias="K_water_cell" id="1803" />
      </ReferenceList>
    </ExplicitFormula>
    <ExplicitFormula id="1864">
      <Equation>(f_int*C_int+f_cell*C_cell)/(f_int+f_cell)</Equation>
      <ReferenceList>
        <R alias="f_int" id="1619" />
        <R alias="f_cell" id="1618" />
        <R alias="C_cell" id="1801" />
        <R alias="C_int" id="1788" />
      </ReferenceList>
    </ExplicitFormula>
    <ExplicitFormula id="1869">
      <Equation>1.00000000260982</Equation>
    </ExplicitFormula>
    <ExplicitFormula id="1873">
      <Equation>Liquid/V</Equation>
      <ReferenceList>
        <R alias="Liquid" id="1871" />
        <R alias="V" id="1872" />
      </ReferenceList>
    </ExplicitFormula>
    <ExplicitFormula id="1875">
      <Equation>(FillLevel&lt;0.9?1:1/(1+exp((FillLevel-1)/0.01)))</Equation>
      <ReferenceList>
        <R alias="FillLevel" id="1870" />
      </ReferenceList>
    </ExplicitFormula>
    <ExplicitFormula id="1881">
      <Equation>PI*(r1*r1+r1*r2+r2*r2)/3*L</Equation>
      <ReferenceList>
        <R alias="r2" id="1878" />
        <R alias="L" id="1879" />
        <R alias="r1" id="1880" />
      </ReferenceList>
    </ExplicitFormula>
    <ExplicitFormula id="1883">
      <Equation>Volume</Equation>
      <ReferenceList>
        <R alias="Volume" id="1872" />
      </ReferenceList>
    </ExplicitFormula>
    <ExplicitFormula id="1885">
      <Equation>PI*(r1+r2)*L</Equation>
      <ReferenceList>
        <R alias="r2" id="1878" />
        <R alias="L" id="1879" />
        <R alias="r1" id="1880" />
      </ReferenceList>
    </ExplicitFormula>
    <ExplicitFormula id="1889">
      <Equation>SteadyStateFillLevel*V/StomachInflowTime</Equation>
      <ReferenceList>
        <R alias="SteadyStateFillLevel" id="1887" />
        <R alias="StomachInflowTime" id="1888" />
        <R alias="V" id="1872" />
        <R alias="Time" id="0" />
      </ReferenceList>
    </ExplicitFormula>
    <ExplicitFormula id="1892">
      <Equation>pH_fasted</Equation>
      <ReferenceList>
        <R alias="pH_fasted" id="1891" />
      </ReferenceList>
    </ExplicitFormula>
    <ExplicitFormula id="1896">
      <Equation>w*Liquid*FillLevelFlagNext</Equation>
      <ReferenceList>
        <R alias="w" id="1894" />
        <R alias="Liquid" id="1871" />
        <R alias="FillLevelFlagNext" id="1895" />
      </ReferenceList>
    </ExplicitFormula>
    <ExplicitFormula id="1897">
      <Equation>V*SteadyStateFillLevel</Equation>
      <ReferenceList>
        <R alias="SteadyStateFillLevel" id="1887" />
        <R alias="V" id="1872" />
      </ReferenceList>
    </ExplicitFormula>
    <ExplicitFormula id="1898">
      <Equation>OralApplicationsEnabled ? -LT_sto + Inflow*FillLevelFlag : 0</Equation>
      <ReferenceList>
        <R alias="FillLevelFlag" id="1874" />
        <R alias="LT_sto" id="1893" />
        <R alias="Inflow" id="1886" />
        <R alias="OralApplicationsEnabled" id="1867" />
      </ReferenceList>
    </ExplicitFormula>
    <ExplicitFormula id="1900">
      <Equation>1/GET</Equation>
      <ReferenceList>
        <R alias="GET" id="1899" />
      </ReferenceList>
    </ExplicitFormula>
    <ExplicitFormula id="1903">
      <Equation>Area*d</Equation>
      <ReferenceList>
        <R alias="Area" id="1884" />
        <R alias="d" id="1902" />
      </ReferenceList>
    </ExplicitFormula>
    <ExplicitFormula id="1905">
      <Equation>0.490624333333333</Equation>
    </ExplicitFormula>
    <ExplicitFormula id="1906">
      <Equation>0.490624333333333</Equation>
    </ExplicitFormula>
    <ExplicitFormula id="1908">
      <Equation>1.00000002079922</Equation>
    </ExplicitFormula>
    <ExplicitFormula id="1909">
      <Equation>15.0000000391473</Equation>
    </ExplicitFormula>
    <ExplicitFormula id="1911">
      <Equation>0.999999963215789</Equation>
    </ExplicitFormula>
    <ExplicitFormula id="1912">
      <Equation>1.96249</Equation>
    </ExplicitFormula>
    <ExplicitFormula id="1915">
      <Equation>V&gt;0 ? M/V : 0</Equation>
      <ReferenceList>
        <R alias="M" id="1913" />
        <R alias="V" id="1872" />
      </ReferenceList>
    </ExplicitFormula>
    <ExplicitFormula id="1920">
      <Equation>(1-F1)*F2*F3</Equation>
      <ReferenceList>
        <R alias="F1" id="1917" />
        <R alias="F2" id="1918" />
        <R alias="F3" id="1919" />
      </ReferenceList>
    </ExplicitFormula>
    <ExplicitFormula id="1933">
      <Equation>K1+K2/base^(CT0^2)+K3/base^(CT1^2)+K4/base^(CT2^2)+K5/base^max(CT0+CT1;-CT0-CT1)+K6/base^max(CT0+CT2;-CT0-CT2)+K7/base^max(CT1+CT2;-CT1-CT2)+K8/base^max(CT0+CT1+CT2;-CT0-CT1-CT2)</Equation>
      <ReferenceList>
        <R alias="K1" id="1922" />
        <R alias="K2" id="1916" />
        <R alias="K3" id="1923" />
        <R alias="K4" id="1924" />
        <R alias="K5" id="1925" />
        <R alias="K6" id="1926" />
        <R alias="K7" id="1927" />
        <R alias="K8" id="1928" />
        <R alias="CT0" id="1929" />
        <R alias="CT1" id="1930" />
        <R alias="CT2" id="1931" />
        <R alias="base" id="1932" />
      </ReferenceList>
    </ExplicitFormula>
    <ExplicitFormula id="1937">
      <Equation>Solubility * Solubility_pKa_REFpH_Factor / Solubility_pKa_pH_Factor</Equation>
      <ReferenceList>
        <R alias="Solubility_pKa_pH_Factor" id="1921" />
        <R alias="Solubility" id="1935" />
        <R alias="Solubility_pKa_REFpH_Factor" id="1936" />
      </ReferenceList>
    </ExplicitFormula>
    <ExplicitFormula id="1938">
      <Equation>(1-F1)*(1-F2)*(1-F3)</Equation>
      <ReferenceList>
        <R alias="F1" id="1917" />
        <R alias="F2" id="1918" />
        <R alias="F3" id="1919" />
      </ReferenceList>
    </ExplicitFormula>
    <ExplicitFormula id="1939">
      <Equation>F1*(1-F2)*(1-F3)</Equation>
      <ReferenceList>
        <R alias="F1" id="1917" />
        <R alias="F2" id="1918" />
        <R alias="F3" id="1919" />
      </ReferenceList>
    </ExplicitFormula>
    <ExplicitFormula id="1940">
      <Equation>(1-F1)*F2*(1-F3)</Equation>
      <ReferenceList>
        <R alias="F1" id="1917" />
        <R alias="F2" id="1918" />
        <R alias="F3" id="1919" />
      </ReferenceList>
    </ExplicitFormula>
    <ExplicitFormula id="1941">
      <Equation>(1-F1)*(1-F2)*F3</Equation>
      <ReferenceList>
        <R alias="F1" id="1917" />
        <R alias="F2" id="1918" />
        <R alias="F3" id="1919" />
      </ReferenceList>
    </ExplicitFormula>
    <ExplicitFormula id="1942">
      <Equation>F1*(1-F2)*F3</Equation>
      <ReferenceList>
        <R alias="F1" id="1917" />
        <R alias="F2" id="1918" />
        <R alias="F3" id="1919" />
      </ReferenceList>
    </ExplicitFormula>
    <ExplicitFormula id="1943">
      <Equation>F1*F2*F3</Equation>
      <ReferenceList>
        <R alias="F1" id="1917" />
        <R alias="F2" id="1918" />
        <R alias="F3" id="1919" />
      </ReferenceList>
    </ExplicitFormula>
    <ExplicitFormula id="1946">
      <Equation>CT2 != CT_NEUTRAL ?  1/(1+10^(CT2*(pKa_2-pH))) : 1</Equation>
      <ReferenceList>
        <R alias="CT2" id="1931" />
        <R alias="CT_NEUTRAL" id="1944" />
        <R alias="pKa_2" id="1945" />
        <R alias="pH" id="1890" />
      </ReferenceList>
    </ExplicitFormula>
    <ExplicitFormula id="1948">
      <Equation>CT0 != CT_NEUTRAL ?  1/(1+10^(CT0*(pKa_0-pH))) : 1</Equation>
      <ReferenceList>
        <R alias="CT0" id="1929" />
        <R alias="CT_NEUTRAL" id="1944" />
        <R alias="pKa_0" id="1947" />
        <R alias="pH" id="1890" />
      </ReferenceList>
    </ExplicitFormula>
    <ExplicitFormula id="1950">
      <Equation>F1*F2*(1-F3)</Equation>
      <ReferenceList>
        <R alias="F1" id="1917" />
        <R alias="F2" id="1918" />
        <R alias="F3" id="1919" />
      </ReferenceList>
    </ExplicitFormula>
    <ExplicitFormula id="1952">
      <Equation>CT1 != CT_NEUTRAL ?  1/(1+10^(CT1*(pKa_1-pH))) : 1</Equation>
      <ReferenceList>
        <R alias="CT1" id="1930" />
        <R alias="CT_NEUTRAL" id="1944" />
        <R alias="pKa_1" id="1951" />
        <R alias="pH" id="1890" />
      </ReferenceList>
    </ExplicitFormula>
    <ExplicitFormula id="1954">
      <Equation>M/Liquid</Equation>
      <ReferenceList>
        <R alias="M" id="1913" />
        <R alias="Liquid" id="1871" />
      </ReferenceList>
    </ExplicitFormula>
    <ExplicitFormula id="1958">
      <Equation>rel_exp_out * AF * f_onto * ProteinContainerVolume</Equation>
      <ReferenceList>
        <R alias="ProteinContainerVolume" id="1882" />
        <R alias="AF" id="152" />
        <R alias="f_onto" id="1956" />
        <R alias="rel_exp_out" id="1957" />
      </ReferenceList>
    </ExplicitFormula>
    <ExplicitFormula id="1960">
      <Equation>rel_exp_norm</Equation>
      <ReferenceList>
        <R alias="rel_exp_norm" id="1959" />
      </ReferenceList>
    </ExplicitFormula>
    <ExplicitFormula id="1963">
      <Equation>V&gt;0 ? M/V : 0</Equation>
      <ReferenceList>
        <R alias="M" id="1955" />
        <R alias="V" id="1872" />
      </ReferenceList>
    </ExplicitFormula>
    <ExplicitFormula id="1965">
      <Equation>f_onto</Equation>
      <ReferenceList>
        <R alias="f_onto" id="1964" />
      </ReferenceList>
    </ExplicitFormula>
    <ExplicitFormula id="1969">
      <Equation>rel_exp_out * AF * f_onto * ProteinContainerVolume</Equation>
      <ReferenceList>
        <R alias="ProteinContainerVolume" id="1882" />
        <R alias="AF" id="170" />
        <R alias="f_onto" id="1967" />
        <R alias="rel_exp_out" id="1968" />
      </ReferenceList>
    </ExplicitFormula>
    <ExplicitFormula id="1971">
      <Equation>rel_exp_norm</Equation>
      <ReferenceList>
        <R alias="rel_exp_norm" id="1970" />
      </ReferenceList>
    </ExplicitFormula>
    <ExplicitFormula id="1974">
      <Equation>V&gt;0 ? M/V : 0</Equation>
      <ReferenceList>
        <R alias="M" id="1966" />
        <R alias="V" id="1872" />
      </ReferenceList>
    </ExplicitFormula>
    <ExplicitFormula id="1976">
      <Equation>f_onto</Equation>
      <ReferenceList>
        <R alias="f_onto" id="1975" />
      </ReferenceList>
    </ExplicitFormula>
    <ExplicitFormula id="1980">
      <Equation>rel_exp_out * AF * f_onto * ProteinContainerVolume</Equation>
      <ReferenceList>
        <R alias="ProteinContainerVolume" id="1882" />
        <R alias="AF" id="188" />
        <R alias="f_onto" id="1978" />
        <R alias="rel_exp_out" id="1979" />
      </ReferenceList>
    </ExplicitFormula>
    <ExplicitFormula id="1982">
      <Equation>rel_exp_norm</Equation>
      <ReferenceList>
        <R alias="rel_exp_norm" id="1981" />
      </ReferenceList>
    </ExplicitFormula>
    <ExplicitFormula id="1985">
      <Equation>V&gt;0 ? M/V : 0</Equation>
      <ReferenceList>
        <R alias="M" id="1977" />
        <R alias="V" id="1872" />
      </ReferenceList>
    </ExplicitFormula>
    <ExplicitFormula id="1987">
      <Equation>f_onto</Equation>
      <ReferenceList>
        <R alias="f_onto" id="1986" />
      </ReferenceList>
    </ExplicitFormula>
    <ExplicitFormula id="1990">
      <Equation>V&gt;0 ? M/V : 0</Equation>
      <ReferenceList>
        <R alias="M" id="1988" />
        <R alias="V" id="1872" />
      </ReferenceList>
    </ExplicitFormula>
    <ExplicitFormula id="1992">
      <Equation>M/TotalDrugMass</Equation>
      <ReferenceList>
        <R alias="M" id="1988" />
        <R alias="TotalDrugMass" id="209" />
      </ReferenceList>
    </ExplicitFormula>
    <ExplicitFormula id="1993">
      <Equation>-(CP * kcat * V * K_water * C / (Km + K_water * C))</Equation>
      <ReferenceList>
        <R alias="V" id="1872" />
        <R alias="CP" id="1962" />
        <R alias="C" id="1914" />
        <R alias="K_water" id="1949" />
        <R alias="kcat" id="211" />
        <R alias="Km" id="212" />
      </ReferenceList>
    </ExplicitFormula>
    <ExplicitFormula id="1994">
      <Equation>CP * kcat * V * K_water * C / (Km + K_water * C)</Equation>
      <ReferenceList>
        <R alias="V" id="1872" />
        <R alias="CP" id="1962" />
        <R alias="C" id="1914" />
        <R alias="K_water" id="1949" />
        <R alias="kcat" id="211" />
        <R alias="Km" id="212" />
      </ReferenceList>
    </ExplicitFormula>
    <ExplicitFormula id="1999">
      <Equation>PI*(r1*r1+r1*r2+r2*r2)/3*L</Equation>
      <ReferenceList>
        <R alias="r2" id="1996" />
        <R alias="L" id="1997" />
        <R alias="r1" id="1998" />
      </ReferenceList>
    </ExplicitFormula>
    <ExplicitFormula id="2001">
      <Equation>V_Intestine * 0.087</Equation>
      <ReferenceList>
        <R alias="V_Intestine" id="31" />
      </ReferenceList>
    </ExplicitFormula>
    <ExplicitFormula id="2003">
      <Equation>Volume</Equation>
      <ReferenceList>
        <R alias="Volume" id="1995" />
      </ReferenceList>
    </ExplicitFormula>
    <ExplicitFormula id="2006">
      <Equation>V*SteadyStateFillLevel</Equation>
      <ReferenceList>
        <R alias="SteadyStateFillLevel" id="2005" />
        <R alias="V" id="1995" />
      </ReferenceList>
    </ExplicitFormula>
    <ExplicitFormula id="2010">
      <Equation>OralApplicationsEnabled ? LT_sto - LT_duo + Inflow*FillLevelFlag - Outflow*Liquid : 0</Equation>
      <ReferenceList>
        <R alias="Outflow" id="2007" />
        <R alias="FillLevelFlag" id="1895" />
        <R alias="Liquid" id="2004" />
        <R alias="LT_duo" id="2008" />
        <R alias="Inflow" id="2009" />
        <R alias="OralApplicationsEnabled" id="1867" />
        <R alias="LT_sto" id="1893" />
      </ReferenceList>
    </ExplicitFormula>
    <ExplicitFormula id="2013">
      <Equation>L_p0 + Height*L_p1</Equation>
      <ReferenceList>
        <R alias="Height" id="68" />
        <R alias="L_p0" id="2011" />
        <R alias="L_p1" id="2012" />
      </ReferenceList>
    </ExplicitFormula>
    <ExplicitFormula id="2016">
      <Equation>r1_p0 + Height*r1_p1</Equation>
      <ReferenceList>
        <R alias="Height" id="68" />
        <R alias="r1_p0" id="2014" />
        <R alias="r1_p1" id="2015" />
      </ReferenceList>
    </ExplicitFormula>
    <ExplicitFormula id="2020">
      <Equation>LuminalVelocity/SITT_fact</Equation>
      <ReferenceList>
        <R alias="LuminalVelocity" id="2018" />
        <R alias="SITT_fact" id="2019" />
      </ReferenceList>
    </ExplicitFormula>
    <ExplicitFormula id="2022">
      <Equation>PI*(r1+r2)*L</Equation>
      <ReferenceList>
        <R alias="r2" id="1996" />
        <R alias="L" id="1997" />
        <R alias="r1" id="1998" />
      </ReferenceList>
    </ExplicitFormula>
    <ExplicitFormula id="2024">
      <Equation>w*Liquid*FillLevelFlagNext</Equation>
      <ReferenceList>
        <R alias="w" id="2017" />
        <R alias="Liquid" id="2004" />
        <R alias="FillLevelFlagNext" id="2023" />
      </ReferenceList>
    </ExplicitFormula>
    <ExplicitFormula id="2029">
      <Equation>Thickness_p1 + Thickness_p2*(1-exp(Thickness_p3*Height))</Equation>
      <ReferenceList>
        <R alias="Height" id="68" />
        <R alias="Thickness_p1" id="2026" />
        <R alias="Thickness_p2" id="2027" />
        <R alias="Thickness_p3" id="2028" />
      </ReferenceList>
    </ExplicitFormula>
    <ExplicitFormula id="2030">
      <Equation>0.02894*V</Equation>
      <ReferenceList>
        <R alias="V" id="1995" />
      </ReferenceList>
    </ExplicitFormula>
    <ExplicitFormula id="2032">
      <Equation>(FillLevel&lt;0.9?1:1/(1+exp((FillLevel-1)/0.01)))</Equation>
      <ReferenceList>
        <R alias="FillLevel" id="2031" />
      </ReferenceList>
    </ExplicitFormula>
    <ExplicitFormula id="2035">
      <Equation>Ageom*AeffFactor*AeffVariabilityFactor</Equation>
      <ReferenceList>
        <R alias="AeffFactor" id="2034" />
        <R alias="Ageom" id="2021" />
        <R alias="AeffVariabilityFactor" id="1868" />
      </ReferenceList>
    </ExplicitFormula>
    <ExplicitFormula id="2038">
      <Equation>r2_p0 + Height*r2_p1</Equation>
      <ReferenceList>
        <R alias="Height" id="68" />
        <R alias="r2_p0" id="2036" />
        <R alias="r2_p1" id="2037" />
      </ReferenceList>
    </ExplicitFormula>
    <ExplicitFormula id="2039">
      <Equation>(k_p*alpha_p*V_p+inflow-k*alpha*V)/(alpha*V)</Equation>
      <ReferenceList>
        <R alias="alpha" id="2005" />
        <R alias="k" id="2017" />
        <R alias="inflow" id="2009" />
        <R alias="V" id="1995" />
        <R alias="alpha_p" id="1887" />
        <R alias="k_p" id="1894" />
        <R alias="V_p" id="1872" />
      </ReferenceList>
    </ExplicitFormula>
    <ExplicitFormula id="2040">
      <Equation>Liquid/V</Equation>
      <ReferenceList>
        <R alias="Liquid" id="2004" />
        <R alias="V" id="1995" />
      </ReferenceList>
    </ExplicitFormula>
    <ExplicitFormula id="2043">
      <Equation>292.6883</Equation>
    </ExplicitFormula>
    <ExplicitFormula id="2046">
      <Equation>V&gt;0 ? M/V : 0</Equation>
      <ReferenceList>
        <R alias="M" id="2044" />
        <R alias="V" id="1995" />
      </ReferenceList>
    </ExplicitFormula>
    <ExplicitFormula id="2049">
      <Equation>Solubility * Solubility_pKa_REFpH_Factor / Solubility_pKa_pH_Factor</Equation>
      <ReferenceList>
        <R alias="Solubility_pKa_pH_Factor" id="2048" />
        <R alias="Solubility" id="1935" />
        <R alias="Solubility_pKa_REFpH_Factor" id="1936" />
      </ReferenceList>
    </ExplicitFormula>
    <ExplicitFormula id="2058">
      <Equation>K1+K2/base^(CT0^2)+K3/base^(CT1^2)+K4/base^(CT2^2)+K5/base^max(CT0+CT1;-CT0-CT1)+K6/base^max(CT0+CT2;-CT0-CT2)+K7/base^max(CT1+CT2;-CT1-CT2)+K8/base^max(CT0+CT1+CT2;-CT0-CT1-CT2)</Equation>
      <ReferenceList>
        <R alias="K1" id="2050" />
        <R alias="K2" id="2051" />
        <R alias="K3" id="2052" />
        <R alias="K4" id="2053" />
        <R alias="K5" id="2054" />
        <R alias="K6" id="2055" />
        <R alias="K7" id="2056" />
        <R alias="K8" id="2057" />
        <R alias="CT0" id="1929" />
        <R alias="CT1" id="1930" />
        <R alias="CT2" id="1931" />
        <R alias="base" id="1932" />
      </ReferenceList>
    </ExplicitFormula>
    <ExplicitFormula id="2062">
      <Equation>F1*(1-F2)*(1-F3)</Equation>
      <ReferenceList>
        <R alias="F1" id="2059" />
        <R alias="F2" id="2060" />
        <R alias="F3" id="2061" />
      </ReferenceList>
    </ExplicitFormula>
    <ExplicitFormula id="2063">
      <Equation>(1-F1)*F2*(1-F3)</Equation>
      <ReferenceList>
        <R alias="F1" id="2059" />
        <R alias="F2" id="2060" />
        <R alias="F3" id="2061" />
      </ReferenceList>
    </ExplicitFormula>
    <ExplicitFormula id="2064">
      <Equation>CT0 != CT_NEUTRAL ?  1/(1+10^(CT0*(pKa_0-pH))) : 1</Equation>
      <ReferenceList>
        <R alias="CT0" id="1929" />
        <R alias="CT_NEUTRAL" id="1944" />
        <R alias="pKa_0" id="1947" />
        <R alias="pH" id="2041" />
      </ReferenceList>
    </ExplicitFormula>
    <ExplicitFormula id="2065">
      <Equation>(1-F1)*(1-F2)*(1-F3)</Equation>
      <ReferenceList>
        <R alias="F1" id="2059" />
        <R alias="F2" id="2060" />
        <R alias="F3" id="2061" />
      </ReferenceList>
    </ExplicitFormula>
    <ExplicitFormula id="2067">
      <Equation>CT1 != CT_NEUTRAL ?  1/(1+10^(CT1*(pKa_1-pH))) : 1</Equation>
      <ReferenceList>
        <R alias="CT1" id="1930" />
        <R alias="CT_NEUTRAL" id="1944" />
        <R alias="pKa_1" id="1951" />
        <R alias="pH" id="2041" />
      </ReferenceList>
    </ExplicitFormula>
    <ExplicitFormula id="2068">
      <Equation>CT2 != CT_NEUTRAL ?  1/(1+10^(CT2*(pKa_2-pH))) : 1</Equation>
      <ReferenceList>
        <R alias="CT2" id="1931" />
        <R alias="CT_NEUTRAL" id="1944" />
        <R alias="pKa_2" id="1945" />
        <R alias="pH" id="2041" />
      </ReferenceList>
    </ExplicitFormula>
    <ExplicitFormula id="2069">
      <Equation>F1*F2*F3</Equation>
      <ReferenceList>
        <R alias="F1" id="2059" />
        <R alias="F2" id="2060" />
        <R alias="F3" id="2061" />
      </ReferenceList>
    </ExplicitFormula>
    <ExplicitFormula id="2070">
      <Equation>(1-F1)*F2*F3</Equation>
      <ReferenceList>
        <R alias="F1" id="2059" />
        <R alias="F2" id="2060" />
        <R alias="F3" id="2061" />
      </ReferenceList>
    </ExplicitFormula>
    <ExplicitFormula id="2071">
      <Equation>F1*(1-F2)*F3</Equation>
      <ReferenceList>
        <R alias="F1" id="2059" />
        <R alias="F2" id="2060" />
        <R alias="F3" id="2061" />
      </ReferenceList>
    </ExplicitFormula>
    <ExplicitFormula id="2072">
      <Equation>F1*F2*(1-F3)</Equation>
      <ReferenceList>
        <R alias="F1" id="2059" />
        <R alias="F2" id="2060" />
        <R alias="F3" id="2061" />
      </ReferenceList>
    </ExplicitFormula>
    <ExplicitFormula id="2073">
      <Equation>(1-F1)*(1-F2)*F3</Equation>
      <ReferenceList>
        <R alias="F1" id="2059" />
        <R alias="F2" id="2060" />
        <R alias="F3" id="2061" />
      </ReferenceList>
    </ExplicitFormula>
    <ExplicitFormula id="2079">
      <Equation>PassiveRates_para+PassiveRates_trans-(ActiveRates_para+ActiveRates_trans)</Equation>
      <ReferenceList>
        <R alias="ActiveRates_para" id="2075" />
        <R alias="ActiveRates_trans" id="2076" />
        <R alias="PassiveRates_para" id="2077" />
        <R alias="PassiveRates_trans" id="2078" />
      </ReferenceList>
    </ExplicitFormula>
    <ExplicitFormula id="2081">
      <Equation>M/Liquid</Equation>
      <ReferenceList>
        <R alias="M" id="2044" />
        <R alias="Liquid" id="2004" />
      </ReferenceList>
    </ExplicitFormula>
    <ExplicitFormula id="2084">
      <Equation>OralDrugMass&gt;0.0 ?  MassAbsorbed/OralDrugMass : 0</Equation>
      <ReferenceList>
        <R alias="MassAbsorbed" id="2074" />
        <R alias="OralDrugMass" id="2083" />
      </ReferenceList>
    </ExplicitFormula>
    <ExplicitFormula id="2088">
      <Equation>rel_exp_out * AF * f_onto * ProteinContainerVolume</Equation>
      <ReferenceList>
        <R alias="ProteinContainerVolume" id="2002" />
        <R alias="AF" id="152" />
        <R alias="f_onto" id="2086" />
        <R alias="rel_exp_out" id="2087" />
      </ReferenceList>
    </ExplicitFormula>
    <ExplicitFormula id="2090">
      <Equation>rel_exp_norm</Equation>
      <ReferenceList>
        <R alias="rel_exp_norm" id="2089" />
      </ReferenceList>
    </ExplicitFormula>
    <ExplicitFormula id="2093">
      <Equation>V&gt;0 ? M/V : 0</Equation>
      <ReferenceList>
        <R alias="M" id="2085" />
        <R alias="V" id="1995" />
      </ReferenceList>
    </ExplicitFormula>
    <ExplicitFormula id="2094">
      <Equation>f_onto</Equation>
      <ReferenceList>
        <R alias="f_onto" id="1964" />
      </ReferenceList>
    </ExplicitFormula>
    <ExplicitFormula id="2098">
      <Equation>rel_exp_out * AF * f_onto * ProteinContainerVolume</Equation>
      <ReferenceList>
        <R alias="ProteinContainerVolume" id="2002" />
        <R alias="AF" id="170" />
        <R alias="f_onto" id="2096" />
        <R alias="rel_exp_out" id="2097" />
      </ReferenceList>
    </ExplicitFormula>
    <ExplicitFormula id="2100">
      <Equation>rel_exp_norm</Equation>
      <ReferenceList>
        <R alias="rel_exp_norm" id="2099" />
      </ReferenceList>
    </ExplicitFormula>
    <ExplicitFormula id="2103">
      <Equation>V&gt;0 ? M/V : 0</Equation>
      <ReferenceList>
        <R alias="M" id="2095" />
        <R alias="V" id="1995" />
      </ReferenceList>
    </ExplicitFormula>
    <ExplicitFormula id="2104">
      <Equation>f_onto</Equation>
      <ReferenceList>
        <R alias="f_onto" id="1975" />
      </ReferenceList>
    </ExplicitFormula>
    <ExplicitFormula id="2108">
      <Equation>rel_exp_out * AF * f_onto * ProteinContainerVolume</Equation>
      <ReferenceList>
        <R alias="ProteinContainerVolume" id="2002" />
        <R alias="AF" id="188" />
        <R alias="f_onto" id="2106" />
        <R alias="rel_exp_out" id="2107" />
      </ReferenceList>
    </ExplicitFormula>
    <ExplicitFormula id="2110">
      <Equation>rel_exp_norm</Equation>
      <ReferenceList>
        <R alias="rel_exp_norm" id="2109" />
      </ReferenceList>
    </ExplicitFormula>
    <ExplicitFormula id="2113">
      <Equation>V&gt;0 ? M/V : 0</Equation>
      <ReferenceList>
        <R alias="M" id="2105" />
        <R alias="V" id="1995" />
      </ReferenceList>
    </ExplicitFormula>
    <ExplicitFormula id="2114">
      <Equation>f_onto</Equation>
      <ReferenceList>
        <R alias="f_onto" id="1986" />
      </ReferenceList>
    </ExplicitFormula>
    <ExplicitFormula id="2117">
      <Equation>V&gt;0 ? M/V : 0</Equation>
      <ReferenceList>
        <R alias="M" id="2115" />
        <R alias="V" id="1995" />
      </ReferenceList>
    </ExplicitFormula>
    <ExplicitFormula id="2119">
      <Equation>M/TotalDrugMass</Equation>
      <ReferenceList>
        <R alias="M" id="2115" />
        <R alias="TotalDrugMass" id="209" />
      </ReferenceList>
    </ExplicitFormula>
    <ExplicitFormula id="2120">
      <Equation>-(CP * kcat * V * K_water * C / (Km + K_water * C))</Equation>
      <ReferenceList>
        <R alias="V" id="1995" />
        <R alias="CP" id="2092" />
        <R alias="C" id="2045" />
        <R alias="K_water" id="2066" />
        <R alias="kcat" id="211" />
        <R alias="Km" id="212" />
      </ReferenceList>
    </ExplicitFormula>
    <ExplicitFormula id="2121">
      <Equation>CP * kcat * V * K_water * C / (Km + K_water * C)</Equation>
      <ReferenceList>
        <R alias="V" id="1995" />
        <R alias="CP" id="2092" />
        <R alias="C" id="2045" />
        <R alias="K_water" id="2066" />
        <R alias="kcat" id="211" />
        <R alias="Km" id="212" />
      </ReferenceList>
    </ExplicitFormula>
    <ExplicitFormula id="2125">
      <Equation>r1_p0 + Height*r1_p1</Equation>
      <ReferenceList>
        <R alias="Height" id="68" />
        <R alias="r1_p0" id="2123" />
        <R alias="r1_p1" id="2124" />
      </ReferenceList>
    </ExplicitFormula>
    <ExplicitFormula id="2131">
      <Equation>(k_p*alpha_p*V_p+inflow-k*alpha*V)/(alpha*V)</Equation>
      <ReferenceList>
        <R alias="alpha" id="2127" />
        <R alias="k" id="2128" />
        <R alias="inflow" id="2129" />
        <R alias="V" id="2130" />
        <R alias="alpha_p" id="2005" />
        <R alias="k_p" id="2017" />
        <R alias="V_p" id="1995" />
      </ReferenceList>
    </ExplicitFormula>
    <ExplicitFormula id="2135">
      <Equation>r2_p0 + Height*r2_p1</Equation>
      <ReferenceList>
        <R alias="Height" id="68" />
        <R alias="r2_p0" id="2133" />
        <R alias="r2_p1" id="2134" />
      </ReferenceList>
    </ExplicitFormula>
    <ExplicitFormula id="2139">
      <Equation>Ageom*AeffFactor*AeffVariabilityFactor</Equation>
      <ReferenceList>
        <R alias="AeffFactor" id="2137" />
        <R alias="Ageom" id="2138" />
        <R alias="AeffVariabilityFactor" id="1868" />
      </ReferenceList>
    </ExplicitFormula>
    <ExplicitFormula id="2141">
      <Equation>(FillLevel&lt;0.9?1:1/(1+exp((FillLevel-1)/0.01)))</Equation>
      <ReferenceList>
        <R alias="FillLevel" id="2140" />
      </ReferenceList>
    </ExplicitFormula>
    <ExplicitFormula id="2143">
      <Equation>Liquid/V</Equation>
      <ReferenceList>
        <R alias="Liquid" id="2142" />
        <R alias="V" id="2130" />
      </ReferenceList>
    </ExplicitFormula>
    <ExplicitFormula id="2145">
      <Equation>PI*(r1+r2)*L</Equation>
      <ReferenceList>
        <R alias="r2" id="2132" />
        <R alias="L" id="2144" />
        <R alias="r1" id="2122" />
      </ReferenceList>
    </ExplicitFormula>
    <ExplicitFormula id="2147">
      <Equation>LuminalVelocity/SITT_fact</Equation>
      <ReferenceList>
        <R alias="LuminalVelocity" id="2146" />
        <R alias="SITT_fact" id="2019" />
      </ReferenceList>
    </ExplicitFormula>
    <ExplicitFormula id="2150">
      <Equation>L_p0 + Height*L_p1</Equation>
      <ReferenceList>
        <R alias="Height" id="68" />
        <R alias="L_p0" id="2148" />
        <R alias="L_p1" id="2149" />
      </ReferenceList>
    </ExplicitFormula>
    <ExplicitFormula id="2153">
      <Equation>w*Liquid*FillLevelFlagNext</Equation>
      <ReferenceList>
        <R alias="w" id="2128" />
        <R alias="Liquid" id="2142" />
        <R alias="FillLevelFlagNext" id="2152" />
      </ReferenceList>
    </ExplicitFormula>
    <ExplicitFormula id="2154">
      <Equation>0.0031572*V</Equation>
      <ReferenceList>
        <R alias="V" id="2130" />
      </ReferenceList>
    </ExplicitFormula>
    <ExplicitFormula id="2159">
      <Equation>Thickness_p1 + Thickness_p2*(1-exp(Thickness_p3*Height))</Equation>
      <ReferenceList>
        <R alias="Height" id="68" />
        <R alias="Thickness_p1" id="2156" />
        <R alias="Thickness_p2" id="2157" />
        <R alias="Thickness_p3" id="2158" />
      </ReferenceList>
    </ExplicitFormula>
    <ExplicitFormula id="2160">
      <Equation>PI*(r1*r1+r1*r2+r2*r2)/3*L</Equation>
      <ReferenceList>
        <R alias="r2" id="2132" />
        <R alias="L" id="2144" />
        <R alias="r1" id="2122" />
      </ReferenceList>
    </ExplicitFormula>
    <ExplicitFormula id="2162">
      <Equation>V_Intestine * 0.249</Equation>
      <ReferenceList>
        <R alias="V_Intestine" id="31" />
      </ReferenceList>
    </ExplicitFormula>
    <ExplicitFormula id="2164">
      <Equation>Volume</Equation>
      <ReferenceList>
        <R alias="Volume" id="2130" />
      </ReferenceList>
    </ExplicitFormula>
    <ExplicitFormula id="2165">
      <Equation>V*SteadyStateFillLevel</Equation>
      <ReferenceList>
        <R alias="SteadyStateFillLevel" id="2127" />
        <R alias="V" id="2130" />
      </ReferenceList>
    </ExplicitFormula>
    <ExplicitFormula id="2166">
      <Equation>OralApplicationsEnabled ? LT_duo - LT_uje + Inflow*FillLevelFlag - Outflow*Liquid : 0</Equation>
      <ReferenceList>
        <R alias="Outflow" id="2126" />
        <R alias="FillLevelFlag" id="2023" />
        <R alias="Liquid" id="2142" />
        <R alias="LT_uje" id="2151" />
        <R alias="Inflow" id="2129" />
        <R alias="LT_duo" id="2008" />
        <R alias="OralApplicationsEnabled" id="1867" />
      </ReferenceList>
    </ExplicitFormula>
    <ExplicitFormula id="2169">
      <Equation>447.9877</Equation>
    </ExplicitFormula>
    <ExplicitFormula id="2172">
      <Equation>V&gt;0 ? M/V : 0</Equation>
      <ReferenceList>
        <R alias="M" id="2170" />
        <R alias="V" id="2130" />
      </ReferenceList>
    </ExplicitFormula>
    <ExplicitFormula id="2182">
      <Equation>K1+K2/base^(CT0^2)+K3/base^(CT1^2)+K4/base^(CT2^2)+K5/base^max(CT0+CT1;-CT0-CT1)+K6/base^max(CT0+CT2;-CT0-CT2)+K7/base^max(CT1+CT2;-CT1-CT2)+K8/base^max(CT0+CT1+CT2;-CT0-CT1-CT2)</Equation>
      <ReferenceList>
        <R alias="K1" id="2174" />
        <R alias="K2" id="2175" />
        <R alias="K3" id="2176" />
        <R alias="K4" id="2177" />
        <R alias="K5" id="2178" />
        <R alias="K6" id="2179" />
        <R alias="K7" id="2180" />
        <R alias="K8" id="2181" />
        <R alias="CT0" id="1929" />
        <R alias="CT1" id="1930" />
        <R alias="CT2" id="1931" />
        <R alias="base" id="1932" />
      </ReferenceList>
    </ExplicitFormula>
    <ExplicitFormula id="2184">
      <Equation>Solubility * Solubility_pKa_REFpH_Factor / Solubility_pKa_pH_Factor</Equation>
      <ReferenceList>
        <R alias="Solubility_pKa_pH_Factor" id="2173" />
        <R alias="Solubility" id="1935" />
        <R alias="Solubility_pKa_REFpH_Factor" id="1936" />
      </ReferenceList>
    </ExplicitFormula>
    <ExplicitFormula id="2188">
      <Equation>(1-F1)*(1-F2)*(1-F3)</Equation>
      <ReferenceList>
        <R alias="F1" id="2185" />
        <R alias="F2" id="2186" />
        <R alias="F3" id="2187" />
      </ReferenceList>
    </ExplicitFormula>
    <ExplicitFormula id="2189">
      <Equation>F1*(1-F2)*(1-F3)</Equation>
      <ReferenceList>
        <R alias="F1" id="2185" />
        <R alias="F2" id="2186" />
        <R alias="F3" id="2187" />
      </ReferenceList>
    </ExplicitFormula>
    <ExplicitFormula id="2190">
      <Equation>(1-F1)*F2*(1-F3)</Equation>
      <ReferenceList>
        <R alias="F1" id="2185" />
        <R alias="F2" id="2186" />
        <R alias="F3" id="2187" />
      </ReferenceList>
    </ExplicitFormula>
    <ExplicitFormula id="2191">
      <Equation>(1-F1)*(1-F2)*F3</Equation>
      <ReferenceList>
        <R alias="F1" id="2185" />
        <R alias="F2" id="2186" />
        <R alias="F3" id="2187" />
      </ReferenceList>
    </ExplicitFormula>
    <ExplicitFormula id="2192">
      <Equation>F1*(1-F2)*F3</Equation>
      <ReferenceList>
        <R alias="F1" id="2185" />
        <R alias="F2" id="2186" />
        <R alias="F3" id="2187" />
      </ReferenceList>
    </ExplicitFormula>
    <ExplicitFormula id="2193">
      <Equation>(1-F1)*F2*F3</Equation>
      <ReferenceList>
        <R alias="F1" id="2185" />
        <R alias="F2" id="2186" />
        <R alias="F3" id="2187" />
      </ReferenceList>
    </ExplicitFormula>
    <ExplicitFormula id="2194">
      <Equation>CT2 != CT_NEUTRAL ?  1/(1+10^(CT2*(pKa_2-pH))) : 1</Equation>
      <ReferenceList>
        <R alias="CT2" id="1931" />
        <R alias="CT_NEUTRAL" id="1944" />
        <R alias="pKa_2" id="1945" />
        <R alias="pH" id="2167" />
      </ReferenceList>
    </ExplicitFormula>
    <ExplicitFormula id="2195">
      <Equation>CT1 != CT_NEUTRAL ?  1/(1+10^(CT1*(pKa_1-pH))) : 1</Equation>
      <ReferenceList>
        <R alias="CT1" id="1930" />
        <R alias="CT_NEUTRAL" id="1944" />
        <R alias="pKa_1" id="1951" />
        <R alias="pH" id="2167" />
      </ReferenceList>
    </ExplicitFormula>
    <ExplicitFormula id="2196">
      <Equation>CT0 != CT_NEUTRAL ?  1/(1+10^(CT0*(pKa_0-pH))) : 1</Equation>
      <ReferenceList>
        <R alias="CT0" id="1929" />
        <R alias="CT_NEUTRAL" id="1944" />
        <R alias="pKa_0" id="1947" />
        <R alias="pH" id="2167" />
      </ReferenceList>
    </ExplicitFormula>
    <ExplicitFormula id="2203">
      <Equation>PassiveRates_para+PassiveRates_trans-(ActiveRates_para+ActiveRates_trans)</Equation>
      <ReferenceList>
        <R alias="ActiveRates_para" id="2199" />
        <R alias="ActiveRates_trans" id="2200" />
        <R alias="PassiveRates_para" id="2201" />
        <R alias="PassiveRates_trans" id="2202" />
      </ReferenceList>
    </ExplicitFormula>
    <ExplicitFormula id="2204">
      <Equation>F1*F2*(1-F3)</Equation>
      <ReferenceList>
        <R alias="F1" id="2185" />
        <R alias="F2" id="2186" />
        <R alias="F3" id="2187" />
      </ReferenceList>
    </ExplicitFormula>
    <ExplicitFormula id="2205">
      <Equation>F1*F2*F3</Equation>
      <ReferenceList>
        <R alias="F1" id="2185" />
        <R alias="F2" id="2186" />
        <R alias="F3" id="2187" />
      </ReferenceList>
    </ExplicitFormula>
    <ExplicitFormula id="2207">
      <Equation>M/Liquid</Equation>
      <ReferenceList>
        <R alias="M" id="2170" />
        <R alias="Liquid" id="2142" />
      </ReferenceList>
    </ExplicitFormula>
    <ExplicitFormula id="2209">
      <Equation>OralDrugMass&gt;0.0 ?  MassAbsorbed/OralDrugMass : 0</Equation>
      <ReferenceList>
        <R alias="MassAbsorbed" id="2198" />
        <R alias="OralDrugMass" id="2083" />
      </ReferenceList>
    </ExplicitFormula>
    <ExplicitFormula id="2213">
      <Equation>rel_exp_out * AF * f_onto * ProteinContainerVolume</Equation>
      <ReferenceList>
        <R alias="ProteinContainerVolume" id="2163" />
        <R alias="AF" id="152" />
        <R alias="f_onto" id="2211" />
        <R alias="rel_exp_out" id="2212" />
      </ReferenceList>
    </ExplicitFormula>
    <ExplicitFormula id="2215">
      <Equation>rel_exp_norm</Equation>
      <ReferenceList>
        <R alias="rel_exp_norm" id="2214" />
      </ReferenceList>
    </ExplicitFormula>
    <ExplicitFormula id="2218">
      <Equation>V&gt;0 ? M/V : 0</Equation>
      <ReferenceList>
        <R alias="M" id="2210" />
        <R alias="V" id="2130" />
      </ReferenceList>
    </ExplicitFormula>
    <ExplicitFormula id="2219">
      <Equation>f_onto</Equation>
      <ReferenceList>
        <R alias="f_onto" id="1964" />
      </ReferenceList>
    </ExplicitFormula>
    <ExplicitFormula id="2223">
      <Equation>rel_exp_out * AF * f_onto * ProteinContainerVolume</Equation>
      <ReferenceList>
        <R alias="ProteinContainerVolume" id="2163" />
        <R alias="AF" id="170" />
        <R alias="f_onto" id="2221" />
        <R alias="rel_exp_out" id="2222" />
      </ReferenceList>
    </ExplicitFormula>
    <ExplicitFormula id="2225">
      <Equation>rel_exp_norm</Equation>
      <ReferenceList>
        <R alias="rel_exp_norm" id="2224" />
      </ReferenceList>
    </ExplicitFormula>
    <ExplicitFormula id="2228">
      <Equation>V&gt;0 ? M/V : 0</Equation>
      <ReferenceList>
        <R alias="M" id="2220" />
        <R alias="V" id="2130" />
      </ReferenceList>
    </ExplicitFormula>
    <ExplicitFormula id="2229">
      <Equation>f_onto</Equation>
      <ReferenceList>
        <R alias="f_onto" id="1975" />
      </ReferenceList>
    </ExplicitFormula>
    <ExplicitFormula id="2233">
      <Equation>rel_exp_out * AF * f_onto * ProteinContainerVolume</Equation>
      <ReferenceList>
        <R alias="ProteinContainerVolume" id="2163" />
        <R alias="AF" id="188" />
        <R alias="f_onto" id="2231" />
        <R alias="rel_exp_out" id="2232" />
      </ReferenceList>
    </ExplicitFormula>
    <ExplicitFormula id="2235">
      <Equation>rel_exp_norm</Equation>
      <ReferenceList>
        <R alias="rel_exp_norm" id="2234" />
      </ReferenceList>
    </ExplicitFormula>
    <ExplicitFormula id="2238">
      <Equation>V&gt;0 ? M/V : 0</Equation>
      <ReferenceList>
        <R alias="M" id="2230" />
        <R alias="V" id="2130" />
      </ReferenceList>
    </ExplicitFormula>
    <ExplicitFormula id="2239">
      <Equation>f_onto</Equation>
      <ReferenceList>
        <R alias="f_onto" id="1986" />
      </ReferenceList>
    </ExplicitFormula>
    <ExplicitFormula id="2242">
      <Equation>V&gt;0 ? M/V : 0</Equation>
      <ReferenceList>
        <R alias="M" id="2240" />
        <R alias="V" id="2130" />
      </ReferenceList>
    </ExplicitFormula>
    <ExplicitFormula id="2244">
      <Equation>M/TotalDrugMass</Equation>
      <ReferenceList>
        <R alias="M" id="2240" />
        <R alias="TotalDrugMass" id="209" />
      </ReferenceList>
    </ExplicitFormula>
    <ExplicitFormula id="2245">
      <Equation>-(CP * kcat * V * K_water * C / (Km + K_water * C))</Equation>
      <ReferenceList>
        <R alias="V" id="2130" />
        <R alias="CP" id="2217" />
        <R alias="C" id="2171" />
        <R alias="K_water" id="2197" />
        <R alias="kcat" id="211" />
        <R alias="Km" id="212" />
      </ReferenceList>
    </ExplicitFormula>
    <ExplicitFormula id="2246">
      <Equation>CP * kcat * V * K_water * C / (Km + K_water * C)</Equation>
      <ReferenceList>
        <R alias="V" id="2130" />
        <R alias="CP" id="2217" />
        <R alias="C" id="2171" />
        <R alias="K_water" id="2197" />
        <R alias="kcat" id="211" />
        <R alias="Km" id="212" />
      </ReferenceList>
    </ExplicitFormula>
    <ExplicitFormula id="2249">
      <Equation>Volume</Equation>
      <ReferenceList>
        <R alias="Volume" id="2248" />
      </ReferenceList>
    </ExplicitFormula>
    <ExplicitFormula id="2252">
      <Equation>LuminalVelocity/SITT_fact</Equation>
      <ReferenceList>
        <R alias="LuminalVelocity" id="2251" />
        <R alias="SITT_fact" id="2019" />
      </ReferenceList>
    </ExplicitFormula>
    <ExplicitFormula id="2256">
      <Equation>L_p0 + Height*L_p1</Equation>
      <ReferenceList>
        <R alias="Height" id="68" />
        <R alias="L_p0" id="2254" />
        <R alias="L_p1" id="2255" />
      </ReferenceList>
    </ExplicitFormula>
    <ExplicitFormula id="2259">
      <Equation>V*SteadyStateFillLevel</Equation>
      <ReferenceList>
        <R alias="SteadyStateFillLevel" id="2258" />
        <R alias="V" id="2248" />
      </ReferenceList>
    </ExplicitFormula>
    <ExplicitFormula id="2263">
      <Equation>OralApplicationsEnabled ? LT_uje - LT_lje + Inflow*FillLevelFlag - Outflow*Liquid : 0</Equation>
      <ReferenceList>
        <R alias="Outflow" id="2260" />
        <R alias="FillLevelFlag" id="2152" />
        <R alias="Liquid" id="2257" />
        <R alias="LT_lje" id="2261" />
        <R alias="Inflow" id="2262" />
        <R alias="LT_uje" id="2151" />
        <R alias="OralApplicationsEnabled" id="1867" />
      </ReferenceList>
    </ExplicitFormula>
    <ExplicitFormula id="2265">
      <Equation>w*Liquid*FillLevelFlagNext</Equation>
      <ReferenceList>
        <R alias="w" id="2250" />
        <R alias="Liquid" id="2257" />
        <R alias="FillLevelFlagNext" id="2264" />
      </ReferenceList>
    </ExplicitFormula>
    <ExplicitFormula id="2269">
      <Equation>r1_p0 + Height*r1_p1</Equation>
      <ReferenceList>
        <R alias="Height" id="68" />
        <R alias="r1_p0" id="2267" />
        <R alias="r1_p1" id="2268" />
      </ReferenceList>
    </ExplicitFormula>
    <ExplicitFormula id="2270">
      <Equation>0.0025102*V</Equation>
      <ReferenceList>
        <R alias="V" id="2248" />
      </ReferenceList>
    </ExplicitFormula>
    <ExplicitFormula id="2275">
      <Equation>Thickness_p1 + Thickness_p2*(1-exp(Thickness_p3*Height))</Equation>
      <ReferenceList>
        <R alias="Height" id="68" />
        <R alias="Thickness_p1" id="2272" />
        <R alias="Thickness_p2" id="2273" />
        <R alias="Thickness_p3" id="2274" />
      </ReferenceList>
    </ExplicitFormula>
    <ExplicitFormula id="2277">
      <Equation>PI*(r1*r1+r1*r2+r2*r2)/3*L</Equation>
      <ReferenceList>
        <R alias="r2" id="2276" />
        <R alias="L" id="2253" />
        <R alias="r1" id="2266" />
      </ReferenceList>
    </ExplicitFormula>
    <ExplicitFormula id="2279">
      <Equation>Liquid/V</Equation>
      <ReferenceList>
        <R alias="Liquid" id="2257" />
        <R alias="V" id="2248" />
      </ReferenceList>
    </ExplicitFormula>
    <ExplicitFormula id="2281">
      <Equation>V_Intestine * 0.184</Equation>
      <ReferenceList>
        <R alias="V_Intestine" id="31" />
      </ReferenceList>
    </ExplicitFormula>
    <ExplicitFormula id="2282">
      <Equation>(FillLevel&lt;0.9?1:1/(1+exp((FillLevel-1)/0.01)))</Equation>
      <ReferenceList>
        <R alias="FillLevel" id="2278" />
      </ReferenceList>
    </ExplicitFormula>
    <ExplicitFormula id="2284">
      <Equation>PI*(r1+r2)*L</Equation>
      <ReferenceList>
        <R alias="r2" id="2276" />
        <R alias="L" id="2253" />
        <R alias="r1" id="2266" />
      </ReferenceList>
    </ExplicitFormula>
    <ExplicitFormula id="2285">
      <Equation>(k_p*alpha_p*V_p+inflow-k*alpha*V)/(alpha*V)</Equation>
      <ReferenceList>
        <R alias="alpha" id="2258" />
        <R alias="k" id="2250" />
        <R alias="inflow" id="2262" />
        <R alias="V" id="2248" />
        <R alias="alpha_p" id="2127" />
        <R alias="k_p" id="2128" />
        <R alias="V_p" id="2130" />
      </ReferenceList>
    </ExplicitFormula>
    <ExplicitFormula id="2288">
      <Equation>r2_p0 + Height*r2_p1</Equation>
      <ReferenceList>
        <R alias="Height" id="68" />
        <R alias="r2_p0" id="2286" />
        <R alias="r2_p1" id="2287" />
      </ReferenceList>
    </ExplicitFormula>
    <ExplicitFormula id="2291">
      <Equation>Ageom*AeffFactor*AeffVariabilityFactor</Equation>
      <ReferenceList>
        <R alias="AeffFactor" id="2290" />
        <R alias="Ageom" id="2283" />
        <R alias="AeffVariabilityFactor" id="1868" />
      </ReferenceList>
    </ExplicitFormula>
    <ExplicitFormula id="2294">
      <Equation>372.9358</Equation>
    </ExplicitFormula>
    <ExplicitFormula id="2297">
      <Equation>V&gt;0 ? M/V : 0</Equation>
      <ReferenceList>
        <R alias="M" id="2295" />
        <R alias="V" id="2248" />
      </ReferenceList>
    </ExplicitFormula>
    <ExplicitFormula id="2307">
      <Equation>K1+K2/base^(CT0^2)+K3/base^(CT1^2)+K4/base^(CT2^2)+K5/base^max(CT0+CT1;-CT0-CT1)+K6/base^max(CT0+CT2;-CT0-CT2)+K7/base^max(CT1+CT2;-CT1-CT2)+K8/base^max(CT0+CT1+CT2;-CT0-CT1-CT2)</Equation>
      <ReferenceList>
        <R alias="K1" id="2299" />
        <R alias="K2" id="2300" />
        <R alias="K3" id="2301" />
        <R alias="K4" id="2302" />
        <R alias="K5" id="2303" />
        <R alias="K6" id="2304" />
        <R alias="K7" id="2305" />
        <R alias="K8" id="2306" />
        <R alias="CT0" id="1929" />
        <R alias="CT1" id="1930" />
        <R alias="CT2" id="1931" />
        <R alias="base" id="1932" />
      </ReferenceList>
    </ExplicitFormula>
    <ExplicitFormula id="2311">
      <Equation>(1-F1)*F2*F3</Equation>
      <ReferenceList>
        <R alias="F1" id="2308" />
        <R alias="F2" id="2309" />
        <R alias="F3" id="2310" />
      </ReferenceList>
    </ExplicitFormula>
    <ExplicitFormula id="2317">
      <Equation>PassiveRates_para+PassiveRates_trans-(ActiveRates_para+ActiveRates_trans)</Equation>
      <ReferenceList>
        <R alias="ActiveRates_para" id="2313" />
        <R alias="ActiveRates_trans" id="2314" />
        <R alias="PassiveRates_para" id="2315" />
        <R alias="PassiveRates_trans" id="2316" />
      </ReferenceList>
    </ExplicitFormula>
    <ExplicitFormula id="2319">
      <Equation>CT0 != CT_NEUTRAL ?  1/(1+10^(CT0*(pKa_0-pH))) : 1</Equation>
      <ReferenceList>
        <R alias="CT0" id="1929" />
        <R alias="CT_NEUTRAL" id="1944" />
        <R alias="pKa_0" id="1947" />
        <R alias="pH" id="2292" />
      </ReferenceList>
    </ExplicitFormula>
    <ExplicitFormula id="2320">
      <Equation>CT1 != CT_NEUTRAL ?  1/(1+10^(CT1*(pKa_1-pH))) : 1</Equation>
      <ReferenceList>
        <R alias="CT1" id="1930" />
        <R alias="CT_NEUTRAL" id="1944" />
        <R alias="pKa_1" id="1951" />
        <R alias="pH" id="2292" />
      </ReferenceList>
    </ExplicitFormula>
    <ExplicitFormula id="2321">
      <Equation>F1*F2*F3</Equation>
      <ReferenceList>
        <R alias="F1" id="2308" />
        <R alias="F2" id="2309" />
        <R alias="F3" id="2310" />
      </ReferenceList>
    </ExplicitFormula>
    <ExplicitFormula id="2322">
      <Equation>F1*(1-F2)*F3</Equation>
      <ReferenceList>
        <R alias="F1" id="2308" />
        <R alias="F2" id="2309" />
        <R alias="F3" id="2310" />
      </ReferenceList>
    </ExplicitFormula>
    <ExplicitFormula id="2323">
      <Equation>F1*F2*(1-F3)</Equation>
      <ReferenceList>
        <R alias="F1" id="2308" />
        <R alias="F2" id="2309" />
        <R alias="F3" id="2310" />
      </ReferenceList>
    </ExplicitFormula>
    <ExplicitFormula id="2324">
      <Equation>(1-F1)*(1-F2)*F3</Equation>
      <ReferenceList>
        <R alias="F1" id="2308" />
        <R alias="F2" id="2309" />
        <R alias="F3" id="2310" />
      </ReferenceList>
    </ExplicitFormula>
    <ExplicitFormula id="2325">
      <Equation>(1-F1)*F2*(1-F3)</Equation>
      <ReferenceList>
        <R alias="F1" id="2308" />
        <R alias="F2" id="2309" />
        <R alias="F3" id="2310" />
      </ReferenceList>
    </ExplicitFormula>
    <ExplicitFormula id="2326">
      <Equation>F1*(1-F2)*(1-F3)</Equation>
      <ReferenceList>
        <R alias="F1" id="2308" />
        <R alias="F2" id="2309" />
        <R alias="F3" id="2310" />
      </ReferenceList>
    </ExplicitFormula>
    <ExplicitFormula id="2327">
      <Equation>(1-F1)*(1-F2)*(1-F3)</Equation>
      <ReferenceList>
        <R alias="F1" id="2308" />
        <R alias="F2" id="2309" />
        <R alias="F3" id="2310" />
      </ReferenceList>
    </ExplicitFormula>
    <ExplicitFormula id="2329">
      <Equation>Solubility * Solubility_pKa_REFpH_Factor / Solubility_pKa_pH_Factor</Equation>
      <ReferenceList>
        <R alias="Solubility_pKa_pH_Factor" id="2298" />
        <R alias="Solubility" id="1935" />
        <R alias="Solubility_pKa_REFpH_Factor" id="1936" />
      </ReferenceList>
    </ExplicitFormula>
    <ExplicitFormula id="2330">
      <Equation>CT2 != CT_NEUTRAL ?  1/(1+10^(CT2*(pKa_2-pH))) : 1</Equation>
      <ReferenceList>
        <R alias="CT2" id="1931" />
        <R alias="CT_NEUTRAL" id="1944" />
        <R alias="pKa_2" id="1945" />
        <R alias="pH" id="2292" />
      </ReferenceList>
    </ExplicitFormula>
    <ExplicitFormula id="2332">
      <Equation>M/Liquid</Equation>
      <ReferenceList>
        <R alias="M" id="2295" />
        <R alias="Liquid" id="2257" />
      </ReferenceList>
    </ExplicitFormula>
    <ExplicitFormula id="2334">
      <Equation>OralDrugMass&gt;0.0 ?  MassAbsorbed/OralDrugMass : 0</Equation>
      <ReferenceList>
        <R alias="MassAbsorbed" id="2312" />
        <R alias="OralDrugMass" id="2083" />
      </ReferenceList>
    </ExplicitFormula>
    <ExplicitFormula id="2338">
      <Equation>rel_exp_out * AF * f_onto * ProteinContainerVolume</Equation>
      <ReferenceList>
        <R alias="ProteinContainerVolume" id="2247" />
        <R alias="AF" id="152" />
        <R alias="f_onto" id="2336" />
        <R alias="rel_exp_out" id="2337" />
      </ReferenceList>
    </ExplicitFormula>
    <ExplicitFormula id="2340">
      <Equation>rel_exp_norm</Equation>
      <ReferenceList>
        <R alias="rel_exp_norm" id="2339" />
      </ReferenceList>
    </ExplicitFormula>
    <ExplicitFormula id="2343">
      <Equation>V&gt;0 ? M/V : 0</Equation>
      <ReferenceList>
        <R alias="M" id="2335" />
        <R alias="V" id="2248" />
      </ReferenceList>
    </ExplicitFormula>
    <ExplicitFormula id="2344">
      <Equation>f_onto</Equation>
      <ReferenceList>
        <R alias="f_onto" id="1964" />
      </ReferenceList>
    </ExplicitFormula>
    <ExplicitFormula id="2348">
      <Equation>rel_exp_out * AF * f_onto * ProteinContainerVolume</Equation>
      <ReferenceList>
        <R alias="ProteinContainerVolume" id="2247" />
        <R alias="AF" id="170" />
        <R alias="f_onto" id="2346" />
        <R alias="rel_exp_out" id="2347" />
      </ReferenceList>
    </ExplicitFormula>
    <ExplicitFormula id="2350">
      <Equation>rel_exp_norm</Equation>
      <ReferenceList>
        <R alias="rel_exp_norm" id="2349" />
      </ReferenceList>
    </ExplicitFormula>
    <ExplicitFormula id="2353">
      <Equation>V&gt;0 ? M/V : 0</Equation>
      <ReferenceList>
        <R alias="M" id="2345" />
        <R alias="V" id="2248" />
      </ReferenceList>
    </ExplicitFormula>
    <ExplicitFormula id="2354">
      <Equation>f_onto</Equation>
      <ReferenceList>
        <R alias="f_onto" id="1975" />
      </ReferenceList>
    </ExplicitFormula>
    <ExplicitFormula id="2358">
      <Equation>rel_exp_out * AF * f_onto * ProteinContainerVolume</Equation>
      <ReferenceList>
        <R alias="ProteinContainerVolume" id="2247" />
        <R alias="AF" id="188" />
        <R alias="f_onto" id="2356" />
        <R alias="rel_exp_out" id="2357" />
      </ReferenceList>
    </ExplicitFormula>
    <ExplicitFormula id="2360">
      <Equation>rel_exp_norm</Equation>
      <ReferenceList>
        <R alias="rel_exp_norm" id="2359" />
      </ReferenceList>
    </ExplicitFormula>
    <ExplicitFormula id="2363">
      <Equation>V&gt;0 ? M/V : 0</Equation>
      <ReferenceList>
        <R alias="M" id="2355" />
        <R alias="V" id="2248" />
      </ReferenceList>
    </ExplicitFormula>
    <ExplicitFormula id="2364">
      <Equation>f_onto</Equation>
      <ReferenceList>
        <R alias="f_onto" id="1986" />
      </ReferenceList>
    </ExplicitFormula>
    <ExplicitFormula id="2367">
      <Equation>V&gt;0 ? M/V : 0</Equation>
      <ReferenceList>
        <R alias="M" id="2365" />
        <R alias="V" id="2248" />
      </ReferenceList>
    </ExplicitFormula>
    <ExplicitFormula id="2369">
      <Equation>M/TotalDrugMass</Equation>
      <ReferenceList>
        <R alias="M" id="2365" />
        <R alias="TotalDrugMass" id="209" />
      </ReferenceList>
    </ExplicitFormula>
    <ExplicitFormula id="2370">
      <Equation>-(CP * kcat * V * K_water * C / (Km + K_water * C))</Equation>
      <ReferenceList>
        <R alias="V" id="2248" />
        <R alias="CP" id="2342" />
        <R alias="C" id="2296" />
        <R alias="K_water" id="2318" />
        <R alias="kcat" id="211" />
        <R alias="Km" id="212" />
      </ReferenceList>
    </ExplicitFormula>
    <ExplicitFormula id="2371">
      <Equation>CP * kcat * V * K_water * C / (Km + K_water * C)</Equation>
      <ReferenceList>
        <R alias="V" id="2248" />
        <R alias="CP" id="2342" />
        <R alias="C" id="2296" />
        <R alias="K_water" id="2318" />
        <R alias="kcat" id="211" />
        <R alias="Km" id="212" />
      </ReferenceList>
    </ExplicitFormula>
    <ExplicitFormula id="2374">
      <Equation>0.0029585*V</Equation>
      <ReferenceList>
        <R alias="V" id="2373" />
      </ReferenceList>
    </ExplicitFormula>
    <ExplicitFormula id="2378">
      <Equation>(k_p*alpha_p*V_p+inflow-k*alpha*V)/(alpha*V)</Equation>
      <ReferenceList>
        <R alias="alpha" id="2376" />
        <R alias="k" id="2377" />
        <R alias="inflow" id="2372" />
        <R alias="V" id="2373" />
        <R alias="alpha_p" id="2258" />
        <R alias="k_p" id="2250" />
        <R alias="V_p" id="2248" />
      </ReferenceList>
    </ExplicitFormula>
    <ExplicitFormula id="2382">
      <Equation>r2_p0 + Height*r2_p1</Equation>
      <ReferenceList>
        <R alias="Height" id="68" />
        <R alias="r2_p0" id="2380" />
        <R alias="r2_p1" id="2381" />
      </ReferenceList>
    </ExplicitFormula>
    <ExplicitFormula id="2386">
      <Equation>Ageom*AeffFactor*AeffVariabilityFactor</Equation>
      <ReferenceList>
        <R alias="AeffFactor" id="2384" />
        <R alias="Ageom" id="2385" />
        <R alias="AeffVariabilityFactor" id="1868" />
      </ReferenceList>
    </ExplicitFormula>
    <ExplicitFormula id="2388">
      <Equation>(FillLevel&lt;0.9?1:1/(1+exp((FillLevel-1)/0.01)))</Equation>
      <ReferenceList>
        <R alias="FillLevel" id="2387" />
      </ReferenceList>
    </ExplicitFormula>
    <ExplicitFormula id="2390">
      <Equation>Liquid/V</Equation>
      <ReferenceList>
        <R alias="Liquid" id="2389" />
        <R alias="V" id="2373" />
      </ReferenceList>
    </ExplicitFormula>
    <ExplicitFormula id="2393">
      <Equation>PI*(r1+r2)*L</Equation>
      <ReferenceList>
        <R alias="r2" id="2379" />
        <R alias="L" id="2391" />
        <R alias="r1" id="2392" />
      </ReferenceList>
    </ExplicitFormula>
    <ExplicitFormula id="2395">
      <Equation>LuminalVelocity/SITT_fact</Equation>
      <ReferenceList>
        <R alias="LuminalVelocity" id="2394" />
        <R alias="SITT_fact" id="2019" />
      </ReferenceList>
    </ExplicitFormula>
    <ExplicitFormula id="2398">
      <Equation>L_p0 + Height*L_p1</Equation>
      <ReferenceList>
        <R alias="Height" id="68" />
        <R alias="L_p0" id="2396" />
        <R alias="L_p1" id="2397" />
      </ReferenceList>
    </ExplicitFormula>
    <ExplicitFormula id="2399">
      <Equation>V*SteadyStateFillLevel</Equation>
      <ReferenceList>
        <R alias="SteadyStateFillLevel" id="2376" />
        <R alias="V" id="2373" />
      </ReferenceList>
    </ExplicitFormula>
    <ExplicitFormula id="2401">
      <Equation>OralApplicationsEnabled ? LT_lje - LT_uil + Inflow*FillLevelFlag - Outflow*Liquid : 0</Equation>
      <ReferenceList>
        <R alias="Outflow" id="2375" />
        <R alias="FillLevelFlag" id="2264" />
        <R alias="Liquid" id="2389" />
        <R alias="LT_uil" id="2400" />
        <R alias="Inflow" id="2372" />
        <R alias="LT_lje" id="2261" />
        <R alias="OralApplicationsEnabled" id="1867" />
      </ReferenceList>
    </ExplicitFormula>
    <ExplicitFormula id="2403">
      <Equation>w*Liquid*FillLevelFlagNext</Equation>
      <ReferenceList>
        <R alias="w" id="2377" />
        <R alias="Liquid" id="2389" />
        <R alias="FillLevelFlagNext" id="2402" />
      </ReferenceList>
    </ExplicitFormula>
    <ExplicitFormula id="2406">
      <Equation>r1_p0 + Height*r1_p1</Equation>
      <ReferenceList>
        <R alias="Height" id="68" />
        <R alias="r1_p0" id="2404" />
        <R alias="r1_p1" id="2405" />
      </ReferenceList>
    </ExplicitFormula>
    <ExplicitFormula id="2411">
      <Equation>Thickness_p1 + Thickness_p2*(1-exp(Thickness_p3*Height))</Equation>
      <ReferenceList>
        <R alias="Height" id="68" />
        <R alias="Thickness_p1" id="2408" />
        <R alias="Thickness_p2" id="2409" />
        <R alias="Thickness_p3" id="2410" />
      </ReferenceList>
    </ExplicitFormula>
    <ExplicitFormula id="2412">
      <Equation>PI*(r1*r1+r1*r2+r2*r2)/3*L</Equation>
      <ReferenceList>
        <R alias="r2" id="2379" />
        <R alias="L" id="2391" />
        <R alias="r1" id="2392" />
      </ReferenceList>
    </ExplicitFormula>
    <ExplicitFormula id="2414">
      <Equation>V_Intestine * 0.324</Equation>
      <ReferenceList>
        <R alias="V_Intestine" id="31" />
      </ReferenceList>
    </ExplicitFormula>
    <ExplicitFormula id="2416">
      <Equation>Volume</Equation>
      <ReferenceList>
        <R alias="Volume" id="2373" />
      </ReferenceList>
    </ExplicitFormula>
    <ExplicitFormula id="2419">
      <Equation>260.7527</Equation>
    </ExplicitFormula>
    <ExplicitFormula id="2422">
      <Equation>V&gt;0 ? M/V : 0</Equation>
      <ReferenceList>
        <R alias="M" id="2420" />
        <R alias="V" id="2373" />
      </ReferenceList>
    </ExplicitFormula>
    <ExplicitFormula id="2427">
      <Equation>(1-F1)*(1-F2)*(1-F3)</Equation>
      <ReferenceList>
        <R alias="F1" id="2424" />
        <R alias="F2" id="2425" />
        <R alias="F3" id="2426" />
      </ReferenceList>
    </ExplicitFormula>
    <ExplicitFormula id="2436">
      <Equation>K1+K2/base^(CT0^2)+K3/base^(CT1^2)+K4/base^(CT2^2)+K5/base^max(CT0+CT1;-CT0-CT1)+K6/base^max(CT0+CT2;-CT0-CT2)+K7/base^max(CT1+CT2;-CT1-CT2)+K8/base^max(CT0+CT1+CT2;-CT0-CT1-CT2)</Equation>
      <ReferenceList>
        <R alias="K1" id="2429" />
        <R alias="K2" id="2430" />
        <R alias="K3" id="2431" />
        <R alias="K4" id="2432" />
        <R alias="K5" id="2433" />
        <R alias="K6" id="2434" />
        <R alias="K7" id="2435" />
        <R alias="K8" id="2423" />
        <R alias="CT0" id="1929" />
        <R alias="CT1" id="1930" />
        <R alias="CT2" id="1931" />
        <R alias="base" id="1932" />
      </ReferenceList>
    </ExplicitFormula>
    <ExplicitFormula id="2438">
      <Equation>Solubility * Solubility_pKa_REFpH_Factor / Solubility_pKa_pH_Factor</Equation>
      <ReferenceList>
        <R alias="Solubility_pKa_pH_Factor" id="2428" />
        <R alias="Solubility" id="1935" />
        <R alias="Solubility_pKa_REFpH_Factor" id="1936" />
      </ReferenceList>
    </ExplicitFormula>
    <ExplicitFormula id="2444">
      <Equation>PassiveRates_para+PassiveRates_trans-(ActiveRates_para+ActiveRates_trans)</Equation>
      <ReferenceList>
        <R alias="ActiveRates_para" id="2440" />
        <R alias="ActiveRates_trans" id="2441" />
        <R alias="PassiveRates_para" id="2442" />
        <R alias="PassiveRates_trans" id="2443" />
      </ReferenceList>
    </ExplicitFormula>
    <ExplicitFormula id="2446">
      <Equation>F1*F2*F3</Equation>
      <ReferenceList>
        <R alias="F1" id="2424" />
        <R alias="F2" id="2425" />
        <R alias="F3" id="2426" />
      </ReferenceList>
    </ExplicitFormula>
    <ExplicitFormula id="2447">
      <Equation>F1*(1-F2)*(1-F3)</Equation>
      <ReferenceList>
        <R alias="F1" id="2424" />
        <R alias="F2" id="2425" />
        <R alias="F3" id="2426" />
      </ReferenceList>
    </ExplicitFormula>
    <ExplicitFormula id="2448">
      <Equation>(1-F1)*F2*(1-F3)</Equation>
      <ReferenceList>
        <R alias="F1" id="2424" />
        <R alias="F2" id="2425" />
        <R alias="F3" id="2426" />
      </ReferenceList>
    </ExplicitFormula>
    <ExplicitFormula id="2449">
      <Equation>(1-F1)*F2*F3</Equation>
      <ReferenceList>
        <R alias="F1" id="2424" />
        <R alias="F2" id="2425" />
        <R alias="F3" id="2426" />
      </ReferenceList>
    </ExplicitFormula>
    <ExplicitFormula id="2450">
      <Equation>F1*(1-F2)*F3</Equation>
      <ReferenceList>
        <R alias="F1" id="2424" />
        <R alias="F2" id="2425" />
        <R alias="F3" id="2426" />
      </ReferenceList>
    </ExplicitFormula>
    <ExplicitFormula id="2451">
      <Equation>CT2 != CT_NEUTRAL ?  1/(1+10^(CT2*(pKa_2-pH))) : 1</Equation>
      <ReferenceList>
        <R alias="CT2" id="1931" />
        <R alias="CT_NEUTRAL" id="1944" />
        <R alias="pKa_2" id="1945" />
        <R alias="pH" id="2418" />
      </ReferenceList>
    </ExplicitFormula>
    <ExplicitFormula id="2452">
      <Equation>CT1 != CT_NEUTRAL ?  1/(1+10^(CT1*(pKa_1-pH))) : 1</Equation>
      <ReferenceList>
        <R alias="CT1" id="1930" />
        <R alias="CT_NEUTRAL" id="1944" />
        <R alias="pKa_1" id="1951" />
        <R alias="pH" id="2418" />
      </ReferenceList>
    </ExplicitFormula>
    <ExplicitFormula id="2453">
      <Equation>CT0 != CT_NEUTRAL ?  1/(1+10^(CT0*(pKa_0-pH))) : 1</Equation>
      <ReferenceList>
        <R alias="CT0" id="1929" />
        <R alias="CT_NEUTRAL" id="1944" />
        <R alias="pKa_0" id="1947" />
        <R alias="pH" id="2418" />
      </ReferenceList>
    </ExplicitFormula>
    <ExplicitFormula id="2454">
      <Equation>(1-F1)*(1-F2)*F3</Equation>
      <ReferenceList>
        <R alias="F1" id="2424" />
        <R alias="F2" id="2425" />
        <R alias="F3" id="2426" />
      </ReferenceList>
    </ExplicitFormula>
    <ExplicitFormula id="2455">
      <Equation>F1*F2*(1-F3)</Equation>
      <ReferenceList>
        <R alias="F1" id="2424" />
        <R alias="F2" id="2425" />
        <R alias="F3" id="2426" />
      </ReferenceList>
    </ExplicitFormula>
    <ExplicitFormula id="2457">
      <Equation>M/Liquid</Equation>
      <ReferenceList>
        <R alias="M" id="2420" />
        <R alias="Liquid" id="2389" />
      </ReferenceList>
    </ExplicitFormula>
    <ExplicitFormula id="2459">
      <Equation>OralDrugMass&gt;0.0 ?  MassAbsorbed/OralDrugMass : 0</Equation>
      <ReferenceList>
        <R alias="MassAbsorbed" id="2439" />
        <R alias="OralDrugMass" id="2083" />
      </ReferenceList>
    </ExplicitFormula>
    <ExplicitFormula id="2463">
      <Equation>rel_exp_out * AF * f_onto * ProteinContainerVolume</Equation>
      <ReferenceList>
        <R alias="ProteinContainerVolume" id="2415" />
        <R alias="AF" id="152" />
        <R alias="f_onto" id="2461" />
        <R alias="rel_exp_out" id="2462" />
      </ReferenceList>
    </ExplicitFormula>
    <ExplicitFormula id="2465">
      <Equation>rel_exp_norm</Equation>
      <ReferenceList>
        <R alias="rel_exp_norm" id="2464" />
      </ReferenceList>
    </ExplicitFormula>
    <ExplicitFormula id="2468">
      <Equation>V&gt;0 ? M/V : 0</Equation>
      <ReferenceList>
        <R alias="M" id="2460" />
        <R alias="V" id="2373" />
      </ReferenceList>
    </ExplicitFormula>
    <ExplicitFormula id="2469">
      <Equation>f_onto</Equation>
      <ReferenceList>
        <R alias="f_onto" id="1964" />
      </ReferenceList>
    </ExplicitFormula>
    <ExplicitFormula id="2473">
      <Equation>rel_exp_out * AF * f_onto * ProteinContainerVolume</Equation>
      <ReferenceList>
        <R alias="ProteinContainerVolume" id="2415" />
        <R alias="AF" id="170" />
        <R alias="f_onto" id="2471" />
        <R alias="rel_exp_out" id="2472" />
      </ReferenceList>
    </ExplicitFormula>
    <ExplicitFormula id="2475">
      <Equation>rel_exp_norm</Equation>
      <ReferenceList>
        <R alias="rel_exp_norm" id="2474" />
      </ReferenceList>
    </ExplicitFormula>
    <ExplicitFormula id="2478">
      <Equation>V&gt;0 ? M/V : 0</Equation>
      <ReferenceList>
        <R alias="M" id="2470" />
        <R alias="V" id="2373" />
      </ReferenceList>
    </ExplicitFormula>
    <ExplicitFormula id="2479">
      <Equation>f_onto</Equation>
      <ReferenceList>
        <R alias="f_onto" id="1975" />
      </ReferenceList>
    </ExplicitFormula>
    <ExplicitFormula id="2483">
      <Equation>rel_exp_out * AF * f_onto * ProteinContainerVolume</Equation>
      <ReferenceList>
        <R alias="ProteinContainerVolume" id="2415" />
        <R alias="AF" id="188" />
        <R alias="f_onto" id="2481" />
        <R alias="rel_exp_out" id="2482" />
      </ReferenceList>
    </ExplicitFormula>
    <ExplicitFormula id="2485">
      <Equation>rel_exp_norm</Equation>
      <ReferenceList>
        <R alias="rel_exp_norm" id="2484" />
      </ReferenceList>
    </ExplicitFormula>
    <ExplicitFormula id="2488">
      <Equation>V&gt;0 ? M/V : 0</Equation>
      <ReferenceList>
        <R alias="M" id="2480" />
        <R alias="V" id="2373" />
      </ReferenceList>
    </ExplicitFormula>
    <ExplicitFormula id="2489">
      <Equation>f_onto</Equation>
      <ReferenceList>
        <R alias="f_onto" id="1986" />
      </ReferenceList>
    </ExplicitFormula>
    <ExplicitFormula id="2492">
      <Equation>V&gt;0 ? M/V : 0</Equation>
      <ReferenceList>
        <R alias="M" id="2490" />
        <R alias="V" id="2373" />
      </ReferenceList>
    </ExplicitFormula>
    <ExplicitFormula id="2494">
      <Equation>M/TotalDrugMass</Equation>
      <ReferenceList>
        <R alias="M" id="2490" />
        <R alias="TotalDrugMass" id="209" />
      </ReferenceList>
    </ExplicitFormula>
    <ExplicitFormula id="2495">
      <Equation>-(CP * kcat * V * K_water * C / (Km + K_water * C))</Equation>
      <ReferenceList>
        <R alias="V" id="2373" />
        <R alias="CP" id="2467" />
        <R alias="C" id="2421" />
        <R alias="K_water" id="2445" />
        <R alias="kcat" id="211" />
        <R alias="Km" id="212" />
      </ReferenceList>
    </ExplicitFormula>
    <ExplicitFormula id="2496">
      <Equation>CP * kcat * V * K_water * C / (Km + K_water * C)</Equation>
      <ReferenceList>
        <R alias="V" id="2373" />
        <R alias="CP" id="2467" />
        <R alias="C" id="2421" />
        <R alias="K_water" id="2445" />
        <R alias="kcat" id="211" />
        <R alias="Km" id="212" />
      </ReferenceList>
    </ExplicitFormula>
    <ExplicitFormula id="2500">
      <Equation>L_p0 + Height*L_p1</Equation>
      <ReferenceList>
        <R alias="Height" id="68" />
        <R alias="L_p0" id="2498" />
        <R alias="L_p1" id="2499" />
      </ReferenceList>
    </ExplicitFormula>
    <ExplicitFormula id="2506">
      <Equation>(k_p*alpha_p*V_p+inflow-k*alpha*V)/(alpha*V)</Equation>
      <ReferenceList>
        <R alias="alpha" id="2502" />
        <R alias="k" id="2503" />
        <R alias="inflow" id="2504" />
        <R alias="V" id="2505" />
        <R alias="alpha_p" id="2376" />
        <R alias="k_p" id="2377" />
        <R alias="V_p" id="2373" />
      </ReferenceList>
    </ExplicitFormula>
    <ExplicitFormula id="2510">
      <Equation>r2_p0 + Height*r2_p1</Equation>
      <ReferenceList>
        <R alias="Height" id="68" />
        <R alias="r2_p0" id="2508" />
        <R alias="r2_p1" id="2509" />
      </ReferenceList>
    </ExplicitFormula>
    <ExplicitFormula id="2514">
      <Equation>Ageom*AeffFactor*AeffVariabilityFactor</Equation>
      <ReferenceList>
        <R alias="AeffFactor" id="2512" />
        <R alias="Ageom" id="2513" />
        <R alias="AeffVariabilityFactor" id="1868" />
      </ReferenceList>
    </ExplicitFormula>
    <ExplicitFormula id="2516">
      <Equation>(FillLevel&lt;0.9?1:1/(1+exp((FillLevel-1)/0.01)))</Equation>
      <ReferenceList>
        <R alias="FillLevel" id="2515" />
      </ReferenceList>
    </ExplicitFormula>
    <ExplicitFormula id="2518">
      <Equation>Liquid/V</Equation>
      <ReferenceList>
        <R alias="Liquid" id="2517" />
        <R alias="V" id="2505" />
      </ReferenceList>
    </ExplicitFormula>
    <ExplicitFormula id="2520">
      <Equation>LuminalVelocity/SITT_fact</Equation>
      <ReferenceList>
        <R alias="LuminalVelocity" id="2519" />
        <R alias="SITT_fact" id="2019" />
      </ReferenceList>
    </ExplicitFormula>
    <ExplicitFormula id="2521">
      <Equation>V*SteadyStateFillLevel</Equation>
      <ReferenceList>
        <R alias="SteadyStateFillLevel" id="2502" />
        <R alias="V" id="2505" />
      </ReferenceList>
    </ExplicitFormula>
    <ExplicitFormula id="2523">
      <Equation>OralApplicationsEnabled ? LT_uil - LT_lil + Inflow*FillLevelFlag - Outflow*Liquid : 0</Equation>
      <ReferenceList>
        <R alias="Outflow" id="2501" />
        <R alias="FillLevelFlag" id="2402" />
        <R alias="Liquid" id="2517" />
        <R alias="LT_lil" id="2522" />
        <R alias="Inflow" id="2504" />
        <R alias="LT_uil" id="2400" />
        <R alias="OralApplicationsEnabled" id="1867" />
      </ReferenceList>
    </ExplicitFormula>
    <ExplicitFormula id="2525">
      <Equation>w*Liquid*FillLevelFlagNext</Equation>
      <ReferenceList>
        <R alias="w" id="2503" />
        <R alias="Liquid" id="2517" />
        <R alias="FillLevelFlagNext" id="2524" />
      </ReferenceList>
    </ExplicitFormula>
    <ExplicitFormula id="2529">
      <Equation>r1_p0 + Height*r1_p1</Equation>
      <ReferenceList>
        <R alias="Height" id="68" />
        <R alias="r1_p0" id="2527" />
        <R alias="r1_p1" id="2528" />
      </ReferenceList>
    </ExplicitFormula>
    <ExplicitFormula id="2530">
      <Equation>0.0017657*V</Equation>
      <ReferenceList>
        <R alias="V" id="2505" />
      </ReferenceList>
    </ExplicitFormula>
    <ExplicitFormula id="2535">
      <Equation>Thickness_p1 + Thickness_p2*(1-exp(Thickness_p3*Height))</Equation>
      <ReferenceList>
        <R alias="Height" id="68" />
        <R alias="Thickness_p1" id="2532" />
        <R alias="Thickness_p2" id="2533" />
        <R alias="Thickness_p3" id="2534" />
      </ReferenceList>
    </ExplicitFormula>
    <ExplicitFormula id="2536">
      <Equation>PI*(r1*r1+r1*r2+r2*r2)/3*L</Equation>
      <ReferenceList>
        <R alias="r2" id="2507" />
        <R alias="L" id="2497" />
        <R alias="r1" id="2526" />
      </ReferenceList>
    </ExplicitFormula>
    <ExplicitFormula id="2538">
      <Equation>V_Intestine * 0.156</Equation>
      <ReferenceList>
        <R alias="V_Intestine" id="31" />
      </ReferenceList>
    </ExplicitFormula>
    <ExplicitFormula id="2540">
      <Equation>Volume</Equation>
      <ReferenceList>
        <R alias="Volume" id="2505" />
      </ReferenceList>
    </ExplicitFormula>
    <ExplicitFormula id="2541">
      <Equation>PI*(r1+r2)*L</Equation>
      <ReferenceList>
        <R alias="r2" id="2507" />
        <R alias="L" id="2497" />
        <R alias="r1" id="2526" />
      </ReferenceList>
    </ExplicitFormula>
    <ExplicitFormula id="2544">
      <Equation>146.565</Equation>
    </ExplicitFormula>
    <ExplicitFormula id="2547">
      <Equation>V&gt;0 ? M/V : 0</Equation>
      <ReferenceList>
        <R alias="M" id="2545" />
        <R alias="V" id="2505" />
      </ReferenceList>
    </ExplicitFormula>
    <ExplicitFormula id="2557">
      <Equation>K1+K2/base^(CT0^2)+K3/base^(CT1^2)+K4/base^(CT2^2)+K5/base^max(CT0+CT1;-CT0-CT1)+K6/base^max(CT0+CT2;-CT0-CT2)+K7/base^max(CT1+CT2;-CT1-CT2)+K8/base^max(CT0+CT1+CT2;-CT0-CT1-CT2)</Equation>
      <ReferenceList>
        <R alias="K1" id="2549" />
        <R alias="K2" id="2550" />
        <R alias="K3" id="2551" />
        <R alias="K4" id="2552" />
        <R alias="K5" id="2553" />
        <R alias="K6" id="2554" />
        <R alias="K7" id="2555" />
        <R alias="K8" id="2556" />
        <R alias="CT0" id="1929" />
        <R alias="CT1" id="1930" />
        <R alias="CT2" id="1931" />
        <R alias="base" id="1932" />
      </ReferenceList>
    </ExplicitFormula>
    <ExplicitFormula id="2561">
      <Equation>(1-F1)*(1-F2)*(1-F3)</Equation>
      <ReferenceList>
        <R alias="F1" id="2558" />
        <R alias="F2" id="2559" />
        <R alias="F3" id="2560" />
      </ReferenceList>
    </ExplicitFormula>
    <ExplicitFormula id="2562">
      <Equation>F1*(1-F2)*(1-F3)</Equation>
      <ReferenceList>
        <R alias="F1" id="2558" />
        <R alias="F2" id="2559" />
        <R alias="F3" id="2560" />
      </ReferenceList>
    </ExplicitFormula>
    <ExplicitFormula id="2563">
      <Equation>CT1 != CT_NEUTRAL ?  1/(1+10^(CT1*(pKa_1-pH))) : 1</Equation>
      <ReferenceList>
        <R alias="CT1" id="1930" />
        <R alias="CT_NEUTRAL" id="1944" />
        <R alias="pKa_1" id="1951" />
        <R alias="pH" id="2543" />
      </ReferenceList>
    </ExplicitFormula>
    <ExplicitFormula id="2569">
      <Equation>PassiveRates_para+PassiveRates_trans-(ActiveRates_para+ActiveRates_trans)</Equation>
      <ReferenceList>
        <R alias="ActiveRates_para" id="2565" />
        <R alias="ActiveRates_trans" id="2566" />
        <R alias="PassiveRates_para" id="2567" />
        <R alias="PassiveRates_trans" id="2568" />
      </ReferenceList>
    </ExplicitFormula>
    <ExplicitFormula id="2570">
      <Equation>CT0 != CT_NEUTRAL ?  1/(1+10^(CT0*(pKa_0-pH))) : 1</Equation>
      <ReferenceList>
        <R alias="CT0" id="1929" />
        <R alias="CT_NEUTRAL" id="1944" />
        <R alias="pKa_0" id="1947" />
        <R alias="pH" id="2543" />
      </ReferenceList>
    </ExplicitFormula>
    <ExplicitFormula id="2571">
      <Equation>CT2 != CT_NEUTRAL ?  1/(1+10^(CT2*(pKa_2-pH))) : 1</Equation>
      <ReferenceList>
        <R alias="CT2" id="1931" />
        <R alias="CT_NEUTRAL" id="1944" />
        <R alias="pKa_2" id="1945" />
        <R alias="pH" id="2543" />
      </ReferenceList>
    </ExplicitFormula>
    <ExplicitFormula id="2572">
      <Equation>F1*F2*F3</Equation>
      <ReferenceList>
        <R alias="F1" id="2558" />
        <R alias="F2" id="2559" />
        <R alias="F3" id="2560" />
      </ReferenceList>
    </ExplicitFormula>
    <ExplicitFormula id="2573">
      <Equation>(1-F1)*F2*F3</Equation>
      <ReferenceList>
        <R alias="F1" id="2558" />
        <R alias="F2" id="2559" />
        <R alias="F3" id="2560" />
      </ReferenceList>
    </ExplicitFormula>
    <ExplicitFormula id="2574">
      <Equation>F1*(1-F2)*F3</Equation>
      <ReferenceList>
        <R alias="F1" id="2558" />
        <R alias="F2" id="2559" />
        <R alias="F3" id="2560" />
      </ReferenceList>
    </ExplicitFormula>
    <ExplicitFormula id="2575">
      <Equation>F1*F2*(1-F3)</Equation>
      <ReferenceList>
        <R alias="F1" id="2558" />
        <R alias="F2" id="2559" />
        <R alias="F3" id="2560" />
      </ReferenceList>
    </ExplicitFormula>
    <ExplicitFormula id="2576">
      <Equation>(1-F1)*(1-F2)*F3</Equation>
      <ReferenceList>
        <R alias="F1" id="2558" />
        <R alias="F2" id="2559" />
        <R alias="F3" id="2560" />
      </ReferenceList>
    </ExplicitFormula>
    <ExplicitFormula id="2577">
      <Equation>(1-F1)*F2*(1-F3)</Equation>
      <ReferenceList>
        <R alias="F1" id="2558" />
        <R alias="F2" id="2559" />
        <R alias="F3" id="2560" />
      </ReferenceList>
    </ExplicitFormula>
    <ExplicitFormula id="2580">
      <Equation>Solubility * Solubility_pKa_REFpH_Factor / Solubility_pKa_pH_Factor</Equation>
      <ReferenceList>
        <R alias="Solubility_pKa_pH_Factor" id="2548" />
        <R alias="Solubility" id="1935" />
        <R alias="Solubility_pKa_REFpH_Factor" id="1936" />
      </ReferenceList>
    </ExplicitFormula>
    <ExplicitFormula id="2582">
      <Equation>M/Liquid</Equation>
      <ReferenceList>
        <R alias="M" id="2545" />
        <R alias="Liquid" id="2517" />
      </ReferenceList>
    </ExplicitFormula>
    <ExplicitFormula id="2584">
      <Equation>OralDrugMass&gt;0.0 ?  MassAbsorbed/OralDrugMass : 0</Equation>
      <ReferenceList>
        <R alias="MassAbsorbed" id="2564" />
        <R alias="OralDrugMass" id="2083" />
      </ReferenceList>
    </ExplicitFormula>
    <ExplicitFormula id="2588">
      <Equation>rel_exp_out * AF * f_onto * ProteinContainerVolume</Equation>
      <ReferenceList>
        <R alias="ProteinContainerVolume" id="2539" />
        <R alias="AF" id="152" />
        <R alias="f_onto" id="2586" />
        <R alias="rel_exp_out" id="2587" />
      </ReferenceList>
    </ExplicitFormula>
    <ExplicitFormula id="2590">
      <Equation>rel_exp_norm</Equation>
      <ReferenceList>
        <R alias="rel_exp_norm" id="2589" />
      </ReferenceList>
    </ExplicitFormula>
    <ExplicitFormula id="2593">
      <Equation>V&gt;0 ? M/V : 0</Equation>
      <ReferenceList>
        <R alias="M" id="2585" />
        <R alias="V" id="2505" />
      </ReferenceList>
    </ExplicitFormula>
    <ExplicitFormula id="2594">
      <Equation>f_onto</Equation>
      <ReferenceList>
        <R alias="f_onto" id="1964" />
      </ReferenceList>
    </ExplicitFormula>
    <ExplicitFormula id="2598">
      <Equation>rel_exp_out * AF * f_onto * ProteinContainerVolume</Equation>
      <ReferenceList>
        <R alias="ProteinContainerVolume" id="2539" />
        <R alias="AF" id="170" />
        <R alias="f_onto" id="2596" />
        <R alias="rel_exp_out" id="2597" />
      </ReferenceList>
    </ExplicitFormula>
    <ExplicitFormula id="2600">
      <Equation>rel_exp_norm</Equation>
      <ReferenceList>
        <R alias="rel_exp_norm" id="2599" />
      </ReferenceList>
    </ExplicitFormula>
    <ExplicitFormula id="2603">
      <Equation>V&gt;0 ? M/V : 0</Equation>
      <ReferenceList>
        <R alias="M" id="2595" />
        <R alias="V" id="2505" />
      </ReferenceList>
    </ExplicitFormula>
    <ExplicitFormula id="2604">
      <Equation>f_onto</Equation>
      <ReferenceList>
        <R alias="f_onto" id="1975" />
      </ReferenceList>
    </ExplicitFormula>
    <ExplicitFormula id="2608">
      <Equation>rel_exp_out * AF * f_onto * ProteinContainerVolume</Equation>
      <ReferenceList>
        <R alias="ProteinContainerVolume" id="2539" />
        <R alias="AF" id="188" />
        <R alias="f_onto" id="2606" />
        <R alias="rel_exp_out" id="2607" />
      </ReferenceList>
    </ExplicitFormula>
    <ExplicitFormula id="2610">
      <Equation>rel_exp_norm</Equation>
      <ReferenceList>
        <R alias="rel_exp_norm" id="2609" />
      </ReferenceList>
    </ExplicitFormula>
    <ExplicitFormula id="2613">
      <Equation>V&gt;0 ? M/V : 0</Equation>
      <ReferenceList>
        <R alias="M" id="2605" />
        <R alias="V" id="2505" />
      </ReferenceList>
    </ExplicitFormula>
    <ExplicitFormula id="2614">
      <Equation>f_onto</Equation>
      <ReferenceList>
        <R alias="f_onto" id="1986" />
      </ReferenceList>
    </ExplicitFormula>
    <ExplicitFormula id="2617">
      <Equation>V&gt;0 ? M/V : 0</Equation>
      <ReferenceList>
        <R alias="M" id="2615" />
        <R alias="V" id="2505" />
      </ReferenceList>
    </ExplicitFormula>
    <ExplicitFormula id="2619">
      <Equation>M/TotalDrugMass</Equation>
      <ReferenceList>
        <R alias="M" id="2615" />
        <R alias="TotalDrugMass" id="209" />
      </ReferenceList>
    </ExplicitFormula>
    <ExplicitFormula id="2620">
      <Equation>-(CP * kcat * V * K_water * C / (Km + K_water * C))</Equation>
      <ReferenceList>
        <R alias="V" id="2505" />
        <R alias="CP" id="2592" />
        <R alias="C" id="2546" />
        <R alias="K_water" id="2578" />
        <R alias="kcat" id="211" />
        <R alias="Km" id="212" />
      </ReferenceList>
    </ExplicitFormula>
    <ExplicitFormula id="2621">
      <Equation>CP * kcat * V * K_water * C / (Km + K_water * C)</Equation>
      <ReferenceList>
        <R alias="V" id="2505" />
        <R alias="CP" id="2592" />
        <R alias="C" id="2546" />
        <R alias="K_water" id="2578" />
        <R alias="kcat" id="211" />
        <R alias="Km" id="212" />
      </ReferenceList>
    </ExplicitFormula>
    <ExplicitFormula id="2626">
      <Equation>PI*(r1*r1+r1*r2+r2*r2)/3*L</Equation>
      <ReferenceList>
        <R alias="r2" id="2623" />
        <R alias="L" id="2624" />
        <R alias="r1" id="2625" />
      </ReferenceList>
    </ExplicitFormula>
    <ExplicitFormula id="2628">
      <Equation>(FillLevel&lt;0.9?1:1/(1+exp((FillLevel-1)/0.01)))</Equation>
      <ReferenceList>
        <R alias="FillLevel" id="2627" />
      </ReferenceList>
    </ExplicitFormula>
    <ExplicitFormula id="2630">
      <Equation>Liquid/V</Equation>
      <ReferenceList>
        <R alias="Liquid" id="2629" />
        <R alias="V" id="2622" />
      </ReferenceList>
    </ExplicitFormula>
    <ExplicitFormula id="2632">
      <Equation>PI*(r1+r2)*L</Equation>
      <ReferenceList>
        <R alias="r2" id="2623" />
        <R alias="L" id="2624" />
        <R alias="r1" id="2625" />
      </ReferenceList>
    </ExplicitFormula>
    <ExplicitFormula id="2636">
      <Equation>LuminalVelocity/LITT_fact</Equation>
      <ReferenceList>
        <R alias="LuminalVelocity" id="2634" />
        <R alias="LITT_fact" id="2635" />
      </ReferenceList>
    </ExplicitFormula>
    <ExplicitFormula id="2639">
      <Equation>L_p0 + Height*L_p1</Equation>
      <ReferenceList>
        <R alias="Height" id="68" />
        <R alias="L_p0" id="2637" />
        <R alias="L_p1" id="2638" />
      </ReferenceList>
    </ExplicitFormula>
    <ExplicitFormula id="2641">
      <Equation>V*SteadyStateFillLevel</Equation>
      <ReferenceList>
        <R alias="SteadyStateFillLevel" id="2640" />
        <R alias="V" id="2622" />
      </ReferenceList>
    </ExplicitFormula>
    <ExplicitFormula id="2645">
      <Equation>OralApplicationsEnabled ? LT_lil - LT_cae + Inflow*FillLevelFlag - Outflow*Liquid : 0</Equation>
      <ReferenceList>
        <R alias="Outflow" id="2642" />
        <R alias="FillLevelFlag" id="2524" />
        <R alias="Liquid" id="2629" />
        <R alias="LT_cae" id="2643" />
        <R alias="Inflow" id="2644" />
        <R alias="LT_lil" id="2522" />
        <R alias="OralApplicationsEnabled" id="1867" />
      </ReferenceList>
    </ExplicitFormula>
    <ExplicitFormula id="2647">
      <Equation>w*Liquid*FillLevelFlagNext</Equation>
      <ReferenceList>
        <R alias="w" id="2633" />
        <R alias="Liquid" id="2629" />
        <R alias="FillLevelFlagNext" id="2646" />
      </ReferenceList>
    </ExplicitFormula>
    <ExplicitFormula id="2650">
      <Equation>r1_p0 + Height*r1_p1</Equation>
      <ReferenceList>
        <R alias="Height" id="68" />
        <R alias="r1_p0" id="2648" />
        <R alias="r1_p1" id="2649" />
      </ReferenceList>
    </ExplicitFormula>
    <ExplicitFormula id="2651">
      <Equation>0*V</Equation>
      <ReferenceList>
        <R alias="V" id="2622" />
      </ReferenceList>
    </ExplicitFormula>
    <ExplicitFormula id="2656">
      <Equation>Thickness_p1 + Thickness_p2*(1-exp(Thickness_p3*Height))</Equation>
      <ReferenceList>
        <R alias="Height" id="68" />
        <R alias="Thickness_p1" id="2653" />
        <R alias="Thickness_p2" id="2654" />
        <R alias="Thickness_p3" id="2655" />
      </ReferenceList>
    </ExplicitFormula>
    <ExplicitFormula id="2659">
      <Equation>r2_p0 + Height*r2_p1</Equation>
      <ReferenceList>
        <R alias="Height" id="68" />
        <R alias="r2_p0" id="2657" />
        <R alias="r2_p1" id="2658" />
      </ReferenceList>
    </ExplicitFormula>
    <ExplicitFormula id="2660">
      <Equation>(k_p*alpha_p*V_p+inflow-k*alpha*V)/(alpha*V)</Equation>
      <ReferenceList>
        <R alias="alpha" id="2640" />
        <R alias="k" id="2633" />
        <R alias="inflow" id="2644" />
        <R alias="V" id="2622" />
        <R alias="alpha_p" id="2502" />
        <R alias="k_p" id="2503" />
        <R alias="V_p" id="2505" />
      </ReferenceList>
    </ExplicitFormula>
    <ExplicitFormula id="2662">
      <Equation>V_Intestine * 0.08470588</Equation>
      <ReferenceList>
        <R alias="V_Intestine" id="18" />
      </ReferenceList>
    </ExplicitFormula>
    <ExplicitFormula id="2664">
      <Equation>Volume</Equation>
      <ReferenceList>
        <R alias="Volume" id="2622" />
      </ReferenceList>
    </ExplicitFormula>
    <ExplicitFormula id="2667">
      <Equation>Ageom*AeffFactor*AeffVariabilityFactor</Equation>
      <ReferenceList>
        <R alias="AeffFactor" id="2666" />
        <R alias="Ageom" id="2631" />
        <R alias="AeffVariabilityFactor" id="1868" />
      </ReferenceList>
    </ExplicitFormula>
    <ExplicitFormula id="2670">
      <Equation>1.8</Equation>
    </ExplicitFormula>
    <ExplicitFormula id="2673">
      <Equation>V&gt;0 ? M/V : 0</Equation>
      <ReferenceList>
        <R alias="M" id="2671" />
        <R alias="V" id="2622" />
      </ReferenceList>
    </ExplicitFormula>
    <ExplicitFormula id="2683">
      <Equation>K1+K2/base^(CT0^2)+K3/base^(CT1^2)+K4/base^(CT2^2)+K5/base^max(CT0+CT1;-CT0-CT1)+K6/base^max(CT0+CT2;-CT0-CT2)+K7/base^max(CT1+CT2;-CT1-CT2)+K8/base^max(CT0+CT1+CT2;-CT0-CT1-CT2)</Equation>
      <ReferenceList>
        <R alias="K1" id="2675" />
        <R alias="K2" id="2676" />
        <R alias="K3" id="2677" />
        <R alias="K4" id="2678" />
        <R alias="K5" id="2679" />
        <R alias="K6" id="2680" />
        <R alias="K7" id="2681" />
        <R alias="K8" id="2682" />
        <R alias="CT0" id="1929" />
        <R alias="CT1" id="1930" />
        <R alias="CT2" id="1931" />
        <R alias="base" id="1932" />
      </ReferenceList>
    </ExplicitFormula>
    <ExplicitFormula id="2687">
      <Equation>(1-F1)*F2*F3</Equation>
      <ReferenceList>
        <R alias="F1" id="2684" />
        <R alias="F2" id="2685" />
        <R alias="F3" id="2686" />
      </ReferenceList>
    </ExplicitFormula>
    <ExplicitFormula id="2693">
      <Equation>PassiveRates_para+PassiveRates_trans-(ActiveRates_para+ActiveRates_trans)</Equation>
      <ReferenceList>
        <R alias="ActiveRates_para" id="2689" />
        <R alias="ActiveRates_trans" id="2690" />
        <R alias="PassiveRates_para" id="2691" />
        <R alias="PassiveRates_trans" id="2692" />
      </ReferenceList>
    </ExplicitFormula>
    <ExplicitFormula id="2695">
      <Equation>CT0 != CT_NEUTRAL ?  1/(1+10^(CT0*(pKa_0-pH))) : 1</Equation>
      <ReferenceList>
        <R alias="CT0" id="1929" />
        <R alias="CT_NEUTRAL" id="1944" />
        <R alias="pKa_0" id="1947" />
        <R alias="pH" id="2668" />
      </ReferenceList>
    </ExplicitFormula>
    <ExplicitFormula id="2696">
      <Equation>CT1 != CT_NEUTRAL ?  1/(1+10^(CT1*(pKa_1-pH))) : 1</Equation>
      <ReferenceList>
        <R alias="CT1" id="1930" />
        <R alias="CT_NEUTRAL" id="1944" />
        <R alias="pKa_1" id="1951" />
        <R alias="pH" id="2668" />
      </ReferenceList>
    </ExplicitFormula>
    <ExplicitFormula id="2697">
      <Equation>F1*F2*F3</Equation>
      <ReferenceList>
        <R alias="F1" id="2684" />
        <R alias="F2" id="2685" />
        <R alias="F3" id="2686" />
      </ReferenceList>
    </ExplicitFormula>
    <ExplicitFormula id="2698">
      <Equation>F1*(1-F2)*F3</Equation>
      <ReferenceList>
        <R alias="F1" id="2684" />
        <R alias="F2" id="2685" />
        <R alias="F3" id="2686" />
      </ReferenceList>
    </ExplicitFormula>
    <ExplicitFormula id="2699">
      <Equation>F1*F2*(1-F3)</Equation>
      <ReferenceList>
        <R alias="F1" id="2684" />
        <R alias="F2" id="2685" />
        <R alias="F3" id="2686" />
      </ReferenceList>
    </ExplicitFormula>
    <ExplicitFormula id="2700">
      <Equation>(1-F1)*(1-F2)*F3</Equation>
      <ReferenceList>
        <R alias="F1" id="2684" />
        <R alias="F2" id="2685" />
        <R alias="F3" id="2686" />
      </ReferenceList>
    </ExplicitFormula>
    <ExplicitFormula id="2701">
      <Equation>(1-F1)*F2*(1-F3)</Equation>
      <ReferenceList>
        <R alias="F1" id="2684" />
        <R alias="F2" id="2685" />
        <R alias="F3" id="2686" />
      </ReferenceList>
    </ExplicitFormula>
    <ExplicitFormula id="2702">
      <Equation>F1*(1-F2)*(1-F3)</Equation>
      <ReferenceList>
        <R alias="F1" id="2684" />
        <R alias="F2" id="2685" />
        <R alias="F3" id="2686" />
      </ReferenceList>
    </ExplicitFormula>
    <ExplicitFormula id="2703">
      <Equation>(1-F1)*(1-F2)*(1-F3)</Equation>
      <ReferenceList>
        <R alias="F1" id="2684" />
        <R alias="F2" id="2685" />
        <R alias="F3" id="2686" />
      </ReferenceList>
    </ExplicitFormula>
    <ExplicitFormula id="2705">
      <Equation>Solubility * Solubility_pKa_REFpH_Factor / Solubility_pKa_pH_Factor</Equation>
      <ReferenceList>
        <R alias="Solubility_pKa_pH_Factor" id="2674" />
        <R alias="Solubility" id="1935" />
        <R alias="Solubility_pKa_REFpH_Factor" id="1936" />
      </ReferenceList>
    </ExplicitFormula>
    <ExplicitFormula id="2706">
      <Equation>CT2 != CT_NEUTRAL ?  1/(1+10^(CT2*(pKa_2-pH))) : 1</Equation>
      <ReferenceList>
        <R alias="CT2" id="1931" />
        <R alias="CT_NEUTRAL" id="1944" />
        <R alias="pKa_2" id="1945" />
        <R alias="pH" id="2668" />
      </ReferenceList>
    </ExplicitFormula>
    <ExplicitFormula id="2708">
      <Equation>M/Liquid</Equation>
      <ReferenceList>
        <R alias="M" id="2671" />
        <R alias="Liquid" id="2629" />
      </ReferenceList>
    </ExplicitFormula>
    <ExplicitFormula id="2710">
      <Equation>OralDrugMass&gt;0.0 ?  MassAbsorbed/OralDrugMass : 0</Equation>
      <ReferenceList>
        <R alias="MassAbsorbed" id="2688" />
        <R alias="OralDrugMass" id="2083" />
      </ReferenceList>
    </ExplicitFormula>
    <ExplicitFormula id="2714">
      <Equation>rel_exp_out * AF * f_onto * ProteinContainerVolume</Equation>
      <ReferenceList>
        <R alias="ProteinContainerVolume" id="2663" />
        <R alias="AF" id="152" />
        <R alias="f_onto" id="2712" />
        <R alias="rel_exp_out" id="2713" />
      </ReferenceList>
    </ExplicitFormula>
    <ExplicitFormula id="2716">
      <Equation>rel_exp_norm</Equation>
      <ReferenceList>
        <R alias="rel_exp_norm" id="2715" />
      </ReferenceList>
    </ExplicitFormula>
    <ExplicitFormula id="2719">
      <Equation>V&gt;0 ? M/V : 0</Equation>
      <ReferenceList>
        <R alias="M" id="2711" />
        <R alias="V" id="2622" />
      </ReferenceList>
    </ExplicitFormula>
    <ExplicitFormula id="2720">
      <Equation>f_onto</Equation>
      <ReferenceList>
        <R alias="f_onto" id="1964" />
      </ReferenceList>
    </ExplicitFormula>
    <ExplicitFormula id="2724">
      <Equation>rel_exp_out * AF * f_onto * ProteinContainerVolume</Equation>
      <ReferenceList>
        <R alias="ProteinContainerVolume" id="2663" />
        <R alias="AF" id="170" />
        <R alias="f_onto" id="2722" />
        <R alias="rel_exp_out" id="2723" />
      </ReferenceList>
    </ExplicitFormula>
    <ExplicitFormula id="2726">
      <Equation>rel_exp_norm</Equation>
      <ReferenceList>
        <R alias="rel_exp_norm" id="2725" />
      </ReferenceList>
    </ExplicitFormula>
    <ExplicitFormula id="2729">
      <Equation>V&gt;0 ? M/V : 0</Equation>
      <ReferenceList>
        <R alias="M" id="2721" />
        <R alias="V" id="2622" />
      </ReferenceList>
    </ExplicitFormula>
    <ExplicitFormula id="2730">
      <Equation>f_onto</Equation>
      <ReferenceList>
        <R alias="f_onto" id="1975" />
      </ReferenceList>
    </ExplicitFormula>
    <ExplicitFormula id="2734">
      <Equation>rel_exp_out * AF * f_onto * ProteinContainerVolume</Equation>
      <ReferenceList>
        <R alias="ProteinContainerVolume" id="2663" />
        <R alias="AF" id="188" />
        <R alias="f_onto" id="2732" />
        <R alias="rel_exp_out" id="2733" />
      </ReferenceList>
    </ExplicitFormula>
    <ExplicitFormula id="2736">
      <Equation>rel_exp_norm</Equation>
      <ReferenceList>
        <R alias="rel_exp_norm" id="2735" />
      </ReferenceList>
    </ExplicitFormula>
    <ExplicitFormula id="2739">
      <Equation>V&gt;0 ? M/V : 0</Equation>
      <ReferenceList>
        <R alias="M" id="2731" />
        <R alias="V" id="2622" />
      </ReferenceList>
    </ExplicitFormula>
    <ExplicitFormula id="2740">
      <Equation>f_onto</Equation>
      <ReferenceList>
        <R alias="f_onto" id="1986" />
      </ReferenceList>
    </ExplicitFormula>
    <ExplicitFormula id="2743">
      <Equation>V&gt;0 ? M/V : 0</Equation>
      <ReferenceList>
        <R alias="M" id="2741" />
        <R alias="V" id="2622" />
      </ReferenceList>
    </ExplicitFormula>
    <ExplicitFormula id="2745">
      <Equation>M/TotalDrugMass</Equation>
      <ReferenceList>
        <R alias="M" id="2741" />
        <R alias="TotalDrugMass" id="209" />
      </ReferenceList>
    </ExplicitFormula>
    <ExplicitFormula id="2746">
      <Equation>-(CP * kcat * V * K_water * C / (Km + K_water * C))</Equation>
      <ReferenceList>
        <R alias="V" id="2622" />
        <R alias="CP" id="2718" />
        <R alias="C" id="2672" />
        <R alias="K_water" id="2694" />
        <R alias="kcat" id="211" />
        <R alias="Km" id="212" />
      </ReferenceList>
    </ExplicitFormula>
    <ExplicitFormula id="2747">
      <Equation>CP * kcat * V * K_water * C / (Km + K_water * C)</Equation>
      <ReferenceList>
        <R alias="V" id="2622" />
        <R alias="CP" id="2718" />
        <R alias="C" id="2672" />
        <R alias="K_water" id="2694" />
        <R alias="kcat" id="211" />
        <R alias="Km" id="212" />
      </ReferenceList>
    </ExplicitFormula>
    <ExplicitFormula id="2752">
      <Equation>w*Liquid*FillLevelFlagNext</Equation>
      <ReferenceList>
        <R alias="w" id="2749" />
        <R alias="Liquid" id="2750" />
        <R alias="FillLevelFlagNext" id="2751" />
      </ReferenceList>
    </ExplicitFormula>
    <ExplicitFormula id="2755">
      <Equation>0.00098426*V</Equation>
      <ReferenceList>
        <R alias="V" id="2754" />
      </ReferenceList>
    </ExplicitFormula>
    <ExplicitFormula id="2760">
      <Equation>Thickness_p1 + Thickness_p2*(1-exp(Thickness_p3*Height))</Equation>
      <ReferenceList>
        <R alias="Height" id="68" />
        <R alias="Thickness_p1" id="2757" />
        <R alias="Thickness_p2" id="2758" />
        <R alias="Thickness_p3" id="2759" />
      </ReferenceList>
    </ExplicitFormula>
    <ExplicitFormula id="2764">
      <Equation>PI*(r1*r1+r1*r2+r2*r2)/3*L</Equation>
      <ReferenceList>
        <R alias="r2" id="2761" />
        <R alias="L" id="2762" />
        <R alias="r1" id="2763" />
      </ReferenceList>
    </ExplicitFormula>
    <ExplicitFormula id="2766">
      <Equation>V_Intestine * 0.15529412</Equation>
      <ReferenceList>
        <R alias="V_Intestine" id="18" />
      </ReferenceList>
    </ExplicitFormula>
    <ExplicitFormula id="2768">
      <Equation>Volume</Equation>
      <ReferenceList>
        <R alias="Volume" id="2754" />
      </ReferenceList>
    </ExplicitFormula>
    <ExplicitFormula id="2770">
      <Equation>V*SteadyStateFillLevel</Equation>
      <ReferenceList>
        <R alias="SteadyStateFillLevel" id="2769" />
        <R alias="V" id="2754" />
      </ReferenceList>
    </ExplicitFormula>
    <ExplicitFormula id="2772">
      <Equation>OralApplicationsEnabled ? LT_cae - LT_colasc + Inflow*FillLevelFlag - Outflow*Liquid : 0</Equation>
      <ReferenceList>
        <R alias="Outflow" id="2771" />
        <R alias="FillLevelFlag" id="2646" />
        <R alias="Liquid" id="2750" />
        <R alias="LT_colasc" id="2748" />
        <R alias="Inflow" id="2753" />
        <R alias="LT_cae" id="2643" />
        <R alias="OralApplicationsEnabled" id="1867" />
      </ReferenceList>
    </ExplicitFormula>
    <ExplicitFormula id="2775">
      <Equation>r1_p0 + Height*r1_p1</Equation>
      <ReferenceList>
        <R alias="Height" id="68" />
        <R alias="r1_p0" id="2773" />
        <R alias="r1_p1" id="2774" />
      </ReferenceList>
    </ExplicitFormula>
    <ExplicitFormula id="2776">
      <Equation>(k_p*alpha_p*V_p+inflow-k*alpha*V)/(alpha*V)</Equation>
      <ReferenceList>
        <R alias="alpha" id="2769" />
        <R alias="k" id="2749" />
        <R alias="inflow" id="2753" />
        <R alias="V" id="2754" />
        <R alias="alpha_p" id="2640" />
        <R alias="k_p" id="2633" />
        <R alias="V_p" id="2622" />
      </ReferenceList>
    </ExplicitFormula>
    <ExplicitFormula id="2779">
      <Equation>r2_p0 + Height*r2_p1</Equation>
      <ReferenceList>
        <R alias="Height" id="68" />
        <R alias="r2_p0" id="2777" />
        <R alias="r2_p1" id="2778" />
      </ReferenceList>
    </ExplicitFormula>
    <ExplicitFormula id="2783">
      <Equation>Ageom*AeffFactor*AeffVariabilityFactor</Equation>
      <ReferenceList>
        <R alias="AeffFactor" id="2781" />
        <R alias="Ageom" id="2782" />
        <R alias="AeffVariabilityFactor" id="1868" />
      </ReferenceList>
    </ExplicitFormula>
    <ExplicitFormula id="2785">
      <Equation>(FillLevel&lt;0.9?1:1/(1+exp((FillLevel-1)/0.01)))</Equation>
      <ReferenceList>
        <R alias="FillLevel" id="2784" />
      </ReferenceList>
    </ExplicitFormula>
    <ExplicitFormula id="2786">
      <Equation>Liquid/V</Equation>
      <ReferenceList>
        <R alias="Liquid" id="2750" />
        <R alias="V" id="2754" />
      </ReferenceList>
    </ExplicitFormula>
    <ExplicitFormula id="2787">
      <Equation>PI*(r1+r2)*L</Equation>
      <ReferenceList>
        <R alias="r2" id="2761" />
        <R alias="L" id="2762" />
        <R alias="r1" id="2763" />
      </ReferenceList>
    </ExplicitFormula>
    <ExplicitFormula id="2789">
      <Equation>LuminalVelocity/LITT_fact</Equation>
      <ReferenceList>
        <R alias="LuminalVelocity" id="2788" />
        <R alias="LITT_fact" id="2635" />
      </ReferenceList>
    </ExplicitFormula>
    <ExplicitFormula id="2792">
      <Equation>L_p0 + Height*L_p1</Equation>
      <ReferenceList>
        <R alias="Height" id="68" />
        <R alias="L_p0" id="2790" />
        <R alias="L_p1" id="2791" />
      </ReferenceList>
    </ExplicitFormula>
    <ExplicitFormula id="2795">
      <Equation>2.5</Equation>
    </ExplicitFormula>
    <ExplicitFormula id="2798">
      <Equation>V&gt;0 ? M/V : 0</Equation>
      <ReferenceList>
        <R alias="M" id="2796" />
        <R alias="V" id="2754" />
      </ReferenceList>
    </ExplicitFormula>
    <ExplicitFormula id="2803">
      <Equation>(1-F1)*(1-F2)*F3</Equation>
      <ReferenceList>
        <R alias="F1" id="2800" />
        <R alias="F2" id="2801" />
        <R alias="F3" id="2802" />
      </ReferenceList>
    </ExplicitFormula>
    <ExplicitFormula id="2805">
[truncated: 2,158,560 more chars]
