# Supplementary material for: A Comparative Analysis of Drug-Induced Hepatotoxicity in Clinically Relevant Situations
Source: PLoS Comput Biol. 2017 Feb 2;13(2):e1005280. doi: 10.1371/journal.pcbi.1005280 (PMC5289425; doi:10.1371/journal.pcbi.1005280)
Supplement: S1 Model Files — (ZIP) [file pcbi.1005280.s019.zip › ft_ref_po_250mg.xml]

<?xml version="1.0" encoding="utf-8"?>
<Simulation objectPathDelimiter="|" version="4" xmlns="http://www.systems-biology.com">
  <ObserverList>
    <Observer id="106" entityId="HT-ShljbdUScBN-jSKwNsg" name="Blood Cells" path="ft_ref_po_250mg|Organism|PeripheralVenousBlood|flutamide|Blood Cells" unit="µmol/l" persistable="0" formulaId="117" />
    <Observer id="118" entityId="Ul_iQaP72UqVd4-_Kl31-g" name="Plasma (Peripheral Venous Blood)" path="ft_ref_po_250mg|Organism|PeripheralVenousBlood|flutamide|Plasma (Peripheral Venous Blood)" unit="µmol/l" persistable="1" formulaId="124" />
    <Observer id="125" entityId="htz_9f1_tU66F-XicA2n8Q" name="Plasma Unbound (Peripheral Venous Blood)" path="ft_ref_po_250mg|Organism|PeripheralVenousBlood|flutamide|Plasma Unbound (Peripheral Venous Blood)" unit="µmol/l" persistable="0" formulaId="127" />
    <Observer id="128" entityId="ixUJOrYY6UeRgdqZTHAyeg" name="Whole Blood (Peripheral Venous Blood)" path="ft_ref_po_250mg|Organism|PeripheralVenousBlood|flutamide|Whole Blood (Peripheral Venous Blood)" unit="µmol/l" persistable="0" formulaId="129" />
    <Observer id="130" entityId="ytcVWMLhr0eYz-uEJOZJOg" name="Blood Cells" path="ft_ref_po_250mg|Organism|PeripheralVenousBlood|2-hydroxyflutamide|Blood Cells" unit="µmol/l" persistable="0" formulaId="136" />
    <Observer id="137" entityId="5pG2A-89S0CIwS3ZP0tchg" name="Plasma (Peripheral Venous Blood)" path="ft_ref_po_250mg|Organism|PeripheralVenousBlood|2-hydroxyflutamide|Plasma (Peripheral Venous Blood)" unit="µmol/l" persistable="1" formulaId="143" />
    <Observer id="144" entityId="_xo3VQicBU-nwSwqYyhNaw" name="Plasma Unbound (Peripheral Venous Blood)" path="ft_ref_po_250mg|Organism|PeripheralVenousBlood|2-hydroxyflutamide|Plasma Unbound (Peripheral Venous Blood)" unit="µmol/l" persistable="0" formulaId="146" />
    <Observer id="147" entityId="3O-Asw5py02E8MWlQ2OgFA" name="Whole Blood (Peripheral Venous Blood)" path="ft_ref_po_250mg|Organism|PeripheralVenousBlood|2-hydroxyflutamide|Whole Blood (Peripheral Venous Blood)" unit="µmol/l" persistable="0" formulaId="148" />
    <Observer id="181" entityId="A1TGYic4hkm_B3Zoz1cQeA" name="Concentration in container" path="ft_ref_po_250mg|Organism|VenousBlood|Plasma|CYP1A2|Concentration in container" unit="µmol/l" persistable="0" formulaId="182" />
    <Observer id="206" entityId="u0hV2IbnskeDlE6RM9Xfyg" name="Concentration in container" path="ft_ref_po_250mg|Organism|VenousBlood|Plasma|CYP1A2_arr|Concentration in container" unit="µmol/l" persistable="0" formulaId="207" />
    <Observer id="213" entityId="EvA53i5GyEiM2S3TDfFM6g" name="Concentration in container" path="ft_ref_po_250mg|Organism|VenousBlood|Plasma|flutamide|Concentration in container" unit="µmol/l" persistable="1" formulaId="214" />
    <Observer id="215" entityId="82YknCB9_EqsKDl-sL0LWQ" name="Plasma Unbound" path="ft_ref_po_250mg|Organism|VenousBlood|Plasma|flutamide|Plasma Unbound" unit="µmol/l" persistable="0" formulaId="216" />
    <Observer id="222" entityId="SKHlp-q8Q022tmtC-2L46A" name="Concentration in container" path="ft_ref_po_250mg|Organism|VenousBlood|Plasma|2-hydroxyflutamide|Concentration in container" unit="µmol/l" persistable="1" formulaId="223" />
    <Observer id="224" entityId="U79c8_2ThUaKRfoSmJfg1w" name="Plasma Unbound" path="ft_ref_po_250mg|Organism|VenousBlood|Plasma|2-hydroxyflutamide|Plasma Unbound" unit="µmol/l" persistable="0" formulaId="225" />
    <Observer id="260" entityId="F-_MhgFNVU2F5lqoSXmUwA" name="Concentration in container" path="ft_ref_po_250mg|Organism|VenousBlood|BloodCells|CYP1A2|Concentration in container" unit="µmol/l" persistable="0" formulaId="261" />
    <Observer id="282" entityId="6vF3oSObsUiU2vddU0rwcA" name="Concentration in container" path="ft_ref_po_250mg|Organism|VenousBlood|BloodCells|CYP1A2_arr|Concentration in container" unit="µmol/l" persistable="0" formulaId="283" />
    <Observer id="290" entityId="q_kPkk4oh0G6w93C856-YA" name="Concentration in container" path="ft_ref_po_250mg|Organism|VenousBlood|BloodCells|flutamide|Concentration in container" unit="µmol/l" persistable="0" formulaId="291" />
    <Observer id="298" entityId="vh3mRfZbFk6b0ddmxuSEGw" name="Concentration in container" path="ft_ref_po_250mg|Organism|VenousBlood|BloodCells|2-hydroxyflutamide|Concentration in container" unit="µmol/l" persistable="0" formulaId="299" />
    <Observer id="308" entityId="s05H4OvnAEqiumM_bhqxqw" name="Whole Blood" path="ft_ref_po_250mg|Organism|VenousBlood|flutamide|Whole Blood" unit="µmol/l" persistable="0" formulaId="309" />
    <Observer id="310" entityId="knDhVh_o-UCneXuykGbU7g" name="Whole Blood" path="ft_ref_po_250mg|Organism|VenousBlood|2-hydroxyflutamide|Whole Blood" unit="µmol/l" persistable="0" formulaId="311" />
    <Observer id="339" entityId="m7smf1_N_UKfARu6uIQdLQ" name="Concentration in container" path="ft_ref_po_250mg|Organism|ArterialBlood|Plasma|CYP1A2|Concentration in container" unit="µmol/l" persistable="0" formulaId="340" />
    <Observer id="359" entityId="1sOlZUAfak6IjYR-zF63Qw" name="Concentration in container" path="ft_ref_po_250mg|Organism|ArterialBlood|Plasma|CYP1A2_arr|Concentration in container" unit="µmol/l" persistable="0" formulaId="360" />
    <Observer id="365" entityId="x0KYP4Kk5kCRWjXPYXV4jg" name="Concentration in container" path="ft_ref_po_250mg|Organism|ArterialBlood|Plasma|flutamide|Concentration in container" unit="µmol/l" persistable="0" formulaId="366" />
    <Observer id="367" entityId="q-XfY9tuDUiO-__rYrF3Zw" name="Plasma Unbound" path="ft_ref_po_250mg|Organism|ArterialBlood|Plasma|flutamide|Plasma Unbound" unit="µmol/l" persistable="0" formulaId="368" />
    <Observer id="373" entityId="gxhQ_cLZc0-tmAdirQOprw" name="Concentration in container" path="ft_ref_po_250mg|Organism|ArterialBlood|Plasma|2-hydroxyflutamide|Concentration in container" unit="µmol/l" persistable="0" formulaId="374" />
    <Observer id="375" entityId="ihc_i5DW6E-OMllehE8d3w" name="Plasma Unbound" path="ft_ref_po_250mg|Organism|ArterialBlood|Plasma|2-hydroxyflutamide|Plasma Unbound" unit="µmol/l" persistable="0" formulaId="376" />
    <Observer id="407" entityId="cupiP_ZAqU2jghQKmCIBzw" name="Concentration in container" path="ft_ref_po_250mg|Organism|ArterialBlood|BloodCells|CYP1A2|Concentration in container" unit="µmol/l" persistable="0" formulaId="408" />
    <Observer id="427" entityId="4gVS4jtaSkqXO6X_dI94Jw" name="Concentration in container" path="ft_ref_po_250mg|Organism|ArterialBlood|BloodCells|CYP1A2_arr|Concentration in container" unit="µmol/l" persistable="0" formulaId="428" />
    <Observer id="433" entityId="Uegz3PRPvkmAqpBL87MGPA" name="Concentration in container" path="ft_ref_po_250mg|Organism|ArterialBlood|BloodCells|flutamide|Concentration in container" unit="µmol/l" persistable="0" formulaId="434" />
    <Observer id="439" entityId="Aok83T9Q2kKEx4TpOXhi3w" name="Concentration in container" path="ft_ref_po_250mg|Organism|ArterialBlood|BloodCells|2-hydroxyflutamide|Concentration in container" unit="µmol/l" persistable="0" formulaId="440" />
    <Observer id="449" entityId="BaCRObVI1Uey5PmitGunpg" name="Whole Blood" path="ft_ref_po_250mg|Organism|ArterialBlood|flutamide|Whole Blood" unit="µmol/l" persistable="0" formulaId="450" />
    <Observer id="451" entityId="ztNMZ2gDlUiJ50VzWi3Rkg" name="Whole Blood" path="ft_ref_po_250mg|Organism|ArterialBlood|2-hydroxyflutamide|Whole Blood" unit="µmol/l" persistable="0" formulaId="452" />
    <Observer id="462" entityId="Cql99nSp-keLaBF2U2pElA" name="Fraction excreted to bile" path="ft_ref_po_250mg|Organism|Gallbladder|flutamide|Fraction excreted to bile" persistable="0" formulaId="464" />
    <Observer id="468" entityId="vZnEbBenFkGhrXBK4-BPyg" name="Fraction excreted to bile" path="ft_ref_po_250mg|Organism|Gallbladder|2-hydroxyflutamide|Fraction excreted to bile" persistable="0" formulaId="470" />
    <Observer id="536" entityId="-NPXlo5D1EqifAupq8I6_Q" name="Concentration in container" path="ft_ref_po_250mg|Organism|Bone|Plasma|CYP1A2|Concentration in container" unit="µmol/l" persistable="0" formulaId="537" />
    <Observer id="556" entityId="aF1xnTY5qkeXtY79EQVaWA" name="Concentration in container" path="ft_ref_po_250mg|Organism|Bone|Plasma|CYP1A2_arr|Concentration in container" unit="µmol/l" persistable="0" formulaId="557" />
    <Observer id="562" entityId="nzhA4wohRU6M4Dy966QzDw" name="Concentration in container" path="ft_ref_po_250mg|Organism|Bone|Plasma|flutamide|Concentration in container" unit="µmol/l" persistable="0" formulaId="563" />
    <Observer id="568" entityId="AwJfgTO7rkyF-_YbcpC2VA" name="Concentration in container" path="ft_ref_po_250mg|Organism|Bone|Plasma|2-hydroxyflutamide|Concentration in container" unit="µmol/l" persistable="0" formulaId="569" />
    <Observer id="600" entityId="U6pavdTG40GRNwZ6Hosnvg" name="Concentration in container" path="ft_ref_po_250mg|Organism|Bone|BloodCells|CYP1A2|Concentration in container" unit="µmol/l" persistable="0" formulaId="601" />
    <Observer id="620" entityId="L1Vj_vvpaEuowTPfvJmU6w" name="Concentration in container" path="ft_ref_po_250mg|Organism|Bone|BloodCells|CYP1A2_arr|Concentration in container" unit="µmol/l" persistable="0" formulaId="621" />
    <Observer id="626" entityId="R-ksSw2rSk-QwGUR-l0wXg" name="Concentration in container" path="ft_ref_po_250mg|Organism|Bone|BloodCells|flutamide|Concentration in container" unit="µmol/l" persistable="0" formulaId="627" />
    <Observer id="632" entityId="30oj4nXxz0Chqjwha58yWg" name="Concentration in container" path="ft_ref_po_250mg|Organism|Bone|BloodCells|2-hydroxyflutamide|Concentration in container" unit="µmol/l" persistable="0" formulaId="633" />
    <Observer id="654" entityId="hTX6n38IMkSfsMWrR8sg1Q" name="Concentration in container" path="ft_ref_po_250mg|Organism|Bone|Interstitial|flutamide|Concentration in container" unit="µmol/l" persistable="0" formulaId="655" />
    <Observer id="662" entityId="sTtI72sHuEWxDZWyA8uDQA" name="Concentration in container" path="ft_ref_po_250mg|Organism|Bone|Interstitial|2-hydroxyflutamide|Concentration in container" unit="µmol/l" persistable="0" formulaId="663" />
    <Observer id="685" entityId="0djhb0VaoEeQc0puBD8hfQ" name="Concentration in container" path="ft_ref_po_250mg|Organism|Bone|Intracellular|CYP1A2|Concentration in container" unit="µmol/l" persistable="0" formulaId="686" />
    <Observer id="703" entityId="X-MWdRnTFkuWzBWmXUVvWw" name="Concentration in container" path="ft_ref_po_250mg|Organism|Bone|Intracellular|CYP1A2_arr|Concentration in container" unit="µmol/l" persistable="0" formulaId="704" />
    <Observer id="711" entityId="q4sdWHUKUUK1YSzLvhZKVg" name="Concentration in container" path="ft_ref_po_250mg|Organism|Bone|Intracellular|flutamide|Concentration in container" unit="µmol/l" persistable="0" formulaId="712" />
    <Observer id="719" entityId="zM2l3zyOlEG7WCQ4rm8xRA" name="Concentration in container" path="ft_ref_po_250mg|Organism|Bone|Intracellular|2-hydroxyflutamide|Concentration in container" unit="µmol/l" persistable="0" formulaId="720" />
    <Observer id="729" entityId="cMh0Xs8UpE-Bu7tFe8iz8w" name="Interstitial Unbound" path="ft_ref_po_250mg|Organism|Bone|flutamide|Interstitial Unbound" unit="µmol/l" persistable="0" formulaId="730" />
    <Observer id="731" entityId="69fEo5PRAEeX4NyTBBe0zQ" name="Intracellular Unbound" path="ft_ref_po_250mg|Organism|Bone|flutamide|Intracellular Unbound" unit="µmol/l" persistable="0" formulaId="732" />
    <Observer id="733" entityId="qxEP7Qw2TkiI6hxe3N-7iA" name="Tissue" path="ft_ref_po_250mg|Organism|Bone|flutamide|Tissue" unit="µmol/l" persistable="0" formulaId="734" />
    <Observer id="735" entityId="MI8JkRUark6qLRkET_eKug" name="Interstitial Unbound" path="ft_ref_po_250mg|Organism|Bone|2-hydroxyflutamide|Interstitial Unbound" unit="µmol/l" persistable="0" formulaId="736" />
    <Observer id="737" entityId="FN1QEdEdqUuPelCZltzM9w" name="Intracellular Unbound" path="ft_ref_po_250mg|Organism|Bone|2-hydroxyflutamide|Intracellular Unbound" unit="µmol/l" persistable="0" formulaId="738" />
    <Observer id="739" entityId="KyjJTPziikGn9QqlEDXrSg" name="Tissue" path="ft_ref_po_250mg|Organism|Bone|2-hydroxyflutamide|Tissue" unit="µmol/l" persistable="0" formulaId="740" />
    <Observer id="806" entityId="AQ8AMlFJQ0aUcK7GQkIiww" name="Concentration in container" path="ft_ref_po_250mg|Organism|Brain|Plasma|CYP1A2|Concentration in container" unit="µmol/l" persistable="0" formulaId="807" />
    <Observer id="826" entityId="OYbe-UDqlUm2vacyNF38Cw" name="Concentration in container" path="ft_ref_po_250mg|Organism|Brain|Plasma|CYP1A2_arr|Concentration in container" unit="µmol/l" persistable="0" formulaId="827" />
    <Observer id="833" entityId="8OHPWrlyMkCubc1-Cts8gg" name="Concentration in container" path="ft_ref_po_250mg|Organism|Brain|Plasma|flutamide|Concentration in container" unit="µmol/l" persistable="0" formulaId="834" />
    <Observer id="840" entityId="OIsh74WlbkCbONMyZ5IqhQ" name="Concentration in container" path="ft_ref_po_250mg|Organism|Brain|Plasma|2-hydroxyflutamide|Concentration in container" unit="µmol/l" persistable="0" formulaId="841" />
    <Observer id="872" entityId="gr4pJlQ2fU6CoAVCTHplhQ" name="Concentration in container" path="ft_ref_po_250mg|Organism|Brain|BloodCells|CYP1A2|Concentration in container" unit="µmol/l" persistable="0" formulaId="873" />
    <Observer id="892" entityId="tvcolFxsEkuK7P5wveovCg" name="Concentration in container" path="ft_ref_po_250mg|Organism|Brain|BloodCells|CYP1A2_arr|Concentration in container" unit="µmol/l" persistable="0" formulaId="893" />
    <Observer id="899" entityId="A5pbUXGJkUm345Ieo-SXjw" name="Concentration in container" path="ft_ref_po_250mg|Organism|Brain|BloodCells|flutamide|Concentration in container" unit="µmol/l" persistable="0" formulaId="900" />
    <Observer id="906" entityId="S5lFDTRVdkamUUP52By91w" name="Concentration in container" path="ft_ref_po_250mg|Organism|Brain|BloodCells|2-hydroxyflutamide|Concentration in container" unit="µmol/l" persistable="0" formulaId="907" />
    <Observer id="928" entityId="PI3bYxA7VUyopJeHzBG0zA" name="Concentration in container" path="ft_ref_po_250mg|Organism|Brain|Interstitial|flutamide|Concentration in container" unit="µmol/l" persistable="0" formulaId="929" />
    <Observer id="936" entityId="Jvc7IScu_UqpkMPNEFPRSg" name="Concentration in container" path="ft_ref_po_250mg|Organism|Brain|Interstitial|2-hydroxyflutamide|Concentration in container" unit="µmol/l" persistable="0" formulaId="937" />
    <Observer id="959" entityId="PqR3setiQUGX2tWo72pbsA" name="Concentration in container" path="ft_ref_po_250mg|Organism|Brain|Intracellular|CYP1A2|Concentration in container" unit="µmol/l" persistable="0" formulaId="960" />
    <Observer id="977" entityId="2N2UQW1DPkG5u7WRgLffgw" name="Concentration in container" path="ft_ref_po_250mg|Organism|Brain|Intracellular|CYP1A2_arr|Concentration in container" unit="µmol/l" persistable="0" formulaId="978" />
    <Observer id="985" entityId="3akWJEt6GUqaV43WFNSECw" name="Concentration in container" path="ft_ref_po_250mg|Organism|Brain|Intracellular|flutamide|Concentration in container" unit="µmol/l" persistable="0" formulaId="986" />
    <Observer id="993" entityId="68AYxufCakapCtS_hcBprg" name="Concentration in container" path="ft_ref_po_250mg|Organism|Brain|Intracellular|2-hydroxyflutamide|Concentration in container" unit="µmol/l" persistable="0" formulaId="994" />
    <Observer id="1003" entityId="3b_QZHGNKkmLeChiGHhy_Q" name="Interstitial Unbound" path="ft_ref_po_250mg|Organism|Brain|flutamide|Interstitial Unbound" unit="µmol/l" persistable="0" formulaId="1004" />
    <Observer id="1005" entityId="41VLVNzebUOpZl9G5IPwBg" name="Intracellular Unbound" path="ft_ref_po_250mg|Organism|Brain|flutamide|Intracellular Unbound" unit="µmol/l" persistable="0" formulaId="1006" />
    <Observer id="1007" entityId="vMYN75uyp0ScNv6zEr6LOQ" name="Tissue" path="ft_ref_po_250mg|Organism|Brain|flutamide|Tissue" unit="µmol/l" persistable="0" formulaId="1008" />
    <Observer id="1009" entityId="mrPaZRvRREmIFpsVbETJUg" name="Interstitial Unbound" path="ft_ref_po_250mg|Organism|Brain|2-hydroxyflutamide|Interstitial Unbound" unit="µmol/l" persistable="0" formulaId="1010" />
    <Observer id="1011" entityId="R4sCTGLr-0eU3ciF7tohiA" name="Intracellular Unbound" path="ft_ref_po_250mg|Organism|Brain|2-hydroxyflutamide|Intracellular Unbound" unit="µmol/l" persistable="0" formulaId="1012" />
    <Observer id="1013" entityId="bjpEkCeQcU2DUI0gx_TxvQ" name="Tissue" path="ft_ref_po_250mg|Organism|Brain|2-hydroxyflutamide|Tissue" unit="µmol/l" persistable="0" formulaId="1014" />
    <Observer id="1093" entityId="0QZavoZadk6Xp1mPHcuepA" name="Concentration in container" path="ft_ref_po_250mg|Organism|Fat|Plasma|CYP1A2|Concentration in container" unit="µmol/l" persistable="0" formulaId="1094" />
    <Observer id="1113" entityId="1UZz794clUaA6ROsWSZXog" name="Concentration in container" path="ft_ref_po_250mg|Organism|Fat|Plasma|CYP1A2_arr|Concentration in container" unit="µmol/l" persistable="0" formulaId="1114" />
    <Observer id="1119" entityId="c9Zz3euMtES8LXy3-4B8pw" name="Concentration in container" path="ft_ref_po_250mg|Organism|Fat|Plasma|flutamide|Concentration in container" unit="µmol/l" persistable="0" formulaId="1120" />
    <Observer id="1125" entityId="97Fbud6UbkaVBV9KrQc9Ww" name="Concentration in container" path="ft_ref_po_250mg|Organism|Fat|Plasma|2-hydroxyflutamide|Concentration in container" unit="µmol/l" persistable="0" formulaId="1126" />
    <Observer id="1157" entityId="I88huKJoOEebFUt7dUJdMw" name="Concentration in container" path="ft_ref_po_250mg|Organism|Fat|BloodCells|CYP1A2|Concentration in container" unit="µmol/l" persistable="0" formulaId="1158" />
    <Observer id="1177" entityId="6c3zmEFAiEKiBTIYbJoEZw" name="Concentration in container" path="ft_ref_po_250mg|Organism|Fat|BloodCells|CYP1A2_arr|Concentration in container" unit="µmol/l" persistable="0" formulaId="1178" />
    <Observer id="1183" entityId="CaAMgI9mW0qnmpc5HnX6_g" name="Concentration in container" path="ft_ref_po_250mg|Organism|Fat|BloodCells|flutamide|Concentration in container" unit="µmol/l" persistable="0" formulaId="1184" />
    <Observer id="1189" entityId="zpeAUIPNQEaxDQt_p7Td3w" name="Concentration in container" path="ft_ref_po_250mg|Organism|Fat|BloodCells|2-hydroxyflutamide|Concentration in container" unit="µmol/l" persistable="0" formulaId="1190" />
    <Observer id="1211" entityId="X1aPHDLgn0WLG_2ZjAG6XA" name="Concentration in container" path="ft_ref_po_250mg|Organism|Fat|Interstitial|flutamide|Concentration in container" unit="µmol/l" persistable="0" formulaId="1212" />
    <Observer id="1219" entityId="nzolf4kidEiz7uznJEB5Xw" name="Concentration in container" path="ft_ref_po_250mg|Organism|Fat|Interstitial|2-hydroxyflutamide|Concentration in container" unit="µmol/l" persistable="0" formulaId="1220" />
    <Observer id="1242" entityId="Ke93u6jCy0qEehHo1un-HQ" name="Concentration in container" path="ft_ref_po_250mg|Organism|Fat|Intracellular|CYP1A2|Concentration in container" unit="µmol/l" persistable="0" formulaId="1243" />
    <Observer id="1260" entityId="JiKrTzp15Euxfrw-kKAozg" name="Concentration in container" path="ft_ref_po_250mg|Organism|Fat|Intracellular|CYP1A2_arr|Concentration in container" unit="µmol/l" persistable="0" formulaId="1261" />
    <Observer id="1268" entityId="C4-Fz9nZZ0e9LiPw0VtPHQ" name="Concentration in container" path="ft_ref_po_250mg|Organism|Fat|Intracellular|flutamide|Concentration in container" unit="µmol/l" persistable="0" formulaId="1269" />
    <Observer id="1276" entityId="hksVO7sS4EGLyQxT8nci7A" name="Concentration in container" path="ft_ref_po_250mg|Organism|Fat|Intracellular|2-hydroxyflutamide|Concentration in container" unit="µmol/l" persistable="0" formulaId="1277" />
    <Observer id="1286" entityId="OScnJ4K6l0OSn1YWCv5IXw" name="Interstitial Unbound" path="ft_ref_po_250mg|Organism|Fat|flutamide|Interstitial Unbound" unit="µmol/l" persistable="0" formulaId="1287" />
    <Observer id="1288" entityId="sk_qkfFKOEqiRTZRMobq7A" name="Intracellular Unbound" path="ft_ref_po_250mg|Organism|Fat|flutamide|Intracellular Unbound" unit="µmol/l" persistable="0" formulaId="1289" />
    <Observer id="1290" entityId="hFDoT1hV3Eq4HfrvImpcCg" name="Tissue" path="ft_ref_po_250mg|Organism|Fat|flutamide|Tissue" unit="µmol/l" persistable="0" formulaId="1291" />
    <Observer id="1292" entityId="cGOjyk5ig0WE-KIcD7MjHg" name="Interstitial Unbound" path="ft_ref_po_250mg|Organism|Fat|2-hydroxyflutamide|Interstitial Unbound" unit="µmol/l" persistable="0" formulaId="1293" />
    <Observer id="1294" entityId="sEFMxNnNpkWuFxRbRSIi2w" name="Intracellular Unbound" path="ft_ref_po_250mg|Organism|Fat|2-hydroxyflutamide|Intracellular Unbound" unit="µmol/l" persistable="0" formulaId="1295" />
    <Observer id="1296" entityId="quHD4TV-u0y2-rOhq5FNSQ" name="Tissue" path="ft_ref_po_250mg|Organism|Fat|2-hydroxyflutamide|Tissue" unit="µmol/l" persistable="0" formulaId="1297" />
    <Observer id="1363" entityId="lz_YHa3fXEOxhW0YIfo48Q" name="Concentration in container" path="ft_ref_po_250mg|Organism|Gonads|Plasma|CYP1A2|Concentration in container" unit="µmol/l" persistable="0" formulaId="1364" />
    <Observer id="1383" entityId="OJMWZZygqk-uEf8WO0hjCA" name="Concentration in container" path="ft_ref_po_250mg|Organism|Gonads|Plasma|CYP1A2_arr|Concentration in container" unit="µmol/l" persistable="0" formulaId="1384" />
    <Observer id="1390" entityId="RWnLkmbFhUeDPaU3iN-ftA" name="Concentration in container" path="ft_ref_po_250mg|Organism|Gonads|Plasma|flutamide|Concentration in container" unit="µmol/l" persistable="0" formulaId="1391" />
    <Observer id="1397" entityId="b2kdpWaxb0ua98rPjuZhkg" name="Concentration in container" path="ft_ref_po_250mg|Organism|Gonads|Plasma|2-hydroxyflutamide|Concentration in container" unit="µmol/l" persistable="0" formulaId="1398" />
    <Observer id="1429" entityId="Rb5yyM9fdEKO2A03tUn7SA" name="Concentration in container" path="ft_ref_po_250mg|Organism|Gonads|BloodCells|CYP1A2|Concentration in container" unit="µmol/l" persistable="0" formulaId="1430" />
    <Observer id="1449" entityId="FI-LpQLGUU2wr9tJSuSGeQ" name="Concentration in container" path="ft_ref_po_250mg|Organism|Gonads|BloodCells|CYP1A2_arr|Concentration in container" unit="µmol/l" persistable="0" formulaId="1450" />
    <Observer id="1456" entityId="vS4DgW3tQUGexfCAnim2sw" name="Concentration in container" path="ft_ref_po_250mg|Organism|Gonads|BloodCells|flutamide|Concentration in container" unit="µmol/l" persistable="0" formulaId="1457" />
    <Observer id="1463" entityId="WGvL6IyK4UyH0A-95x5WYA" name="Concentration in container" path="ft_ref_po_250mg|Organism|Gonads|BloodCells|2-hydroxyflutamide|Concentration in container" unit="µmol/l" persistable="0" formulaId="1464" />
    <Observer id="1485" entityId="60bvYgvZQE6M7q88fQ66pA" name="Concentration in container" path="ft_ref_po_250mg|Organism|Gonads|Interstitial|flutamide|Concentration in container" unit="µmol/l" persistable="0" formulaId="1486" />
    <Observer id="1493" entityId="lyi4Oc7A7kix4kAJJdbUUQ" name="Concentration in container" path="ft_ref_po_250mg|Organism|Gonads|Interstitial|2-hydroxyflutamide|Concentration in container" unit="µmol/l" persistable="0" formulaId="1494" />
    <Observer id="1516" entityId="UUmkStcez02mkHaXEXPILQ" name="Concentration in container" path="ft_ref_po_250mg|Organism|Gonads|Intracellular|CYP1A2|Concentration in container" unit="µmol/l" persistable="0" formulaId="1517" />
    <Observer id="1534" entityId="UV2dtzAU-06EhIhZjalDpA" name="Concentration in container" path="ft_ref_po_250mg|Organism|Gonads|Intracellular|CYP1A2_arr|Concentration in container" unit="µmol/l" persistable="0" formulaId="1535" />
    <Observer id="1542" entityId="ldDqexTi-E-dqTU7HwVltA" name="Concentration in container" path="ft_ref_po_250mg|Organism|Gonads|Intracellular|flutamide|Concentration in container" unit="µmol/l" persistable="0" formulaId="1543" />
    <Observer id="1550" entityId="hOXSeTDdtEeE7-euTra_5g" name="Concentration in container" path="ft_ref_po_250mg|Organism|Gonads|Intracellular|2-hydroxyflutamide|Concentration in container" unit="µmol/l" persistable="0" formulaId="1551" />
    <Observer id="1560" entityId="sDncZTYfzECs4oXVcz6zWg" name="Interstitial Unbound" path="ft_ref_po_250mg|Organism|Gonads|flutamide|Interstitial Unbound" unit="µmol/l" persistable="0" formulaId="1561" />
    <Observer id="1562" entityId="P0V00jFoqUWSECmVYHB7Mg" name="Intracellular Unbound" path="ft_ref_po_250mg|Organism|Gonads|flutamide|Intracellular Unbound" unit="µmol/l" persistable="0" formulaId="1563" />
    <Observer id="1564" entityId="qNuOIcsEzEiuzeJQBZC-Qw" name="Tissue" path="ft_ref_po_250mg|Organism|Gonads|flutamide|Tissue" unit="µmol/l" persistable="0" formulaId="1565" />
    <Observer id="1566" entityId="61RbC3tWB0W3wBlPxM2ayQ" name="Interstitial Unbound" path="ft_ref_po_250mg|Organism|Gonads|2-hydroxyflutamide|Interstitial Unbound" unit="µmol/l" persistable="0" formulaId="1567" />
    <Observer id="1568" entityId="UOsrO9Ps8E62701bv99PFg" name="Intracellular Unbound" path="ft_ref_po_250mg|Organism|Gonads|2-hydroxyflutamide|Intracellular Unbound" unit="µmol/l" persistable="0" formulaId="1569" />
    <Observer id="1570" entityId="Sw082lAFHkivgEPYyngP8w" name="Tissue" path="ft_ref_po_250mg|Organism|Gonads|2-hydroxyflutamide|Tissue" unit="µmol/l" persistable="0" formulaId="1571" />
    <Observer id="1637" entityId="Ml-gTOZsyk67mtbaXmjLNQ" name="Concentration in container" path="ft_ref_po_250mg|Organism|Heart|Plasma|CYP1A2|Concentration in container" unit="µmol/l" persistable="0" formulaId="1638" />
    <Observer id="1657" entityId="zsmYJj0lwUW35ZGucT52Tw" name="Concentration in container" path="ft_ref_po_250mg|Organism|Heart|Plasma|CYP1A2_arr|Concentration in container" unit="µmol/l" persistable="0" formulaId="1658" />
    <Observer id="1664" entityId="FU8fQbyNoEOt1GKCp8FdPQ" name="Concentration in container" path="ft_ref_po_250mg|Organism|Heart|Plasma|flutamide|Concentration in container" unit="µmol/l" persistable="0" formulaId="1665" />
    <Observer id="1671" entityId="S82agPzoE028Rat29NXsaQ" name="Concentration in container" path="ft_ref_po_250mg|Organism|Heart|Plasma|2-hydroxyflutamide|Concentration in container" unit="µmol/l" persistable="0" formulaId="1672" />
    <Observer id="1703" entityId="x5myG7Yq1kiDzmiSr6oqeA" name="Concentration in container" path="ft_ref_po_250mg|Organism|Heart|BloodCells|CYP1A2|Concentration in container" unit="µmol/l" persistable="0" formulaId="1704" />
    <Observer id="1723" entityId="94KbrIkLXkWhSQLhNPNSlg" name="Concentration in container" path="ft_ref_po_250mg|Organism|Heart|BloodCells|CYP1A2_arr|Concentration in container" unit="µmol/l" persistable="0" formulaId="1724" />
    <Observer id="1730" entityId="c64MC7c-KE6I_e9_uji3kw" name="Concentration in container" path="ft_ref_po_250mg|Organism|Heart|BloodCells|flutamide|Concentration in container" unit="µmol/l" persistable="0" formulaId="1731" />
    <Observer id="1737" entityId="RlsC3fqG_0G4LSO6LiHkLA" name="Concentration in container" path="ft_ref_po_250mg|Organism|Heart|BloodCells|2-hydroxyflutamide|Concentration in container" unit="µmol/l" persistable="0" formulaId="1738" />
    <Observer id="1759" entityId="t46x-mNcgkGjnWscAS9rhg" name="Concentration in container" path="ft_ref_po_250mg|Organism|Heart|Interstitial|flutamide|Concentration in container" unit="µmol/l" persistable="0" formulaId="1760" />
    <Observer id="1767" entityId="FVbpfZGjpkCMtmRCzcMLVw" name="Concentration in container" path="ft_ref_po_250mg|Organism|Heart|Interstitial|2-hydroxyflutamide|Concentration in container" unit="µmol/l" persistable="0" formulaId="1768" />
    <Observer id="1790" entityId="TFJwwxoDRU2Spq76JUdrPA" name="Concentration in container" path="ft_ref_po_250mg|Organism|Heart|Intracellular|CYP1A2|Concentration in container" unit="µmol/l" persistable="0" formulaId="1791" />
    <Observer id="1808" entityId="sT6Yzgv8MEuna8LvM4e4aw" name="Concentration in container" path="ft_ref_po_250mg|Organism|Heart|Intracellular|CYP1A2_arr|Concentration in container" unit="µmol/l" persistable="0" formulaId="1809" />
    <Observer id="1816" entityId="lIJTCgP6VU2adwrAeSGgQQ" name="Concentration in container" path="ft_ref_po_250mg|Organism|Heart|Intracellular|flutamide|Concentration in container" unit="µmol/l" persistable="0" formulaId="1817" />
    <Observer id="1824" entityId="CldhGiemFE237y4Ti8HSuQ" name="Concentration in container" path="ft_ref_po_250mg|Organism|Heart|Intracellular|2-hydroxyflutamide|Concentration in container" unit="µmol/l" persistable="0" formulaId="1825" />
    <Observer id="1834" entityId="9WEjjG_zHU-5AVhb7BYMbw" name="Interstitial Unbound" path="ft_ref_po_250mg|Organism|Heart|flutamide|Interstitial Unbound" unit="µmol/l" persistable="0" formulaId="1835" />
    <Observer id="1836" entityId="5lapoNlztEKquWSGBqEwXQ" name="Intracellular Unbound" path="ft_ref_po_250mg|Organism|Heart|flutamide|Intracellular Unbound" unit="µmol/l" persistable="0" formulaId="1837" />
    <Observer id="1838" entityId="Zt4JLdQfekayPghQA_P7tQ" name="Tissue" path="ft_ref_po_250mg|Organism|Heart|flutamide|Tissue" unit="µmol/l" persistable="0" formulaId="1839" />
    <Observer id="1840" entityId="rMFERnPUi02t5zTierDOyA" name="Interstitial Unbound" path="ft_ref_po_250mg|Organism|Heart|2-hydroxyflutamide|Interstitial Unbound" unit="µmol/l" persistable="0" formulaId="1841" />
    <Observer id="1842" entityId="BjrpMjOIiUqpMAmBNRAVlA" name="Intracellular Unbound" path="ft_ref_po_250mg|Organism|Heart|2-hydroxyflutamide|Intracellular Unbound" unit="µmol/l" persistable="0" formulaId="1843" />
    <Observer id="1844" entityId="I8ZmmeQzDk61iM0n278pAw" name="Tissue" path="ft_ref_po_250mg|Organism|Heart|2-hydroxyflutamide|Tissue" unit="µmol/l" persistable="0" formulaId="1845" />
    <Observer id="1921" entityId="WuN0jyNZckKeb3tLazYBBg" name="Concentration in container" path="ft_ref_po_250mg|Organism|Kidney|Plasma|CYP1A2|Concentration in container" unit="µmol/l" persistable="0" formulaId="1922" />
    <Observer id="1941" entityId="Ar4nd-mqhEKdeoZV7p-Q0w" name="Concentration in container" path="ft_ref_po_250mg|Organism|Kidney|Plasma|CYP1A2_arr|Concentration in container" unit="µmol/l" persistable="0" formulaId="1942" />
    <Observer id="1948" entityId="Oryxa9E4Skmvvm_TKrIHeg" name="Concentration in container" path="ft_ref_po_250mg|Organism|Kidney|Plasma|flutamide|Concentration in container" unit="µmol/l" persistable="0" formulaId="1949" />
    <Observer id="1955" entityId="p5rblEXS2kuOfvvDfuONpw" name="Concentration in container" path="ft_ref_po_250mg|Organism|Kidney|Plasma|2-hydroxyflutamide|Concentration in container" unit="µmol/l" persistable="0" formulaId="1956" />
    <Observer id="1987" entityId="TkRVkhi4-EOG_fj6Brpltw" name="Concentration in container" path="ft_ref_po_250mg|Organism|Kidney|BloodCells|CYP1A2|Concentration in container" unit="µmol/l" persistable="0" formulaId="1988" />
    <Observer id="2007" entityId="PhqAysGE8EuBtoHp1WHUrw" name="Concentration in container" path="ft_ref_po_250mg|Organism|Kidney|BloodCells|CYP1A2_arr|Concentration in container" unit="µmol/l" persistable="0" formulaId="2008" />
    <Observer id="2014" entityId="r4d-AnAGK0qdEUZdAeKUpQ" name="Concentration in container" path="ft_ref_po_250mg|Organism|Kidney|BloodCells|flutamide|Concentration in container" unit="µmol/l" persistable="0" formulaId="2015" />
    <Observer id="2021" entityId="_19BgM8SBECEUJoxy4bCXA" name="Concentration in container" path="ft_ref_po_250mg|Organism|Kidney|BloodCells|2-hydroxyflutamide|Concentration in container" unit="µmol/l" persistable="0" formulaId="2022" />
    <Observer id="2043" entityId="ruP9_uo8skGt0mAT2OVqvw" name="Concentration in container" path="ft_ref_po_250mg|Organism|Kidney|Interstitial|flutamide|Concentration in container" unit="µmol/l" persistable="0" formulaId="2044" />
    <Observer id="2051" entityId="qD_KCiAQYkyWlJgwUP5RHw" name="Concentration in container" path="ft_ref_po_250mg|Organism|Kidney|Interstitial|2-hydroxyflutamide|Concentration in container" unit="µmol/l" persistable="0" formulaId="2052" />
    <Observer id="2074" entityId="nQQTWdxhCESrQGOKzSC4Dg" name="Concentration in container" path="ft_ref_po_250mg|Organism|Kidney|Intracellular|CYP1A2|Concentration in container" unit="µmol/l" persistable="0" formulaId="2075" />
    <Observer id="2092" entityId="dPYjzy3gvUO26oecu_UYvA" name="Concentration in container" path="ft_ref_po_250mg|Organism|Kidney|Intracellular|CYP1A2_arr|Concentration in container" unit="µmol/l" persistable="0" formulaId="2093" />
    <Observer id="2100" entityId="wREkpetxP0CD9cdIx9qx1A" name="Concentration in container" path="ft_ref_po_250mg|Organism|Kidney|Intracellular|flutamide|Concentration in container" unit="µmol/l" persistable="0" formulaId="2101" />
    <Observer id="2108" entityId="m_IXeGOlLkSekhBT9-_WBQ" name="Concentration in container" path="ft_ref_po_250mg|Organism|Kidney|Intracellular|2-hydroxyflutamide|Concentration in container" unit="µmol/l" persistable="0" formulaId="2109" />
    <Observer id="2122" entityId="gWqnbEO6w0akOLmjm6JzHQ" name="Concentration in container" path="ft_ref_po_250mg|Organism|Kidney|Urine|flutamide|Concentration in container" unit="µmol/l" persistable="0" formulaId="2123" />
    <Observer id="2124" entityId="h1betsBCmUKB4J6yDE92TA" name="Fraction excreted" path="ft_ref_po_250mg|Organism|Kidney|Urine|flutamide|Fraction excreted" persistable="1" formulaId="2125" />
    <Observer id="2129" entityId="mFaIzJ3YYEGUrXqAVGZYXQ" name="Concentration in container" path="ft_ref_po_250mg|Organism|Kidney|Urine|2-hydroxyflutamide|Concentration in container" unit="µmol/l" persistable="0" formulaId="2130" />
    <Observer id="2131" entityId="bjXGAIQk7EW4tIsojT7_sg" name="Fraction excreted" path="ft_ref_po_250mg|Organism|Kidney|Urine|2-hydroxyflutamide|Fraction excreted" persistable="1" formulaId="2132" />
    <Observer id="2133" entityId="t9KWFGX_B0u594JbZV1uFA" name="Interstitial Unbound" path="ft_ref_po_250mg|Organism|Kidney|flutamide|Interstitial Unbound" unit="µmol/l" persistable="0" formulaId="2134" />
    <Observer id="2135" entityId="iuojOAq2c0yAWh5XDhJITQ" name="Intracellular Unbound" path="ft_ref_po_250mg|Organism|Kidney|flutamide|Intracellular Unbound" unit="µmol/l" persistable="0" formulaId="2136" />
    <Observer id="2137" entityId="k61QqtEaYUGrs_ADDZTK1w" name="Tissue" path="ft_ref_po_250mg|Organism|Kidney|flutamide|Tissue" unit="µmol/l" persistable="0" formulaId="2138" />
    <Observer id="2139" entityId="xrfudIcXKkWNyo7FSm5RVQ" name="Interstitial Unbound" path="ft_ref_po_250mg|Organism|Kidney|2-hydroxyflutamide|Interstitial Unbound" unit="µmol/l" persistable="0" formulaId="2140" />
    <Observer id="2141" entityId="83UVr4djKkC9b3lXxxSqoA" name="Intracellular Unbound" path="ft_ref_po_250mg|Organism|Kidney|2-hydroxyflutamide|Intracellular Unbound" unit="µmol/l" persistable="0" formulaId="2142" />
    <Observer id="2143" entityId="ztyKhiI7TUCC-RnbE6_9aA" name="Tissue" path="ft_ref_po_250mg|Organism|Kidney|2-hydroxyflutamide|Tissue" unit="µmol/l" persistable="0" formulaId="2144" />
    <Observer id="2269" entityId="yFsHLKcw0EqBxkxVb-A2iA" name="Concentration in lumen" path="ft_ref_po_250mg|Organism|Lumen|Stomach|flutamide|Concentration in lumen" unit="µmol/l" persistable="0" formulaId="2271" />
    <Observer id="2312" entityId="JxM2r6ZXDkSYT2HunXGzew" name="Concentration in lumen" path="ft_ref_po_250mg|Organism|Lumen|Stomach|2-hydroxyflutamide|Concentration in lumen" unit="µmol/l" persistable="0" formulaId="2314" />
    <Observer id="2441" entityId="30x_IP40zkS3CQjcI6-t3A" name="Concentration in lumen" path="ft_ref_po_250mg|Organism|Lumen|Duodenum|flutamide|Concentration in lumen" unit="µmol/l" persistable="0" formulaId="2442" />
    <Observer id="2443" entityId="L5c--sQJ_UOxj_y707jR1g" name="Fraction of oral drug mass absorbed into mucosa segment" path="ft_ref_po_250mg|Organism|Lumen|Duodenum|flutamide|Fraction of oral drug mass absorbed into mucosa segment" persistable="0" formulaId="2445" />
    <Observer id="2482" entityId="9yiEFs4klkO6G7Y9zlUMzA" name="Concentration in lumen" path="ft_ref_po_250mg|Organism|Lumen|Duodenum|2-hydroxyflutamide|Concentration in lumen" unit="µmol/l" persistable="0" formulaId="2483" />
    <Observer id="2484" entityId="_KH_QoMjVEejnjVPDbgMDw" name="Fraction of oral drug mass absorbed into mucosa segment" path="ft_ref_po_250mg|Organism|Lumen|Duodenum|2-hydroxyflutamide|Fraction of oral drug mass absorbed into mucosa segment" persistable="0" formulaId="2486" />
    <Observer id="2611" entityId="hFgG3W7zL0y15_pOBJtInA" name="Concentration in lumen" path="ft_ref_po_250mg|Organism|Lumen|UpperJejunum|flutamide|Concentration in lumen" unit="µmol/l" persistable="0" formulaId="2612" />
    <Observer id="2613" entityId="teLNJBxaTEaF5zUen1trjA" name="Fraction of oral drug mass absorbed into mucosa segment" path="ft_ref_po_250mg|Organism|Lumen|UpperJejunum|flutamide|Fraction of oral drug mass absorbed into mucosa segment" persistable="0" formulaId="2614" />
    <Observer id="2651" entityId="VYVRJcTzi0CjO7d7qah7Mg" name="Concentration in lumen" path="ft_ref_po_250mg|Organism|Lumen|UpperJejunum|2-hydroxyflutamide|Concentration in lumen" unit="µmol/l" persistable="0" formulaId="2652" />
    <Observer id="2653" entityId="VV1MiSmPAEGYw0UWsW96gg" name="Fraction of oral drug mass absorbed into mucosa segment" path="ft_ref_po_250mg|Organism|Lumen|UpperJejunum|2-hydroxyflutamide|Fraction of oral drug mass absorbed into mucosa segment" persistable="0" formulaId="2654" />
    <Observer id="2779" entityId="GG16nPSi8Eeey_xyDTqdvg" name="Concentration in lumen" path="ft_ref_po_250mg|Organism|Lumen|LowerJejunum|flutamide|Concentration in lumen" unit="µmol/l" persistable="0" formulaId="2780" />
    <Observer id="2781" entityId="y5OJBuYhz0C7GrgTiCCB5g" name="Fraction of oral drug mass absorbed into mucosa segment" path="ft_ref_po_250mg|Organism|Lumen|LowerJejunum|flutamide|Fraction of oral drug mass absorbed into mucosa segment" persistable="0" formulaId="2782" />
    <Observer id="2819" entityId="8NuiXc9VeEO7u6sD5c__Gg" name="Concentration in lumen" path="ft_ref_po_250mg|Organism|Lumen|LowerJejunum|2-hydroxyflutamide|Concentration in lumen" unit="µmol/l" persistable="0" formulaId="2820" />
    <Observer id="2821" entityId="-5eatbScnUy7wXMa1VtzQw" name="Fraction of oral drug mass absorbed into mucosa segment" path="ft_ref_po_250mg|Organism|Lumen|LowerJejunum|2-hydroxyflutamide|Fraction of oral drug mass absorbed into mucosa segment" persistable="0" formulaId="2822" />
    <Observer id="2947" entityId="LbWwLJBfa0mV4NkjVxAfLA" name="Concentration in lumen" path="ft_ref_po_250mg|Organism|Lumen|UpperIleum|flutamide|Concentration in lumen" unit="µmol/l" persistable="0" formulaId="2948" />
    <Observer id="2949" entityId="Nx7TNozvMkixjOb_HdepYw" name="Fraction of oral drug mass absorbed into mucosa segment" path="ft_ref_po_250mg|Organism|Lumen|UpperIleum|flutamide|Fraction of oral drug mass absorbed into mucosa segment" persistable="0" formulaId="2950" />
    <Observer id="2987" entityId="HsBGg2L_QUWU8F7YrhmzGg" name="Concentration in lumen" path="ft_ref_po_250mg|Organism|Lumen|UpperIleum|2-hydroxyflutamide|Concentration in lumen" unit="µmol/l" persistable="0" formulaId="2988" />
    <Observer id="2989" entityId="2gp3eIh8FkWnP--H0bRjLA" name="Fraction of oral drug mass absorbed into mucosa segment" path="ft_ref_po_250mg|Organism|Lumen|UpperIleum|2-hydroxyflutamide|Fraction of oral drug mass absorbed into mucosa segment" persistable="0" formulaId="2990" />
    <Observer id="3115" entityId="lzKoKY9kjkCKKWqnSCR_bw" name="Concentration in lumen" path="ft_ref_po_250mg|Organism|Lumen|LowerIleum|flutamide|Concentration in lumen" unit="µmol/l" persistable="0" formulaId="3116" />
    <Observer id="3117" entityId="FLn2ZyBGBEuKc66OaIiL-Q" name="Fraction of oral drug mass absorbed into mucosa segment" path="ft_ref_po_250mg|Organism|Lumen|LowerIleum|flutamide|Fraction of oral drug mass absorbed into mucosa segment" persistable="0" formulaId="3118" />
    <Observer id="3155" entityId="cC6OmPOZ5EOVLYoeDzcFmw" name="Concentration in lumen" path="ft_ref_po_250mg|Organism|Lumen|LowerIleum|2-hydroxyflutamide|Concentration in lumen" unit="µmol/l" persistable="0" formulaId="3156" />
    <Observer id="3157" entityId="c0WyDaa9z06fiTNTszk2pQ" name="Fraction of oral drug mass absorbed into mucosa segment" path="ft_ref_po_250mg|Organism|Lumen|LowerIleum|2-hydroxyflutamide|Fraction of oral drug mass absorbed into mucosa segment" persistable="0" formulaId="3158" />
    <Observer id="3285" entityId="jyaUma_wCUybHktX_uzOYw" name="Concentration in lumen" path="ft_ref_po_250mg|Organism|Lumen|Caecum|flutamide|Concentration in lumen" unit="µmol/l" persistable="0" formulaId="3286" />
    <Observer id="3287" entityId="jyb8EQSXskKHTMy2GV3q8A" name="Fraction of oral drug mass absorbed into mucosa segment" path="ft_ref_po_250mg|Organism|Lumen|Caecum|flutamide|Fraction of oral drug mass absorbed into mucosa segment" persistable="0" formulaId="3288" />
    <Observer id="3325" entityId="fceg4KcLM0-8CaMJ_3ctag" name="Concentration in lumen" path="ft_ref_po_250mg|Organism|Lumen|Caecum|2-hydroxyflutamide|Concentration in lumen" unit="µmol/l" persistable="0" formulaId="3326" />
    <Observer id="3327" entityId="soVlWKxpuEi3y06C6Snsvg" name="Fraction of oral drug mass absorbed into mucosa segment" path="ft_ref_po_250mg|Organism|Lumen|Caecum|2-hydroxyflutamide|Fraction of oral drug mass absorbed into mucosa segment" persistable="0" formulaId="3328" />
    <Observer id="3453" entityId="jcX04nJ4y02rXOvM2jrEsA" name="Concentration in lumen" path="ft_ref_po_250mg|Organism|Lumen|ColonAscendens|flutamide|Concentration in lumen" unit="µmol/l" persistable="0" formulaId="3454" />
    <Observer id="3455" entityId="w5KLCBF5oUG8OHSAKwbTLQ" name="Fraction of oral drug mass absorbed into mucosa segment" path="ft_ref_po_250mg|Organism|Lumen|ColonAscendens|flutamide|Fraction of oral drug mass absorbed into mucosa segment" persistable="0" formulaId="3456" />
    <Observer id="3493" entityId="EUxfNSjCbU6u6jFSsfuDrA" name="Concentration in lumen" path="ft_ref_po_250mg|Organism|Lumen|ColonAscendens|2-hydroxyflutamide|Concentration in lumen" unit="µmol/l" persistable="0" formulaId="3494" />
    <Observer id="3495" entityId="0zjkH0vlHU66MWJv1FipKg" name="Fraction of oral drug mass absorbed into mucosa segment" path="ft_ref_po_250mg|Organism|Lumen|ColonAscendens|2-hydroxyflutamide|Fraction of oral drug mass absorbed into mucosa segment" persistable="0" formulaId="3496" />
    <Observer id="3621" entityId="A00ZXT2zhkqc8Spi0iNyrw" name="Concentration in lumen" path="ft_ref_po_250mg|Organism|Lumen|ColonTransversum|flutamide|Concentration in lumen" unit="µmol/l" persistable="0" formulaId="3622" />
    <Observer id="3623" entityId="_vpRL4jTxkamgup2vQYy5g" name="Fraction of oral drug mass absorbed into mucosa segment" path="ft_ref_po_250mg|Organism|Lumen|ColonTransversum|flutamide|Fraction of oral drug mass absorbed into mucosa segment" persistable="0" formulaId="3624" />
    <Observer id="3661" entityId="pFp7Blc5LUC79Vwq4jcBrQ" name="Concentration in lumen" path="ft_ref_po_250mg|Organism|Lumen|ColonTransversum|2-hydroxyflutamide|Concentration in lumen" unit="µmol/l" persistable="0" formulaId="3662" />
    <Observer id="3663" entityId="M2DFiH4e3kiKDv6E9BZ06g" name="Fraction of oral drug mass absorbed into mucosa segment" path="ft_ref_po_250mg|Organism|Lumen|ColonTransversum|2-hydroxyflutamide|Fraction of oral drug mass absorbed into mucosa segment" persistable="0" formulaId="3664" />
    <Observer id="3789" entityId="9HVZfp3KC0CyPrV_u76EhA" name="Concentration in lumen" path="ft_ref_po_250mg|Organism|Lumen|ColonDescendens|flutamide|Concentration in lumen" unit="µmol/l" persistable="0" formulaId="3790" />
    <Observer id="3791" entityId="bXE-bGFgw0mbjVQDxqgkLA" name="Fraction of oral drug mass absorbed into mucosa segment" path="ft_ref_po_250mg|Organism|Lumen|ColonDescendens|flutamide|Fraction of oral drug mass absorbed into mucosa segment" persistable="0" formulaId="3792" />
    <Observer id="3829" entityId="P2A8-okRT0iz1sEZHMdWAw" name="Concentration in lumen" path="ft_ref_po_250mg|Organism|Lumen|ColonDescendens|2-hydroxyflutamide|Concentration in lumen" unit="µmol/l" persistable="0" formulaId="3830" />
    <Observer id="3831" entityId="EyiieWMcbECUkht2ICpzEQ" name="Fraction of oral drug mass absorbed into mucosa segment" path="ft_ref_po_250mg|Organism|Lumen|ColonDescendens|2-hydroxyflutamide|Fraction of oral drug mass absorbed into mucosa segment" persistable="0" formulaId="3832" />
    <Observer id="3957" entityId="qPccQgjmr026RlIrL2XAYQ" name="Concentration in lumen" path="ft_ref_po_250mg|Organism|Lumen|ColonSigmoid|flutamide|Concentration in lumen" unit="µmol/l" persistable="0" formulaId="3958" />
    <Observer id="3959" entityId="i1ti8kei9UeB-_l-9b67pQ" name="Fraction of oral drug mass absorbed into mucosa segment" path="ft_ref_po_250mg|Organism|Lumen|ColonSigmoid|flutamide|Fraction of oral drug mass absorbed into mucosa segment" persistable="0" formulaId="3960" />
    <Observer id="3997" entityId="MUFBvhWlHkuexAwectm98w" name="Concentration in lumen" path="ft_ref_po_250mg|Organism|Lumen|ColonSigmoid|2-hydroxyflutamide|Concentration in lumen" unit="µmol/l" persistable="0" formulaId="3998" />
    <Observer id="3999" entityId="AMSfjXKnOUC3Pwur22pL6Q" name="Fraction of oral drug mass absorbed into mucosa segment" path="ft_ref_po_250mg|Organism|Lumen|ColonSigmoid|2-hydroxyflutamide|Fraction of oral drug mass absorbed into mucosa segment" persistable="0" formulaId="4000" />
    <Observer id="4124" entityId="uqZEQaQx1ESqntRrE12Xaw" name="Concentration in lumen" path="ft_ref_po_250mg|Organism|Lumen|Rectum|flutamide|Concentration in lumen" unit="µmol/l" persistable="0" formulaId="4125" />
    <Observer id="4126" entityId="CxrAt9Ivr0OHzGabReXZ4A" name="Fraction of oral drug mass absorbed into mucosa segment" path="ft_ref_po_250mg|Organism|Lumen|Rectum|flutamide|Fraction of oral drug mass absorbed into mucosa segment" persistable="0" formulaId="4127" />
    <Observer id="4164" entityId="O7oAn2K-nkirMAuu_Ot6MA" name="Concentration in lumen" path="ft_ref_po_250mg|Organism|Lumen|Rectum|2-hydroxyflutamide|Concentration in lumen" unit="µmol/l" persistable="0" formulaId="4165" />
    <Observer id="4166" entityId="3D-NrRd7jkmjyC4ebjWFBQ" name="Fraction of oral drug mass absorbed into mucosa segment" path="ft_ref_po_250mg|Organism|Lumen|Rectum|2-hydroxyflutamide|Fraction of oral drug mass absorbed into mucosa segment" persistable="0" formulaId="4167" />
    <Observer id="4182" entityId="07e7UdcfhUetpBFxbalsUg" name="Fraction excreted to feces" path="ft_ref_po_250mg|Organism|Lumen|Feces|flutamide|Fraction excreted to feces" persistable="0" formulaId="4183" />
    <Observer id="4187" entityId="nkX5a1xEX061jsvYhTxLTw" name="Fraction excreted to feces" path="ft_ref_po_250mg|Organism|Lumen|Feces|2-hydroxyflutamide|Fraction excreted to feces" persistable="0" formulaId="4188" />
    <Observer id="4189" entityId="TAzi6C9ufkqwy7G4CgyKcQ" name="Fraction dissolved" path="ft_ref_po_250mg|Organism|Lumen|flutamide|Fraction dissolved" persistable="0" formulaId="4191" />
    <Observer id="4192" entityId="NFn56Sd13k2MniXLix6G9g" name="Fraction of oral drug mass absorbed into mucosa" path="ft_ref_po_250mg|Organism|Lumen|flutamide|Fraction of oral drug mass absorbed into mucosa" persistable="1" formulaId="4193" />
    <Observer id="4194" entityId="UIbhgq0nIUOxeRZUxsvzTg" name="Fraction dissolved" path="ft_ref_po_250mg|Organism|Lumen|2-hydroxyflutamide|Fraction dissolved" persistable="0" formulaId="4196" />
    <Observer id="4197" entityId="0ji2xHfEOk2UGGi2yn11TA" name="Fraction of oral drug mass absorbed into mucosa" path="ft_ref_po_250mg|Organism|Lumen|2-hydroxyflutamide|Fraction of oral drug mass absorbed into mucosa" persistable="1" formulaId="4198" />
    <Observer id="4264" entityId="kQBjomHo2EeneqQSWZH2bA" name="Concentration in container" path="ft_ref_po_250mg|Organism|Stomach|Plasma|CYP1A2|Concentration in container" unit="µmol/l" persistable="0" formulaId="4265" />
    <Observer id="4284" entityId="JCAtXyUtZEm1zyZU6WkhZg" name="Concentration in container" path="ft_ref_po_250mg|Organism|Stomach|Plasma|CYP1A2_arr|Concentration in container" unit="µmol/l" persistable="0" formulaId="4285" />
    <Observer id="4291" entityId="0xvfSMarlkyRJVKkzXXTqg" name="Concentration in container" path="ft_ref_po_250mg|Organism|Stomach|Plasma|flutamide|Concentration in container" unit="µmol/l" persistable="0" formulaId="4292" />
    <Observer id="4298" entityId="F7JZNG7byUy-whD4t9m9BA" name="Concentration in container" path="ft_ref_po_250mg|Organism|Stomach|Plasma|2-hydroxyflutamide|Concentration in container" unit="µmol/l" persistable="0" formulaId="4299" />
    <Observer id="4330" entityId="QQiFRyBYW0mFPRypDAqNNA" name="Concentration in container" path="ft_ref_po_250mg|Organism|Stomach|BloodCells|CYP1A2|Concentration in container" unit="µmol/l" persistable="0" formulaId="4331" />
    <Observer id="4350" entityId="dpa0b1IJUUWB6kOcDsF07Q" name="Concentration in container" path="ft_ref_po_250mg|Organism|Stomach|BloodCells|CYP1A2_arr|Concentration in container" unit="µmol/l" persistable="0" formulaId="4351" />
    <Observer id="4357" entityId="J_MvAfZCzUOmCQpmm6dSIA" name="Concentration in container" path="ft_ref_po_250mg|Organism|Stomach|BloodCells|flutamide|Concentration in container" unit="µmol/l" persistable="0" formulaId="4358" />
    <Observer id="4364" entityId="UBsZK8rqGEWbyvxv5K8Vrw" name="Concentration in container" path="ft_ref_po_250mg|Organism|Stomach|BloodCells|2-hydroxyflutamide|Concentration in container" unit="µmol/l" persistable="0" formulaId="4365" />
    <Observer id="4386" entityId="hzw9wIgY4Ea5KhbUvYUVnQ" name="Concentration in container" path="ft_ref_po_250mg|Organism|Stomach|Interstitial|flutamide|Concentration in container" unit="µmol/l" persistable="0" formulaId="4387" />
    <Observer id="4394" entityId="Gha5wefrKkmXYDMmdZTdxQ" name="Concentration in container" path="ft_ref_po_250mg|Organism|Stomach|Interstitial|2-hydroxyflutamide|Concentration in container" unit="µmol/l" persistable="0" formulaId="4395" />
    <Observer id="4417" entityId="TG2sPyHvmkqfG69pIOqUvQ" name="Concentration in container" path="ft_ref_po_250mg|Organism|Stomach|Intracellular|CYP1A2|Concentration in container" unit="µmol/l" persistable="0" formulaId="4418" />
    <Observer id="4435" entityId="brMxpcvCM0qO_P3J4gPpTg" name="Concentration in container" path="ft_ref_po_250mg|Organism|Stomach|Intracellular|CYP1A2_arr|Concentration in container" unit="µmol/l" persistable="0" formulaId="4436" />
    <Observer id="4443" entityId="UPWmKWelYkWHrBdODshU8w" name="Concentration in container" path="ft_ref_po_250mg|Organism|Stomach|Intracellular|flutamide|Concentration in container" unit="µmol/l" persistable="0" formulaId="4444" />
    <Observer id="4451" entityId="1Wq4HkghJU67zMdPAY7nyQ" name="Concentration in container" path="ft_ref_po_250mg|Organism|Stomach|Intracellular|2-hydroxyflutamide|Concentration in container" unit="µmol/l" persistable="0" formulaId="4452" />
    <Observer id="4461" entityId="m7wI2mfOa0WgDdoa3lj7XA" name="Interstitial Unbound" path="ft_ref_po_250mg|Organism|Stomach|flutamide|Interstitial Unbound" unit="µmol/l" persistable="0" formulaId="4462" />
    <Observer id="4463" entityId="vEfn5RyXx0WdTWDXc8m0GA" name="Intracellular Unbound" path="ft_ref_po_250mg|Organism|Stomach|flutamide|Intracellular Unbound" unit="µmol/l" persistable="0" formulaId="4464" />
    <Observer id="4465" entityId="vhX39v789kqrV4n2RYqACA" name="Tissue" path="ft_ref_po_250mg|Organism|Stomach|flutamide|Tissue" unit="µmol/l" persistable="0" formulaId="4466" />
    <Observer id="4467" entityId="k0TnfLr7DE6U4ROYAlWkMw" name="Interstitial Unbound" path="ft_ref_po_250mg|Organism|Stomach|2-hydroxyflutamide|Interstitial Unbound" unit="µmol/l" persistable="0" formulaId="4468" />
    <Observer id="4469" entityId="xdGmN4bjM0mNejseSH1HlQ" name="Intracellular Unbound" path="ft_ref_po_250mg|Organism|Stomach|2-hydroxyflutamide|Intracellular Unbound" unit="µmol/l" persistable="0" formulaId="4470" />
    <Observer id="4471" entityId="DsGQ7XCzB0KzBTstwvlSWQ" name="Tissue" path="ft_ref_po_250mg|Organism|Stomach|2-hydroxyflutamide|Tissue" unit="µmol/l" persistable="0" formulaId="4472" />
    <Observer id="4564" entityId="izedXnGXO0exWl4zcNS1nA" name="Concentration in container" path="ft_ref_po_250mg|Organism|SmallIntestine|Plasma|CYP1A2|Concentration in container" unit="µmol/l" persistable="0" formulaId="4565" />
    <Observer id="4584" entityId="YbK7Ry74f0-9oveet1UjAw" name="Concentration in container" path="ft_ref_po_250mg|Organism|SmallIntestine|Plasma|CYP1A2_arr|Concentration in container" unit="µmol/l" persistable="0" formulaId="4585" />
    <Observer id="4591" entityId="f3cRxBwUZkyL1Ns1BlNZ9w" name="Concentration in container" path="ft_ref_po_250mg|Organism|SmallIntestine|Plasma|flutamide|Concentration in container" unit="µmol/l" persistable="0" formulaId="4592" />
    <Observer id="4598" entityId="H7DMVybny0OpW0Ci5XobgQ" name="Concentration in container" path="ft_ref_po_250mg|Organism|SmallIntestine|Plasma|2-hydroxyflutamide|Concentration in container" unit="µmol/l" persistable="0" formulaId="4599" />
    <Observer id="4630" entityId="KZJeSSFsaEy-LNXwSIOKeA" name="Concentration in container" path="ft_ref_po_250mg|Organism|SmallIntestine|BloodCells|CYP1A2|Concentration in container" unit="µmol/l" persistable="0" formulaId="4631" />
    <Observer id="4650" entityId="gkLci1Q_10-54MeXUo4Jaw" name="Concentration in container" path="ft_ref_po_250mg|Organism|SmallIntestine|BloodCells|CYP1A2_arr|Concentration in container" unit="µmol/l" persistable="0" formulaId="4651" />
    <Observer id="4657" entityId="ZMVuH0TiOkGGUvvXzVlFUQ" name="Concentration in container" path="ft_ref_po_250mg|Organism|SmallIntestine|BloodCells|flutamide|Concentration in container" unit="µmol/l" persistable="0" formulaId="4658" />
    <Observer id="4664" entityId="lX916Vxv006v0-z5vO6Raw" name="Concentration in container" path="ft_ref_po_250mg|Organism|SmallIntestine|BloodCells|2-hydroxyflutamide|Concentration in container" unit="µmol/l" persistable="0" formulaId="4665" />
    <Observer id="4686" entityId="XQJlFOiXmkC1bPhv9S5ceA" name="Concentration in container" path="ft_ref_po_250mg|Organism|SmallIntestine|Interstitial|flutamide|Concentration in container" unit="µmol/l" persistable="0" formulaId="4687" />
    <Observer id="4694" entityId="eeVu25ihgkKk54fDymD45w" name="Concentration in container" path="ft_ref_po_250mg|Organism|SmallIntestine|Interstitial|2-hydroxyflutamide|Concentration in container" unit="µmol/l" persistable="0" formulaId="4695" />
    <Observer id="4717" entityId="s5Wim5zMPEC2sxbnkwJsPg" name="Concentration in container" path="ft_ref_po_250mg|Organism|SmallIntestine|Intracellular|CYP1A2|Concentration in container" unit="µmol/l" persistable="0" formulaId="4718" />
    <Observer id="4735" entityId="Ry_6OnaShEKq_ShH_q9V4g" name="Concentration in container" path="ft_ref_po_250mg|Organism|SmallIntestine|Intracellular|CYP1A2_arr|Concentration in container" unit="µmol/l" persistable="0" formulaId="4736" />
    <Observer id="4743" entityId="zwQLguObnk-zk7p9vVVCRg" name="Concentration in container" path="ft_ref_po_250mg|Organism|SmallIntestine|Intracellular|flutamide|Concentration in container" unit="µmol/l" persistable="0" formulaId="4744" />
    <Observer id="4751" entityId="Kh5KTdrgtkeUELBfBQ5N6Q" name="Concentration in container" path="ft_ref_po_250mg|Organism|SmallIntestine|Intracellular|2-hydroxyflutamide|Concentration in container" unit="µmol/l" persistable="0" formulaId="4752" />
    <Observer id="4823" entityId="ocbDfKtRfEmKivlyCBj-jA" name="Concentration in container" path="ft_ref_po_250mg|Organism|SmallIntestine|Mucosa|Duodenum|Plasma|CYP1A2|Concentration in container" unit="µmol/l" persistable="0" formulaId="4824" />
    <Observer id="4843" entityId="V31GwnXNsUuel63uNkw8mQ" name="Concentration in container" path="ft_ref_po_250mg|Organism|SmallIntestine|Mucosa|Duodenum|Plasma|CYP1A2_arr|Concentration in container" unit="µmol/l" persistable="0" formulaId="4844" />
    <Observer id="4850" entityId="4l0GZAnBGUWL8uUxtlJXuQ" name="Concentration in container" path="ft_ref_po_250mg|Organism|SmallIntestine|Mucosa|Duodenum|Plasma|flutamide|Concentration in container" unit="µmol/l" persistable="0" formulaId="4851" />
    <Observer id="4857" entityId="v6cIyYOeYEuSDS3E7YA8TQ" name="Concentration in container" path="ft_ref_po_250mg|Organism|SmallIntestine|Mucosa|Duodenum|Plasma|2-hydroxyflutamide|Concentration in container" unit="µmol/l" persistable="0" formulaId="4858" />
    <Observer id="4889" entityId="1Ch4x65GzEqK9wEk1FsO-w" name="Concentration in container" path="ft_ref_po_250mg|Organism|SmallIntestine|Mucosa|Duodenum|BloodCells|CYP1A2|Concentration in container" unit="µmol/l" persistable="0" formulaId="4890" />
    <Observer id="4909" entityId="X1z9WsdGhUO-0pBaewNcGw" name="Concentration in container" path="ft_ref_po_250mg|Organism|SmallIntestine|Mucosa|Duodenum|BloodCells|CYP1A2_arr|Concentration in container" unit="µmol/l" persistable="0" formulaId="4910" />
    <Observer id="4916" entityId="kCq6vuk3-U6IKKB0AXuZlg" name="Concentration in container" path="ft_ref_po_250mg|Organism|SmallIntestine|Mucosa|Duodenum|BloodCells|flutamide|Concentration in container" unit="µmol/l" persistable="0" formulaId="4917" />
    <Observer id="4923" entityId="rZfdtI8PJE-IBIDacG_-DA" name="Concentration in container" path="ft_ref_po_250mg|Organism|SmallIntestine|Mucosa|Duodenum|BloodCells|2-hydroxyflutamide|Concentration in container" unit="µmol/l" persistable="0" formulaId="4924" />
    <Observer id="4945" entityId="udGyk7wzOEG-TXOJpzSj_Q" name="Concentration in container" path="ft_ref_po_250mg|Organism|SmallIntestine|Mucosa|Duodenum|Interstitial|flutamide|Concentration in container" unit="µmol/l" persistable="0" formulaId="4946" />
    <Observer id="4953" entityId="5QihdoQFIUalVaTnGRIp4w" name="Concentration in container" path="ft_ref_po_250mg|Organism|SmallIntestine|Mucosa|Duodenum|Interstitial|2-hydroxyflutamide|Concentration in container" unit="µmol/l" persistable="0" formulaId="4954" />
    <Observer id="4976" entityId="DWwyL4g6ekOkcnoAP21I-Q" name="Concentration in container" path="ft_ref_po_250mg|Organism|SmallIntestine|Mucosa|Duodenum|Intracellular|CYP1A2|Concentration in container" unit="µmol/l" persistable="0" formulaId="4977" />
    <Observer id="4994" entityId="P0hRiJgXOkC-D42J7VDGRw" name="Concentration in container" path="ft_ref_po_250mg|Organism|SmallIntestine|Mucosa|Duodenum|Intracellular|CYP1A2_arr|Concentration in container" unit="µmol/l" persistable="0" formulaId="4995" />
    <Observer id="5002" entityId="fAM4Y94xPEiu4NXA69Ghvg" name="Concentration in container" path="ft_ref_po_250mg|Organism|SmallIntestine|Mucosa|Duodenum|Intracellular|flutamide|Concentration in container" unit="µmol/l" persistable="0" formulaId="5003" />
    <Observer id="5010" entityId="BbvJbKr4zkCQdf0xQZtZ3g" name="Concentration in container" path="ft_ref_po_250mg|Organism|SmallIntestine|Mucosa|Duodenum|Intracellular|2-hydroxyflutamide|Concentration in container" unit="µmol/l" persistable="0" formulaId="5011" />
    <Observer id="5082" entityId="NhKiBxX-PkmFruI_Hrboqw" name="Concentration in container" path="ft_ref_po_250mg|Organism|SmallIntestine|Mucosa|UpperJejunum|Plasma|CYP1A2|Concentration in container" unit="µmol/l" persistable="0" formulaId="5083" />
    <Observer id="5102" entityId="j00q9C5s2kO7CfNIrUZjfA" name="Concentration in container" path="ft_ref_po_250mg|Organism|SmallIntestine|Mucosa|UpperJejunum|Plasma|CYP1A2_arr|Concentration in container" unit="µmol/l" persistable="0" formulaId="5103" />
    <Observer id="5109" entityId="8kVF5NMpJUWJGownq8cUKA" name="Concentration in container" path="ft_ref_po_250mg|Organism|SmallIntestine|Mucosa|UpperJejunum|Plasma|flutamide|Concentration in container" unit="µmol/l" persistable="0" formulaId="5110" />
    <Observer id="5116" entityId="HyMJLT2P3kyJbq-MOfzUiA" name="Concentration in container" path="ft_ref_po_250mg|Organism|SmallIntestine|Mucosa|UpperJejunum|Plasma|2-hydroxyflutamide|Concentration in container" unit="µmol/l" persistable="0" formulaId="5117" />
    <Observer id="5148" entityId="GAhWpgUGOE6M7MPgJAB_mw" name="Concentration in container" path="ft_ref_po_250mg|Organism|SmallIntestine|Mucosa|UpperJejunum|BloodCells|CYP1A2|Concentration in container" unit="µmol/l" persistable="0" formulaId="5149" />
    <Observer id="5168" entityId="qAuCLTARQUmQuqhnfgQL5w" name="Concentration in container" path="ft_ref_po_250mg|Organism|SmallIntestine|Mucosa|UpperJejunum|BloodCells|CYP1A2_arr|Concentration in container" unit="µmol/l" persistable="0" formulaId="5169" />
    <Observer id="5175" entityId="L-YWHcCtOkiytZVwZRGFsw" name="Concentration in container" path="ft_ref_po_250mg|Organism|SmallIntestine|Mucosa|UpperJejunum|BloodCells|flutamide|Concentration in container" unit="µmol/l" persistable="0" formulaId="5176" />
    <Observer id="5182" entityId="KH_qMZWfTEOXwtfoXNwWeA" name="Concentration in container" path="ft_ref_po_250mg|Organism|SmallIntestine|Mucosa|UpperJejunum|BloodCells|2-hydroxyflutamide|Concentration in container" unit="µmol/l" persistable="0" formulaId="5183" />
    <Observer id="5204" entityId="XpeKkPo5vEKhxk-yNF9V0g" name="Concentration in container" path="ft_ref_po_250mg|Organism|SmallIntestine|Mucosa|UpperJejunum|Interstitial|flutamide|Concentration in container" unit="µmol/l" persistable="0" formulaId="5205" />
    <Observer id="5212" entityId="OvWD-flwFUq2EXqR5dC9_g" name="Concentration in container" path="ft_ref_po_250mg|Organism|SmallIntestine|Mucosa|UpperJejunum|Interstitial|2-hydroxyflutamide|Concentration in container" unit="µmol/l" persistable="0" formulaId="5213" />
    <Observer id="5235" entityId="_1gecB4KDUS5WtigQG0bUg" name="Concentration in container" path="ft_ref_po_250mg|Organism|SmallIntestine|Mucosa|UpperJejunum|Intracellular|CYP1A2|Concentration in container" unit="µmol/l" persistable="0" formulaId="5236" />
    <Observer id="5253" entityId="3aiB2izb6ki--5gQqqwSNA" name="Concentration in container" path="ft_ref_po_250mg|Organism|SmallIntestine|Mucosa|UpperJejunum|Intracellular|CYP1A2_arr|Concentration in container" unit="µmol/l" persistable="0" formulaId="5254" />
    <Observer id="5261" entityId="T-Gm8kDA9kyrELvFgWn67Q" name="Concentration in container" path="ft_ref_po_250mg|Organism|SmallIntestine|Mucosa|UpperJejunum|Intracellular|flutamide|Concentration in container" unit="µmol/l" persistable="0" formulaId="5262" />
    <Observer id="5269" entityId="hgSUtGQYQ02TUsIZlFgKJg" name="Concentration in container" path="ft_ref_po_250mg|Organism|SmallIntestine|Mucosa|UpperJejunum|Intracellular|2-hydroxyflutamide|Concentration in container" unit="µmol/l" persistable="0" formulaId="5270" />
    <Observer id="5341" entityId="V_Pq72FSyE21CUR9lL_YQQ" name="Concentration in container" path="ft_ref_po_250mg|Organism|SmallIntestine|Mucosa|LowerJejunum|Plasma|CYP1A2|Concentration in container" unit="µmol/l" persistable="0" formulaId="5342" />
    <Observer id="5361" entityId="zp1BuKfOrkC2HrzsR_iB0w" name="Concentration in container" path="ft_ref_po_250mg|Organism|SmallIntestine|Mucosa|LowerJejunum|Plasma|CYP1A2_arr|Concentration in container" unit="µmol/l" persistable="0" formulaId="5362" />
    <Observer id="5368" entityId="ipOfHQ0j0UicPCtCSwqXxw" name="Concentration in container" path="ft_ref_po_250mg|Organism|SmallIntestine|Mucosa|LowerJejunum|Plasma|flutamide|Concentration in container" unit="µmol/l" persistable="0" formulaId="5369" />
    <Observer id="5375" entityId="GiofPL61HUyjCZcKedoxCQ" name="Concentration in container" path="ft_ref_po_250mg|Organism|SmallIntestine|Mucosa|LowerJejunum|Plasma|2-hydroxyflutamide|Concentration in container" unit="µmol/l" persistable="0" formulaId="5376" />
    <Observer id="5407" entityId="JkiFmAKN20uMY4tVoGgOMA" name="Concentration in container" path="ft_ref_po_250mg|Organism|SmallIntestine|Mucosa|LowerJejunum|BloodCells|CYP1A2|Concentration in container" unit="µmol/l" persistable="0" formulaId="5408" />
    <Observer id="5427" entityId="2FaGHEVKKkyo5V5VvCZN2Q" name="Concentration in container" path="ft_ref_po_250mg|Organism|SmallIntestine|Mucosa|LowerJejunum|BloodCells|CYP1A2_arr|Concentration in container" unit="µmol/l" persistable="0" formulaId="5428" />
    <Observer id="5434" entityId="lsHhbCvKDEKqsqcWw97maQ" name="Concentration in container" path="ft_ref_po_250mg|Organism|SmallIntestine|Mucosa|LowerJejunum|BloodCells|flutamide|Concentration in container" unit="µmol/l" persistable="0" formulaId="5435" />
    <Observer id="5441" entityId="KOq9OQ5ejE2sBqgFy1P_pg" name="Concentration in container" path="ft_ref_po_250mg|Organism|SmallIntestine|Mucosa|LowerJejunum|BloodCells|2-hydroxyflutamide|Concentration in container" unit="µmol/l" persistable="0" formulaId="5442" />
    <Observer id="5463" entityId="3vN73fp6vEyj4kabdmUaAQ" name="Concentration in container" path="ft_ref_po_250mg|Organism|SmallIntestine|Mucosa|LowerJejunum|Interstitial|flutamide|Concentration in container" unit="µmol/l" persistable="0" formulaId="5464" />
    <Observer id="5471" entityId="ZVLmjqIn9kGtk-J65TQnrg" name="Concentration in container" path="ft_ref_po_250mg|Organism|SmallIntestine|Mucosa|LowerJejunum|Interstitial|2-hydroxyflutamide|Concentration in container" unit="µmol/l" persistable="0" formulaId="5472" />
    <Observer id="5494" entityId="s8TuW-x0zkmcj1Sp5Xb1zA" name="Concentration in container" path="ft_ref_po_250mg|Organism|SmallIntestine|Mucosa|LowerJejunum|Intracellular|CYP1A2|Concentration in container" unit="µmol/l" persistable="0" formulaId="5495" />
    <Observer id="5512" entityId="5RhGimP3WUSPL0izBkd0Dg" name="Concentration in container" path="ft_ref_po_250mg|Organism|SmallIntestine|Mucosa|LowerJejunum|Intracellular|CYP1A2_arr|Concentration in container" unit="µmol/l" persistable="0" formulaId="5513" />
    <Observer id="5520" entityId="y91UL8xV_EmjTGWoPWUpkg" name="Concentration in container" path="ft_ref_po_250mg|Organism|SmallIntestine|Mucosa|LowerJejunum|Intracellular|flutamide|Concentration in container" unit="µmol/l" persistable="0" formulaId="5521" />
    <Observer id="5528" entityId="ct8NS77NHU-ZSla_W_-DIw" name="Concentration in container" path="ft_ref_po_250mg|Organism|SmallIntestine|Mucosa|LowerJejunum|Intracellular|2-hydroxyflutamide|Concentration in container" unit="µmol/l" persistable="0" formulaId="5529" />
    <Observer id="5600" entityId="EuqAD2wOG0S02A5yXTQG3w" name="Concentration in container" path="ft_ref_po_250mg|Organism|SmallIntestine|Mucosa|UpperIleum|Plasma|CYP1A2|Concentration in container" unit="µmol/l" persistable="0" formulaId="5601" />
    <Observer id="5620" entityId="FFfcDGZpIUS3sLTpjtkxKg" name="Concentration in container" path="ft_ref_po_250mg|Organism|SmallIntestine|Mucosa|UpperIleum|Plasma|CYP1A2_arr|Concentration in container" unit="µmol/l" persistable="0" formulaId="5621" />
    <Observer id="5627" entityId="PZAwbbR3lkqiT8JHvkWasA" name="Concentration in container" path="ft_ref_po_250mg|Organism|SmallIntestine|Mucosa|UpperIleum|Plasma|flutamide|Concentration in container" unit="µmol/l" persistable="0" formulaId="5628" />
    <Observer id="5634" entityId="PqVmUwrl3UW9yjh_MQO-Sw" name="Concentration in container" path="ft_ref_po_250mg|Organism|SmallIntestine|Mucosa|UpperIleum|Plasma|2-hydroxyflutamide|Concentration in container" unit="µmol/l" persistable="0" formulaId="5635" />
    <Observer id="5666" entityId="gdMJPpzqdEG11_kNtwJa7w" name="Concentration in container" path="ft_ref_po_250mg|Organism|SmallIntestine|Mucosa|UpperIleum|BloodCells|CYP1A2|Concentration in container" unit="µmol/l" persistable="0" formulaId="5667" />
    <Observer id="5686" entityId="9qMD8Ow4C02J2Jk3bgHzCg" name="Concentration in container" path="ft_ref_po_250mg|Organism|SmallIntestine|Mucosa|UpperIleum|BloodCells|CYP1A2_arr|Concentration in container" unit="µmol/l" persistable="0" formulaId="5687" />
    <Observer id="5693" entityId="DRplxI2fz0qdkvzzZDH3kA" name="Concentration in container" path="ft_ref_po_250mg|Organism|SmallIntestine|Mucosa|UpperIleum|BloodCells|flutamide|Concentration in container" unit="µmol/l" persistable="0" formulaId="5694" />
    <Observer id="5700" entityId="opIpeOdSoEaY91Tsa4VaOA" name="Concentration in container" path="ft_ref_po_250mg|Organism|SmallIntestine|Mucosa|UpperIleum|BloodCells|2-hydroxyflutamide|Concentration in container" unit="µmol/l" persistable="0" formulaId="5701" />
    <Observer id="5722" entityId="RrUZCdetYUK2plu2nSU-FA" name="Concentration in container" path="ft_ref_po_250mg|Organism|SmallIntestine|Mucosa|UpperIleum|Interstitial|flutamide|Concentration in container" unit="µmol/l" persistable="0" formulaId="5723" />
    <Observer id="5730" entityId="CwpTvURMw0WT6ywS8CrZEQ" name="Concentration in container" path="ft_ref_po_250mg|Organism|SmallIntestine|Mucosa|UpperIleum|Interstitial|2-hydroxyflutamide|Concentration in container" unit="µmol/l" persistable="0" formulaId="5731" />
    <Observer id="5753" entityId="F1oKCVxdhkuk9AJWfzxbKw" name="Concentration in container" path="ft_ref_po_250mg|Organism|SmallIntestine|Mucosa|UpperIleum|Intracellular|CYP1A2|Concentration in container" unit="µmol/l" persistable="0" formulaId="5754" />
    <Observer id="5771" entityId="Vd37I8gIIkmbY1-wKt1U7A" name="Concentration in container" path="ft_ref_po_250mg|Organism|SmallIntestine|Mucosa|UpperIleum|Intracellular|CYP1A2_arr|Concentration in container" unit="µmol/l" persistable="0" formulaId="5772" />
    <Observer id="5779" entityId="wBzPoLSr20yu9-FXrgs5eQ" name="Concentration in container" path="ft_ref_po_250mg|Organism|SmallIntestine|Mucosa|UpperIleum|Intracellular|flutamide|Concentration in container" unit="µmol/l" persistable="0" formulaId="5780" />
    <Observer id="5787" entityId="lu5GB28btUivGV1Gt8skJQ" name="Concentration in container" path="ft_ref_po_250mg|Organism|SmallIntestine|Mucosa|UpperIleum|Intracellular|2-hydroxyflutamide|Concentration in container" unit="µmol/l" persistable="0" formulaId="5788" />
    <Observer id="5859" entityId="Xu3a0MabrkqWFPGkITsshQ" name="Concentration in container" path="ft_ref_po_250mg|Organism|SmallIntestine|Mucosa|LowerIleum|Plasma|CYP1A2|Concentration in container" unit="µmol/l" persistable="0" formulaId="5860" />
    <Observer id="5879" entityId="5oAatl5HzU2Qzdd_ABHBLA" name="Concentration in container" path="ft_ref_po_250mg|Organism|SmallIntestine|Mucosa|LowerIleum|Plasma|CYP1A2_arr|Concentration in container" unit="µmol/l" persistable="0" formulaId="5880" />
    <Observer id="5886" entityId="lYXhe5zWA02PEaDxYXlcFA" name="Concentration in container" path="ft_ref_po_250mg|Organism|SmallIntestine|Mucosa|LowerIleum|Plasma|flutamide|Concentration in container" unit="µmol/l" persistable="0" formulaId="5887" />
    <Observer id="5893" entityId="PTcDfEgmj0Cx4opRX0Qziw" name="Concentration in container" path="ft_ref_po_250mg|Organism|SmallIntestine|Mucosa|LowerIleum|Plasma|2-hydroxyflutamide|Concentration in container" unit="µmol/l" persistable="0" formulaId="5894" />
    <Observer id="5925" entityId="bT6TSMELqUmBp-ksXyD7Bg" name="Concentration in container" path="ft_ref_po_250mg|Organism|SmallIntestine|Mucosa|LowerIleum|BloodCells|CYP1A2|Concentration in container" unit="µmol/l" persistable="0" formulaId="5926" />
    <Observer id="5945" entityId="_HrFs-_gn0aH-1JwJ3vRuQ" name="Concentration in container" path="ft_ref_po_250mg|Organism|SmallIntestine|Mucosa|LowerIleum|BloodCells|CYP1A2_arr|Concentration in container" unit="µmol/l" persistable="0" formulaId="5946" />
    <Observer id="5952" entityId="soPLJHsgwEOqPWUvgtpFsQ" name="Concentration in container" path="ft_ref_po_250mg|Organism|SmallIntestine|Mucosa|LowerIleum|BloodCells|flutamide|Concentration in container" unit="µmol/l" persistable="0" formulaId="5953" />
    <Observer id="5959" entityId="8YFvm6wuzkSzld5OnT91bw" name="Concentration in container" path="ft_ref_po_250mg|Organism|SmallIntestine|Mucosa|LowerIleum|BloodCells|2-hydroxyflutamide|Concentration in container" unit="µmol/l" persistable="0" formulaId="5960" />
    <Observer id="5981" entityId="5OlmvIhT_Eq4bG5vtx0AKQ" name="Concentration in container" path="ft_ref_po_250mg|Organism|SmallIntestine|Mucosa|LowerIleum|Interstitial|flutamide|Concentration in container" unit="µmol/l" persistable="0" formulaId="5982" />
    <Observer id="5989" entityId="VUC2ik2j70uhLCro5i2NEA" name="Concentration in container" path="ft_ref_po_250mg|Organism|SmallIntestine|Mucosa|LowerIleum|Interstitial|2-hydroxyflutamide|Concentration in container" unit="µmol/l" persistable="0" formulaId="5990" />
    <Observer id="6012" entityId="coMN_nKsckSQm9YmVywbTQ" name="Concentration in container" path="ft_ref_po_250mg|Organism|SmallIntestine|Mucosa|LowerIleum|Intracellular|CYP1A2|Concentration in container" unit="µmol/l" persistable="0" formulaId="6013" />
    <Observer id="6030" entityId="FrwbGxu000KVbmetMzPmfQ" name="Concentration in container" path="ft_ref_po_250mg|Organism|SmallIntestine|Mucosa|LowerIleum|Intracellular|CYP1A2_arr|Concentration in container" unit="µmol/l" persistable="0" formulaId="6031" />
    <Observer id="6038" entityId="9susB_BJUkyYeGgJ447e1Q" name="Concentration in container" path="ft_ref_po_250mg|Organism|SmallIntestine|Mucosa|LowerIleum|Intracellular|flutamide|Concentration in container" unit="µmol/l" persistable="0" formulaId="6039" />
    <Observer id="6046" entityId="QLimSsd1vUGgzSUBc6lCyg" name="Concentration in container" path="ft_ref_po_250mg|Organism|SmallIntestine|Mucosa|LowerIleum|Intracellular|2-hydroxyflutamide|Concentration in container" unit="µmol/l" persistable="0" formulaId="6047" />
    <Observer id="6056" entityId="DGBJwhX6_UujUmiRKg-wVA" name="Interstitial Unbound" path="ft_ref_po_250mg|Organism|SmallIntestine|flutamide|Interstitial Unbound" unit="µmol/l" persistable="0" formulaId="6057" />
    <Observer id="6058" entityId="X48aFuoupUCfJI4axJ-BCw" name="Intracellular Unbound" path="ft_ref_po_250mg|Organism|SmallIntestine|flutamide|Intracellular Unbound" unit="µmol/l" persistable="0" formulaId="6059" />
    <Observer id="6060" entityId="yuIdo8LfaUeeIl7JRoL38A" name="Total Tissue (Small Intestine)" path="ft_ref_po_250mg|Organism|SmallIntestine|flutamide|Total Tissue (Small Intestine)" unit="µmol/l" persistable="0" formulaId="6061" />
    <Observer id="6062" entityId="ZzA3wSqxJ0q-oCIXHXJOoQ" name="Interstitial Unbound" path="ft_ref_po_250mg|Organism|SmallIntestine|2-hydroxyflutamide|Interstitial Unbound" unit="µmol/l" persistable="0" formulaId="6063" />
    <Observer id="6064" entityId="XymtX8GjZk-fquKLZR2wPQ" name="Intracellular Unbound" path="ft_ref_po_250mg|Organism|SmallIntestine|2-hydroxyflutamide|Intracellular Unbound" unit="µmol/l" persistable="0" formulaId="6065" />
    <Observer id="6066" entityId="0vKKRJ353EKEkCpzlRDFbg" name="Total Tissue (Small Intestine)" path="ft_ref_po_250mg|Organism|SmallIntestine|2-hydroxyflutamide|Total Tissue (Small Intestine)" unit="µmol/l" persistable="0" formulaId="6067" />
    <Observer id="6162" entityId="WmD5VGk9hUuY3VFVjZdpnQ" name="Concentration in container" path="ft_ref_po_250mg|Organism|LargeIntestine|Plasma|CYP1A2|Concentration in container" unit="µmol/l" persistable="0" formulaId="6163" />
    <Observer id="6182" entityId="_teKjYxahEKGohmRS0DtGQ" name="Concentration in container" path="ft_ref_po_250mg|Organism|LargeIntestine|Plasma|CYP1A2_arr|Concentration in container" unit="µmol/l" persistable="0" formulaId="6183" />
    <Observer id="6189" entityId="Mply7A2JSEq_9YE6E4bUdQ" name="Concentration in container" path="ft_ref_po_250mg|Organism|LargeIntestine|Plasma|flutamide|Concentration in container" unit="µmol/l" persistable="0" formulaId="6190" />
    <Observer id="6196" entityId="JlIHjPTpV02wB_2AL_-fOQ" name="Concentration in container" path="ft_ref_po_250mg|Organism|LargeIntestine|Plasma|2-hydroxyflutamide|Concentration in container" unit="µmol/l" persistable="0" formulaId="6197" />
    <Observer id="6228" entityId="RsaSgcSqakWgbj6RO-UNcg" name="Concentration in container" path="ft_ref_po_250mg|Organism|LargeIntestine|BloodCells|CYP1A2|Concentration in container" unit="µmol/l" persistable="0" formulaId="6229" />
    <Observer id="6248" entityId="kU_kOewtlUq8YN7EYqPcwQ" name="Concentration in container" path="ft_ref_po_250mg|Organism|LargeIntestine|BloodCells|CYP1A2_arr|Concentration in container" unit="µmol/l" persistable="0" formulaId="6249" />
    <Observer id="6255" entityId="swlV7bLqoUaAtOYRbNM7QQ" name="Concentration in container" path="ft_ref_po_250mg|Organism|LargeIntestine|BloodCells|flutamide|Concentration in container" unit="µmol/l" persistable="0" formulaId="6256" />
    <Observer id="6262" entityId="iHJJ819EaEWfb7UuzJqXVA" name="Concentration in container" path="ft_ref_po_250mg|Organism|LargeIntestine|BloodCells|2-hydroxyflutamide|Concentration in container" unit="µmol/l" persistable="0" formulaId="6263" />
    <Observer id="6284" entityId="JsmHrDCc7UqjH_8OGQlC1g" name="Concentration in container" path="ft_ref_po_250mg|Organism|LargeIntestine|Interstitial|flutamide|Concentration in container" unit="µmol/l" persistable="0" formulaId="6285" />
    <Observer id="6292" entityId="Zs6zjVmuvUW_2duPs3XKGw" name="Concentration in container" path="ft_ref_po_250mg|Organism|LargeIntestine|Interstitial|2-hydroxyflutamide|Concentration in container" unit="µmol/l" persistable="0" formulaId="6293" />
    <Observer id="6315" entityId="pwNdWp7cWUyE5CNu2iHKKg" name="Concentration in container" path="ft_ref_po_250mg|Organism|LargeIntestine|Intracellular|CYP1A2|Concentration in container" unit="µmol/l" persistable="0" formulaId="6316" />
    <Observer id="6333" entityId="Z3JhOhuYzkupU2Sh4Gn-DA" name="Concentration in container" path="ft_ref_po_250mg|Organism|LargeIntestine|Intracellular|CYP1A2_arr|Concentration in container" unit="µmol/l" persistable="0" formulaId="6334" />
    <Observer id="6341" entityId="OfpcQO3NREiHKdkl_Qb_2g" name="Concentration in container" path="ft_ref_po_250mg|Organism|LargeIntestine|Intracellular|flutamide|Concentration in container" unit="µmol/l" persistable="0" formulaId="6342" />
    <Observer id="6349" entityId="YBb-OYQZwUSjR74GOlWFGQ" name="Concentration in container" path="ft_ref_po_250mg|Organism|LargeIntestine|Intracellular|2-hydroxyflutamide|Concentration in container" unit="µmol/l" persistable="0" formulaId="6350" />
    <Observer id="6421" entityId="kca9tv6d_kGsrph_6_gg3g" name="Concentration in container" path="ft_ref_po_250mg|Organism|LargeIntestine|Mucosa|Caecum|Plasma|CYP1A2|Concentration in container" unit="µmol/l" persistable="0" formulaId="6422" />
    <Observer id="6441" entityId="HR3PZz9b8kap7BSHjgIEzQ" name="Concentration in container" path="ft_ref_po_250mg|Organism|LargeIntestine|Mucosa|Caecum|Plasma|CYP1A2_arr|Concentration in container" unit="µmol/l" persistable="0" formulaId="6442" />
    <Observer id="6448" entityId="hB1gGYOXJES1FFFBqXes3w" name="Concentration in container" path="ft_ref_po_250mg|Organism|LargeIntestine|Mucosa|Caecum|Plasma|flutamide|Concentration in container" unit="µmol/l" persistable="0" formulaId="6449" />
    <Observer id="6455" entityId="122WZ-izDUGqhpXCX5FSHA" name="Concentration in container" path="ft_ref_po_250mg|Organism|LargeIntestine|Mucosa|Caecum|Plasma|2-hydroxyflutamide|Concentration in container" unit="µmol/l" persistable="0" formulaId="6456" />
    <Observer id="6487" entityId="sk-dLLeI0USf0PTgIR-nRQ" name="Concentration in container" path="ft_ref_po_250mg|Organism|LargeIntestine|Mucosa|Caecum|BloodCells|CYP1A2|Concentration in container" unit="µmol/l" persistable="0" formulaId="6488" />
    <Observer id="6507" entityId="AG9iWxaaokabRo0-xr1orw" name="Concentration in container" path="ft_ref_po_250mg|Organism|LargeIntestine|Mucosa|Caecum|BloodCells|CYP1A2_arr|Concentration in container" unit="µmol/l" persistable="0" formulaId="6508" />
    <Observer id="6514" entityId="xgYLS2QU6kmp3q_28UwXxA" name="Concentration in container" path="ft_ref_po_250mg|Organism|LargeIntestine|Mucosa|Caecum|BloodCells|flutamide|Concentration in container" unit="µmol/l" persistable="0" formulaId="6515" />
    <Observer id="6521" entityId="9LsbYJ7Z1EK1mO4DATJvgQ" name="Concentration in container" path="ft_ref_po_250mg|Organism|LargeIntestine|Mucosa|Caecum|BloodCells|2-hydroxyflutamide|Concentration in container" unit="µmol/l" persistable="0" formulaId="6522" />
    <Observer id="6543" entityId="US4WStEbWkGxSfkJfOTjOQ" name="Concentration in container" path="ft_ref_po_250mg|Organism|LargeIntestine|Mucosa|Caecum|Interstitial|flutamide|Concentration in container" unit="µmol/l" persistable="0" formulaId="6544" />
    <Observer id="6551" entityId="GygAAswPIEinjacfUutOLg" name="Concentration in container" path="ft_ref_po_250mg|Organism|LargeIntestine|Mucosa|Caecum|Interstitial|2-hydroxyflutamide|Concentration in container" unit="µmol/l" persistable="0" formulaId="6552" />
    <Observer id="6574" entityId="1Rc_3BPggE6uRP8mVMQUCQ" name="Concentration in container" path="ft_ref_po_250mg|Organism|LargeIntestine|Mucosa|Caecum|Intracellular|CYP1A2|Concentration in container" unit="µmol/l" persistable="0" formulaId="6575" />
    <Observer id="6592" entityId="eBz5yt-og06P-P8a0F73MA" name="Concentration in container" path="ft_ref_po_250mg|Organism|LargeIntestine|Mucosa|Caecum|Intracellular|CYP1A2_arr|Concentration in container" unit="µmol/l" persistable="0" formulaId="6593" />
    <Observer id="6600" entityId="6qriWljIiUWhjtwP5Fkr2A" name="Concentration in container" path="ft_ref_po_250mg|Organism|LargeIntestine|Mucosa|Caecum|Intracellular|flutamide|Concentration in container" unit="µmol/l" persistable="0" formulaId="6601" />
    <Observer id="6608" entityId="jcpcl1v-tE6kINiNFuDq8g" name="Concentration in container" path="ft_ref_po_250mg|Organism|LargeIntestine|Mucosa|Caecum|Intracellular|2-hydroxyflutamide|Concentration in container" unit="µmol/l" persistable="0" formulaId="6609" />
    <Observer id="6680" entityId="fR8hfpndLEqZOvAdHCbQKQ" name="Concentration in container" path="ft_ref_po_250mg|Organism|LargeIntestine|Mucosa|ColonAscendens|Plasma|CYP1A2|Concentration in container" unit="µmol/l" persistable="0" formulaId="6681" />
    <Observer id="6700" entityId="WKFLs-b8O02CUFGrnIUOzg" name="Concentration in container" path="ft_ref_po_250mg|Organism|LargeIntestine|Mucosa|ColonAscendens|Plasma|CYP1A2_arr|Concentration in container" unit="µmol/l" persistable="0" formulaId="6701" />
    <Observer id="6707" entityId="iEViTEuIbE2511tpdkqB-A" name="Concentration in container" path="ft_ref_po_250mg|Organism|LargeIntestine|Mucosa|ColonAscendens|Plasma|flutamide|Concentration in container" unit="µmol/l" persistable="0" formulaId="6708" />
    <Observer id="6714" entityId="yLOim0LSkEmttluG4-44Lw" name="Concentration in container" path="ft_ref_po_250mg|Organism|LargeIntestine|Mucosa|ColonAscendens|Plasma|2-hydroxyflutamide|Concentration in container" unit="µmol/l" persistable="0" formulaId="6715" />
    <Observer id="6746" entityId="kRQWF5VTzkS5amgBC59CtA" name="Concentration in container" path="ft_ref_po_250mg|Organism|LargeIntestine|Mucosa|ColonAscendens|BloodCells|CYP1A2|Concentration in container" unit="µmol/l" persistable="0" formulaId="6747" />
    <Observer id="6766" entityId="3GglQwL-Zkq1HBOycxYztQ" name="Concentration in container" path="ft_ref_po_250mg|Organism|LargeIntestine|Mucosa|ColonAscendens|BloodCells|CYP1A2_arr|Concentration in container" unit="µmol/l" persistable="0" formulaId="6767" />
    <Observer id="6773" entityId="EvmdnGv3eU6-gA2U0zncqg" name="Concentration in container" path="ft_ref_po_250mg|Organism|LargeIntestine|Mucosa|ColonAscendens|BloodCells|flutamide|Concentration in container" unit="µmol/l" persistable="0" formulaId="6774" />
    <Observer id="6780" entityId="HkahxLwewUOCrr_qMPIeog" name="Concentration in container" path="ft_ref_po_250mg|Organism|LargeIntestine|Mucosa|ColonAscendens|BloodCells|2-hydroxyflutamide|Concentration in container" unit="µmol/l" persistable="0" formulaId="6781" />
    <Observer id="6802" entityId="3pCA03zq_USKOpJRPr8SWQ" name="Concentration in container" path="ft_ref_po_250mg|Organism|LargeIntestine|Mucosa|ColonAscendens|Interstitial|flutamide|Concentration in container" unit="µmol/l" persistable="0" formulaId="6803" />
    <Observer id="6810" entityId="Pyrfuz5PUE69PL8KHIDbwA" name="Concentration in container" path="ft_ref_po_250mg|Organism|LargeIntestine|Mucosa|ColonAscendens|Interstitial|2-hydroxyflutamide|Concentration in container" unit="µmol/l" persistable="0" formulaId="6811" />
    <Observer id="6833" entityId="pvhuKhwnoUuhavjkfR5-Lg" name="Concentration in container" path="ft_ref_po_250mg|Organism|LargeIntestine|Mucosa|ColonAscendens|Intracellular|CYP1A2|Concentration in container" unit="µmol/l" persistable="0" formulaId="6834" />
    <Observer id="6851" entityId="BOZuHt5BZE-IGNNf9a7Kng" name="Concentration in container" path="ft_ref_po_250mg|Organism|LargeIntestine|Mucosa|ColonAscendens|Intracellular|CYP1A2_arr|Concentration in container" unit="µmol/l" persistable="0" formulaId="6852" />
    <Observer id="6859" entityId="4yu4u7M1oE6H5wsNJ_fZGw" name="Concentration in container" path="ft_ref_po_250mg|Organism|LargeIntestine|Mucosa|ColonAscendens|Intracellular|flutamide|Concentration in container" unit="µmol/l" persistable="0" formulaId="6860" />
    <Observer id="6867" entityId="DJhQE-t3wU6UwMtVgIcxFg" name="Concentration in container" path="ft_ref_po_250mg|Organism|LargeIntestine|Mucosa|ColonAscendens|Intracellular|2-hydroxyflutamide|Concentration in container" unit="µmol/l" persistable="0" formulaId="6868" />
    <Observer id="6939" entityId="9_oy2YSj5EqGNAjrByzIGQ" name="Concentration in container" path="ft_ref_po_250mg|Organism|LargeIntestine|Mucosa|ColonTransversum|Plasma|CYP1A2|Concentration in container" unit="µmol/l" persistable="0" formulaId="6940" />
    <Observer id="6959" entityId="CwPVWLl8eU-xAEVqGO6fRQ" name="Concentration in container" path="ft_ref_po_250mg|Organism|LargeIntestine|Mucosa|ColonTransversum|Plasma|CYP1A2_arr|Concentration in container" unit="µmol/l" persistable="0" formulaId="6960" />
    <Observer id="6966" entityId="zlrYTWaJn0e-qxIHOm8Y-A" name="Concentration in container" path="ft_ref_po_250mg|Organism|LargeIntestine|Mucosa|ColonTransversum|Plasma|flutamide|Concentration in container" unit="µmol/l" persistable="0" formulaId="6967" />
    <Observer id="6973" entityId="lDgO6v5nYkCiFbcZa_nueQ" name="Concentration in container" path="ft_ref_po_250mg|Organism|LargeIntestine|Mucosa|ColonTransversum|Plasma|2-hydroxyflutamide|Concentration in container" unit="µmol/l" persistable="0" formulaId="6974" />
    <Observer id="7005" entityId="U7P4B8RRuEORVT30XasTow" name="Concentration in container" path="ft_ref_po_250mg|Organism|LargeIntestine|Mucosa|ColonTransversum|BloodCells|CYP1A2|Concentration in container" unit="µmol/l" persistable="0" formulaId="7006" />
    <Observer id="7025" entityId="5t9YyodczkiCm9A075AHCg" name="Concentration in container" path="ft_ref_po_250mg|Organism|LargeIntestine|Mucosa|ColonTransversum|BloodCells|CYP1A2_arr|Concentration in container" unit="µmol/l" persistable="0" formulaId="7026" />
    <Observer id="7032" entityId="H2w9BnxrqUqT3wZIMIp_aw" name="Concentration in container" path="ft_ref_po_250mg|Organism|LargeIntestine|Mucosa|ColonTransversum|BloodCells|flutamide|Concentration in container" unit="µmol/l" persistable="0" formulaId="7033" />
    <Observer id="7039" entityId="SzM92Z-0xE-Mws4ksxOihA" name="Concentration in container" path="ft_ref_po_250mg|Organism|LargeIntestine|Mucosa|ColonTransversum|BloodCells|2-hydroxyflutamide|Concentration in container" unit="µmol/l" persistable="0" formulaId="7040" />
    <Observer id="7061" entityId="VU4E2WWGAE2VmPJFIBoXOg" name="Concentration in container" path="ft_ref_po_250mg|Organism|LargeIntestine|Mucosa|ColonTransversum|Interstitial|flutamide|Concentration in container" unit="µmol/l" persistable="0" formulaId="7062" />
    <Observer id="7069" entityId="EVf-S5WP7UC3ZzyIqHFF-Q" name="Concentration in container" path="ft_ref_po_250mg|Organism|LargeIntestine|Mucosa|ColonTransversum|Interstitial|2-hydroxyflutamide|Concentration in container" unit="µmol/l" persistable="0" formulaId="7070" />
    <Observer id="7092" entityId="zZEfPzmSgUmXghqKuU-zag" name="Concentration in container" path="ft_ref_po_250mg|Organism|LargeIntestine|Mucosa|ColonTransversum|Intracellular|CYP1A2|Concentration in container" unit="µmol/l" persistable="0" formulaId="7093" />
    <Observer id="7110" entityId="dt_oDgEZuUCn0o_v8g5ndg" name="Concentration in container" path="ft_ref_po_250mg|Organism|LargeIntestine|Mucosa|ColonTransversum|Intracellular|CYP1A2_arr|Concentration in container" unit="µmol/l" persistable="0" formulaId="7111" />
    <Observer id="7118" entityId="hjDxQVleGEa-AFaQGO9utA" name="Concentration in container" path="ft_ref_po_250mg|Organism|LargeIntestine|Mucosa|ColonTransversum|Intracellular|flutamide|Concentration in container" unit="µmol/l" persistable="0" formulaId="7119" />
    <Observer id="7126" entityId="LLVNjSn0jEefQaZngqEsrg" name="Concentration in container" path="ft_ref_po_250mg|Organism|LargeIntestine|Mucosa|ColonTransversum|Intracellular|2-hydroxyflutamide|Concentration in container" unit="µmol/l" persistable="0" formulaId="7127" />
    <Observer id="7198" entityId="0awvWT0vKk-8aSm7b1YwqQ" name="Concentration in container" path="ft_ref_po_250mg|Organism|LargeIntestine|Mucosa|ColonDescendens|Plasma|CYP1A2|Concentration in container" unit="µmol/l" persistable="0" formulaId="7199" />
    <Observer id="7218" entityId="P8FqcUqzlEWAyPSt3v5HQQ" name="Concentration in container" path="ft_ref_po_250mg|Organism|LargeIntestine|Mucosa|ColonDescendens|Plasma|CYP1A2_arr|Concentration in container" unit="µmol/l" persistable="0" formulaId="7219" />
    <Observer id="7225" entityId="wd-G3dpiM0idRBIpNq-owA" name="Concentration in container" path="ft_ref_po_250mg|Organism|LargeIntestine|Mucosa|ColonDescendens|Plasma|flutamide|Concentration in container" unit="µmol/l" persistable="0" formulaId="7226" />
    <Observer id="7232" entityId="ucsu2xxEGU6HL3ro537-og" name="Concentration in container" path="ft_ref_po_250mg|Organism|LargeIntestine|Mucosa|ColonDescendens|Plasma|2-hydroxyflutamide|Concentration in container" unit="µmol/l" persistable="0" formulaId="7233" />
    <Observer id="7264" entityId="lMwiUJbmRUCVip-iuPUsug" name="Concentration in container" path="ft_ref_po_250mg|Organism|LargeIntestine|Mucosa|ColonDescendens|BloodCells|CYP1A2|Concentration in container" unit="µmol/l" persistable="0" formulaId="7265" />
    <Observer id="7284" entityId="H6v6ZjIE9UCsEx77hpT_zg" name="Concentration in container" path="ft_ref_po_250mg|Organism|LargeIntestine|Mucosa|ColonDescendens|BloodCells|CYP1A2_arr|Concentration in container" unit="µmol/l" persistable="0" formulaId="7285" />
    <Observer id="7291" entityId="yu9kh8q-uUakbUUz34ynRw" name="Concentration in container" path="ft_ref_po_250mg|Organism|LargeIntestine|Mucosa|ColonDescendens|BloodCells|flutamide|Concentration in container" unit="µmol/l" persistable="0" formulaId="7292" />
    <Observer id="7298" entityId="qFJl593eqEWOlN3HpcNO3w" name="Concentration in container" path="ft_ref_po_250mg|Organism|LargeIntestine|Mucosa|ColonDescendens|BloodCells|2-hydroxyflutamide|Concentration in container" unit="µmol/l" persistable="0" formulaId="7299" />
    <Observer id="7320" entityId="j9OLtjchYUSLEJOu_ZDJXw" name="Concentration in container" path="ft_ref_po_250mg|Organism|LargeIntestine|Mucosa|ColonDescendens|Interstitial|flutamide|Concentration in container" unit="µmol/l" persistable="0" formulaId="7321" />
    <Observer id="7328" entityId="XeuEgxjvskaMuT88A3uj5g" name="Concentration in container" path="ft_ref_po_250mg|Organism|LargeIntestine|Mucosa|ColonDescendens|Interstitial|2-hydroxyflutamide|Concentration in container" unit="µmol/l" persistable="0" formulaId="7329" />
    <Observer id="7351" entityId="JVtVw_zQwEqQps2jEbyqKQ" name="Concentration in container" path="ft_ref_po_250mg|Organism|LargeIntestine|Mucosa|ColonDescendens|Intracellular|CYP1A2|Concentration in container" unit="µmol/l" persistable="0" formulaId="7352" />
    <Observer id="7369" entityId="0LPeXWn23EO51ZQcaSwUxw" name="Concentration in container" path="ft_ref_po_250mg|Organism|LargeIntestine|Mucosa|ColonDescendens|Intracellular|CYP1A2_arr|Concentration in container" unit="µmol/l" persistable="0" formulaId="7370" />
    <Observer id="7377" entityId="ialmBQzCTUC4ILlv5eSP-w" name="Concentration in container" path="ft_ref_po_250mg|Organism|LargeIntestine|Mucosa|ColonDescendens|Intracellular|flutamide|Concentration in container" unit="µmol/l" persistable="0" formulaId="7378" />
    <Observer id="7385" entityId="XHbNcjyDVEOVSVBXRG565g" name="Concentration in container" path="ft_ref_po_250mg|Organism|LargeIntestine|Mucosa|ColonDescendens|Intracellular|2-hydroxyflutamide|Concentration in container" unit="µmol/l" persistable="0" formulaId="7386" />
    <Observer id="7457" entityId="n9DRxNKWREu6Q0goXP7j-w" name="Concentration in container" path="ft_ref_po_250mg|Organism|LargeIntestine|Mucosa|ColonSigmoid|Plasma|CYP1A2|Concentration in container" unit="µmol/l" persistable="0" formulaId="7458" />
    <Observer id="7477" entityId="hfsHNzhHykmxJKpUmRJSWA" name="Concentration in container" path="ft_ref_po_250mg|Organism|LargeIntestine|Mucosa|ColonSigmoid|Plasma|CYP1A2_arr|Concentration in container" unit="µmol/l" persistable="0" formulaId="7478" />
    <Observer id="7484" entityId="3LuLKLoE3Emiv9JSdDg1-A" name="Concentration in container" path="ft_ref_po_250mg|Organism|LargeIntestine|Mucosa|ColonSigmoid|Plasma|flutamide|Concentration in container" unit="µmol/l" persistable="0" formulaId="7485" />
    <Observer id="7491" entityId="DewZz8ZbK0-0Y4-D-xEnWA" name="Concentration in container" path="ft_ref_po_250mg|Organism|LargeIntestine|Mucosa|ColonSigmoid|Plasma|2-hydroxyflutamide|Concentration in container" unit="µmol/l" persistable="0" formulaId="7492" />
    <Observer id="7523" entityId="wy1LBe0aJ0WJG9w-JchFPg" name="Concentration in container" path="ft_ref_po_250mg|Organism|LargeIntestine|Mucosa|ColonSigmoid|BloodCells|CYP1A2|Concentration in container" unit="µmol/l" persistable="0" formulaId="7524" />
    <Observer id="7543" entityId="5iRYtSTk8U2np10VzB1JXA" name="Concentration in container" path="ft_ref_po_250mg|Organism|LargeIntestine|Mucosa|ColonSigmoid|BloodCells|CYP1A2_arr|Concentration in container" unit="µmol/l" persistable="0" formulaId="7544" />
    <Observer id="7550" entityId="StHvtxKAc0SyJz_QhnFm4w" name="Concentration in container" path="ft_ref_po_250mg|Organism|LargeIntestine|Mucosa|ColonSigmoid|BloodCells|flutamide|Concentration in container" unit="µmol/l" persistable="0" formulaId="7551" />
    <Observer id="7557" entityId="zb_IkL2fmUaGA-vsYqSIkg" name="Concentration in container" path="ft_ref_po_250mg|Organism|LargeIntestine|Mucosa|ColonSigmoid|BloodCells|2-hydroxyflutamide|Concentration in container" unit="µmol/l" persistable="0" formulaId="7558" />
    <Observer id="7579" entityId="3QGhVzcb7Ea8cSqGJ1kqjQ" name="Concentration in container" path="ft_ref_po_250mg|Organism|LargeIntestine|Mucosa|ColonSigmoid|Interstitial|flutamide|Concentration in container" unit="µmol/l" persistable="0" formulaId="7580" />
    <Observer id="7587" entityId="kl2N1vAlw0ejJ8-Ycmh72A" name="Concentration in container" path="ft_ref_po_250mg|Organism|LargeIntestine|Mucosa|ColonSigmoid|Interstitial|2-hydroxyflutamide|Concentration in container" unit="µmol/l" persistable="0" formulaId="7588" />
    <Observer id="7610" entityId="jsQtKVkNtUWNesIRGUapBg" name="Concentration in container" path="ft_ref_po_250mg|Organism|LargeIntestine|Mucosa|ColonSigmoid|Intracellular|CYP1A2|Concentration in container" unit="µmol/l" persistable="0" formulaId="7611" />
    <Observer id="7628" entityId="KgT-0uT6eUm7rP46WF930g" name="Concentration in container" path="ft_ref_po_250mg|Organism|LargeIntestine|Mucosa|ColonSigmoid|Intracellular|CYP1A2_arr|Concentration in container" unit="µmol/l" persistable="0" formulaId="7629" />
    <Observer id="7636" entityId="GsrkRuXbM0OkwzSbwhty4g" name="Concentration in container" path="ft_ref_po_250mg|Organism|LargeIntestine|Mucosa|ColonSigmoid|Intracellular|flutamide|Concentration in container" unit="µmol/l" persistable="0" formulaId="7637" />
    <Observer id="7644" entityId="zPbjh6AQX0Wy-zoQj8vJGw" name="Concentration in container" path="ft_ref_po_250mg|Organism|LargeIntestine|Mucosa|ColonSigmoid|Intracellular|2-hydroxyflutamide|Concentration in container" unit="µmol/l" persistable="0" formulaId="7645" />
    <Observer id="7716" entityId="nmS59e0dck6lXB1unebmCA" name="Concentration in container" path="ft_ref_po_250mg|Organism|LargeIntestine|Mucosa|Rectum|Plasma|CYP1A2|Concentration in container" unit="µmol/l" persistable="0" formulaId="7717" />
    <Observer id="7736" entityId="QUHdHfo3W0WUs0_tmQuXdw" name="Concentration in container" path="ft_ref_po_250mg|Organism|LargeIntestine|Mucosa|Rectum|Plasma|CYP1A2_arr|Concentration in container" unit="µmol/l" persistable="0" formulaId="7737" />
    <Observer id="7743" entityId="C8PqaRWf40OObKT-rynHRQ" name="Concentration in container" path="ft_ref_po_250mg|Organism|LargeIntestine|Mucosa|Rectum|Plasma|flutamide|Concentration in container" unit="µmol/l" persistable="0" formulaId="7744" />
    <Observer id="7750" entityId="Vxgfr3Tiwk-6pVTr3KtH8g" name="Concentration in container" path="ft_ref_po_250mg|Organism|LargeIntestine|Mucosa|Rectum|Plasma|2-hydroxyflutamide|Concentration in container" unit="µmol/l" persistable="0" formulaId="7751" />
    <Observer id="7782" entityId="La3GjZpyf0CEvjcZQTikOQ" name="Concentration in container" path="ft_ref_po_250mg|Organism|LargeIntestine|Mucosa|Rectum|BloodCells|CYP1A2|Concentration in container" unit="µmol/l" persistable="0" formulaId="7783" />
    <Observer id="7802" entityId="bQ7YwCBygUaYcVCesrdIfA" name="Concentration in container" path="ft_ref_po_250mg|Organism|LargeIntestine|Mucosa|Rectum|BloodCells|CYP1A2_arr|Concentration in container" unit="µmol/l" persistable="0" formulaId="7803" />
    <Observer id="7809" entityId="JG4wio1gm0usmZ4I0Y978w" name="Concentration in container" path="ft_ref_po_250mg|Organism|LargeIntestine|Mucosa|Rectum|BloodCells|flutamide|Concentration in container" unit="µmol/l" persistable="0" formulaId="7810" />
    <Observer id="7816" entityId="R0cwzDcCpUy0f_XB82W2GA" name="Concentration in container" path="ft_ref_po_250mg|Organism|LargeIntestine|Mucosa|Rectum|BloodCells|2-hydroxyflutamide|Concentration in container" unit="µmol/l" persistable="0" formulaId="7817" />
    <Observer id="7838" entityId="o9cNZxUqm06UtZTRrsRgXA" name="Concentration in container" path="ft_ref_po_250mg|Organism|LargeIntestine|Mucosa|Rectum|Interstitial|flutamide|Concentration in container" unit="µmol/l" persistable="0" formulaId="7839" />
    <Observer id="7846" entityId="S6vEZDoDTE24ZVy8axHf1g" name="Concentration in container" path="ft_ref_po_250mg|Organism|LargeIntestine|Mucosa|Rectum|Interstitial|2-hydroxyflutamide|Concentration in container" unit="µmol/l" persistable="0" formulaId="7847" />
    <Observer id="7869" entityId="KKe4w8G_W0K_2HIHm2iSaA" name="Concentration in container" path="ft_ref_po_250mg|Organism|LargeIntestine|Mucosa|Rectum|Intracellular|CYP1A2|Concentration in container" unit="µmol/l" persistable="0" formulaId="7870" />
    <Observer id="7887" entityId="jTJGocvqqkmKcd9OBrNTTw" name="Concentration in container" path="ft_ref_po_250mg|Organism|LargeIntestine|Mucosa|Rectum|Intracellular|CYP1A2_arr|Concentration in container" unit="µmol/l" persistable="0" formulaId="7888" />
    <Observer id="7895" entityId="yx_7JjFlu0S4csD1jSHNzA" name="Concentration in container" path="ft_ref_po_250mg|Organism|LargeIntestine|Mucosa|Rectum|Intracellular|flutamide|Concentration in container" unit="µmol/l" persistable="0" formulaId="7896" />
    <Observer id="7903" entityId="YLoi0rY9tE-YyIyKOdYY2g" name="Concentration in container" path="ft_ref_po_250mg|Organism|LargeIntestine|Mucosa|Rectum|Intracellular|2-hydroxyflutamide|Concentration in container" unit="µmol/l" persistable="0" formulaId="7904" />
    <Observer id="7913" entityId="OCv6D9mQsE2GV0fq2JCIRw" name="Interstitial Unbound" path="ft_ref_po_250mg|Organism|LargeIntestine|flutamide|Interstitial Unbound" unit="µmol/l" persistable="0" formulaId="7914" />
    <Observer id="7915" entityId="fio7V4LjKkW2NWIhphONsg" name="Intracellular Unbound" path="ft_ref_po_250mg|Organism|LargeIntestine|flutamide|Intracellular Unbound" unit="µmol/l" persistable="0" formulaId="7916" />
    <Observer id="7917" entityId="L14C0syw5kyrv0TA52K18Q" name="Total Tissue (Large Intestine)" path="ft_ref_po_250mg|Organism|LargeIntestine|flutamide|Total Tissue (Large Intestine)" unit="µmol/l" persistable="0" formulaId="7918" />
    <Observer id="7919" entityId="Sgd15UT_j0S2DtamEpfuAw" name="Interstitial Unbound" path="ft_ref_po_250mg|Organism|LargeIntestine|2-hydroxyflutamide|Interstitial Unbound" unit="µmol/l" persistable="0" formulaId="7920" />
    <Observer id="7921" entityId="dly4uUS0DUu7SiTOYDvXPw" name="Intracellular Unbound" path="ft_ref_po_250mg|Organism|LargeIntestine|2-hydroxyflutamide|Intracellular Unbound" unit="µmol/l" persistable="0" formulaId="7922" />
    <Observer id="7923" entityId="kpv39bSBskivhfBMGPc0bA" name="Total Tissue (Large Intestine)" path="ft_ref_po_250mg|Organism|LargeIntestine|2-hydroxyflutamide|Total Tissue (Large Intestine)" unit="µmol/l" persistable="0" formulaId="7924" />
    <Observer id="8072" entityId="ISZ75Qlj8kG6bmefU9gFcw" name="Concentration in container" path="ft_ref_po_250mg|Organism|Liver|Periportal|Plasma|CYP1A2|Concentration in container" unit="µmol/l" persistable="0" formulaId="8073" />
    <Observer id="8092" entityId="sU5zteAjSEeiKEdjRZQpPA" name="Concentration in container" path="ft_ref_po_250mg|Organism|Liver|Periportal|Plasma|CYP1A2_arr|Concentration in container" unit="µmol/l" persistable="0" formulaId="8093" />
    <Observer id="8099" entityId="n4L8HErKU0uYr9eOgdOzEg" name="Concentration in container" path="ft_ref_po_250mg|Organism|Liver|Periportal|Plasma|flutamide|Concentration in container" unit="µmol/l" persistable="0" formulaId="8100" />
    <Observer id="8106" entityId="pqJ79edYcEWyanDPfkNT8w" name="Concentration in container" path="ft_ref_po_250mg|Organism|Liver|Periportal|Plasma|2-hydroxyflutamide|Concentration in container" unit="µmol/l" persistable="0" formulaId="8107" />
    <Observer id="8138" entityId="5A-yxej4sEOUKkI9P3IHvw" name="Concentration in container" path="ft_ref_po_250mg|Organism|Liver|Periportal|BloodCells|CYP1A2|Concentration in container" unit="µmol/l" persistable="0" formulaId="8139" />
    <Observer id="8158" entityId="V6voi9uJl0adR2xI3h0FLg" name="Concentration in container" path="ft_ref_po_250mg|Organism|Liver|Periportal|BloodCells|CYP1A2_arr|Concentration in container" unit="µmol/l" persistable="0" formulaId="8159" />
    <Observer id="8165" entityId="r2AiGSlyN0exm9e9ON97Pw" name="Concentration in container" path="ft_ref_po_250mg|Organism|Liver|Periportal|BloodCells|flutamide|Concentration in container" unit="µmol/l" persistable="0" formulaId="8166" />
    <Observer id="8172" entityId="2fY95DbK30Sjl3vJ2GquCw" name="Concentration in container" path="ft_ref_po_250mg|Organism|Liver|Periportal|BloodCells|2-hydroxyflutamide|Concentration in container" unit="µmol/l" persistable="0" formulaId="8173" />
    <Observer id="8194" entityId="lGCAlxzw2EGvy7m4Yw9y2w" name="Concentration in container" path="ft_ref_po_250mg|Organism|Liver|Periportal|Interstitial|flutamide|Concentration in container" unit="µmol/l" persistable="0" formulaId="8195" />
    <Observer id="8202" entityId="VHsaIPMy7Eiyz1uhCZ3eIQ" name="Concentration in container" path="ft_ref_po_250mg|Organism|Liver|Periportal|Interstitial|2-hydroxyflutamide|Concentration in container" unit="µmol/l" persistable="0" formulaId="8203" />
    <Observer id="8227" entityId="6rTxK1LzsUGb-t3EU3O6wA" name="Concentration in container" path="ft_ref_po_250mg|Organism|Liver|Periportal|Intracellular|CYP1A2|Concentration in container" unit="µmol/l" persistable="0" formulaId="8228" />
    <Observer id="8245" entityId="7vswbmS-RU-smDY9yNS8Pw" name="Concentration in container" path="ft_ref_po_250mg|Organism|Liver|Periportal|Intracellular|CYP1A2_arr|Concentration in container" unit="µmol/l" persistable="0" formulaId="8246" />
    <Observer id="8266" entityId="srObkz8cFUe3U3vJIkbnFg" name="Concentration in container" path="ft_ref_po_250mg|Organism|Liver|Periportal|Intracellular|Undefined Liver|Concentration in container" unit="µmol/l" persistable="0" formulaId="8267" />
    <Observer id="8274" entityId="urbxRb-lW0aI9YI7LASOEw" name="Concentration in container" path="ft_ref_po_250mg|Organism|Liver|Periportal|Intracellular|flutamide|Concentration in container" unit="µmol/l" persistable="0" formulaId="8275" />
    <Observer id="8282" entityId="bP05h6yBdE-ALNHSLsxGLQ" name="Concentration in container" path="ft_ref_po_250mg|Organism|Liver|Periportal|Intracellular|2-hydroxyflutamide|Concentration in container" unit="µmol/l" persistable="0" formulaId="8283" />
    <Observer id="8298" entityId="niyB5cBl00GZcDVlsBYOnA" name="Interstitial Unbound" path="ft_ref_po_250mg|Organism|Liver|Periportal|flutamide|Interstitial Unbound" unit="µmol/l" persistable="0" formulaId="8299" />
    <Observer id="8300" entityId="xzG_RUEqp0O99pW2LXzy_A" name="Intracellular Unbound" path="ft_ref_po_250mg|Organism|Liver|Periportal|flutamide|Intracellular Unbound" unit="µmol/l" persistable="0" formulaId="8301" />
    <Observer id="8302" entityId="nYkhT8FYc0e0f8Vi8CBiRA" name="Tissue" path="ft_ref_po_250mg|Organism|Liver|Periportal|flutamide|Tissue" unit="µmol/l" persistable="0" formulaId="8303" />
    <Observer id="8304" entityId="Lc9wksP1F0WJPnxYZuFXkA" name="Interstitial Unbound" path="ft_ref_po_250mg|Organism|Liver|Periportal|2-hydroxyflutamide|Interstitial Unbound" unit="µmol/l" persistable="0" formulaId="8305" />
    <Observer id="8306" entityId="V9COp-KlI0y3wQNQTVadNQ" name="Intracellular Unbound" path="ft_ref_po_250mg|Organism|Liver|Periportal|2-hydroxyflutamide|Intracellular Unbound" unit="µmol/l" persistable="0" formulaId="8307" />
    <Observer id="8308" entityId="0jLnIHgb706zFrA3QFiygg" name="Tissue" path="ft_ref_po_250mg|Organism|Liver|Periportal|2-hydroxyflutamide|Tissue" unit="µmol/l" persistable="0" formulaId="8309" />
    <Observer id="8408" entityId="bg-mvETTzESzDgZZ1ZLW2w" name="Concentration in container" path="ft_ref_po_250mg|Organism|Liver|Pericentral|Plasma|CYP1A2|Concentration in container" unit="µmol/l" persistable="0" formulaId="8409" />
    <Observer id="8428" entityId="RKK853OZ90Kx2XiO4j6fQg" name="Concentration in container" path="ft_ref_po_250mg|Organism|Liver|Pericentral|Plasma|CYP1A2_arr|Concentration in container" unit="µmol/l" persistable="0" formulaId="8429" />
    <Observer id="8435" entityId="WdhaGo33wUG_-IJahuAxZA" name="Concentration in container" path="ft_ref_po_250mg|Organism|Liver|Pericentral|Plasma|flutamide|Concentration in container" unit="µmol/l" persistable="0" formulaId="8436" />
    <Observer id="8442" entityId="vQToe2DFQESvgAK9Gba94w" name="Concentration in container" path="ft_ref_po_250mg|Organism|Liver|Pericentral|Plasma|2-hydroxyflutamide|Concentration in container" unit="µmol/l" persistable="0" formulaId="8443" />
    <Observer id="8474" entityId="xIGnLCfyiUCTNMSkn9kFVw" name="Concentration in container" path="ft_ref_po_250mg|Organism|Liver|Pericentral|BloodCells|CYP1A2|Concentration in container" unit="µmol/l" persistable="0" formulaId="8475" />
    <Observer id="8494" entityId="wRXb88k4O06OnFiiJ2elxw" name="Concentration in container" path="ft_ref_po_250mg|Organism|Liver|Pericentral|BloodCells|CYP1A2_arr|Concentration in container" unit="µmol/l" persistable="0" formulaId="8495" />
    <Observer id="8501" entityId="1H1ai7vhw0WdzkVe_DjdOQ" name="Concentration in container" path="ft_ref_po_250mg|Organism|Liver|Pericentral|BloodCells|flutamide|Concentration in container" unit="µmol/l" persistable="0" formulaId="8502" />
    <Observer id="8508" entityId="Hj-trvrm4k6mVmjAHTgjVw" name="Concentration in container" path="ft_ref_po_250mg|Organism|Liver|Pericentral|BloodCells|2-hydroxyflutamide|Concentration in container" unit="µmol/l" persistable="0" formulaId="8509" />
    <Observer id="8529" entityId="l5i8UitSgEqVZOM8JY3C0w" name="Concentration in container" path="ft_ref_po_250mg|Organism|Liver|Pericentral|Interstitial|flutamide|Concentration in container" unit="µmol/l" persistable="0" formulaId="8530" />
    <Observer id="8536" entityId="vOi0sFMfgkihg2dNlRExCg" name="Concentration in container" path="ft_ref_po_250mg|Organism|Liver|Pericentral|Interstitial|2-hydroxyflutamide|Concentration in container" unit="µmol/l" persistable="0" formulaId="8537" />
    <Observer id="8560" entityId="tddymwXbZUeLpVR93vX3zQ" name="Concentration in container" path="ft_ref_po_250mg|Organism|Liver|Pericentral|Intracellular|CYP1A2|Concentration in container" unit="µmol/l" persistable="0" formulaId="8561" />
    <Observer id="8578" entityId="fLWMK2YOMkaHfQFQvBzjgA" name="Concentration in container" path="ft_ref_po_250mg|Organism|Liver|Pericentral|Intracellular|CYP1A2_arr|Concentration in container" unit="µmol/l" persistable="0" formulaId="8579" />
    <Observer id="8596" entityId="0UhgUtwyr0q1Fzc1PJoejg" name="Concentration in container" path="ft_ref_po_250mg|Organism|Liver|Pericentral|Intracellular|Undefined Liver|Concentration in container" unit="µmol/l" persistable="0" formulaId="8597" />
    <Observer id="8603" entityId="FDViJTX0o02NfKnUT-F_4Q" name="Concentration in container" path="ft_ref_po_250mg|Organism|Liver|Pericentral|Intracellular|flutamide|Concentration in container" unit="µmol/l" persistable="0" formulaId="8604" />
    <Observer id="8610" entityId="g3yO1VUcsEixrOroptM5kQ" name="Concentration in container" path="ft_ref_po_250mg|Organism|Liver|Pericentral|Intracellular|2-hydroxyflutamide|Concentration in container" unit="µmol/l" persistable="0" formulaId="8611" />
    <Observer id="8625" entityId="QN1WS8Ly-UWfeF05wmcAlQ" name="Interstitial Unbound" path="ft_ref_po_250mg|Organism|Liver|Pericentral|flutamide|Interstitial Unbound" unit="µmol/l" persistable="0" formulaId="8626" />
    <Observer id="8627" entityId="SDVw3fpA4USIPOMBkVzOoA" name="Intracellular Unbound" path="ft_ref_po_250mg|Organism|Liver|Pericentral|flutamide|Intracellular Unbound" unit="µmol/l" persistable="0" formulaId="8628" />
    <Observer id="8629" entityId="hLZsJhf20kCbVQEEron-Sw" name="Tissue" path="ft_ref_po_250mg|Organism|Liver|Pericentral|flutamide|Tissue" unit="µmol/l" persistable="0" formulaId="8630" />
    <Observer id="8631" entityId="CSF0ysYG-ka7BZpgEf8Orw" name="Interstitial Unbound" path="ft_ref_po_250mg|Organism|Liver|Pericentral|2-hydroxyflutamide|Interstitial Unbound" unit="µmol/l" persistable="0" formulaId="8632" />
    <Observer id="8633" entityId="JzIa8vMAuEaQoRFAsvBDCA" name="Intracellular Unbound" path="ft_ref_po_250mg|Organism|Liver|Pericentral|2-hydroxyflutamide|Intracellular Unbound" unit="µmol/l" persistable="0" formulaId="8634" />
    <Observer id="8635" entityId="KFAUr7UTZESUQ_pYEfSL_g" name="Tissue" path="ft_ref_po_250mg|Organism|Liver|Pericentral|2-hydroxyflutamide|Tissue" unit="µmol/l" persistable="0" formulaId="8636" />
    <Observer id="8639" entityId="kfG5IKo4AUqTT9nERpbN7Q" name="Concentration in container (Liver, Plasma)" path="ft_ref_po_250mg|Organism|Liver|Plasma|flutamide|Concentration in container (Liver, Plasma)" unit="µmol/l" persistable="0" formulaId="8640" />
    <Observer id="8641" entityId="hxADwxghBEGjXb6M7OA42g" name="Concentration in container (Liver, Plasma)" path="ft_ref_po_250mg|Organism|Liver|Plasma|2-hydroxyflutamide|Concentration in container (Liver, Plasma)" unit="µmol/l" persistable="0" formulaId="8642" />
    <Observer id="8645" entityId="D4YXJgj2l0qmYqDRgt167g" name="Concentration in container (Liver, BloodCells)" path="ft_ref_po_250mg|Organism|Liver|BloodCells|flutamide|Concentration in container (Liver, BloodCells)" unit="µmol/l" persistable="0" formulaId="8646" />
    <Observer id="8647" entityId="EzMsVzk2c0yXLgg124zVVg" name="Concentration in container (Liver, BloodCells)" path="ft_ref_po_250mg|Organism|Liver|BloodCells|2-hydroxyflutamide|Concentration in container (Liver, BloodCells)" unit="µmol/l" persistable="0" formulaId="8648" />
    <Observer id="8653" entityId="0IhJcn64DkKsNpm_f71k9A" name="Concentration in container (Liver, Interstitial)" path="ft_ref_po_250mg|Organism|Liver|Interstitial|flutamide|Concentration in container (Liver, Interstitial)" unit="µmol/l" persistable="0" formulaId="8654" />
    <Observer id="8655" entityId="zitlvEGnMEC61Rzd5Bo6DA" name="Concentration in container (Liver, Interstitial)" path="ft_ref_po_250mg|Organism|Liver|Interstitial|2-hydroxyflutamide|Concentration in container (Liver, Interstitial)" unit="µmol/l" persistable="0" formulaId="8656" />
    <Observer id="8659" entityId="KnzhUrQOI0qaSljAsNODUw" name="Concentration in container (Liver, Intracellular)" path="ft_ref_po_250mg|Organism|Liver|Intracellular|flutamide|Concentration in container (Liver, Intracellular)" unit="µmol/l" persistable="0" formulaId="8660" />
    <Observer id="8661" entityId="GUdUgMq08E6xLxOtoEJjaQ" name="Concentration in container (Liver, Intracellular)" path="ft_ref_po_250mg|Organism|Liver|Intracellular|2-hydroxyflutamide|Concentration in container (Liver, Intracellular)" unit="µmol/l" persistable="0" formulaId="8662" />
    <Observer id="8663" entityId="vLcyPkqQ7UibN4xkzNTmig" name="Interstitial Unbound (Liver)" path="ft_ref_po_250mg|Organism|Liver|flutamide|Interstitial Unbound (Liver)" unit="µmol/l" persistable="0" formulaId="8664" />
    <Observer id="8665" entityId="xlHCadzn_UienYBrAdhD3A" name="Intracellular Unbound (Liver)" path="ft_ref_po_250mg|Organism|Liver|flutamide|Intracellular Unbound (Liver)" unit="µmol/l" persistable="0" formulaId="8666" />
    <Observer id="8667" entityId="m0wqjviEs02ZAaxDaaD74A" name="Tissue (Liver)" path="ft_ref_po_250mg|Organism|Liver|flutamide|Tissue (Liver)" unit="µmol/l" persistable="0" formulaId="8668" />
    <Observer id="8669" entityId="z7hod4EtfUWe_duJuy_FFg" name="Interstitial Unbound (Liver)" path="ft_ref_po_250mg|Organism|Liver|2-hydroxyflutamide|Interstitial Unbound (Liver)" unit="µmol/l" persistable="0" formulaId="8670" />
    <Observer id="8671" entityId="q3D5B-1W8kucc31_Ep5q4w" name="Intracellular Unbound (Liver)" path="ft_ref_po_250mg|Organism|Liver|2-hydroxyflutamide|Intracellular Unbound (Liver)" unit="µmol/l" persistable="0" formulaId="8672" />
    <Observer id="8673" entityId="UjRdYMG3vky5nRMRp4w0Iw" name="Tissue (Liver)" path="ft_ref_po_250mg|Organism|Liver|2-hydroxyflutamide|Tissue (Liver)" unit="µmol/l" persistable="0" formulaId="8674" />
    <Observer id="8743" entityId="hF9K9wEHlUOZeEjXfFM81Q" name="Concentration in container" path="ft_ref_po_250mg|Organism|Lung|Plasma|CYP1A2|Concentration in container" unit="µmol/l" persistable="0" formulaId="8744" />
    <Observer id="8763" entityId="d_mAyP95KEWcX7SGp2uqZQ" name="Concentration in container" path="ft_ref_po_250mg|Organism|Lung|Plasma|CYP1A2_arr|Concentration in container" unit="µmol/l" persistable="0" formulaId="8764" />
    <Observer id="8770" entityId="jrfu953ciU2jaTV_MLYpZw" name="Concentration in container" path="ft_ref_po_250mg|Organism|Lung|Plasma|flutamide|Concentration in container" unit="µmol/l" persistable="0" formulaId="8771" />
    <Observer id="8777" entityId="pAqRG7aidkW80nxp-MBPwQ" name="Concentration in container" path="ft_ref_po_250mg|Organism|Lung|Plasma|2-hydroxyflutamide|Concentration in container" unit="µmol/l" persistable="0" formulaId="8778" />
    <Observer id="8809" entityId="DC21X_AzO0acyVQJNxAQ7w" name="Concentration in container" path="ft_ref_po_250mg|Organism|Lung|BloodCells|CYP1A2|Concentration in container" unit="µmol/l" persistable="0" formulaId="8810" />
    <Observer id="8829" entityId="adt2h5e4ukamzUdp4B5ATg" name="Concentration in container" path="ft_ref_po_250mg|Organism|Lung|BloodCells|CYP1A2_arr|Concentration in container" unit="µmol/l" persistable="0" formulaId="8830" />
    <Observer id="8836" entityId="6lrQwR1Gzk67MsB-QGjOlw" name="Concentration in container" path="ft_ref_po_250mg|Organism|Lung|BloodCells|flutamide|Concentration in container" unit="µmol/l" persistable="0" formulaId="8837" />
    <Observer id="8843" entityId="_Ct5EMjOSUGSOKfNZJJaaQ" name="Concentration in container" path="ft_ref_po_250mg|Organism|Lung|BloodCells|2-hydroxyflutamide|Concentration in container" unit="µmol/l" persistable="0" formulaId="8844" />
    <Observer id="8865" entityId="Efikx4eGMUm7Y34QMmK3Rw" name="Concentration in container" path="ft_ref_po_250mg|Organism|Lung|Interstitial|flutamide|Concentration in container" unit="µmol/l" persistable="0" formulaId="8866" />
    <Observer id="8873" entityId="LT-W-rvi6EO9vLq_dX2RMA" name="Concentration in container" path="ft_ref_po_250mg|Organism|Lung|Interstitial|2-hydroxyflutamide|Concentration in container" unit="µmol/l" persistable="0" formulaId="8874" />
    <Observer id="8896" entityId="DS6wEZyU9061ewJ2zV2WfQ" name="Concentration in container" path="ft_ref_po_250mg|Organism|Lung|Intracellular|CYP1A2|Concentration in container" unit="µmol/l" persistable="0" formulaId="8897" />
    <Observer id="8914" entityId="9Dq4tSkb4kSrw4SK3C_-zw" name="Concentration in container" path="ft_ref_po_250mg|Organism|Lung|Intracellular|CYP1A2_arr|Concentration in container" unit="µmol/l" persistable="0" formulaId="8915" />
    <Observer id="8922" entityId="IPexDEgivky6Vltq9l8xNg" name="Concentration in container" path="ft_ref_po_250mg|Organism|Lung|Intracellular|flutamide|Concentration in container" unit="µmol/l" persistable="0" formulaId="8923" />
    <Observer id="8930" entityId="CPxrRs8P_kO4qLtsrKGTGQ" name="Concentration in container" path="ft_ref_po_250mg|Organism|Lung|Intracellular|2-hydroxyflutamide|Concentration in container" unit="µmol/l" persistable="0" formulaId="8931" />
    <Observer id="8940" entityId="5qISS6ikLUWIcmXUELJs_Q" name="Interstitial Unbound" path="ft_ref_po_250mg|Organism|Lung|flutamide|Interstitial Unbound" unit="µmol/l" persistable="0" formulaId="8941" />
    <Observer id="8942" entityId="co44aFBSqk-9Y1ChdsX7Yw" name="Intracellular Unbound" path="ft_ref_po_250mg|Organism|Lung|flutamide|Intracellular Unbound" unit="µmol/l" persistable="0" formulaId="8943" />
    <Observer id="8944" entityId="HL8sGjoiqkSKaY8dyFw5Bg" name="Tissue" path="ft_ref_po_250mg|Organism|Lung|flutamide|Tissue" unit="µmol/l" persistable="0" formulaId="8945" />
    <Observer id="8946" entityId="oyXyEjNCJ0C74C9B79T3gQ" name="Interstitial Unbound" path="ft_ref_po_250mg|Organism|Lung|2-hydroxyflutamide|Interstitial Unbound" unit="µmol/l" persistable="0" formulaId="8947" />
    <Observer id="8948" entityId="juzM726lTkGxyP1fbNY5RA" name="Intracellular Unbound" path="ft_ref_po_250mg|Organism|Lung|2-hydroxyflutamide|Intracellular Unbound" unit="µmol/l" persistable="0" formulaId="8949" />
    <Observer id="8950" entityId="lSeg7stHUE2dBKa-_fUpQA" name="Tissue" path="ft_ref_po_250mg|Organism|Lung|2-hydroxyflutamide|Tissue" unit="µmol/l" persistable="0" formulaId="8951" />
    <Observer id="9031" entityId="QWqlqLXw3kWcIevZGrYIlQ" name="Concentration in container" path="ft_ref_po_250mg|Organism|Muscle|Plasma|CYP1A2|Concentration in container" unit="µmol/l" persistable="0" formulaId="9032" />
    <Observer id="9051" entityId="VrZeQ499-kq1d8JfmLlOdA" name="Concentration in container" path="ft_ref_po_250mg|Organism|Muscle|Plasma|CYP1A2_arr|Concentration in container" unit="µmol/l" persistable="0" formulaId="9052" />
    <Observer id="9057" entityId="-lI6-DahZkm7OVdT2F2P4w" name="Concentration in container" path="ft_ref_po_250mg|Organism|Muscle|Plasma|flutamide|Concentration in container" unit="µmol/l" persistable="0" formulaId="9058" />
    <Observer id="9063" entityId="_7cSaUXSb0aJ7Qv8dY9akA" name="Concentration in container" path="ft_ref_po_250mg|Organism|Muscle|Plasma|2-hydroxyflutamide|Concentration in container" unit="µmol/l" persistable="0" formulaId="9064" />
    <Observer id="9095" entityId="3rpnRtngOEaGfOTHTYCf2w" name="Concentration in container" path="ft_ref_po_250mg|Organism|Muscle|BloodCells|CYP1A2|Concentration in container" unit="µmol/l" persistable="0" formulaId="9096" />
    <Observer id="9115" entityId="j7Cib8mjY0W95drwu3rw0A" name="Concentration in container" path="ft_ref_po_250mg|Organism|Muscle|BloodCells|CYP1A2_arr|Concentration in container" unit="µmol/l" persistable="0" formulaId="9116" />
    <Observer id="9121" entityId="IQPYjYCkBEiCJfk0Kaha0A" name="Concentration in container" path="ft_ref_po_250mg|Organism|Muscle|BloodCells|flutamide|Concentration in container" unit="µmol/l" persistable="0" formulaId="9122" />
    <Observer id="9127" entityId="Fs2jJfaqR0mvqEqZ7I3IAw" name="Concentration in container" path="ft_ref_po_250mg|Organism|Muscle|BloodCells|2-hydroxyflutamide|Concentration in container" unit="µmol/l" persistable="0" formulaId="9128" />
    <Observer id="9149" entityId="Fm7r4v5BY0ezdM-p-TTpjg" name="Concentration in container" path="ft_ref_po_250mg|Organism|Muscle|Interstitial|flutamide|Concentration in container" unit="µmol/l" persistable="0" formulaId="9150" />
    <Observer id="9157" entityId="FOlC1xapVkS4Poek3myS5w" name="Concentration in container" path="ft_ref_po_250mg|Organism|Muscle|Interstitial|2-hydroxyflutamide|Concentration in container" unit="µmol/l" persistable="0" formulaId="9158" />
    <Observer id="9180" entityId="04xO5k0IgEe8MFLIuN18uw" name="Concentration in container" path="ft_ref_po_250mg|Organism|Muscle|Intracellular|CYP1A2|Concentration in container" unit="µmol/l" persistable="0" formulaId="9181" />
    <Observer id="9198" entityId="ywieCHJNIku-8vOoe8Vkfg" name="Concentration in container" path="ft_ref_po_250mg|Organism|Muscle|Intracellular|CYP1A2_arr|Concentration in container" unit="µmol/l" persistable="0" formulaId="9199" />
    <Observer id="9206" entityId="YXY1-kfXaUiOwoX6I1qspQ" name="Concentration in container" path="ft_ref_po_250mg|Organism|Muscle|Intracellular|flutamide|Concentration in container" unit="µmol/l" persistable="0" formulaId="9207" />
    <Observer id="9214" entityId="2sFgQqO1bUKHtDp5oNzF2Q" name="Concentration in container" path="ft_ref_po_250mg|Organism|Muscle|Intracellular|2-hydroxyflutamide|Concentration in container" unit="µmol/l" persistable="0" formulaId="9215" />
    <Observer id="9224" entityId="DellAS9XKUWvhfLjsXjTNg" name="Interstitial Unbound" path="ft_ref_po_250mg|Organism|Muscle|flutamide|Interstitial Unbound" unit="µmol/l" persistable="0" formulaId="9225" />
    <Observer id="9226" entityId="2XRdx0hn6kWMeZpDND7kVQ" name="Intracellular Unbound" path="ft_ref_po_250mg|Organism|Muscle|flutamide|Intracellular Unbound" unit="µmol/l" persistable="0" formulaId="9227" />
    <Observer id="9228" entityId="o5ty2v8tVE-_yvf4L_ZY8A" name="Tissue" path="ft_ref_po_250mg|Organism|Muscle|flutamide|Tissue" unit="µmol/l" persistable="0" formulaId="9229" />
    <Observer id="9230" entityId="cs1OTFyu3E-bbrxxjYNAPQ" name="Interstitial Unbound" path="ft_ref_po_250mg|Organism|Muscle|2-hydroxyflutamide|Interstitial Unbound" unit="µmol/l" persistable="0" formulaId="9231" />
    <Observer id="9232" entityId="KPLdeOHrMke1FlEFUKBd3g" name="Intracellular Unbound" path="ft_ref_po_250mg|Organism|Muscle|2-hydroxyflutamide|Intracellular Unbound" unit="µmol/l" persistable="0" formulaId="9233" />
    <Observer id="9234" entityId="nhLyihF1nk2ach9e-fOYRA" name="Tissue" path="ft_ref_po_250mg|Organism|Muscle|2-hydroxyflutamide|Tissue" unit="µmol/l" persistable="0" formulaId="9235" />
    <Observer id="9300" entityId="5K5bquVhYkiQtxIICFud-g" name="Concentration in container" path="ft_ref_po_250mg|Organism|Pancreas|Plasma|CYP1A2|Concentration in container" unit="µmol/l" persistable="0" formulaId="9301" />
    <Observer id="9320" entityId="uhQJKe3sbkSaqpT4_7ayhA" name="Concentration in container" path="ft_ref_po_250mg|Organism|Pancreas|Plasma|CYP1A2_arr|Concentration in container" unit="µmol/l" persistable="0" formulaId="9321" />
    <Observer id="9327" entityId="eZ828scqL0CQIoVZDvtsbg" name="Concentration in container" path="ft_ref_po_250mg|Organism|Pancreas|Plasma|flutamide|Concentration in container" unit="µmol/l" persistable="0" formulaId="9328" />
    <Observer id="9334" entityId="gWAZIyCIbkO-26M0ULmoPA" name="Concentration in container" path="ft_ref_po_250mg|Organism|Pancreas|Plasma|2-hydroxyflutamide|Concentration in container" unit="µmol/l" persistable="0" formulaId="9335" />
    <Observer id="9366" entityId="bhoC_MFLckSXmW-O7dxerw" name="Concentration in container" path="ft_ref_po_250mg|Organism|Pancreas|BloodCells|CYP1A2|Concentration in container" unit="µmol/l" persistable="0" formulaId="9367" />
    <Observer id="9386" entityId="BdXgAuHF-ECbe_OsAWgEeA" name="Concentration in container" path="ft_ref_po_250mg|Organism|Pancreas|BloodCells|CYP1A2_arr|Concentration in container" unit="µmol/l" persistable="0" formulaId="9387" />
    <Observer id="9393" entityId="soOKcoYmDkKgyPD9CU52xw" name="Concentration in container" path="ft_ref_po_250mg|Organism|Pancreas|BloodCells|flutamide|Concentration in container" unit="µmol/l" persistable="0" formulaId="9394" />
    <Observer id="9400" entityId="ZIMEjBbuD0-p8_ZM-1b1GQ" name="Concentration in container" path="ft_ref_po_250mg|Organism|Pancreas|BloodCells|2-hydroxyflutamide|Concentration in container" unit="µmol/l" persistable="0" formulaId="9401" />
    <Observer id="9422" entityId="Fj8beUDuoEWUq69J2tp1uQ" name="Concentration in container" path="ft_ref_po_250mg|Organism|Pancreas|Interstitial|flutamide|Concentration in container" unit="µmol/l" persistable="0" formulaId="9423" />
    <Observer id="9430" entityId="Y5b9dl1hHEe95vzl_MtyPw" name="Concentration in container" path="ft_ref_po_250mg|Organism|Pancreas|Interstitial|2-hydroxyflutamide|Concentration in container" unit="µmol/l" persistable="0" formulaId="9431" />
    <Observer id="9453" entityId="8c_65_QKzEiUog0ZxQiyDw" name="Concentration in container" path="ft_ref_po_250mg|Organism|Pancreas|Intracellular|CYP1A2|Concentration in container" unit="µmol/l" persistable="0" formulaId="9454" />
    <Observer id="9471" entityId="sIorDEx04kiFZpHk2qw2Yw" name="Concentration in container" path="ft_ref_po_250mg|Organism|Pancreas|Intracellular|CYP1A2_arr|Concentration in container" unit="µmol/l" persistable="0" formulaId="9472" />
    <Observer id="9479" entityId="G-v4uXcvxUm3iQM3eU4-XQ" name="Concentration in container" path="ft_ref_po_250mg|Organism|Pancreas|Intracellular|flutamide|Concentration in container" unit="µmol/l" persistable="0" formulaId="9480" />
    <Observer id="9487" entityId="QqO4nJBQ9EW950yAJdBJ5Q" name="Concentration in container" path="ft_ref_po_250mg|Organism|Pancreas|Intracellular|2-hydroxyflutamide|Concentration in container" unit="µmol/l" persistable="0" formulaId="9488" />
    <Observer id="9497" entityId="nIAhiFaZeUeCpbhcGl6hbw" name="Interstitial Unbound" path="ft_ref_po_250mg|Organism|Pancreas|flutamide|Interstitial Unbound" unit="µmol/l" persistable="0" formulaId="9498" />
    <Observer id="9499" entityId="PcEl_J4uCk-a0o2Rrzdf3A" name="Intracellular Unbound" path="ft_ref_po_250mg|Organism|Pancreas|flutamide|Intracellular Unbound" unit="µmol/l" persistable="0" formulaId="9500" />
    <Observer id="9501" entityId="nyW6U64GnEaZX0wN5VEBzg" name="Tissue" path="ft_ref_po_250mg|Organism|Pancreas|flutamide|Tissue" unit="µmol/l" persistable="0" formulaId="9502" />
    <Observer id="9503" entityId="txltOz4KRU-lrIF8TksJFw" name="Interstitial Unbound" path="ft_ref_po_250mg|Organism|Pancreas|2-hydroxyflutamide|Interstitial Unbound" unit="µmol/l" persistable="0" formulaId="9504" />
    <Observer id="9505" entityId="VWfY4UB6SEaX2DWwAcfiCg" name="Intracellular Unbound" path="ft_ref_po_250mg|Organism|Pancreas|2-hydroxyflutamide|Intracellular Unbound" unit="µmol/l" persistable="0" formulaId="9506" />
    <Observer id="9507" entityId="STpP2CId0UC7ugrg_YmP8Q" name="Tissue" path="ft_ref_po_250mg|Organism|Pancreas|2-hydroxyflutamide|Tissue" unit="µmol/l" persistable="0" formulaId="9508" />
    <Observer id="9541" entityId="b1h5OkUacEO4Yyli-rk06A" name="Concentration in container" path="ft_ref_po_250mg|Organism|PortalVein|Plasma|CYP1A2|Concentration in container" unit="µmol/l" persistable="0" formulaId="9542" />
    <Observer id="9561" entityId="Ve9niPGat06IRUy2bex09g" name="Concentration in container" path="ft_ref_po_250mg|Organism|PortalVein|Plasma|CYP1A2_arr|Concentration in container" unit="µmol/l" persistable="0" formulaId="9562" />
    <Observer id="9568" entityId="tW1JFWieiEmdrzYScHmE3g" name="Concentration in container" path="ft_ref_po_250mg|Organism|PortalVein|Plasma|flutamide|Concentration in container" unit="µmol/l" persistable="0" formulaId="9569" />
    <Observer id="9570" entityId="0efj-rWRpEa2p6ZiXR2Bwg" name="Plasma Unbound" path="ft_ref_po_250mg|Organism|PortalVein|Plasma|flutamide|Plasma Unbound" unit="µmol/l" persistable="0" formulaId="9571" />
    <Observer id="9577" entityId="gMQLfRuN6EOiLmDpEDacTw" name="Concentration in container" path="ft_ref_po_250mg|Organism|PortalVein|Plasma|2-hydroxyflutamide|Concentration in container" unit="µmol/l" persistable="0" formulaId="9578" />
    <Observer id="9579" entityId="xAL-y657B0GG0EQgIfKRQg" name="Plasma Unbound" path="ft_ref_po_250mg|Organism|PortalVein|Plasma|2-hydroxyflutamide|Plasma Unbound" unit="µmol/l" persistable="0" formulaId="9580" />
    <Observer id="9611" entityId="Z55VQMjo4kqWQb-erKH5Yw" name="Concentration in container" path="ft_ref_po_250mg|Organism|PortalVein|BloodCells|CYP1A2|Concentration in container" unit="µmol/l" persistable="0" formulaId="9612" />
    <Observer id="9631" entityId="P1Hhob-M50WKc1rqIdkpnA" name="Concentration in container" path="ft_ref_po_250mg|Organism|PortalVein|BloodCells|CYP1A2_arr|Concentration in container" unit="µmol/l" persistable="0" formulaId="9632" />
    <Observer id="9638" entityId="OnYv7-qziUOg0nws3ZTkpg" name="Concentration in container" path="ft_ref_po_250mg|Organism|PortalVein|BloodCells|flutamide|Concentration in container" unit="µmol/l" persistable="0" formulaId="9639" />
    <Observer id="9645" entityId="2mOIDFTY4UmFSxTralUunw" name="Concentration in container" path="ft_ref_po_250mg|Organism|PortalVein|BloodCells|2-hydroxyflutamide|Concentration in container" unit="µmol/l" persistable="0" formulaId="9646" />
    <Observer id="9655" entityId="Iu78agkWH0u2MEe1Cvyckw" name="Whole Blood" path="ft_ref_po_250mg|Organism|PortalVein|flutamide|Whole Blood" unit="µmol/l" persistable="0" formulaId="9656" />
    <Observer id="9657" entityId="uiRJwE-piEahDBMilFb17A" name="Whole Blood" path="ft_ref_po_250mg|Organism|PortalVein|2-hydroxyflutamide|Whole Blood" unit="µmol/l" persistable="0" formulaId="9658" />
    <Observer id="9723" entityId="V936T_LIc0O6JzvM5m7pcw" name="Concentration in container" path="ft_ref_po_250mg|Organism|Skin|Plasma|CYP1A2|Concentration in container" unit="µmol/l" persistable="0" formulaId="9724" />
    <Observer id="9743" entityId="9rXVw6-iZEC5h-zA5AsCmg" name="Concentration in container" path="ft_ref_po_250mg|Organism|Skin|Plasma|CYP1A2_arr|Concentration in container" unit="µmol/l" persistable="0" formulaId="9744" />
    <Observer id="9749" entityId="uNYm6QXRg02iMOp6vckfEQ" name="Concentration in container" path="ft_ref_po_250mg|Organism|Skin|Plasma|flutamide|Concentration in container" unit="µmol/l" persistable="0" formulaId="9750" />
    <Observer id="9755" entityId="XYD2tZlcRUSV2pTEK5gecQ" name="Concentration in container" path="ft_ref_po_250mg|Organism|Skin|Plasma|2-hydroxyflutamide|Concentration in container" unit="µmol/l" persistable="0" formulaId="9756" />
    <Observer id="9787" entityId="uiIAVYM-mEuQXvdVu7G0kw" name="Concentration in container" path="ft_ref_po_250mg|Organism|Skin|BloodCells|CYP1A2|Concentration in container" unit="µmol/l" persistable="0" formulaId="9788" />
    <Observer id="9807" entityId="I7i8fEE5NE-7Ww6UlR8iQg" name="Concentration in container" path="ft_ref_po_250mg|Organism|Skin|BloodCells|CYP1A2_arr|Concentration in container" unit="µmol/l" persistable="0" formulaId="9808" />
    <Observer id="9813" entityId="sDJ4MCXHEESPRcwBo_1lAw" name="Concentration in container" path="ft_ref_po_250mg|Organism|Skin|BloodCells|flutamide|Concentration in container" unit="µmol/l" persistable="0" formulaId="9814" />
    <Observer id="9819" entityId="lD8bw2nAE06LBlFdKFtZbw" name="Concentration in container" path="ft_ref_po_250mg|Organism|Skin|BloodCells|2-hydroxyflutamide|Concentration in container" unit="µmol/l" persistable="0" formulaId="9820" />
    <Observer id="9841" entityId="WL9ma6E1X0ifksPoh2_RTQ" name="Concentration in container" path="ft_ref_po_250mg|Organism|Skin|Interstitial|flutamide|Concentration in container" unit="µmol/l" persistable="0" formulaId="9842" />
    <Observer id="9849" entityId="Tu3NdN7glkauOAx85s7yFQ" name="Concentration in container" path="ft_ref_po_250mg|Organism|Skin|Interstitial|2-hydroxyflutamide|Concentration in container" unit="µmol/l" persistable="0" formulaId="9850" />
    <Observer id="9872" entityId="coXOdPbQvUi8yg_K4mb_FA" name="Concentration in container" path="ft_ref_po_250mg|Organism|Skin|Intracellular|CYP1A2|Concentration in container" unit="µmol/l" persistable="0" formulaId="9873" />
    <Observer id="9890" entityId="5pZa25IRQ0mtZy-8S6S5KQ" name="Concentration in container" path="ft_ref_po_250mg|Organism|Skin|Intracellular|CYP1A2_arr|Concentration in container" unit="µmol/l" persistable="0" formulaId="9891" />
    <Observer id="9898" entityId="3i5PIzxkSEOtd96SI6HSyw" name="Concentration in container" path="ft_ref_po_250mg|Organism|Skin|Intracellular|flutamide|Concentration in container" unit="µmol/l" persistable="0" formulaId="9899" />
    <Observer id="9906" entityId="Bs5WI0dRs02ZVrCP2fuDDw" name="Concentration in container" path="ft_ref_po_250mg|Organism|Skin|Intracellular|2-hydroxyflutamide|Concentration in container" unit="µmol/l" persistable="0" formulaId="9907" />
    <Observer id="9916" entityId="HFIhmLKJBE6yvw7Xf9W-Bw" name="Interstitial Unbound" path="ft_ref_po_250mg|Organism|Skin|flutamide|Interstitial Unbound" unit="µmol/l" persistable="0" formulaId="9917" />
    <Observer id="9918" entityId="9Z_OBQUOi06zNpzKXpeOHw" name="Intracellular Unbound" path="ft_ref_po_250mg|Organism|Skin|flutamide|Intracellular Unbound" unit="µmol/l" persistable="0" formulaId="9919" />
    <Observer id="9920" entityId="81cN4q9kz0md4XsxBXJY_g" name="Tissue" path="ft_ref_po_250mg|Organism|Skin|flutamide|Tissue" unit="µmol/l" persistable="0" formulaId="9921" />
    <Observer id="9922" entityId="Q9WIxE1Oek2nyTYwXSYiwQ" name="Interstitial Unbound" path="ft_ref_po_250mg|Organism|Skin|2-hydroxyflutamide|Interstitial Unbound" unit="µmol/l" persistable="0" formulaId="9923" />
    <Observer id="9924" entityId="EZJaBJi_zU-UmFWfSRt6wg" name="Intracellular Unbound" path="ft_ref_po_250mg|Organism|Skin|2-hydroxyflutamide|Intracellular Unbound" unit="µmol/l" persistable="0" formulaId="9925" />
    <Observer id="9926" entityId="T1dnfhlgI0-jVQjYw4SCRQ" name="Tissue" path="ft_ref_po_250mg|Organism|Skin|2-hydroxyflutamide|Tissue" unit="µmol/l" persistable="0" formulaId="9927" />
    <Observer id="9991" entityId="bN3ObcAbfEaD6qo9kbjbwA" name="Concentration in container" path="ft_ref_po_250mg|Organism|Spleen|Plasma|CYP1A2|Concentration in container" unit="µmol/l" persistable="0" formulaId="9992" />
    <Observer id="10011" entityId="Rlu8cstKokmWtiYPElBLNQ" name="Concentration in container" path="ft_ref_po_250mg|Organism|Spleen|Plasma|CYP1A2_arr|Concentration in container" unit="µmol/l" persistable="0" formulaId="10012" />
    <Observer id="10018" entityId="roXare0wUku4VwYN1Qoruw" name="Concentration in container" path="ft_ref_po_250mg|Organism|Spleen|Plasma|flutamide|Concentration in container" unit="µmol/l" persistable="0" formulaId="10019" />
    <Observer id="10025" entityId="MV8JGQCG_kelV8T_cf9IJg" name="Concentration in container" path="ft_ref_po_250mg|Organism|Spleen|Plasma|2-hydroxyflutamide|Concentration in container" unit="µmol/l" persistable="0" formulaId="10026" />
    <Observer id="10057" entityId="xeGNcc3150-wRHhujJVi3g" name="Concentration in container" path="ft_ref_po_250mg|Organism|Spleen|BloodCells|CYP1A2|Concentration in container" unit="µmol/l" persistable="0" formulaId="10058" />
    <Observer id="10077" entityId="_n1MfHWqEE6JwmddYnsi5g" name="Concentration in container" path="ft_ref_po_250mg|Organism|Spleen|BloodCells|CYP1A2_arr|Concentration in container" unit="µmol/l" persistable="0" formulaId="10078" />
    <Observer id="10084" entityId="rsvOuFpHpESfyJNarQOrFA" name="Concentration in container" path="ft_ref_po_250mg|Organism|Spleen|BloodCells|flutamide|Concentration in container" unit="µmol/l" persistable="0" formulaId="10085" />
    <Observer id="10091" entityId="kGB7Mw2FnEa1PAnHvFSYsA" name="Concentration in container" path="ft_ref_po_250mg|Organism|Spleen|BloodCells|2-hydroxyflutamide|Concentration in container" unit="µmol/l" persistable="0" formulaId="10092" />
    <Observer id="10113" entityId="Eu7sfKjgDES9q0g0tuRkWQ" name="Concentration in container" path="ft_ref_po_250mg|Organism|Spleen|Interstitial|flutamide|Concentration in container" unit="µmol/l" persistable="0" formulaId="10114" />
    <Observer id="10121" entityId="YalwXfG2nEmOenLaBe1VOg" name="Concentration in container" path="ft_ref_po_250mg|Organism|Spleen|Interstitial|2-hydroxyflutamide|Concentration in container" unit="µmol/l" persistable="0" formulaId="10122" />
    <Observer id="10144" entityId="QA33oXpmb0Gi8QZafRmjXw" name="Concentration in container" path="ft_ref_po_250mg|Organism|Spleen|Intracellular|CYP1A2|Concentration in container" unit="µmol/l" persistable="0" formulaId="10145" />
    <Observer id="10162" entityId="OzQQP1JELk6LYLPxmV6GPg" name="Concentration in container" path="ft_ref_po_250mg|Organism|Spleen|Intracellular|CYP1A2_arr|Concentration in container" unit="µmol/l" persistable="0" formulaId="10163" />
    <Observer id="10170" entityId="rFmolnhCh0uVFRTvxOs5nA" name="Concentration in container" path="ft_ref_po_250mg|Organism|Spleen|Intracellular|flutamide|Concentration in container" unit="µmol/l" persistable="0" formulaId="10171" />
    <Observer id="10178" entityId="nUgLV5kDq0-1C7I6TNm5Ig" name="Concentration in container" path="ft_ref_po_250mg|Organism|Spleen|Intracellular|2-hydroxyflutamide|Concentration in container" unit="µmol/l" persistable="0" formulaId="10179" />
    <Observer id="10188" entityId="Z6F0JLKUD0m-7K32YIIK-Q" name="Interstitial Unbound" path="ft_ref_po_250mg|Organism|Spleen|flutamide|Interstitial Unbound" unit="µmol/l" persistable="0" formulaId="10189" />
    <Observer id="10190" entityId="n4LcArbMe0S2IZPh_ZoxjA" name="Intracellular Unbound" path="ft_ref_po_250mg|Organism|Spleen|flutamide|Intracellular Unbound" unit="µmol/l" persistable="0" formulaId="10191" />
    <Observer id="10192" entityId="gqCjnUJClEGK4VJ4nU8Lxw" name="Tissue" path="ft_ref_po_250mg|Organism|Spleen|flutamide|Tissue" unit="µmol/l" persistable="0" formulaId="10193" />
    <Observer id="10194" entityId="iz6yDDPrWEm9eVENJ9HaLw" name="Interstitial Unbound" path="ft_ref_po_250mg|Organism|Spleen|2-hydroxyflutamide|Interstitial Unbound" unit="µmol/l" persistable="0" formulaId="10195" />
    <Observer id="10196" entityId="yaeUSOKSR0y95B8T4-2UlQ" name="Intracellular Unbound" path="ft_ref_po_250mg|Organism|Spleen|2-hydroxyflutamide|Intracellular Unbound" unit="µmol/l" persistable="0" formulaId="10197" />
    <Observer id="10198" entityId="7wuvMW8sm0-wLg5gV3rQSQ" name="Tissue" path="ft_ref_po_250mg|Organism|Spleen|2-hydroxyflutamide|Tissue" unit="µmol/l" persistable="0" formulaId="10199" />
    <Observer id="10212" entityId="gCxf1raTiUeQCxDFEqgecA" name="Concentration in container" path="ft_ref_po_250mg|Organism|Saliva|Saliva|flutamide|Concentration in container" unit="µmol/l" persistable="0" formulaId="10213" />
    <Observer id="10217" entityId="6J75IKDUlk2MuOxnN3kqeA" name="Concentration in container" path="ft_ref_po_250mg|Organism|Saliva|Saliva|2-hydroxyflutamide|Concentration in container" unit="µmol/l" persistable="0" formulaId="10218" />
    <Observer id="10224" entityId="mLLkcF1-40y4RmlVeeRu7A" name="Concentration in container" path="ft_ref_po_250mg|Organism|Saliva|SalivaGland|flutamide|Concentration in container" unit="µmol/l" persistable="0" formulaId="10225" />
    <Observer id="10229" entityId="_ixkY47qKUqzLXS8Dqf3vA" name="Concentration in container" path="ft_ref_po_250mg|Organism|Saliva|SalivaGland|2-hydroxyflutamide|Concentration in container" unit="µmol/l" persistable="0" formulaId="10230" />
    <Observer id="14885" entityId="dJgRKYfckEaGJcw3xmxCbA" name="Concentration in container" path="ft_ref_po_250mg|Applications|po_allun|wb|Application_1|flutamide|Concentration in container" unit="µmol/l" persistable="0" formulaId="14886" />
  </ObserverList>
  <EventList>
    <Event conditionFormulaId="14842" id="14841" entityId="j2SHpM6Cu0-SHhCOKAz0lA" oneTime="1">
      <AssignmentList>
        <Assignment objectId="2444" newFormulaId="14843" useAsValue="1" />
        <Assignment objectId="14821" newFormulaId="14844" useAsValue="1" />
        <Assignment objectId="2146" newFormulaId="14845" useAsValue="1" />
        <Assignment objectId="2171" newFormulaId="14847" useAsValue="1" />
      </AssignmentList>
    </Event>
    <Event conditionFormulaId="14849" id="14848" entityId="Y8mBtQQMTEyImTPlwZm4iA" oneTime="1">
      <AssignmentList>
        <Assignment objectId="14821" newFormulaId="14850" useAsValue="0" />
      </AssignmentList>
    </Event>
  </EventList>
  <FormulaList>
    <ExplicitFormula id="5">
      <Equation>K_uptake-K_rec&gt;=0 ? K_uptake-K_rec : 0</Equation>
      <ReferenceList>
        <R alias="K_uptake" id="3" />
        <R alias="K_rec" id="4" />
      </ReferenceList>
    </ExplicitFormula>
    <ExplicitFormula id="38">
      <Equation>V_pls_art+V_pls_bon+V_pls_brn+V_pls_cae+V_pls_colasc+V_pls_coldesc+V_pls_colsigm+V_pls_coltrans+V_pls_duo+V_pls_fat+V_pls_tes+V_pls_hrt+V_pls_kid+V_pls_lin+V_pls_lil+V_pls_lje+V_pls_lng+V_pls_mus+V_pls_pan+V_pls_prc+V_pls_prp+V_pls_pve+V_pls_rect+V_pls_skn+V_pls_sin+V_pls_spl+V_pls_sto+V_pls_uil+V_pls_uje+V_pls_ven</Equation>
      <ReferenceList>
        <R alias="V_pls_art" id="8" />
        <R alias="V_pls_bon" id="9" />
        <R alias="V_pls_brn" id="10" />
        <R alias="V_pls_fat" id="11" />
        <R alias="V_pls_tes" id="12" />
        <R alias="V_pls_hrt" id="13" />
        <R alias="V_pls_kid" id="14" />
        <R alias="V_pls_lin" id="15" />
        <R alias="V_pls_lng" id="16" />
        <R alias="V_pls_mus" id="17" />
        <R alias="V_pls_pan" id="18" />
        <R alias="V_pls_pve" id="19" />
        <R alias="V_pls_skn" id="20" />
        <R alias="V_pls_sin" id="21" />
        <R alias="V_pls_spl" id="22" />
        <R alias="V_pls_sto" id="23" />
        <R alias="V_pls_ven" id="24" />
        <R alias="V_pls_duo" id="25" />
        <R alias="V_pls_uje" id="26" />
        <R alias="V_pls_lje" id="27" />
        <R alias="V_pls_uil" id="28" />
        <R alias="V_pls_lil" id="29" />
        <R alias="V_pls_cae" id="30" />
        <R alias="V_pls_colasc" id="31" />
        <R alias="V_pls_coltrans" id="32" />
        <R alias="V_pls_coldesc" id="33" />
        <R alias="V_pls_colsigm" id="34" />
        <R alias="V_pls_rect" id="35" />
        <R alias="V_pls_prp" id="36" />
        <R alias="V_pls_prc" id="37" />
      </ReferenceList>
    </ExplicitFormula>
    <ExplicitFormula id="58">
      <Equation>M_art + M_sto + M_sin + M_lin + M_pan + M_spl + M_liv + M_lng + M_mus + M_fat + M_skn + M_kid + M_brn + M_hrt + M_bon + M_tes + M_pve + M_ven</Equation>
      <ReferenceList>
        <R alias="M_art" id="40" />
        <R alias="M_bon" id="41" />
        <R alias="M_brn" id="42" />
        <R alias="M_fat" id="43" />
        <R alias="M_tes" id="44" />
        <R alias="M_hrt" id="45" />
        <R alias="M_kid" id="46" />
        <R alias="M_lin" id="47" />
        <R alias="M_liv" id="48" />
        <R alias="M_lng" id="49" />
        <R alias="M_mus" id="50" />
        <R alias="M_pan" id="51" />
        <R alias="M_pve" id="52" />
        <R alias="M_skn" id="53" />
        <R alias="M_sin" id="54" />
        <R alias="M_spl" id="55" />
        <R alias="M_sto" id="56" />
        <R alias="M_ven" id="57" />
      </ReferenceList>
    </ExplicitFormula>
    <ExplicitFormula id="62">
      <Equation>Age* 365.25/7 + GA</Equation>
      <ReferenceList>
        <R alias="Age" id="60" />
        <R alias="GA" id="61" />
      </ReferenceList>
    </ExplicitFormula>
    <ExplicitFormula id="65">
      <Equation>Height&gt;0 ? BW / (Height)^2 : 0</Equation>
      <ReferenceList>
        <R alias="Height" id="64" />
        <R alias="BW" id="39" />
      </ReferenceList>
    </ExplicitFormula>
    <ExplicitFormula id="101">
      <Equation>0.47</Equation>
    </ExplicitFormula>
    <ExplicitFormula id="103">
      <Equation>73</Equation>
    </ExplicitFormula>
    <ExplicitFormula id="105">
      <Equation>17.6</Equation>
    </ExplicitFormula>
    <ExplicitFormula id="117">
      <Equation>fQ_art*C_bc_art+fQ_bon*C_bc_bon+fQ_fat*C_bc_fat+fQ_mus*C_bc_mus+fQ_skn*C_bc_skn</Equation>
      <ReferenceList>
        <R alias="C_bc_art" id="107" />
        <R alias="C_bc_bon" id="108" />
        <R alias="C_bc_fat" id="109" />
        <R alias="C_bc_mus" id="110" />
        <R alias="C_bc_skn" id="111" />
        <R alias="fQ_art" id="112" />
        <R alias="fQ_bon" id="113" />
        <R alias="fQ_fat" id="114" />
        <R alias="fQ_mus" id="115" />
        <R alias="fQ_skn" id="116" />
      </ReferenceList>
    </ExplicitFormula>
    <ExplicitFormula id="124">
      <Equation>fQ_art*C_pls_art+fQ_bon*C_pls_bon+fQ_fat*C_pls_fat+fQ_mus*C_pls_mus+fQ_skn*C_pls_skn</Equation>
      <ReferenceList>
        <R alias="C_pls_art" id="119" />
        <R alias="C_pls_bon" id="120" />
        <R alias="C_pls_fat" id="121" />
        <R alias="C_pls_mus" id="122" />
        <R alias="C_pls_skn" id="123" />
        <R alias="fQ_art" id="112" />
        <R alias="fQ_bon" id="113" />
        <R alias="fQ_fat" id="114" />
        <R alias="fQ_mus" id="115" />
        <R alias="fQ_skn" id="116" />
      </ReferenceList>
    </ExplicitFormula>
    <ExplicitFormula id="127">
      <Equation>(fQ_art*C_pls_art+fQ_bon*C_pls_bon+fQ_fat*C_pls_fat+fQ_mus*C_pls_mus+fQ_skn*C_pls_skn)*fu</Equation>
      <ReferenceList>
        <R alias="C_pls_art" id="119" />
        <R alias="C_pls_bon" id="120" />
        <R alias="C_pls_fat" id="121" />
        <R alias="C_pls_mus" id="122" />
        <R alias="C_pls_skn" id="123" />
        <R alias="fu" id="126" />
        <R alias="fQ_art" id="112" />
        <R alias="fQ_bon" id="113" />
        <R alias="fQ_fat" id="114" />
        <R alias="fQ_mus" id="115" />
        <R alias="fQ_skn" id="116" />
      </ReferenceList>
    </ExplicitFormula>
    <ExplicitFormula id="129">
      <Equation>(1-HCT)*(fQ_art*C_pls_art+fQ_bon*C_pls_bon+fQ_fat*C_pls_fat+fQ_mus*C_pls_mus+fQ_skn*C_pls_skn) + HCT*(fQ_art*C_bc_art+fQ_bon*C_bc_bon+fQ_fat*C_bc_fat+fQ_mus*C_bc_mus+fQ_skn*C_bc_skn)</Equation>
      <ReferenceList>
        <R alias="C_bc_art" id="107" />
        <R alias="C_bc_bon" id="108" />
        <R alias="C_bc_fat" id="109" />
        <R alias="C_bc_mus" id="110" />
        <R alias="C_bc_skn" id="111" />
        <R alias="C_pls_art" id="119" />
        <R alias="C_pls_bon" id="120" />
        <R alias="C_pls_fat" id="121" />
        <R alias="C_pls_mus" id="122" />
        <R alias="C_pls_skn" id="123" />
        <R alias="fQ_art" id="112" />
        <R alias="fQ_bon" id="113" />
        <R alias="fQ_fat" id="114" />
        <R alias="fQ_mus" id="115" />
        <R alias="fQ_skn" id="116" />
        <R alias="HCT" id="100" />
      </ReferenceList>
    </ExplicitFormula>
    <ExplicitFormula id="136">
      <Equation>fQ_art*C_bc_art+fQ_bon*C_bc_bon+fQ_fat*C_bc_fat+fQ_mus*C_bc_mus+fQ_skn*C_bc_skn</Equation>
      <ReferenceList>
        <R alias="C_bc_art" id="131" />
        <R alias="C_bc_bon" id="132" />
        <R alias="C_bc_fat" id="133" />
        <R alias="C_bc_mus" id="134" />
        <R alias="C_bc_skn" id="135" />
        <R alias="fQ_art" id="112" />
        <R alias="fQ_bon" id="113" />
        <R alias="fQ_fat" id="114" />
        <R alias="fQ_mus" id="115" />
        <R alias="fQ_skn" id="116" />
      </ReferenceList>
    </ExplicitFormula>
    <ExplicitFormula id="143">
      <Equation>fQ_art*C_pls_art+fQ_bon*C_pls_bon+fQ_fat*C_pls_fat+fQ_mus*C_pls_mus+fQ_skn*C_pls_skn</Equation>
      <ReferenceList>
        <R alias="C_pls_art" id="138" />
        <R alias="C_pls_bon" id="139" />
        <R alias="C_pls_fat" id="140" />
        <R alias="C_pls_mus" id="141" />
        <R alias="C_pls_skn" id="142" />
        <R alias="fQ_art" id="112" />
        <R alias="fQ_bon" id="113" />
        <R alias="fQ_fat" id="114" />
        <R alias="fQ_mus" id="115" />
        <R alias="fQ_skn" id="116" />
      </ReferenceList>
    </ExplicitFormula>
    <ExplicitFormula id="146">
      <Equation>(fQ_art*C_pls_art+fQ_bon*C_pls_bon+fQ_fat*C_pls_fat+fQ_mus*C_pls_mus+fQ_skn*C_pls_skn)*fu</Equation>
      <ReferenceList>
        <R alias="C_pls_art" id="138" />
        <R alias="C_pls_bon" id="139" />
        <R alias="C_pls_fat" id="140" />
        <R alias="C_pls_mus" id="141" />
        <R alias="C_pls_skn" id="142" />
        <R alias="fu" id="145" />
        <R alias="fQ_art" id="112" />
        <R alias="fQ_bon" id="113" />
        <R alias="fQ_fat" id="114" />
        <R alias="fQ_mus" id="115" />
        <R alias="fQ_skn" id="116" />
      </ReferenceList>
    </ExplicitFormula>
    <ExplicitFormula id="148">
      <Equation>(1-HCT)*(fQ_art*C_pls_art+fQ_bon*C_pls_bon+fQ_fat*C_pls_fat+fQ_mus*C_pls_mus+fQ_skn*C_pls_skn) + HCT*(fQ_art*C_bc_art+fQ_bon*C_bc_bon+fQ_fat*C_bc_fat+fQ_mus*C_bc_mus+fQ_skn*C_bc_skn)</Equation>
      <ReferenceList>
        <R alias="C_bc_art" id="131" />
        <R alias="C_bc_bon" id="132" />
        <R alias="C_bc_fat" id="133" />
        <R alias="C_bc_mus" id="134" />
        <R alias="C_bc_skn" id="135" />
        <R alias="C_pls_art" id="138" />
        <R alias="C_pls_bon" id="139" />
        <R alias="C_pls_fat" id="140" />
        <R alias="C_pls_mus" id="141" />
        <R alias="C_pls_skn" id="142" />
        <R alias="fQ_art" id="112" />
        <R alias="fQ_bon" id="113" />
        <R alias="fQ_fat" id="114" />
        <R alias="fQ_mus" id="115" />
        <R alias="fQ_skn" id="116" />
        <R alias="HCT" id="100" />
      </ReferenceList>
    </ExplicitFormula>
    <ExplicitFormula id="151">
      <Equation>Volume * Density</Equation>
      <ReferenceList>
        <R alias="Density" id="149" />
        <R alias="Volume" id="150" />
      </ReferenceList>
    </ExplicitFormula>
    <ExplicitFormula id="154">
      <Equation>1.03179317519449</Equation>
    </ExplicitFormula>
    <ExplicitFormula id="156">
      <Equation>Volume</Equation>
      <ReferenceList>
        <R alias="Volume" id="24" />
      </ReferenceList>
    </ExplicitFormula>
    <ExplicitFormula id="157">
      <Equation>(1-HCT)*V</Equation>
      <ReferenceList>
        <R alias="f_vas" id="153" />
        <R alias="V" id="150" />
        <R alias="HCT" id="100" />
      </ReferenceList>
    </ExplicitFormula>
    <ExplicitFormula id="160">
      <Equation>M_0</Equation>
      <ReferenceList>
        <R alias="M_0" id="159" />
      </ReferenceList>
    </ExplicitFormula>
    <ExplicitFormula id="164">
      <Equation>rel_exp_out * AF * f_onto * ProteinContainerVolume</Equation>
      <ReferenceList>
        <R alias="f_onto" id="161" />
        <R alias="rel_exp_out" id="162" />
        <R alias="AF" id="163" />
        <R alias="ProteinContainerVolume" id="155" />
      </ReferenceList>
    </ExplicitFormula>
    <ExplicitFormula id="167">
      <Equation>ln(2)/tHalf</Equation>
      <ReferenceList>
        <R alias="tHalf" id="166" />
      </ReferenceList>
    </ExplicitFormula>
    <ExplicitFormula id="169">
      <Equation>rel_exp_norm</Equation>
      <ReferenceList>
        <R alias="rel_exp_norm" id="168" />
      </ReferenceList>
    </ExplicitFormula>
    <ExplicitFormula id="171">
      <Equation>rel_exp_pls_norm</Equation>
      <ReferenceList>
        <R alias="rel_exp_pls_norm" id="170" />
      </ReferenceList>
    </ExplicitFormula>
    <ExplicitFormula id="174">
      <Equation>rel_exp_pls</Equation>
      <ReferenceList>
        <R alias="rel_exp_pls" id="173" />
      </ReferenceList>
    </ExplicitFormula>
    <ExplicitFormula id="176">
      <Equation>V&gt;0 ? M/V : 0</Equation>
      <ReferenceList>
        <R alias="M" id="158" />
        <R alias="V" id="24" />
      </ReferenceList>
    </ExplicitFormula>
    <ExplicitFormula id="178">
      <Equation>tHalf</Equation>
      <ReferenceList>
        <R alias="tHalf" id="177" />
      </ReferenceList>
    </ExplicitFormula>
    <ExplicitFormula id="180">
      <Equation>f_onto</Equation>
      <ReferenceList>
        <R alias="f_onto" id="179" />
      </ReferenceList>
    </ExplicitFormula>
    <ExplicitFormula id="182">
      <Equation>V&gt;0 ? M/V : 0</Equation>
      <ReferenceList>
        <R alias="M" id="158" />
        <R alias="V" id="24" />
      </ReferenceList>
    </ExplicitFormula>
    <ExplicitFormula id="185">
      <Equation>M_0</Equation>
      <ReferenceList>
        <R alias="M_0" id="184" />
      </ReferenceList>
    </ExplicitFormula>
    <ExplicitFormula id="189">
      <Equation>rel_exp_out * AF * f_onto * ProteinContainerVolume</Equation>
      <ReferenceList>
        <R alias="f_onto" id="186" />
        <R alias="rel_exp_out" id="187" />
        <R alias="AF" id="188" />
        <R alias="ProteinContainerVolume" id="155" />
      </ReferenceList>
    </ExplicitFormula>
    <ExplicitFormula id="192">
      <Equation>ln(2)/tHalf</Equation>
      <ReferenceList>
        <R alias="tHalf" id="191" />
      </ReferenceList>
    </ExplicitFormula>
    <ExplicitFormula id="194">
      <Equation>rel_exp_norm</Equation>
      <ReferenceList>
        <R alias="rel_exp_norm" id="193" />
      </ReferenceList>
    </ExplicitFormula>
    <ExplicitFormula id="196">
      <Equation>rel_exp_pls_norm</Equation>
      <ReferenceList>
        <R alias="rel_exp_pls_norm" id="195" />
      </ReferenceList>
    </ExplicitFormula>
    <ExplicitFormula id="199">
      <Equation>rel_exp_pls</Equation>
      <ReferenceList>
        <R alias="rel_exp_pls" id="198" />
      </ReferenceList>
    </ExplicitFormula>
    <ExplicitFormula id="201">
      <Equation>V&gt;0 ? M/V : 0</Equation>
      <ReferenceList>
        <R alias="M" id="183" />
        <R alias="V" id="24" />
      </ReferenceList>
    </ExplicitFormula>
    <ExplicitFormula id="203">
      <Equation>tHalf</Equation>
      <ReferenceList>
        <R alias="tHalf" id="202" />
      </ReferenceList>
    </ExplicitFormula>
    <ExplicitFormula id="205">
      <Equation>f_onto</Equation>
      <ReferenceList>
        <R alias="f_onto" id="204" />
      </ReferenceList>
    </ExplicitFormula>
    <ExplicitFormula id="207">
      <Equation>V&gt;0 ? M/V : 0</Equation>
      <ReferenceList>
        <R alias="M" id="183" />
        <R alias="V" id="24" />
      </ReferenceList>
    </ExplicitFormula>
    <ExplicitFormula id="210">
      <Equation>V&gt;0 ? M/V : 0</Equation>
      <ReferenceList>
        <R alias="M" id="208" />
        <R alias="V" id="24" />
      </ReferenceList>
    </ExplicitFormula>
    <ExplicitFormula id="212">
      <Equation>fu</Equation>
      <ReferenceList>
        <R alias="fu" id="126" />
      </ReferenceList>
    </ExplicitFormula>
    <ExplicitFormula id="214">
      <Equation>V&gt;0 ? M/V : 0</Equation>
      <ReferenceList>
        <R alias="M" id="208" />
        <R alias="V" id="24" />
      </ReferenceList>
    </ExplicitFormula>
    <ExplicitFormula id="216">
      <Equation>C_pls*fu</Equation>
      <ReferenceList>
        <R alias="C_pls" id="209" />
        <R alias="fu" id="126" />
      </ReferenceList>
    </ExplicitFormula>
    <ExplicitFormula id="219">
      <Equation>V&gt;0 ? M/V : 0</Equation>
      <ReferenceList>
        <R alias="M" id="217" />
        <R alias="V" id="24" />
      </ReferenceList>
    </ExplicitFormula>
    <ExplicitFormula id="221">
      <Equation>fu</Equation>
      <ReferenceList>
        <R alias="fu" id="145" />
      </ReferenceList>
    </ExplicitFormula>
    <ExplicitFormula id="223">
      <Equation>V&gt;0 ? M/V : 0</Equation>
      <ReferenceList>
        <R alias="M" id="217" />
        <R alias="V" id="24" />
      </ReferenceList>
    </ExplicitFormula>
    <ExplicitFormula id="225">
      <Equation>C_pls*fu</Equation>
      <ReferenceList>
        <R alias="C_pls" id="218" />
        <R alias="fu" id="145" />
      </ReferenceList>
    </ExplicitFormula>
    <ExplicitFormula id="228">
      <Equation>-(CP * kcat * V * K_water * C / (Km + K_water * C))</Equation>
      <ReferenceList>
        <R alias="V" id="24" />
        <R alias="CP" id="200" />
        <R alias="C" id="209" />
        <R alias="K_water" id="211" />
        <R alias="kcat" id="226" />
        <R alias="Km" id="227" />
      </ReferenceList>
    </ExplicitFormula>
    <ExplicitFormula id="229">
      <Equation>CP * kcat * V * K_water * C / (Km + K_water * C)</Equation>
      <ReferenceList>
        <R alias="V" id="24" />
        <R alias="CP" id="200" />
        <R alias="C" id="209" />
        <R alias="K_water" id="211" />
        <R alias="kcat" id="226" />
        <R alias="Km" id="227" />
      </ReferenceList>
    </ExplicitFormula>
    <ExplicitFormula id="232">
      <Equation>kcat * kcat_interaction_factor</Equation>
      <ReferenceList>
        <R alias="kcat_interaction_factor" id="230" />
        <R alias="kcat" id="231" />
      </ReferenceList>
    </ExplicitFormula>
    <ExplicitFormula id="235">
      <Equation>Km * Km_interaction_factor</Equation>
      <ReferenceList>
        <R alias="Km_interaction_factor" id="233" />
        <R alias="Km" id="234" />
      </ReferenceList>
    </ExplicitFormula>
    <ExplicitFormula id="238">
      <Equation>Volume</Equation>
      <ReferenceList>
        <R alias="Volume" id="237" />
      </ReferenceList>
    </ExplicitFormula>
    <ExplicitFormula id="239">
      <Equation>HCT*V</Equation>
      <ReferenceList>
        <R alias="V" id="150" />
        <R alias="HCT" id="100" />
      </ReferenceList>
    </ExplicitFormula>
    <ExplicitFormula id="242">
      <Equation>M_0</Equation>
      <ReferenceList>
        <R alias="M_0" id="241" />
      </ReferenceList>
    </ExplicitFormula>
    <ExplicitFormula id="245">
      <Equation>rel_exp_out * AF * f_onto * ProteinContainerVolume</Equation>
      <ReferenceList>
        <R alias="f_onto" id="243" />
        <R alias="rel_exp_out" id="244" />
        <R alias="AF" id="163" />
        <R alias="ProteinContainerVolume" id="236" />
      </ReferenceList>
    </ExplicitFormula>
    <ExplicitFormula id="248">
      <Equation>ln(2)/tHalf</Equation>
      <ReferenceList>
        <R alias="tHalf" id="247" />
      </ReferenceList>
    </ExplicitFormula>
    <ExplicitFormula id="250">
      <Equation>rel_exp_norm</Equation>
      <ReferenceList>
        <R alias="rel_exp_norm" id="249" />
      </ReferenceList>
    </ExplicitFormula>
    <ExplicitFormula id="252">
      <Equation>rel_exp_bc_norm</Equation>
      <ReferenceList>
        <R alias="rel_exp_bc_norm" id="251" />
      </ReferenceList>
    </ExplicitFormula>
    <ExplicitFormula id="255">
      <Equation>rel_exp_bc</Equation>
      <ReferenceList>
        <R alias="rel_exp_bc" id="254" />
      </ReferenceList>
    </ExplicitFormula>
    <ExplicitFormula id="257">
      <Equation>V&gt;0 ? M/V : 0</Equation>
      <ReferenceList>
        <R alias="M" id="240" />
        <R alias="V" id="237" />
      </ReferenceList>
    </ExplicitFormula>
    <ExplicitFormula id="258">
      <Equation>f_onto</Equation>
      <ReferenceList>
        <R alias="f_onto" id="179" />
      </ReferenceList>
    </ExplicitFormula>
    <ExplicitFormula id="259">
      <Equation>tHalf</Equation>
      <ReferenceList>
        <R alias="tHalf" id="177" />
      </ReferenceList>
    </ExplicitFormula>
    <ExplicitFormula id="261">
      <Equation>V&gt;0 ? M/V : 0</Equation>
      <ReferenceList>
        <R alias="M" id="240" />
        <R alias="V" id="237" />
      </ReferenceList>
    </ExplicitFormula>
    <ExplicitFormula id="264">
      <Equation>M_0</Equation>
      <ReferenceList>
        <R alias="M_0" id="263" />
      </ReferenceList>
    </ExplicitFormula>
    <ExplicitFormula id="267">
      <Equation>rel_exp_out * AF * f_onto * ProteinContainerVolume</Equation>
      <ReferenceList>
        <R alias="f_onto" id="265" />
        <R alias="rel_exp_out" id="266" />
        <R alias="AF" id="188" />
        <R alias="ProteinContainerVolume" id="236" />
      </ReferenceList>
    </ExplicitFormula>
    <ExplicitFormula id="270">
      <Equation>ln(2)/tHalf</Equation>
      <ReferenceList>
        <R alias="tHalf" id="269" />
      </ReferenceList>
    </ExplicitFormula>
    <ExplicitFormula id="272">
      <Equation>rel_exp_norm</Equation>
      <ReferenceList>
        <R alias="rel_exp_norm" id="271" />
      </ReferenceList>
    </ExplicitFormula>
    <ExplicitFormula id="274">
      <Equation>rel_exp_bc_norm</Equation>
      <ReferenceList>
        <R alias="rel_exp_bc_norm" id="273" />
      </ReferenceList>
    </ExplicitFormula>
    <ExplicitFormula id="277">
      <Equation>rel_exp_bc</Equation>
      <ReferenceList>
        <R alias="rel_exp_bc" id="276" />
      </ReferenceList>
    </ExplicitFormula>
    <ExplicitFormula id="279">
      <Equation>V&gt;0 ? M/V : 0</Equation>
      <ReferenceList>
        <R alias="M" id="262" />
        <R alias="V" id="237" />
      </ReferenceList>
    </ExplicitFormula>
    <ExplicitFormula id="280">
      <Equation>f_onto</Equation>
      <ReferenceList>
        <R alias="f_onto" id="204" />
      </ReferenceList>
    </ExplicitFormula>
    <ExplicitFormula id="281">
      <Equation>tHalf</Equation>
      <ReferenceList>
        <R alias="tHalf" id="202" />
      </ReferenceList>
    </ExplicitFormula>
    <ExplicitFormula id="283">
      <Equation>V&gt;0 ? M/V : 0</Equation>
      <ReferenceList>
        <R alias="M" id="262" />
        <R alias="V" id="237" />
      </ReferenceList>
    </ExplicitFormula>
    <ExplicitFormula id="286">
      <Equation>V&gt;0 ? M/V : 0</Equation>
      <ReferenceList>
        <R alias="M" id="284" />
        <R alias="V" id="237" />
      </ReferenceList>
    </ExplicitFormula>
    <ExplicitFormula id="289">
      <Equation>K_rbc/fu</Equation>
      <ReferenceList>
        <R alias="fu" id="126" />
        <R alias="K_rbc" id="288" />
      </ReferenceList>
    </ExplicitFormula>
    <ExplicitFormula id="291">
      <Equation>V&gt;0 ? M/V : 0</Equation>
      <ReferenceList>
        <R alias="M" id="284" />
        <R alias="V" id="237" />
      </ReferenceList>
    </ExplicitFormula>
    <ExplicitFormula id="294">
      <Equation>V&gt;0 ? M/V : 0</Equation>
      <ReferenceList>
        <R alias="M" id="292" />
        <R alias="V" id="237" />
      </ReferenceList>
    </ExplicitFormula>
    <ExplicitFormula id="297">
      <Equation>K_rbc/fu</Equation>
      <ReferenceList>
        <R alias="fu" id="145" />
        <R alias="K_rbc" id="296" />
      </ReferenceList>
    </ExplicitFormula>
    <ExplicitFormula id="299">
      <Equation>V&gt;0 ? M/V : 0</Equation>
      <ReferenceList>
        <R alias="M" id="292" />
        <R alias="V" id="237" />
      </ReferenceList>
    </ExplicitFormula>
    <ExplicitFormula id="302">
      <Equation>-(CP * kcat * V * K_water * C / (Km + K_water * C))</Equation>
      <ReferenceList>
        <R alias="V" id="237" />
        <R alias="CP" id="278" />
        <R alias="C" id="285" />
        <R alias="K_water" id="287" />
        <R alias="kcat" id="300" />
        <R alias="Km" id="301" />
      </ReferenceList>
    </ExplicitFormula>
    <ExplicitFormula id="303">
      <Equation>CP * kcat * V * K_water * C / (Km + K_water * C)</Equation>
      <ReferenceList>
        <R alias="V" id="237" />
        <R alias="CP" id="278" />
        <R alias="C" id="285" />
        <R alias="K_water" id="287" />
        <R alias="kcat" id="300" />
        <R alias="Km" id="301" />
      </ReferenceList>
    </ExplicitFormula>
    <ExplicitFormula id="305">
      <Equation>kcat * kcat_interaction_factor</Equation>
      <ReferenceList>
        <R alias="kcat_interaction_factor" id="304" />
        <R alias="kcat" id="231" />
      </ReferenceList>
    </ExplicitFormula>
    <ExplicitFormula id="307">
      <Equation>Km * Km_interaction_factor</Equation>
      <ReferenceList>
        <R alias="Km_interaction_factor" id="306" />
        <R alias="Km" id="234" />
      </ReferenceList>
    </ExplicitFormula>
    <ExplicitFormula id="309">
      <Equation>(1 - HCT) * C_pls+HCT * C_bc</Equation>
      <ReferenceList>
        <R alias="C_bc" id="285" />
        <R alias="C_pls" id="209" />
        <R alias="HCT" id="100" />
      </ReferenceList>
    </ExplicitFormula>
    <ExplicitFormula id="311">
      <Equation>(1 - HCT) * C_pls+HCT * C_bc</Equation>
      <ReferenceList>
        <R alias="C_bc" id="293" />
        <R alias="C_pls" id="218" />
        <R alias="HCT" id="100" />
      </ReferenceList>
    </ExplicitFormula>
    <ExplicitFormula id="314">
      <Equation>Volume * Density</Equation>
      <ReferenceList>
        <R alias="Density" id="312" />
        <R alias="Volume" id="313" />
      </ReferenceList>
    </ExplicitFormula>
    <ExplicitFormula id="317">
      <Equation>0.448501105329425</Equation>
    </ExplicitFormula>
    <ExplicitFormula id="319">
      <Equation>Volume</Equation>
      <ReferenceList>
        <R alias="Volume" id="8" />
      </ReferenceList>
    </ExplicitFormula>
    <ExplicitFormula id="320">
      <Equation>(1-HCT)*V</Equation>
      <ReferenceList>
        <R alias="f_vas" id="316" />
        <R alias="V" id="313" />
        <R alias="HCT" id="100" />
      </ReferenceList>
    </ExplicitFormula>
    <ExplicitFormula id="323">
      <Equation>M_0</Equation>
      <ReferenceList>
        <R alias="M_0" id="322" />
      </ReferenceList>
    </ExplicitFormula>
    <ExplicitFormula id="326">
      <Equation>rel_exp_out * AF * f_onto * ProteinContainerVolume</Equation>
      <ReferenceList>
        <R alias="f_onto" id="324" />
        <R alias="rel_exp_out" id="325" />
        <R alias="AF" id="163" />
        <R alias="ProteinContainerVolume" id="318" />
      </ReferenceList>
    </ExplicitFormula>
    <ExplicitFormula id="329">
      <Equation>ln(2)/tHalf</Equation>
      <ReferenceList>
        <R alias="tHalf" id="328" />
      </ReferenceList>
    </ExplicitFormula>
    <ExplicitFormula id="331">
      <Equation>rel_exp_norm</Equation>
      <ReferenceList>
        <R alias="rel_exp_norm" id="330" />
      </ReferenceList>
    </ExplicitFormula>
    <ExplicitFormula id="332">
      <Equation>rel_exp_pls_norm</Equation>
      <ReferenceList>
        <R alias="rel_exp_pls_norm" id="170" />
      </ReferenceList>
    </ExplicitFormula>
    <ExplicitFormula id="334">
      <Equation>rel_exp_pls</Equation>
      <ReferenceList>
        <R alias="rel_exp_pls" id="173" />
      </ReferenceList>
    </ExplicitFormula>
    <ExplicitFormula id="336">
      <Equation>V&gt;0 ? M/V : 0</Equation>
      <ReferenceList>
        <R alias="M" id="321" />
        <R alias="V" id="8" />
      </ReferenceList>
    </ExplicitFormula>
    <ExplicitFormula id="337">
      <Equation>f_onto</Equation>
      <ReferenceList>
        <R alias="f_onto" id="179" />
      </ReferenceList>
    </ExplicitFormula>
    <ExplicitFormula id="338">
      <Equation>tHalf</Equation>
      <ReferenceList>
        <R alias="tHalf" id="177" />
      </ReferenceList>
    </ExplicitFormula>
    <ExplicitFormula id="340">
      <Equation>V&gt;0 ? M/V : 0</Equation>
      <ReferenceList>
        <R alias="M" id="321" />
        <R alias="V" id="8" />
      </ReferenceList>
    </ExplicitFormula>
    <ExplicitFormula id="343">
      <Equation>M_0</Equation>
      <ReferenceList>
        <R alias="M_0" id="342" />
      </ReferenceList>
    </ExplicitFormula>
    <ExplicitFormula id="346">
      <Equation>rel_exp_out * AF * f_onto * ProteinContainerVolume</Equation>
      <ReferenceList>
        <R alias="f_onto" id="344" />
        <R alias="rel_exp_out" id="345" />
        <R alias="AF" id="188" />
        <R alias="ProteinContainerVolume" id="318" />
      </ReferenceList>
    </ExplicitFormula>
    <ExplicitFormula id="349">
      <Equation>ln(2)/tHalf</Equation>
      <ReferenceList>
        <R alias="tHalf" id="348" />
      </ReferenceList>
    </ExplicitFormula>
    <ExplicitFormula id="351">
      <Equation>rel_exp_norm</Equation>
      <ReferenceList>
        <R alias="rel_exp_norm" id="350" />
      </ReferenceList>
    </ExplicitFormula>
    <ExplicitFormula id="352">
      <Equation>rel_exp_pls_norm</Equation>
      <ReferenceList>
        <R alias="rel_exp_pls_norm" id="195" />
      </ReferenceList>
    </ExplicitFormula>
    <ExplicitFormula id="354">
      <Equation>rel_exp_pls</Equation>
      <ReferenceList>
        <R alias="rel_exp_pls" id="198" />
      </ReferenceList>
    </ExplicitFormula>
    <ExplicitFormula id="356">
      <Equation>V&gt;0 ? M/V : 0</Equation>
      <ReferenceList>
        <R alias="M" id="341" />
        <R alias="V" id="8" />
      </ReferenceList>
    </ExplicitFormula>
    <ExplicitFormula id="357">
      <Equation>f_onto</Equation>
      <ReferenceList>
        <R alias="f_onto" id="204" />
      </ReferenceList>
    </ExplicitFormula>
    <ExplicitFormula id="358">
      <Equation>tHalf</Equation>
      <ReferenceList>
        <R alias="tHalf" id="202" />
      </ReferenceList>
    </ExplicitFormula>
    <ExplicitFormula id="360">
      <Equation>V&gt;0 ? M/V : 0</Equation>
      <ReferenceList>
        <R alias="M" id="341" />
        <R alias="V" id="8" />
      </ReferenceList>
    </ExplicitFormula>
    <ExplicitFormula id="362">
      <Equation>V&gt;0 ? M/V : 0</Equation>
      <ReferenceList>
        <R alias="M" id="361" />
        <R alias="V" id="8" />
      </ReferenceList>
    </ExplicitFormula>
    <ExplicitFormula id="364">
      <Equation>fu</Equation>
      <ReferenceList>
        <R alias="fu" id="126" />
      </ReferenceList>
    </ExplicitFormula>
    <ExplicitFormula id="366">
      <Equation>V&gt;0 ? M/V : 0</Equation>
      <ReferenceList>
        <R alias="M" id="361" />
        <R alias="V" id="8" />
      </ReferenceList>
    </ExplicitFormula>
    <ExplicitFormula id="368">
      <Equation>C_pls*fu</Equation>
      <ReferenceList>
        <R alias="C_pls" id="119" />
        <R alias="fu" id="126" />
      </ReferenceList>
    </ExplicitFormula>
    <ExplicitFormula id="370">
      <Equation>V&gt;0 ? M/V : 0</Equation>
      <ReferenceList>
        <R alias="M" id="369" />
        <R alias="V" id="8" />
      </ReferenceList>
    </ExplicitFormula>
    <ExplicitFormula id="372">
      <Equation>fu</Equation>
      <ReferenceList>
        <R alias="fu" id="145" />
      </ReferenceList>
    </ExplicitFormula>
    <ExplicitFormula id="374">
      <Equation>V&gt;0 ? M/V : 0</Equation>
      <ReferenceList>
        <R alias="M" id="369" />
        <R alias="V" id="8" />
      </ReferenceList>
    </ExplicitFormula>
    <ExplicitFormula id="376">
      <Equation>C_pls*fu</Equation>
      <ReferenceList>
        <R alias="C_pls" id="138" />
        <R alias="fu" id="145" />
      </ReferenceList>
    </ExplicitFormula>
    <ExplicitFormula id="379">
      <Equation>-(CP * kcat * V * K_water * C / (Km + K_water * C))</Equation>
      <ReferenceList>
        <R alias="V" id="8" />
        <R alias="CP" id="355" />
        <R alias="C" id="119" />
        <R alias="K_water" id="363" />
        <R alias="kcat" id="377" />
        <R alias="Km" id="378" />
      </ReferenceList>
    </ExplicitFormula>
    <ExplicitFormula id="380">
      <Equation>CP * kcat * V * K_water * C / (Km + K_water * C)</Equation>
      <ReferenceList>
        <R alias="V" id="8" />
        <R alias="CP" id="355" />
        <R alias="C" id="119" />
        <R alias="K_water" id="363" />
        <R alias="kcat" id="377" />
        <R alias="Km" id="378" />
      </ReferenceList>
    </ExplicitFormula>
    <ExplicitFormula id="382">
      <Equation>kcat * kcat_interaction_factor</Equation>
      <ReferenceList>
        <R alias="kcat_interaction_factor" id="381" />
        <R alias="kcat" id="231" />
      </ReferenceList>
    </ExplicitFormula>
    <ExplicitFormula id="384">
      <Equation>Km * Km_interaction_factor</Equation>
      <ReferenceList>
        <R alias="Km_interaction_factor" id="383" />
        <R alias="Km" id="234" />
      </ReferenceList>
    </ExplicitFormula>
    <ExplicitFormula id="387">
      <Equation>Volume</Equation>
      <ReferenceList>
        <R alias="Volume" id="386" />
      </ReferenceList>
    </ExplicitFormula>
    <ExplicitFormula id="388">
      <Equation>HCT*V</Equation>
      <ReferenceList>
        <R alias="V" id="313" />
        <R alias="HCT" id="100" />
      </ReferenceList>
    </ExplicitFormula>
    <ExplicitFormula id="391">
      <Equation>M_0</Equation>
      <ReferenceList>
        <R alias="M_0" id="390" />
      </ReferenceList>
    </ExplicitFormula>
    <ExplicitFormula id="394">
      <Equation>rel_exp_out * AF * f_onto * ProteinContainerVolume</Equation>
      <ReferenceList>
        <R alias="f_onto" id="392" />
        <R alias="rel_exp_out" id="393" />
        <R alias="AF" id="163" />
        <R alias="ProteinContainerVolume" id="385" />
      </ReferenceList>
    </ExplicitFormula>
    <ExplicitFormula id="397">
      <Equation>ln(2)/tHalf</Equation>
      <ReferenceList>
        <R alias="tHalf" id="396" />
      </ReferenceList>
    </ExplicitFormula>
    <ExplicitFormula id="399">
      <Equation>rel_exp_norm</Equation>
      <ReferenceList>
        <R alias="rel_exp_norm" id="398" />
      </ReferenceList>
    </ExplicitFormula>
    <ExplicitFormula id="400">
      <Equation>rel_exp_bc_norm</Equation>
      <ReferenceList>
        <R alias="rel_exp_bc_norm" id="251" />
      </ReferenceList>
    </ExplicitFormula>
    <ExplicitFormula id="402">
      <Equation>rel_exp_bc</Equation>
      <ReferenceList>
        <R alias="rel_exp_bc" id="254" />
      </ReferenceList>
    </ExplicitFormula>
    <ExplicitFormula id="404">
      <Equation>V&gt;0 ? M/V : 0</Equation>
      <ReferenceList>
        <R alias="M" id="389" />
        <R alias="V" id="386" />
      </ReferenceList>
    </ExplicitFormula>
    <ExplicitFormula id="405">
      <Equation>f_onto</Equation>
      <ReferenceList>
        <R alias="f_onto" id="179" />
      </ReferenceList>
    </ExplicitFormula>
    <ExplicitFormula id="406">
      <Equation>tHalf</Equation>
      <ReferenceList>
        <R alias="tHalf" id="177" />
      </ReferenceList>
    </ExplicitFormula>
    <ExplicitFormula id="408">
      <Equation>V&gt;0 ? M/V : 0</Equation>
      <ReferenceList>
        <R alias="M" id="389" />
        <R alias="V" id="386" />
      </ReferenceList>
    </ExplicitFormula>
    <ExplicitFormula id="411">
      <Equation>M_0</Equation>
      <ReferenceList>
        <R alias="M_0" id="410" />
      </ReferenceList>
    </ExplicitFormula>
    <ExplicitFormula id="414">
      <Equation>rel_exp_out * AF * f_onto * ProteinContainerVolume</Equation>
      <ReferenceList>
        <R alias="f_onto" id="412" />
        <R alias="rel_exp_out" id="413" />
        <R alias="AF" id="188" />
        <R alias="ProteinContainerVolume" id="385" />
      </ReferenceList>
    </ExplicitFormula>
    <ExplicitFormula id="417">
      <Equation>ln(2)/tHalf</Equation>
      <ReferenceList>
        <R alias="tHalf" id="416" />
      </ReferenceList>
    </ExplicitFormula>
    <ExplicitFormula id="419">
      <Equation>rel_exp_norm</Equation>
      <ReferenceList>
        <R alias="rel_exp_norm" id="418" />
      </ReferenceList>
    </ExplicitFormula>
    <ExplicitFormula id="420">
      <Equation>rel_exp_bc_norm</Equation>
      <ReferenceList>
        <R alias="rel_exp_bc_norm" id="273" />
      </ReferenceList>
    </ExplicitFormula>
    <ExplicitFormula id="422">
      <Equation>rel_exp_bc</Equation>
      <ReferenceList>
        <R alias="rel_exp_bc" id="276" />
      </ReferenceList>
    </ExplicitFormula>
    <ExplicitFormula id="424">
      <Equation>V&gt;0 ? M/V : 0</Equation>
      <ReferenceList>
        <R alias="M" id="409" />
        <R alias="V" id="386" />
      </ReferenceList>
    </ExplicitFormula>
    <ExplicitFormula id="425">
      <Equation>f_onto</Equation>
      <ReferenceList>
        <R alias="f_onto" id="204" />
      </ReferenceList>
    </ExplicitFormula>
    <ExplicitFormula id="426">
      <Equation>tHalf</Equation>
      <ReferenceList>
        <R alias="tHalf" id="202" />
      </ReferenceList>
    </ExplicitFormula>
    <ExplicitFormula id="428">
      <Equation>V&gt;0 ? M/V : 0</Equation>
      <ReferenceList>
        <R alias="M" id="409" />
        <R alias="V" id="386" />
      </ReferenceList>
    </ExplicitFormula>
    <ExplicitFormula id="430">
      <Equation>V&gt;0 ? M/V : 0</Equation>
      <ReferenceList>
        <R alias="M" id="429" />
        <R alias="V" id="386" />
      </ReferenceList>
    </ExplicitFormula>
    <ExplicitFormula id="432">
      <Equation>K_rbc/fu</Equation>
      <ReferenceList>
        <R alias="fu" id="126" />
        <R alias="K_rbc" id="288" />
      </ReferenceList>
    </ExplicitFormula>
    <ExplicitFormula id="434">
      <Equation>V&gt;0 ? M/V : 0</Equation>
      <ReferenceList>
        <R alias="M" id="429" />
        <R alias="V" id="386" />
      </ReferenceList>
    </ExplicitFormula>
    <ExplicitFormula id="436">
      <Equation>V&gt;0 ? M/V : 0</Equation>
      <ReferenceList>
        <R alias="M" id="435" />
        <R alias="V" id="386" />
      </ReferenceList>
    </ExplicitFormula>
    <ExplicitFormula id="438">
      <Equation>K_rbc/fu</Equation>
      <ReferenceList>
        <R alias="fu" id="145" />
        <R alias="K_rbc" id="296" />
      </ReferenceList>
    </ExplicitFormula>
    <ExplicitFormula id="440">
      <Equation>V&gt;0 ? M/V : 0</Equation>
      <ReferenceList>
        <R alias="M" id="435" />
        <R alias="V" id="386" />
      </ReferenceList>
    </ExplicitFormula>
    <ExplicitFormula id="443">
      <Equation>-(CP * kcat * V * K_water * C / (Km + K_water * C))</Equation>
      <ReferenceList>
        <R alias="V" id="386" />
        <R alias="CP" id="423" />
        <R alias="C" id="107" />
        <R alias="K_water" id="431" />
        <R alias="kcat" id="441" />
        <R alias="Km" id="442" />
      </ReferenceList>
    </ExplicitFormula>
    <ExplicitFormula id="444">
      <Equation>CP * kcat * V * K_water * C / (Km + K_water * C)</Equation>
      <ReferenceList>
        <R alias="V" id="386" />
        <R alias="CP" id="423" />
        <R alias="C" id="107" />
        <R alias="K_water" id="431" />
        <R alias="kcat" id="441" />
        <R alias="Km" id="442" />
      </ReferenceList>
    </ExplicitFormula>
    <ExplicitFormula id="446">
      <Equation>kcat * kcat_interaction_factor</Equation>
      <ReferenceList>
        <R alias="kcat_interaction_factor" id="445" />
        <R alias="kcat" id="231" />
      </ReferenceList>
    </ExplicitFormula>
    <ExplicitFormula id="448">
      <Equation>Km * Km_interaction_factor</Equation>
      <ReferenceList>
        <R alias="Km_interaction_factor" id="447" />
        <R alias="Km" id="234" />
      </ReferenceList>
    </ExplicitFormula>
    <ExplicitFormula id="450">
      <Equation>(1 - HCT) * C_pls+HCT * C_bc</Equation>
      <ReferenceList>
        <R alias="C_bc" id="107" />
        <R alias="C_pls" id="119" />
        <R alias="HCT" id="100" />
      </ReferenceList>
    </ExplicitFormula>
    <ExplicitFormula id="452">
      <Equation>(1 - HCT) * C_pls+HCT * C_bc</Equation>
      <ReferenceList>
        <R alias="C_bc" id="131" />
        <R alias="C_pls" id="138" />
        <R alias="HCT" id="100" />
      </ReferenceList>
    </ExplicitFormula>
    <ExplicitFormula id="455">
      <Equation>6*EHC_HalfTime</Equation>
      <ReferenceList>
        <R alias="EHC_HalfTime" id="454" />
        <R alias="Time" id="0" />
      </ReferenceList>
    </ExplicitFormula>
    <ExplicitFormula id="461">
      <Equation>V&gt;0 ? M/V : 0</Equation>
      <ReferenceList>
        <R alias="M" id="459" />
        <R alias="V" id="457" />
      </ReferenceList>
    </ExplicitFormula>
    <ExplicitFormula id="464">
      <Equation>M/TotalDrugMass</Equation>
      <ReferenceList>
        <R alias="M" id="459" />
        <R alias="TotalDrugMass" id="463" />
      </ReferenceList>
    </ExplicitFormula>
    <ExplicitFormula id="467">
      <Equation>V&gt;0 ? M/V : 0</Equation>
      <ReferenceList>
        <R alias="M" id="465" />
        <R alias="V" id="457" />
      </ReferenceList>
    </ExplicitFormula>
    <ExplicitFormula id="470">
      <Equation>M/TotalDrugMass</Equation>
      <ReferenceList>
        <R alias="M" id="465" />
        <R alias="TotalDrugMass" id="469" />
      </ReferenceList>
    </ExplicitFormula>
    <ExplicitFormula id="473">
      <Equation>Volume * Density</Equation>
      <ReferenceList>
        <R alias="Density" id="471" />
        <R alias="Volume" id="472" />
      </ReferenceList>
    </ExplicitFormula>
    <ExplicitFormula id="476">
      <Equation>Qspec * Weight</Equation>
      <ReferenceList>
        <R alias="Qspec" id="475" />
        <R alias="Weight" id="41" />
      </ReferenceList>
    </ExplicitFormula>
    <ExplicitFormula id="478">
      <Equation>0.00000000000728*(BW/0.02)^0.75</Equation>
      <ReferenceList>
        <R alias="BW" id="39" />
      </ReferenceList>
    </ExplicitFormula>
    <ExplicitFormula id="480">
      <Equation>0.00000068*BW/0.02</Equation>
      <ReferenceList>
        <R alias="BW" id="39" />
      </ReferenceList>
    </ExplicitFormula>
    <ExplicitFormula id="483">
      <Equation>SA_pls_int*d_endo</Equation>
      <ReferenceList>
        <R alias="d_endo" id="79" />
        <R alias="SA_pls_int" id="482" />
      </ReferenceList>
    </ExplicitFormula>
    <ExplicitFormula id="487">
      <Equation>1 - f_int - f_vas</Equation>
      <ReferenceList>
        <R alias="f_int" id="485" />
        <R alias="f_vas" id="486" />
      </ReferenceList>
    </ExplicitFormula>
    <ExplicitFormula id="513">
      <Equation>0.0260348101975</Equation>
    </ExplicitFormula>
    <ExplicitFormula id="514">
      <Equation>12.3793429884713</Equation>
    </ExplicitFormula>
    <ExplicitFormula id="516">
      <Equation>Volume</Equation>
      <ReferenceList>
        <R alias="Volume" id="9" />
      </ReferenceList>
    </ExplicitFormula>
    <ExplicitFormula id="517">
      <Equation>f_vas*(1-HCT)*V_org</Equation>
      <ReferenceList>
        <R alias="f_vas" id="486" />
        <R alias="V_org" id="472" />
        <R alias="HCT" id="100" />
      </ReferenceList>
    </ExplicitFormula>
    <ExplicitFormula id="520">
      <Equation>M_0</Equation>
      <ReferenceList>
        <R alias="M_0" id="519" />
      </ReferenceList>
    </ExplicitFormula>
    <ExplicitFormula id="523">
      <Equation>rel_exp_out * AF * f_onto * ProteinContainerVolume</Equation>
      <ReferenceList>
        <R alias="f_onto" id="521" />
        <R alias="rel_exp_out" id="522" />
        <R alias="AF" id="163" />
        <R alias="ProteinContainerVolume" id="515" />
      </ReferenceList>
    </ExplicitFormula>
    <ExplicitFormula id="526">
      <Equation>ln(2)/tHalf</Equation>
      <ReferenceList>
        <R alias="tHalf" id="525" />
      </ReferenceList>
    </ExplicitFormula>
    <ExplicitFormula id="528">
      <Equation>rel_exp_norm</Equation>
      <ReferenceList>
        <R alias="rel_exp_norm" id="527" />
      </ReferenceList>
    </ExplicitFormula>
    <ExplicitFormula id="529">
      <Equation>rel_exp_pls_norm</Equation>
      <ReferenceList>
        <R alias="rel_exp_pls_norm" id="170" />
      </ReferenceList>
    </ExplicitFormula>
    <ExplicitFormula id="531">
      <Equation>rel_exp_pls</Equation>
      <ReferenceList>
        <R alias="rel_exp_pls" id="173" />
      </ReferenceList>
    </ExplicitFormula>
    <ExplicitFormula id="533">
      <Equation>V&gt;0 ? M/V : 0</Equation>
      <ReferenceList>
        <R alias="M" id="518" />
        <R alias="V" id="9" />
      </ReferenceList>
    </ExplicitFormula>
    <ExplicitFormula id="534">
      <Equation>f_onto</Equation>
      <ReferenceList>
        <R alias="f_onto" id="179" />
      </ReferenceList>
    </ExplicitFormula>
    <ExplicitFormula id="535">
      <Equation>tHalf</Equation>
      <ReferenceList>
        <R alias="tHalf" id="177" />
      </ReferenceList>
    </ExplicitFormula>
    <ExplicitFormula id="537">
      <Equation>V&gt;0 ? M/V : 0</Equation>
      <ReferenceList>
        <R alias="M" id="518" />
        <R alias="V" id="9" />
      </ReferenceList>
    </ExplicitFormula>
    <ExplicitFormula id="540">
      <Equation>M_0</Equation>
      <ReferenceList>
        <R alias="M_0" id="539" />
      </ReferenceList>
    </ExplicitFormula>
    <ExplicitFormula id="543">
      <Equation>rel_exp_out * AF * f_onto * ProteinContainerVolume</Equation>
      <ReferenceList>
        <R alias="f_onto" id="541" />
        <R alias="rel_exp_out" id="542" />
        <R alias="AF" id="188" />
        <R alias="ProteinContainerVolume" id="515" />
      </ReferenceList>
    </ExplicitFormula>
    <ExplicitFormula id="546">
      <Equation>ln(2)/tHalf</Equation>
      <ReferenceList>
        <R alias="tHalf" id="545" />
      </ReferenceList>
    </ExplicitFormula>
    <ExplicitFormula id="548">
      <Equation>rel_exp_norm</Equation>
      <ReferenceList>
        <R alias="rel_exp_norm" id="547" />
      </ReferenceList>
    </ExplicitFormula>
    <ExplicitFormula id="549">
      <Equation>rel_exp_pls_norm</Equation>
      <ReferenceList>
        <R alias="rel_exp_pls_norm" id="195" />
      </ReferenceList>
    </ExplicitFormula>
    <ExplicitFormula id="551">
      <Equation>rel_exp_pls</Equation>
      <ReferenceList>
        <R alias="rel_exp_pls" id="198" />
      </ReferenceList>
    </ExplicitFormula>
    <ExplicitFormula id="553">
      <Equation>V&gt;0 ? M/V : 0</Equation>
      <ReferenceList>
        <R alias="M" id="538" />
        <R alias="V" id="9" />
      </ReferenceList>
    </ExplicitFormula>
    <ExplicitFormula id="554">
      <Equation>f_onto</Equation>
      <ReferenceList>
        <R alias="f_onto" id="204" />
      </ReferenceList>
    </ExplicitFormula>
    <ExplicitFormula id="555">
      <Equation>tHalf</Equation>
      <ReferenceList>
        <R alias="tHalf" id="202" />
      </ReferenceList>
    </ExplicitFormula>
    <ExplicitFormula id="557">
      <Equation>V&gt;0 ? M/V : 0</Equation>
      <ReferenceList>
        <R alias="M" id="538" />
        <R alias="V" id="9" />
      </ReferenceList>
    </ExplicitFormula>
    <ExplicitFormula id="559">
      <Equation>V&gt;0 ? M/V : 0</Equation>
      <ReferenceList>
        <R alias="M" id="558" />
        <R alias="V" id="9" />
      </ReferenceList>
    </ExplicitFormula>
    <ExplicitFormula id="561">
      <Equation>fu</Equation>
      <ReferenceList>
        <R alias="fu" id="126" />
      </ReferenceList>
    </ExplicitFormula>
    <ExplicitFormula id="563">
      <Equation>V&gt;0 ? M/V : 0</Equation>
      <ReferenceList>
        <R alias="M" id="558" />
        <R alias="V" id="9" />
      </ReferenceList>
    </ExplicitFormula>
    <ExplicitFormula id="565">
      <Equation>V&gt;0 ? M/V : 0</Equation>
      <ReferenceList>
        <R alias="M" id="564" />
        <R alias="V" id="9" />
      </ReferenceList>
    </ExplicitFormula>
    <ExplicitFormula id="567">
      <Equation>fu</Equation>
      <ReferenceList>
        <R alias="fu" id="145" />
      </ReferenceList>
    </ExplicitFormula>
    <ExplicitFormula id="569">
      <Equation>V&gt;0 ? M/V : 0</Equation>
      <ReferenceList>
        <R alias="M" id="564" />
        <R alias="V" id="9" />
      </ReferenceList>
    </ExplicitFormula>
    <ExplicitFormula id="572">
      <Equation>-(CP * kcat * V * K_water * C / (Km + K_water * C))</Equation>
      <ReferenceList>
        <R alias="V" id="9" />
        <R alias="CP" id="552" />
        <R alias="C" id="120" />
        <R alias="K_water" id="560" />
        <R alias="kcat" id="570" />
        <R alias="Km" id="571" />
      </ReferenceList>
    </ExplicitFormula>
    <ExplicitFormula id="573">
      <Equation>CP * kcat * V * K_water * C / (Km + K_water * C)</Equation>
      <ReferenceList>
        <R alias="V" id="9" />
        <R alias="CP" id="552" />
        <R alias="C" id="120" />
        <R alias="K_water" id="560" />
        <R alias="kcat" id="570" />
        <R alias="Km" id="571" />
      </ReferenceList>
    </ExplicitFormula>
    <ExplicitFormula id="575">
      <Equation>kcat * kcat_interaction_factor</Equation>
      <ReferenceList>
        <R alias="kcat_interaction_factor" id="574" />
        <R alias="kcat" id="231" />
      </ReferenceList>
    </ExplicitFormula>
    <ExplicitFormula id="577">
      <Equation>Km * Km_interaction_factor</Equation>
      <ReferenceList>
        <R alias="Km_interaction_factor" id="576" />
        <R alias="Km" id="234" />
      </ReferenceList>
    </ExplicitFormula>
    <ExplicitFormula id="580">
      <Equation>Volume</Equation>
      <ReferenceList>
        <R alias="Volume" id="579" />
      </ReferenceList>
    </ExplicitFormula>
    <ExplicitFormula id="581">
      <Equation>f_vas*HCT*V</Equation>
      <ReferenceList>
        <R alias="f_vas" id="486" />
        <R alias="V" id="472" />
        <R alias="HCT" id="100" />
      </ReferenceList>
    </ExplicitFormula>
    <ExplicitFormula id="584">
      <Equation>M_0</Equation>
      <ReferenceList>
        <R alias="M_0" id="583" />
      </ReferenceList>
    </ExplicitFormula>
    <ExplicitFormula id="587">
      <Equation>rel_exp_out * AF * f_onto * ProteinContainerVolume</Equation>
      <ReferenceList>
        <R alias="f_onto" id="585" />
        <R alias="rel_exp_out" id="586" />
        <R alias="AF" id="163" />
        <R alias="ProteinContainerVolume" id="578" />
      </ReferenceList>
    </ExplicitFormula>
    <ExplicitFormula id="590">
      <Equation>ln(2)/tHalf</Equation>
      <ReferenceList>
        <R alias="tHalf" id="589" />
      </ReferenceList>
    </ExplicitFormula>
    <ExplicitFormula id="592">
      <Equation>rel_exp_norm</Equation>
      <ReferenceList>
        <R alias="rel_exp_norm" id="591" />
      </ReferenceList>
    </ExplicitFormula>
    <ExplicitFormula id="593">
      <Equation>rel_exp_bc_norm</Equation>
      <ReferenceList>
        <R alias="rel_exp_bc_norm" id="251" />
      </ReferenceList>
    </ExplicitFormula>
    <ExplicitFormula id="595">
      <Equation>rel_exp_bc</Equation>
      <ReferenceList>
        <R alias="rel_exp_bc" id="254" />
      </ReferenceList>
    </ExplicitFormula>
    <ExplicitFormula id="597">
      <Equation>V&gt;0 ? M/V : 0</Equation>
      <ReferenceList>
        <R alias="M" id="582" />
        <R alias="V" id="579" />
      </ReferenceList>
    </ExplicitFormula>
    <ExplicitFormula id="598">
      <Equation>f_onto</Equation>
      <ReferenceList>
        <R alias="f_onto" id="179" />
      </ReferenceList>
    </ExplicitFormula>
    <ExplicitFormula id="599">
      <Equation>tHalf</Equation>
      <ReferenceList>
        <R alias="tHalf" id="177" />
      </ReferenceList>
    </ExplicitFormula>
    <ExplicitFormula id="601">
      <Equation>V&gt;0 ? M/V : 0</Equation>
      <ReferenceList>
        <R alias="M" id="582" />
        <R alias="V" id="579" />
      </ReferenceList>
    </ExplicitFormula>
    <ExplicitFormula id="604">
      <Equation>M_0</Equation>
      <ReferenceList>
        <R alias="M_0" id="603" />
      </ReferenceList>
    </ExplicitFormula>
    <ExplicitFormula id="607">
      <Equation>rel_exp_out * AF * f_onto * ProteinContainerVolume</Equation>
      <ReferenceList>
        <R alias="f_onto" id="605" />
        <R alias="rel_exp_out" id="606" />
        <R alias="AF" id="188" />
        <R alias="ProteinContainerVolume" id="578" />
      </ReferenceList>
    </ExplicitFormula>
    <ExplicitFormula id="610">
      <Equation>ln(2)/tHalf</Equation>
      <ReferenceList>
        <R alias="tHalf" id="609" />
      </ReferenceList>
    </ExplicitFormula>
    <ExplicitFormula id="612">
      <Equation>rel_exp_norm</Equation>
      <ReferenceList>
        <R alias="rel_exp_norm" id="611" />
      </ReferenceList>
    </ExplicitFormula>
    <ExplicitFormula id="613">
      <Equation>rel_exp_bc_norm</Equation>
      <ReferenceList>
        <R alias="rel_exp_bc_norm" id="273" />
      </ReferenceList>
    </ExplicitFormula>
    <ExplicitFormula id="615">
      <Equation>rel_exp_bc</Equation>
      <ReferenceList>
        <R alias="rel_exp_bc" id="276" />
      </ReferenceList>
    </ExplicitFormula>
    <ExplicitFormula id="617">
      <Equation>V&gt;0 ? M/V : 0</Equation>
      <ReferenceList>
        <R alias="M" id="602" />
        <R alias="V" id="579" />
      </ReferenceList>
    </ExplicitFormula>
    <ExplicitFormula id="618">
      <Equation>f_onto</Equation>
      <ReferenceList>
        <R alias="f_onto" id="204" />
      </ReferenceList>
    </ExplicitFormula>
    <ExplicitFormula id="619">
      <Equation>tHalf</Equation>
      <ReferenceList>
        <R alias="tHalf" id="202" />
      </ReferenceList>
    </ExplicitFormula>
    <ExplicitFormula id="621">
      <Equation>V&gt;0 ? M/V : 0</Equation>
      <ReferenceList>
        <R alias="M" id="602" />
        <R alias="V" id="579" />
      </ReferenceList>
    </ExplicitFormula>
    <ExplicitFormula id="623">
      <Equation>V&gt;0 ? M/V : 0</Equation>
      <ReferenceList>
        <R alias="M" id="622" />
        <R alias="V" id="579" />
      </ReferenceList>
    </ExplicitFormula>
    <ExplicitFormula id="625">
      <Equation>K_rbc/fu</Equation>
      <ReferenceList>
        <R alias="fu" id="126" />
        <R alias="K_rbc" id="288" />
      </ReferenceList>
    </ExplicitFormula>
    <ExplicitFormula id="627">
      <Equation>V&gt;0 ? M/V : 0</Equation>
      <ReferenceList>
        <R alias="M" id="622" />
        <R alias="V" id="579" />
      </ReferenceList>
    </ExplicitFormula>
    <ExplicitFormula id="629">
      <Equation>V&gt;0 ? M/V : 0</Equation>
      <ReferenceList>
        <R alias="M" id="628" />
        <R alias="V" id="579" />
      </ReferenceList>
    </ExplicitFormula>
    <ExplicitFormula id="631">
      <Equation>K_rbc/fu</Equation>
      <ReferenceList>
        <R alias="fu" id="145" />
        <R alias="K_rbc" id="296" />
      </ReferenceList>
    </ExplicitFormula>
    <ExplicitFormula id="633">
      <Equation>V&gt;0 ? M/V : 0</Equation>
      <ReferenceList>
        <R alias="M" id="628" />
        <R alias="V" id="579" />
      </ReferenceList>
    </ExplicitFormula>
    <ExplicitFormula id="636">
      <Equation>-(CP * kcat * V * K_water * C / (Km + K_water * C))</Equation>
      <ReferenceList>
        <R alias="V" id="579" />
        <R alias="CP" id="616" />
        <R alias="C" id="108" />
        <R alias="K_water" id="624" />
        <R alias="kcat" id="634" />
        <R alias="Km" id="635" />
      </ReferenceList>
    </ExplicitFormula>
    <ExplicitFormula id="637">
      <Equation>CP * kcat * V * K_water * C / (Km + K_water * C)</Equation>
      <ReferenceList>
        <R alias="V" id="579" />
        <R alias="CP" id="616" />
        <R alias="C" id="108" />
        <R alias="K_water" id="624" />
        <R alias="kcat" id="634" />
        <R alias="Km" id="635" />
      </ReferenceList>
    </ExplicitFormula>
    <ExplicitFormula id="639">
      <Equation>kcat * kcat_interaction_factor</Equation>
      <ReferenceList>
        <R alias="kcat_interaction_factor" id="638" />
        <R alias="kcat" id="231" />
      </ReferenceList>
    </ExplicitFormula>
    <ExplicitFormula id="641">
      <Equation>Km * Km_interaction_factor</Equation>
      <ReferenceList>
        <R alias="Km_interaction_factor" id="640" />
        <R alias="Km" id="234" />
      </ReferenceList>
    </ExplicitFormula>
    <ExplicitFormula id="644">
      <Equation>Volume</Equation>
      <ReferenceList>
        <R alias="Volume" id="643" />
      </ReferenceList>
    </ExplicitFormula>
    <ExplicitFormula id="645">
      <Equation>f_int*V</Equation>
      <ReferenceList>
        <R alias="f_int" id="485" />
        <R alias="V" id="472" />
      </ReferenceList>
    </ExplicitFormula>
    <ExplicitFormula id="647">
      <Equation>pH_int</Equation>
      <ReferenceList>
        <R alias="pH_int" id="76" />
      </ReferenceList>
    </ExplicitFormula>
    <ExplicitFormula id="650">
      <Equation>V&gt;0 ? M/V : 0</Equation>
      <ReferenceList>
        <R alias="M" id="648" />
        <R alias="V" id="643" />
      </ReferenceList>
    </ExplicitFormula>
    <ExplicitFormula id="653">
      <Equation>K_water_int</Equation>
      <ReferenceList>
        <R alias="K_water_int" id="652" />
      </ReferenceList>
    </ExplicitFormula>
    <ExplicitFormula id="655">
      <Equation>V&gt;0 ? M/V : 0</Equation>
      <ReferenceList>
        <R alias="M" id="648" />
        <R alias="V" id="643" />
      </ReferenceList>
    </ExplicitFormula>
    <ExplicitFormula id="658">
      <Equation>V&gt;0 ? M/V : 0</Equation>
      <ReferenceList>
        <R alias="M" id="656" />
        <R alias="V" id="643" />
      </ReferenceList>
    </ExplicitFormula>
    <ExplicitFormula id="661">
      <Equation>K_water_int</Equation>
      <ReferenceList>
        <R alias="K_water_int" id="660" />
      </ReferenceList>
    </ExplicitFormula>
    <ExplicitFormula id="663">
      <Equation>V&gt;0 ? M/V : 0</Equation>
      <ReferenceList>
        <R alias="M" id="656" />
        <R alias="V" id="643" />
      </ReferenceList>
    </ExplicitFormula>
    <ExplicitFormula id="665">
      <Equation>Volume</Equation>
      <ReferenceList>
        <R alias="Volume" id="472" />
      </ReferenceList>
    </ExplicitFormula>
    <ExplicitFormula id="667">
      <Equation>f_cell*V</Equation>
      <ReferenceList>
        <R alias="f_cell" id="484" />
        <R alias="V" id="472" />
      </ReferenceList>
    </ExplicitFormula>
    <ExplicitFormula id="671">
      <Equation>M_0</Equation>
      <ReferenceList>
        <R alias="M_0" id="670" />
      </ReferenceList>
    </ExplicitFormula>
    <ExplicitFormula id="674">
      <Equation>rel_exp_out * AF * f_onto * ProteinContainerVolume</Equation>
      <ReferenceList>
        <R alias="f_onto" id="672" />
        <R alias="rel_exp_out" id="673" />
        <R alias="AF" id="163" />
        <R alias="ProteinContainerVolume" id="664" />
      </ReferenceList>
    </ExplicitFormula>
    <ExplicitFormula id="677">
      <Equation>ln(2)/tHalf</Equation>
      <ReferenceList>
        <R alias="tHalf" id="676" />
      </ReferenceList>
    </ExplicitFormula>
    <ExplicitFormula id="679">
      <Equation>rel_exp_norm</Equation>
      <ReferenceList>
        <R alias="rel_exp_norm" id="678" />
      </ReferenceList>
    </ExplicitFormula>
    <ExplicitFormula id="682">
      <Equation>V&gt;0 ? M/V : 0</Equation>
      <ReferenceList>
        <R alias="M" id="669" />
        <R alias="V" id="666" />
      </ReferenceList>
    </ExplicitFormula>
    <ExplicitFormula id="683">
      <Equation>tHalf</Equation>
      <ReferenceList>
        <R alias="tHalf" id="177" />
      </ReferenceList>
    </ExplicitFormula>
    <ExplicitFormula id="684">
      <Equation>f_onto</Equation>
      <ReferenceList>
        <R alias="f_onto" id="179" />
      </ReferenceList>
    </ExplicitFormula>
    <ExplicitFormula id="686">
      <Equation>V&gt;0 ? M/V : 0</Equation>
      <ReferenceList>
        <R alias="M" id="669" />
        <R alias="V" id="666" />
      </ReferenceList>
    </ExplicitFormula>
    <ExplicitFormula id="689">
      <Equation>M_0</Equation>
      <ReferenceList>
        <R alias="M_0" id="688" />
      </ReferenceList>
    </ExplicitFormula>
    <ExplicitFormula id="692">
      <Equation>rel_exp_out * AF * f_onto * ProteinContainerVolume</Equation>
      <ReferenceList>
        <R alias="f_onto" id="690" />
        <R alias="rel_exp_out" id="691" />
        <R alias="AF" id="188" />
        <R alias="ProteinContainerVolume" id="664" />
      </ReferenceList>
    </ExplicitFormula>
    <ExplicitFormula id="695">
      <Equation>ln(2)/tHalf</Equation>
      <ReferenceList>
        <R alias="tHalf" id="694" />
      </ReferenceList>
    </ExplicitFormula>
    <ExplicitFormula id="697">
      <Equation>rel_exp_norm</Equation>
      <ReferenceList>
        <R alias="rel_exp_norm" id="696" />
      </ReferenceList>
    </ExplicitFormula>
    <ExplicitFormula id="700">
      <Equation>V&gt;0 ? M/V : 0</Equation>
      <ReferenceList>
        <R alias="M" id="687" />
        <R alias="V" id="666" />
      </ReferenceList>
    </ExplicitFormula>
    <ExplicitFormula id="701">
      <Equation>tHalf</Equation>
      <ReferenceList>
        <R alias="tHalf" id="202" />
      </ReferenceList>
    </ExplicitFormula>
    <ExplicitFormula id="702">
      <Equation>f_onto</Equation>
      <ReferenceList>
        <R alias="f_onto" id="204" />
      </ReferenceList>
    </ExplicitFormula>
    <ExplicitFormula id="704">
      <Equation>V&gt;0 ? M/V : 0</Equation>
      <ReferenceList>
        <R alias="M" id="687" />
        <R alias="V" id="666" />
      </ReferenceList>
    </ExplicitFormula>
    <ExplicitFormula id="707">
      <Equation>V&gt;0 ? M/V : 0</Equation>
      <ReferenceList>
        <R alias="M" id="705" />
        <R alias="V" id="666" />
      </ReferenceList>
    </ExplicitFormula>
    <ExplicitFormula id="710">
      <Equation>K_water_cell</Equation>
      <ReferenceList>
        <R alias="K_water_cell" id="709" />
      </ReferenceList>
    </ExplicitFormula>
    <ExplicitFormula id="712">
      <Equation>V&gt;0 ? M/V : 0</Equation>
      <ReferenceList>
        <R alias="M" id="705" />
        <R alias="V" id="666" />
      </ReferenceList>
    </ExplicitFormula>
    <ExplicitFormula id="715">
      <Equation>V&gt;0 ? M/V : 0</Equation>
      <ReferenceList>
        <R alias="M" id="713" />
        <R alias="V" id="666" />
      </ReferenceList>
    </ExplicitFormula>
    <ExplicitFormula id="718">
      <Equation>K_water_cell</Equation>
      <ReferenceList>
        <R alias="K_water_cell" id="717" />
      </ReferenceList>
    </ExplicitFormula>
    <ExplicitFormula id="720">
      <Equation>V&gt;0 ? M/V : 0</Equation>
      <ReferenceList>
        <R alias="M" id="713" />
        <R alias="V" id="666" />
      </ReferenceList>
    </ExplicitFormula>
    <ExplicitFormula id="723">
      <Equation>-(CP * kcat * V * K_water * C / (Km + K_water * C))</Equation>
      <ReferenceList>
        <R alias="V" id="666" />
        <R alias="CP" id="699" />
        <R alias="C" id="706" />
        <R alias="K_water" id="708" />
        <R alias="kcat" id="721" />
        <R alias="Km" id="722" />
      </ReferenceList>
    </ExplicitFormula>
    <ExplicitFormula id="724">
      <Equation>CP * kcat * V * K_water * C / (Km + K_water * C)</Equation>
      <ReferenceList>
        <R alias="V" id="666" />
        <R alias="CP" id="699" />
        <R alias="C" id="706" />
        <R alias="K_water" id="708" />
        <R alias="kcat" id="721" />
        <R alias="Km" id="722" />
      </ReferenceList>
    </ExplicitFormula>
    <ExplicitFormula id="726">
      <Equation>kcat * kcat_interaction_factor</Equation>
      <ReferenceList>
        <R alias="kcat_interaction_factor" id="725" />
        <R alias="kcat" id="231" />
      </ReferenceList>
    </ExplicitFormula>
    <ExplicitFormula id="728">
      <Equation>Km * Km_interaction_factor</Equation>
      <ReferenceList>
        <R alias="Km_interaction_factor" id="727" />
        <R alias="Km" id="234" />
      </ReferenceList>
    </ExplicitFormula>
    <ExplicitFormula id="730">
      <Equation>C_int * K_water_int</Equation>
      <ReferenceList>
        <R alias="C_int" id="649" />
        <R alias="K_water_int" id="651" />
      </ReferenceList>
    </ExplicitFormula>
    <ExplicitFormula id="732">
      <Equation>C_cell * K_water_cell</Equation>
      <ReferenceList>
        <R alias="C_cell" id="706" />
        <R alias="K_water_cell" id="708" />
      </ReferenceList>
    </ExplicitFormula>
    <ExplicitFormula id="734">
      <Equation>(f_int*C_int+f_cell*C_cell)/(f_int+f_cell)</Equation>
      <ReferenceList>
        <R alias="f_int" id="485" />
        <R alias="f_cell" id="484" />
        <R alias="C_cell" id="706" />
        <R alias="C_int" id="649" />
      </ReferenceList>
    </ExplicitFormula>
    <ExplicitFormula id="736">
      <Equation>C_int * K_water_int</Equation>
      <ReferenceList>
        <R alias="C_int" id="657" />
        <R alias="K_water_int" id="659" />
      </ReferenceList>
    </ExplicitFormula>
    <ExplicitFormula id="738">
      <Equation>C_cell * K_water_cell</Equation>
      <ReferenceList>
        <R alias="C_cell" id="714" />
        <R alias="K_water_cell" id="716" />
      </ReferenceList>
    </ExplicitFormula>
    <ExplicitFormula id="740">
      <Equation>(f_int*C_int+f_cell*C_cell)/(f_int+f_cell)</Equation>
      <ReferenceList>
        <R alias="f_int" id="485" />
        <R alias="f_cell" id="484" />
        <R alias="C_cell" id="714" />
        <R alias="C_int" id="657" />
      </ReferenceList>
    </ExplicitFormula>
    <ExplicitFormula id="743">
      <Equation>Volume * Density</Equation>
      <ReferenceList>
        <R alias="Density" id="741" />
        <R alias="Volume" id="742" />
      </ReferenceList>
    </ExplicitFormula>
    <ExplicitFormula id="745">
      <Equation>0.00000000000032*BW/0.02</Equation>
      <ReferenceList>
        <R alias="BW" id="39" />
      </ReferenceList>
    </ExplicitFormula>
    <ExplicitFormula id="747">
      <Equation>1.55E-14*(BW/0.02)^0.75</Equation>
      <ReferenceList>
        <R alias="BW" id="39" />
      </ReferenceList>
    </ExplicitFormula>
    <ExplicitFormula id="750">
      <Equation>SA_pls_int*d_endo</Equation>
      <ReferenceList>
        <R alias="d_endo" id="79" />
        <R alias="SA_pls_int" id="749" />
      </ReferenceList>
    </ExplicitFormula>
    <ExplicitFormula id="754">
      <Equation>1 - f_int - f_vas</Equation>
      <ReferenceList>
        <R alias="f_int" id="752" />
        <R alias="f_vas" id="753" />
      </ReferenceList>
    </ExplicitFormula>
    <ExplicitFormula id="757">
      <Equation>Qspec * Weight</Equation>
      <ReferenceList>
        <R alias="Qspec" id="756" />
        <R alias="Weight" id="42" />
      </ReferenceList>
    </ExplicitFormula>
    <ExplicitFormula id="783">
      <Equation>1.50966315074556</Equation>
    </ExplicitFormula>
    <ExplicitFormula id="784">
      <Equation>0.51675</Equation>
    </ExplicitFormula>
    <ExplicitFormula id="786">
      <Equation>Volume</Equation>
      <ReferenceList>
        <R alias="Volume" id="10" />
      </ReferenceList>
    </ExplicitFormula>
    <ExplicitFormula id="787">
      <Equation>f_vas*(1-HCT)*V_org</Equation>
      <ReferenceList>
        <R alias="f_vas" id="753" />
        <R alias="V_org" id="742" />
        <R alias="HCT" id="100" />
      </ReferenceList>
    </ExplicitFormula>
    <ExplicitFormula id="790">
      <Equation>M_0</Equation>
      <ReferenceList>
        <R alias="M_0" id="789" />
      </ReferenceList>
    </ExplicitFormula>
    <ExplicitFormula id="793">
      <Equation>rel_exp_out * AF * f_onto * ProteinContainerVolume</Equation>
      <ReferenceList>
        <R alias="f_onto" id="791" />
        <R alias="rel_exp_out" id="792" />
        <R alias="AF" id="163" />
        <R alias="ProteinContainerVolume" id="785" />
      </ReferenceList>
    </ExplicitFormula>
    <ExplicitFormula id="796">
      <Equation>ln(2)/tHalf</Equation>
      <ReferenceList>
        <R alias="tHalf" id="795" />
      </ReferenceList>
    </ExplicitFormula>
    <ExplicitFormula id="798">
      <Equation>rel_exp_norm</Equation>
      <ReferenceList>
        <R alias="rel_exp_norm" id="797" />
      </ReferenceList>
    </ExplicitFormula>
    <ExplicitFormula id="799">
      <Equation>rel_exp_pls_norm</Equation>
      <ReferenceList>
        <R alias="rel_exp_pls_norm" id="170" />
      </ReferenceList>
    </ExplicitFormula>
    <ExplicitFormula id="801">
      <Equation>rel_exp_pls</Equation>
      <ReferenceList>
        <R alias="rel_exp_pls" id="173" />
      </ReferenceList>
    </ExplicitFormula>
    <ExplicitFormula id="803">
      <Equation>V&gt;0 ? M/V : 0</Equation>
      <ReferenceList>
        <R alias="M" id="788" />
        <R alias="V" id="10" />
      </ReferenceList>
    </ExplicitFormula>
    <ExplicitFormula id="804">
      <Equation>f_onto</Equation>
      <ReferenceList>
        <R alias="f_onto" id="179" />
      </ReferenceList>
    </ExplicitFormula>
    <ExplicitFormula id="805">
      <Equation>tHalf</Equation>
      <ReferenceList>
        <R alias="tHalf" id="177" />
      </ReferenceList>
    </ExplicitFormula>
    <ExplicitFormula id="807">
      <Equation>V&gt;0 ? M/V : 0</Equation>
      <ReferenceList>
        <R alias="M" id="788" />
        <R alias="V" id="10" />
      </ReferenceList>
    </ExplicitFormula>
    <ExplicitFormula id="810">
      <Equation>M_0</Equation>
      <ReferenceList>
        <R alias="M_0" id="809" />
      </ReferenceList>
    </ExplicitFormula>
    <ExplicitFormula id="813">
      <Equation>rel_exp_out * AF * f_onto * ProteinContainerVolume</Equation>
      <ReferenceList>
        <R alias="f_onto" id="811" />
        <R alias="rel_exp_out" id="812" />
        <R alias="AF" id="188" />
        <R alias="ProteinContainerVolume" id="785" />
      </ReferenceList>
    </ExplicitFormula>
    <ExplicitFormula id="816">
      <Equation>ln(2)/tHalf</Equation>
      <ReferenceList>
        <R alias="tHalf" id="815" />
      </ReferenceList>
    </ExplicitFormula>
    <ExplicitFormula id="818">
      <Equation>rel_exp_norm</Equation>
      <ReferenceList>
        <R alias="rel_exp_norm" id="817" />
      </ReferenceList>
    </ExplicitFormula>
    <ExplicitFormula id="819">
      <Equation>rel_exp_pls_norm</Equation>
      <ReferenceList>
        <R alias="rel_exp_pls_norm" id="195" />
      </ReferenceList>
    </ExplicitFormula>
    <ExplicitFormula id="821">
      <Equation>rel_exp_pls</Equation>
      <ReferenceList>
        <R alias="rel_exp_pls" id="198" />
      </ReferenceList>
    </ExplicitFormula>
    <ExplicitFormula id="823">
      <Equation>V&gt;0 ? M/V : 0</Equation>
      <ReferenceList>
        <R alias="M" id="808" />
        <R alias="V" id="10" />
      </ReferenceList>
    </ExplicitFormula>
    <ExplicitFormula id="824">
      <Equation>f_onto</Equation>
      <ReferenceList>
        <R alias="f_onto" id="204" />
      </ReferenceList>
    </ExplicitFormula>
    <ExplicitFormula id="825">
      <Equation>tHalf</Equation>
      <ReferenceList>
        <R alias="tHalf" id="202" />
      </ReferenceList>
    </ExplicitFormula>
    <ExplicitFormula id="827">
      <Equation>V&gt;0 ? M/V : 0</Equation>
      <ReferenceList>
        <R alias="M" id="808" />
        <R alias="V" id="10" />
      </ReferenceList>
    </ExplicitFormula>
    <ExplicitFormula id="830">
      <Equation>V&gt;0 ? M/V : 0</Equation>
      <ReferenceList>
        <R alias="M" id="828" />
        <R alias="V" id="10" />
      </ReferenceList>
    </ExplicitFormula>
    <ExplicitFormula id="832">
      <Equation>fu</Equation>
      <ReferenceList>
        <R alias="fu" id="126" />
      </ReferenceList>
    </ExplicitFormula>
    <ExplicitFormula id="834">
      <Equation>V&gt;0 ? M/V : 0</Equation>
      <ReferenceList>
        <R alias="M" id="828" />
        <R alias="V" id="10" />
      </ReferenceList>
    </ExplicitFormula>
    <ExplicitFormula id="837">
      <Equation>V&gt;0 ? M/V : 0</Equation>
      <ReferenceList>
        <R alias="M" id="835" />
        <R alias="V" id="10" />
      </ReferenceList>
    </ExplicitFormula>
    <ExplicitFormula id="839">
      <Equation>fu</Equation>
      <ReferenceList>
        <R alias="fu" id="145" />
      </ReferenceList>
    </ExplicitFormula>
    <ExplicitFormula id="841">
      <Equation>V&gt;0 ? M/V : 0</Equation>
      <ReferenceList>
        <R alias="M" id="835" />
        <R alias="V" id="10" />
      </ReferenceList>
    </ExplicitFormula>
    <ExplicitFormula id="844">
      <Equation>-(CP * kcat * V * K_water * C / (Km + K_water * C))</Equation>
      <ReferenceList>
        <R alias="V" id="10" />
        <R alias="CP" id="822" />
        <R alias="C" id="829" />
        <R alias="K_water" id="831" />
        <R alias="kcat" id="842" />
        <R alias="Km" id="843" />
      </ReferenceList>
    </ExplicitFormula>
    <ExplicitFormula id="845">
      <Equation>CP * kcat * V * K_water * C / (Km + K_water * C)</Equation>
      <ReferenceList>
        <R alias="V" id="10" />
        <R alias="CP" id="822" />
        <R alias="C" id="829" />
        <R alias="K_water" id="831" />
        <R alias="kcat" id="842" />
        <R alias="Km" id="843" />
      </ReferenceList>
    </ExplicitFormula>
    <ExplicitFormula id="847">
      <Equation>kcat * kcat_interaction_factor</Equation>
      <ReferenceList>
        <R alias="kcat_interaction_factor" id="846" />
        <R alias="kcat" id="231" />
      </ReferenceList>
    </ExplicitFormula>
    <ExplicitFormula id="849">
      <Equation>Km * Km_interaction_factor</Equation>
      <ReferenceList>
        <R alias="Km_interaction_factor" id="848" />
        <R alias="Km" id="234" />
      </ReferenceList>
    </ExplicitFormula>
    <ExplicitFormula id="852">
      <Equation>Volume</Equation>
      <ReferenceList>
        <R alias="Volume" id="851" />
      </ReferenceList>
    </ExplicitFormula>
    <ExplicitFormula id="853">
      <Equation>f_vas*HCT*V</Equation>
      <ReferenceList>
        <R alias="f_vas" id="753" />
        <R alias="V" id="742" />
        <R alias="HCT" id="100" />
      </ReferenceList>
    </ExplicitFormula>
    <ExplicitFormula id="856">
      <Equation>M_0</Equation>
      <ReferenceList>
        <R alias="M_0" id="855" />
      </ReferenceList>
    </ExplicitFormula>
    <ExplicitFormula id="859">
      <Equation>rel_exp_out * AF * f_onto * ProteinContainerVolume</Equation>
      <ReferenceList>
        <R alias="f_onto" id="857" />
        <R alias="rel_exp_out" id="858" />
        <R alias="AF" id="163" />
        <R alias="ProteinContainerVolume" id="850" />
      </ReferenceList>
    </ExplicitFormula>
    <ExplicitFormula id="862">
      <Equation>ln(2)/tHalf</Equation>
      <ReferenceList>
        <R alias="tHalf" id="861" />
      </ReferenceList>
    </ExplicitFormula>
    <ExplicitFormula id="864">
      <Equation>rel_exp_norm</Equation>
      <ReferenceList>
        <R alias="rel_exp_norm" id="863" />
      </ReferenceList>
    </ExplicitFormula>
    <ExplicitFormula id="865">
      <Equation>rel_exp_bc_norm</Equation>
      <ReferenceList>
        <R alias="rel_exp_bc_norm" id="251" />
      </ReferenceList>
    </ExplicitFormula>
    <ExplicitFormula id="867">
      <Equation>rel_exp_bc</Equation>
      <ReferenceList>
        <R alias="rel_exp_bc" id="254" />
      </ReferenceList>
    </ExplicitFormula>
    <ExplicitFormula id="869">
      <Equation>V&gt;0 ? M/V : 0</Equation>
      <ReferenceList>
        <R alias="M" id="854" />
        <R alias="V" id="851" />
      </ReferenceList>
    </ExplicitFormula>
    <ExplicitFormula id="870">
      <Equation>f_onto</Equation>
      <ReferenceList>
        <R alias="f_onto" id="179" />
      </ReferenceList>
    </ExplicitFormula>
    <ExplicitFormula id="871">
      <Equation>tHalf</Equation>
      <ReferenceList>
        <R alias="tHalf" id="177" />
      </ReferenceList>
    </ExplicitFormula>
    <ExplicitFormula id="873">
      <Equation>V&gt;0 ? M/V : 0</Equation>
      <ReferenceList>
        <R alias="M" id="854" />
        <R alias="V" id="851" />
      </ReferenceList>
    </ExplicitFormula>
    <ExplicitFormula id="876">
      <Equation>M_0</Equation>
      <ReferenceList>
        <R alias="M_0" id="875" />
      </ReferenceList>
    </ExplicitFormula>
    <ExplicitFormula id="879">
      <Equation>rel_exp_out * AF * f_onto * ProteinContainerVolume</Equation>
      <ReferenceList>
        <R alias="f_onto" id="877" />
        <R alias="rel_exp_out" id="878" />
        <R alias="AF" id="188" />
        <R alias="ProteinContainerVolume" id="850" />
      </ReferenceList>
    </ExplicitFormula>
    <ExplicitFormula id="882">
      <Equation>ln(2)/tHalf</Equation>
      <ReferenceList>
        <R alias="tHalf" id="881" />
      </ReferenceList>
    </ExplicitFormula>
    <ExplicitFormula id="884">
      <Equation>rel_exp_norm</Equation>
      <ReferenceList>
        <R alias="rel_exp_norm" id="883" />
      </ReferenceList>
    </ExplicitFormula>
    <ExplicitFormula id="885">
      <Equation>rel_exp_bc_norm</Equation>
      <ReferenceList>
        <R alias="rel_exp_bc_norm" id="273" />
      </ReferenceList>
    </ExplicitFormula>
    <ExplicitFormula id="887">
      <Equation>rel_exp_bc</Equation>
      <ReferenceList>
        <R alias="rel_exp_bc" id="276" />
      </ReferenceList>
    </ExplicitFormula>
    <ExplicitFormula id="889">
      <Equation>V&gt;0 ? M/V : 0</Equation>
      <ReferenceList>
        <R alias="M" id="874" />
        <R alias="V" id="851" />
      </ReferenceList>
    </ExplicitFormula>
    <ExplicitFormula id="890">
      <Equation>f_onto</Equation>
      <ReferenceList>
        <R alias="f_onto" id="204" />
      </ReferenceList>
    </ExplicitFormula>
    <ExplicitFormula id="891">
      <Equation>tHalf</Equation>
      <ReferenceList>
        <R alias="tHalf" id="202" />
      </ReferenceList>
    </ExplicitFormula>
    <ExplicitFormula id="893">
      <Equation>V&gt;0 ? M/V : 0</Equation>
      <ReferenceList>
        <R alias="M" id="874" />
        <R alias="V" id="851" />
      </ReferenceList>
    </ExplicitFormula>
    <ExplicitFormula id="896">
      <Equation>V&gt;0 ? M/V : 0</Equation>
      <ReferenceList>
        <R alias="M" id="894" />
        <R alias="V" id="851" />
      </ReferenceList>
    </ExplicitFormula>
    <ExplicitFormula id="898">
      <Equation>K_rbc/fu</Equation>
      <ReferenceList>
        <R alias="fu" id="126" />
        <R alias="K_rbc" id="288" />
      </ReferenceList>
    </ExplicitFormula>
    <ExplicitFormula id="900">
      <Equation>V&gt;0 ? M/V : 0</Equation>
      <ReferenceList>
        <R alias="M" id="894" />
        <R alias="V" id="851" />
      </ReferenceList>
    </ExplicitFormula>
    <ExplicitFormula id="903">
      <Equation>V&gt;0 ? M/V : 0</Equation>
      <ReferenceList>
        <R alias="M" id="901" />
        <R alias="V" id="851" />
      </ReferenceList>
    </ExplicitFormula>
    <ExplicitFormula id="905">
      <Equation>K_rbc/fu</Equation>
      <ReferenceList>
        <R alias="fu" id="145" />
        <R alias="K_rbc" id="296" />
      </ReferenceList>
    </ExplicitFormula>
    <ExplicitFormula id="907">
      <Equation>V&gt;0 ? M/V : 0</Equation>
      <ReferenceList>
        <R alias="M" id="901" />
        <R alias="V" id="851" />
      </ReferenceList>
    </ExplicitFormula>
    <ExplicitFormula id="910">
      <Equation>-(CP * kcat * V * K_water * C / (Km + K_water * C))</Equation>
      <ReferenceList>
        <R alias="V" id="851" />
        <R alias="CP" id="888" />
        <R alias="C" id="895" />
        <R alias="K_water" id="897" />
        <R alias="kcat" id="908" />
        <R alias="Km" id="909" />
      </ReferenceList>
    </ExplicitFormula>
    <ExplicitFormula id="911">
      <Equation>CP * kcat * V * K_water * C / (Km + K_water * C)</Equation>
      <ReferenceList>
        <R alias="V" id="851" />
        <R alias="CP" id="888" />
        <R alias="C" id="895" />
        <R alias="K_water" id="897" />
        <R alias="kcat" id="908" />
        <R alias="Km" id="909" />
      </ReferenceList>
    </ExplicitFormula>
    <ExplicitFormula id="913">
      <Equation>kcat * kcat_interaction_factor</Equation>
      <ReferenceList>
        <R alias="kcat_interaction_factor" id="912" />
        <R alias="kcat" id="231" />
      </ReferenceList>
    </ExplicitFormula>
    <ExplicitFormula id="915">
      <Equation>Km * Km_interaction_factor</Equation>
      <ReferenceList>
        <R alias="Km_interaction_factor" id="914" />
        <R alias="Km" id="234" />
      </ReferenceList>
    </ExplicitFormula>
    <ExplicitFormula id="918">
      <Equation>Volume</Equation>
      <ReferenceList>
        <R alias="Volume" id="917" />
      </ReferenceList>
    </ExplicitFormula>
    <ExplicitFormula id="919">
      <Equation>f_int*V</Equation>
      <ReferenceList>
        <R alias="f_int" id="752" />
        <R alias="V" id="742" />
      </ReferenceList>
    </ExplicitFormula>
    <ExplicitFormula id="921">
      <Equation>pH_int</Equation>
      <ReferenceList>
        <R alias="pH_int" id="76" />
      </ReferenceList>
    </ExplicitFormula>
    <ExplicitFormula id="924">
      <Equation>V&gt;0 ? M/V : 0</Equation>
      <ReferenceList>
        <R alias="M" id="922" />
        <R alias="V" id="917" />
      </ReferenceList>
    </ExplicitFormula>
    <ExplicitFormula id="927">
      <Equation>K_water_int</Equation>
      <ReferenceList>
        <R alias="K_water_int" id="926" />
      </ReferenceList>
    </ExplicitFormula>
    <ExplicitFormula id="929">
      <Equation>V&gt;0 ? M/V : 0</Equation>
      <ReferenceList>
        <R alias="M" id="922" />
        <R alias="V" id="917" />
      </ReferenceList>
    </ExplicitFormula>
    <ExplicitFormula id="932">
      <Equation>V&gt;0 ? M/V : 0</Equation>
      <ReferenceList>
        <R alias="M" id="930" />
        <R alias="V" id="917" />
      </ReferenceList>
    </ExplicitFormula>
    <ExplicitFormula id="935">
      <Equation>K_water_int</Equation>
      <ReferenceList>
        <R alias="K_water_int" id="934" />
      </ReferenceList>
    </ExplicitFormula>
    <ExplicitFormula id="937">
      <Equation>V&gt;0 ? M/V : 0</Equation>
      <ReferenceList>
        <R alias="M" id="930" />
        <R alias="V" id="917" />
      </ReferenceList>
    </ExplicitFormula>
    <ExplicitFormula id="939">
      <Equation>Volume</Equation>
      <ReferenceList>
        <R alias="Volume" id="742" />
      </ReferenceList>
    </ExplicitFormula>
    <ExplicitFormula id="941">
      <Equation>f_cell*V</Equation>
      <ReferenceList>
        <R alias="f_cell" id="751" />
        <R alias="V" id="742" />
      </ReferenceList>
    </ExplicitFormula>
    <ExplicitFormula id="945">
      <Equation>M_0</Equation>
      <ReferenceList>
        <R alias="M_0" id="944" />
      </ReferenceList>
    </ExplicitFormula>
    <ExplicitFormula id="948">
      <Equation>rel_exp_out * AF * f_onto * ProteinContainerVolume</Equation>
      <ReferenceList>
        <R alias="f_onto" id="946" />
        <R alias="rel_exp_out" id="947" />
        <R alias="AF" id="163" />
        <R alias="ProteinContainerVolume" id="938" />
      </ReferenceList>
    </ExplicitFormula>
    <ExplicitFormula id="951">
      <Equation>ln(2)/tHalf</Equation>
      <ReferenceList>
        <R alias="tHalf" id="950" />
      </ReferenceList>
    </ExplicitFormula>
    <ExplicitFormula id="953">
      <Equation>rel_exp_norm</Equation>
      <ReferenceList>
        <R alias="rel_exp_norm" id="952" />
      </ReferenceList>
    </ExplicitFormula>
    <ExplicitFormula id="956">
      <Equation>V&gt;0 ? M/V : 0</Equation>
      <ReferenceList>
        <R alias="M" id="943" />
        <R alias="V" id="940" />
      </ReferenceList>
    </ExplicitFormula>
    <ExplicitFormula id="957">
      <Equation>f_onto</Equation>
      <ReferenceList>
        <R alias="f_onto" id="179" />
      </ReferenceList>
    </ExplicitFormula>
    <ExplicitFormula id="958">
      <Equation>tHalf</Equation>
      <ReferenceList>
        <R alias="tHalf" id="177" />
      </ReferenceList>
    </ExplicitFormula>
    <ExplicitFormula id="960">
      <Equation>V&gt;0 ? M/V : 0</Equation>
      <ReferenceList>
        <R alias="M" id="943" />
        <R alias="V" id="940" />
      </ReferenceList>
    </ExplicitFormula>
    <ExplicitFormula id="963">
      <Equation>M_0</Equation>
      <ReferenceList>
        <R alias="M_0" id="962" />
      </ReferenceList>
    </ExplicitFormula>
    <ExplicitFormula id="966">
      <Equation>rel_exp_out * AF * f_onto * ProteinContainerVolume</Equation>
      <ReferenceList>
        <R alias="f_onto" id="964" />
        <R alias="rel_exp_out" id="965" />
        <R alias="AF" id="188" />
        <R alias="ProteinContainerVolume" id="938" />
      </ReferenceList>
    </ExplicitFormula>
    <ExplicitFormula id="969">
      <Equation>ln(2)/tHalf</Equation>
      <ReferenceList>
        <R alias="tHalf" id="968" />
      </ReferenceList>
    </ExplicitFormula>
    <ExplicitFormula id="971">
      <Equation>rel_exp_norm</Equation>
      <ReferenceList>
        <R alias="rel_exp_norm" id="970" />
      </ReferenceList>
    </ExplicitFormula>
    <ExplicitFormula id="974">
      <Equation>V&gt;0 ? M/V : 0</Equation>
      <ReferenceList>
        <R alias="M" id="961" />
        <R alias="V" id="940" />
      </ReferenceList>
    </ExplicitFormula>
    <ExplicitFormula id="975">
      <Equation>f_onto</Equation>
      <ReferenceList>
        <R alias="f_onto" id="204" />
      </ReferenceList>
    </ExplicitFormula>
    <ExplicitFormula id="976">
      <Equation>tHalf</Equation>
      <ReferenceList>
        <R alias="tHalf" id="202" />
      </ReferenceList>
    </ExplicitFormula>
    <ExplicitFormula id="978">
      <Equation>V&gt;0 ? M/V : 0</Equation>
      <ReferenceList>
        <R alias="M" id="961" />
        <R alias="V" id="940" />
      </ReferenceList>
    </ExplicitFormula>
    <ExplicitFormula id="981">
      <Equation>V&gt;0 ? M/V : 0</Equation>
      <ReferenceList>
        <R alias="M" id="979" />
        <R alias="V" id="940" />
      </ReferenceList>
    </ExplicitFormula>
    <ExplicitFormula id="984">
      <Equation>K_water_cell</Equation>
      <ReferenceList>
        <R alias="K_water_cell" id="983" />
      </ReferenceList>
    </ExplicitFormula>
    <ExplicitFormula id="986">
      <Equation>V&gt;0 ? M/V : 0</Equation>
      <ReferenceList>
        <R alias="M" id="979" />
        <R alias="V" id="940" />
      </ReferenceList>
    </ExplicitFormula>
    <ExplicitFormula id="989">
      <Equation>V&gt;0 ? M/V : 0</Equation>
      <ReferenceList>
        <R alias="M" id="987" />
        <R alias="V" id="940" />
      </ReferenceList>
    </ExplicitFormula>
    <ExplicitFormula id="992">
      <Equation>K_water_cell</Equation>
      <ReferenceList>
        <R alias="K_water_cell" id="991" />
      </ReferenceList>
    </ExplicitFormula>
    <ExplicitFormula id="994">
      <Equation>V&gt;0 ? M/V : 0</Equation>
      <ReferenceList>
        <R alias="M" id="987" />
        <R alias="V" id="940" />
      </ReferenceList>
    </ExplicitFormula>
    <ExplicitFormula id="997">
      <Equation>-(CP * kcat * V * K_water * C / (Km + K_water * C))</Equation>
      <ReferenceList>
        <R alias="V" id="940" />
        <R alias="CP" id="973" />
        <R alias="C" id="980" />
        <R alias="K_water" id="982" />
        <R alias="kcat" id="995" />
        <R alias="Km" id="996" />
      </ReferenceList>
    </ExplicitFormula>
    <ExplicitFormula id="998">
      <Equation>CP * kcat * V * K_water * C / (Km + K_water * C)</Equation>
      <ReferenceList>
        <R alias="V" id="940" />
        <R alias="CP" id="973" />
        <R alias="C" id="980" />
        <R alias="K_water" id="982" />
        <R alias="kcat" id="995" />
        <R alias="Km" id="996" />
      </ReferenceList>
    </ExplicitFormula>
    <ExplicitFormula id="1000">
      <Equation>kcat * kcat_interaction_factor</Equation>
      <ReferenceList>
        <R alias="kcat_interaction_factor" id="999" />
        <R alias="kcat" id="231" />
      </ReferenceList>
    </ExplicitFormula>
    <ExplicitFormula id="1002">
      <Equation>Km * Km_interaction_factor</Equation>
      <ReferenceList>
        <R alias="Km_interaction_factor" id="1001" />
        <R alias="Km" id="234" />
      </ReferenceList>
    </ExplicitFormula>
    <ExplicitFormula id="1004">
      <Equation>C_int * K_water_int</Equation>
      <ReferenceList>
        <R alias="C_int" id="923" />
        <R alias="K_water_int" id="925" />
      </ReferenceList>
    </ExplicitFormula>
    <ExplicitFormula id="1006">
      <Equation>C_cell * K_water_cell</Equation>
      <ReferenceList>
        <R alias="C_cell" id="980" />
        <R alias="K_water_cell" id="982" />
      </ReferenceList>
    </ExplicitFormula>
    <ExplicitFormula id="1008">
      <Equation>(f_int*C_int+f_cell*C_cell)/(f_int+f_cell)</Equation>
      <ReferenceList>
        <R alias="f_int" id="752" />
        <R alias="f_cell" id="751" />
        <R alias="C_cell" id="980" />
        <R alias="C_int" id="923" />
      </ReferenceList>
    </ExplicitFormula>
    <ExplicitFormula id="1010">
      <Equation>C_int * K_water_int</Equation>
      <ReferenceList>
        <R alias="C_int" id="931" />
        <R alias="K_water_int" id="933" />
      </ReferenceList>
    </ExplicitFormula>
    <ExplicitFormula id="1012">
      <Equation>C_cell * K_water_cell</Equation>
      <ReferenceList>
        <R alias="C_cell" id="988" />
        <R alias="K_water_cell" id="990" />
      </ReferenceList>
    </ExplicitFormula>
    <ExplicitFormula id="1014">
      <Equation>(f_int*C_int+f_cell*C_cell)/(f_int+f_cell)</Equation>
      <ReferenceList>
        <R alias="f_int" id="752" />
        <R alias="f_cell" id="751" />
        <R alias="C_cell" id="988" />
        <R alias="C_int" id="931" />
      </ReferenceList>
    </ExplicitFormula>
    <ExplicitFormula id="1017">
      <Equation>Volume * Density</Equation>
      <ReferenceList>
        <R alias="Density" id="1015" />
        <R alias="Volume" id="1016" />
      </ReferenceList>
    </ExplicitFormula>
    <ExplicitFormula id="1020">
      <Equation>SA_pls_int*d_endo</Equation>
      <ReferenceList>
        <R alias="d_endo" id="79" />
        <R alias="SA_pls_int" id="1019" />
      </ReferenceList>
    </ExplicitFormula>
    <ExplicitFormula id="1022">
      <Equation>0.00000000261*(BW/0.02)^0.75</Equation>
      <ReferenceList>
        <R alias="BW" id="39" />
      </ReferenceList>
    </ExplicitFormula>
    <ExplicitFormula id="1024">
      <Equation>0.000000079*BW/0.02</Equation>
      <ReferenceList>
        <R alias="BW" id="39" />
      </ReferenceList>
    </ExplicitFormula>
    <ExplicitFormula id="1028">
      <Equation>1 - f_int - f_vas</Equation>
      <ReferenceList>
        <R alias="f_int" id="1026" />
        <R alias="f_vas" id="1027" />
      </ReferenceList>
    </ExplicitFormula>
    <ExplicitFormula id="1031">
      <Equation>Qspec * Weight</Equation>
      <ReferenceList>
        <R alias="Qspec" id="1030" />
        <R alias="Weight" id="43" />
      </ReferenceList>
    </ExplicitFormula>
    <ExplicitFormula id="1045">
      <Equation>25.9381642821939</Equation>
    </ExplicitFormula>
    <ExplicitFormula id="1047">
      <Equation>0.79</Equation>
    </ExplicitFormula>
    <ExplicitFormula id="1049">
      <Equation>0.8</Equation>
    </ExplicitFormula>
    <ExplicitFormula id="1051">
      <Equation>0.002</Equation>
    </ExplicitFormula>
    <ExplicitFormula id="1052">
      <Equation>0.16</Equation>
    </ExplicitFormula>
    <ExplicitFormula id="1054">
      <Equation>0.18</Equation>
    </ExplicitFormula>
    <ExplicitFormula id="1056">
      <Equation>0.15</Equation>
    </ExplicitFormula>
    <ExplicitFormula id="1058">
      <Equation>0.92</Equation>
    </ExplicitFormula>
    <ExplicitFormula id="1060">
      <Equation>0.853</Equation>
    </ExplicitFormula>
    <ExplicitFormula id="1062">
      <Equation>0.002024</Equation>
    </ExplicitFormula>
    <ExplicitFormula id="1064">
      <Equation>0.0016</Equation>
    </ExplicitFormula>
    <ExplicitFormula id="1066">
      <Equation>0.135</Equation>
    </ExplicitFormula>
    <ExplicitFormula id="1068">
      <Equation>0.00899999999999998</Equation>
    </ExplicitFormula>
    <ExplicitFormula id="1070">
      <Equation>0.03</Equation>
    </ExplicitFormula>
    <ExplicitFormula id="1071">
      <Equation>0.020484124765</Equation>
    </ExplicitFormula>
    <ExplicitFormula id="1073">
      <Equation>Volume</Equation>
      <ReferenceList>
        <R alias="Volume" id="11" />
      </ReferenceList>
    </ExplicitFormula>
    <ExplicitFormula id="1074">
      <Equation>f_vas*(1-HCT)*V_org</Equation>
      <ReferenceList>
        <R alias="f_vas" id="1027" />
        <R alias="V_org" id="1016" />
        <R alias="HCT" id="100" />
      </ReferenceList>
    </ExplicitFormula>
    <ExplicitFormula id="1077">
      <Equation>M_0</Equation>
      <ReferenceList>
        <R alias="M_0" id="1076" />
      </ReferenceList>
    </ExplicitFormula>
    <ExplicitFormula id="1080">
      <Equation>rel_exp_out * AF * f_onto * ProteinContainerVolume</Equation>
      <ReferenceList>
        <R alias="f_onto" id="1078" />
        <R alias="rel_exp_out" id="1079" />
        <R alias="AF" id="163" />
        <R alias="ProteinContainerVolume" id="1072" />
      </ReferenceList>
    </ExplicitFormula>
    <ExplicitFormula id="1083">
      <Equation>ln(2)/tHalf</Equation>
      <ReferenceList>
        <R alias="tHalf" id="1082" />
      </ReferenceList>
    </ExplicitFormula>
    <ExplicitFormula id="1085">
      <Equation>rel_exp_norm</Equation>
      <ReferenceList>
        <R alias="rel_exp_norm" id="1084" />
      </ReferenceList>
    </ExplicitFormula>
    <ExplicitFormula id="1086">
      <Equation>rel_exp_pls_norm</Equation>
      <ReferenceList>
        <R alias="rel_exp_pls_norm" id="170" />
      </ReferenceList>
    </ExplicitFormula>
    <ExplicitFormula id="1088">
      <Equation>rel_exp_pls</Equation>
      <ReferenceList>
        <R alias="rel_exp_pls" id="173" />
      </ReferenceList>
    </ExplicitFormula>
    <ExplicitFormula id="1090">
      <Equation>V&gt;0 ? M/V : 0</Equation>
      <ReferenceList>
        <R alias="M" id="1075" />
        <R alias="V" id="11" />
      </ReferenceList>
    </ExplicitFormula>
    <ExplicitFormula id="1091">
      <Equation>f_onto</Equation>
      <ReferenceList>
        <R alias="f_onto" id="179" />
      </ReferenceList>
    </ExplicitFormula>
    <ExplicitFormula id="1092">
      <Equation>tHalf</Equation>
      <ReferenceList>
        <R alias="tHalf" id="177" />
      </ReferenceList>
    </ExplicitFormula>
    <ExplicitFormula id="1094">
      <Equation>V&gt;0 ? M/V : 0</Equation>
      <ReferenceList>
        <R alias="M" id="1075" />
        <R alias="V" id="11" />
      </ReferenceList>
    </ExplicitFormula>
    <ExplicitFormula id="1097">
      <Equation>M_0</Equation>
      <ReferenceList>
        <R alias="M_0" id="1096" />
      </ReferenceList>
    </ExplicitFormula>
    <ExplicitFormula id="1100">
      <Equation>rel_exp_out * AF * f_onto * ProteinContainerVolume</Equation>
      <ReferenceList>
        <R alias="f_onto" id="1098" />
        <R alias="rel_exp_out" id="1099" />
        <R alias="AF" id="188" />
        <R alias="ProteinContainerVolume" id="1072" />
      </ReferenceList>
    </ExplicitFormula>
    <ExplicitFormula id="1103">
      <Equation>ln(2)/tHalf</Equation>
      <ReferenceList>
        <R alias="tHalf" id="1102" />
      </ReferenceList>
    </ExplicitFormula>
    <ExplicitFormula id="1105">
      <Equation>rel_exp_norm</Equation>
      <ReferenceList>
        <R alias="rel_exp_norm" id="1104" />
      </ReferenceList>
    </ExplicitFormula>
    <ExplicitFormula id="1106">
      <Equation>rel_exp_pls_norm</Equation>
      <ReferenceList>
        <R alias="rel_exp_pls_norm" id="195" />
      </ReferenceList>
    </ExplicitFormula>
    <ExplicitFormula id="1108">
      <Equation>rel_exp_pls</Equation>
      <ReferenceList>
        <R alias="rel_exp_pls" id="198" />
      </ReferenceList>
    </ExplicitFormula>
    <ExplicitFormula id="1110">
      <Equation>V&gt;0 ? M/V : 0</Equation>
      <ReferenceList>
        <R alias="M" id="1095" />
        <R alias="V" id="11" />
      </ReferenceList>
    </ExplicitFormula>
    <ExplicitFormula id="1111">
      <Equation>f_onto</Equation>
      <ReferenceList>
        <R alias="f_onto" id="204" />
      </ReferenceList>
    </ExplicitFormula>
    <ExplicitFormula id="1112">
      <Equation>tHalf</Equation>
      <ReferenceList>
        <R alias="tHalf" id="202" />
      </ReferenceList>
    </ExplicitFormula>
    <ExplicitFormula id="1114">
      <Equation>V&gt;0 ? M/V : 0</Equation>
      <ReferenceList>
        <R alias="M" id="1095" />
        <R alias="V" id="11" />
      </ReferenceList>
    </ExplicitFormula>
    <ExplicitFormula id="1116">
      <Equation>V&gt;0 ? M/V : 0</Equation>
      <ReferenceList>
        <R alias="M" id="1115" />
        <R alias="V" id="11" />
      </ReferenceList>
    </ExplicitFormula>
    <ExplicitFormula id="1118">
      <Equation>fu</Equation>
      <ReferenceList>
        <R alias="fu" id="126" />
      </ReferenceList>
    </ExplicitFormula>
    <ExplicitFormula id="1120">
      <Equation>V&gt;0 ? M/V : 0</Equation>
      <ReferenceList>
        <R alias="M" id="1115" />
        <R alias="V" id="11" />
      </ReferenceList>
    </ExplicitFormula>
    <ExplicitFormula id="1122">
      <Equation>V&gt;0 ? M/V : 0</Equation>
      <ReferenceList>
        <R alias="M" id="1121" />
        <R alias="V" id="11" />
      </ReferenceList>
    </ExplicitFormula>
    <ExplicitFormula id="1124">
      <Equation>fu</Equation>
      <ReferenceList>
        <R alias="fu" id="145" />
      </ReferenceList>
    </ExplicitFormula>
    <ExplicitFormula id="1126">
      <Equation>V&gt;0 ? M/V : 0</Equation>
      <ReferenceList>
        <R alias="M" id="1121" />
        <R alias="V" id="11" />
      </ReferenceList>
    </ExplicitFormula>
    <ExplicitFormula id="1129">
      <Equation>-(CP * kcat * V * K_water * C / (Km + K_water * C))</Equation>
      <ReferenceList>
        <R alias="V" id="11" />
        <R alias="CP" id="1109" />
        <R alias="C" id="121" />
        <R alias="K_water" id="1117" />
        <R alias="kcat" id="1127" />
        <R alias="Km" id="1128" />
      </ReferenceList>
    </ExplicitFormula>
    <ExplicitFormula id="1130">
      <Equation>CP * kcat * V * K_water * C / (Km + K_water * C)</Equation>
      <ReferenceList>
        <R alias="V" id="11" />
        <R alias="CP" id="1109" />
        <R alias="C" id="121" />
        <R alias="K_water" id="1117" />
        <R alias="kcat" id="1127" />
        <R alias="Km" id="1128" />
      </ReferenceList>
    </ExplicitFormula>
    <ExplicitFormula id="1132">
      <Equation>kcat * kcat_interaction_factor</Equation>
      <ReferenceList>
        <R alias="kcat_interaction_factor" id="1131" />
        <R alias="kcat" id="231" />
      </ReferenceList>
    </ExplicitFormula>
    <ExplicitFormula id="1134">
      <Equation>Km * Km_interaction_factor</Equation>
      <ReferenceList>
        <R alias="Km_interaction_factor" id="1133" />
        <R alias="Km" id="234" />
      </ReferenceList>
    </ExplicitFormula>
    <ExplicitFormula id="1137">
      <Equation>Volume</Equation>
      <ReferenceList>
        <R alias="Volume" id="1136" />
      </ReferenceList>
    </ExplicitFormula>
    <ExplicitFormula id="1138">
      <Equation>f_vas*HCT*V</Equation>
      <ReferenceList>
        <R alias="f_vas" id="1027" />
        <R alias="V" id="1016" />
        <R alias="HCT" id="100" />
      </ReferenceList>
    </ExplicitFormula>
    <ExplicitFormula id="1141">
      <Equation>M_0</Equation>
      <ReferenceList>
        <R alias="M_0" id="1140" />
      </ReferenceList>
    </ExplicitFormula>
    <ExplicitFormula id="1144">
      <Equation>rel_exp_out * AF * f_onto * ProteinContainerVolume</Equation>
      <ReferenceList>
        <R alias="f_onto" id="1142" />
        <R alias="rel_exp_out" id="1143" />
        <R alias="AF" id="163" />
        <R alias="ProteinContainerVolume" id="1135" />
      </ReferenceList>
    </ExplicitFormula>
    <ExplicitFormula id="1147">
      <Equation>ln(2)/tHalf</Equation>
      <ReferenceList>
        <R alias="tHalf" id="1146" />
      </ReferenceList>
    </ExplicitFormula>
    <ExplicitFormula id="1149">
      <Equation>rel_exp_norm</Equation>
      <ReferenceList>
        <R alias="rel_exp_norm" id="1148" />
      </ReferenceList>
    </ExplicitFormula>
    <ExplicitFormula id="1150">
      <Equation>rel_exp_bc_norm</Equation>
      <ReferenceList>
        <R alias="rel_exp_bc_norm" id="251" />
      </ReferenceList>
    </ExplicitFormula>
    <ExplicitFormula id="1152">
      <Equation>rel_exp_bc</Equation>
      <ReferenceList>
        <R alias="rel_exp_bc" id="254" />
      </ReferenceList>
    </ExplicitFormula>
    <ExplicitFormula id="1154">
      <Equation>V&gt;0 ? M/V : 0</Equation>
      <ReferenceList>
        <R alias="M" id="1139" />
        <R alias="V" id="1136" />
      </ReferenceList>
    </ExplicitFormula>
    <ExplicitFormula id="1155">
      <Equation>f_onto</Equation>
      <ReferenceList>
        <R alias="f_onto" id="179" />
      </ReferenceList>
    </ExplicitFormula>
    <ExplicitFormula id="1156">
      <Equation>tHalf</Equation>
      <ReferenceList>
        <R alias="tHalf" id="177" />
      </ReferenceList>
    </ExplicitFormula>
    <ExplicitFormula id="1158">
      <Equation>V&gt;0 ? M/V : 0</Equation>
      <ReferenceList>
        <R alias="M" id="1139" />
        <R alias="V" id="1136" />
      </ReferenceList>
    </ExplicitFormula>
    <ExplicitFormula id="1161">
      <Equation>M_0</Equation>
      <ReferenceList>
        <R alias="M_0" id="1160" />
      </ReferenceList>
    </ExplicitFormula>
    <ExplicitFormula id="1164">
      <Equation>rel_exp_out * AF * f_onto * ProteinContainerVolume</Equation>
      <ReferenceList>
        <R alias="f_onto" id="1162" />
        <R alias="rel_exp_out" id="1163" />
        <R alias="AF" id="188" />
        <R alias="ProteinContainerVolume" id="1135" />
      </ReferenceList>
    </ExplicitFormula>
    <ExplicitFormula id="1167">
      <Equation>ln(2)/tHalf</Equation>
      <ReferenceList>
        <R alias="tHalf" id="1166" />
      </ReferenceList>
    </ExplicitFormula>
    <ExplicitFormula id="1169">
      <Equation>rel_exp_norm</Equation>
      <ReferenceList>
        <R alias="rel_exp_norm" id="1168" />
      </ReferenceList>
    </ExplicitFormula>
    <ExplicitFormula id="1170">
      <Equation>rel_exp_bc_norm</Equation>
      <ReferenceList>
        <R alias="rel_exp_bc_norm" id="273" />
      </ReferenceList>
    </ExplicitFormula>
    <ExplicitFormula id="1172">
      <Equation>rel_exp_bc</Equation>
      <ReferenceList>
        <R alias="rel_exp_bc" id="276" />
      </ReferenceList>
    </ExplicitFormula>
    <ExplicitFormula id="1174">
      <Equation>V&gt;0 ? M/V : 0</Equation>
      <ReferenceList>
        <R alias="M" id="1159" />
        <R alias="V" id="1136" />
      </ReferenceList>
    </ExplicitFormula>
    <ExplicitFormula id="1175">
      <Equation>f_onto</Equation>
      <ReferenceList>
        <R alias="f_onto" id="204" />
      </ReferenceList>
    </ExplicitFormula>
    <ExplicitFormula id="1176">
      <Equation>tHalf</Equation>
      <ReferenceList>
        <R alias="tHalf" id="202" />
      </ReferenceList>
    </ExplicitFormula>
    <ExplicitFormula id="1178">
      <Equation>V&gt;0 ? M/V : 0</Equation>
      <ReferenceList>
        <R alias="M" id="1159" />
        <R alias="V" id="1136" />
      </ReferenceList>
    </ExplicitFormula>
    <ExplicitFormula id="1180">
      <Equation>V&gt;0 ? M/V : 0</Equation>
      <ReferenceList>
        <R alias="M" id="1179" />
        <R alias="V" id="1136" />
      </ReferenceList>
    </ExplicitFormula>
    <ExplicitFormula id="1182">
      <Equation>K_rbc/fu</Equation>
      <ReferenceList>
        <R alias="fu" id="126" />
        <R alias="K_rbc" id="288" />
      </ReferenceList>
    </ExplicitFormula>
    <ExplicitFormula id="1184">
      <Equation>V&gt;0 ? M/V : 0</Equation>
      <ReferenceList>
        <R alias="M" id="1179" />
        <R alias="V" id="1136" />
      </ReferenceList>
    </ExplicitFormula>
    <ExplicitFormula id="1186">
      <Equation>V&gt;0 ? M/V : 0</Equation>
      <ReferenceList>
        <R alias="M" id="1185" />
        <R alias="V" id="1136" />
      </ReferenceList>
    </ExplicitFormula>
    <ExplicitFormula id="1188">
      <Equation>K_rbc/fu</Equation>
      <ReferenceList>
        <R alias="fu" id="145" />
        <R alias="K_rbc" id="296" />
      </ReferenceList>
    </ExplicitFormula>
    <ExplicitFormula id="1190">
      <Equation>V&gt;0 ? M/V : 0</Equation>
      <ReferenceList>
        <R alias="M" id="1185" />
        <R alias="V" id="1136" />
      </ReferenceList>
    </ExplicitFormula>
    <ExplicitFormula id="1193">
      <Equation>-(CP * kcat * V * K_water * C / (Km + K_water * C))</Equation>
      <ReferenceList>
        <R alias="V" id="1136" />
        <R alias="CP" id="1173" />
        <R alias="C" id="109" />
        <R alias="K_water" id="1181" />
        <R alias="kcat" id="1191" />
        <R alias="Km" id="1192" />
      </ReferenceList>
    </ExplicitFormula>
    <ExplicitFormula id="1194">
      <Equation>CP * kcat * V * K_water * C / (Km + K_water * C)</Equation>
      <ReferenceList>
        <R alias="V" id="1136" />
        <R alias="CP" id="1173" />
        <R alias="C" id="109" />
        <R alias="K_water" id="1181" />
        <R alias="kcat" id="1191" />
        <R alias="Km" id="1192" />
      </ReferenceList>
    </ExplicitFormula>
    <ExplicitFormula id="1196">
      <Equation>kcat * kcat_interaction_factor</Equation>
      <ReferenceList>
        <R alias="kcat_interaction_factor" id="1195" />
        <R alias="kcat" id="231" />
      </ReferenceList>
    </ExplicitFormula>
    <ExplicitFormula id="1198">
      <Equation>Km * Km_interaction_factor</Equation>
      <ReferenceList>
        <R alias="Km_interaction_factor" id="1197" />
        <R alias="Km" id="234" />
      </ReferenceList>
    </ExplicitFormula>
    <ExplicitFormula id="1201">
      <Equation>Volume</Equation>
      <ReferenceList>
        <R alias="Volume" id="1200" />
      </ReferenceList>
    </ExplicitFormula>
    <ExplicitFormula id="1202">
      <Equation>f_int*V</Equation>
      <ReferenceList>
        <R alias="f_int" id="1026" />
        <R alias="V" id="1016" />
      </ReferenceList>
    </ExplicitFormula>
    <ExplicitFormula id="1204">
      <Equation>pH_int</Equation>
      <ReferenceList>
        <R alias="pH_int" id="76" />
      </ReferenceList>
    </ExplicitFormula>
    <ExplicitFormula id="1207">
      <Equation>V&gt;0 ? M/V : 0</Equation>
      <ReferenceList>
        <R alias="M" id="1205" />
        <R alias="V" id="1200" />
      </ReferenceList>
    </ExplicitFormula>
    <ExplicitFormula id="1210">
      <Equation>K_water_int</Equation>
      <ReferenceList>
        <R alias="K_water_int" id="1209" />
      </ReferenceList>
    </ExplicitFormula>
    <ExplicitFormula id="1212">
      <Equation>V&gt;0 ? M/V : 0</Equation>
      <ReferenceList>
        <R alias="M" id="1205" />
        <R alias="V" id="1200" />
      </ReferenceList>
    </ExplicitFormula>
    <ExplicitFormula id="1215">
      <Equation>V&gt;0 ? M/V : 0</Equation>
      <ReferenceList>
        <R alias="M" id="1213" />
        <R alias="V" id="1200" />
      </ReferenceList>
    </ExplicitFormula>
    <ExplicitFormula id="1218">
      <Equation>K_water_int</Equation>
      <ReferenceList>
        <R alias="K_water_int" id="1217" />
      </ReferenceList>
    </ExplicitFormula>
    <ExplicitFormula id="1220">
      <Equation>V&gt;0 ? M/V : 0</Equation>
      <ReferenceList>
        <R alias="M" id="1213" />
        <R alias="V" id="1200" />
      </ReferenceList>
    </ExplicitFormula>
    <ExplicitFormula id="1222">
      <Equation>Volume</Equation>
      <ReferenceList>
        <R alias="Volume" id="1016" />
      </ReferenceList>
    </ExplicitFormula>
    <ExplicitFormula id="1224">
      <Equation>f_cell*V</Equation>
      <ReferenceList>
        <R alias="f_cell" id="1025" />
        <R alias="V" id="1016" />
      </ReferenceList>
    </ExplicitFormula>
    <ExplicitFormula id="1228">
      <Equation>M_0</Equation>
      <ReferenceList>
        <R alias="M_0" id="1227" />
      </ReferenceList>
    </ExplicitFormula>
    <ExplicitFormula id="1231">
      <Equation>rel_exp_out * AF * f_onto * ProteinContainerVolume</Equation>
      <ReferenceList>
        <R alias="f_onto" id="1229" />
        <R alias="rel_exp_out" id="1230" />
        <R alias="AF" id="163" />
        <R alias="ProteinContainerVolume" id="1221" />
      </ReferenceList>
    </ExplicitFormula>
    <ExplicitFormula id="1234">
      <Equation>ln(2)/tHalf</Equation>
      <ReferenceList>
        <R alias="tHalf" id="1233" />
      </ReferenceList>
    </ExplicitFormula>
    <ExplicitFormula id="1236">
      <Equation>rel_exp_norm</Equation>
      <ReferenceList>
        <R alias="rel_exp_norm" id="1235" />
      </ReferenceList>
    </ExplicitFormula>
    <ExplicitFormula id="1239">
      <Equation>V&gt;0 ? M/V : 0</Equation>
      <ReferenceList>
        <R alias="M" id="1226" />
        <R alias="V" id="1223" />
      </ReferenceList>
    </ExplicitFormula>
    <ExplicitFormula id="1240">
      <Equation>f_onto</Equation>
      <ReferenceList>
        <R alias="f_onto" id="179" />
      </ReferenceList>
    </ExplicitFormula>
    <ExplicitFormula id="1241">
      <Equation>tHalf</Equation>
      <ReferenceList>
        <R alias="tHalf" id="177" />
      </ReferenceList>
    </ExplicitFormula>
    <ExplicitFormula id="1243">
      <Equation>V&gt;0 ? M/V : 0</Equation>
      <ReferenceList>
        <R alias="M" id="1226" />
        <R alias="V" id="1223" />
      </ReferenceList>
    </ExplicitFormula>
    <ExplicitFormula id="1246">
      <Equation>M_0</Equation>
      <ReferenceList>
        <R alias="M_0" id="1245" />
      </ReferenceList>
    </ExplicitFormula>
    <ExplicitFormula id="1249">
      <Equation>rel_exp_out * AF * f_onto * ProteinContainerVolume</Equation>
      <ReferenceList>
        <R alias="f_onto" id="1247" />
        <R alias="rel_exp_out" id="1248" />
        <R alias="AF" id="188" />
        <R alias="ProteinContainerVolume" id="1221" />
      </ReferenceList>
    </ExplicitFormula>
    <ExplicitFormula id="1252">
      <Equation>ln(2)/tHalf</Equation>
      <ReferenceList>
        <R alias="tHalf" id="1251" />
      </ReferenceList>
    </ExplicitFormula>
    <ExplicitFormula id="1254">
      <Equation>rel_exp_norm</Equation>
      <ReferenceList>
        <R alias="rel_exp_norm" id="1253" />
      </ReferenceList>
    </ExplicitFormula>
    <ExplicitFormula id="1257">
      <Equation>V&gt;0 ? M/V : 0</Equation>
      <ReferenceList>
        <R alias="M" id="1244" />
        <R alias="V" id="1223" />
      </ReferenceList>
    </ExplicitFormula>
    <ExplicitFormula id="1258">
      <Equation>f_onto</Equation>
      <ReferenceList>
        <R alias="f_onto" id="204" />
      </ReferenceList>
    </ExplicitFormula>
    <ExplicitFormula id="1259">
      <Equation>tHalf</Equation>
      <ReferenceList>
        <R alias="tHalf" id="202" />
      </ReferenceList>
    </ExplicitFormula>
    <ExplicitFormula id="1261">
      <Equation>V&gt;0 ? M/V : 0</Equation>
      <ReferenceList>
        <R alias="M" id="1244" />
        <R alias="V" id="1223" />
      </ReferenceList>
    </ExplicitFormula>
    <ExplicitFormula id="1264">
      <Equation>V&gt;0 ? M/V : 0</Equation>
      <ReferenceList>
        <R alias="M" id="1262" />
        <R alias="V" id="1223" />
      </ReferenceList>
    </ExplicitFormula>
    <ExplicitFormula id="1267">
      <Equation>K_water_cell</Equation>
      <ReferenceList>
        <R alias="K_water_cell" id="1266" />
      </ReferenceList>
    </ExplicitFormula>
    <ExplicitFormula id="1269">
      <Equation>V&gt;0 ? M/V : 0</Equation>
      <ReferenceList>
        <R alias="M" id="1262" />
        <R alias="V" id="1223" />
      </ReferenceList>
    </ExplicitFormula>
    <ExplicitFormula id="1272">
      <Equation>V&gt;0 ? M/V : 0</Equation>
      <ReferenceList>
        <R alias="M" id="1270" />
        <R alias="V" id="1223" />
      </ReferenceList>
    </ExplicitFormula>
    <ExplicitFormula id="1275">
      <Equation>K_water_cell</Equation>
      <ReferenceList>
        <R alias="K_water_cell" id="1274" />
      </ReferenceList>
    </ExplicitFormula>
    <ExplicitFormula id="1277">
      <Equation>V&gt;0 ? M/V : 0</Equation>
      <ReferenceList>
        <R alias="M" id="1270" />
        <R alias="V" id="1223" />
      </ReferenceList>
    </ExplicitFormula>
    <ExplicitFormula id="1280">
      <Equation>-(CP * kcat * V * K_water * C / (Km + K_water * C))</Equation>
      <ReferenceList>
        <R alias="V" id="1223" />
        <R alias="CP" id="1256" />
        <R alias="C" id="1263" />
        <R alias="K_water" id="1265" />
        <R alias="kcat" id="1278" />
        <R alias="Km" id="1279" />
      </ReferenceList>
    </ExplicitFormula>
    <ExplicitFormula id="1281">
      <Equation>CP * kcat * V * K_water * C / (Km + K_water * C)</Equation>
      <ReferenceList>
        <R alias="V" id="1223" />
        <R alias="CP" id="1256" />
        <R alias="C" id="1263" />
        <R alias="K_water" id="1265" />
        <R alias="kcat" id="1278" />
        <R alias="Km" id="1279" />
      </ReferenceList>
    </ExplicitFormula>
    <ExplicitFormula id="1283">
      <Equation>kcat * kcat_interaction_factor</Equation>
      <ReferenceList>
        <R alias="kcat_interaction_factor" id="1282" />
        <R alias="kcat" id="231" />
      </ReferenceList>
    </ExplicitFormula>
    <ExplicitFormula id="1285">
      <Equation>Km * Km_interaction_factor</Equation>
      <ReferenceList>
        <R alias="Km_interaction_factor" id="1284" />
        <R alias="Km" id="234" />
      </ReferenceList>
    </ExplicitFormula>
    <ExplicitFormula id="1287">
      <Equation>C_int * K_water_int</Equation>
      <ReferenceList>
        <R alias="C_int" id="1206" />
        <R alias="K_water_int" id="1208" />
      </ReferenceList>
    </ExplicitFormula>
    <ExplicitFormula id="1289">
      <Equation>C_cell * K_water_cell</Equation>
      <ReferenceList>
        <R alias="C_cell" id="1263" />
        <R alias="K_water_cell" id="1265" />
      </ReferenceList>
    </ExplicitFormula>
    <ExplicitFormula id="1291">
      <Equation>(f_int*C_int+f_cell*C_cell)/(f_int+f_cell)</Equation>
      <ReferenceList>
        <R alias="f_int" id="1026" />
        <R alias="f_cell" id="1025" />
        <R alias="C_cell" id="1263" />
        <R alias="C_int" id="1206" />
      </ReferenceList>
    </ExplicitFormula>
    <ExplicitFormula id="1293">
      <Equation>C_int * K_water_int</Equation>
      <ReferenceList>
        <R alias="C_int" id="1214" />
        <R alias="K_water_int" id="1216" />
      </ReferenceList>
    </ExplicitFormula>
    <ExplicitFormula id="1295">
      <Equation>C_cell * K_water_cell</Equation>
      <ReferenceList>
        <R alias="C_cell" id="1271" />
        <R alias="K_water_cell" id="1273" />
      </ReferenceList>
    </ExplicitFormula>
    <ExplicitFormula id="1297">
      <Equation>(f_int*C_int+f_cell*C_cell)/(f_int+f_cell)</Equation>
      <ReferenceList>
        <R alias="f_int" id="1026" />
        <R alias="f_cell" id="1025" />
        <R alias="C_cell" id="1271" />
        <R alias="C_int" id="1214" />
      </ReferenceList>
    </ExplicitFormula>
    <ExplicitFormula id="1300">
      <Equation>Volume * Density</Equation>
      <ReferenceList>
        <R alias="Density" id="1298" />
        <R alias="Volume" id="1299" />
      </ReferenceList>
    </ExplicitFormula>
    <ExplicitFormula id="1302">
      <Equation>0.00000000375*(BW/0.02)^0.75</Equation>
      <ReferenceList>
        <R alias="BW" id="39" />
      </ReferenceList>
    </ExplicitFormula>
    <ExplicitFormula id="1304">
      <Equation>0.000000075*BW/0.02</Equation>
      <ReferenceList>
        <R alias="BW" id="39" />
      </ReferenceList>
    </ExplicitFormula>
    <ExplicitFormula id="1307">
      <Equation>SA_pls_int*d_endo</Equation>
      <ReferenceList>
        <R alias="d_endo" id="79" />
        <R alias="SA_pls_int" id="1306" />
      </ReferenceList>
    </ExplicitFormula>
    <ExplicitFormula id="1311">
      <Equation>1 - f_int - f_vas</Equation>
      <ReferenceList>
        <R alias="f_int" id="1309" />
        <R alias="f_vas" id="1310" />
      </ReferenceList>
    </ExplicitFormula>
    <ExplicitFormula id="1314">
      <Equation>Qspec * Weight</Equation>
      <ReferenceList>
        <R alias="Qspec" id="1313" />
        <R alias="Weight" id="44" />
      </ReferenceList>
    </ExplicitFormula>
    <ExplicitFormula id="1340">
      <Equation>0.0430915545477063</Equation>
    </ExplicitFormula>
    <ExplicitFormula id="1341">
      <Equation>0.0763120645625</Equation>
    </ExplicitFormula>
    <ExplicitFormula id="1343">
      <Equation>Volume</Equation>
      <ReferenceList>
        <R alias="Volume" id="12" />
      </ReferenceList>
    </ExplicitFormula>
    <ExplicitFormula id="1344">
      <Equation>f_vas*(1-HCT)*V_org</Equation>
      <ReferenceList>
        <R alias="f_vas" id="1310" />
        <R alias="V_org" id="1299" />
        <R alias="HCT" id="100" />
      </ReferenceList>
    </ExplicitFormula>
    <ExplicitFormula id="1347">
      <Equation>M_0</Equation>
      <ReferenceList>
        <R alias="M_0" id="1346" />
      </ReferenceList>
    </ExplicitFormula>
    <ExplicitFormula id="1350">
      <Equation>rel_exp_out * AF * f_onto * ProteinContainerVolume</Equation>
      <ReferenceList>
        <R alias="f_onto" id="1348" />
        <R alias="rel_exp_out" id="1349" />
        <R alias="AF" id="163" />
        <R alias="ProteinContainerVolume" id="1342" />
      </ReferenceList>
    </ExplicitFormula>
    <ExplicitFormula id="1353">
      <Equation>ln(2)/tHalf</Equation>
      <ReferenceList>
        <R alias="tHalf" id="1352" />
      </ReferenceList>
    </ExplicitFormula>
    <ExplicitFormula id="1355">
      <Equation>rel_exp_norm</Equation>
      <ReferenceList>
        <R alias="rel_exp_norm" id="1354" />
      </ReferenceList>
    </ExplicitFormula>
    <ExplicitFormula id="1356">
      <Equation>rel_exp_pls_norm</Equation>
      <ReferenceList>
        <R alias="rel_exp_pls_norm" id="170" />
      </ReferenceList>
    </ExplicitFormula>
    <ExplicitFormula id="1358">
      <Equation>rel_exp_pls</Equation>
      <ReferenceList>
        <R alias="rel_exp_pls" id="173" />
      </ReferenceList>
    </ExplicitFormula>
    <ExplicitFormula id="1360">
      <Equation>V&gt;0 ? M/V : 0</Equation>
      <ReferenceList>
        <R alias="M" id="1345" />
        <R alias="V" id="12" />
      </ReferenceList>
    </ExplicitFormula>
    <ExplicitFormula id="1361">
      <Equation>f_onto</Equation>
      <ReferenceList>
        <R alias="f_onto" id="179" />
      </ReferenceList>
    </ExplicitFormula>
    <ExplicitFormula id="1362">
      <Equation>tHalf</Equation>
      <ReferenceList>
        <R alias="tHalf" id="177" />
      </ReferenceList>
    </ExplicitFormula>
    <ExplicitFormula id="1364">
      <Equation>V&gt;0 ? M/V : 0</Equation>
      <ReferenceList>
        <R alias="M" id="1345" />
        <R alias="V" id="12" />
      </ReferenceList>
    </ExplicitFormula>
    <ExplicitFormula id="1367">
      <Equation>M_0</Equation>
      <ReferenceList>
        <R alias="M_0" id="1366" />
      </ReferenceList>
    </ExplicitFormula>
    <ExplicitFormula id="1370">
      <Equation>rel_exp_out * AF * f_onto * ProteinContainerVolume</Equation>
      <ReferenceList>
        <R alias="f_onto" id="1368" />
        <R alias="rel_exp_out" id="1369" />
        <R alias="AF" id="188" />
        <R alias="ProteinContainerVolume" id="1342" />
      </ReferenceList>
    </ExplicitFormula>
    <ExplicitFormula id="1373">
      <Equation>ln(2)/tHalf</Equation>
      <ReferenceList>
        <R alias="tHalf" id="1372" />
      </ReferenceList>
    </ExplicitFormula>
    <ExplicitFormula id="1375">
      <Equation>rel_exp_norm</Equation>
      <ReferenceList>
        <R alias="rel_exp_norm" id="1374" />
      </ReferenceList>
    </ExplicitFormula>
    <ExplicitFormula id="1376">
      <Equation>rel_exp_pls_norm</Equation>
      <ReferenceList>
        <R alias="rel_exp_pls_norm" id="195" />
      </ReferenceList>
    </ExplicitFormula>
    <ExplicitFormula id="1378">
      <Equation>rel_exp_pls</Equation>
      <ReferenceList>
        <R alias="rel_exp_pls" id="198" />
      </ReferenceList>
    </ExplicitFormula>
    <ExplicitFormula id="1380">
      <Equation>V&gt;0 ? M/V : 0</Equation>
      <ReferenceList>
        <R alias="M" id="1365" />
        <R alias="V" id="12" />
      </ReferenceList>
    </ExplicitFormula>
    <ExplicitFormula id="1381">
      <Equation>f_onto</Equation>
      <ReferenceList>
        <R alias="f_onto" id="204" />
      </ReferenceList>
    </ExplicitFormula>
    <ExplicitFormula id="1382">
      <Equation>tHalf</Equation>
      <ReferenceList>
        <R alias="tHalf" id="202" />
      </ReferenceList>
    </ExplicitFormula>
    <ExplicitFormula id="1384">
      <Equation>V&gt;0 ? M/V : 0</Equation>
      <ReferenceList>
        <R alias="M" id="1365" />
        <R alias="V" id="12" />
      </ReferenceList>
    </ExplicitFormula>
    <ExplicitFormula id="1387">
      <Equation>V&gt;0 ? M/V : 0</Equation>
      <ReferenceList>
        <R alias="M" id="1385" />
        <R alias="V" id="12" />
      </ReferenceList>
    </ExplicitFormula>
    <ExplicitFormula id="1389">
      <Equation>fu</Equation>
      <ReferenceList>
        <R alias="fu" id="126" />
      </ReferenceList>
    </ExplicitFormula>
    <ExplicitFormula id="1391">
      <Equation>V&gt;0 ? M/V : 0</Equation>
      <ReferenceList>
        <R alias="M" id="1385" />
        <R alias="V" id="12" />
      </ReferenceList>
    </ExplicitFormula>
    <ExplicitFormula id="1394">
      <Equation>V&gt;0 ? M/V : 0</Equation>
      <ReferenceList>
        <R alias="M" id="1392" />
        <R alias="V" id="12" />
      </ReferenceList>
    </ExplicitFormula>
    <ExplicitFormula id="1396">
      <Equation>fu</Equation>
      <ReferenceList>
        <R alias="fu" id="145" />
      </ReferenceList>
    </ExplicitFormula>
    <ExplicitFormula id="1398">
      <Equation>V&gt;0 ? M/V : 0</Equation>
      <ReferenceList>
        <R alias="M" id="1392" />
        <R alias="V" id="12" />
      </ReferenceList>
    </ExplicitFormula>
    <ExplicitFormula id="1401">
      <Equation>-(CP * kcat * V * K_water * C / (Km + K_water * C))</Equation>
      <ReferenceList>
        <R alias="V" id="12" />
        <R alias="CP" id="1379" />
        <R alias="C" id="1386" />
        <R alias="K_water" id="1388" />
        <R alias="kcat" id="1399" />
        <R alias="Km" id="1400" />
      </ReferenceList>
    </ExplicitFormula>
    <ExplicitFormula id="1402">
      <Equation>CP * kcat * V * K_water * C / (Km + K_water * C)</Equation>
      <ReferenceList>
        <R alias="V" id="12" />
        <R alias="CP" id="1379" />
        <R alias="C" id="1386" />
        <R alias="K_water" id="1388" />
        <R alias="kcat" id="1399" />
        <R alias="Km" id="1400" />
      </ReferenceList>
    </ExplicitFormula>
    <ExplicitFormula id="1404">
      <Equation>kcat * kcat_interaction_factor</Equation>
      <ReferenceList>
        <R alias="kcat_interaction_factor" id="1403" />
        <R alias="kcat" id="231" />
      </ReferenceList>
    </ExplicitFormula>
    <ExplicitFormula id="1406">
      <Equation>Km * Km_interaction_factor</Equation>
      <ReferenceList>
        <R alias="Km_interaction_factor" id="1405" />
        <R alias="Km" id="234" />
      </ReferenceList>
    </ExplicitFormula>
    <ExplicitFormula id="1409">
      <Equation>Volume</Equation>
      <ReferenceList>
        <R alias="Volume" id="1408" />
      </ReferenceList>
    </ExplicitFormula>
    <ExplicitFormula id="1410">
      <Equation>f_vas*HCT*V</Equation>
      <ReferenceList>
        <R alias="f_vas" id="1310" />
        <R alias="V" id="1299" />
        <R alias="HCT" id="100" />
      </ReferenceList>
    </ExplicitFormula>
    <ExplicitFormula id="1413">
      <Equation>M_0</Equation>
      <ReferenceList>
        <R alias="M_0" id="1412" />
      </ReferenceList>
    </ExplicitFormula>
    <ExplicitFormula id="1416">
      <Equation>rel_exp_out * AF * f_onto * ProteinContainerVolume</Equation>
      <ReferenceList>
        <R alias="f_onto" id="1414" />
        <R alias="rel_exp_out" id="1415" />
        <R alias="AF" id="163" />
        <R alias="ProteinContainerVolume" id="1407" />
      </ReferenceList>
    </ExplicitFormula>
    <ExplicitFormula id="1419">
      <Equation>ln(2)/tHalf</Equation>
      <ReferenceList>
        <R alias="tHalf" id="1418" />
      </ReferenceList>
    </ExplicitFormula>
    <ExplicitFormula id="1421">
      <Equation>rel_exp_norm</Equation>
      <ReferenceList>
        <R alias="rel_exp_norm" id="1420" />
      </ReferenceList>
    </ExplicitFormula>
    <ExplicitFormula id="1422">
      <Equation>rel_exp_bc_norm</Equation>
      <ReferenceList>
        <R alias="rel_exp_bc_norm" id="251" />
      </ReferenceList>
    </ExplicitFormula>
    <ExplicitFormula id="1424">
      <Equation>rel_exp_bc</Equation>
      <ReferenceList>
        <R alias="rel_exp_bc" id="254" />
      </ReferenceList>
    </ExplicitFormula>
    <ExplicitFormula id="1426">
      <Equation>V&gt;0 ? M/V : 0</Equation>
      <ReferenceList>
        <R alias="M" id="1411" />
        <R alias="V" id="1408" />
      </ReferenceList>
    </ExplicitFormula>
    <ExplicitFormula id="1427">
      <Equation>f_onto</Equation>
      <ReferenceList>
        <R alias="f_onto" id="179" />
      </ReferenceList>
    </ExplicitFormula>
    <ExplicitFormula id="1428">
      <Equation>tHalf</Equation>
      <ReferenceList>
        <R alias="tHalf" id="177" />
      </ReferenceList>
    </ExplicitFormula>
    <ExplicitFormula id="1430">
      <Equation>V&gt;0 ? M/V : 0</Equation>
      <ReferenceList>
        <R alias="M" id="1411" />
        <R alias="V" id="1408" />
      </ReferenceList>
    </ExplicitFormula>
    <ExplicitFormula id="1433">
      <Equation>M_0</Equation>
      <ReferenceList>
        <R alias="M_0" id="1432" />
      </ReferenceList>
    </ExplicitFormula>
    <ExplicitFormula id="1436">
      <Equation>rel_exp_out * AF * f_onto * ProteinContainerVolume</Equation>
      <ReferenceList>
        <R alias="f_onto" id="1434" />
        <R alias="rel_exp_out" id="1435" />
        <R alias="AF" id="188" />
        <R alias="ProteinContainerVolume" id="1407" />
      </ReferenceList>
    </ExplicitFormula>
    <ExplicitFormula id="1439">
      <Equation>ln(2)/tHalf</Equation>
      <ReferenceList>
        <R alias="tHalf" id="1438" />
      </ReferenceList>
    </ExplicitFormula>
    <ExplicitFormula id="1441">
      <Equation>rel_exp_norm</Equation>
      <ReferenceList>
        <R alias="rel_exp_norm" id="1440" />
      </ReferenceList>
    </ExplicitFormula>
    <ExplicitFormula id="1442">
      <Equation>rel_exp_bc_norm</Equation>
      <ReferenceList>
        <R alias="rel_exp_bc_norm" id="273" />
      </ReferenceList>
    </ExplicitFormula>
    <ExplicitFormula id="1444">
      <Equation>rel_exp_bc</Equation>
      <ReferenceList>
        <R alias="rel_exp_bc" id="276" />
      </ReferenceList>
    </ExplicitFormula>
    <ExplicitFormula id="1446">
      <Equation>V&gt;0 ? M/V : 0</Equation>
      <ReferenceList>
        <R alias="M" id="1431" />
        <R alias="V" id="1408" />
      </ReferenceList>
    </ExplicitFormula>
    <ExplicitFormula id="1447">
      <Equation>f_onto</Equation>
      <ReferenceList>
        <R alias="f_onto" id="204" />
      </ReferenceList>
    </ExplicitFormula>
    <ExplicitFormula id="1448">
      <Equation>tHalf</Equation>
      <ReferenceList>
        <R alias="tHalf" id="202" />
      </ReferenceList>
    </ExplicitFormula>
    <ExplicitFormula id="1450">
      <Equation>V&gt;0 ? M/V : 0</Equation>
      <ReferenceList>
        <R alias="M" id="1431" />
        <R alias="V" id="1408" />
      </ReferenceList>
    </ExplicitFormula>
    <ExplicitFormula id="1453">
      <Equation>V&gt;0 ? M/V : 0</Equation>
      <ReferenceList>
        <R alias="M" id="1451" />
        <R alias="V" id="1408" />
      </ReferenceList>
    </ExplicitFormula>
    <ExplicitFormula id="1455">
      <Equation>K_rbc/fu</Equation>
      <ReferenceList>
        <R alias="fu" id="126" />
        <R alias="K_rbc" id="288" />
      </ReferenceList>
    </ExplicitFormula>
    <ExplicitFormula id="1457">
      <Equation>V&gt;0 ? M/V : 0</Equation>
      <ReferenceList>
        <R alias="M" id="1451" />
        <R alias="V" id="1408" />
      </ReferenceList>
    </ExplicitFormula>
    <ExplicitFormula id="1460">
      <Equation>V&gt;0 ? M/V : 0</Equation>
      <ReferenceList>
        <R alias="M" id="1458" />
        <R alias="V" id="1408" />
      </ReferenceList>
    </ExplicitFormula>
    <ExplicitFormula id="1462">
      <Equation>K_rbc/fu</Equation>
      <ReferenceList>
        <R alias="fu" id="145" />
        <R alias="K_rbc" id="296" />
      </ReferenceList>
    </ExplicitFormula>
    <ExplicitFormula id="1464">
      <Equation>V&gt;0 ? M/V : 0</Equation>
      <ReferenceList>
        <R alias="M" id="1458" />
        <R alias="V" id="1408" />
      </ReferenceList>
    </ExplicitFormula>
    <ExplicitFormula id="1467">
      <Equation>-(CP * kcat * V * K_water * C / (Km + K_water * C))</Equation>
      <ReferenceList>
        <R alias="V" id="1408" />
        <R alias="CP" id="1445" />
        <R alias="C" id="1452" />
        <R alias="K_water" id="1454" />
        <R alias="kcat" id="1465" />
        <R alias="Km" id="1466" />
      </ReferenceList>
    </ExplicitFormula>
    <ExplicitFormula id="1468">
      <Equation>CP * kcat * V * K_water * C / (Km + K_water * C)</Equation>
      <ReferenceList>
        <R alias="V" id="1408" />
        <R alias="CP" id="1445" />
        <R alias="C" id="1452" />
        <R alias="K_water" id="1454" />
        <R alias="kcat" id="1465" />
        <R alias="Km" id="1466" />
      </ReferenceList>
    </ExplicitFormula>
    <ExplicitFormula id="1470">
      <Equation>kcat * kcat_interaction_factor</Equation>
      <ReferenceList>
        <R alias="kcat_interaction_factor" id="1469" />
        <R alias="kcat" id="231" />
      </ReferenceList>
    </ExplicitFormula>
    <ExplicitFormula id="1472">
      <Equation>Km * Km_interaction_factor</Equation>
      <ReferenceList>
        <R alias="Km_interaction_factor" id="1471" />
        <R alias="Km" id="234" />
      </ReferenceList>
    </ExplicitFormula>
    <ExplicitFormula id="1475">
      <Equation>Volume</Equation>
      <ReferenceList>
        <R alias="Volume" id="1474" />
      </ReferenceList>
    </ExplicitFormula>
    <ExplicitFormula id="1476">
      <Equation>f_int*V</Equation>
      <ReferenceList>
        <R alias="f_int" id="1309" />
        <R alias="V" id="1299" />
      </ReferenceList>
    </ExplicitFormula>
    <ExplicitFormula id="1478">
      <Equation>pH_int</Equation>
      <ReferenceList>
        <R alias="pH_int" id="76" />
      </ReferenceList>
    </ExplicitFormula>
    <ExplicitFormula id="1481">
      <Equation>V&gt;0 ? M/V : 0</Equation>
      <ReferenceList>
        <R alias="M" id="1479" />
        <R alias="V" id="1474" />
      </ReferenceList>
    </ExplicitFormula>
    <ExplicitFormula id="1484">
      <Equation>K_water_int</Equation>
      <ReferenceList>
        <R alias="K_water_int" id="1483" />
      </ReferenceList>
    </ExplicitFormula>
    <ExplicitFormula id="1486">
      <Equation>V&gt;0 ? M/V : 0</Equation>
      <ReferenceList>
        <R alias="M" id="1479" />
        <R alias="V" id="1474" />
      </ReferenceList>
    </ExplicitFormula>
    <ExplicitFormula id="1489">
      <Equation>V&gt;0 ? M/V : 0</Equation>
      <ReferenceList>
        <R alias="M" id="1487" />
        <R alias="V" id="1474" />
      </ReferenceList>
    </ExplicitFormula>
    <ExplicitFormula id="1492">
      <Equation>K_water_int</Equation>
      <ReferenceList>
        <R alias="K_water_int" id="1491" />
      </ReferenceList>
    </ExplicitFormula>
    <ExplicitFormula id="1494">
      <Equation>V&gt;0 ? M/V : 0</Equation>
      <ReferenceList>
        <R alias="M" id="1487" />
        <R alias="V" id="1474" />
      </ReferenceList>
    </ExplicitFormula>
    <ExplicitFormula id="1496">
      <Equation>Volume</Equation>
      <ReferenceList>
        <R alias="Volume" id="1299" />
      </ReferenceList>
    </ExplicitFormula>
    <ExplicitFormula id="1498">
      <Equation>f_cell*V</Equation>
      <ReferenceList>
        <R alias="f_cell" id="1308" />
        <R alias="V" id="1299" />
      </ReferenceList>
    </ExplicitFormula>
    <ExplicitFormula id="1502">
      <Equation>M_0</Equation>
      <ReferenceList>
        <R alias="M_0" id="1501" />
      </ReferenceList>
    </ExplicitFormula>
    <ExplicitFormula id="1505">
      <Equation>rel_exp_out * AF * f_onto * ProteinContainerVolume</Equation>
      <ReferenceList>
        <R alias="f_onto" id="1503" />
        <R alias="rel_exp_out" id="1504" />
        <R alias="AF" id="163" />
        <R alias="ProteinContainerVolume" id="1495" />
      </ReferenceList>
    </ExplicitFormula>
    <ExplicitFormula id="1508">
      <Equation>ln(2)/tHalf</Equation>
      <ReferenceList>
        <R alias="tHalf" id="1507" />
      </ReferenceList>
    </ExplicitFormula>
    <ExplicitFormula id="1510">
      <Equation>rel_exp_norm</Equation>
      <ReferenceList>
        <R alias="rel_exp_norm" id="1509" />
      </ReferenceList>
    </ExplicitFormula>
    <ExplicitFormula id="1513">
      <Equation>V&gt;0 ? M/V : 0</Equation>
      <ReferenceList>
        <R alias="M" id="1500" />
        <R alias="V" id="1497" />
      </ReferenceList>
    </ExplicitFormula>
    <ExplicitFormula id="1514">
      <Equation>f_onto</Equation>
      <ReferenceList>
        <R alias="f_onto" id="179" />
      </ReferenceList>
    </ExplicitFormula>
    <ExplicitFormula id="1515">
      <Equation>tHalf</Equation>
      <ReferenceList>
        <R alias="tHalf" id="177" />
      </ReferenceList>
    </ExplicitFormula>
    <ExplicitFormula id="1517">
      <Equation>V&gt;0 ? M/V : 0</Equation>
      <ReferenceList>
        <R alias="M" id="1500" />
        <R alias="V" id="1497" />
      </ReferenceList>
    </ExplicitFormula>
    <ExplicitFormula id="1520">
      <Equation>M_0</Equation>
      <ReferenceList>
        <R alias="M_0" id="1519" />
      </ReferenceList>
    </ExplicitFormula>
    <ExplicitFormula id="1523">
      <Equation>rel_exp_out * AF * f_onto * ProteinContainerVolume</Equation>
      <ReferenceList>
        <R alias="f_onto" id="1521" />
        <R alias="rel_exp_out" id="1522" />
        <R alias="AF" id="188" />
        <R alias="ProteinContainerVolume" id="1495" />
      </ReferenceList>
    </ExplicitFormula>
    <ExplicitFormula id="1526">
      <Equation>ln(2)/tHalf</Equation>
      <ReferenceList>
        <R alias="tHalf" id="1525" />
      </ReferenceList>
    </ExplicitFormula>
    <ExplicitFormula id="1528">
      <Equation>rel_exp_norm</Equation>
      <ReferenceList>
        <R alias="rel_exp_norm" id="1527" />
      </ReferenceList>
    </ExplicitFormula>
    <ExplicitFormula id="1531">
      <Equation>V&gt;0 ? M/V : 0</Equation>
      <ReferenceList>
        <R alias="M" id="1518" />
        <R alias="V" id="1497" />
      </ReferenceList>
    </ExplicitFormula>
    <ExplicitFormula id="1532">
      <Equation>f_onto</Equation>
      <ReferenceList>
        <R alias="f_onto" id="204" />
      </ReferenceList>
    </ExplicitFormula>
    <ExplicitFormula id="1533">
      <Equation>tHalf</Equation>
      <ReferenceList>
        <R alias="tHalf" id="202" />
      </ReferenceList>
    </ExplicitFormula>
    <ExplicitFormula id="1535">
      <Equation>V&gt;0 ? M/V : 0</Equation>
      <ReferenceList>
        <R alias="M" id="1518" />
        <R alias="V" id="1497" />
      </ReferenceList>
    </ExplicitFormula>
    <ExplicitFormula id="1538">
      <Equation>V&gt;0 ? M/V : 0</Equation>
      <ReferenceList>
        <R alias="M" id="1536" />
        <R alias="V" id="1497" />
      </ReferenceList>
    </ExplicitFormula>
    <ExplicitFormula id="1541">
      <Equation>K_water_cell</Equation>
      <ReferenceList>
        <R alias="K_water_cell" id="1540" />
      </ReferenceList>
    </ExplicitFormula>
    <ExplicitFormula id="1543">
      <Equation>V&gt;0 ? M/V : 0</Equation>
      <ReferenceList>
        <R alias="M" id="1536" />
        <R alias="V" id="1497" />
      </ReferenceList>
    </ExplicitFormula>
    <ExplicitFormula id="1546">
      <Equation>V&gt;0 ? M/V : 0</Equation>
      <ReferenceList>
        <R alias="M" id="1544" />
        <R alias="V" id="1497" />
      </ReferenceList>
    </ExplicitFormula>
    <ExplicitFormula id="1549">
      <Equation>K_water_cell</Equation>
      <ReferenceList>
        <R alias="K_water_cell" id="1548" />
      </ReferenceList>
    </ExplicitFormula>
    <ExplicitFormula id="1551">
      <Equation>V&gt;0 ? M/V : 0</Equation>
      <ReferenceList>
        <R alias="M" id="1544" />
        <R alias="V" id="1497" />
      </ReferenceList>
    </ExplicitFormula>
    <ExplicitFormula id="1554">
      <Equation>-(CP * kcat * V * K_water * C / (Km + K_water * C))</Equation>
      <ReferenceList>
        <R alias="V" id="1497" />
        <R alias="CP" id="1530" />
        <R alias="C" id="1537" />
        <R alias="K_water" id="1539" />
        <R alias="kcat" id="1552" />
        <R alias="Km" id="1553" />
      </ReferenceList>
    </ExplicitFormula>
    <ExplicitFormula id="1555">
      <Equation>CP * kcat * V * K_water * C / (Km + K_water * C)</Equation>
      <ReferenceList>
        <R alias="V" id="1497" />
        <R alias="CP" id="1530" />
        <R alias="C" id="1537" />
        <R alias="K_water" id="1539" />
        <R alias="kcat" id="1552" />
        <R alias="Km" id="1553" />
      </ReferenceList>
    </ExplicitFormula>
    <ExplicitFormula id="1557">
      <Equation>kcat * kcat_interaction_factor</Equation>
      <ReferenceList>
        <R alias="kcat_interaction_factor" id="1556" />
        <R alias="kcat" id="231" />
      </ReferenceList>
    </ExplicitFormula>
    <ExplicitFormula id="1559">
      <Equation>Km * Km_interaction_factor</Equation>
      <ReferenceList>
        <R alias="Km_interaction_factor" id="1558" />
        <R alias="Km" id="234" />
      </ReferenceList>
    </ExplicitFormula>
    <ExplicitFormula id="1561">
      <Equation>C_int * K_water_int</Equation>
      <ReferenceList>
        <R alias="C_int" id="1480" />
        <R alias="K_water_int" id="1482" />
      </ReferenceList>
    </ExplicitFormula>
    <ExplicitFormula id="1563">
      <Equation>C_cell * K_water_cell</Equation>
      <ReferenceList>
        <R alias="C_cell" id="1537" />
        <R alias="K_water_cell" id="1539" />
      </ReferenceList>
    </ExplicitFormula>
    <ExplicitFormula id="1565">
      <Equation>(f_int*C_int+f_cell*C_cell)/(f_int+f_cell)</Equation>
      <ReferenceList>
        <R alias="f_int" id="1309" />
        <R alias="f_cell" id="1308" />
        <R alias="C_cell" id="1537" />
        <R alias="C_int" id="1480" />
      </ReferenceList>
    </ExplicitFormula>
    <ExplicitFormula id="1567">
      <Equation>C_int * K_water_int</Equation>
      <ReferenceList>
        <R alias="C_int" id="1488" />
        <R alias="K_water_int" id="1490" />
      </ReferenceList>
    </ExplicitFormula>
    <ExplicitFormula id="1569">
      <Equation>C_cell * K_water_cell</Equation>
      <ReferenceList>
        <R alias="C_cell" id="1545" />
        <R alias="K_water_cell" id="1547" />
      </ReferenceList>
    </ExplicitFormula>
    <ExplicitFormula id="1571">
      <Equation>(f_int*C_int+f_cell*C_cell)/(f_int+f_cell)</Equation>
      <ReferenceList>
        <R alias="f_int" id="1309" />
        <R alias="f_cell" id="1308" />
        <R alias="C_cell" id="1545" />
        <R alias="C_int" id="1488" />
      </ReferenceList>
    </ExplicitFormula>
    <ExplicitFormula id="1574">
      <Equation>Volume * Density</Equation>
      <ReferenceList>
        <R alias="Density" id="1572" />
        <R alias="Volume" id="1573" />
      </ReferenceList>
    </ExplicitFormula>
    <ExplicitFormula id="1577">
      <Equation>SA_pls_int*d_endo</Equation>
      <ReferenceList>
        <R alias="d_endo" id="79" />
        <R alias="SA_pls_int" id="1576" />
      </ReferenceList>
    </ExplicitFormula>
    <ExplicitFormula id="1579">
      <Equation>0.000000198*(BW/0.02)^0.75</Equation>
      <ReferenceList>
        <R alias="BW" id="39" />
      </ReferenceList>
    </ExplicitFormula>
    <ExplicitFormula id="1581">
      <Equation>0.00000081*BW/0.02</Equation>
      <ReferenceList>
        <R alias="BW" id="39" />
      </ReferenceList>
    </ExplicitFormula>
    <ExplicitFormula id="1585">
      <Equation>1 - f_int - f_vas</Equation>
      <ReferenceList>
        <R alias="f_int" id="1583" />
        <R alias="f_vas" id="1584" />
      </ReferenceList>
    </ExplicitFormula>
    <ExplicitFormula id="1588">
      <Equation>Qspec * Weight</Equation>
      <ReferenceList>
        <R alias="Qspec" id="1587" />
        <R alias="Weight" id="45" />
      </ReferenceList>
    </ExplicitFormula>
    <ExplicitFormula id="1614">
      <Equation>0.447492359575868</Equation>
    </ExplicitFormula>
    <ExplicitFormula id="1615">
      <Equation>0.590283663125</Equation>
    </ExplicitFormula>
    <ExplicitFormula id="1617">
      <Equation>Volume</Equation>
      <ReferenceList>
        <R alias="Volume" id="13" />
      </ReferenceList>
    </ExplicitFormula>
    <ExplicitFormula id="1618">
      <Equation>f_vas*(1-HCT)*V_org</Equation>
      <ReferenceList>
        <R alias="f_vas" id="1584" />
        <R alias="V_org" id="1573" />
        <R alias="HCT" id="100" />
      </ReferenceList>
    </ExplicitFormula>
    <ExplicitFormula id="1621">
      <Equation>M_0</Equation>
      <ReferenceList>
        <R alias="M_0" id="1620" />
      </ReferenceList>
    </ExplicitFormula>
    <ExplicitFormula id="1624">
      <Equation>rel_exp_out * AF * f_onto * ProteinContainerVolume</Equation>
      <ReferenceList>
        <R alias="f_onto" id="1622" />
        <R alias="rel_exp_out" id="1623" />
        <R alias="AF" id="163" />
        <R alias="ProteinContainerVolume" id="1616" />
      </ReferenceList>
    </ExplicitFormula>
    <ExplicitFormula id="1627">
      <Equation>ln(2)/tHalf</Equation>
      <ReferenceList>
        <R alias="tHalf" id="1626" />
      </ReferenceList>
    </ExplicitFormula>
    <ExplicitFormula id="1629">
      <Equation>rel_exp_norm</Equation>
      <ReferenceList>
        <R alias="rel_exp_norm" id="1628" />
      </ReferenceList>
    </ExplicitFormula>
    <ExplicitFormula id="1630">
      <Equation>rel_exp_pls_norm</Equation>
      <ReferenceList>
        <R alias="rel_exp_pls_norm" id="170" />
      </ReferenceList>
    </ExplicitFormula>
    <ExplicitFormula id="1632">
      <Equation>rel_exp_pls</Equation>
      <ReferenceList>
        <R alias="rel_exp_pls" id="173" />
      </ReferenceList>
    </ExplicitFormula>
    <ExplicitFormula id="1634">
      <Equation>V&gt;0 ? M/V : 0</Equation>
      <ReferenceList>
        <R alias="M" id="1619" />
        <R alias="V" id="13" />
      </ReferenceList>
    </ExplicitFormula>
    <ExplicitFormula id="1635">
      <Equation>tHalf</Equation>
      <ReferenceList>
        <R alias="tHalf" id="177" />
      </ReferenceList>
    </ExplicitFormula>
    <ExplicitFormula id="1636">
      <Equation>f_onto</Equation>
      <ReferenceList>
        <R alias="f_onto" id="179" />
      </ReferenceList>
    </ExplicitFormula>
    <ExplicitFormula id="1638">
      <Equation>V&gt;0 ? M/V : 0</Equation>
      <ReferenceList>
        <R alias="M" id="1619" />
        <R alias="V" id="13" />
      </ReferenceList>
    </ExplicitFormula>
    <ExplicitFormula id="1641">
      <Equation>M_0</Equation>
      <ReferenceList>
        <R alias="M_0" id="1640" />
      </ReferenceList>
    </ExplicitFormula>
    <ExplicitFormula id="1644">
      <Equation>rel_exp_out * AF * f_onto * ProteinContainerVolume</Equation>
      <ReferenceList>
        <R alias="f_onto" id="1642" />
        <R alias="rel_exp_out" id="1643" />
        <R alias="AF" id="188" />
        <R alias="ProteinContainerVolume" id="1616" />
      </ReferenceList>
    </ExplicitFormula>
    <ExplicitFormula id="1647">
      <Equation>ln(2)/tHalf</Equation>
      <ReferenceList>
        <R alias="tHalf" id="1646" />
      </ReferenceList>
    </ExplicitFormula>
    <ExplicitFormula id="1649">
      <Equation>rel_exp_norm</Equation>
      <ReferenceList>
        <R alias="rel_exp_norm" id="1648" />
      </ReferenceList>
    </ExplicitFormula>
    <ExplicitFormula id="1650">
      <Equation>rel_exp_pls_norm</Equation>
      <ReferenceList>
        <R alias="rel_exp_pls_norm" id="195" />
      </ReferenceList>
    </ExplicitFormula>
    <ExplicitFormula id="1652">
      <Equation>rel_exp_pls</Equation>
      <ReferenceList>
        <R alias="rel_exp_pls" id="198" />
      </ReferenceList>
    </ExplicitFormula>
    <ExplicitFormula id="1654">
      <Equation>V&gt;0 ? M/V : 0</Equation>
      <ReferenceList>
        <R alias="M" id="1639" />
        <R alias="V" id="13" />
      </ReferenceList>
    </ExplicitFormula>
    <ExplicitFormula id="1655">
      <Equation>tHalf</Equation>
      <ReferenceList>
        <R alias="tHalf" id="202" />
      </ReferenceList>
    </ExplicitFormula>
    <ExplicitFormula id="1656">
      <Equation>f_onto</Equation>
      <ReferenceList>
        <R alias="f_onto" id="204" />
      </ReferenceList>
    </ExplicitFormula>
    <ExplicitFormula id="1658">
      <Equation>V&gt;0 ? M/V : 0</Equation>
      <ReferenceList>
        <R alias="M" id="1639" />
        <R alias="V" id="13" />
      </ReferenceList>
    </ExplicitFormula>
    <ExplicitFormula id="1661">
      <Equation>V&gt;0 ? M/V : 0</Equation>
      <ReferenceList>
        <R alias="M" id="1659" />
        <R alias="V" id="13" />
      </ReferenceList>
    </ExplicitFormula>
    <ExplicitFormula id="1663">
      <Equation>fu</Equation>
      <ReferenceList>
        <R alias="fu" id="126" />
      </ReferenceList>
    </ExplicitFormula>
    <ExplicitFormula id="1665">
      <Equation>V&gt;0 ? M/V : 0</Equation>
      <ReferenceList>
        <R alias="M" id="1659" />
        <R alias="V" id="13" />
      </ReferenceList>
    </ExplicitFormula>
    <ExplicitFormula id="1668">
      <Equation>V&gt;0 ? M/V : 0</Equation>
      <ReferenceList>
        <R alias="M" id="1666" />
        <R alias="V" id="13" />
      </ReferenceList>
    </ExplicitFormula>
    <ExplicitFormula id="1670">
      <Equation>fu</Equation>
      <ReferenceList>
        <R alias="fu" id="145" />
      </ReferenceList>
    </ExplicitFormula>
    <ExplicitFormula id="1672">
      <Equation>V&gt;0 ? M/V : 0</Equation>
      <ReferenceList>
        <R alias="M" id="1666" />
        <R alias="V" id="13" />
      </ReferenceList>
    </ExplicitFormula>
    <ExplicitFormula id="1675">
      <Equation>-(CP * kcat * V * K_water * C / (Km + K_water * C))</Equation>
      <ReferenceList>
        <R alias="V" id="13" />
        <R alias="CP" id="1653" />
        <R alias="C" id="1660" />
        <R alias="K_water" id="1662" />
        <R alias="kcat" id="1673" />
        <R alias="Km" id="1674" />
      </ReferenceList>
    </ExplicitFormula>
    <ExplicitFormula id="1676">
      <Equation>CP * kcat * V * K_water * C / (Km + K_water * C)</Equation>
      <ReferenceList>
        <R alias="V" id="13" />
        <R alias="CP" id="1653" />
        <R alias="C" id="1660" />
        <R alias="K_water" id="1662" />
        <R alias="kcat" id="1673" />
        <R alias="Km" id="1674" />
      </ReferenceList>
    </ExplicitFormula>
    <ExplicitFormula id="1678">
      <Equation>kcat * kcat_interaction_factor</Equation>
      <ReferenceList>
        <R alias="kcat_interaction_factor" id="1677" />
        <R alias="kcat" id="231" />
      </ReferenceList>
    </ExplicitFormula>
    <ExplicitFormula id="1680">
      <Equation>Km * Km_interaction_factor</Equation>
      <ReferenceList>
        <R alias="Km_interaction_factor" id="1679" />
        <R alias="Km" id="234" />
      </ReferenceList>
    </ExplicitFormula>
    <ExplicitFormula id="1683">
      <Equation>Volume</Equation>
      <ReferenceList>
        <R alias="Volume" id="1682" />
      </ReferenceList>
    </ExplicitFormula>
    <ExplicitFormula id="1684">
      <Equation>f_vas*HCT*V</Equation>
      <ReferenceList>
        <R alias="f_vas" id="1584" />
        <R alias="V" id="1573" />
        <R alias="HCT" id="100" />
      </ReferenceList>
    </ExplicitFormula>
    <ExplicitFormula id="1687">
      <Equation>M_0</Equation>
      <ReferenceList>
        <R alias="M_0" id="1686" />
      </ReferenceList>
    </ExplicitFormula>
    <ExplicitFormula id="1690">
      <Equation>rel_exp_out * AF * f_onto * ProteinContainerVolume</Equation>
      <ReferenceList>
        <R alias="f_onto" id="1688" />
        <R alias="rel_exp_out" id="1689" />
        <R alias="AF" id="163" />
        <R alias="ProteinContainerVolume" id="1681" />
      </ReferenceList>
    </ExplicitFormula>
    <ExplicitFormula id="1693">
      <Equation>ln(2)/tHalf</Equation>
      <ReferenceList>
        <R alias="tHalf" id="1692" />
      </ReferenceList>
    </ExplicitFormula>
    <ExplicitFormula id="1695">
      <Equation>rel_exp_norm</Equation>
      <ReferenceList>
        <R alias="rel_exp_norm" id="1694" />
      </ReferenceList>
    </ExplicitFormula>
    <ExplicitFormula id="1696">
      <Equation>rel_exp_bc_norm</Equation>
      <ReferenceList>
        <R alias="rel_exp_bc_norm" id="251" />
      </ReferenceList>
    </ExplicitFormula>
    <ExplicitFormula id="1698">
      <Equation>rel_exp_bc</Equation>
      <ReferenceList>
        <R alias="rel_exp_bc" id="254" />
      </ReferenceList>
    </ExplicitFormula>
    <ExplicitFormula id="1700">
      <Equation>V&gt;0 ? M/V : 0</Equation>
      <ReferenceList>
        <R alias="M" id="1685" />
        <R alias="V" id="1682" />
      </ReferenceList>
    </ExplicitFormula>
    <ExplicitFormula id="1701">
      <Equation>tHalf</Equation>
      <ReferenceList>
        <R alias="tHalf" id="177" />
      </ReferenceList>
    </ExplicitFormula>
    <ExplicitFormula id="1702">
      <Equation>f_onto</Equation>
      <ReferenceList>
        <R alias="f_onto" id="179" />
      </ReferenceList>
    </ExplicitFormula>
    <ExplicitFormula id="1704">
      <Equation>V&gt;0 ? M/V : 0</Equation>
      <ReferenceList>
        <R alias="M" id="1685" />
        <R alias="V" id="1682" />
      </ReferenceList>
    </ExplicitFormula>
    <ExplicitFormula id="1707">
      <Equation>M_0</Equation>
      <ReferenceList>
        <R alias="M_0" id="1706" />
      </ReferenceList>
    </ExplicitFormula>
    <ExplicitFormula id="1710">
      <Equation>rel_exp_out * AF * f_onto * ProteinContainerVolume</Equation>
      <ReferenceList>
        <R alias="f_onto" id="1708" />
        <R alias="rel_exp_out" id="1709" />
        <R alias="AF" id="188" />
        <R alias="ProteinContainerVolume" id="1681" />
      </ReferenceList>
    </ExplicitFormula>
    <ExplicitFormula id="1713">
      <Equation>ln(2)/tHalf</Equation>
      <ReferenceList>
        <R alias="tHalf" id="1712" />
      </ReferenceList>
    </ExplicitFormula>
    <ExplicitFormula id="1715">
      <Equation>rel_exp_norm</Equation>
      <ReferenceList>
        <R alias="rel_exp_norm" id="1714" />
      </ReferenceList>
    </ExplicitFormula>
    <ExplicitFormula id="1716">
      <Equation>rel_exp_bc_norm</Equation>
      <ReferenceList>
        <R alias="rel_exp_bc_norm" id="273" />
      </ReferenceList>
    </ExplicitFormula>
    <ExplicitFormula id="1718">
      <Equation>rel_exp_bc</Equation>
      <ReferenceList>
        <R alias="rel_exp_bc" id="276" />
      </ReferenceList>
    </ExplicitFormula>
    <ExplicitFormula id="1720">
      <Equation>V&gt;0 ? M/V : 0</Equation>
      <ReferenceList>
        <R alias="M" id="1705" />
        <R alias="V" id="1682" />
      </ReferenceList>
    </ExplicitFormula>
    <ExplicitFormula id="1721">
      <Equation>tHalf</Equation>
      <ReferenceList>
        <R alias="tHalf" id="202" />
      </ReferenceList>
    </ExplicitFormula>
    <ExplicitFormula id="1722">
      <Equation>f_onto</Equation>
      <ReferenceList>
        <R alias="f_onto" id="204" />
      </ReferenceList>
    </ExplicitFormula>
    <ExplicitFormula id="1724">
      <Equation>V&gt;0 ? M/V : 0</Equation>
      <ReferenceList>
        <R alias="M" id="1705" />
        <R alias="V" id="1682" />
      </ReferenceList>
    </ExplicitFormula>
    <ExplicitFormula id="1727">
      <Equation>V&gt;0 ? M/V : 0</Equation>
      <ReferenceList>
        <R alias="M" id="1725" />
        <R alias="V" id="1682" />
      </ReferenceList>
    </ExplicitFormula>
    <ExplicitFormula id="1729">
      <Equation>K_rbc/fu</Equation>
      <ReferenceList>
        <R alias="fu" id="126" />
        <R alias="K_rbc" id="288" />
      </ReferenceList>
    </ExplicitFormula>
    <ExplicitFormula id="1731">
      <Equation>V&gt;0 ? M/V : 0</Equation>
      <ReferenceList>
        <R alias="M" id="1725" />
        <R alias="V" id="1682" />
      </ReferenceList>
    </ExplicitFormula>
    <ExplicitFormula id="1734">
      <Equation>V&gt;0 ? M/V : 0</Equation>
      <ReferenceList>
        <R alias="M" id="1732" />
        <R alias="V" id="1682" />
      </ReferenceList>
    </ExplicitFormula>
    <ExplicitFormula id="1736">
      <Equation>K_rbc/fu</Equation>
      <ReferenceList>
        <R alias="fu" id="145" />
        <R alias="K_rbc" id="296" />
      </ReferenceList>
    </ExplicitFormula>
    <ExplicitFormula id="1738">
      <Equation>V&gt;0 ? M/V : 0</Equation>
      <ReferenceList>
        <R alias="M" id="1732" />
        <R alias="V" id="1682" />
      </ReferenceList>
    </ExplicitFormula>
    <ExplicitFormula id="1741">
      <Equation>-(CP * kcat * V * K_water * C / (Km + K_water * C))</Equation>
      <ReferenceList>
        <R alias="V" id="1682" />
        <R alias="CP" id="1719" />
        <R alias="C" id="1726" />
        <R alias="K_water" id="1728" />
        <R alias="kcat" id="1739" />
        <R alias="Km" id="1740" />
      </ReferenceList>
    </ExplicitFormula>
    <ExplicitFormula id="1742">
      <Equation>CP * kcat * V * K_water * C / (Km + K_water * C)</Equation>
      <ReferenceList>
        <R alias="V" id="1682" />
        <R alias="CP" id="1719" />
        <R alias="C" id="1726" />
        <R alias="K_water" id="1728" />
        <R alias="kcat" id="1739" />
        <R alias="Km" id="1740" />
      </ReferenceList>
    </ExplicitFormula>
    <ExplicitFormula id="1744">
      <Equation>kcat * kcat_interaction_factor</Equation>
      <ReferenceList>
        <R alias="kcat_interaction_factor" id="1743" />
        <R alias="kcat" id="231" />
      </ReferenceList>
    </ExplicitFormula>
    <ExplicitFormula id="1746">
      <Equation>Km * Km_interaction_factor</Equation>
      <ReferenceList>
        <R alias="Km_interaction_factor" id="1745" />
        <R alias="Km" id="234" />
      </ReferenceList>
    </ExplicitFormula>
    <ExplicitFormula id="1749">
      <Equation>Volume</Equation>
      <ReferenceList>
        <R alias="Volume" id="1748" />
      </ReferenceList>
    </ExplicitFormula>
    <ExplicitFormula id="1750">
      <Equation>f_int*V</Equation>
      <ReferenceList>
        <R alias="f_int" id="1583" />
        <R alias="V" id="1573" />
      </ReferenceList>
    </ExplicitFormula>
    <ExplicitFormula id="1752">
      <Equation>pH_int</Equation>
      <ReferenceList>
        <R alias="pH_int" id="76" />
      </ReferenceList>
    </ExplicitFormula>
    <ExplicitFormula id="1755">
      <Equation>V&gt;0 ? M/V : 0</Equation>
      <ReferenceList>
        <R alias="M" id="1753" />
        <R alias="V" id="1748" />
      </ReferenceList>
    </ExplicitFormula>
    <ExplicitFormula id="1758">
      <Equation>K_water_int</Equation>
      <ReferenceList>
        <R alias="K_water_int" id="1757" />
      </ReferenceList>
    </ExplicitFormula>
    <ExplicitFormula id="1760">
      <Equation>V&gt;0 ? M/V : 0</Equation>
      <ReferenceList>
        <R alias="M" id="1753" />
        <R alias="V" id="1748" />
      </ReferenceList>
    </ExplicitFormula>
    <ExplicitFormula id="1763">
      <Equation>V&gt;0 ? M/V : 0</Equation>
      <ReferenceList>
        <R alias="M" id="1761" />
        <R alias="V" id="1748" />
      </ReferenceList>
    </ExplicitFormula>
    <ExplicitFormula id="1766">
      <Equation>K_water_int</Equation>
      <ReferenceList>
        <R alias="K_water_int" id="1765" />
      </ReferenceList>
    </ExplicitFormula>
    <ExplicitFormula id="1768">
      <Equation>V&gt;0 ? M/V : 0</Equation>
      <ReferenceList>
        <R alias="M" id="1761" />
        <R alias="V" id="1748" />
      </ReferenceList>
    </ExplicitFormula>
    <ExplicitFormula id="1770">
      <Equation>Volume</Equation>
      <ReferenceList>
        <R alias="Volume" id="1573" />
      </ReferenceList>
    </ExplicitFormula>
    <ExplicitFormula id="1772">
      <Equation>f_cell*V</Equation>
      <ReferenceList>
        <R alias="f_cell" id="1582" />
        <R alias="V" id="1573" />
      </ReferenceList>
    </ExplicitFormula>
    <ExplicitFormula id="1776">
      <Equation>M_0</Equation>
      <ReferenceList>
        <R alias="M_0" id="1775" />
      </ReferenceList>
    </ExplicitFormula>
    <ExplicitFormula id="1779">
      <Equation>rel_exp_out * AF * f_onto * ProteinContainerVolume</Equation>
      <ReferenceList>
        <R alias="f_onto" id="1777" />
        <R alias="rel_exp_out" id="1778" />
        <R alias="AF" id="163" />
        <R alias="ProteinContainerVolume" id="1769" />
      </ReferenceList>
    </ExplicitFormula>
    <ExplicitFormula id="1782">
      <Equation>ln(2)/tHalf</Equation>
      <ReferenceList>
        <R alias="tHalf" id="1781" />
      </ReferenceList>
    </ExplicitFormula>
    <ExplicitFormula id="1784">
      <Equation>rel_exp_norm</Equation>
      <ReferenceList>
        <R alias="rel_exp_norm" id="1783" />
      </ReferenceList>
    </ExplicitFormula>
    <ExplicitFormula id="1787">
      <Equation>V&gt;0 ? M/V : 0</Equation>
      <ReferenceList>
        <R alias="M" id="1774" />
        <R alias="V" id="1771" />
      </ReferenceList>
    </ExplicitFormula>
    <ExplicitFormula id="1788">
      <Equation>f_onto</Equation>
      <ReferenceList>
        <R alias="f_onto" id="179" />
      </ReferenceList>
    </ExplicitFormula>
    <ExplicitFormula id="1789">
      <Equation>tHalf</Equation>
      <ReferenceList>
        <R alias="tHalf" id="177" />
      </ReferenceList>
    </ExplicitFormula>
    <ExplicitFormula id="1791">
      <Equation>V&gt;0 ? M/V : 0</Equation>
      <ReferenceList>
        <R alias="M" id="1774" />
        <R alias="V" id="1771" />
      </ReferenceList>
    </ExplicitFormula>
    <ExplicitFormula id="1794">
      <Equation>M_0</Equation>
      <ReferenceList>
        <R alias="M_0" id="1793" />
      </ReferenceList>
    </ExplicitFormula>
    <ExplicitFormula id="1797">
      <Equation>rel_exp_out * AF * f_onto * ProteinContainerVolume</Equation>
      <ReferenceList>
        <R alias="f_onto" id="1795" />
        <R alias="rel_exp_out" id="1796" />
        <R alias="AF" id="188" />
        <R alias="ProteinContainerVolume" id="1769" />
      </ReferenceList>
    </ExplicitFormula>
    <ExplicitFormula id="1800">
      <Equation>ln(2)/tHalf</Equation>
      <ReferenceList>
        <R alias="tHalf" id="1799" />
      </ReferenceList>
    </ExplicitFormula>
    <ExplicitFormula id="1802">
      <Equation>rel_exp_norm</Equation>
      <ReferenceList>
        <R alias="rel_exp_norm" id="1801" />
      </ReferenceList>
    </ExplicitFormula>
    <ExplicitFormula id="1805">
      <Equation>V&gt;0 ? M/V : 0</Equation>
      <ReferenceList>
        <R alias="M" id="1792" />
        <R alias="V" id="1771" />
      </ReferenceList>
    </ExplicitFormula>
    <ExplicitFormula id="1806">
      <Equation>f_onto</Equation>
      <ReferenceList>
        <R alias="f_onto" id="204" />
      </ReferenceList>
    </ExplicitFormula>
    <ExplicitFormula id="1807">
      <Equation>tHalf</Equation>
      <ReferenceList>
        <R alias="tHalf" id="202" />
      </ReferenceList>
    </ExplicitFormula>
    <ExplicitFormula id="1809">
      <Equation>V&gt;0 ? M/V : 0</Equation>
      <ReferenceList>
        <R alias="M" id="1792" />
        <R alias="V" id="1771" />
      </ReferenceList>
    </ExplicitFormula>
    <ExplicitFormula id="1812">
      <Equation>V&gt;0 ? M/V : 0</Equation>
      <ReferenceList>
        <R alias="M" id="1810" />
        <R alias="V" id="1771" />
      </ReferenceList>
    </ExplicitFormula>
    <ExplicitFormula id="1815">
      <Equation>K_water_cell</Equation>
      <ReferenceList>
        <R alias="K_water_cell" id="1814" />
      </ReferenceList>
    </ExplicitFormula>
    <ExplicitFormula id="1817">
      <Equation>V&gt;0 ? M/V : 0</Equation>
      <ReferenceList>
        <R alias="M" id="1810" />
        <R alias="V" id="1771" />
      </ReferenceList>
    </ExplicitFormula>
    <ExplicitFormula id="1820">
      <Equation>V&gt;0 ? M/V : 0</Equation>
      <ReferenceList>
        <R alias="M" id="1818" />
        <R alias="V" id="1771" />
      </ReferenceList>
    </ExplicitFormula>
    <ExplicitFormula id="1823">
      <Equation>K_water_cell</Equation>
      <ReferenceList>
        <R alias="K_water_cell" id="1822" />
      </ReferenceList>
    </ExplicitFormula>
    <ExplicitFormula id="1825">
      <Equation>V&gt;0 ? M/V : 0</Equation>
      <ReferenceList>
        <R alias="M" id="1818" />
        <R alias="V" id="1771" />
      </ReferenceList>
    </ExplicitFormula>
    <ExplicitFormula id="1828">
      <Equation>-(CP * kcat * V * K_water * C / (Km + K_water * C))</Equation>
      <ReferenceList>
        <R alias="V" id="1771" />
        <R alias="CP" id="1804" />
        <R alias="C" id="1811" />
        <R alias="K_water" id="1813" />
        <R alias="kcat" id="1826" />
        <R alias="Km" id="1827" />
      </ReferenceList>
    </ExplicitFormula>
    <ExplicitFormula id="1829">
      <Equation>CP * kcat * V * K_water * C / (Km + K_water * C)</Equation>
      <ReferenceList>
        <R alias="V" id="1771" />
        <R alias="CP" id="1804" />
        <R alias="C" id="1811" />
        <R alias="K_water" id="1813" />
        <R alias="kcat" id="1826" />
        <R alias="Km" id="1827" />
      </ReferenceList>
    </ExplicitFormula>
    <ExplicitFormula id="1831">
      <Equation>kcat * kcat_interaction_factor</Equation>
      <ReferenceList>
        <R alias="kcat_interaction_factor" id="1830" />
        <R alias="kcat" id="231" />
      </ReferenceList>
    </ExplicitFormula>
    <ExplicitFormula id="1833">
      <Equation>Km * Km_interaction_factor</Equation>
      <ReferenceList>
        <R alias="Km_interaction_factor" id="1832" />
        <R alias="Km" id="234" />
      </ReferenceList>
    </ExplicitFormula>
    <ExplicitFormula id="1835">
      <Equation>C_int * K_water_int</Equation>
      <ReferenceList>
        <R alias="C_int" id="1754" />
        <R alias="K_water_int" id="1756" />
      </ReferenceList>
    </ExplicitFormula>
    <ExplicitFormula id="1837">
      <Equation>C_cell * K_water_cell</Equation>
      <ReferenceList>
        <R alias="C_cell" id="1811" />
        <R alias="K_water_cell" id="1813" />
      </ReferenceList>
    </ExplicitFormula>
    <ExplicitFormula id="1839">
      <Equation>(f_int*C_int+f_cell*C_cell)/(f_int+f_cell)</Equation>
      <ReferenceList>
        <R alias="f_int" id="1583" />
        <R alias="f_cell" id="1582" />
        <R alias="C_cell" id="1811" />
        <R alias="C_int" id="1754" />
      </ReferenceList>
    </ExplicitFormula>
    <ExplicitFormula id="1841">
      <Equation>C_int * K_water_int</Equation>
      <ReferenceList>
        <R alias="C_int" id="1762" />
        <R alias="K_water_int" id="1764" />
      </ReferenceList>
    </ExplicitFormula>
    <ExplicitFormula id="1843">
      <Equation>C_cell * K_water_cell</Equation>
      <ReferenceList>
        <R alias="C_cell" id="1819" />
        <R alias="K_water_cell" id="1821" />
      </ReferenceList>
    </ExplicitFormula>
    <ExplicitFormula id="1845">
      <Equation>(f_int*C_int+f_cell*C_cell)/(f_int+f_cell)</Equation>
      <ReferenceList>
        <R alias="f_int" id="1583" />
        <R alias="f_cell" id="1582" />
        <R alias="C_cell" id="1819" />
        <R alias="C_int" id="1762" />
      </ReferenceList>
    </ExplicitFormula>
    <ExplicitFormula id="1848">
      <Equation>Volume * Density</Equation>
      <ReferenceList>
        <R alias="Density" id="1846" />
        <R alias="Volume" id="1847" />
      </ReferenceList>
    </ExplicitFormula>
    <ExplicitFormula id="1851">
      <Equation>SA_pls_int*d_endo</Equation>
      <ReferenceList>
        <R alias="d_endo" id="79" />
        <R alias="SA_pls_int" id="1850" />
      </ReferenceList>
    </ExplicitFormula>
    <ExplicitFormula id="1853">
      <Equation>0.0000000649*(BW/0.02)^0.75</Equation>
      <ReferenceList>
        <R alias="BW" id="39" />
      </ReferenceList>
    </ExplicitFormula>
    <ExplicitFormula id="1855">
      <Equation>0.00000021*BW/0.02</Equation>
      <ReferenceList>
        <R alias="BW" id="39" />
      </ReferenceList>
    </ExplicitFormula>
    <ExplicitFormula id="1859">
      <Equation>1 - f_int - f_vas</Equation>
      <ReferenceList>
        <R alias="f_int" id="1857" />
        <R alias="f_vas" id="1858" />
      </ReferenceList>
    </ExplicitFormula>
    <ExplicitFormula id="1866">
      <Equation>(PMA^Hill/(TM50^Hill+PMA^Hill)*(1-GFR_premat)+GFR_premat) * GFR_mat / V_kid_std</Equation>
      <ReferenceList>
        <R alias="PMA" id="59" />
        <R alias="GFR_premat" id="1861" />
        <R alias="GFR_mat" id="1862" />
        <R alias="Hill" id="1863" />
        <R alias="TM50" id="1864" />
        <R alias="V_kid_std" id="1865" />
      </ReferenceList>
    </ExplicitFormula>
    <ExplicitFormula id="1869">
      <Equation>Qspec * Weight</Equation>
      <ReferenceList>
        <R alias="Qspec" id="1868" />
        <R alias="Weight" id="46" />
      </ReferenceList>
    </ExplicitFormula>
    <ExplicitFormula id="1895">
      <Equation>0.470432094479994</Equation>
    </ExplicitFormula>
    <ExplicitFormula id="1896">
      <Equation>15</Equation>
    </ExplicitFormula>
    <ExplicitFormula id="1897">
      <Equation>0.11704</Equation>
    </ExplicitFormula>
    <ExplicitFormula id="1898">
      <Equation>44.4</Equation>
    </ExplicitFormula>
    <ExplicitFormula id="1899">
      <Equation>2.865741656375</Equation>
    </ExplicitFormula>
    <ExplicitFormula id="1901">
      <Equation>Volume</Equation>
      <ReferenceList>
        <R alias="Volume" id="14" />
      </ReferenceList>
    </ExplicitFormula>
    <ExplicitFormula id="1902">
      <Equation>f_vas*(1-HCT)*V_org</Equation>
      <ReferenceList>
        <R alias="f_vas" id="1858" />
        <R alias="V_org" id="1847" />
        <R alias="HCT" id="100" />
      </ReferenceList>
    </ExplicitFormula>
    <ExplicitFormula id="1905">
      <Equation>M_0</Equation>
      <ReferenceList>
        <R alias="M_0" id="1904" />
      </ReferenceList>
    </ExplicitFormula>
    <ExplicitFormula id="1908">
      <Equation>rel_exp_out * AF * f_onto * ProteinContainerVolume</Equation>
      <ReferenceList>
        <R alias="f_onto" id="1906" />
        <R alias="rel_exp_out" id="1907" />
        <R alias="AF" id="163" />
        <R alias="ProteinContainerVolume" id="1900" />
      </ReferenceList>
    </ExplicitFormula>
    <ExplicitFormula id="1911">
      <Equation>ln(2)/tHalf</Equation>
      <ReferenceList>
        <R alias="tHalf" id="1910" />
      </ReferenceList>
    </ExplicitFormula>
    <ExplicitFormula id="1913">
      <Equation>rel_exp_norm</Equation>
      <ReferenceList>
        <R alias="rel_exp_norm" id="1912" />
      </ReferenceList>
    </ExplicitFormula>
    <ExplicitFormula id="1914">
      <Equation>rel_exp_pls_norm</Equation>
      <ReferenceList>
        <R alias="rel_exp_pls_norm" id="170" />
      </ReferenceList>
    </ExplicitFormula>
    <ExplicitFormula id="1916">
      <Equation>rel_exp_pls</Equation>
      <ReferenceList>
        <R alias="rel_exp_pls" id="173" />
      </ReferenceList>
    </ExplicitFormula>
    <ExplicitFormula id="1918">
      <Equation>V&gt;0 ? M/V : 0</Equation>
      <ReferenceList>
        <R alias="M" id="1903" />
        <R alias="V" id="14" />
      </ReferenceList>
    </ExplicitFormula>
    <ExplicitFormula id="1919">
      <Equation>tHalf</Equation>
      <ReferenceList>
        <R alias="tHalf" id="177" />
      </ReferenceList>
    </ExplicitFormula>
    <ExplicitFormula id="1920">
      <Equation>f_onto</Equation>
      <ReferenceList>
        <R alias="f_onto" id="179" />
      </ReferenceList>
    </ExplicitFormula>
    <ExplicitFormula id="1922">
      <Equation>V&gt;0 ? M/V : 0</Equation>
      <ReferenceList>
        <R alias="M" id="1903" />
        <R alias="V" id="14" />
      </ReferenceList>
    </ExplicitFormula>
    <ExplicitFormula id="1925">
      <Equation>M_0</Equation>
      <ReferenceList>
        <R alias="M_0" id="1924" />
      </ReferenceList>
    </ExplicitFormula>
    <ExplicitFormula id="1928">
      <Equation>rel_exp_out * AF * f_onto * ProteinContainerVolume</Equation>
      <ReferenceList>
        <R alias="f_onto" id="1926" />
        <R alias="rel_exp_out" id="1927" />
        <R alias="AF" id="188" />
        <R alias="ProteinContainerVolume" id="1900" />
      </ReferenceList>
    </ExplicitFormula>
    <ExplicitFormula id="1931">
      <Equation>ln(2)/tHalf</Equation>
      <ReferenceList>
        <R alias="tHalf" id="1930" />
      </ReferenceList>
    </ExplicitFormula>
    <ExplicitFormula id="1933">
      <Equation>rel_exp_norm</Equation>
      <ReferenceList>
        <R alias="rel_exp_norm" id="1932" />
      </ReferenceList>
    </ExplicitFormula>
    <ExplicitFormula id="1934">
      <Equation>rel_exp_pls_norm</Equation>
      <ReferenceList>
        <R alias="rel_exp_pls_norm" id="195" />
      </ReferenceList>
    </ExplicitFormula>
    <ExplicitFormula id="1936">
      <Equation>rel_exp_pls</Equation>
      <ReferenceList>
        <R alias="rel_exp_pls" id="198" />
      </ReferenceList>
    </ExplicitFormula>
    <ExplicitFormula id="1938">
      <Equation>V&gt;0 ? M/V : 0</Equation>
      <ReferenceList>
        <R alias="M" id="1923" />
        <R alias="V" id="14" />
      </ReferenceList>
    </ExplicitFormula>
    <ExplicitFormula id="1939">
      <Equation>tHalf</Equation>
      <ReferenceList>
        <R alias="tHalf" id="202" />
      </ReferenceList>
    </ExplicitFormula>
    <ExplicitFormula id="1940">
      <Equation>f_onto</Equation>
      <ReferenceList>
        <R alias="f_onto" id="204" />
      </ReferenceList>
    </ExplicitFormula>
    <ExplicitFormula id="1942">
      <Equation>V&gt;0 ? M/V : 0</Equation>
      <ReferenceList>
        <R alias="M" id="1923" />
        <R alias="V" id="14" />
      </ReferenceList>
    </ExplicitFormula>
    <ExplicitFormula id="1945">
      <Equation>V&gt;0 ? M/V : 0</Equation>
      <ReferenceList>
        <R alias="M" id="1943" />
        <R alias="V" id="14" />
      </ReferenceList>
    </ExplicitFormula>
    <ExplicitFormula id="1947">
      <Equation>fu</Equation>
      <ReferenceList>
        <R alias="fu" id="126" />
      </ReferenceList>
    </ExplicitFormula>
    <ExplicitFormula id="1949">
      <Equation>V&gt;0 ? M/V : 0</Equation>
      <ReferenceList>
        <R alias="M" id="1943" />
        <R alias="V" id="14" />
      </ReferenceList>
    </ExplicitFormula>
    <ExplicitFormula id="1952">
      <Equation>V&gt;0 ? M/V : 0</Equation>
      <ReferenceList>
        <R alias="M" id="1950" />
        <R alias="V" id="14" />
      </ReferenceList>
    </ExplicitFormula>
    <ExplicitFormula id="1954">
      <Equation>fu</Equation>
      <ReferenceList>
        <R alias="fu" id="145" />
      </ReferenceList>
    </ExplicitFormula>
    <ExplicitFormula id="1956">
      <Equation>V&gt;0 ? M/V : 0</Equation>
      <ReferenceList>
        <R alias="M" id="1950" />
        <R alias="V" id="14" />
      </ReferenceList>
    </ExplicitFormula>
    <ExplicitFormula id="1959">
      <Equation>-(CP * kcat * V * K_water * C / (Km + K_water * C))</Equation>
      <ReferenceList>
        <R alias="V" id="14" />
        <R alias="CP" id="1937" />
        <R alias="C" id="1944" />
        <R alias="K_water" id="1946" />
        <R alias="kcat" id="1957" />
        <R alias="Km" id="1958" />
      </ReferenceList>
    </ExplicitFormula>
    <ExplicitFormula id="1960">
      <Equation>CP * kcat * V * K_water * C / (Km + K_water * C)</Equation>
      <ReferenceList>
        <R alias="V" id="14" />
        <R alias="CP" id="1937" />
        <R alias="C" id="1944" />
        <R alias="K_water" id="1946" />
        <R alias="kcat" id="1957" />
        <R alias="Km" id="1958" />
      </ReferenceList>
    </ExplicitFormula>
    <ExplicitFormula id="1962">
      <Equation>kcat * kcat_interaction_factor</Equation>
      <ReferenceList>
        <R alias="kcat_interaction_factor" id="1961" />
        <R alias="kcat" id="231" />
      </ReferenceList>
    </ExplicitFormula>
    <ExplicitFormula id="1964">
      <Equation>Km * Km_interaction_factor</Equation>
      <ReferenceList>
        <R alias="Km_interaction_factor" id="1963" />
        <R alias="Km" id="234" />
      </ReferenceList>
    </ExplicitFormula>
    <ExplicitFormula id="1967">
      <Equation>Volume</Equation>
      <ReferenceList>
        <R alias="Volume" id="1966" />
      </ReferenceList>
    </ExplicitFormula>
    <ExplicitFormula id="1968">
      <Equation>f_vas*HCT*V</Equation>
      <ReferenceList>
        <R alias="f_vas" id="1858" />
        <R alias="V" id="1847" />
        <R alias="HCT" id="100" />
      </ReferenceList>
    </ExplicitFormula>
    <ExplicitFormula id="1971">
      <Equation>M_0</Equation>
      <ReferenceList>
        <R alias="M_0" id="1970" />
      </ReferenceList>
    </ExplicitFormula>
    <ExplicitFormula id="1974">
      <Equation>rel_exp_out * AF * f_onto * ProteinContainerVolume</Equation>
      <ReferenceList>
        <R alias="f_onto" id="1972" />
        <R alias="rel_exp_out" id="1973" />
        <R alias="AF" id="163" />
        <R alias="ProteinContainerVolume" id="1965" />
      </ReferenceList>
    </ExplicitFormula>
    <ExplicitFormula id="1977">
      <Equation>ln(2)/tHalf</Equation>
      <ReferenceList>
        <R alias="tHalf" id="1976" />
      </ReferenceList>
    </ExplicitFormula>
    <ExplicitFormula id="1979">
      <Equation>rel_exp_norm</Equation>
      <ReferenceList>
        <R alias="rel_exp_norm" id="1978" />
      </ReferenceList>
    </ExplicitFormula>
    <ExplicitFormula id="1980">
      <Equation>rel_exp_bc_norm</Equation>
      <ReferenceList>
        <R alias="rel_exp_bc_norm" id="251" />
      </ReferenceList>
    </ExplicitFormula>
    <ExplicitFormula id="1982">
      <Equation>rel_exp_bc</Equation>
      <ReferenceList>
        <R alias="rel_exp_bc" id="254" />
      </ReferenceList>
    </ExplicitFormula>
    <ExplicitFormula id="1984">
      <Equation>V&gt;0 ? M/V : 0</Equation>
      <ReferenceList>
        <R alias="M" id="1969" />
        <R alias="V" id="1966" />
      </ReferenceList>
    </ExplicitFormula>
    <ExplicitFormula id="1985">
      <Equation>f_onto</Equation>
      <ReferenceList>
        <R alias="f_onto" id="179" />
      </ReferenceList>
    </ExplicitFormula>
    <ExplicitFormula id="1986">
      <Equation>tHalf</Equation>
      <ReferenceList>
        <R alias="tHalf" id="177" />
      </ReferenceList>
    </ExplicitFormula>
    <ExplicitFormula id="1988">
      <Equation>V&gt;0 ? M/V : 0</Equation>
      <ReferenceList>
        <R alias="M" id="1969" />
        <R alias="V" id="1966" />
      </ReferenceList>
    </ExplicitFormula>
    <ExplicitFormula id="1991">
      <Equation>M_0</Equation>
      <ReferenceList>
        <R alias="M_0" id="1990" />
      </ReferenceList>
    </ExplicitFormula>
    <ExplicitFormula id="1994">
      <Equation>rel_exp_out * AF * f_onto * ProteinContainerVolume</Equation>
      <ReferenceList>
        <R alias="f_onto" id="1992" />
        <R alias="rel_exp_out" id="1993" />
        <R alias="AF" id="188" />
        <R alias="ProteinContainerVolume" id="1965" />
      </ReferenceList>
    </ExplicitFormula>
    <ExplicitFormula id="1997">
      <Equation>ln(2)/tHalf</Equation>
      <ReferenceList>
        <R alias="tHalf" id="1996" />
      </ReferenceList>
    </ExplicitFormula>
    <ExplicitFormula id="1999">
      <Equation>rel_exp_norm</Equation>
      <ReferenceList>
        <R alias="rel_exp_norm" id="1998" />
      </ReferenceList>
    </ExplicitFormula>
    <ExplicitFormula id="2000">
      <Equation>rel_exp_bc_norm</Equation>
      <ReferenceList>
        <R alias="rel_exp_bc_norm" id="273" />
      </ReferenceList>
    </ExplicitFormula>
    <ExplicitFormula id="2002">
      <Equation>rel_exp_bc</Equation>
      <ReferenceList>
        <R alias="rel_exp_bc" id="276" />
      </ReferenceList>
    </ExplicitFormula>
    <ExplicitFormula id="2004">
      <Equation>V&gt;0 ? M/V : 0</Equation>
      <ReferenceList>
        <R alias="M" id="1989" />
        <R alias="V" id="1966" />
      </ReferenceList>
    </ExplicitFormula>
    <ExplicitFormula id="2005">
      <Equation>f_onto</Equation>
      <ReferenceList>
        <R alias="f_onto" id="204" />
      </ReferenceList>
    </ExplicitFormula>
    <ExplicitFormula id="2006">
      <Equation>tHalf</Equation>
      <ReferenceList>
        <R alias="tHalf" id="202" />
      </ReferenceList>
    </ExplicitFormula>
    <ExplicitFormula id="2008">
      <Equation>V&gt;0 ? M/V : 0</Equation>
      <ReferenceList>
        <R alias="M" id="1989" />
        <R alias="V" id="1966" />
      </ReferenceList>
    </ExplicitFormula>
    <ExplicitFormula id="2011">
      <Equation>V&gt;0 ? M/V : 0</Equation>
      <ReferenceList>
        <R alias="M" id="2009" />
        <R alias="V" id="1966" />
      </ReferenceList>
    </ExplicitFormula>
    <ExplicitFormula id="2013">
      <Equation>K_rbc/fu</Equation>
      <ReferenceList>
        <R alias="fu" id="126" />
        <R alias="K_rbc" id="288" />
      </ReferenceList>
    </ExplicitFormula>
    <ExplicitFormula id="2015">
      <Equation>V&gt;0 ? M/V : 0</Equation>
      <ReferenceList>
        <R alias="M" id="2009" />
        <R alias="V" id="1966" />
      </ReferenceList>
    </ExplicitFormula>
    <ExplicitFormula id="2018">
      <Equation>V&gt;0 ? M/V : 0</Equation>
      <ReferenceList>
        <R alias="M" id="2016" />
        <R alias="V" id="1966" />
      </ReferenceList>
    </ExplicitFormula>
    <ExplicitFormula id="2020">
      <Equation>K_rbc/fu</Equation>
      <ReferenceList>
        <R alias="fu" id="145" />
        <R alias="K_rbc" id="296" />
      </ReferenceList>
    </ExplicitFormula>
    <ExplicitFormula id="2022">
      <Equation>V&gt;0 ? M/V : 0</Equation>
      <ReferenceList>
        <R alias="M" id="2016" />
        <R alias="V" id="1966" />
      </ReferenceList>
    </ExplicitFormula>
    <ExplicitFormula id="2025">
      <Equation>-(CP * kcat * V * K_water * C / (Km + K_water * C))</Equation>
      <ReferenceList>
        <R alias="V" id="1966" />
        <R alias="CP" id="2003" />
        <R alias="C" id="2010" />
        <R alias="K_water" id="2012" />
        <R alias="kcat" id="2023" />
        <R alias="Km" id="2024" />
      </ReferenceList>
    </ExplicitFormula>
    <ExplicitFormula id="2026">
      <Equation>CP * kcat * V * K_water * C / (Km + K_water * C)</Equation>
      <ReferenceList>
        <R alias="V" id="1966" />
        <R alias="CP" id="2003" />
        <R alias="C" id="2010" />
        <R alias="K_water" id="2012" />
        <R alias="kcat" id="2023" />
        <R alias="Km" id="2024" />
      </ReferenceList>
    </ExplicitFormula>
    <ExplicitFormula id="2028">
      <Equation>kcat * kcat_interaction_factor</Equation>
      <ReferenceList>
        <R alias="kcat_interaction_factor" id="2027" />
        <R alias="kcat" id="231" />
      </ReferenceList>
    </ExplicitFormula>
    <ExplicitFormula id="2030">
      <Equation>Km * Km_interaction_factor</Equation>
      <ReferenceList>
        <R alias="Km_interaction_factor" id="2029" />
        <R alias="Km" id="234" />
      </ReferenceList>
    </ExplicitFormula>
    <ExplicitFormula id="2033">
      <Equation>Volume</Equation>
      <ReferenceList>
        <R alias="Volume" id="2032" />
      </ReferenceList>
    </ExplicitFormula>
    <ExplicitFormula id="2034">
      <Equation>f_int*V</Equation>
      <ReferenceList>
        <R alias="f_int" id="1857" />
        <R alias="V" id="1847" />
      </ReferenceList>
    </ExplicitFormula>
    <ExplicitFormula id="2036">
      <Equation>pH_int</Equation>
      <ReferenceList>
        <R alias="pH_int" id="76" />
      </ReferenceList>
    </ExplicitFormula>
    <ExplicitFormula id="2039">
      <Equation>V&gt;0 ? M/V : 0</Equation>
      <ReferenceList>
        <R alias="M" id="2037" />
        <R alias="V" id="2032" />
      </ReferenceList>
    </ExplicitFormula>
    <ExplicitFormula id="2042">
      <Equation>K_water_int</Equation>
      <ReferenceList>
        <R alias="K_water_int" id="2041" />
      </ReferenceList>
    </ExplicitFormula>
    <ExplicitFormula id="2044">
      <Equation>V&gt;0 ? M/V : 0</Equation>
      <ReferenceList>
        <R alias="M" id="2037" />
        <R alias="V" id="2032" />
      </ReferenceList>
    </ExplicitFormula>
    <ExplicitFormula id="2047">
      <Equation>V&gt;0 ? M/V : 0</Equation>
      <ReferenceList>
        <R alias="M" id="2045" />
        <R alias="V" id="2032" />
      </ReferenceList>
    </ExplicitFormula>
    <ExplicitFormula id="2050">
      <Equation>K_water_int</Equation>
      <ReferenceList>
        <R alias="K_water_int" id="2049" />
      </ReferenceList>
    </ExplicitFormula>
    <ExplicitFormula id="2052">
      <Equation>V&gt;0 ? M/V : 0</Equation>
      <ReferenceList>
        <R alias="M" id="2045" />
        <R alias="V" id="2032" />
      </ReferenceList>
    </ExplicitFormula>
    <ExplicitFormula id="2054">
      <Equation>Volume</Equation>
      <ReferenceList>
        <R alias="Volume" id="1847" />
      </ReferenceList>
    </ExplicitFormula>
    <ExplicitFormula id="2056">
      <Equation>f_cell*V</Equation>
      <ReferenceList>
        <R alias="f_cell" id="1856" />
        <R alias="V" id="1847" />
      </ReferenceList>
    </ExplicitFormula>
    <ExplicitFormula id="2060">
      <Equation>M_0</Equation>
      <ReferenceList>
        <R alias="M_0" id="2059" />
      </ReferenceList>
    </ExplicitFormula>
    <ExplicitFormula id="2063">
      <Equation>rel_exp_out * AF * f_onto * ProteinContainerVolume</Equation>
      <ReferenceList>
        <R alias="f_onto" id="2061" />
        <R alias="rel_exp_out" id="2062" />
        <R alias="AF" id="163" />
        <R alias="ProteinContainerVolume" id="2053" />
      </ReferenceList>
    </ExplicitFormula>
    <ExplicitFormula id="2066">
      <Equation>ln(2)/tHalf</Equation>
      <ReferenceList>
        <R alias="tHalf" id="2065" />
      </ReferenceList>
    </ExplicitFormula>
    <ExplicitFormula id="2068">
      <Equation>rel_exp_norm</Equation>
      <ReferenceList>
        <R alias="rel_exp_norm" id="2067" />
      </ReferenceList>
    </ExplicitFormula>
    <ExplicitFormula id="2071">
      <Equation>V&gt;0 ? M/V : 0</Equation>
      <ReferenceList>
        <R alias="M" id="2058" />
        <R alias="V" id="2055" />
      </ReferenceList>
    </ExplicitFormula>
    <ExplicitFormula id="2072">
      <Equation>f_onto</Equation>
      <ReferenceList>
        <R alias="f_onto" id="179" />
      </ReferenceList>
    </ExplicitFormula>
    <ExplicitFormula id="2073">
      <Equation>tHalf</Equation>
      <ReferenceList>
        <R alias="tHalf" id="177" />
      </ReferenceList>
    </ExplicitFormula>
    <ExplicitFormula id="2075">
      <Equation>V&gt;0 ? M/V : 0</Equation>
      <ReferenceList>
        <R alias="M" id="2058" />
        <R alias="V" id="2055" />
      </ReferenceList>
    </ExplicitFormula>
    <ExplicitFormula id="2078">
      <Equation>M_0</Equation>
      <ReferenceList>
        <R alias="M_0" id="2077" />
      </ReferenceList>
    </ExplicitFormula>
    <ExplicitFormula id="2081">
      <Equation>rel_exp_out * AF * f_onto * ProteinContainerVolume</Equation>
      <ReferenceList>
        <R alias="f_onto" id="2079" />
        <R alias="rel_exp_out" id="2080" />
        <R alias="AF" id="188" />
        <R alias="ProteinContainerVolume" id="2053" />
      </ReferenceList>
    </ExplicitFormula>
    <ExplicitFormula id="2084">
      <Equation>ln(2)/tHalf</Equation>
      <ReferenceList>
        <R alias="tHalf" id="2083" />
      </ReferenceList>
    </ExplicitFormula>
    <ExplicitFormula id="2086">
      <Equation>rel_exp_norm</Equation>
      <ReferenceList>
        <R alias="rel_exp_norm" id="2085" />
      </ReferenceList>
    </ExplicitFormula>
    <ExplicitFormula id="2089">
      <Equation>V&gt;0 ? M/V : 0</Equation>
      <ReferenceList>
        <R alias="M" id="2076" />
        <R alias="V" id="2055" />
      </ReferenceList>
    </ExplicitFormula>
    <ExplicitFormula id="2090">
      <Equation>f_onto</Equation>
      <ReferenceList>
        <R alias="f_onto" id="204" />
      </ReferenceList>
    </ExplicitFormula>
    <ExplicitFormula id="2091">
      <Equation>tHalf</Equation>
      <ReferenceList>
        <R alias="tHalf" id="202" />
      </ReferenceList>
    </ExplicitFormula>
    <ExplicitFormula id="2093">
      <Equation>V&gt;0 ? M/V : 0</Equation>
      <ReferenceList>
        <R alias="M" id="2076" />
        <R alias="V" id="2055" />
      </ReferenceList>
    </ExplicitFormula>
    <ExplicitFormula id="2096">
      <Equation>V&gt;0 ? M/V : 0</Equation>
      <ReferenceList>
        <R alias="M" id="2094" />
        <R alias="V" id="2055" />
      </ReferenceList>
    </ExplicitFormula>
    <ExplicitFormula id="2099">
      <Equation>K_water_cell</Equation>
      <ReferenceList>
        <R alias="K_water_cell" id="2098" />
      </ReferenceList>
    </ExplicitFormula>
    <ExplicitFormula id="2101">
      <Equation>V&gt;0 ? M/V : 0</Equation>
      <ReferenceList>
        <R alias="M" id="2094" />
        <R alias="V" id="2055" />
      </ReferenceList>
    </ExplicitFormula>
    <ExplicitFormula id="2104">
      <Equation>V&gt;0 ? M/V : 0</Equation>
      <ReferenceList>
        <R alias="M" id="2102" />
        <R alias="V" id="2055" />
      </ReferenceList>
    </ExplicitFormula>
    <ExplicitFormula id="2107">
      <Equation>K_water_cell</Equation>
      <ReferenceList>
        <R alias="K_water_cell" id="2106" />
      </ReferenceList>
    </ExplicitFormula>
    <ExplicitFormula id="2109">
      <Equation>V&gt;0 ? M/V : 0</Equation>
      <ReferenceList>
        <R alias="M" id="2102" />
        <R alias="V" id="2055" />
      </ReferenceList>
    </ExplicitFormula>
    <ExplicitFormula id="2112">
      <Equation>-(CP * kcat * V * K_water * C / (Km + K_water * C))</Equation>
      <ReferenceList>
        <R alias="V" id="2055" />
        <R alias="CP" id="2088" />
        <R alias="C" id="2095" />
        <R alias="K_water" id="2097" />
        <R alias="kcat" id="2110" />
        <R alias="Km" id="2111" />
      </ReferenceList>
    </ExplicitFormula>
    <ExplicitFormula id="2113">
      <Equation>CP * kcat * V * K_water * C / (Km + K_water * C)</Equation>
      <ReferenceList>
        <R alias="V" id="2055" />
        <R alias="CP" id="2088" />
        <R alias="C" id="2095" />
        <R alias="K_water" id="2097" />
        <R alias="kcat" id="2110" />
        <R alias="Km" id="2111" />
      </ReferenceList>
    </ExplicitFormula>
    <ExplicitFormula id="2115">
      <Equation>kcat * kcat_interaction_factor</Equation>
      <ReferenceList>
        <R alias="kcat_interaction_factor" id="2114" />
        <R alias="kcat" id="231" />
      </ReferenceList>
    </ExplicitFormula>
    <ExplicitFormula id="2117">
      <Equation>Km * Km_interaction_factor</Equation>
      <ReferenceList>
        <R alias="Km_interaction_factor" id="2116" />
        <R alias="Km" id="234" />
      </ReferenceList>
    </ExplicitFormula>
    <ExplicitFormula id="2121">
      <Equation>V&gt;0 ? M/V : 0</Equation>
      <ReferenceList>
        <R alias="M" id="2119" />
        <R alias="V" id="2118" />
      </ReferenceList>
    </ExplicitFormula>
    <ExplicitFormula id="2123">
      <Equation>V&gt;0 ? M/V : 0</Equation>
      <ReferenceList>
        <R alias="M" id="2119" />
        <R alias="V" id="2118" />
      </ReferenceList>
    </ExplicitFormula>
    <ExplicitFormula id="2125">
      <Equation>M/TotalDrugMass</Equation>
      <ReferenceList>
        <R alias="M" id="2119" />
        <R alias="TotalDrugMass" id="463" />
      </ReferenceList>
    </ExplicitFormula>
    <ExplicitFormula id="2128">
      <Equation>V&gt;0 ? M/V : 0</Equation>
      <ReferenceList>
        <R alias="M" id="2126" />
        <R alias="V" id="2118" />
      </ReferenceList>
    </ExplicitFormula>
    <ExplicitFormula id="2130">
      <Equation>V&gt;0 ? M/V : 0</Equation>
      <ReferenceList>
        <R alias="M" id="2126" />
        <R alias="V" id="2118" />
      </ReferenceList>
    </ExplicitFormula>
    <ExplicitFormula id="2132">
      <Equation>M/TotalDrugMass</Equation>
      <ReferenceList>
        <R alias="M" id="2126" />
        <R alias="TotalDrugMass" id="469" />
      </ReferenceList>
    </ExplicitFormula>
    <ExplicitFormula id="2134">
      <Equation>C_int * K_water_int</Equation>
      <ReferenceList>
        <R alias="C_int" id="2038" />
        <R alias="K_water_int" id="2040" />
      </ReferenceList>
    </ExplicitFormula>
    <ExplicitFormula id="2136">
      <Equation>C_cell * K_water_cell</Equation>
      <ReferenceList>
        <R alias="C_cell" id="2095" />
        <R alias="K_water_cell" id="2097" />
      </ReferenceList>
    </ExplicitFormula>
    <ExplicitFormula id="2138">
      <Equation>(f_int*C_int+f_cell*C_cell)/(f_int+f_cell)</Equation>
      <ReferenceList>
        <R alias="f_int" id="1857" />
        <R alias="f_cell" id="1856" />
        <R alias="C_cell" id="2095" />
        <R alias="C_int" id="2038" />
      </ReferenceList>
    </ExplicitFormula>
    <ExplicitFormula id="2140">
      <Equation>C_int * K_water_int</Equation>
      <ReferenceList>
        <R alias="C_int" id="2046" />
        <R alias="K_water_int" id="2048" />
      </ReferenceList>
    </ExplicitFormula>
    <ExplicitFormula id="2142">
      <Equation>C_cell * K_water_cell</Equation>
      <ReferenceList>
        <R alias="C_cell" id="2103" />
        <R alias="K_water_cell" id="2105" />
      </ReferenceList>
    </ExplicitFormula>
    <ExplicitFormula id="2144">
      <Equation>(f_int*C_int+f_cell*C_cell)/(f_int+f_cell)</Equation>
      <ReferenceList>
        <R alias="f_int" id="1857" />
        <R alias="f_cell" id="1856" />
        <R alias="C_cell" id="2103" />
        <R alias="C_int" id="2046" />
      </ReferenceList>
    </ExplicitFormula>
    <ExplicitFormula id="2149">
      <Equation>1.00000000260982</Equation>
    </ExplicitFormula>
    <ExplicitFormula id="2152">
      <Equation>Volume</Equation>
      <ReferenceList>
        <R alias="Volume" id="2151" />
      </ReferenceList>
    </ExplicitFormula>
    <ExplicitFormula id="2156">
      <Equation>Area*d</Equation>
      <ReferenceList>
        <R alias="Area" id="2154" />
        <R alias="d" id="2155" />
      </ReferenceList>
    </ExplicitFormula>
    <ExplicitFormula id="2159">
      <Equation>1/GET</Equation>
      <ReferenceList>
        <R alias="GET" id="2158" />
      </ReferenceList>
    </ExplicitFormula>
    <ExplicitFormula id="2163">
      <Equation>PI*(r1*r1+r1*r2+r2*r2)/3*L</Equation>
      <ReferenceList>
        <R alias="r2" id="2160" />
        <R alias="L" id="2161" />
        <R alias="r1" id="2162" />
      </ReferenceList>
    </ExplicitFormula>
    <ExplicitFormula id="2167">
      <Equation>SteadyStateFillLevel*V/StomachInflowTime</Equation>
      <ReferenceList>
        <R alias="SteadyStateFillLevel" id="2165" />
        <R alias="StomachInflowTime" id="2166" />
        <R alias="V" id="2151" />
        <R alias="Time" id="0" />
      </ReferenceList>
    </ExplicitFormula>
    <ExplicitFormula id="2170">
      <Equation>pH_fasted</Equation>
      <ReferenceList>
        <R alias="pH_fasted" id="2169" />
      </ReferenceList>
    </ExplicitFormula>
    <ExplicitFormula id="2172">
      <Equation>V*SteadyStateFillLevel</Equation>
      <ReferenceList>
        <R alias="SteadyStateFillLevel" id="2165" />
        <R alias="V" id="2151" />
      </ReferenceList>
    </ExplicitFormula>
    <ExplicitFormula id="2175">
      <Equation>OralApplicationsEnabled ? -LT_sto + Inflow*FillLevelFlag : 0</Equation>
      <ReferenceList>
        <R alias="FillLevelFlag" id="2173" />
        <R alias="LT_sto" id="2174" />
        <R alias="Inflow" id="2164" />
        <R alias="OralApplicationsEnabled" id="2146" />
      </ReferenceList>
    </ExplicitFormula>
    <ExplicitFormula id="2177">
      <Equation>PI*(r1+r2)*L</Equation>
      <ReferenceList>
        <R alias="r2" id="2160" />
        <R alias="L" id="2161" />
        <R alias="r1" id="2162" />
      </ReferenceList>
    </ExplicitFormula>
    <ExplicitFormula id="2179">
      <Equation>Liquid/V</Equation>
      <ReferenceList>
        <R alias="Liquid" id="2171" />
        <R alias="V" id="2151" />
      </ReferenceList>
    </ExplicitFormula>
    <ExplicitFormula id="2180">
      <Equation>(FillLevel&lt;0.9?1:1/(1+exp((FillLevel-1)/0.01)))</Equation>
      <ReferenceList>
        <R alias="FillLevel" id="2178" />
      </ReferenceList>
    </ExplicitFormula>
    <ExplicitFormula id="2183">
      <Equation>w*Liquid*FillLevelFlagNext</Equation>
      <ReferenceList>
        <R alias="w" id="2157" />
        <R alias="Liquid" id="2171" />
        <R alias="FillLevelFlagNext" id="2182" />
      </ReferenceList>
    </ExplicitFormula>
    <ExplicitFormula id="2185">
      <Equation>0.5</Equation>
    </ExplicitFormula>
    <ExplicitFormula id="2186">
      <Equation>0.5</Equation>
    </ExplicitFormula>
    <ExplicitFormula id="2188">
      <Equation>1.00000002079922</Equation>
    </ExplicitFormula>
    <ExplicitFormula id="2189">
      <Equation>15.0000000391473</Equation>
    </ExplicitFormula>
    <ExplicitFormula id="2190">
      <Equation>2</Equation>
    </ExplicitFormula>
    <ExplicitFormula id="2192">
      <Equation>0.999999963215789</Equation>
    </ExplicitFormula>
    <ExplicitFormula id="2195">
      <Equation>M_0</Equation>
      <ReferenceList>
        <R alias="M_0" id="2194" />
      </ReferenceList>
    </ExplicitFormula>
    <ExplicitFormula id="2198">
      <Equation>rel_exp_out * AF * f_onto * ProteinContainerVolume</Equation>
      <ReferenceList>
        <R alias="f_onto" id="2196" />
        <R alias="rel_exp_out" id="2197" />
        <R alias="AF" id="163" />
        <R alias="ProteinContainerVolume" id="2150" />
      </ReferenceList>
    </ExplicitFormula>
    <ExplicitFormula id="2201">
      <Equation>ln(2)/tHalf</Equation>
      <ReferenceList>
        <R alias="tHalf" id="2200" />
      </ReferenceList>
    </ExplicitFormula>
    <ExplicitFormula id="2203">
      <Equation>rel_exp_norm</Equation>
      <ReferenceList>
        <R alias="rel_exp_norm" id="2202" />
      </ReferenceList>
    </ExplicitFormula>
    <ExplicitFormula id="2206">
      <Equation>V&gt;0 ? M/V : 0</Equation>
      <ReferenceList>
        <R alias="M" id="2193" />
        <R alias="V" id="2151" />
      </ReferenceList>
    </ExplicitFormula>
    <ExplicitFormula id="2208">
      <Equation>tHalf</Equation>
      <ReferenceList>
        <R alias="tHalf" id="2207" />
      </ReferenceList>
    </ExplicitFormula>
    <ExplicitFormula id="2210">
      <Equation>f_onto</Equation>
      <ReferenceList>
        <R alias="f_onto" id="2209" />
      </ReferenceList>
    </ExplicitFormula>
    <ExplicitFormula id="2213">
      <Equation>M_0</Equation>
      <ReferenceList>
        <R alias="M_0" id="2212" />
      </ReferenceList>
    </ExplicitFormula>
    <ExplicitFormula id="2216">
      <Equation>rel_exp_out * AF * f_onto * ProteinContainerVolume</Equation>
      <ReferenceList>
        <R alias="f_onto" id="2214" />
        <R alias="rel_exp_out" id="2215" />
        <R alias="AF" id="188" />
        <R alias="ProteinContainerVolume" id="2150" />
      </ReferenceList>
    </ExplicitFormula>
    <ExplicitFormula id="2219">
      <Equation>ln(2)/tHalf</Equation>
      <ReferenceList>
        <R alias="tHalf" id="2218" />
      </ReferenceList>
    </ExplicitFormula>
    <ExplicitFormula id="2221">
      <Equation>rel_exp_norm</Equation>
      <ReferenceList>
        <R alias="rel_exp_norm" id="2220" />
      </ReferenceList>
    </ExplicitFormula>
    <ExplicitFormula id="2224">
      <Equation>V&gt;0 ? M/V : 0</Equation>
      <ReferenceList>
        <R alias="M" id="2211" />
        <R alias="V" id="2151" />
      </ReferenceList>
    </ExplicitFormula>
    <ExplicitFormula id="2226">
      <Equation>tHalf</Equation>
      <ReferenceList>
        <R alias="tHalf" id="2225" />
      </ReferenceList>
    </ExplicitFormula>
    <ExplicitFormula id="2228">
      <Equation>f_onto</Equation>
      <ReferenceList>
        <R alias="f_onto" id="2227" />
      </ReferenceList>
    </ExplicitFormula>
    <ExplicitFormula id="2231">
      <Equation>V&gt;0 ? M/V : 0</Equation>
      <ReferenceList>
        <R alias="M" id="2229" />
        <R alias="V" id="2151" />
      </ReferenceList>
    </ExplicitFormula>
    <ExplicitFormula id="2245">
      <Equation>K1+K2/base^(CT0^2)+K3/base^(CT1^2)+K4/base^(CT2^2)+K5/base^max(CT0+CT1;-CT0-CT1)+K6/base^max(CT0+CT2;-CT0-CT2)+K7/base^max(CT1+CT2;-CT1-CT2)+K8/base^max(CT0+CT1+CT2;-CT0-CT1-CT2)</Equation>
      <ReferenceList>
        <R alias="K1" id="2233" />
        <R alias="K2" id="2234" />
        <R alias="K3" id="2235" />
        <R alias="K4" id="2236" />
        <R alias="K5" id="2237" />
        <R alias="K6" id="2238" />
        <R alias="K7" id="2239" />
        <R alias="K8" id="2240" />
        <R alias="CT0" id="2241" />
        <R alias="CT1" id="2242" />
        <R alias="CT2" id="2243" />
        <R alias="base" id="2244" />
      </ReferenceList>
    </ExplicitFormula>
    <ExplicitFormula id="2249">
      <Equation>F1*(1-F2)*(1-F3)</Equation>
      <ReferenceList>
        <R alias="F1" id="2246" />
        <R alias="F2" id="2247" />
        <R alias="F3" id="2248" />
      </ReferenceList>
    </ExplicitFormula>
    <ExplicitFormula id="2253">
      <Equation>Solubility * Solubility_pKa_REFpH_Factor / Solubility_pKa_pH_Factor</Equation>
      <ReferenceList>
        <R alias="Solubility_pKa_pH_Factor" id="2232" />
        <R alias="Solubility" id="2251" />
        <R alias="Solubility_pKa_REFpH_Factor" id="2252" />
      </ReferenceList>
    </ExplicitFormula>
    <ExplicitFormula id="2254">
      <Equation>(1-F1)*F2*(1-F3)</Equation>
      <ReferenceList>
        <R alias="F1" id="2246" />
        <R alias="F2" id="2247" />
        <R alias="F3" id="2248" />
      </ReferenceList>
    </ExplicitFormula>
    <ExplicitFormula id="2255">
      <Equation>(1-F1)*(1-F2)*F3</Equation>
      <ReferenceList>
        <R alias="F1" id="2246" />
        <R alias="F2" id="2247" />
        <R alias="F3" id="2248" />
      </ReferenceList>
    </ExplicitFormula>
    <ExplicitFormula id="2256">
      <Equation>F1*F2*(1-F3)</Equation>
      <ReferenceList>
        <R alias="F1" id="2246" />
        <R alias="F2" id="2247" />
        <R alias="F3" id="2248" />
      </ReferenceList>
    </ExplicitFormula>
    <ExplicitFormula id="2257">
      <Equation>F1*(1-F2)*F3</Equation>
      <ReferenceList>
        <R alias="F1" id="2246" />
        <R alias="F2" id="2247" />
        <R alias="F3" id="2248" />
      </ReferenceList>
    </ExplicitFormula>
    <ExplicitFormula id="2258">
      <Equation>(1-F1)*F2*F3</Equation>
      <ReferenceList>
        <R alias="F1" id="2246" />
        <R alias="F2" id="2247" />
        <R alias="F3" id="2248" />
      </ReferenceList>
    </ExplicitFormula>
    <ExplicitFormula id="2259">
      <Equation>F1*F2*F3</Equation>
      <ReferenceList>
        <R alias="F1" id="2246" />
        <R alias="F2" id="2247" />
        <R alias="F3" id="2248" />
      </ReferenceList>
    </ExplicitFormula>
    <ExplicitFormula id="2262">
      <Equation>CT2 != CT_NEUTRAL ?  1/(1+10^(CT2*(pKa_2-pH))) : 1</Equation>
      <ReferenceList>
        <R alias="CT2" id="2243" />
        <R alias="CT_NEUTRAL" id="2260" />
        <R alias="pKa_2" id="2261" />
        <R alias="pH" id="2168" />
      </ReferenceList>
    </ExplicitFormula>
    <ExplicitFormula id="2264">
      <Equation>CT1 != CT_NEUTRAL ?  1/(1+10^(CT1*(pKa_1-pH))) : 1</Equation>
      <ReferenceList>
        <R alias="CT1" id="2242" />
        <R alias="CT_NEUTRAL" id="2260" />
        <R alias="pKa_1" id="2263" />
        <R alias="pH" id="2168" />
      </ReferenceList>
    </ExplicitFormula>
    <ExplicitFormula id="2266">
      <Equation>CT0 != CT_NEUTRAL ?  1/(1+10^(CT0*(pKa_0-pH))) : 1</Equation>
      <ReferenceList>
        <R alias="CT0" id="2241" />
        <R alias="CT_NEUTRAL" id="2260" />
        <R alias="pKa_0" id="2265" />
        <R alias="pH" id="2168" />
      </ReferenceList>
    </ExplicitFormula>
    <ExplicitFormula id="2268">
      <Equation>(1-F1)*(1-F2)*(1-F3)</Equation>
      <ReferenceList>
        <R alias="F1" id="2246" />
        <R alias="F2" id="2247" />
        <R alias="F3" id="2248" />
      </ReferenceList>
    </ExplicitFormula>
    <ExplicitFormula id="2271">
      <Equation>min(Solubility/MW ; M/Liquid)</Equation>
      <ReferenceList>
        <R alias="M" id="2229" />
        <R alias="Solubility" id="2250" />
        <R alias="MW" id="2270" />
        <R alias="Liquid" id="2171" />
      </ReferenceList>
    </ExplicitFormula>
    <ExplicitFormula id="2274">
      <Equation>V&gt;0 ? M/V : 0</Equation>
      <ReferenceList>
        <R alias="M" id="2272" />
        <R alias="V" id="2151" />
      </ReferenceList>
    </ExplicitFormula>
    <ExplicitFormula id="2288">
      <Equation>K1+K2/base^(CT0^2)+K3/base^(CT1^2)+K4/base^(CT2^2)+K5/base^max(CT0+CT1;-CT0-CT1)+K6/base^max(CT0+CT2;-CT0-CT2)+K7/base^max(CT1+CT2;-CT1-CT2)+K8/base^max(CT0+CT1+CT2;-CT0-CT1-CT2)</Equation>
      <ReferenceList>
        <R alias="K1" id="2276" />
        <R alias="K2" id="2277" />
        <R alias="K3" id="2278" />
        <R alias="K4" id="2279" />
        <R alias="K5" id="2280" />
        <R alias="K6" id="2281" />
        <R alias="K7" id="2282" />
        <R alias="K8" id="2283" />
        <R alias="CT0" id="2284" />
        <R alias="CT1" id="2285" />
        <R alias="CT2" id="2286" />
        <R alias="base" id="2287" />
      </ReferenceList>
    </ExplicitFormula>
    <ExplicitFormula id="2292">
      <Equation>F1*(1-F2)*(1-F3)</Equation>
      <ReferenceList>
        <R alias="F1" id="2289" />
        <R alias="F2" id="2290" />
        <R alias="F3" id="2291" />
      </ReferenceList>
    </ExplicitFormula>
    <ExplicitFormula id="2296">
      <Equation>Solubility * Solubility_pKa_REFpH_Factor / Solubility_pKa_pH_Factor</Equation>
      <ReferenceList>
        <R alias="Solubility_pKa_pH_Factor" id="2275" />
        <R alias="Solubility" id="2294" />
        <R alias="Solubility_pKa_REFpH_Factor" id="2295" />
      </ReferenceList>
    </ExplicitFormula>
    <ExplicitFormula id="2297">
      <Equation>(1-F1)*F2*(1-F3)</Equation>
      <ReferenceList>
        <R alias="F1" id="2289" />
        <R alias="F2" id="2290" />
        <R alias="F3" id="2291" />
      </ReferenceList>
    </ExplicitFormula>
    <ExplicitFormula id="2298">
      <Equation>(1-F1)*(1-F2)*F3</Equation>
      <ReferenceList>
        <R alias="F1" id="2289" />
        <R alias="F2" id="2290" />
        <R alias="F3" id="2291" />
      </ReferenceList>
    </ExplicitFormula>
    <ExplicitFormula id="2299">
      <Equation>F1*F2*(1-F3)</Equation>
      <ReferenceList>
        <R alias="F1" id="2289" />
        <R alias="F2" id="2290" />
        <R alias="F3" id="2291" />
      </ReferenceList>
    </ExplicitFormula>
    <ExplicitFormula id="2300">
      <Equation>F1*(1-F2)*F3</Equation>
      <ReferenceList>
        <R alias="F1" id="2289" />
        <R alias="F2" id="2290" />
        <R alias="F3" id="2291" />
      </ReferenceList>
    </ExplicitFormula>
    <ExplicitFormula id="2301">
      <Equation>(1-F1)*F2*F3</Equation>
      <ReferenceList>
        <R alias="F1" id="2289" />
        <R alias="F2" id="2290" />
        <R alias="F3" id="2291" />
      </ReferenceList>
    </ExplicitFormula>
    <ExplicitFormula id="2302">
      <Equation>F1*F2*F3</Equation>
      <ReferenceList>
        <R alias="F1" id="2289" />
        <R alias="F2" id="2290" />
        <R alias="F3" id="2291" />
      </ReferenceList>
    </ExplicitFormula>
    <ExplicitFormula id="2305">
      <Equation>CT2 != CT_NEUTRAL ?  1/(1+10^(CT2*(pKa_2-pH))) : 1</Equation>
      <ReferenceList>
        <R alias="CT2" id="2286" />
        <R alias="CT_NEUTRAL" id="2303" />
        <R alias="pKa_2" id="2304" />
        <R alias="pH" id="2168" />
      </ReferenceList>
    </ExplicitFormula>
    <ExplicitFormula id="2307">
      <Equation>CT1 != CT_NEUTRAL ?  1/(1+10^(CT1*(pKa_1-pH))) : 1</Equation>
      <ReferenceList>
        <R alias="CT1" id="2285" />
        <R alias="CT_NEUTRAL" id="2303" />
        <R alias="pKa_1" id="2306" />
        <R alias="pH" id="2168" />
      </ReferenceList>
    </ExplicitFormula>
    <ExplicitFormula id="2309">
      <Equation>CT0 != CT_NEUTRAL ?  1/(1+10^(CT0*(pKa_0-pH))) : 1</Equation>
      <ReferenceList>
        <R alias="CT0" id="2284" />
        <R alias="CT_NEUTRAL" id="2303" />
        <R alias="pKa_0" id="2308" />
        <R alias="pH" id="2168" />
      </ReferenceList>
    </ExplicitFormula>
    <ExplicitFormula id="2311">
      <Equation>(1-F1)*(1-F2)*(1-F3)</Equation>
      <ReferenceList>
        <R alias="F1" id="2289" />
        <R alias="F2" id="2290" />
        <R alias="F3" id="2291" />
      </ReferenceList>
    </ExplicitFormula>
    <ExplicitFormula id="2314">
      <Equation>min(Solubility/MW ; M/Liquid)</Equation>
      <ReferenceList>
        <R alias="M" id="2272" />
        <R alias="Solubility" id="2293" />
        <R alias="MW" id="2313" />
        <R alias="Liquid" id="2171" />
      </ReferenceList>
    </ExplicitFormula>
    <ExplicitFormula id="2317">
      <Equation>-(CP * kcat * V * K_water * C / (Km + K_water * C))</Equation>
      <ReferenceList>
        <R alias="V" id="2151" />
        <R alias="CP" id="2223" />
        <R alias="C" id="2230" />
        <R alias="K_water" id="2267" />
        <R alias="kcat" id="2315" />
        <R alias="Km" id="2316" />
      </ReferenceList>
    </ExplicitFormula>
    <ExplicitFormula id="2318">
      <Equation>CP * kcat * V * K_water * C / (Km + K_water * C)</Equation>
      <ReferenceList>
        <R alias="V" id="2151" />
        <R alias="CP" id="2223" />
        <R alias="C" id="2230" />
        <R alias="K_water" id="2267" />
        <R alias="kcat" id="2315" />
        <R alias="Km" id="2316" />
      </ReferenceList>
    </ExplicitFormula>
    <ExplicitFormula id="2320">
      <Equation>kcat * kcat_interaction_factor</Equation>
      <ReferenceList>
        <R alias="kcat_interaction_factor" id="2319" />
        <R alias="kcat" id="231" />
      </ReferenceList>
    </ExplicitFormula>
    <ExplicitFormula id="2322">
      <Equation>Km * Km_interaction_factor</Equation>
      <ReferenceList>
        <R alias="Km_interaction_factor" id="2321" />
        <R alias="Km" id="234" />
      </ReferenceList>
    </ExplicitFormula>
    <ExplicitFormula id="2327">
      <Equation>PI*(r1*r1+r1*r2+r2*r2)/3*L</Equation>
      <ReferenceList>
        <R alias="r2" id="2324" />
        <R alias="L" id="2325" />
        <R alias="r1" id="2326" />
      </ReferenceList>
    </ExplicitFormula>
    <ExplicitFormula id="2330">
      <Equation>r2_p0 + Height*r2_p1</Equation>
      <ReferenceList>
        <R alias="Height" id="64" />
        <R alias="r2_p0" id="2328" />
        <R alias="r2_p1" id="2329" />
      </ReferenceList>
    </ExplicitFormula>
    <ExplicitFormula id="2334">
      <Equation>Ageom*AeffFactor*AeffVariabilityFactor</Equation>
      <ReferenceList>
        <R alias="AeffFactor" id="2332" />
        <R alias="Ageom" id="2333" />
        <R alias="AeffVariabilityFactor" id="2148" />
      </ReferenceList>
    </ExplicitFormula>
    <ExplicitFormula id="2336">
      <Equation>(FillLevel&lt;0.9?1:1/(1+exp((FillLevel-1)/0.01)))</Equation>
      <ReferenceList>
        <R alias="FillLevel" id="2335" />
      </ReferenceList>
    </ExplicitFormula>
    <ExplicitFormula id="2338">
      <Equation>Liquid/V</Equation>
      <ReferenceList>
        <R alias="Liquid" id="2337" />
        <R alias="V" id="2323" />
      </ReferenceList>
    </ExplicitFormula>
    <ExplicitFormula id="2339">
      <Equation>PI*(r1+r2)*L</Equation>
      <ReferenceList>
        <R alias="r2" id="2324" />
        <R alias="L" id="2325" />
        <R alias="r1" id="2326" />
      </ReferenceList>
    </ExplicitFormula>
    <ExplicitFormula id="2343">
      <Equation>LuminalVelocity/SITT_fact</Equation>
      <ReferenceList>
        <R alias="LuminalVelocity" id="2341" />
        <R alias="SITT_fact" id="2342" />
      </ReferenceList>
    </ExplicitFormula>
    <ExplicitFormula id="2346">
      <Equation>L_p0 + Height*L_p1</Equation>
      <ReferenceList>
        <R alias="Height" id="64" />
        <R alias="L_p0" id="2344" />
        <R alias="L_p1" id="2345" />
      </ReferenceList>
    </ExplicitFormula>
    <ExplicitFormula id="2348">
      <Equation>V*SteadyStateFillLevel</Equation>
      <ReferenceList>
        <R alias="SteadyStateFillLevel" id="2347" />
        <R alias="V" id="2323" />
      </ReferenceList>
    </ExplicitFormula>
    <ExplicitFormula id="2352">
      <Equation>OralApplicationsEnabled ? LT_sto - LT_duo + Inflow*FillLevelFlag - Outflow*Liquid : 0</Equation>
      <ReferenceList>
        <R alias="Outflow" id="2349" />
        <R alias="FillLevelFlag" id="2182" />
        <R alias="Liquid" id="2337" />
        <R alias="LT_duo" id="2350" />
        <R alias="Inflow" id="2351" />
        <R alias="OralApplicationsEnabled" id="2146" />
        <R alias="LT_sto" id="2174" />
      </ReferenceList>
    </ExplicitFormula>
    <ExplicitFormula id="2354">
      <Equation>w*Liquid*FillLevelFlagNext</Equation>
      <ReferenceList>
        <R alias="w" id="2340" />
        <R alias="Liquid" id="2337" />
        <R alias="FillLevelFlagNext" id="2353" />
      </ReferenceList>
    </ExplicitFormula>
    <ExplicitFormula id="2357">
      <Equation>r1_p0 + Height*r1_p1</Equation>
      <ReferenceList>
        <R alias="Height" id="64" />
        <R alias="r1_p0" id="2355" />
        <R alias="r1_p1" id="2356" />
      </ReferenceList>
    </ExplicitFormula>
    <ExplicitFormula id="2358">
      <Equation>0.02894*V</Equation>
      <ReferenceList>
        <R alias="V" id="2323" />
      </ReferenceList>
    </ExplicitFormula>
    <ExplicitFormula id="2363">
      <Equation>Thickness_p1 + Thickness_p2*(1-exp(Thickness_p3*Height))</Equation>
      <ReferenceList>
        <R alias="Height" id="64" />
        <R alias="Thickness_p1" id="2360" />
        <R alias="Thickness_p2" id="2361" />
        <R alias="Thickness_p3" id="2362" />
      </ReferenceList>
    </ExplicitFormula>
    <ExplicitFormula id="2365">
      <Equation>Volume</Equation>
      <ReferenceList>
        <R alias="Volume" id="2323" />
      </ReferenceList>
    </ExplicitFormula>
    <ExplicitFormula id="2368">
      <Equation>V_Intestine * 0.087</Equation>
      <ReferenceList>
        <R alias="V_Intestine" id="2367" />
      </ReferenceList>
    </ExplicitFormula>
    <ExplicitFormula id="2369">
      <Equation>(k_p*alpha_p*V_p+inflow-k*alpha*V)/(alpha*V)</Equation>
      <ReferenceList>
        <R alias="alpha" id="2347" />
        <R alias="k" id="2340" />
        <R alias="inflow" id="2351" />
        <R alias="V" id="2323" />
        <R alias="alpha_p" id="2165" />
        <R alias="k_p" id="2157" />
        <R alias="V_p" id="2151" />
      </ReferenceList>
    </ExplicitFormula>
    <ExplicitFormula id="2372">
      <Equation>292.6883</Equation>
    </ExplicitFormula>
    <ExplicitFormula id="2375">
      <Equation>M_0</Equation>
      <ReferenceList>
        <R alias="M_0" id="2374" />
      </ReferenceList>
    </ExplicitFormula>
    <ExplicitFormula id="2378">
      <Equation>rel_exp_out * AF * f_onto * ProteinContainerVolume</Equation>
      <ReferenceList>
        <R alias="f_onto" id="2376" />
        <R alias="rel_exp_out" id="2377" />
        <R alias="AF" id="163" />
        <R alias="ProteinContainerVolume" id="2364" />
      </ReferenceList>
    </ExplicitFormula>
    <ExplicitFormula id="2381">
      <Equation>ln(2)/tHalf</Equation>
      <ReferenceList>
        <R alias="tHalf" id="2380" />
      </ReferenceList>
    </ExplicitFormula>
    <ExplicitFormula id="2383">
      <Equation>rel_exp_norm</Equation>
      <ReferenceList>
        <R alias="rel_exp_norm" id="2382" />
      </ReferenceList>
    </ExplicitFormula>
    <ExplicitFormula id="2386">
      <Equation>V&gt;0 ? M/V : 0</Equation>
      <ReferenceList>
        <R alias="M" id="2373" />
        <R alias="V" id="2323" />
      </ReferenceList>
    </ExplicitFormula>
    <ExplicitFormula id="2387">
      <Equation>tHalf</Equation>
      <ReferenceList>
        <R alias="tHalf" id="2207" />
      </ReferenceList>
    </ExplicitFormula>
    <ExplicitFormula id="2388">
      <Equation>f_onto</Equation>
      <ReferenceList>
        <R alias="f_onto" id="2209" />
      </ReferenceList>
    </ExplicitFormula>
    <ExplicitFormula id="2391">
      <Equation>M_0</Equation>
      <ReferenceList>
        <R alias="M_0" id="2390" />
      </ReferenceList>
    </ExplicitFormula>
    <ExplicitFormula id="2394">
      <Equation>rel_exp_out * AF * f_onto * ProteinContainerVolume</Equation>
      <ReferenceList>
        <R alias="f_onto" id="2392" />
        <R alias="rel_exp_out" id="2393" />
        <R alias="AF" id="188" />
        <R alias="ProteinContainerVolume" id="2364" />
      </ReferenceList>
    </ExplicitFormula>
    <ExplicitFormula id="2397">
      <Equation>ln(2)/tHalf</Equation>
      <ReferenceList>
        <R alias="tHalf" id="2396" />
      </ReferenceList>
    </ExplicitFormula>
    <ExplicitFormula id="2399">
      <Equation>rel_exp_norm</Equation>
      <ReferenceList>
        <R alias="rel_exp_norm" id="2398" />
      </ReferenceList>
    </ExplicitFormula>
    <ExplicitFormula id="2402">
      <Equation>V&gt;0 ? M/V : 0</Equation>
      <ReferenceList>
        <R alias="M" id="2389" />
        <R alias="V" id="2323" />
      </ReferenceList>
    </ExplicitFormula>
    <ExplicitFormula id="2403">
      <Equation>tHalf</Equation>
      <ReferenceList>
        <R alias="tHalf" id="2225" />
      </ReferenceList>
    </ExplicitFormula>
    <ExplicitFormula id="2404">
      <Equation>f_onto</Equation>
      <ReferenceList>
        <R alias="f_onto" id="2227" />
      </ReferenceList>
    </ExplicitFormula>
    <ExplicitFormula id="2407">
      <Equation>V&gt;0 ? M/V : 0</Equation>
      <ReferenceList>
        <R alias="M" id="2405" />
        <R alias="V" id="2323" />
      </ReferenceList>
    </ExplicitFormula>
    <ExplicitFormula id="2412">
      <Equation>(1-F1)*F2*F3</Equation>
      <ReferenceList>
        <R alias="F1" id="2409" />
        <R alias="F2" id="2410" />
        <R alias="F3" id="2411" />
      </ReferenceList>
    </ExplicitFormula>
    <ExplicitFormula id="2414">
      <Equation>F1*(1-F2)*F3</Equation>
      <ReferenceList>
        <R alias="F1" id="2409" />
        <R alias="F2" id="2410" />
        <R alias="F3" id="2411" />
      </ReferenceList>
    </ExplicitFormula>
    <ExplicitFormula id="2416">
      <Equation>F1*F2*(1-F3)</Equation>
      <ReferenceList>
        <R alias="F1" id="2409" />
        <R alias="F2" id="2410" />
        <R alias="F3" id="2411" />
      </ReferenceList>
    </ExplicitFormula>
    <ExplicitFormula id="2418">
      <Equation>(1-F1)*(1-F2)*F3</Equation>
      <ReferenceList>
        <R alias="F1" id="2409" />
        <R alias="F2" id="2410" />
        <R alias="F3" id="2411" />
      </ReferenceList>
    </ExplicitFormula>
    <ExplicitFormula id="2420">
      <Equation>(1-F1)*F2*(1-F3)</Equation>
      <ReferenceList>
        <R alias="F1" id="2409" />
        <R alias="F2" id="2410" />
        <R alias="F3" id="2411" />
      </ReferenceList>
    </ExplicitFormula>
    <ExplicitFormula id="2422">
      <Equation>F1*(1-F2)*(1-F3)</Equation>
      <ReferenceList>
        <R alias="F1" id="2409" />
        <R alias="F2" id="2410" />
        <R alias="F3" id="2411" />
      </ReferenceList>
    </ExplicitFormula>
    <ExplicitFormula id="2424">
      <Equation>(1-F1)*(1-F2)*(1-F3)</Equation>
      <ReferenceList>
        <R alias="F1" id="2409" />
        <R alias="F2" id="2410" />
        <R alias="F3" id="2411" />
      </ReferenceList>
    </ExplicitFormula>
    <ExplicitFormula id="2427">
      <Equation>Solubility * Solubility_pKa_REFpH_Factor / Solubility_pKa_pH_Factor</Equation>
      <ReferenceList>
        <R alias="Solubility_pKa_pH_Factor" id="2426" />
        <R alias="Solubility" id="2251" />
        <R alias="Solubility_pKa_REFpH_Factor" id="2252" />
      </ReferenceList>
    </ExplicitFormula>
    <ExplicitFormula id="2429">
      <Equation>K1+K2/base^(CT0^2)+K3/base^(CT1^2)+K4/base^(CT2^2)+K5/base^max(CT0+CT1;-CT0-CT1)+K6/base^max(CT0+CT2;-CT0-CT2)+K7/base^max(CT1+CT2;-CT1-CT2)+K8/base^max(CT0+CT1+CT2;-CT0-CT1-CT2)</Equation>
      <ReferenceList>
        <R alias="K1" id="2428" />
        <R alias="K2" id="2408" />
        <R alias="K3" id="2413" />
        <R alias="K4" id="2415" />
        <R alias="K5" id="2417" />
        <R alias="K6" id="2419" />
        <R alias="K7" id="2421" />
        <R alias="K8" id="2423" />
        <R alias="CT0" id="2241" />
        <R alias="CT1" id="2242" />
        <R alias="CT2" id="2243" />
        <R alias="base" id="2244" />
      </ReferenceList>
    </ExplicitFormula>
    <ExplicitFormula id="2430">
      <Equation>CT1 != CT_NEUTRAL ?  1/(1+10^(CT1*(pKa_1-pH))) : 1</Equation>
      <ReferenceList>
        <R alias="CT1" id="2242" />
        <R alias="CT_NEUTRAL" id="2260" />
        <R alias="pKa_1" id="2263" />
        <R alias="pH" id="2371" />
      </ReferenceList>
    </ExplicitFormula>
    <ExplicitFormula id="2431">
      <Equation>F1*F2*F3</Equation>
      <ReferenceList>
        <R alias="F1" id="2409" />
        <R alias="F2" id="2410" />
        <R alias="F3" id="2411" />
      </ReferenceList>
    </ExplicitFormula>
    <ExplicitFormula id="2432">
      <Equation>CT2 != CT_NEUTRAL ?  1/(1+10^(CT2*(pKa_2-pH))) : 1</Equation>
      <ReferenceList>
        <R alias="CT2" id="2243" />
        <R alias="CT_NEUTRAL" id="2260" />
        <R alias="pKa_2" id="2261" />
        <R alias="pH" id="2371" />
      </ReferenceList>
    </ExplicitFormula>
    <ExplicitFormula id="2438">
      <Equation>PassiveRates_para+PassiveRates_trans-(ActiveRates_para+ActiveRates_trans)</Equation>
      <ReferenceList>
        <R alias="ActiveRates_para" id="2434" />
        <R alias="ActiveRates_trans" id="2435" />
        <R alias="PassiveRates_para" id="2436" />
        <R alias="PassiveRates_trans" id="2437" />
      </ReferenceList>
    </ExplicitFormula>
    <ExplicitFormula id="2440">
      <Equation>CT0 != CT_NEUTRAL ?  1/(1+10^(CT0*(pKa_0-pH))) : 1</Equation>
      <ReferenceList>
        <R alias="CT0" id="2241" />
        <R alias="CT_NEUTRAL" id="2260" />
        <R alias="pKa_0" id="2265" />
        <R alias="pH" id="2371" />
      </ReferenceList>
    </ExplicitFormula>
    <ExplicitFormula id="2442">
      <Equation>min(Solubility/MW ; M/Liquid)</Equation>
      <ReferenceList>
        <R alias="M" id="2405" />
        <R alias="Solubility" id="2425" />
        <R alias="MW" id="2270" />
        <R alias="Liquid" id="2337" />
      </ReferenceList>
    </ExplicitFormula>
    <ExplicitFormula id="2445">
      <Equation>OralDrugMass&gt;0.0 ?  MassAbsorbed/OralDrugMass : 0</Equation>
      <ReferenceList>
        <R alias="MassAbsorbed" id="2433" />
        <R alias="OralDrugMass" id="2444" />
      </ReferenceList>
    </ExplicitFormula>
    <ExplicitFormula id="2448">
      <Equation>V&gt;0 ? M/V : 0</Equation>
      <ReferenceList>
        <R alias="M" id="2446" />
        <R alias="V" id="2323" />
      </ReferenceList>
    </ExplicitFormula>
    <ExplicitFormula id="2453">
      <Equation>(1-F1)*F2*F3</Equation>
      <ReferenceList>
        <R alias="F1" id="2450" />
        <R alias="F2" id="2451" />
        <R alias="F3" id="2452" />
      </ReferenceList>
    </ExplicitFormula>
    <ExplicitFormula id="2455">
      <Equation>F1*(1-F2)*F3</Equation>
      <ReferenceList>
        <R alias="F1" id="2450" />
        <R alias="F2" id="2451" />
        <R alias="F3" id="2452" />
      </ReferenceList>
    </ExplicitFormula>
    <ExplicitFormula id="2457">
      <Equation>F1*F2*(1-F3)</Equation>
      <ReferenceList>
        <R alias="F1" id="2450" />
        <R alias="F2" id="2451" />
        <R alias="F3" id="2452" />
      </ReferenceList>
    </ExplicitFormula>
    <ExplicitFormula id="2459">
      <Equation>(1-F1)*(1-F2)*F3</Equation>
      <ReferenceList>
        <R alias="F1" id="2450" />
        <R alias="F2" id="2451" />
        <R alias="F3" id="2452" />
      </ReferenceList>
    </ExplicitFormula>
    <ExplicitFormula id="2461">
      <Equation>(1-F1)*F2*(1-F3)</Equation>
      <ReferenceList>
        <R alias="F1" id="2450" />
        <R alias="F2" id="2451" />
        <R alias="F3" id="2452" />
      </ReferenceList>
    </ExplicitFormula>
    <ExplicitFormula id="2463">
      <Equation>F1*(1-F2)*(1-F3)</Equation>
      <ReferenceList>
        <R alias="F1" id="2450" />
        <R alias="F2" id="2451" />
        <R alias="F3" id="2452" />
      </ReferenceList>
    </ExplicitFormula>
    <ExplicitFormula id="2465">
      <Equation>(1-F1)*(1-F2)*(1-F3)</Equation>
      <ReferenceList>
        <R alias="F1" id="2450" />
        <R alias="F2" id="2451" />
        <R alias="F3" id="2452" />
      </ReferenceList>
    </ExplicitFormula>
    <ExplicitFormula id="2468">
      <Equation>Solubility * Solubility_pKa_REFpH_Factor / Solubility_pKa_pH_Factor</Equation>
      <ReferenceList>
        <R alias="Solubility_pKa_pH_Factor" id="2467" />
        <R alias="Solubility" id="2294" />
        <R alias="Solubility_pKa_REFpH_Factor" id="2295" />
      </ReferenceList>
    </ExplicitFormula>
    <ExplicitFormula id="2470">
      <Equation>K1+K2/base^(CT0^2)+K3/base^(CT1^2)+K4/base^(CT2^2)+K5/base^max(CT0+CT1;-CT0-CT1)+K6/base^max(CT0+CT2;-CT0-CT2)+K7/base^max(CT1+CT2;-CT1-CT2)+K8/base^max(CT0+CT1+CT2;-CT0-CT1-CT2)</Equation>
      <ReferenceList>
        <R alias="K1" id="2469" />
        <R alias="K2" id="2449" />
        <R alias="K3" id="2454" />
        <R alias="K4" id="2456" />
        <R alias="K5" id="2458" />
        <R alias="K6" id="2460" />
        <R alias="K7" id="2462" />
        <R alias="K8" id="2464" />
        <R alias="CT0" id="2284" />
        <R alias="CT1" id="2285" />
        <R alias="CT2" id="2286" />
        <R alias="base" id="2287" />
      </ReferenceList>
    </ExplicitFormula>
    <ExplicitFormula id="2471">
      <Equation>CT1 != CT_NEUTRAL ?  1/(1+10^(CT1*(pKa_1-pH))) : 1</Equation>
      <ReferenceList>
        <R alias="CT1" id="2285" />
        <R alias="CT_NEUTRAL" id="2303" />
        <R alias="pKa_1" id="2306" />
        <R alias="pH" id="2371" />
      </ReferenceList>
    </ExplicitFormula>
    <ExplicitFormula id="2472">
      <Equation>F1*F2*F3</Equation>
      <ReferenceList>
        <R alias="F1" id="2450" />
        <R alias="F2" id="2451" />
        <R alias="F3" id="2452" />
      </ReferenceList>
    </ExplicitFormula>
    <ExplicitFormula id="2473">
      <Equation>CT2 != CT_NEUTRAL ?  1/(1+10^(CT2*(pKa_2-pH))) : 1</Equation>
      <ReferenceList>
        <R alias="CT2" id="2286" />
        <R alias="CT_NEUTRAL" id="2303" />
        <R alias="pKa_2" id="2304" />
        <R alias="pH" id="2371" />
      </ReferenceList>
    </ExplicitFormula>
    <ExplicitFormula id="2479">
      <Equation>PassiveRates_para+PassiveRates_trans-(ActiveRates_para+ActiveRates_trans)</Equation>
      <ReferenceList>
        <R alias="ActiveRates_para" id="2475" />
        <R alias="ActiveRates_trans" id="2476" />
        <R alias="PassiveRates_para" id="2477" />
        <R alias="PassiveRates_trans" id="2478" />
      </ReferenceList>
    </ExplicitFormula>
    <ExplicitFormula id="2481">
      <Equation>CT0 != CT_NEUTRAL ?  1/(1+10^(CT0*(pKa_0-pH))) : 1</Equation>
      <ReferenceList>
        <R alias="CT0" id="2284" />
        <R alias="CT_NEUTRAL" id="2303" />
        <R alias="pKa_0" id="2308" />
        <R alias="pH" id="2371" />
      </ReferenceList>
    </ExplicitFormula>
    <ExplicitFormula id="2483">
      <Equation>min(Solubility/MW ; M/Liquid)</Equation>
      <ReferenceList>
        <R alias="M" id="2446" />
        <R alias="Solubility" id="2466" />
        <R alias="MW" id="2313" />
        <R alias="Liquid" id="2337" />
      </ReferenceList>
    </ExplicitFormula>
    <ExplicitFormula id="2486">
      <Equation>OralDrugMass&gt;0.0 ?  MassAbsorbed/OralDrugMass : 0</Equation>
      <ReferenceList>
        <R alias="MassAbsorbed" id="2474" />
        <R alias="OralDrugMass" id="2485" />
      </ReferenceList>
    </ExplicitFormula>
    <ExplicitFormula id="2489">
      <Equation>-(CP * kcat * V * K_water * C / (Km + K_water * C))</Equation>
      <ReferenceList>
        <R alias="V" id="2323" />
        <R alias="CP" id="2401" />
        <R alias="C" id="2406" />
        <R alias="K_water" id="2439" />
        <R alias="kcat" id="2487" />
        <R alias="Km" id="2488" />
      </ReferenceList>
    </ExplicitFormula>
    <ExplicitFormula id="2490">
      <Equation>CP * kcat * V * K_water * C / (Km + K_water * C)</Equation>
      <ReferenceList>
        <R alias="V" id="2323" />
        <R alias="CP" id="2401" />
        <R alias="C" id="2406" />
        <R alias="K_water" id="2439" />
        <R alias="kcat" id="2487" />
        <R alias="Km" id="2488" />
      </ReferenceList>
    </ExplicitFormula>
    <ExplicitFormula id="2492">
      <Equation>kcat * kcat_interaction_factor</Equation>
      <ReferenceList>
        <R alias="kcat_interaction_factor" id="2491" />
        <R alias="kcat" id="231" />
      </ReferenceList>
    </ExplicitFormula>
    <ExplicitFormula id="2494">
      <Equation>Km * Km_interaction_factor</Equation>
      <ReferenceList>
        <R alias="Km_interaction_factor" id="2493" />
        <R alias="Km" id="234" />
      </ReferenceList>
    </ExplicitFormula>
    <ExplicitFormula id="2498">
      <Equation>Ageom*AeffFactor*AeffVariabilityFactor</Equation>
      <ReferenceList>
        <R alias="AeffFactor" id="2496" />
        <R alias="Ageom" id="2497" />
        <R alias="AeffVariabilityFactor" id="2148" />
      </ReferenceList>
    </ExplicitFormula>
    <ExplicitFormula id="2503">
      <Equation>w*Liquid*FillLevelFlagNext</Equation>
      <ReferenceList>
        <R alias="w" id="2500" />
        <R alias="Liquid" id="2501" />
        <R alias="FillLevelFlagNext" id="2502" />
      </ReferenceList>
    </ExplicitFormula>
    <ExplicitFormula id="2506">
      <Equation>V*SteadyStateFillLevel</Equation>
      <ReferenceList>
        <R alias="SteadyStateFillLevel" id="2504" />
        <R alias="V" id="2505" />
      </ReferenceList>
    </ExplicitFormula>
    <ExplicitFormula id="2509">
      <Equation>OralApplicationsEnabled ? LT_duo - LT_uje + Inflow*FillLevelFlag - Outflow*Liquid : 0</Equation>
      <ReferenceList>
        <R alias="Outflow" id="2507" />
        <R alias="FillLevelFlag" id="2353" />
        <R alias="Liquid" id="2501" />
        <R alias="LT_uje" id="2499" />
        <R alias="Inflow" id="2508" />
        <R alias="LT_duo" id="2350" />
        <R alias="OralApplicationsEnabled" id="2146" />
      </ReferenceList>
    </ExplicitFormula>
    <ExplicitFormula id="2513">
      <Equation>L_p0 + Height*L_p1</Equation>
      <ReferenceList>
        <R alias="Height" id="64" />
        <R alias="L_p0" id="2511" />
        <R alias="L_p1" id="2512" />
      </ReferenceList>
    </ExplicitFormula>
    <ExplicitFormula id="2515">
      <Equation>LuminalVelocity/SITT_fact</Equation>
      <ReferenceList>
        <R alias="LuminalVelocity" id="2514" />
        <R alias="SITT_fact" id="2342" />
      </ReferenceList>
    </ExplicitFormula>
    <ExplicitFormula id="2518">
      <Equation>PI*(r1+r2)*L</Equation>
      <ReferenceList>
        <R alias="r2" id="2516" />
        <R alias="L" id="2510" />
        <R alias="r1" id="2517" />
      </ReferenceList>
    </ExplicitFormula>
    <ExplicitFormula id="2520">
      <Equation>(FillLevel&lt;0.9?1:1/(1+exp((FillLevel-1)/0.01)))</Equation>
      <ReferenceList>
        <R alias="FillLevel" id="2519" />
      </ReferenceList>
    </ExplicitFormula>
    <ExplicitFormula id="2523">
      <Equation>r2_p0 + Height*r2_p1</Equation>
      <ReferenceList>
        <R alias="Height" id="64" />
        <R alias="r2_p0" id="2521" />
        <R alias="r2_p1" id="2522" />
      </ReferenceList>
    </ExplicitFormula>
    <ExplicitFormula id="2524">
      <Equation>(k_p*alpha_p*V_p+inflow-k*alpha*V)/(alpha*V)</Equation>
      <ReferenceList>
        <R alias="alpha" id="2504" />
        <R alias="k" id="2500" />
        <R alias="inflow" id="2508" />
        <R alias="V" id="2505" />
        <R alias="alpha_p" id="2347" />
        <R alias="k_p" id="2340" />
        <R alias="V_p" id="2323" />
      </ReferenceList>
    </ExplicitFormula>
    <ExplicitFormula id="2525">
      <Equation>Liquid/V</Equation>
      <ReferenceList>
        <R alias="Liquid" id="2501" />
        <R alias="V" id="2505" />
      </ReferenceList>
    </ExplicitFormula>
    <ExplicitFormula id="2530">
      <Equation>Thickness_p1 + Thickness_p2*(1-exp(Thickness_p3*Height))</Equation>
      <ReferenceList>
        <R alias="Height" id="64" />
        <R alias="Thickness_p1" id="2527" />
        <R alias="Thickness_p2" id="2528" />
        <R alias="Thickness_p3" id="2529" />
      </ReferenceList>
    </ExplicitFormula>
    <ExplicitFormula id="2533">
      <Equation>r1_p0 + Height*r1_p1</Equation>
      <ReferenceList>
        <R alias="Height" id="64" />
        <R alias="r1_p0" id="2531" />
        <R alias="r1_p1" id="2532" />
      </ReferenceList>
    </ExplicitFormula>
    <ExplicitFormula id="2535">
      <Equation>Volume</Equation>
      <ReferenceList>
        <R alias="Volume" id="2505" />
      </ReferenceList>
    </ExplicitFormula>
    <ExplicitFormula id="2537">
      <Equation>V_Intestine * 0.249</Equation>
      <ReferenceList>
        <R alias="V_Intestine" id="2367" />
      </ReferenceList>
    </ExplicitFormula>
    <ExplicitFormula id="2538">
      <Equation>PI*(r1*r1+r1*r2+r2*r2)/3*L</Equation>
      <ReferenceList>
        <R alias="r2" id="2516" />
        <R alias="L" id="2510" />
        <R alias="r1" id="2517" />
      </ReferenceList>
    </ExplicitFormula>
    <ExplicitFormula id="2539">
      <Equation>0.0031572*V</Equation>
      <ReferenceList>
        <R alias="V" id="2505" />
      </ReferenceList>
    </ExplicitFormula>
    <ExplicitFormula id="2542">
      <Equation>447.9877</Equation>
    </ExplicitFormula>
    <ExplicitFormula id="2545">
      <Equation>M_0</Equation>
      <ReferenceList>
        <R alias="M_0" id="2544" />
      </ReferenceList>
    </ExplicitFormula>
    <ExplicitFormula id="2548">
      <Equation>rel_exp_out * AF * f_onto * ProteinContainerVolume</Equation>
      <ReferenceList>
        <R alias="f_onto" id="2546" />
        <R alias="rel_exp_out" id="2547" />
        <R alias="AF" id="163" />
        <R alias="ProteinContainerVolume" id="2534" />
      </ReferenceList>
    </ExplicitFormula>
    <ExplicitFormula id="2551">
      <Equation>ln(2)/tHalf</Equation>
      <ReferenceList>
        <R alias="tHalf" id="2550" />
      </ReferenceList>
    </ExplicitFormula>
    <ExplicitFormula id="2553">
      <Equation>rel_exp_norm</Equation>
      <ReferenceList>
        <R alias="rel_exp_norm" id="2552" />
      </ReferenceList>
    </ExplicitFormula>
    <ExplicitFormula id="2556">
      <Equation>V&gt;0 ? M/V : 0</Equation>
      <ReferenceList>
        <R alias="M" id="2543" />
        <R alias="V" id="2505" />
      </ReferenceList>
    </ExplicitFormula>
    <ExplicitFormula id="2557">
      <Equation>f_onto</Equation>
      <ReferenceList>
        <R alias="f_onto" id="2209" />
      </ReferenceList>
    </ExplicitFormula>
    <ExplicitFormula id="2558">
      <Equation>tHalf</Equation>
      <ReferenceList>
        <R alias="tHalf" id="2207" />
      </ReferenceList>
    </ExplicitFormula>
    <ExplicitFormula id="2561">
      <Equation>M_0</Equation>
      <ReferenceList>
        <R alias="M_0" id="2560" />
      </ReferenceList>
    </ExplicitFormula>
    <ExplicitFormula id="2564">
      <Equation>rel_exp_out * AF * f_onto * ProteinContainerVolume</Equation>
      <ReferenceList>
        <R alias="f_onto" id="2562" />
        <R alias="rel_exp_out" id="2563" />
        <R alias="AF" id="188" />
        <R alias="ProteinContainerVolume" id="2534" />
      </ReferenceList>
    </ExplicitFormula>
    <ExplicitFormula id="2567">
      <Equation>ln(2)/tHalf</Equation>
      <ReferenceList>
        <R alias="tHalf" id="2566" />
      </ReferenceList>
    </ExplicitFormula>
    <ExplicitFormula id="2569">
      <Equation>rel_exp_norm</Equation>
      <ReferenceList>
        <R alias="rel_exp_norm" id="2568" />
      </ReferenceList>
    </ExplicitFormula>
    <ExplicitFormula id="2572">
      <Equation>V&gt;0 ? M/V : 0</Equation>
      <ReferenceList>
        <R alias="M" id="2559" />
        <R alias="V" id="2505" />
      </ReferenceList>
    </ExplicitFormula>
    <ExplicitFormula id="2573">
      <Equation>f_onto</Equation>
      <ReferenceList>
        <R alias="f_onto" id="2227" />
      </ReferenceList>
    </ExplicitFormula>
    <ExplicitFormula id="2574">
      <Equation>tHalf</Equation>
      <ReferenceList>
        <R alias="tHalf" id="2225" />
      </ReferenceList>
    </ExplicitFormula>
    <ExplicitFormula id="2577">
      <Equation>V&gt;0 ? M/V : 0</Equation>
      <ReferenceList>
        <R alias="M" id="2575" />
        <R alias="V" id="2505" />
      </ReferenceList>
    </ExplicitFormula>
    <ExplicitFormula id="2579">
      <Equation>CT1 != CT_NEUTRAL ?  1/(1+10^(CT1*(pKa_1-pH))) : 1</Equation>
      <ReferenceList>
        <R alias="CT1" id="2242" />
        <R alias="CT_NEUTRAL" id="2260" />
        <R alias="pKa_1" id="2263" />
        <R alias="pH" id="2541" />
      </ReferenceList>
    </ExplicitFormula>
    <ExplicitFormula id="2581">
      <Equation>CT0 != CT_NEUTRAL ?  1/(1+10^(CT0*(pKa_0-pH))) : 1</Equation>
      <ReferenceList>
        <R alias="CT0" id="2241" />
        <R alias="CT_NEUTRAL" id="2260" />
        <R alias="pKa_0" id="2265" />
        <R alias="pH" id="2541" />
      </ReferenceList>
    </ExplicitFormula>
    <ExplicitFormula id="2588">
      <Equation>PassiveRates_para+PassiveRates_trans-(ActiveRates_para+ActiveRates_trans)</Equation>
      <ReferenceList>
        <R alias="ActiveRates_para" id="2584" />
        <R alias="ActiveRates_trans" id="2585" />
        <R alias="PassiveRates_para" id="2586" />
        <R alias="PassiveRates_trans" id="2587" />
      </ReferenceList>
    </ExplicitFormula>
    <ExplicitFormula id="2591">
      <Equation>(1-F1)*F2*F3</Equation>
      <ReferenceList>
        <R alias="F1" id="2580" />
        <R alias="F2" id="2578" />
        <R alias="F3" id="2590" />
      </ReferenceList>
    </ExplicitFormula>
    <ExplicitFormula id="2592">
      <Equation>CT2 != CT_NEUTRAL ?  1/(1+10^(CT2*(pKa_2-pH))) : 1</Equation>
      <ReferenceList>
        <R alias="CT2" id="2243" />
        <R alias="CT_NEUTRAL" id="2260" />
        <R alias="pKa_2" id="2261" />
        <R alias="pH" id="2541" />
      </ReferenceList>
    </ExplicitFormula>
    <ExplicitFormula id="2594">
      <Equation>F1*F2*F3</Equation>
      <ReferenceList>
        <R alias="F1" id="2580" />
        <R alias="F2" id="2578" />
        <R alias="F3" id="2590" />
      </ReferenceList>
    </ExplicitFormula>
    <ExplicitFormula id="2602">
      <Equation>K1+K2/base^(CT0^2)+K3/base^(CT1^2)+K4/base^(CT2^2)+K5/base^max(CT0+CT1;-CT0-CT1)+K6/base^max(CT0+CT2;-CT0-CT2)+K7/base^max(CT1+CT2;-CT1-CT2)+K8/base^max(CT0+CT1+CT2;-CT0-CT1-CT2)</Equation>
      <ReferenceList>
        <R alias="K1" id="2593" />
        <R alias="K2" id="2589" />
        <R alias="K3" id="2596" />
        <R alias="K4" id="2597" />
        <R alias="K5" id="2598" />
        <R alias="K6" id="2599" />
        <R alias="K7" id="2600" />
        <R alias="K8" id="2601" />
        <R alias="CT0" id="2241" />
        <R alias="CT1" id="2242" />
        <R alias="CT2" id="2243" />
        <R alias="base" id="2244" />
      </ReferenceList>
    </ExplicitFormula>
    <ExplicitFormula id="2604">
      <Equation>Solubility * Solubility_pKa_REFpH_Factor / Solubility_pKa_pH_Factor</Equation>
      <ReferenceList>
        <R alias="Solubility_pKa_pH_Factor" id="2595" />
        <R alias="Solubility" id="2251" />
        <R alias="Solubility_pKa_REFpH_Factor" id="2252" />
      </ReferenceList>
    </ExplicitFormula>
    <ExplicitFormula id="2605">
      <Equation>(1-F1)*(1-F2)*(1-F3)</Equation>
      <ReferenceList>
        <R alias="F1" id="2580" />
        <R alias="F2" id="2578" />
        <R alias="F3" id="2590" />
      </ReferenceList>
    </ExplicitFormula>
    <ExplicitFormula id="2606">
      <Equation>F1*(1-F2)*(1-F3)</Equation>
      <ReferenceList>
        <R alias="F1" id="2580" />
        <R alias="F2" id="2578" />
        <R alias="F3" id="2590" />
      </ReferenceList>
    </ExplicitFormula>
    <ExplicitFormula id="2607">
      <Equation>(1-F1)*F2*(1-F3)</Equation>
      <ReferenceList>
        <R alias="F1" id="2580" />
        <R alias="F2" id="2578" />
        <R alias="F3" id="2590" />
      </ReferenceList>
    </ExplicitFormula>
    <ExplicitFormula id="2608">
      <Equation>(1-F1)*(1-F2)*F3</Equation>
      <ReferenceList>
        <R alias="F1" id="2580" />
        <R alias="F2" id="2578" />
        <R alias="F3" id="2590" />
      </ReferenceList>
    </ExplicitFormula>
    <ExplicitFormula id="2609">
      <Equation>F1*F2*(1-F3)</Equation>
      <ReferenceList>
        <R alias="F1" id="2580" />
        <R alias="F2" id="2578" />
        <R alias="F3" id="2590" />
      </ReferenceList>
    </ExplicitFormula>
    <ExplicitFormula id="2610">
      <Equation>F1*(1-F2)*F3</Equation>
      <ReferenceList>
        <R alias="F1" id="2580" />
        <R alias="F2" id="2578" />
        <R alias="F3" id="2590" />
      </ReferenceList>
    </ExplicitFormula>
    <ExplicitFormula id="2612">
      <Equation>min(Solubility/MW ; M/Liquid)</Equation>
      <ReferenceList>
        <R alias="M" id="2575" />
        <R alias="Solubility" id="2603" />
        <R alias="MW" id="2270" />
        <R alias="Liquid" id="2501" />
      </ReferenceList>
    </ExplicitFormula>
    <ExplicitFormula id="2614">
      <Equation>OralDrugMass&gt;0.0 ?  MassAbsorbed/OralDrugMass : 0</Equation>
      <ReferenceList>
        <R alias="MassAbsorbed" id="2583" />
        <R alias="OralDrugMass" id="2444" />
      </ReferenceList>
    </ExplicitFormula>
    <ExplicitFormula id="2617">
      <Equation>V&gt;0 ? M/V : 0</Equation>
      <ReferenceList>
        <R alias="M" id="2615" />
        <R alias="V" id="2505" />
      </ReferenceList>
    </ExplicitFormula>
    <ExplicitFormula id="2619">
      <Equation>CT1 != CT_NEUTRAL ?  1/(1+10^(CT1*(pKa_1-pH))) : 1</Equation>
      <ReferenceList>
        <R alias="CT1" id="2285" />
        <R alias="CT_NEUTRAL" id="2303" />
        <R alias="pKa_1" id="2306" />
        <R alias="pH" id="2541" />
      </ReferenceList>
    </ExplicitFormula>
    <ExplicitFormula id="2621">
      <Equation>CT0 != CT_NEUTRAL ?  1/(1+10^(CT0*(pKa_0-pH))) : 1</Equation>
      <ReferenceList>
        <R alias="CT0" id="2284" />
        <R alias="CT_NEUTRAL" id="2303" />
        <R alias="pKa_0" id="2308" />
        <R alias="pH" id="2541" />
      </ReferenceList>
    </ExplicitFormula>
    <ExplicitFormula id="2628">
      <Equation>PassiveRates_para+PassiveRates_trans-(ActiveRates_para+ActiveRates_trans)</Equation>
      <ReferenceList>
        <R alias="ActiveRates_para" id="2624" />
        <R alias="ActiveRates_trans" id="2625" />
        <R alias="PassiveRates_para" id="2626" />
        <R alias="PassiveRates_trans" id="2627" />
      </ReferenceList>
    </ExplicitFormula>
    <ExplicitFormula id="2631">
      <Equation>(1-F1)*F2*F3</Equation>
      <ReferenceList>
        <R alias="F1" id="2620" />
        <R alias="F2" id="2618" />
        <R alias="F3" id="2630" />
      </ReferenceList>
    </ExplicitFormula>
    <ExplicitFormula id="2632">
      <Equation>CT2 != CT_NEUTRAL ?  1/(1+10^(CT2*(pKa_2-pH))) : 1</Equation>
      <ReferenceList>
        <R alias="CT2" id="2286" />
        <R alias="CT_NEUTRAL" id="2303" />
        <R alias="pKa_2" id="2304" />
        <R alias="pH" id="2541" />
      </ReferenceList>
    </ExplicitFormula>
    <ExplicitFormula id="2634">
      <Equation>F1*F2*F3</Equation>
      <ReferenceList>
        <R alias="F1" id="2620" />
        <R alias="F2" id="2618" />
        <R alias="F3" id="2630" />
      </ReferenceList>
    </ExplicitFormula>
    <ExplicitFormula id="2642">
      <Equation>K1+K2/base^(CT0^2)+K3/base^(CT1^2)+K4/base^(CT2^2)+K5/base^max(CT0+CT1;-CT0-CT1)+K6/base^max(CT0+CT2;-CT0-CT2)+K7/base^max(CT1+CT2;-CT1-CT2)+K8/base^max(CT0+CT1+CT2;-CT0-CT1-CT2)</Equation>
      <ReferenceList>
        <R alias="K1" id="2633" />
        <R alias="K2" id="2629" />
        <R alias="K3" id="2636" />
        <R alias="K4" id="2637" />
        <R alias="K5" id="2638" />
        <R alias="K6" id="2639" />
        <R alias="K7" id="2640" />
        <R alias="K8" id="2641" />
        <R alias="CT0" id="2284" />
        <R alias="CT1" id="2285" />
        <R alias="CT2" id="2286" />
        <R alias="base" id="2287" />
      </ReferenceList>
    </ExplicitFormula>
    <ExplicitFormula id="2644">
      <Equation>Solubility * Solubility_pKa_REFpH_Factor / Solubility_pKa_pH_Factor</Equation>
      <ReferenceList>
        <R alias="Solubility_pKa_pH_Factor" id="2635" />
        <R alias="Solubility" id="2294" />
        <R alias="Solubility_pKa_REFpH_Factor" id="2295" />
      </ReferenceList>
    </ExplicitFormula>
    <ExplicitFormula id="2645">
      <Equation>(1-F1)*(1-F2)*(1-F3)</Equation>
      <ReferenceList>
        <R alias="F1" id="2620" />
        <R alias="F2" id="2618" />
        <R alias="F3" id="2630" />
      </ReferenceList>
    </ExplicitFormula>
    <ExplicitFormula id="2646">
      <Equation>F1*(1-F2)*(1-F3)</Equation>
      <ReferenceList>
        <R alias="F1" id="2620" />
        <R alias="F2" id="2618" />
        <R alias="F3" id="2630" />
      </ReferenceList>
    </ExplicitFormula>
    <ExplicitFormula id="2647">
      <Equation>(1-F1)*F2*(1-F3)</Equation>
      <ReferenceList>
        <R alias="F1" id="2620" />
        <R alias="F2" id="2618" />
        <R alias="F3" id="2630" />
      </ReferenceList>
    </ExplicitFormula>
    <ExplicitFormula id="2648">
      <Equation>(1-F1)*(1-F2)*F3</Equation>
      <ReferenceList>
        <R alias="F1" id="2620" />
        <R alias="F2" id="2618" />
        <R alias="F3" id="2630" />
      </ReferenceList>
    </ExplicitFormula>
    <ExplicitFormula id="2649">
      <Equation>F1*F2*(1-F3)</Equation>
      <ReferenceList>
        <R alias="F1" id="2620" />
        <R alias="F2" id="2618" />
        <R alias="F3" id="2630" />
      </ReferenceList>
    </ExplicitFormula>
    <ExplicitFormula id="2650">
      <Equation>F1*(1-F2)*F3</Equation>
      <ReferenceList>
        <R alias="F1" id="2620" />
        <R alias="F2" id="2618" />
        <R alias="F3" id="2630" />
      </ReferenceList>
    </ExplicitFormula>
    <ExplicitFormula id="2652">
      <Equation>min(Solubility/MW ; M/Liquid)</Equation>
      <ReferenceList>
        <R alias="M" id="2615" />
        <R alias="Solubility" id="2643" />
        <R alias="MW" id="2313" />
        <R alias="Liquid" id="2501" />
      </ReferenceList>
    </ExplicitFormula>
    <ExplicitFormula id="2654">
      <Equation>OralDrugMass&gt;0.0 ?  MassAbsorbed/OralDrugMass : 0</Equation>
      <ReferenceList>
        <R alias="MassAbsorbed" id="2623" />
        <R alias="OralDrugMass" id="2485" />
      </ReferenceList>
    </ExplicitFormula>
    <ExplicitFormula id="2657">
      <Equation>-(CP * kcat * V * K_water * C / (Km + K_water * C))</Equation>
      <ReferenceList>
        <R alias="V" id="2505" />
        <R alias="CP" id="2571" />
        <R alias="C" id="2576" />
        <R alias="K_water" id="2582" />
        <R alias="kcat" id="2655" />
        <R alias="Km" id="2656" />
      </ReferenceList>
    </ExplicitFormula>
    <ExplicitFormula id="2658">
      <Equation>CP * kcat * V * K_water * C / (Km + K_water * C)</Equation>
      <ReferenceList>
        <R alias="V" id="2505" />
        <R alias="CP" id="2571" />
        <R alias="C" id="2576" />
        <R alias="K_water" id="2582" />
        <R alias="kcat" id="2655" />
        <R alias="Km" id="2656" />
      </ReferenceList>
    </ExplicitFormula>
    <ExplicitFormula id="2660">
      <Equation>kcat * kcat_interaction_factor</Equation>
      <ReferenceList>
        <R alias="kcat_interaction_factor" id="2659" />
        <R alias="kcat" id="231" />
      </ReferenceList>
    </ExplicitFormula>
    <ExplicitFormula id="2662">
      <Equation>Km * Km_interaction_factor</Equation>
      <ReferenceList>
        <R alias="Km_interaction_factor" id="2661" />
        <R alias="Km" id="234" />
      </ReferenceList>
    </ExplicitFormula>
    <ExplicitFormula id="2667">
      <Equation>PI*(r1+r2)*L</Equation>
      <ReferenceList>
        <R alias="r2" id="2664" />
        <R alias="L" id="2665" />
        <R alias="r1" id="2666" />
      </ReferenceList>
    </ExplicitFormula>
    <ExplicitFormula id="2671">
      <Equation>Liquid/V</Equation>
      <ReferenceList>
        <R alias="Liquid" id="2669" />
        <R alias="V" id="2670" />
      </ReferenceList>
    </ExplicitFormula>
    <ExplicitFormula id="2672">
      <Equation>(FillLevel&lt;0.9?1:1/(1+exp((FillLevel-1)/0.01)))</Equation>
      <ReferenceList>
        <R alias="FillLevel" id="2668" />
      </ReferenceList>
    </ExplicitFormula>
    <ExplicitFormula id="2675">
      <Equation>Ageom*AeffFactor*AeffVariabilityFactor</Equation>
      <ReferenceList>
        <R alias="AeffFactor" id="2674" />
        <R alias="Ageom" id="2663" />
        <R alias="AeffVariabilityFactor" id="2148" />
      </ReferenceList>
    </ExplicitFormula>
    <ExplicitFormula id="2678">
      <Equation>L_p0 + Height*L_p1</Equation>
      <ReferenceList>
        <R alias="Height" id="64" />
        <R alias="L_p0" id="2676" />
        <R alias="L_p1" id="2677" />
      </ReferenceList>
    </ExplicitFormula>
    <ExplicitFormula id="2683">
      <Equation>(k_p*alpha_p*V_p+inflow-k*alpha*V)/(alpha*V)</Equation>
      <ReferenceList>
        <R alias="alpha" id="2680" />
        <R alias="k" id="2681" />
        <R alias="inflow" id="2682" />
        <R alias="V" id="2670" />
        <R alias="alpha_p" id="2504" />
        <R alias="k_p" id="2500" />
        <R alias="V_p" id="2505" />
      </ReferenceList>
    </ExplicitFormula>
    <ExplicitFormula id="2684">
      <Equation>V*SteadyStateFillLevel</Equation>
      <ReferenceList>
        <R alias="SteadyStateFillLevel" id="2680" />
        <R alias="V" id="2670" />
      </ReferenceList>
    </ExplicitFormula>
    <ExplicitFormula id="2686">
      <Equation>OralApplicationsEnabled ? LT_uje - LT_lje + Inflow*FillLevelFlag - Outflow*Liquid : 0</Equation>
      <ReferenceList>
        <R alias="Outflow" id="2679" />
        <R alias="FillLevelFlag" id="2502" />
        <R alias="Liquid" id="2669" />
        <R alias="LT_lje" id="2685" />
        <R alias="Inflow" id="2682" />
        <R alias="LT_uje" id="2499" />
        <R alias="OralApplicationsEnabled" id="2146" />
      </ReferenceList>
    </ExplicitFormula>
    <ExplicitFormula id="2689">
      <Equation>r2_p0 + Height*r2_p1</Equation>
      <ReferenceList>
        <R alias="Height" id="64" />
        <R alias="r2_p0" id="2687" />
        <R alias="r2_p1" id="2688" />
      </ReferenceList>
    </ExplicitFormula>
    <ExplicitFormula id="2690">
      <Equation>PI*(r1*r1+r1*r2+r2*r2)/3*L</Equation>
      <ReferenceList>
        <R alias="r2" id="2664" />
        <R alias="L" id="2665" />
        <R alias="r1" id="2666" />
      </ReferenceList>
    </ExplicitFormula>
    <ExplicitFormula id="2692">
      <Equation>Volume</Equation>
      <ReferenceList>
        <R alias="Volume" id="2670" />
      </ReferenceList>
    </ExplicitFormula>
    <ExplicitFormula id="2694">
      <Equation>LuminalVelocity/SITT_fact</Equation>
      <ReferenceList>
        <R alias="LuminalVelocity" id="2693" />
        <R alias="SITT_fact" id="2342" />
      </ReferenceList>
    </ExplicitFormula>
    <ExplicitFormula id="2696">
      <Equation>V_Intestine * 0.184</Equation>
      <ReferenceList>
        <R alias="V_Intestine" id="2367" />
      </ReferenceList>
    </ExplicitFormula>
    <ExplicitFormula id="2701">
      <Equation>Thickness_p1 + Thickness_p2*(1-exp(Thickness_p3*Height))</Equation>
      <ReferenceList>
        <R alias="Height" id="64" />
        <R alias="Thickness_p1" id="2698" />
        <R alias="Thickness_p2" id="2699" />
        <R alias="Thickness_p3" id="2700" />
      </ReferenceList>
    </ExplicitFormula>
    <ExplicitFormula id="2702">
      <Equation>0.0025102*V</Equation>
      <ReferenceList>
        <R alias="V" id="2670" />
      </ReferenceList>
    </ExplicitFormula>
    <ExplicitFormula id="2705">
      <Equation>r1_p0 + Height*r1_p1</Equation>
      <ReferenceList>
        <R alias="Height" id="64" />
        <R alias="r1_p0" id="2703" />
        <R alias="r1_p1" id="2704" />
      </ReferenceList>
    </ExplicitFormula>
    <ExplicitFormula id="2707">
      <Equation>w*Liquid*FillLevelFlagNext</Equation>
      <ReferenceList>
        <R alias="w" id="2681" />
        <R alias="Liquid" id="2669" />
        <R alias="FillLevelFlagNext" id="2706" />
      </ReferenceList>
    </ExplicitFormula>
    <ExplicitFormula id="2710">
      <Equation>372.9358</Equation>
    </ExplicitFormula>
    <ExplicitFormula id="2713">
      <Equation>M_0</Equation>
      <ReferenceList>
        <R alias="M_0" id="2712" />
      </ReferenceList>
    </ExplicitFormula>
    <ExplicitFormula id="2716">
      <Equation>rel_exp_out * AF * f_onto * ProteinContainerVolume</Equation>
      <ReferenceList>
        <R alias="f_onto" id="2714" />
        <R alias="rel_exp_out" id="2715" />
        <R alias="AF" id="163" />
        <R alias="ProteinContainerVolume" id="2691" />
      </ReferenceList>
    </ExplicitFormula>
    <ExplicitFormula id="2719">
      <Equation>ln(2)/tHalf</Equation>
      <ReferenceList>
        <R alias="tHalf" id="2718" />
      </ReferenceList>
    </ExplicitFormula>
    <ExplicitFormula id="2721">
      <Equation>rel_exp_norm</Equation>
      <ReferenceList>
        <R alias="rel_exp_norm" id="2720" />
      </ReferenceList>
    </ExplicitFormula>
    <ExplicitFormula id="2724">
      <Equation>V&gt;0 ? M/V : 0</Equation>
      <ReferenceList>
        <R alias="M" id="2711" />
        <R alias="V" id="2670" />
      </ReferenceList>
    </ExplicitFormula>
    <ExplicitFormula id="2725">
      <Equation>tHalf</Equation>
      <ReferenceList>
        <R alias="tHalf" id="2207" />
      </ReferenceList>
    </ExplicitFormula>
    <ExplicitFormula id="2726">
      <Equation>f_onto</Equation>
      <ReferenceList>
        <R alias="f_onto" id="2209" />
      </ReferenceList>
    </ExplicitFormula>
    <ExplicitFormula id="2729">
      <Equation>M_0</Equation>
      <ReferenceList>
        <R alias="M_0" id="2728" />
      </ReferenceList>
    </ExplicitFormula>
    <ExplicitFormula id="2732">
      <Equation>rel_exp_out * AF * f_onto * ProteinContainerVolume</Equation>
      <ReferenceList>
        <R alias="f_onto" id="2730" />
        <R alias="rel_exp_out" id="2731" />
        <R alias="AF" id="188" />
        <R alias="ProteinContainerVolume" id="2691" />
      </ReferenceList>
    </ExplicitFormula>
    <ExplicitFormula id="2735">
      <Equation>ln(2)/tHalf</Equation>
      <ReferenceList>
        <R alias="tHalf" id="2734" />
      </ReferenceList>
    </ExplicitFormula>
    <ExplicitFormula id="2737">
      <Equation>rel_exp_norm</Equation>
      <ReferenceList>
        <R alias="rel_exp_norm" id="2736" />
      </ReferenceList>
    </ExplicitFormula>
    <ExplicitFormula id="2740">
      <Equation>V&gt;0 ? M/V : 0</Equation>
      <ReferenceList>
        <R alias="M" id="2727" />
        <R alias="V" id="2670" />
      </ReferenceList>
    </ExplicitFormula>
    <ExplicitFormula id="2741">
      <Equation>tHalf</Equation>
      <ReferenceList>
        <R alias="tHalf" id="2225" />
      </ReferenceList>
    </ExplicitFormula>
    <ExplicitFormula id="2742">
      <Equation>f_onto</Equation>
      <ReferenceList>
        <R alias="f_onto" id="2227" />
      </ReferenceList>
    </ExplicitFormula>
    <ExplicitFormula id="2745">
      <Equation>V&gt;0 ? M/V : 0</Equation>
      <ReferenceList>
        <R alias="M" id="2743" />
        <R alias="V" id="2670" />
      </ReferenceList>
    </ExplicitFormula>
    <ExplicitFormula id="2750">
      <Equation>F1*F2*(1-F3)</Equation>
      <ReferenceList>
        <R alias="F1" id="2747" />
        <R alias="F2" id="2748" />
        <R alias="F3" id="2749" />
      </ReferenceList>
    </ExplicitFormula>
    <ExplicitFormula id="2752">
      <Equation>(1-F1)*F2*(1-F3)</Equation>
      <ReferenceList>
        <R alias="F1" id="2747" />
        <R alias="F2" id="2748" />
        <R alias="F3" id="2749" />
      </ReferenceList>
    </ExplicitFormula>
    <ExplicitFormula id="2754">
      <Equation>F1*(1-F2)*(1-F3)</Equation>
      <ReferenceList>
        <R alias="F1" id="2747" />
        <R alias="F2" id="2748" />
        <R alias="F3" id="2749" />
      </ReferenceList>
    </ExplicitFormula>
    <ExplicitFormula id="2756">
      <Equation>(1-F1)*(1-F2)*(1-F3)</Equation>
      <ReferenceList>
        <R alias="F1" id="2747" />
        <R alias="F2" id="2748" />
        <R alias="F3" id="2749" />
      </ReferenceList>
    </ExplicitFormula>
    <ExplicitFormula id="2759">
      <Equation>Solubility * Solubility_pKa_REFpH_Factor / Solubility_pKa_pH_Factor</Equation>
      <ReferenceList>
        <R alias="Solubility_pKa_pH_Factor" id="2758" />
        <R alias="Solubility" id="2251" />
        <R alias="Solubility_pKa_REFpH_Factor" id="2252" />
      </ReferenceList>
    </ExplicitFormula>
    <ExplicitFormula id="2764">
      <Equation>K1+K2/base^(CT0^2)+K3/base^(CT1^2)+K4/base^(CT2^2)+K5/base^max(CT0+CT1;-CT0-CT1)+K6/base^max(CT0+CT2;-CT0-CT2)+K7/base^max(CT1+CT2;-CT1-CT2)+K8/base^max(CT0+CT1+CT2;-CT0-CT1-CT2)</Equation>
      <ReferenceList>
        <R alias="K1" id="2760" />
        <R alias="K2" id="2761" />
        <R alias="K3" id="2762" />
        <R alias="K4" id="2746" />
        <R alias="K5" id="2763" />
        <R alias="K6" id="2751" />
        <R alias="K7" id="2753" />
        <R alias="K8" id="2755" />
        <R alias="CT0" id="2241" />
        <R alias="CT1" id="2242" />
        <R alias="CT2" id="2243" />
        <R alias="base" id="2244" />
      </ReferenceList>
    </ExplicitFormula>
    <ExplicitFormula id="2765">
      <Equation>F1*(1-F2)*F3</Equation>
      <ReferenceList>
        <R alias="F1" id="2747" />
        <R alias="F2" id="2748" />
        <R alias="F3" id="2749" />
      </ReferenceList>
    </ExplicitFormula>
    <ExplicitFormula id="2766">
      <Equation>(1-F1)*(1-F2)*F3</Equation>
      <ReferenceList>
        <R alias="F1" id="2747" />
        <R alias="F2" id="2748" />
        <R alias="F3" id="2749" />
      </ReferenceList>
    </ExplicitFormula>
    <ExplicitFormula id="2772">
      <Equation>PassiveRates_para+PassiveRates_trans-(ActiveRates_para+ActiveRates_trans)</Equation>
      <ReferenceList>
        <R alias="ActiveRates_para" id="2768" />
        <R alias="ActiveRates_trans" id="2769" />
        <R alias="PassiveRates_para" id="2770" />
        <R alias="PassiveRates_trans" id="2771" />
      </ReferenceList>
    </ExplicitFormula>
    <ExplicitFormula id="2774">
      <Equation>CT0 != CT_NEUTRAL ?  1/(1+10^(CT0*(pKa_0-pH))) : 1</Equation>
      <ReferenceList>
        <R alias="CT0" id="2241" />
        <R alias="CT_NEUTRAL" id="2260" />
        <R alias="pKa_0" id="2265" />
        <R alias="pH" id="2709" />
      </ReferenceList>
    </ExplicitFormula>
[truncated: 3,244,774 more chars]
