# Supplementary material for: A Comparative Analysis of Drug-Induced Hepatotoxicity in Clinically Relevant Situations
Source: PLoS Comput Biol. 2017 Feb 2;13(2):e1005280. doi: 10.1371/journal.pcbi.1005280 (PMC5289425; doi:10.1371/journal.pcbi.1005280)
Supplement: S1 Model Files — (ZIP) [file pcbi.1005280.s019.zip › inh_ref_iv_670mg_rapid.xml]

<?xml version="1.0" encoding="utf-8"?>
<Simulation objectPathDelimiter="|" version="4" xmlns="http://www.systems-biology.com">
  <ObserverList>
    <Observer id="106" entityId="p9OeEAu6M0aK3CM-IZmS4w" name="Blood Cells" path="inh_ref_iv_670mg_rapid|Organism|PeripheralVenousBlood|isoniazid|Blood Cells" unit="µmol/l" persistable="0" formulaId="117" />
    <Observer id="118" entityId="qg-T5-Htvk6GjnKvs4d0UQ" name="Plasma (Peripheral Venous Blood)" path="inh_ref_iv_670mg_rapid|Organism|PeripheralVenousBlood|isoniazid|Plasma (Peripheral Venous Blood)" unit="µmol/l" persistable="1" formulaId="124" />
    <Observer id="125" entityId="c-e5fdn_Ikqk0KF3h-mk1w" name="Plasma Unbound (Peripheral Venous Blood)" path="inh_ref_iv_670mg_rapid|Organism|PeripheralVenousBlood|isoniazid|Plasma Unbound (Peripheral Venous Blood)" unit="µmol/l" persistable="0" formulaId="127" />
    <Observer id="128" entityId="A-Vud-_KqkWRo4SERQJ5EQ" name="Whole Blood (Peripheral Venous Blood)" path="inh_ref_iv_670mg_rapid|Organism|PeripheralVenousBlood|isoniazid|Whole Blood (Peripheral Venous Blood)" unit="µmol/l" persistable="0" formulaId="129" />
    <Observer id="130" entityId="ywZa-gRYt06wJXx78bZ6ug" name="Blood Cells" path="inh_ref_iv_670mg_rapid|Organism|PeripheralVenousBlood|Acetylisoniazid|Blood Cells" unit="µmol/l" persistable="0" formulaId="136" />
    <Observer id="137" entityId="gyBpHxq5oUmLNQnbZ5THuQ" name="Plasma (Peripheral Venous Blood)" path="inh_ref_iv_670mg_rapid|Organism|PeripheralVenousBlood|Acetylisoniazid|Plasma (Peripheral Venous Blood)" unit="µmol/l" persistable="1" formulaId="143" />
    <Observer id="144" entityId="qvrpN9ADbE-8Lk_KkPD-CA" name="Plasma Unbound (Peripheral Venous Blood)" path="inh_ref_iv_670mg_rapid|Organism|PeripheralVenousBlood|Acetylisoniazid|Plasma Unbound (Peripheral Venous Blood)" unit="µmol/l" persistable="0" formulaId="146" />
    <Observer id="147" entityId="dLtYxpFEW0qHkLxDVCnZBg" name="Whole Blood (Peripheral Venous Blood)" path="inh_ref_iv_670mg_rapid|Organism|PeripheralVenousBlood|Acetylisoniazid|Whole Blood (Peripheral Venous Blood)" unit="µmol/l" persistable="0" formulaId="148" />
    <Observer id="181" entityId="QOajMMyqt0CJluyKOV8EAg" name="Concentration in container" path="inh_ref_iv_670mg_rapid|Organism|VenousBlood|Plasma|NAT2|Concentration in container" unit="µmol/l" persistable="0" formulaId="182" />
    <Observer id="206" entityId="az57qkQFcEqDhUYtuoSPaw" name="Concentration in container" path="inh_ref_iv_670mg_rapid|Organism|VenousBlood|Plasma|Amidase_liver|Concentration in container" unit="µmol/l" persistable="0" formulaId="207" />
    <Observer id="231" entityId="T5rIOBpql0uCpbyjQzsM3A" name="Concentration in container" path="inh_ref_iv_670mg_rapid|Organism|VenousBlood|Plasma|Conjugase_liver|Concentration in container" unit="µmol/l" persistable="0" formulaId="232" />
    <Observer id="256" entityId="rJ-8ctS0fEyOmkyOKCPdEw" name="Concentration in container" path="inh_ref_iv_670mg_rapid|Organism|VenousBlood|Plasma|CYP2E1|Concentration in container" unit="µmol/l" persistable="0" formulaId="257" />
    <Observer id="281" entityId="RtJLqqudsEKCWgzZdUi1lg" name="Concentration in container" path="inh_ref_iv_670mg_rapid|Organism|VenousBlood|Plasma|NAAA|Concentration in container" unit="µmol/l" persistable="0" formulaId="282" />
    <Observer id="306" entityId="pSCc5kVpTE2xriOsQq0o7Q" name="Concentration in container" path="inh_ref_iv_670mg_rapid|Organism|VenousBlood|Plasma|BAAT|Concentration in container" unit="µmol/l" persistable="0" formulaId="307" />
    <Observer id="331" entityId="SOCdPpEIukWv9eb4ctmnfA" name="Concentration in container" path="inh_ref_iv_670mg_rapid|Organism|VenousBlood|Plasma|GLYAT|Concentration in container" unit="µmol/l" persistable="0" formulaId="332" />
    <Observer id="338" entityId="XO6SD-kDBk2LmK6GgKVFFw" name="Concentration in container" path="inh_ref_iv_670mg_rapid|Organism|VenousBlood|Plasma|isoniazid|Concentration in container" unit="µmol/l" persistable="1" formulaId="339" />
    <Observer id="340" entityId="wClBNGEGokGvC_STCMF-Lw" name="Plasma Unbound" path="inh_ref_iv_670mg_rapid|Organism|VenousBlood|Plasma|isoniazid|Plasma Unbound" unit="µmol/l" persistable="0" formulaId="341" />
    <Observer id="347" entityId="tZmvkup7P060IfsGKzzQMQ" name="Concentration in container" path="inh_ref_iv_670mg_rapid|Organism|VenousBlood|Plasma|Acetylisoniazid|Concentration in container" unit="µmol/l" persistable="1" formulaId="348" />
    <Observer id="349" entityId="_5-yN-fbs0amU0-PFVSNJA" name="Plasma Unbound" path="inh_ref_iv_670mg_rapid|Organism|VenousBlood|Plasma|Acetylisoniazid|Plasma Unbound" unit="µmol/l" persistable="0" formulaId="350" />
    <Observer id="354" entityId="axN0hy4deEGA2eEPJvN4Ig" name="Fraction of dose-isoniazid" path="inh_ref_iv_670mg_rapid|Organism|VenousBlood|Plasma|isoniazid-NAAA Metabolite|Fraction of dose-isoniazid" persistable="0" formulaId="356" />
    <Observer id="414" entityId="1IEA-HoXykCTRJug4LJGjQ" name="Concentration in container" path="inh_ref_iv_670mg_rapid|Organism|VenousBlood|BloodCells|NAT2|Concentration in container" unit="µmol/l" persistable="0" formulaId="415" />
    <Observer id="436" entityId="qWYiEjXvSEu0t1XoLIvJ8A" name="Concentration in container" path="inh_ref_iv_670mg_rapid|Organism|VenousBlood|BloodCells|Amidase_liver|Concentration in container" unit="µmol/l" persistable="0" formulaId="437" />
    <Observer id="458" entityId="5TIJuvNZ5UeFF4O45mcqHQ" name="Concentration in container" path="inh_ref_iv_670mg_rapid|Organism|VenousBlood|BloodCells|Conjugase_liver|Concentration in container" unit="µmol/l" persistable="0" formulaId="459" />
    <Observer id="480" entityId="kHJASL57I0qxRaPHc9cqxA" name="Concentration in container" path="inh_ref_iv_670mg_rapid|Organism|VenousBlood|BloodCells|CYP2E1|Concentration in container" unit="µmol/l" persistable="0" formulaId="481" />
    <Observer id="502" entityId="haYxrPfwPUu4-75usRHmgg" name="Concentration in container" path="inh_ref_iv_670mg_rapid|Organism|VenousBlood|BloodCells|NAAA|Concentration in container" unit="µmol/l" persistable="0" formulaId="503" />
    <Observer id="524" entityId="wpRrJBFiOEqzZq0jOO_AVA" name="Concentration in container" path="inh_ref_iv_670mg_rapid|Organism|VenousBlood|BloodCells|BAAT|Concentration in container" unit="µmol/l" persistable="0" formulaId="525" />
    <Observer id="546" entityId="AwdWNGpOU0GIJkpWYI3bqg" name="Concentration in container" path="inh_ref_iv_670mg_rapid|Organism|VenousBlood|BloodCells|GLYAT|Concentration in container" unit="µmol/l" persistable="0" formulaId="547" />
    <Observer id="554" entityId="0ykRoL_9ckiVgQf63hp-FQ" name="Concentration in container" path="inh_ref_iv_670mg_rapid|Organism|VenousBlood|BloodCells|isoniazid|Concentration in container" unit="µmol/l" persistable="0" formulaId="555" />
    <Observer id="562" entityId="5hj3xpGnlEqlxTquHKwTMQ" name="Concentration in container" path="inh_ref_iv_670mg_rapid|Organism|VenousBlood|BloodCells|Acetylisoniazid|Concentration in container" unit="µmol/l" persistable="0" formulaId="563" />
    <Observer id="567" entityId="6cYz-CNu20OmaNr3fHLFzg" name="Fraction of dose-isoniazid" path="inh_ref_iv_670mg_rapid|Organism|VenousBlood|BloodCells|isoniazid-NAAA Metabolite|Fraction of dose-isoniazid" persistable="0" formulaId="568" />
    <Observer id="596" entityId="YzXxYI8n-0-n_gKMdfQ9_A" name="Whole Blood" path="inh_ref_iv_670mg_rapid|Organism|VenousBlood|isoniazid|Whole Blood" unit="µmol/l" persistable="0" formulaId="597" />
    <Observer id="598" entityId="XX3d1TCQqEau7WR2FVAnfg" name="Whole Blood" path="inh_ref_iv_670mg_rapid|Organism|VenousBlood|Acetylisoniazid|Whole Blood" unit="µmol/l" persistable="0" formulaId="599" />
    <Observer id="627" entityId="XfVKpiRg7UyzcA3SGdoFZw" name="Concentration in container" path="inh_ref_iv_670mg_rapid|Organism|ArterialBlood|Plasma|NAT2|Concentration in container" unit="µmol/l" persistable="0" formulaId="628" />
    <Observer id="647" entityId="DGp0YN1dokW4raLR48SGlQ" name="Concentration in container" path="inh_ref_iv_670mg_rapid|Organism|ArterialBlood|Plasma|Amidase_liver|Concentration in container" unit="µmol/l" persistable="0" formulaId="648" />
    <Observer id="667" entityId="5J96unTwTkuClIdQkblpRQ" name="Concentration in container" path="inh_ref_iv_670mg_rapid|Organism|ArterialBlood|Plasma|Conjugase_liver|Concentration in container" unit="µmol/l" persistable="0" formulaId="668" />
    <Observer id="687" entityId="jrA-guKzxU2e6kNSsyEL0w" name="Concentration in container" path="inh_ref_iv_670mg_rapid|Organism|ArterialBlood|Plasma|CYP2E1|Concentration in container" unit="µmol/l" persistable="0" formulaId="688" />
    <Observer id="707" entityId="2u5KE7w930SYzFx_Jfawmw" name="Concentration in container" path="inh_ref_iv_670mg_rapid|Organism|ArterialBlood|Plasma|NAAA|Concentration in container" unit="µmol/l" persistable="0" formulaId="708" />
    <Observer id="727" entityId="kKihUG-0QkeIJ0-9FoAb6A" name="Concentration in container" path="inh_ref_iv_670mg_rapid|Organism|ArterialBlood|Plasma|BAAT|Concentration in container" unit="µmol/l" persistable="0" formulaId="728" />
    <Observer id="747" entityId="PeDB6_EfmkWEhOhOLYzEtA" name="Concentration in container" path="inh_ref_iv_670mg_rapid|Organism|ArterialBlood|Plasma|GLYAT|Concentration in container" unit="µmol/l" persistable="0" formulaId="748" />
    <Observer id="753" entityId="A6RS6bxasEC_JQ4kE9zHug" name="Concentration in container" path="inh_ref_iv_670mg_rapid|Organism|ArterialBlood|Plasma|isoniazid|Concentration in container" unit="µmol/l" persistable="0" formulaId="754" />
    <Observer id="755" entityId="hDakIcmYq0yQSF0hVcqclA" name="Plasma Unbound" path="inh_ref_iv_670mg_rapid|Organism|ArterialBlood|Plasma|isoniazid|Plasma Unbound" unit="µmol/l" persistable="0" formulaId="756" />
    <Observer id="761" entityId="s9XTT02UnUaO_eaYwP09rg" name="Concentration in container" path="inh_ref_iv_670mg_rapid|Organism|ArterialBlood|Plasma|Acetylisoniazid|Concentration in container" unit="µmol/l" persistable="0" formulaId="762" />
    <Observer id="763" entityId="kkjp5pocIEyxCvxAFBqfvA" name="Plasma Unbound" path="inh_ref_iv_670mg_rapid|Organism|ArterialBlood|Plasma|Acetylisoniazid|Plasma Unbound" unit="µmol/l" persistable="0" formulaId="764" />
    <Observer id="768" entityId="fGu5bxYngUqTmoN_Ktt21A" name="Fraction of dose-isoniazid" path="inh_ref_iv_670mg_rapid|Organism|ArterialBlood|Plasma|isoniazid-NAAA Metabolite|Fraction of dose-isoniazid" persistable="0" formulaId="769" />
    <Observer id="819" entityId="o2PUnBrQt0eLg7y1nmApMg" name="Concentration in container" path="inh_ref_iv_670mg_rapid|Organism|ArterialBlood|BloodCells|NAT2|Concentration in container" unit="µmol/l" persistable="0" formulaId="820" />
    <Observer id="839" entityId="E12Y51lAV0Km6ueXJe9Q1g" name="Concentration in container" path="inh_ref_iv_670mg_rapid|Organism|ArterialBlood|BloodCells|Amidase_liver|Concentration in container" unit="µmol/l" persistable="0" formulaId="840" />
    <Observer id="859" entityId="FarAUrpwPE2J2YmhrORRjQ" name="Concentration in container" path="inh_ref_iv_670mg_rapid|Organism|ArterialBlood|BloodCells|Conjugase_liver|Concentration in container" unit="µmol/l" persistable="0" formulaId="860" />
    <Observer id="879" entityId="HfxM7pthc0-kxq5vRsEroQ" name="Concentration in container" path="inh_ref_iv_670mg_rapid|Organism|ArterialBlood|BloodCells|CYP2E1|Concentration in container" unit="µmol/l" persistable="0" formulaId="880" />
    <Observer id="899" entityId="gBuKrXjITUOngnkSUpb9Fg" name="Concentration in container" path="inh_ref_iv_670mg_rapid|Organism|ArterialBlood|BloodCells|NAAA|Concentration in container" unit="µmol/l" persistable="0" formulaId="900" />
    <Observer id="919" entityId="lfSN181hgUiYrvza12Odtw" name="Concentration in container" path="inh_ref_iv_670mg_rapid|Organism|ArterialBlood|BloodCells|BAAT|Concentration in container" unit="µmol/l" persistable="0" formulaId="920" />
    <Observer id="939" entityId="0Z1VBbCzp0mVuMWcbI7pWQ" name="Concentration in container" path="inh_ref_iv_670mg_rapid|Organism|ArterialBlood|BloodCells|GLYAT|Concentration in container" unit="µmol/l" persistable="0" formulaId="940" />
    <Observer id="945" entityId="yOFplOub9Em_QGHMbK4rwA" name="Concentration in container" path="inh_ref_iv_670mg_rapid|Organism|ArterialBlood|BloodCells|isoniazid|Concentration in container" unit="µmol/l" persistable="0" formulaId="946" />
    <Observer id="951" entityId="FAg2SSCoRUKHZ0QWo1sNJA" name="Concentration in container" path="inh_ref_iv_670mg_rapid|Organism|ArterialBlood|BloodCells|Acetylisoniazid|Concentration in container" unit="µmol/l" persistable="0" formulaId="952" />
    <Observer id="956" entityId="JigLPkVYN0OIQQopoq6Gcw" name="Fraction of dose-isoniazid" path="inh_ref_iv_670mg_rapid|Organism|ArterialBlood|BloodCells|isoniazid-NAAA Metabolite|Fraction of dose-isoniazid" persistable="0" formulaId="957" />
    <Observer id="985" entityId="Iuexi5uYokOLGEtvJeEoQw" name="Whole Blood" path="inh_ref_iv_670mg_rapid|Organism|ArterialBlood|isoniazid|Whole Blood" unit="µmol/l" persistable="0" formulaId="986" />
    <Observer id="987" entityId="64pAs7-X6kWSD2NjNxRn_w" name="Whole Blood" path="inh_ref_iv_670mg_rapid|Organism|ArterialBlood|Acetylisoniazid|Whole Blood" unit="µmol/l" persistable="0" formulaId="988" />
    <Observer id="998" entityId="VO5TPWJiXUabUMW_G_vQQw" name="Fraction excreted to bile" path="inh_ref_iv_670mg_rapid|Organism|Gallbladder|isoniazid|Fraction excreted to bile" persistable="0" formulaId="999" />
    <Observer id="1003" entityId="t5iK5mZlsEqHf1NqSEuBZQ" name="Fraction excreted to bile" path="inh_ref_iv_670mg_rapid|Organism|Gallbladder|Acetylisoniazid|Fraction excreted to bile" persistable="0" formulaId="1005" />
    <Observer id="1071" entityId="nfSLd056_0yBoDnISO0V1A" name="Concentration in container" path="inh_ref_iv_670mg_rapid|Organism|Bone|Plasma|NAT2|Concentration in container" unit="µmol/l" persistable="0" formulaId="1072" />
    <Observer id="1091" entityId="4H4YQIeGhEuJcQmPW5hegw" name="Concentration in container" path="inh_ref_iv_670mg_rapid|Organism|Bone|Plasma|Amidase_liver|Concentration in container" unit="µmol/l" persistable="0" formulaId="1092" />
    <Observer id="1111" entityId="rg0h7pukGEKND5RyALVfTw" name="Concentration in container" path="inh_ref_iv_670mg_rapid|Organism|Bone|Plasma|Conjugase_liver|Concentration in container" unit="µmol/l" persistable="0" formulaId="1112" />
    <Observer id="1131" entityId="HZPw49VoiU6DO3CXaA1shw" name="Concentration in container" path="inh_ref_iv_670mg_rapid|Organism|Bone|Plasma|CYP2E1|Concentration in container" unit="µmol/l" persistable="0" formulaId="1132" />
    <Observer id="1151" entityId="5tXFYd1mp02YIbvAEe49gg" name="Concentration in container" path="inh_ref_iv_670mg_rapid|Organism|Bone|Plasma|NAAA|Concentration in container" unit="µmol/l" persistable="0" formulaId="1152" />
    <Observer id="1171" entityId="yTMMQDubTUS6sWkrnaQSvQ" name="Concentration in container" path="inh_ref_iv_670mg_rapid|Organism|Bone|Plasma|BAAT|Concentration in container" unit="µmol/l" persistable="0" formulaId="1172" />
    <Observer id="1191" entityId="IKQw6qaqv0Gd5aql8wgdYQ" name="Concentration in container" path="inh_ref_iv_670mg_rapid|Organism|Bone|Plasma|GLYAT|Concentration in container" unit="µmol/l" persistable="0" formulaId="1192" />
    <Observer id="1197" entityId="w_49yJr-QEOG2ZAbZWiaGw" name="Concentration in container" path="inh_ref_iv_670mg_rapid|Organism|Bone|Plasma|isoniazid|Concentration in container" unit="µmol/l" persistable="0" formulaId="1198" />
    <Observer id="1203" entityId="SNsDgu2lYEGUVKVo0q48gw" name="Concentration in container" path="inh_ref_iv_670mg_rapid|Organism|Bone|Plasma|Acetylisoniazid|Concentration in container" unit="µmol/l" persistable="0" formulaId="1204" />
    <Observer id="1208" entityId="uRdQovGvt0yVOglldHw3NA" name="Fraction of dose-isoniazid" path="inh_ref_iv_670mg_rapid|Organism|Bone|Plasma|isoniazid-NAAA Metabolite|Fraction of dose-isoniazid" persistable="0" formulaId="1209" />
    <Observer id="1259" entityId="c9ImUamG7E-SxxkApDRKVw" name="Concentration in container" path="inh_ref_iv_670mg_rapid|Organism|Bone|BloodCells|NAT2|Concentration in container" unit="µmol/l" persistable="0" formulaId="1260" />
    <Observer id="1279" entityId="XWsQGHIaeUK4B77i7ZhKUQ" name="Concentration in container" path="inh_ref_iv_670mg_rapid|Organism|Bone|BloodCells|Amidase_liver|Concentration in container" unit="µmol/l" persistable="0" formulaId="1280" />
    <Observer id="1299" entityId="arSv3HOiFUaQL9XMVBGrJg" name="Concentration in container" path="inh_ref_iv_670mg_rapid|Organism|Bone|BloodCells|Conjugase_liver|Concentration in container" unit="µmol/l" persistable="0" formulaId="1300" />
    <Observer id="1319" entityId="bquA4I2d7k6SR4CsnRiD6g" name="Concentration in container" path="inh_ref_iv_670mg_rapid|Organism|Bone|BloodCells|CYP2E1|Concentration in container" unit="µmol/l" persistable="0" formulaId="1320" />
    <Observer id="1339" entityId="gtL2JFB1vEGsgGA4NI3nRQ" name="Concentration in container" path="inh_ref_iv_670mg_rapid|Organism|Bone|BloodCells|NAAA|Concentration in container" unit="µmol/l" persistable="0" formulaId="1340" />
    <Observer id="1359" entityId="yIQOPZHJc0yu3MzEArFULg" name="Concentration in container" path="inh_ref_iv_670mg_rapid|Organism|Bone|BloodCells|BAAT|Concentration in container" unit="µmol/l" persistable="0" formulaId="1360" />
    <Observer id="1379" entityId="g3sfL22GSUSwy0vZ1tqXhg" name="Concentration in container" path="inh_ref_iv_670mg_rapid|Organism|Bone|BloodCells|GLYAT|Concentration in container" unit="µmol/l" persistable="0" formulaId="1380" />
    <Observer id="1385" entityId="ySyVXyLfDkqs4zDikvloyw" name="Concentration in container" path="inh_ref_iv_670mg_rapid|Organism|Bone|BloodCells|isoniazid|Concentration in container" unit="µmol/l" persistable="0" formulaId="1386" />
    <Observer id="1391" entityId="P04k9k0r7kuc7thD4PT4mw" name="Concentration in container" path="inh_ref_iv_670mg_rapid|Organism|Bone|BloodCells|Acetylisoniazid|Concentration in container" unit="µmol/l" persistable="0" formulaId="1392" />
    <Observer id="1396" entityId="SEzWN9CgDUSmiv3O8z9dAA" name="Fraction of dose-isoniazid" path="inh_ref_iv_670mg_rapid|Organism|Bone|BloodCells|isoniazid-NAAA Metabolite|Fraction of dose-isoniazid" persistable="0" formulaId="1397" />
    <Observer id="1450" entityId="8HBwJEPbsEasqAubGKUw-Q" name="Concentration in container" path="inh_ref_iv_670mg_rapid|Organism|Bone|Interstitial|SLC22A6|Concentration in container" unit="µmol/l" persistable="0" formulaId="1451" />
    <Observer id="1471" entityId="Jgz-LmUjiUG4pXs0iQaSjA" name="Concentration in container" path="inh_ref_iv_670mg_rapid|Organism|Bone|Interstitial|SLC16A10.influx|Concentration in container" unit="µmol/l" persistable="0" formulaId="1472" />
    <Observer id="1479" entityId="m021hS66lUCTKwX99OJTgA" name="Concentration in container" path="inh_ref_iv_670mg_rapid|Organism|Bone|Interstitial|isoniazid|Concentration in container" unit="µmol/l" persistable="0" formulaId="1480" />
    <Observer id="1487" entityId="QcwFzi7b40uNTUWSb4ZKqA" name="Concentration in container" path="inh_ref_iv_670mg_rapid|Organism|Bone|Interstitial|Acetylisoniazid|Concentration in container" unit="µmol/l" persistable="0" formulaId="1488" />
    <Observer id="1510" entityId="T7WwtUL_EkeHBOTJ-4OW_Q" name="Concentration in container" path="inh_ref_iv_670mg_rapid|Organism|Bone|Intracellular|NAT2|Concentration in container" unit="µmol/l" persistable="0" formulaId="1511" />
    <Observer id="1528" entityId="2qyVFZef9Ui1FglgHydzlQ" name="Concentration in container" path="inh_ref_iv_670mg_rapid|Organism|Bone|Intracellular|Amidase_liver|Concentration in container" unit="µmol/l" persistable="0" formulaId="1529" />
    <Observer id="1546" entityId="C3-ud5wY2km_73PtZNmUQQ" name="Concentration in container" path="inh_ref_iv_670mg_rapid|Organism|Bone|Intracellular|Conjugase_liver|Concentration in container" unit="µmol/l" persistable="0" formulaId="1547" />
    <Observer id="1564" entityId="pmMMVRcS0EODirkLeEX0xw" name="Concentration in container" path="inh_ref_iv_670mg_rapid|Organism|Bone|Intracellular|CYP2E1|Concentration in container" unit="µmol/l" persistable="0" formulaId="1565" />
    <Observer id="1585" entityId="nRcgIgZyJUyjhnAHuGG7sA" name="Concentration in container" path="inh_ref_iv_670mg_rapid|Organism|Bone|Intracellular|INHA_liver_transporter|Concentration in container" unit="µmol/l" persistable="0" formulaId="1586" />
    <Observer id="1603" entityId="Fl1_3BirnkqTboLdhVFtIw" name="Concentration in container" path="inh_ref_iv_670mg_rapid|Organism|Bone|Intracellular|NAAA|Concentration in container" unit="µmol/l" persistable="0" formulaId="1604" />
    <Observer id="1621" entityId="EBe2-GcV20W_RZRT3Ppd4Q" name="Concentration in container" path="inh_ref_iv_670mg_rapid|Organism|Bone|Intracellular|BAAT|Concentration in container" unit="µmol/l" persistable="0" formulaId="1622" />
    <Observer id="1642" entityId="6mVW7Uv3qEaKIp3aukyGkA" name="Concentration in container" path="inh_ref_iv_670mg_rapid|Organism|Bone|Intracellular|SLC16A10|Concentration in container" unit="µmol/l" persistable="0" formulaId="1643" />
    <Observer id="1660" entityId="wCkb-vAUKkePB_y9ghfkUg" name="Concentration in container" path="inh_ref_iv_670mg_rapid|Organism|Bone|Intracellular|GLYAT|Concentration in container" unit="µmol/l" persistable="0" formulaId="1661" />
    <Observer id="1681" entityId="mU6lmauAwEi1bsOMc5FXcQ" name="Concentration in container" path="inh_ref_iv_670mg_rapid|Organism|Bone|Intracellular|SLC16A10.apical.efflux|Concentration in container" unit="µmol/l" persistable="0" formulaId="1682" />
    <Observer id="1689" entityId="MvwGQlO9QEWhHlzTzO44-Q" name="Concentration in container" path="inh_ref_iv_670mg_rapid|Organism|Bone|Intracellular|isoniazid|Concentration in container" unit="µmol/l" persistable="0" formulaId="1690" />
    <Observer id="1697" entityId="NTb_VsjQiEqgbBiSMm6l9A" name="Concentration in container" path="inh_ref_iv_670mg_rapid|Organism|Bone|Intracellular|Acetylisoniazid|Concentration in container" unit="µmol/l" persistable="0" formulaId="1698" />
    <Observer id="1702" entityId="4tsvEHlYDkWCPc6N-WzKug" name="Fraction of dose-isoniazid" path="inh_ref_iv_670mg_rapid|Organism|Bone|Intracellular|isoniazid-NAAA Metabolite|Fraction of dose-isoniazid" persistable="0" formulaId="1703" />
    <Observer id="1731" entityId="bMvkTZ94SEupHghq_Tr6eA" name="Interstitial Unbound" path="inh_ref_iv_670mg_rapid|Organism|Bone|isoniazid|Interstitial Unbound" unit="µmol/l" persistable="0" formulaId="1732" />
    <Observer id="1733" entityId="JYB2xUuR0UWR82T9hf2LMQ" name="Intracellular Unbound" path="inh_ref_iv_670mg_rapid|Organism|Bone|isoniazid|Intracellular Unbound" unit="µmol/l" persistable="0" formulaId="1734" />
    <Observer id="1735" entityId="8aO5kM_PP0Oay2by2WmQPg" name="Tissue" path="inh_ref_iv_670mg_rapid|Organism|Bone|isoniazid|Tissue" unit="µmol/l" persistable="0" formulaId="1736" />
    <Observer id="1737" entityId="TH34zTaz2U6brsb9rjW5rQ" name="Interstitial Unbound" path="inh_ref_iv_670mg_rapid|Organism|Bone|Acetylisoniazid|Interstitial Unbound" unit="µmol/l" persistable="0" formulaId="1738" />
    <Observer id="1739" entityId="EYgctMSr2U-mA0hs3pVxrw" name="Intracellular Unbound" path="inh_ref_iv_670mg_rapid|Organism|Bone|Acetylisoniazid|Intracellular Unbound" unit="µmol/l" persistable="0" formulaId="1740" />
    <Observer id="1741" entityId="9JjuMrKcMUSdqEHk-xcgRA" name="Tissue" path="inh_ref_iv_670mg_rapid|Organism|Bone|Acetylisoniazid|Tissue" unit="µmol/l" persistable="0" formulaId="1742" />
    <Observer id="1808" entityId="8PNdphSNh0qQ_Jqy0SK8bw" name="Concentration in container" path="inh_ref_iv_670mg_rapid|Organism|Brain|Plasma|NAT2|Concentration in container" unit="µmol/l" persistable="0" formulaId="1809" />
    <Observer id="1828" entityId="yPA3sPbA2kmYn1zXoFWUNw" name="Concentration in container" path="inh_ref_iv_670mg_rapid|Organism|Brain|Plasma|Amidase_liver|Concentration in container" unit="µmol/l" persistable="0" formulaId="1829" />
    <Observer id="1848" entityId="gZ7FjfMlEE2DBAqxhVB_yw" name="Concentration in container" path="inh_ref_iv_670mg_rapid|Organism|Brain|Plasma|Conjugase_liver|Concentration in container" unit="µmol/l" persistable="0" formulaId="1849" />
    <Observer id="1868" entityId="pI7WHasL0kCacmobpVg9IQ" name="Concentration in container" path="inh_ref_iv_670mg_rapid|Organism|Brain|Plasma|CYP2E1|Concentration in container" unit="µmol/l" persistable="0" formulaId="1869" />
    <Observer id="1888" entityId="9sFt0MYxJUmndmQ2TX5lcA" name="Concentration in container" path="inh_ref_iv_670mg_rapid|Organism|Brain|Plasma|NAAA|Concentration in container" unit="µmol/l" persistable="0" formulaId="1889" />
    <Observer id="1908" entityId="Lt0SgzyzNUCuQWFyQcY7iQ" name="Concentration in container" path="inh_ref_iv_670mg_rapid|Organism|Brain|Plasma|BAAT|Concentration in container" unit="µmol/l" persistable="0" formulaId="1909" />
    <Observer id="1928" entityId="Q-0bAz1gckedKuFacZ-sig" name="Concentration in container" path="inh_ref_iv_670mg_rapid|Organism|Brain|Plasma|GLYAT|Concentration in container" unit="µmol/l" persistable="0" formulaId="1929" />
    <Observer id="1946" entityId="GvqVZdSzwkuMktnBYSNnDw" name="Concentration in container" path="inh_ref_iv_670mg_rapid|Organism|Brain|Plasma|SLC22A6|Concentration in container" unit="µmol/l" persistable="0" formulaId="1947" />
    <Observer id="1964" entityId="LEP6HpAzfEmBMvsG81GwdA" name="Concentration in container" path="inh_ref_iv_670mg_rapid|Organism|Brain|Plasma|SLC16A10.influx|Concentration in container" unit="µmol/l" persistable="0" formulaId="1965" />
    <Observer id="1971" entityId="XeKCqmydVE65Yb2uD8tTmg" name="Concentration in container" path="inh_ref_iv_670mg_rapid|Organism|Brain|Plasma|isoniazid|Concentration in container" unit="µmol/l" persistable="0" formulaId="1972" />
    <Observer id="1978" entityId="g9Sj9ZQd1UK6FXt5thkLig" name="Concentration in container" path="inh_ref_iv_670mg_rapid|Organism|Brain|Plasma|Acetylisoniazid|Concentration in container" unit="µmol/l" persistable="0" formulaId="1979" />
    <Observer id="1983" entityId="IQXzVr_2AU6ajN7d5y-b4A" name="Fraction of dose-isoniazid" path="inh_ref_iv_670mg_rapid|Organism|Brain|Plasma|isoniazid-NAAA Metabolite|Fraction of dose-isoniazid" persistable="0" formulaId="1984" />
    <Observer id="2034" entityId="Y7FsGFnBt06ww98sqGC8Vw" name="Concentration in container" path="inh_ref_iv_670mg_rapid|Organism|Brain|BloodCells|NAT2|Concentration in container" unit="µmol/l" persistable="0" formulaId="2035" />
    <Observer id="2054" entityId="4R_IEtWEdkabIpspRh8mkg" name="Concentration in container" path="inh_ref_iv_670mg_rapid|Organism|Brain|BloodCells|Amidase_liver|Concentration in container" unit="µmol/l" persistable="0" formulaId="2055" />
    <Observer id="2074" entityId="ISYSR3o_rUO1QnUTjyvTDg" name="Concentration in container" path="inh_ref_iv_670mg_rapid|Organism|Brain|BloodCells|Conjugase_liver|Concentration in container" unit="µmol/l" persistable="0" formulaId="2075" />
    <Observer id="2094" entityId="obXCerfS5Ea0wrnFv6JOlA" name="Concentration in container" path="inh_ref_iv_670mg_rapid|Organism|Brain|BloodCells|CYP2E1|Concentration in container" unit="µmol/l" persistable="0" formulaId="2095" />
    <Observer id="2114" entityId="Ej8gK4HpgkSTzrO_OpUe7w" name="Concentration in container" path="inh_ref_iv_670mg_rapid|Organism|Brain|BloodCells|NAAA|Concentration in container" unit="µmol/l" persistable="0" formulaId="2115" />
    <Observer id="2134" entityId="T2jUn-OP8UWxcUWBim9_2g" name="Concentration in container" path="inh_ref_iv_670mg_rapid|Organism|Brain|BloodCells|BAAT|Concentration in container" unit="µmol/l" persistable="0" formulaId="2135" />
    <Observer id="2154" entityId="rrdLPwiDjU2S78vN0ad_mQ" name="Concentration in container" path="inh_ref_iv_670mg_rapid|Organism|Brain|BloodCells|GLYAT|Concentration in container" unit="µmol/l" persistable="0" formulaId="2155" />
    <Observer id="2161" entityId="zxEFiCKhPkGdtUdyA8xt9A" name="Concentration in container" path="inh_ref_iv_670mg_rapid|Organism|Brain|BloodCells|isoniazid|Concentration in container" unit="µmol/l" persistable="0" formulaId="2162" />
    <Observer id="2168" entityId="U_lMM4PP102oh1HEP3S6Xg" name="Concentration in container" path="inh_ref_iv_670mg_rapid|Organism|Brain|BloodCells|Acetylisoniazid|Concentration in container" unit="µmol/l" persistable="0" formulaId="2169" />
    <Observer id="2173" entityId="y5W1udFPIkmMgLzP7CcXzQ" name="Fraction of dose-isoniazid" path="inh_ref_iv_670mg_rapid|Organism|Brain|BloodCells|isoniazid-NAAA Metabolite|Fraction of dose-isoniazid" persistable="0" formulaId="2174" />
    <Observer id="2224" entityId="S105sMxEFkmkLGpEM9domw" name="Concentration in container" path="inh_ref_iv_670mg_rapid|Organism|Brain|Interstitial|INHA_liver_transporter|Concentration in container" unit="µmol/l" persistable="0" formulaId="2225" />
    <Observer id="2242" entityId="wEtVzAr200Su6mX8aso2cw" name="Concentration in container" path="inh_ref_iv_670mg_rapid|Organism|Brain|Interstitial|SLC16A10|Concentration in container" unit="µmol/l" persistable="0" formulaId="2243" />
    <Observer id="2260" entityId="6KjfCoiE9kmUROiC0gwmwg" name="Concentration in container" path="inh_ref_iv_670mg_rapid|Organism|Brain|Interstitial|SLC16A10.apical.efflux|Concentration in container" unit="µmol/l" persistable="0" formulaId="2261" />
    <Observer id="2268" entityId="WxUY5aL3ukeEbTkHdy2fYA" name="Concentration in container" path="inh_ref_iv_670mg_rapid|Organism|Brain|Interstitial|isoniazid|Concentration in container" unit="µmol/l" persistable="0" formulaId="2269" />
    <Observer id="2276" entityId="Bz_fMJYbW0WRT0zDC64s-w" name="Concentration in container" path="inh_ref_iv_670mg_rapid|Organism|Brain|Interstitial|Acetylisoniazid|Concentration in container" unit="µmol/l" persistable="0" formulaId="2277" />
    <Observer id="2299" entityId="DuaBkeLi0EiZyNzlZwphxw" name="Concentration in container" path="inh_ref_iv_670mg_rapid|Organism|Brain|Intracellular|NAT2|Concentration in container" unit="µmol/l" persistable="0" formulaId="2300" />
    <Observer id="2317" entityId="PLfoaa1ye0mKk22vXhhhjg" name="Concentration in container" path="inh_ref_iv_670mg_rapid|Organism|Brain|Intracellular|Amidase_liver|Concentration in container" unit="µmol/l" persistable="0" formulaId="2318" />
    <Observer id="2335" entityId="W7QxBk1SA0Ge7B8CXxDNpQ" name="Concentration in container" path="inh_ref_iv_670mg_rapid|Organism|Brain|Intracellular|Conjugase_liver|Concentration in container" unit="µmol/l" persistable="0" formulaId="2336" />
    <Observer id="2353" entityId="0QQ5BniRwUWrurPc_fjc-A" name="Concentration in container" path="inh_ref_iv_670mg_rapid|Organism|Brain|Intracellular|CYP2E1|Concentration in container" unit="µmol/l" persistable="0" formulaId="2354" />
    <Observer id="2371" entityId="GmgFj1IyiUCcfoXNe6EI8A" name="Concentration in container" path="inh_ref_iv_670mg_rapid|Organism|Brain|Intracellular|NAAA|Concentration in container" unit="µmol/l" persistable="0" formulaId="2372" />
    <Observer id="2389" entityId="_wLnzWXvAkaSyX-8Yu59Yg" name="Concentration in container" path="inh_ref_iv_670mg_rapid|Organism|Brain|Intracellular|BAAT|Concentration in container" unit="µmol/l" persistable="0" formulaId="2390" />
    <Observer id="2407" entityId="y8qtcfaoKUmALMeEjqdeiA" name="Concentration in container" path="inh_ref_iv_670mg_rapid|Organism|Brain|Intracellular|GLYAT|Concentration in container" unit="µmol/l" persistable="0" formulaId="2408" />
    <Observer id="2415" entityId="t_cJxlvzBU6SAe2YtXOLPw" name="Concentration in container" path="inh_ref_iv_670mg_rapid|Organism|Brain|Intracellular|isoniazid|Concentration in container" unit="µmol/l" persistable="0" formulaId="2416" />
    <Observer id="2423" entityId="DbLvMelXLkmyDJzUB93p7A" name="Concentration in container" path="inh_ref_iv_670mg_rapid|Organism|Brain|Intracellular|Acetylisoniazid|Concentration in container" unit="µmol/l" persistable="0" formulaId="2424" />
    <Observer id="2428" entityId="J8_vpSFUUEiDqP82rv-BAg" name="Fraction of dose-isoniazid" path="inh_ref_iv_670mg_rapid|Organism|Brain|Intracellular|isoniazid-NAAA Metabolite|Fraction of dose-isoniazid" persistable="0" formulaId="2429" />
    <Observer id="2457" entityId="hujcJupTekijZJF5LiAxtQ" name="Interstitial Unbound" path="inh_ref_iv_670mg_rapid|Organism|Brain|isoniazid|Interstitial Unbound" unit="µmol/l" persistable="0" formulaId="2458" />
    <Observer id="2459" entityId="y_mtEU0F3EG1HGlWwxF-Mw" name="Intracellular Unbound" path="inh_ref_iv_670mg_rapid|Organism|Brain|isoniazid|Intracellular Unbound" unit="µmol/l" persistable="0" formulaId="2460" />
    <Observer id="2461" entityId="q_L7F8aDfk-iU9IUL89Weg" name="Tissue" path="inh_ref_iv_670mg_rapid|Organism|Brain|isoniazid|Tissue" unit="µmol/l" persistable="0" formulaId="2462" />
    <Observer id="2463" entityId="O618Atq2_E-cVuJejl2g8A" name="Interstitial Unbound" path="inh_ref_iv_670mg_rapid|Organism|Brain|Acetylisoniazid|Interstitial Unbound" unit="µmol/l" persistable="0" formulaId="2464" />
    <Observer id="2465" entityId="gqKocoylAUm9Sxs5Ecgwqw" name="Intracellular Unbound" path="inh_ref_iv_670mg_rapid|Organism|Brain|Acetylisoniazid|Intracellular Unbound" unit="µmol/l" persistable="0" formulaId="2466" />
    <Observer id="2467" entityId="-YvNKLYS80i2Gcl9Si0ccA" name="Tissue" path="inh_ref_iv_670mg_rapid|Organism|Brain|Acetylisoniazid|Tissue" unit="µmol/l" persistable="0" formulaId="2468" />
    <Observer id="2547" entityId="pW1C_2B1CE-CtSE_zPN3yg" name="Concentration in container" path="inh_ref_iv_670mg_rapid|Organism|Fat|Plasma|NAT2|Concentration in container" unit="µmol/l" persistable="0" formulaId="2548" />
    <Observer id="2567" entityId="uQFLETCC5UqyKPzDVd7M2Q" name="Concentration in container" path="inh_ref_iv_670mg_rapid|Organism|Fat|Plasma|Amidase_liver|Concentration in container" unit="µmol/l" persistable="0" formulaId="2568" />
    <Observer id="2587" entityId="wyPWh8teeEyjaTdbNZMKiw" name="Concentration in container" path="inh_ref_iv_670mg_rapid|Organism|Fat|Plasma|Conjugase_liver|Concentration in container" unit="µmol/l" persistable="0" formulaId="2588" />
    <Observer id="2607" entityId="5f87g-fwnkOVG0qkrQUCmQ" name="Concentration in container" path="inh_ref_iv_670mg_rapid|Organism|Fat|Plasma|CYP2E1|Concentration in container" unit="µmol/l" persistable="0" formulaId="2608" />
    <Observer id="2627" entityId="QB4sRp8Pq0quVL9AJrvJgQ" name="Concentration in container" path="inh_ref_iv_670mg_rapid|Organism|Fat|Plasma|NAAA|Concentration in container" unit="µmol/l" persistable="0" formulaId="2628" />
    <Observer id="2647" entityId="k6LbVZ_FGEO1zZhLHdfYZw" name="Concentration in container" path="inh_ref_iv_670mg_rapid|Organism|Fat|Plasma|BAAT|Concentration in container" unit="µmol/l" persistable="0" formulaId="2648" />
    <Observer id="2667" entityId="sYLOYQzmFEeFFq1auFUUaQ" name="Concentration in container" path="inh_ref_iv_670mg_rapid|Organism|Fat|Plasma|GLYAT|Concentration in container" unit="µmol/l" persistable="0" formulaId="2668" />
    <Observer id="2673" entityId="LwjV9tGLTEyI1jzZbpoMNw" name="Concentration in container" path="inh_ref_iv_670mg_rapid|Organism|Fat|Plasma|isoniazid|Concentration in container" unit="µmol/l" persistable="0" formulaId="2674" />
    <Observer id="2679" entityId="QtVpNARRKUe0KmCIF6MiNg" name="Concentration in container" path="inh_ref_iv_670mg_rapid|Organism|Fat|Plasma|Acetylisoniazid|Concentration in container" unit="µmol/l" persistable="0" formulaId="2680" />
    <Observer id="2684" entityId="ZFhnOUgZ_02ZwCQ7ahTLeA" name="Fraction of dose-isoniazid" path="inh_ref_iv_670mg_rapid|Organism|Fat|Plasma|isoniazid-NAAA Metabolite|Fraction of dose-isoniazid" persistable="0" formulaId="2685" />
    <Observer id="2735" entityId="jtPsaoryG0m0QbFUInVffg" name="Concentration in container" path="inh_ref_iv_670mg_rapid|Organism|Fat|BloodCells|NAT2|Concentration in container" unit="µmol/l" persistable="0" formulaId="2736" />
    <Observer id="2755" entityId="mK6QZ8Q_r0aWbawS6lQdzg" name="Concentration in container" path="inh_ref_iv_670mg_rapid|Organism|Fat|BloodCells|Amidase_liver|Concentration in container" unit="µmol/l" persistable="0" formulaId="2756" />
    <Observer id="2775" entityId="KcWRIG3h0UqRFeWM57lbyw" name="Concentration in container" path="inh_ref_iv_670mg_rapid|Organism|Fat|BloodCells|Conjugase_liver|Concentration in container" unit="µmol/l" persistable="0" formulaId="2776" />
    <Observer id="2795" entityId="TZDly_sZO0exxzI5N-TMWQ" name="Concentration in container" path="inh_ref_iv_670mg_rapid|Organism|Fat|BloodCells|CYP2E1|Concentration in container" unit="µmol/l" persistable="0" formulaId="2796" />
    <Observer id="2815" entityId="yiZ787L76kSHEiRKOgXT_Q" name="Concentration in container" path="inh_ref_iv_670mg_rapid|Organism|Fat|BloodCells|NAAA|Concentration in container" unit="µmol/l" persistable="0" formulaId="2816" />
    <Observer id="2835" entityId="ZoZdBYd-zkaAnVdkPxG2Ig" name="Concentration in container" path="inh_ref_iv_670mg_rapid|Organism|Fat|BloodCells|BAAT|Concentration in container" unit="µmol/l" persistable="0" formulaId="2836" />
    <Observer id="2855" entityId="psVbYy4SvUux8NO6mEHVVw" name="Concentration in container" path="inh_ref_iv_670mg_rapid|Organism|Fat|BloodCells|GLYAT|Concentration in container" unit="µmol/l" persistable="0" formulaId="2856" />
    <Observer id="2861" entityId="w1DtHSpp-k2dDG-l-wO3jQ" name="Concentration in container" path="inh_ref_iv_670mg_rapid|Organism|Fat|BloodCells|isoniazid|Concentration in container" unit="µmol/l" persistable="0" formulaId="2862" />
    <Observer id="2867" entityId="DFJoXNTH706KGk6NuP7jVQ" name="Concentration in container" path="inh_ref_iv_670mg_rapid|Organism|Fat|BloodCells|Acetylisoniazid|Concentration in container" unit="µmol/l" persistable="0" formulaId="2868" />
    <Observer id="2872" entityId="9a84gwqRdEu8wLd1_Tjkag" name="Fraction of dose-isoniazid" path="inh_ref_iv_670mg_rapid|Organism|Fat|BloodCells|isoniazid-NAAA Metabolite|Fraction of dose-isoniazid" persistable="0" formulaId="2873" />
    <Observer id="2923" entityId="s9uU1Z5T5kGxQ4iXTlIhPg" name="Concentration in container" path="inh_ref_iv_670mg_rapid|Organism|Fat|Interstitial|SLC22A6|Concentration in container" unit="µmol/l" persistable="0" formulaId="2924" />
    <Observer id="2941" entityId="Ezy_85guPkWnHMEQKkqf0g" name="Concentration in container" path="inh_ref_iv_670mg_rapid|Organism|Fat|Interstitial|SLC16A10.influx|Concentration in container" unit="µmol/l" persistable="0" formulaId="2942" />
    <Observer id="2949" entityId="Iov6YcXyTUCI7Bv7APfzag" name="Concentration in container" path="inh_ref_iv_670mg_rapid|Organism|Fat|Interstitial|isoniazid|Concentration in container" unit="µmol/l" persistable="0" formulaId="2950" />
    <Observer id="2957" entityId="PmrvFH_SZEe4gB6nVRh4wQ" name="Concentration in container" path="inh_ref_iv_670mg_rapid|Organism|Fat|Interstitial|Acetylisoniazid|Concentration in container" unit="µmol/l" persistable="0" formulaId="2958" />
    <Observer id="2980" entityId="FgRwVziC70awyqPHgEaosA" name="Concentration in container" path="inh_ref_iv_670mg_rapid|Organism|Fat|Intracellular|NAT2|Concentration in container" unit="µmol/l" persistable="0" formulaId="2981" />
    <Observer id="2998" entityId="XM6rZ6-Hc0Klmf-wwzPfUw" name="Concentration in container" path="inh_ref_iv_670mg_rapid|Organism|Fat|Intracellular|Amidase_liver|Concentration in container" unit="µmol/l" persistable="0" formulaId="2999" />
    <Observer id="3016" entityId="LSQzIIrW4k2w_qD5m8rgfw" name="Concentration in container" path="inh_ref_iv_670mg_rapid|Organism|Fat|Intracellular|Conjugase_liver|Concentration in container" unit="µmol/l" persistable="0" formulaId="3017" />
    <Observer id="3034" entityId="h7BBmOAmx0mFVMMCwXRxUw" name="Concentration in container" path="inh_ref_iv_670mg_rapid|Organism|Fat|Intracellular|CYP2E1|Concentration in container" unit="µmol/l" persistable="0" formulaId="3035" />
    <Observer id="3052" entityId="3FCH-ybs4EOGrOYhLnstMw" name="Concentration in container" path="inh_ref_iv_670mg_rapid|Organism|Fat|Intracellular|INHA_liver_transporter|Concentration in container" unit="µmol/l" persistable="0" formulaId="3053" />
    <Observer id="3070" entityId="GEJXOm8G_UyBDNVzc1sPvQ" name="Concentration in container" path="inh_ref_iv_670mg_rapid|Organism|Fat|Intracellular|NAAA|Concentration in container" unit="µmol/l" persistable="0" formulaId="3071" />
    <Observer id="3088" entityId="RyHx6VOAcE-QnGRqQSYoGw" name="Concentration in container" path="inh_ref_iv_670mg_rapid|Organism|Fat|Intracellular|BAAT|Concentration in container" unit="µmol/l" persistable="0" formulaId="3089" />
    <Observer id="3106" entityId="pY3ip86URUOg4_Myb-Vbww" name="Concentration in container" path="inh_ref_iv_670mg_rapid|Organism|Fat|Intracellular|SLC16A10|Concentration in container" unit="µmol/l" persistable="0" formulaId="3107" />
    <Observer id="3124" entityId="oLkLlBQYH0WPehp_9OqXww" name="Concentration in container" path="inh_ref_iv_670mg_rapid|Organism|Fat|Intracellular|GLYAT|Concentration in container" unit="µmol/l" persistable="0" formulaId="3125" />
    <Observer id="3142" entityId="qBpZGZOQrkywDdR8nhEh2w" name="Concentration in container" path="inh_ref_iv_670mg_rapid|Organism|Fat|Intracellular|SLC16A10.apical.efflux|Concentration in container" unit="µmol/l" persistable="0" formulaId="3143" />
    <Observer id="3150" entityId="v2qyNdERHUqbJlOPQ2YI4A" name="Concentration in container" path="inh_ref_iv_670mg_rapid|Organism|Fat|Intracellular|isoniazid|Concentration in container" unit="µmol/l" persistable="0" formulaId="3151" />
    <Observer id="3158" entityId="YiyszeZii0eVMTQ1o03EhQ" name="Concentration in container" path="inh_ref_iv_670mg_rapid|Organism|Fat|Intracellular|Acetylisoniazid|Concentration in container" unit="µmol/l" persistable="0" formulaId="3159" />
    <Observer id="3163" entityId="myn1yNYpCkSPtdFVQtFeVA" name="Fraction of dose-isoniazid" path="inh_ref_iv_670mg_rapid|Organism|Fat|Intracellular|isoniazid-NAAA Metabolite|Fraction of dose-isoniazid" persistable="0" formulaId="3164" />
    <Observer id="3192" entityId="oS5G4HBLKkyPn7Hm56vtGA" name="Interstitial Unbound" path="inh_ref_iv_670mg_rapid|Organism|Fat|isoniazid|Interstitial Unbound" unit="µmol/l" persistable="0" formulaId="3193" />
    <Observer id="3194" entityId="BbW_0sOD50-UTUA81wiRqA" name="Intracellular Unbound" path="inh_ref_iv_670mg_rapid|Organism|Fat|isoniazid|Intracellular Unbound" unit="µmol/l" persistable="0" formulaId="3195" />
    <Observer id="3196" entityId="72-w5cB3LEqPd2H8s78TLQ" name="Tissue" path="inh_ref_iv_670mg_rapid|Organism|Fat|isoniazid|Tissue" unit="µmol/l" persistable="0" formulaId="3197" />
    <Observer id="3198" entityId="rX-PjFCDMEi78Ipj-f-XXw" name="Interstitial Unbound" path="inh_ref_iv_670mg_rapid|Organism|Fat|Acetylisoniazid|Interstitial Unbound" unit="µmol/l" persistable="0" formulaId="3199" />
    <Observer id="3200" entityId="NkR6DY2c-0e_Xv-cDxUmJA" name="Intracellular Unbound" path="inh_ref_iv_670mg_rapid|Organism|Fat|Acetylisoniazid|Intracellular Unbound" unit="µmol/l" persistable="0" formulaId="3201" />
    <Observer id="3202" entityId="pye0vyxDVE6KnhIMKnIacQ" name="Tissue" path="inh_ref_iv_670mg_rapid|Organism|Fat|Acetylisoniazid|Tissue" unit="µmol/l" persistable="0" formulaId="3203" />
    <Observer id="3269" entityId="tOKzdzSya06eRRg8GzMDNA" name="Concentration in container" path="inh_ref_iv_670mg_rapid|Organism|Gonads|Plasma|NAT2|Concentration in container" unit="µmol/l" persistable="0" formulaId="3270" />
    <Observer id="3289" entityId="ocQalhnegEmJX2KVyIy6dg" name="Concentration in container" path="inh_ref_iv_670mg_rapid|Organism|Gonads|Plasma|Amidase_liver|Concentration in container" unit="µmol/l" persistable="0" formulaId="3290" />
    <Observer id="3309" entityId="IN_XYX5D4k-IIyc19XqEPw" name="Concentration in container" path="inh_ref_iv_670mg_rapid|Organism|Gonads|Plasma|Conjugase_liver|Concentration in container" unit="µmol/l" persistable="0" formulaId="3310" />
    <Observer id="3329" entityId="s4KJYPImd0WcTHDW-UIh2A" name="Concentration in container" path="inh_ref_iv_670mg_rapid|Organism|Gonads|Plasma|CYP2E1|Concentration in container" unit="µmol/l" persistable="0" formulaId="3330" />
    <Observer id="3349" entityId="CkUPseqj4U6W13RdJpM9Hw" name="Concentration in container" path="inh_ref_iv_670mg_rapid|Organism|Gonads|Plasma|NAAA|Concentration in container" unit="µmol/l" persistable="0" formulaId="3350" />
    <Observer id="3369" entityId="KNnAP1omV0OOFohoW_uI1w" name="Concentration in container" path="inh_ref_iv_670mg_rapid|Organism|Gonads|Plasma|BAAT|Concentration in container" unit="µmol/l" persistable="0" formulaId="3370" />
    <Observer id="3389" entityId="9eiXSFdyRUCt0UZYiKg8JQ" name="Concentration in container" path="inh_ref_iv_670mg_rapid|Organism|Gonads|Plasma|GLYAT|Concentration in container" unit="µmol/l" persistable="0" formulaId="3390" />
    <Observer id="3396" entityId="MRFbdGBVfkGVYhPMzIHRHA" name="Concentration in container" path="inh_ref_iv_670mg_rapid|Organism|Gonads|Plasma|isoniazid|Concentration in container" unit="µmol/l" persistable="0" formulaId="3397" />
    <Observer id="3403" entityId="r5Oxmz218kyEhNeSBJjYAA" name="Concentration in container" path="inh_ref_iv_670mg_rapid|Organism|Gonads|Plasma|Acetylisoniazid|Concentration in container" unit="µmol/l" persistable="0" formulaId="3404" />
    <Observer id="3408" entityId="OCmGkPwYX0q86eItHUo3Ow" name="Fraction of dose-isoniazid" path="inh_ref_iv_670mg_rapid|Organism|Gonads|Plasma|isoniazid-NAAA Metabolite|Fraction of dose-isoniazid" persistable="0" formulaId="3409" />
    <Observer id="3459" entityId="gjZdg0UxCEmE2WgiaAn9Eg" name="Concentration in container" path="inh_ref_iv_670mg_rapid|Organism|Gonads|BloodCells|NAT2|Concentration in container" unit="µmol/l" persistable="0" formulaId="3460" />
    <Observer id="3479" entityId="UsDfqriNykmNet9nYS3y6A" name="Concentration in container" path="inh_ref_iv_670mg_rapid|Organism|Gonads|BloodCells|Amidase_liver|Concentration in container" unit="µmol/l" persistable="0" formulaId="3480" />
    <Observer id="3499" entityId="z2DgxbtJAkuzvnQKfmAhYw" name="Concentration in container" path="inh_ref_iv_670mg_rapid|Organism|Gonads|BloodCells|Conjugase_liver|Concentration in container" unit="µmol/l" persistable="0" formulaId="3500" />
    <Observer id="3519" entityId="L7n-80veTU608bq2T1jfWA" name="Concentration in container" path="inh_ref_iv_670mg_rapid|Organism|Gonads|BloodCells|CYP2E1|Concentration in container" unit="µmol/l" persistable="0" formulaId="3520" />
    <Observer id="3539" entityId="VFzVX4ARwUuTSDa1t4UZ5A" name="Concentration in container" path="inh_ref_iv_670mg_rapid|Organism|Gonads|BloodCells|NAAA|Concentration in container" unit="µmol/l" persistable="0" formulaId="3540" />
    <Observer id="3559" entityId="M6b_aKrOskO3ux230sYYFg" name="Concentration in container" path="inh_ref_iv_670mg_rapid|Organism|Gonads|BloodCells|BAAT|Concentration in container" unit="µmol/l" persistable="0" formulaId="3560" />
    <Observer id="3579" entityId="94PrkqskIkiXsL8i8pdfig" name="Concentration in container" path="inh_ref_iv_670mg_rapid|Organism|Gonads|BloodCells|GLYAT|Concentration in container" unit="µmol/l" persistable="0" formulaId="3580" />
    <Observer id="3586" entityId="T8qnXFYXKkO00g6ni2AJbQ" name="Concentration in container" path="inh_ref_iv_670mg_rapid|Organism|Gonads|BloodCells|isoniazid|Concentration in container" unit="µmol/l" persistable="0" formulaId="3587" />
    <Observer id="3593" entityId="MMqL_oCrKk-0k-kef5WpHw" name="Concentration in container" path="inh_ref_iv_670mg_rapid|Organism|Gonads|BloodCells|Acetylisoniazid|Concentration in container" unit="µmol/l" persistable="0" formulaId="3594" />
    <Observer id="3598" entityId="xs1URUNYq06AZIp_leYNfA" name="Fraction of dose-isoniazid" path="inh_ref_iv_670mg_rapid|Organism|Gonads|BloodCells|isoniazid-NAAA Metabolite|Fraction of dose-isoniazid" persistable="0" formulaId="3599" />
    <Observer id="3649" entityId="lfeAsPLx0kKbcpiZjIBqNA" name="Concentration in container" path="inh_ref_iv_670mg_rapid|Organism|Gonads|Interstitial|SLC22A6|Concentration in container" unit="µmol/l" persistable="0" formulaId="3650" />
    <Observer id="3667" entityId="MOSr5f1qpUCnby5JWuPb_g" name="Concentration in container" path="inh_ref_iv_670mg_rapid|Organism|Gonads|Interstitial|SLC16A10.influx|Concentration in container" unit="µmol/l" persistable="0" formulaId="3668" />
    <Observer id="3675" entityId="NdW4oRrMik2V-9xlnSR8PA" name="Concentration in container" path="inh_ref_iv_670mg_rapid|Organism|Gonads|Interstitial|isoniazid|Concentration in container" unit="µmol/l" persistable="0" formulaId="3676" />
    <Observer id="3683" entityId="cb_IEf0r_k6rGkNhnHp9tw" name="Concentration in container" path="inh_ref_iv_670mg_rapid|Organism|Gonads|Interstitial|Acetylisoniazid|Concentration in container" unit="µmol/l" persistable="0" formulaId="3684" />
    <Observer id="3706" entityId="Ya2i7l_iGk-EG-iPWwbzxA" name="Concentration in container" path="inh_ref_iv_670mg_rapid|Organism|Gonads|Intracellular|NAT2|Concentration in container" unit="µmol/l" persistable="0" formulaId="3707" />
    <Observer id="3724" entityId="n_5BxI8sAkarI_GgqoRfRg" name="Concentration in container" path="inh_ref_iv_670mg_rapid|Organism|Gonads|Intracellular|Amidase_liver|Concentration in container" unit="µmol/l" persistable="0" formulaId="3725" />
    <Observer id="3742" entityId="EM-kNYX1ukq6wOJNnCwneg" name="Concentration in container" path="inh_ref_iv_670mg_rapid|Organism|Gonads|Intracellular|Conjugase_liver|Concentration in container" unit="µmol/l" persistable="0" formulaId="3743" />
    <Observer id="3760" entityId="lv2H1p6xuUKvuLGMOFLBbg" name="Concentration in container" path="inh_ref_iv_670mg_rapid|Organism|Gonads|Intracellular|CYP2E1|Concentration in container" unit="µmol/l" persistable="0" formulaId="3761" />
    <Observer id="3778" entityId="wHKyC057oEeRdIeGOMZhcA" name="Concentration in container" path="inh_ref_iv_670mg_rapid|Organism|Gonads|Intracellular|INHA_liver_transporter|Concentration in container" unit="µmol/l" persistable="0" formulaId="3779" />
    <Observer id="3796" entityId="QlGCo37cKUOzeTEn-_NfyQ" name="Concentration in container" path="inh_ref_iv_670mg_rapid|Organism|Gonads|Intracellular|NAAA|Concentration in container" unit="µmol/l" persistable="0" formulaId="3797" />
    <Observer id="3814" entityId="le8wtFOO-kuz2j78UCCcvQ" name="Concentration in container" path="inh_ref_iv_670mg_rapid|Organism|Gonads|Intracellular|BAAT|Concentration in container" unit="µmol/l" persistable="0" formulaId="3815" />
    <Observer id="3832" entityId="-btK9mFnLUOCsv2xL8qbsw" name="Concentration in container" path="inh_ref_iv_670mg_rapid|Organism|Gonads|Intracellular|SLC16A10|Concentration in container" unit="µmol/l" persistable="0" formulaId="3833" />
    <Observer id="3850" entityId="ql7QkcmudEaxp1qMfacgBg" name="Concentration in container" path="inh_ref_iv_670mg_rapid|Organism|Gonads|Intracellular|GLYAT|Concentration in container" unit="µmol/l" persistable="0" formulaId="3851" />
    <Observer id="3868" entityId="IThl5dK1DkWzGKCuzZk9-Q" name="Concentration in container" path="inh_ref_iv_670mg_rapid|Organism|Gonads|Intracellular|SLC16A10.apical.efflux|Concentration in container" unit="µmol/l" persistable="0" formulaId="3869" />
    <Observer id="3876" entityId="i_VCINGaoEWJA6Ri6UymqA" name="Concentration in container" path="inh_ref_iv_670mg_rapid|Organism|Gonads|Intracellular|isoniazid|Concentration in container" unit="µmol/l" persistable="0" formulaId="3877" />
    <Observer id="3884" entityId="iZa53lB7KE6cJ9NTDPal7Q" name="Concentration in container" path="inh_ref_iv_670mg_rapid|Organism|Gonads|Intracellular|Acetylisoniazid|Concentration in container" unit="µmol/l" persistable="0" formulaId="3885" />
    <Observer id="3889" entityId="3IGouBafX0Oy8wXNkPjxVg" name="Fraction of dose-isoniazid" path="inh_ref_iv_670mg_rapid|Organism|Gonads|Intracellular|isoniazid-NAAA Metabolite|Fraction of dose-isoniazid" persistable="0" formulaId="3890" />
    <Observer id="3918" entityId="EqJQZlQJK0-DIrTtV0P1Kw" name="Interstitial Unbound" path="inh_ref_iv_670mg_rapid|Organism|Gonads|isoniazid|Interstitial Unbound" unit="µmol/l" persistable="0" formulaId="3919" />
    <Observer id="3920" entityId="B45a_hoCgUaBjoibIdFq7A" name="Intracellular Unbound" path="inh_ref_iv_670mg_rapid|Organism|Gonads|isoniazid|Intracellular Unbound" unit="µmol/l" persistable="0" formulaId="3921" />
    <Observer id="3922" entityId="Mh8stbuHFU2F-xW2Jgf00w" name="Tissue" path="inh_ref_iv_670mg_rapid|Organism|Gonads|isoniazid|Tissue" unit="µmol/l" persistable="0" formulaId="3923" />
    <Observer id="3924" entityId="d70Gkrjvzk69j77JPIXiSA" name="Interstitial Unbound" path="inh_ref_iv_670mg_rapid|Organism|Gonads|Acetylisoniazid|Interstitial Unbound" unit="µmol/l" persistable="0" formulaId="3925" />
    <Observer id="3926" entityId="wB4jfUGGHUSZPegNjOor0w" name="Intracellular Unbound" path="inh_ref_iv_670mg_rapid|Organism|Gonads|Acetylisoniazid|Intracellular Unbound" unit="µmol/l" persistable="0" formulaId="3927" />
    <Observer id="3928" entityId="FTzStHDJJ0m48EnGfdyHbA" name="Tissue" path="inh_ref_iv_670mg_rapid|Organism|Gonads|Acetylisoniazid|Tissue" unit="µmol/l" persistable="0" formulaId="3929" />
    <Observer id="3995" entityId="hwg1NYO8lkicOG-ATLze7Q" name="Concentration in container" path="inh_ref_iv_670mg_rapid|Organism|Heart|Plasma|NAT2|Concentration in container" unit="µmol/l" persistable="0" formulaId="3996" />
    <Observer id="4015" entityId="tEfcpbivF0uCyPKRMvW5UQ" name="Concentration in container" path="inh_ref_iv_670mg_rapid|Organism|Heart|Plasma|Amidase_liver|Concentration in container" unit="µmol/l" persistable="0" formulaId="4016" />
    <Observer id="4035" entityId="LqvMY25ysk207eHCxWNTEw" name="Concentration in container" path="inh_ref_iv_670mg_rapid|Organism|Heart|Plasma|Conjugase_liver|Concentration in container" unit="µmol/l" persistable="0" formulaId="4036" />
    <Observer id="4055" entityId="cTF9LyIsEEahQAGzQtDTeQ" name="Concentration in container" path="inh_ref_iv_670mg_rapid|Organism|Heart|Plasma|CYP2E1|Concentration in container" unit="µmol/l" persistable="0" formulaId="4056" />
    <Observer id="4075" entityId="S413JVbw5UOEVjPGE8lBUA" name="Concentration in container" path="inh_ref_iv_670mg_rapid|Organism|Heart|Plasma|NAAA|Concentration in container" unit="µmol/l" persistable="0" formulaId="4076" />
    <Observer id="4095" entityId="-lgqA1wR9Uyah6ThLolvKQ" name="Concentration in container" path="inh_ref_iv_670mg_rapid|Organism|Heart|Plasma|BAAT|Concentration in container" unit="µmol/l" persistable="0" formulaId="4096" />
    <Observer id="4115" entityId="O2NZa4LcCkmatQif7U3IoA" name="Concentration in container" path="inh_ref_iv_670mg_rapid|Organism|Heart|Plasma|GLYAT|Concentration in container" unit="µmol/l" persistable="0" formulaId="4116" />
    <Observer id="4122" entityId="Mhha4_lloUGAlpEg5MNxLg" name="Concentration in container" path="inh_ref_iv_670mg_rapid|Organism|Heart|Plasma|isoniazid|Concentration in container" unit="µmol/l" persistable="0" formulaId="4123" />
    <Observer id="4129" entityId="s8XIujIGGU-W2r3ZuHYtjQ" name="Concentration in container" path="inh_ref_iv_670mg_rapid|Organism|Heart|Plasma|Acetylisoniazid|Concentration in container" unit="µmol/l" persistable="0" formulaId="4130" />
    <Observer id="4134" entityId="MCFHhpFrmk-cXAIynnlAgw" name="Fraction of dose-isoniazid" path="inh_ref_iv_670mg_rapid|Organism|Heart|Plasma|isoniazid-NAAA Metabolite|Fraction of dose-isoniazid" persistable="0" formulaId="4135" />
    <Observer id="4185" entityId="bQdK7yqtc02L7Ys0e2dLJw" name="Concentration in container" path="inh_ref_iv_670mg_rapid|Organism|Heart|BloodCells|NAT2|Concentration in container" unit="µmol/l" persistable="0" formulaId="4186" />
    <Observer id="4205" entityId="zZxU0IxJyEmMvlShEn4XJw" name="Concentration in container" path="inh_ref_iv_670mg_rapid|Organism|Heart|BloodCells|Amidase_liver|Concentration in container" unit="µmol/l" persistable="0" formulaId="4206" />
    <Observer id="4225" entityId="cld3C3iJUUKt9uoaHKQ5Uw" name="Concentration in container" path="inh_ref_iv_670mg_rapid|Organism|Heart|BloodCells|Conjugase_liver|Concentration in container" unit="µmol/l" persistable="0" formulaId="4226" />
    <Observer id="4245" entityId="1MUMqOkOl06sORCb2YY9TA" name="Concentration in container" path="inh_ref_iv_670mg_rapid|Organism|Heart|BloodCells|CYP2E1|Concentration in container" unit="µmol/l" persistable="0" formulaId="4246" />
    <Observer id="4265" entityId="Zj6ndedcLUSQZHU5J96tAw" name="Concentration in container" path="inh_ref_iv_670mg_rapid|Organism|Heart|BloodCells|NAAA|Concentration in container" unit="µmol/l" persistable="0" formulaId="4266" />
    <Observer id="4285" entityId="lHgYyrFh0kecg33hGawphw" name="Concentration in container" path="inh_ref_iv_670mg_rapid|Organism|Heart|BloodCells|BAAT|Concentration in container" unit="µmol/l" persistable="0" formulaId="4286" />
    <Observer id="4305" entityId="AkuYB1kpgk2pjJLHfICLMQ" name="Concentration in container" path="inh_ref_iv_670mg_rapid|Organism|Heart|BloodCells|GLYAT|Concentration in container" unit="µmol/l" persistable="0" formulaId="4306" />
    <Observer id="4312" entityId="QcPNRx879kGMqsKDW6N8Gg" name="Concentration in container" path="inh_ref_iv_670mg_rapid|Organism|Heart|BloodCells|isoniazid|Concentration in container" unit="µmol/l" persistable="0" formulaId="4313" />
    <Observer id="4319" entityId="yP6vVviFoE6-3XaOiJgDXg" name="Concentration in container" path="inh_ref_iv_670mg_rapid|Organism|Heart|BloodCells|Acetylisoniazid|Concentration in container" unit="µmol/l" persistable="0" formulaId="4320" />
    <Observer id="4324" entityId="n9mbdLxqlUOt0gmdd1M2aQ" name="Fraction of dose-isoniazid" path="inh_ref_iv_670mg_rapid|Organism|Heart|BloodCells|isoniazid-NAAA Metabolite|Fraction of dose-isoniazid" persistable="0" formulaId="4325" />
    <Observer id="4375" entityId="c0eW1O8vrE-3Am0AWrSDJw" name="Concentration in container" path="inh_ref_iv_670mg_rapid|Organism|Heart|Interstitial|SLC22A6|Concentration in container" unit="µmol/l" persistable="0" formulaId="4376" />
    <Observer id="4393" entityId="eFRuWpu_aU6J5fnioR0-8A" name="Concentration in container" path="inh_ref_iv_670mg_rapid|Organism|Heart|Interstitial|SLC16A10.influx|Concentration in container" unit="µmol/l" persistable="0" formulaId="4394" />
    <Observer id="4401" entityId="qAkZ9bNlTEKSx3tbYelcwQ" name="Concentration in container" path="inh_ref_iv_670mg_rapid|Organism|Heart|Interstitial|isoniazid|Concentration in container" unit="µmol/l" persistable="0" formulaId="4402" />
    <Observer id="4409" entityId="qfuwgbaNa0uHFaSf9_31PQ" name="Concentration in container" path="inh_ref_iv_670mg_rapid|Organism|Heart|Interstitial|Acetylisoniazid|Concentration in container" unit="µmol/l" persistable="0" formulaId="4410" />
    <Observer id="4432" entityId="mlFMrwt2lk2-8tUWZa-ypA" name="Concentration in container" path="inh_ref_iv_670mg_rapid|Organism|Heart|Intracellular|NAT2|Concentration in container" unit="µmol/l" persistable="0" formulaId="4433" />
    <Observer id="4450" entityId="3aT1KG1_FEuqOXgu99_gGA" name="Concentration in container" path="inh_ref_iv_670mg_rapid|Organism|Heart|Intracellular|Amidase_liver|Concentration in container" unit="µmol/l" persistable="0" formulaId="4451" />
    <Observer id="4468" entityId="r-S6EC0SKk-sdBqb5z-gtA" name="Concentration in container" path="inh_ref_iv_670mg_rapid|Organism|Heart|Intracellular|Conjugase_liver|Concentration in container" unit="µmol/l" persistable="0" formulaId="4469" />
    <Observer id="4486" entityId="DqQrS7HePUeTzs1rRRssFw" name="Concentration in container" path="inh_ref_iv_670mg_rapid|Organism|Heart|Intracellular|CYP2E1|Concentration in container" unit="µmol/l" persistable="0" formulaId="4487" />
    <Observer id="4504" entityId="MLkkFlGWKE-Xc2YU0Q2pJQ" name="Concentration in container" path="inh_ref_iv_670mg_rapid|Organism|Heart|Intracellular|INHA_liver_transporter|Concentration in container" unit="µmol/l" persistable="0" formulaId="4505" />
    <Observer id="4522" entityId="9hBTwSX1x0KBewkQb6f3lg" name="Concentration in container" path="inh_ref_iv_670mg_rapid|Organism|Heart|Intracellular|NAAA|Concentration in container" unit="µmol/l" persistable="0" formulaId="4523" />
    <Observer id="4540" entityId="PfL7fxmGlkKNFUS4Q2LOSg" name="Concentration in container" path="inh_ref_iv_670mg_rapid|Organism|Heart|Intracellular|BAAT|Concentration in container" unit="µmol/l" persistable="0" formulaId="4541" />
    <Observer id="4558" entityId="qQlU9ZAQoEqbtYpi1QmHng" name="Concentration in container" path="inh_ref_iv_670mg_rapid|Organism|Heart|Intracellular|SLC16A10|Concentration in container" unit="µmol/l" persistable="0" formulaId="4559" />
    <Observer id="4576" entityId="CUFHERcDdkmoSf0b_PChEw" name="Concentration in container" path="inh_ref_iv_670mg_rapid|Organism|Heart|Intracellular|GLYAT|Concentration in container" unit="µmol/l" persistable="0" formulaId="4577" />
    <Observer id="4594" entityId="7Gg2FGFVlUuKP7DewBAmsg" name="Concentration in container" path="inh_ref_iv_670mg_rapid|Organism|Heart|Intracellular|SLC16A10.apical.efflux|Concentration in container" unit="µmol/l" persistable="0" formulaId="4595" />
    <Observer id="4602" entityId="sS2jedt4hEqQ6u_szbskZg" name="Concentration in container" path="inh_ref_iv_670mg_rapid|Organism|Heart|Intracellular|isoniazid|Concentration in container" unit="µmol/l" persistable="0" formulaId="4603" />
    <Observer id="4610" entityId="VmKZ5j3zd0On9PVckXStAw" name="Concentration in container" path="inh_ref_iv_670mg_rapid|Organism|Heart|Intracellular|Acetylisoniazid|Concentration in container" unit="µmol/l" persistable="0" formulaId="4611" />
    <Observer id="4615" entityId="NgII0ELI9EyxQTxiQ4nRig" name="Fraction of dose-isoniazid" path="inh_ref_iv_670mg_rapid|Organism|Heart|Intracellular|isoniazid-NAAA Metabolite|Fraction of dose-isoniazid" persistable="0" formulaId="4616" />
    <Observer id="4644" entityId="H98rYn72NUaCyu1ERbEWXw" name="Interstitial Unbound" path="inh_ref_iv_670mg_rapid|Organism|Heart|isoniazid|Interstitial Unbound" unit="µmol/l" persistable="0" formulaId="4645" />
    <Observer id="4646" entityId="6nPKFHFl5Uu2e9a-ne8pIA" name="Intracellular Unbound" path="inh_ref_iv_670mg_rapid|Organism|Heart|isoniazid|Intracellular Unbound" unit="µmol/l" persistable="0" formulaId="4647" />
    <Observer id="4648" entityId="OmHxb96YGEiVgURJYiIDIw" name="Tissue" path="inh_ref_iv_670mg_rapid|Organism|Heart|isoniazid|Tissue" unit="µmol/l" persistable="0" formulaId="4649" />
    <Observer id="4650" entityId="8QsOZ5g70UmkEWGoeUKZYA" name="Interstitial Unbound" path="inh_ref_iv_670mg_rapid|Organism|Heart|Acetylisoniazid|Interstitial Unbound" unit="µmol/l" persistable="0" formulaId="4651" />
    <Observer id="4652" entityId="qo59gGHnvkauSRdlhfnKBg" name="Intracellular Unbound" path="inh_ref_iv_670mg_rapid|Organism|Heart|Acetylisoniazid|Intracellular Unbound" unit="µmol/l" persistable="0" formulaId="4653" />
    <Observer id="4654" entityId="ZKplp_75c0-J8XExTtzsIg" name="Tissue" path="inh_ref_iv_670mg_rapid|Organism|Heart|Acetylisoniazid|Tissue" unit="µmol/l" persistable="0" formulaId="4655" />
    <Observer id="4731" entityId="LB4p3ueBu0e0V1H0vOfDjA" name="Concentration in container" path="inh_ref_iv_670mg_rapid|Organism|Kidney|Plasma|NAT2|Concentration in container" unit="µmol/l" persistable="0" formulaId="4732" />
    <Observer id="4751" entityId="HWt78cqis0e8L4oUBdoyLg" name="Concentration in container" path="inh_ref_iv_670mg_rapid|Organism|Kidney|Plasma|Amidase_liver|Concentration in container" unit="µmol/l" persistable="0" formulaId="4752" />
    <Observer id="4771" entityId="pqniwfIuc0uXtq73SrO3XQ" name="Concentration in container" path="inh_ref_iv_670mg_rapid|Organism|Kidney|Plasma|Conjugase_liver|Concentration in container" unit="µmol/l" persistable="0" formulaId="4772" />
    <Observer id="4791" entityId="GeTOXF5tfUGiMXppQ6EYqQ" name="Concentration in container" path="inh_ref_iv_670mg_rapid|Organism|Kidney|Plasma|CYP2E1|Concentration in container" unit="µmol/l" persistable="0" formulaId="4792" />
    <Observer id="4811" entityId="ifGlklcjqUOJTyIMZjmdbA" name="Concentration in container" path="inh_ref_iv_670mg_rapid|Organism|Kidney|Plasma|NAAA|Concentration in container" unit="µmol/l" persistable="0" formulaId="4812" />
    <Observer id="4831" entityId="9feuMronJ0aG1j0su9aCgw" name="Concentration in container" path="inh_ref_iv_670mg_rapid|Organism|Kidney|Plasma|BAAT|Concentration in container" unit="µmol/l" persistable="0" formulaId="4832" />
    <Observer id="4851" entityId="M2JaSpOXMkCYzVKmSUfaAA" name="Concentration in container" path="inh_ref_iv_670mg_rapid|Organism|Kidney|Plasma|GLYAT|Concentration in container" unit="µmol/l" persistable="0" formulaId="4852" />
    <Observer id="4858" entityId="nBOYZGm3wkiu5uDGdsmONw" name="Concentration in container" path="inh_ref_iv_670mg_rapid|Organism|Kidney|Plasma|isoniazid|Concentration in container" unit="µmol/l" persistable="0" formulaId="4859" />
    <Observer id="4865" entityId="27mB2XffE0SIZLA1zVF0eQ" name="Concentration in container" path="inh_ref_iv_670mg_rapid|Organism|Kidney|Plasma|Acetylisoniazid|Concentration in container" unit="µmol/l" persistable="0" formulaId="4866" />
    <Observer id="4870" entityId="qRNUogvGSkygqqU2x_5VVA" name="Fraction of dose-isoniazid" path="inh_ref_iv_670mg_rapid|Organism|Kidney|Plasma|isoniazid-NAAA Metabolite|Fraction of dose-isoniazid" persistable="0" formulaId="4871" />
    <Observer id="4921" entityId="Au8gQWHelU-DhaeoPNybNg" name="Concentration in container" path="inh_ref_iv_670mg_rapid|Organism|Kidney|BloodCells|NAT2|Concentration in container" unit="µmol/l" persistable="0" formulaId="4922" />
    <Observer id="4941" entityId="u1qNlbdcfEyETEcDiURz2A" name="Concentration in container" path="inh_ref_iv_670mg_rapid|Organism|Kidney|BloodCells|Amidase_liver|Concentration in container" unit="µmol/l" persistable="0" formulaId="4942" />
    <Observer id="4961" entityId="VVb4VH9TsUK0dt3OBRh5eg" name="Concentration in container" path="inh_ref_iv_670mg_rapid|Organism|Kidney|BloodCells|Conjugase_liver|Concentration in container" unit="µmol/l" persistable="0" formulaId="4962" />
    <Observer id="4981" entityId="XyLy4ZRQPEiWfa-m2Sl1QA" name="Concentration in container" path="inh_ref_iv_670mg_rapid|Organism|Kidney|BloodCells|CYP2E1|Concentration in container" unit="µmol/l" persistable="0" formulaId="4982" />
    <Observer id="5001" entityId="h1TNnydZ7k6qW3u6MpsZ8Q" name="Concentration in container" path="inh_ref_iv_670mg_rapid|Organism|Kidney|BloodCells|NAAA|Concentration in container" unit="µmol/l" persistable="0" formulaId="5002" />
    <Observer id="5021" entityId="CcUwQbEyAEWL-Pda69fd5w" name="Concentration in container" path="inh_ref_iv_670mg_rapid|Organism|Kidney|BloodCells|BAAT|Concentration in container" unit="µmol/l" persistable="0" formulaId="5022" />
    <Observer id="5041" entityId="Y69cFkqxRUGrLJX654ghBA" name="Concentration in container" path="inh_ref_iv_670mg_rapid|Organism|Kidney|BloodCells|GLYAT|Concentration in container" unit="µmol/l" persistable="0" formulaId="5042" />
    <Observer id="5048" entityId="xTJlGA3xTE2F3wY1fMDMrg" name="Concentration in container" path="inh_ref_iv_670mg_rapid|Organism|Kidney|BloodCells|isoniazid|Concentration in container" unit="µmol/l" persistable="0" formulaId="5049" />
    <Observer id="5055" entityId="alIMv4UDz06ZXg6AOesmcQ" name="Concentration in container" path="inh_ref_iv_670mg_rapid|Organism|Kidney|BloodCells|Acetylisoniazid|Concentration in container" unit="µmol/l" persistable="0" formulaId="5056" />
    <Observer id="5060" entityId="wQlt2sr5wUKXvulAVUXjMg" name="Fraction of dose-isoniazid" path="inh_ref_iv_670mg_rapid|Organism|Kidney|BloodCells|isoniazid-NAAA Metabolite|Fraction of dose-isoniazid" persistable="0" formulaId="5061" />
    <Observer id="5111" entityId="K6orpuMEEUytmE_kzbM9eQ" name="Concentration in container" path="inh_ref_iv_670mg_rapid|Organism|Kidney|Interstitial|SLC22A6|Concentration in container" unit="µmol/l" persistable="0" formulaId="5112" />
    <Observer id="5129" entityId="ZgFI7ndm6kicXLF9pYrY1w" name="Concentration in container" path="inh_ref_iv_670mg_rapid|Organism|Kidney|Interstitial|SLC16A10.influx|Concentration in container" unit="µmol/l" persistable="0" formulaId="5130" />
    <Observer id="5137" entityId="j4ez0GgmTUONmzERnafxOA" name="Concentration in container" path="inh_ref_iv_670mg_rapid|Organism|Kidney|Interstitial|isoniazid|Concentration in container" unit="µmol/l" persistable="0" formulaId="5138" />
    <Observer id="5145" entityId="vPBOSRcNaUSjm7fbc_DsgQ" name="Concentration in container" path="inh_ref_iv_670mg_rapid|Organism|Kidney|Interstitial|Acetylisoniazid|Concentration in container" unit="µmol/l" persistable="0" formulaId="5146" />
    <Observer id="5168" entityId="5W7YdzD72kOujZWeGqPooQ" name="Concentration in container" path="inh_ref_iv_670mg_rapid|Organism|Kidney|Intracellular|NAT2|Concentration in container" unit="µmol/l" persistable="0" formulaId="5169" />
    <Observer id="5186" entityId="rIMrkPnlxUeULZ76JKJwBQ" name="Concentration in container" path="inh_ref_iv_670mg_rapid|Organism|Kidney|Intracellular|Amidase_liver|Concentration in container" unit="µmol/l" persistable="0" formulaId="5187" />
    <Observer id="5204" entityId="TU3f7rpuAke8mYGnqrycjg" name="Concentration in container" path="inh_ref_iv_670mg_rapid|Organism|Kidney|Intracellular|Conjugase_liver|Concentration in container" unit="µmol/l" persistable="0" formulaId="5205" />
    <Observer id="5222" entityId="EQr0j5qi-06ycQSUlsT4cA" name="Concentration in container" path="inh_ref_iv_670mg_rapid|Organism|Kidney|Intracellular|CYP2E1|Concentration in container" unit="µmol/l" persistable="0" formulaId="5223" />
    <Observer id="5240" entityId="FfjsgFaVlUKbAfPEWT6Isg" name="Concentration in container" path="inh_ref_iv_670mg_rapid|Organism|Kidney|Intracellular|INHA_liver_transporter|Concentration in container" unit="µmol/l" persistable="0" formulaId="5241" />
    <Observer id="5258" entityId="7oUUMD7uy0e7hTFAARe16Q" name="Concentration in container" path="inh_ref_iv_670mg_rapid|Organism|Kidney|Intracellular|NAAA|Concentration in container" unit="µmol/l" persistable="0" formulaId="5259" />
    <Observer id="5276" entityId="VixvmDL7Jk-9v36B7Ho1aQ" name="Concentration in container" path="inh_ref_iv_670mg_rapid|Organism|Kidney|Intracellular|BAAT|Concentration in container" unit="µmol/l" persistable="0" formulaId="5277" />
    <Observer id="5294" entityId="NWqL58SOXUOyoTrjCTAj-Q" name="Concentration in container" path="inh_ref_iv_670mg_rapid|Organism|Kidney|Intracellular|SLC16A10|Concentration in container" unit="µmol/l" persistable="0" formulaId="5295" />
    <Observer id="5312" entityId="tlFQsZHrGUKDZwOiHOcu0Q" name="Concentration in container" path="inh_ref_iv_670mg_rapid|Organism|Kidney|Intracellular|GLYAT|Concentration in container" unit="µmol/l" persistable="0" formulaId="5313" />
    <Observer id="5330" entityId="qdNcyXM1FUS3Cs6Vo0_rnQ" name="Concentration in container" path="inh_ref_iv_670mg_rapid|Organism|Kidney|Intracellular|SLC16A10.apical.efflux|Concentration in container" unit="µmol/l" persistable="0" formulaId="5331" />
    <Observer id="5338" entityId="Kv0_oWexN0Sao-_Q2ZaAWQ" name="Concentration in container" path="inh_ref_iv_670mg_rapid|Organism|Kidney|Intracellular|isoniazid|Concentration in container" unit="µmol/l" persistable="0" formulaId="5339" />
    <Observer id="5346" entityId="WrKF9cDiSkKMwd8FoNSCcQ" name="Concentration in container" path="inh_ref_iv_670mg_rapid|Organism|Kidney|Intracellular|Acetylisoniazid|Concentration in container" unit="µmol/l" persistable="0" formulaId="5347" />
    <Observer id="5351" entityId="d1jGhdZGOEO3lavYW_9l3A" name="Fraction of dose-isoniazid" path="inh_ref_iv_670mg_rapid|Organism|Kidney|Intracellular|isoniazid-NAAA Metabolite|Fraction of dose-isoniazid" persistable="0" formulaId="5352" />
    <Observer id="5384" entityId="X7fztrlzPUCLlK6Nd8pygg" name="Concentration in container" path="inh_ref_iv_670mg_rapid|Organism|Kidney|Urine|isoniazid|Concentration in container" unit="µmol/l" persistable="1" formulaId="5385" />
    <Observer id="5386" entityId="N9BJOo2oD061GAsfoRXkbg" name="Fraction excreted" path="inh_ref_iv_670mg_rapid|Organism|Kidney|Urine|isoniazid|Fraction excreted" persistable="1" formulaId="5387" />
    <Observer id="5391" entityId="3NMDeRiheUmtEh2sXqqGSQ" name="Concentration in container" path="inh_ref_iv_670mg_rapid|Organism|Kidney|Urine|Acetylisoniazid|Concentration in container" unit="µmol/l" persistable="1" formulaId="5392" />
    <Observer id="5393" entityId="R6zXU4BT70qP-iDEToPLVg" name="Fraction excreted" path="inh_ref_iv_670mg_rapid|Organism|Kidney|Urine|Acetylisoniazid|Fraction excreted" persistable="1" formulaId="5394" />
    <Observer id="5395" entityId="7ghofH546EGoY8IPoCFOow" name="Interstitial Unbound" path="inh_ref_iv_670mg_rapid|Organism|Kidney|isoniazid|Interstitial Unbound" unit="µmol/l" persistable="0" formulaId="5396" />
    <Observer id="5397" entityId="V9WE38NxmE2XPRUN_OswzA" name="Intracellular Unbound" path="inh_ref_iv_670mg_rapid|Organism|Kidney|isoniazid|Intracellular Unbound" unit="µmol/l" persistable="0" formulaId="5398" />
    <Observer id="5399" entityId="9WcFLxjVjEOPdpTY0IUdbg" name="Tissue" path="inh_ref_iv_670mg_rapid|Organism|Kidney|isoniazid|Tissue" unit="µmol/l" persistable="0" formulaId="5400" />
    <Observer id="5401" entityId="8jv2T5F1v0ieXmQ0lznIQg" name="Interstitial Unbound" path="inh_ref_iv_670mg_rapid|Organism|Kidney|Acetylisoniazid|Interstitial Unbound" unit="µmol/l" persistable="0" formulaId="5402" />
    <Observer id="5403" entityId="BqlUi12TwEi-0N-b-JvC2Q" name="Intracellular Unbound" path="inh_ref_iv_670mg_rapid|Organism|Kidney|Acetylisoniazid|Intracellular Unbound" unit="µmol/l" persistable="0" formulaId="5404" />
    <Observer id="5405" entityId="vxLsBFOk2UWDxjSbxck0ig" name="Tissue" path="inh_ref_iv_670mg_rapid|Organism|Kidney|Acetylisoniazid|Tissue" unit="µmol/l" persistable="0" formulaId="5406" />
    <Observer id="5621" entityId="TODU0ZBGLEWOoub2yNZxPQ" name="Concentration in lumen" path="inh_ref_iv_670mg_rapid|Organism|Lumen|Stomach|isoniazid|Concentration in lumen" unit="µmol/l" persistable="0" formulaId="5623" />
    <Observer id="5664" entityId="MuDN0qcAXku-RvmQKJfKnA" name="Concentration in lumen" path="inh_ref_iv_670mg_rapid|Organism|Lumen|Stomach|Acetylisoniazid|Concentration in lumen" unit="µmol/l" persistable="0" formulaId="5666" />
    <Observer id="5670" entityId="VPYRZ-ndJ0eGbGfhzfleOw" name="Fraction of dose-isoniazid" path="inh_ref_iv_670mg_rapid|Organism|Lumen|Stomach|isoniazid-NAAA Metabolite|Fraction of dose-isoniazid" persistable="0" formulaId="5671" />
    <Observer id="5897" entityId="bqT-8UR2B0WaVrrarJh_JA" name="Concentration in lumen" path="inh_ref_iv_670mg_rapid|Organism|Lumen|Duodenum|isoniazid|Concentration in lumen" unit="µmol/l" persistable="0" formulaId="5898" />
    <Observer id="5899" entityId="VY9IFK4uhEy9Vj0f1NUkCw" name="Fraction of oral drug mass absorbed into mucosa segment" path="inh_ref_iv_670mg_rapid|Organism|Lumen|Duodenum|isoniazid|Fraction of oral drug mass absorbed into mucosa segment" persistable="0" formulaId="5901" />
    <Observer id="5938" entityId="lxenIEwHAUykg63yhhHu6Q" name="Concentration in lumen" path="inh_ref_iv_670mg_rapid|Organism|Lumen|Duodenum|Acetylisoniazid|Concentration in lumen" unit="µmol/l" persistable="0" formulaId="5939" />
    <Observer id="5940" entityId="Gr9ADtlqzUOVdthqiadcdA" name="Fraction of oral drug mass absorbed into mucosa segment" path="inh_ref_iv_670mg_rapid|Organism|Lumen|Duodenum|Acetylisoniazid|Fraction of oral drug mass absorbed into mucosa segment" persistable="0" formulaId="5942" />
    <Observer id="5946" entityId="GwhFmeFoykWK_il68aESaA" name="Fraction of dose-isoniazid" path="inh_ref_iv_670mg_rapid|Organism|Lumen|Duodenum|isoniazid-NAAA Metabolite|Fraction of dose-isoniazid" persistable="0" formulaId="5947" />
    <Observer id="6171" entityId="J7DcKLMDjUaYsIvVm8ZB9g" name="Concentration in lumen" path="inh_ref_iv_670mg_rapid|Organism|Lumen|UpperJejunum|isoniazid|Concentration in lumen" unit="µmol/l" persistable="0" formulaId="6172" />
    <Observer id="6173" entityId="Ab5H0fvEKUWIf7nhTNINRQ" name="Fraction of oral drug mass absorbed into mucosa segment" path="inh_ref_iv_670mg_rapid|Organism|Lumen|UpperJejunum|isoniazid|Fraction of oral drug mass absorbed into mucosa segment" persistable="0" formulaId="6174" />
    <Observer id="6211" entityId="fOYzvIBIc0q3ZBBi0CDjxA" name="Concentration in lumen" path="inh_ref_iv_670mg_rapid|Organism|Lumen|UpperJejunum|Acetylisoniazid|Concentration in lumen" unit="µmol/l" persistable="0" formulaId="6212" />
    <Observer id="6213" entityId="-gxXTLrE8EaJDGRVDvv_Zg" name="Fraction of oral drug mass absorbed into mucosa segment" path="inh_ref_iv_670mg_rapid|Organism|Lumen|UpperJejunum|Acetylisoniazid|Fraction of oral drug mass absorbed into mucosa segment" persistable="0" formulaId="6214" />
    <Observer id="6218" entityId="MEqgnyGBFUi8nmy8YzZGqw" name="Fraction of dose-isoniazid" path="inh_ref_iv_670mg_rapid|Organism|Lumen|UpperJejunum|isoniazid-NAAA Metabolite|Fraction of dose-isoniazid" persistable="0" formulaId="6219" />
    <Observer id="6443" entityId="BESaJAAWfECxJmVWlTD0DA" name="Concentration in lumen" path="inh_ref_iv_670mg_rapid|Organism|Lumen|LowerJejunum|isoniazid|Concentration in lumen" unit="µmol/l" persistable="0" formulaId="6444" />
    <Observer id="6445" entityId="Mm-6cwrkWEyBLiRitO2auQ" name="Fraction of oral drug mass absorbed into mucosa segment" path="inh_ref_iv_670mg_rapid|Organism|Lumen|LowerJejunum|isoniazid|Fraction of oral drug mass absorbed into mucosa segment" persistable="0" formulaId="6446" />
    <Observer id="6483" entityId="RgrGzORZb0iki3b7kn9TtA" name="Concentration in lumen" path="inh_ref_iv_670mg_rapid|Organism|Lumen|LowerJejunum|Acetylisoniazid|Concentration in lumen" unit="µmol/l" persistable="0" formulaId="6484" />
    <Observer id="6485" entityId="S-ttJ6VxlU6UztXRZX5gFA" name="Fraction of oral drug mass absorbed into mucosa segment" path="inh_ref_iv_670mg_rapid|Organism|Lumen|LowerJejunum|Acetylisoniazid|Fraction of oral drug mass absorbed into mucosa segment" persistable="0" formulaId="6486" />
    <Observer id="6490" entityId="Nza2dubqi0qyf42m33HG8g" name="Fraction of dose-isoniazid" path="inh_ref_iv_670mg_rapid|Organism|Lumen|LowerJejunum|isoniazid-NAAA Metabolite|Fraction of dose-isoniazid" persistable="0" formulaId="6491" />
    <Observer id="6715" entityId="Pq6b3yCJ-UmBh3gxAZSU6A" name="Concentration in lumen" path="inh_ref_iv_670mg_rapid|Organism|Lumen|UpperIleum|isoniazid|Concentration in lumen" unit="µmol/l" persistable="0" formulaId="6716" />
    <Observer id="6717" entityId="1I5b1lDpg0CqsRtO9atnIg" name="Fraction of oral drug mass absorbed into mucosa segment" path="inh_ref_iv_670mg_rapid|Organism|Lumen|UpperIleum|isoniazid|Fraction of oral drug mass absorbed into mucosa segment" persistable="0" formulaId="6718" />
    <Observer id="6755" entityId="bGJvuENyZk2pW0ZLzkKwIw" name="Concentration in lumen" path="inh_ref_iv_670mg_rapid|Organism|Lumen|UpperIleum|Acetylisoniazid|Concentration in lumen" unit="µmol/l" persistable="0" formulaId="6756" />
    <Observer id="6757" entityId="dEroFn2A7UGZQmemrNSZGw" name="Fraction of oral drug mass absorbed into mucosa segment" path="inh_ref_iv_670mg_rapid|Organism|Lumen|UpperIleum|Acetylisoniazid|Fraction of oral drug mass absorbed into mucosa segment" persistable="0" formulaId="6758" />
    <Observer id="6762" entityId="WnAm8zjFvkq8WhtPlpXqiw" name="Fraction of dose-isoniazid" path="inh_ref_iv_670mg_rapid|Organism|Lumen|UpperIleum|isoniazid-NAAA Metabolite|Fraction of dose-isoniazid" persistable="0" formulaId="6763" />
    <Observer id="6987" entityId="kGMS5fcyqEWsNXHKp3quAA" name="Concentration in lumen" path="inh_ref_iv_670mg_rapid|Organism|Lumen|LowerIleum|isoniazid|Concentration in lumen" unit="µmol/l" persistable="0" formulaId="6988" />
    <Observer id="6989" entityId="km6Ocf6y_Ee_v_YEZQExrQ" name="Fraction of oral drug mass absorbed into mucosa segment" path="inh_ref_iv_670mg_rapid|Organism|Lumen|LowerIleum|isoniazid|Fraction of oral drug mass absorbed into mucosa segment" persistable="0" formulaId="6990" />
    <Observer id="7027" entityId="TuWovJjdFkK1aOOir5IS3A" name="Concentration in lumen" path="inh_ref_iv_670mg_rapid|Organism|Lumen|LowerIleum|Acetylisoniazid|Concentration in lumen" unit="µmol/l" persistable="0" formulaId="7028" />
    <Observer id="7029" entityId="55RtDSSVYU2gwEZ4jaZrQg" name="Fraction of oral drug mass absorbed into mucosa segment" path="inh_ref_iv_670mg_rapid|Organism|Lumen|LowerIleum|Acetylisoniazid|Fraction of oral drug mass absorbed into mucosa segment" persistable="0" formulaId="7030" />
    <Observer id="7034" entityId="JIJlyl-0EEyTZF8dkX0wYg" name="Fraction of dose-isoniazid" path="inh_ref_iv_670mg_rapid|Organism|Lumen|LowerIleum|isoniazid-NAAA Metabolite|Fraction of dose-isoniazid" persistable="0" formulaId="7035" />
    <Observer id="7261" entityId="B2OZ8p_p9UWBm5znh1rcVw" name="Concentration in lumen" path="inh_ref_iv_670mg_rapid|Organism|Lumen|Caecum|isoniazid|Concentration in lumen" unit="µmol/l" persistable="0" formulaId="7262" />
    <Observer id="7263" entityId="kgxqSrBLnkaL9U-lpZuRcg" name="Fraction of oral drug mass absorbed into mucosa segment" path="inh_ref_iv_670mg_rapid|Organism|Lumen|Caecum|isoniazid|Fraction of oral drug mass absorbed into mucosa segment" persistable="0" formulaId="7264" />
    <Observer id="7301" entityId="t2hasn4bpUagN7zMUT4CNw" name="Concentration in lumen" path="inh_ref_iv_670mg_rapid|Organism|Lumen|Caecum|Acetylisoniazid|Concentration in lumen" unit="µmol/l" persistable="0" formulaId="7302" />
    <Observer id="7303" entityId="oWqDD9FN40yj2OBYn8WwbA" name="Fraction of oral drug mass absorbed into mucosa segment" path="inh_ref_iv_670mg_rapid|Organism|Lumen|Caecum|Acetylisoniazid|Fraction of oral drug mass absorbed into mucosa segment" persistable="0" formulaId="7304" />
    <Observer id="7308" entityId="zHpN_8p460qDHVryC7XMKQ" name="Fraction of dose-isoniazid" path="inh_ref_iv_670mg_rapid|Organism|Lumen|Caecum|isoniazid-NAAA Metabolite|Fraction of dose-isoniazid" persistable="0" formulaId="7309" />
    <Observer id="7533" entityId="ikT9Wx5IkUqLS4GwfHy8iA" name="Concentration in lumen" path="inh_ref_iv_670mg_rapid|Organism|Lumen|ColonAscendens|isoniazid|Concentration in lumen" unit="µmol/l" persistable="0" formulaId="7534" />
    <Observer id="7535" entityId="vlkpY0gdcUe69IbaeA7jCw" name="Fraction of oral drug mass absorbed into mucosa segment" path="inh_ref_iv_670mg_rapid|Organism|Lumen|ColonAscendens|isoniazid|Fraction of oral drug mass absorbed into mucosa segment" persistable="0" formulaId="7536" />
    <Observer id="7573" entityId="mZJK3lfjI0SHlJ2dCrDmuQ" name="Concentration in lumen" path="inh_ref_iv_670mg_rapid|Organism|Lumen|ColonAscendens|Acetylisoniazid|Concentration in lumen" unit="µmol/l" persistable="0" formulaId="7574" />
    <Observer id="7575" entityId="fxrv_jIMSESbwfQmjugoEg" name="Fraction of oral drug mass absorbed into mucosa segment" path="inh_ref_iv_670mg_rapid|Organism|Lumen|ColonAscendens|Acetylisoniazid|Fraction of oral drug mass absorbed into mucosa segment" persistable="0" formulaId="7576" />
    <Observer id="7580" entityId="VuZbGGG97kqU7gCPYiB9_Q" name="Fraction of dose-isoniazid" path="inh_ref_iv_670mg_rapid|Organism|Lumen|ColonAscendens|isoniazid-NAAA Metabolite|Fraction of dose-isoniazid" persistable="0" formulaId="7581" />
    <Observer id="7805" entityId="YSU5FAsXBUyzUrN8QHvAkQ" name="Concentration in lumen" path="inh_ref_iv_670mg_rapid|Organism|Lumen|ColonTransversum|isoniazid|Concentration in lumen" unit="µmol/l" persistable="0" formulaId="7806" />
    <Observer id="7807" entityId="9OO-kHywQkyqQ_gidRWUuQ" name="Fraction of oral drug mass absorbed into mucosa segment" path="inh_ref_iv_670mg_rapid|Organism|Lumen|ColonTransversum|isoniazid|Fraction of oral drug mass absorbed into mucosa segment" persistable="0" formulaId="7808" />
    <Observer id="7845" entityId="DJ4vsUNL6kaCABO3Y0Nz1Q" name="Concentration in lumen" path="inh_ref_iv_670mg_rapid|Organism|Lumen|ColonTransversum|Acetylisoniazid|Concentration in lumen" unit="µmol/l" persistable="0" formulaId="7846" />
    <Observer id="7847" entityId="kRAO8nqBfUOe8yv6R3ILFw" name="Fraction of oral drug mass absorbed into mucosa segment" path="inh_ref_iv_670mg_rapid|Organism|Lumen|ColonTransversum|Acetylisoniazid|Fraction of oral drug mass absorbed into mucosa segment" persistable="0" formulaId="7848" />
    <Observer id="7852" entityId="aYtDdCpMeE6Nx7mySL18uA" name="Fraction of dose-isoniazid" path="inh_ref_iv_670mg_rapid|Organism|Lumen|ColonTransversum|isoniazid-NAAA Metabolite|Fraction of dose-isoniazid" persistable="0" formulaId="7853" />
    <Observer id="8077" entityId="IwFpsPcnYECEikDj6ieEBg" name="Concentration in lumen" path="inh_ref_iv_670mg_rapid|Organism|Lumen|ColonDescendens|isoniazid|Concentration in lumen" unit="µmol/l" persistable="0" formulaId="8078" />
    <Observer id="8079" entityId="bXdKi7qg60-x1kxePZH5dw" name="Fraction of oral drug mass absorbed into mucosa segment" path="inh_ref_iv_670mg_rapid|Organism|Lumen|ColonDescendens|isoniazid|Fraction of oral drug mass absorbed into mucosa segment" persistable="0" formulaId="8080" />
    <Observer id="8117" entityId="3nolHoA3Ck6s_6qwauj_ow" name="Concentration in lumen" path="inh_ref_iv_670mg_rapid|Organism|Lumen|ColonDescendens|Acetylisoniazid|Concentration in lumen" unit="µmol/l" persistable="0" formulaId="8118" />
    <Observer id="8119" entityId="FPKfedI4dEyUWklDNhUk6w" name="Fraction of oral drug mass absorbed into mucosa segment" path="inh_ref_iv_670mg_rapid|Organism|Lumen|ColonDescendens|Acetylisoniazid|Fraction of oral drug mass absorbed into mucosa segment" persistable="0" formulaId="8120" />
    <Observer id="8124" entityId="XIqAmInPbkiGxfWKEnjvyg" name="Fraction of dose-isoniazid" path="inh_ref_iv_670mg_rapid|Organism|Lumen|ColonDescendens|isoniazid-NAAA Metabolite|Fraction of dose-isoniazid" persistable="0" formulaId="8125" />
    <Observer id="8349" entityId="dvGd4V_PrU2Teu09fDFq5w" name="Concentration in lumen" path="inh_ref_iv_670mg_rapid|Organism|Lumen|ColonSigmoid|isoniazid|Concentration in lumen" unit="µmol/l" persistable="0" formulaId="8350" />
    <Observer id="8351" entityId="I8Ufm3WrbEiDJBe_nRNeXw" name="Fraction of oral drug mass absorbed into mucosa segment" path="inh_ref_iv_670mg_rapid|Organism|Lumen|ColonSigmoid|isoniazid|Fraction of oral drug mass absorbed into mucosa segment" persistable="0" formulaId="8352" />
    <Observer id="8389" entityId="fGDJAxUIdkSWy_l8NhAk7Q" name="Concentration in lumen" path="inh_ref_iv_670mg_rapid|Organism|Lumen|ColonSigmoid|Acetylisoniazid|Concentration in lumen" unit="µmol/l" persistable="0" formulaId="8390" />
    <Observer id="8391" entityId="ik7MX7G99EqWttbGHttF4Q" name="Fraction of oral drug mass absorbed into mucosa segment" path="inh_ref_iv_670mg_rapid|Organism|Lumen|ColonSigmoid|Acetylisoniazid|Fraction of oral drug mass absorbed into mucosa segment" persistable="0" formulaId="8392" />
    <Observer id="8396" entityId="BgWjElJ_hUeS1fFdRAy0XA" name="Fraction of dose-isoniazid" path="inh_ref_iv_670mg_rapid|Organism|Lumen|ColonSigmoid|isoniazid-NAAA Metabolite|Fraction of dose-isoniazid" persistable="0" formulaId="8397" />
    <Observer id="8620" entityId="egPwpmeRGE6rTv6xLJBjpg" name="Concentration in lumen" path="inh_ref_iv_670mg_rapid|Organism|Lumen|Rectum|isoniazid|Concentration in lumen" unit="µmol/l" persistable="0" formulaId="8621" />
    <Observer id="8622" entityId="g96eyNI2RUybo15QdtzRRg" name="Fraction of oral drug mass absorbed into mucosa segment" path="inh_ref_iv_670mg_rapid|Organism|Lumen|Rectum|isoniazid|Fraction of oral drug mass absorbed into mucosa segment" persistable="0" formulaId="8623" />
    <Observer id="8660" entityId="h0diO73sMEuOsvFP981I7Q" name="Concentration in lumen" path="inh_ref_iv_670mg_rapid|Organism|Lumen|Rectum|Acetylisoniazid|Concentration in lumen" unit="µmol/l" persistable="0" formulaId="8661" />
    <Observer id="8662" entityId="-RGiiVvzK02zu6FgAV1c7g" name="Fraction of oral drug mass absorbed into mucosa segment" path="inh_ref_iv_670mg_rapid|Organism|Lumen|Rectum|Acetylisoniazid|Fraction of oral drug mass absorbed into mucosa segment" persistable="0" formulaId="8663" />
    <Observer id="8667" entityId="Ww9VEiHizk6f05-aRdmvlA" name="Fraction of dose-isoniazid" path="inh_ref_iv_670mg_rapid|Organism|Lumen|Rectum|isoniazid-NAAA Metabolite|Fraction of dose-isoniazid" persistable="0" formulaId="8668" />
    <Observer id="8702" entityId="cOcf67XG8E-E0_uikGEmOA" name="Fraction excreted to feces" path="inh_ref_iv_670mg_rapid|Organism|Lumen|Feces|isoniazid|Fraction excreted to feces" persistable="0" formulaId="8703" />
    <Observer id="8707" entityId="bLxtXedIrk-LpteD-_OkZg" name="Fraction excreted to feces" path="inh_ref_iv_670mg_rapid|Organism|Lumen|Feces|Acetylisoniazid|Fraction excreted to feces" persistable="0" formulaId="8708" />
    <Observer id="8709" entityId="QCNy3Kcd1U6QbO5kdSlW1g" name="Fraction dissolved" path="inh_ref_iv_670mg_rapid|Organism|Lumen|isoniazid|Fraction dissolved" persistable="0" formulaId="8711" />
    <Observer id="8712" entityId="6Tn1Hm8PAk-0_tCuo9IDrw" name="Fraction of oral drug mass absorbed into mucosa" path="inh_ref_iv_670mg_rapid|Organism|Lumen|isoniazid|Fraction of oral drug mass absorbed into mucosa" persistable="1" formulaId="8713" />
    <Observer id="8714" entityId="9v7_jSC2I0WcgJbIYUGNbw" name="Fraction dissolved" path="inh_ref_iv_670mg_rapid|Organism|Lumen|Acetylisoniazid|Fraction dissolved" persistable="0" formulaId="8716" />
    <Observer id="8717" entityId="9VtBtCtRsEez3EQYuhoPYg" name="Fraction of oral drug mass absorbed into mucosa" path="inh_ref_iv_670mg_rapid|Organism|Lumen|Acetylisoniazid|Fraction of oral drug mass absorbed into mucosa" persistable="1" formulaId="8718" />
    <Observer id="8784" entityId="zPekzVUoD02btjcSB9vMgQ" name="Concentration in container" path="inh_ref_iv_670mg_rapid|Organism|Stomach|Plasma|NAT2|Concentration in container" unit="µmol/l" persistable="0" formulaId="8785" />
    <Observer id="8804" entityId="4cu4IbVngUKhmUxctjFs-w" name="Concentration in container" path="inh_ref_iv_670mg_rapid|Organism|Stomach|Plasma|Amidase_liver|Concentration in container" unit="µmol/l" persistable="0" formulaId="8805" />
    <Observer id="8824" entityId="aa7b0FUjtEGu_t5uP_JPKQ" name="Concentration in container" path="inh_ref_iv_670mg_rapid|Organism|Stomach|Plasma|Conjugase_liver|Concentration in container" unit="µmol/l" persistable="0" formulaId="8825" />
    <Observer id="8844" entityId="g7EEwP1jSEybbzk6KEvqTw" name="Concentration in container" path="inh_ref_iv_670mg_rapid|Organism|Stomach|Plasma|CYP2E1|Concentration in container" unit="µmol/l" persistable="0" formulaId="8845" />
    <Observer id="8864" entityId="BwZCvK327UmDmMqlZNTuZw" name="Concentration in container" path="inh_ref_iv_670mg_rapid|Organism|Stomach|Plasma|NAAA|Concentration in container" unit="µmol/l" persistable="0" formulaId="8865" />
    <Observer id="8884" entityId="fGu6vJOiVEG088BNPB-LVA" name="Concentration in container" path="inh_ref_iv_670mg_rapid|Organism|Stomach|Plasma|BAAT|Concentration in container" unit="µmol/l" persistable="0" formulaId="8885" />
    <Observer id="8904" entityId="MfsbvB8SS0aobNrvR9taHg" name="Concentration in container" path="inh_ref_iv_670mg_rapid|Organism|Stomach|Plasma|GLYAT|Concentration in container" unit="µmol/l" persistable="0" formulaId="8905" />
    <Observer id="8911" entityId="t1GwPcrqO0qmd962Lln9FQ" name="Concentration in container" path="inh_ref_iv_670mg_rapid|Organism|Stomach|Plasma|isoniazid|Concentration in container" unit="µmol/l" persistable="0" formulaId="8912" />
    <Observer id="8918" entityId="iM4wd1Vqmkifwu003O6pNg" name="Concentration in container" path="inh_ref_iv_670mg_rapid|Organism|Stomach|Plasma|Acetylisoniazid|Concentration in container" unit="µmol/l" persistable="0" formulaId="8919" />
    <Observer id="8923" entityId="GFX02GXKg0mAiwXP47CF-g" name="Fraction of dose-isoniazid" path="inh_ref_iv_670mg_rapid|Organism|Stomach|Plasma|isoniazid-NAAA Metabolite|Fraction of dose-isoniazid" persistable="0" formulaId="8924" />
    <Observer id="8974" entityId="HrRXw0Li8UKGMrM0b0jHnA" name="Concentration in container" path="inh_ref_iv_670mg_rapid|Organism|Stomach|BloodCells|NAT2|Concentration in container" unit="µmol/l" persistable="0" formulaId="8975" />
    <Observer id="8994" entityId="ymP1OixpoUWxgtYZnZ0nQw" name="Concentration in container" path="inh_ref_iv_670mg_rapid|Organism|Stomach|BloodCells|Amidase_liver|Concentration in container" unit="µmol/l" persistable="0" formulaId="8995" />
    <Observer id="9014" entityId="xh_ZLBEvOEC8r-0LjdaRJQ" name="Concentration in container" path="inh_ref_iv_670mg_rapid|Organism|Stomach|BloodCells|Conjugase_liver|Concentration in container" unit="µmol/l" persistable="0" formulaId="9015" />
    <Observer id="9034" entityId="D1HkVgY6iUqSGiAgBDXu4Q" name="Concentration in container" path="inh_ref_iv_670mg_rapid|Organism|Stomach|BloodCells|CYP2E1|Concentration in container" unit="µmol/l" persistable="0" formulaId="9035" />
    <Observer id="9054" entityId="NMzBG5iwDU6q81OngInFHg" name="Concentration in container" path="inh_ref_iv_670mg_rapid|Organism|Stomach|BloodCells|NAAA|Concentration in container" unit="µmol/l" persistable="0" formulaId="9055" />
    <Observer id="9074" entityId="fiYZxC6KekS2DKoN941q0A" name="Concentration in container" path="inh_ref_iv_670mg_rapid|Organism|Stomach|BloodCells|BAAT|Concentration in container" unit="µmol/l" persistable="0" formulaId="9075" />
    <Observer id="9094" entityId="atgp-kAcl0q0fncKnN738A" name="Concentration in container" path="inh_ref_iv_670mg_rapid|Organism|Stomach|BloodCells|GLYAT|Concentration in container" unit="µmol/l" persistable="0" formulaId="9095" />
    <Observer id="9101" entityId="sM2brXiVXECa27jFw83HJw" name="Concentration in container" path="inh_ref_iv_670mg_rapid|Organism|Stomach|BloodCells|isoniazid|Concentration in container" unit="µmol/l" persistable="0" formulaId="9102" />
    <Observer id="9108" entityId="EIxtnszUfEujew9XxM7AoA" name="Concentration in container" path="inh_ref_iv_670mg_rapid|Organism|Stomach|BloodCells|Acetylisoniazid|Concentration in container" unit="µmol/l" persistable="0" formulaId="9109" />
    <Observer id="9113" entityId="TvQAtMgyZ0GxlkadGw2txQ" name="Fraction of dose-isoniazid" path="inh_ref_iv_670mg_rapid|Organism|Stomach|BloodCells|isoniazid-NAAA Metabolite|Fraction of dose-isoniazid" persistable="0" formulaId="9114" />
    <Observer id="9164" entityId="3peeJQOYnE6MBW-qNi_7dQ" name="Concentration in container" path="inh_ref_iv_670mg_rapid|Organism|Stomach|Interstitial|SLC22A6|Concentration in container" unit="µmol/l" persistable="0" formulaId="9165" />
    <Observer id="9182" entityId="2YIaPsu-cEO_nCFz24SmxA" name="Concentration in container" path="inh_ref_iv_670mg_rapid|Organism|Stomach|Interstitial|SLC16A10.influx|Concentration in container" unit="µmol/l" persistable="0" formulaId="9183" />
    <Observer id="9190" entityId="7Lk7qpxShEm9U5Snuw6vDA" name="Concentration in container" path="inh_ref_iv_670mg_rapid|Organism|Stomach|Interstitial|isoniazid|Concentration in container" unit="µmol/l" persistable="0" formulaId="9191" />
    <Observer id="9198" entityId="PbNj3NxCIkqmGYgpdy8b9A" name="Concentration in container" path="inh_ref_iv_670mg_rapid|Organism|Stomach|Interstitial|Acetylisoniazid|Concentration in container" unit="µmol/l" persistable="0" formulaId="9199" />
    <Observer id="9221" entityId="CyolV7ob5Em_63S26NI9yw" name="Concentration in container" path="inh_ref_iv_670mg_rapid|Organism|Stomach|Intracellular|NAT2|Concentration in container" unit="µmol/l" persistable="0" formulaId="9222" />
    <Observer id="9239" entityId="W9i1ciECiEm-JzYxU4O9NA" name="Concentration in container" path="inh_ref_iv_670mg_rapid|Organism|Stomach|Intracellular|Amidase_liver|Concentration in container" unit="µmol/l" persistable="0" formulaId="9240" />
    <Observer id="9257" entityId="kT1lmbt43U23LFAzDTf85Q" name="Concentration in container" path="inh_ref_iv_670mg_rapid|Organism|Stomach|Intracellular|Conjugase_liver|Concentration in container" unit="µmol/l" persistable="0" formulaId="9258" />
    <Observer id="9275" entityId="GZZBJqWVekyOW9sGKGEJwA" name="Concentration in container" path="inh_ref_iv_670mg_rapid|Organism|Stomach|Intracellular|CYP2E1|Concentration in container" unit="µmol/l" persistable="0" formulaId="9276" />
    <Observer id="9293" entityId="NwPyc2JGb0ys2tzFDlF79A" name="Concentration in container" path="inh_ref_iv_670mg_rapid|Organism|Stomach|Intracellular|INHA_liver_transporter|Concentration in container" unit="µmol/l" persistable="0" formulaId="9294" />
    <Observer id="9311" entityId="hRE9Uk6IeEiOM-SCW3d4Ag" name="Concentration in container" path="inh_ref_iv_670mg_rapid|Organism|Stomach|Intracellular|NAAA|Concentration in container" unit="µmol/l" persistable="0" formulaId="9312" />
    <Observer id="9329" entityId="4TRV5cJJYk2C3n4IacP9Kw" name="Concentration in container" path="inh_ref_iv_670mg_rapid|Organism|Stomach|Intracellular|BAAT|Concentration in container" unit="µmol/l" persistable="0" formulaId="9330" />
    <Observer id="9347" entityId="zTw7NiKVVkeqpiisl3TMIg" name="Concentration in container" path="inh_ref_iv_670mg_rapid|Organism|Stomach|Intracellular|SLC16A10|Concentration in container" unit="µmol/l" persistable="0" formulaId="9348" />
    <Observer id="9365" entityId="4I6M1YoWaEuqbM6d8Xcp3A" name="Concentration in container" path="inh_ref_iv_670mg_rapid|Organism|Stomach|Intracellular|GLYAT|Concentration in container" unit="µmol/l" persistable="0" formulaId="9366" />
    <Observer id="9383" entityId="iwT5mf7hnk6RYeAy2ZPTUg" name="Concentration in container" path="inh_ref_iv_670mg_rapid|Organism|Stomach|Intracellular|SLC16A10.apical.efflux|Concentration in container" unit="µmol/l" persistable="0" formulaId="9384" />
    <Observer id="9391" entityId="i_X5BSRDM0CfQSQ2HMiEvQ" name="Concentration in container" path="inh_ref_iv_670mg_rapid|Organism|Stomach|Intracellular|isoniazid|Concentration in container" unit="µmol/l" persistable="0" formulaId="9392" />
    <Observer id="9399" entityId="8hAUX586DkWJ1UmdXUa27Q" name="Concentration in container" path="inh_ref_iv_670mg_rapid|Organism|Stomach|Intracellular|Acetylisoniazid|Concentration in container" unit="µmol/l" persistable="0" formulaId="9400" />
    <Observer id="9404" entityId="uh0q3jjtek6hUB8XdY6O1g" name="Fraction of dose-isoniazid" path="inh_ref_iv_670mg_rapid|Organism|Stomach|Intracellular|isoniazid-NAAA Metabolite|Fraction of dose-isoniazid" persistable="0" formulaId="9405" />
    <Observer id="9433" entityId="xjRSSVcYXUuupmN-VUaV2w" name="Interstitial Unbound" path="inh_ref_iv_670mg_rapid|Organism|Stomach|isoniazid|Interstitial Unbound" unit="µmol/l" persistable="0" formulaId="9434" />
    <Observer id="9435" entityId="9uYpdZUNvkqnEgtqaD3k7A" name="Intracellular Unbound" path="inh_ref_iv_670mg_rapid|Organism|Stomach|isoniazid|Intracellular Unbound" unit="µmol/l" persistable="0" formulaId="9436" />
    <Observer id="9437" entityId="00BaSqBG4U-g013l888lIg" name="Tissue" path="inh_ref_iv_670mg_rapid|Organism|Stomach|isoniazid|Tissue" unit="µmol/l" persistable="0" formulaId="9438" />
    <Observer id="9439" entityId="oDgeNCvqUEOceTr6R_NQig" name="Interstitial Unbound" path="inh_ref_iv_670mg_rapid|Organism|Stomach|Acetylisoniazid|Interstitial Unbound" unit="µmol/l" persistable="0" formulaId="9440" />
    <Observer id="9441" entityId="L1jYXa-IlkSHcEfkyr1VjQ" name="Intracellular Unbound" path="inh_ref_iv_670mg_rapid|Organism|Stomach|Acetylisoniazid|Intracellular Unbound" unit="µmol/l" persistable="0" formulaId="9442" />
    <Observer id="9443" entityId="kRrCoIVqVkGWuvzHWu8QGQ" name="Tissue" path="inh_ref_iv_670mg_rapid|Organism|Stomach|Acetylisoniazid|Tissue" unit="µmol/l" persistable="0" formulaId="9444" />
    <Observer id="9536" entityId="oid2Gr6q3EOOxCYpHWugpg" name="Concentration in container" path="inh_ref_iv_670mg_rapid|Organism|SmallIntestine|Plasma|NAT2|Concentration in container" unit="µmol/l" persistable="0" formulaId="9537" />
    <Observer id="9556" entityId="6w6m0ja7qkKOmHgQf8qC1Q" name="Concentration in container" path="inh_ref_iv_670mg_rapid|Organism|SmallIntestine|Plasma|Amidase_liver|Concentration in container" unit="µmol/l" persistable="0" formulaId="9557" />
    <Observer id="9576" entityId="-tIn2YXkxk-xplZp6j9ktg" name="Concentration in container" path="inh_ref_iv_670mg_rapid|Organism|SmallIntestine|Plasma|Conjugase_liver|Concentration in container" unit="µmol/l" persistable="0" formulaId="9577" />
    <Observer id="9596" entityId="q30hG5niVkiQOLIJreiD1Q" name="Concentration in container" path="inh_ref_iv_670mg_rapid|Organism|SmallIntestine|Plasma|CYP2E1|Concentration in container" unit="µmol/l" persistable="0" formulaId="9597" />
    <Observer id="9616" entityId="va2ybqV9WEOtOvHhqqvXXw" name="Concentration in container" path="inh_ref_iv_670mg_rapid|Organism|SmallIntestine|Plasma|NAAA|Concentration in container" unit="µmol/l" persistable="0" formulaId="9617" />
    <Observer id="9636" entityId="01Zk9_8L3kO2DSgOzt2J0A" name="Concentration in container" path="inh_ref_iv_670mg_rapid|Organism|SmallIntestine|Plasma|BAAT|Concentration in container" unit="µmol/l" persistable="0" formulaId="9637" />
    <Observer id="9656" entityId="nSwPLhLJwkyb8oO3t034zw" name="Concentration in container" path="inh_ref_iv_670mg_rapid|Organism|SmallIntestine|Plasma|GLYAT|Concentration in container" unit="µmol/l" persistable="0" formulaId="9657" />
    <Observer id="9663" entityId="wu3pzx4acUeQ5ob5qYOsyg" name="Concentration in container" path="inh_ref_iv_670mg_rapid|Organism|SmallIntestine|Plasma|isoniazid|Concentration in container" unit="µmol/l" persistable="0" formulaId="9664" />
    <Observer id="9670" entityId="Dh07IHcPzUCzp62gMyVeWg" name="Concentration in container" path="inh_ref_iv_670mg_rapid|Organism|SmallIntestine|Plasma|Acetylisoniazid|Concentration in container" unit="µmol/l" persistable="0" formulaId="9671" />
    <Observer id="9675" entityId="8smlEIxtGEKegbkf19PeQw" name="Fraction of dose-isoniazid" path="inh_ref_iv_670mg_rapid|Organism|SmallIntestine|Plasma|isoniazid-NAAA Metabolite|Fraction of dose-isoniazid" persistable="0" formulaId="9676" />
    <Observer id="9726" entityId="0ne1kVHjdkWZwMXU7Epthg" name="Concentration in container" path="inh_ref_iv_670mg_rapid|Organism|SmallIntestine|BloodCells|NAT2|Concentration in container" unit="µmol/l" persistable="0" formulaId="9727" />
    <Observer id="9746" entityId="9pqp-Q0-aE2jwFQqYDq8rw" name="Concentration in container" path="inh_ref_iv_670mg_rapid|Organism|SmallIntestine|BloodCells|Amidase_liver|Concentration in container" unit="µmol/l" persistable="0" formulaId="9747" />
    <Observer id="9766" entityId="X7Q8l4hcFkW8o5vVbd2oMg" name="Concentration in container" path="inh_ref_iv_670mg_rapid|Organism|SmallIntestine|BloodCells|Conjugase_liver|Concentration in container" unit="µmol/l" persistable="0" formulaId="9767" />
    <Observer id="9786" entityId="qtVqlCpmZka3dLwfsVqSnQ" name="Concentration in container" path="inh_ref_iv_670mg_rapid|Organism|SmallIntestine|BloodCells|CYP2E1|Concentration in container" unit="µmol/l" persistable="0" formulaId="9787" />
    <Observer id="9806" entityId="L4yqI2fpUU-XtV2eoMKcsQ" name="Concentration in container" path="inh_ref_iv_670mg_rapid|Organism|SmallIntestine|BloodCells|NAAA|Concentration in container" unit="µmol/l" persistable="0" formulaId="9807" />
    <Observer id="9826" entityId="kbyPEoMjDk6Ah6oxyn0ipA" name="Concentration in container" path="inh_ref_iv_670mg_rapid|Organism|SmallIntestine|BloodCells|BAAT|Concentration in container" unit="µmol/l" persistable="0" formulaId="9827" />
    <Observer id="9846" entityId="t36ttrSf80utEOPudk8OVQ" name="Concentration in container" path="inh_ref_iv_670mg_rapid|Organism|SmallIntestine|BloodCells|GLYAT|Concentration in container" unit="µmol/l" persistable="0" formulaId="9847" />
    <Observer id="9853" entityId="CuxKBobQPEa9QC6I-w5GQw" name="Concentration in container" path="inh_ref_iv_670mg_rapid|Organism|SmallIntestine|BloodCells|isoniazid|Concentration in container" unit="µmol/l" persistable="0" formulaId="9854" />
    <Observer id="9860" entityId="XOtxdSm4DkG03-BN0D1bzg" name="Concentration in container" path="inh_ref_iv_670mg_rapid|Organism|SmallIntestine|BloodCells|Acetylisoniazid|Concentration in container" unit="µmol/l" persistable="0" formulaId="9861" />
    <Observer id="9865" entityId="FxmCQSo5P0ebiXcGvk7Mqw" name="Fraction of dose-isoniazid" path="inh_ref_iv_670mg_rapid|Organism|SmallIntestine|BloodCells|isoniazid-NAAA Metabolite|Fraction of dose-isoniazid" persistable="0" formulaId="9866" />
    <Observer id="9916" entityId="YQJkYGXkxE2P_mqFTWITew" name="Concentration in container" path="inh_ref_iv_670mg_rapid|Organism|SmallIntestine|Interstitial|SLC22A6|Concentration in container" unit="µmol/l" persistable="0" formulaId="9917" />
    <Observer id="9934" entityId="TjsSp5lxmUeYdWPA5i05ug" name="Concentration in container" path="inh_ref_iv_670mg_rapid|Organism|SmallIntestine|Interstitial|SLC16A10.influx|Concentration in container" unit="µmol/l" persistable="0" formulaId="9935" />
    <Observer id="9942" entityId="fad-5mTqYUmoP5o2G_BWAw" name="Concentration in container" path="inh_ref_iv_670mg_rapid|Organism|SmallIntestine|Interstitial|isoniazid|Concentration in container" unit="µmol/l" persistable="0" formulaId="9943" />
    <Observer id="9950" entityId="agyrPu2evk6BlaJ7Hy0baQ" name="Concentration in container" path="inh_ref_iv_670mg_rapid|Organism|SmallIntestine|Interstitial|Acetylisoniazid|Concentration in container" unit="µmol/l" persistable="0" formulaId="9951" />
    <Observer id="9973" entityId="XHuQMAsgg0WcQ-e1WOVKxg" name="Concentration in container" path="inh_ref_iv_670mg_rapid|Organism|SmallIntestine|Intracellular|NAT2|Concentration in container" unit="µmol/l" persistable="0" formulaId="9974" />
    <Observer id="9991" entityId="EoBKB-qGFkuaNVfI_T1xyg" name="Concentration in container" path="inh_ref_iv_670mg_rapid|Organism|SmallIntestine|Intracellular|Amidase_liver|Concentration in container" unit="µmol/l" persistable="0" formulaId="9992" />
    <Observer id="10009" entityId="rnS8EJj6VEGw0Vpbiq7i1Q" name="Concentration in container" path="inh_ref_iv_670mg_rapid|Organism|SmallIntestine|Intracellular|Conjugase_liver|Concentration in container" unit="µmol/l" persistable="0" formulaId="10010" />
    <Observer id="10027" entityId="zHEMR5es2EWqebfc-N-Zww" name="Concentration in container" path="inh_ref_iv_670mg_rapid|Organism|SmallIntestine|Intracellular|CYP2E1|Concentration in container" unit="µmol/l" persistable="0" formulaId="10028" />
    <Observer id="10045" entityId="1A24Bzy1lUuQJ66tKmiYCA" name="Concentration in container" path="inh_ref_iv_670mg_rapid|Organism|SmallIntestine|Intracellular|INHA_liver_transporter|Concentration in container" unit="µmol/l" persistable="0" formulaId="10046" />
    <Observer id="10063" entityId="4EDXbmnkKkqNuhT33oku9g" name="Concentration in container" path="inh_ref_iv_670mg_rapid|Organism|SmallIntestine|Intracellular|NAAA|Concentration in container" unit="µmol/l" persistable="0" formulaId="10064" />
    <Observer id="10081" entityId="74AIc8TaWkiLO7VLIcq8SA" name="Concentration in container" path="inh_ref_iv_670mg_rapid|Organism|SmallIntestine|Intracellular|BAAT|Concentration in container" unit="µmol/l" persistable="0" formulaId="10082" />
    <Observer id="10099" entityId="R10Bl6BWqkavVJT-5PCsZg" name="Concentration in container" path="inh_ref_iv_670mg_rapid|Organism|SmallIntestine|Intracellular|SLC16A10|Concentration in container" unit="µmol/l" persistable="0" formulaId="10100" />
    <Observer id="10117" entityId="lPH1jjCyAUO62HeaxWy6Jg" name="Concentration in container" path="inh_ref_iv_670mg_rapid|Organism|SmallIntestine|Intracellular|GLYAT|Concentration in container" unit="µmol/l" persistable="0" formulaId="10118" />
    <Observer id="10135" entityId="AJ0h0lk8LkmxQd4DTtPQlA" name="Concentration in container" path="inh_ref_iv_670mg_rapid|Organism|SmallIntestine|Intracellular|SLC16A10.apical.efflux|Concentration in container" unit="µmol/l" persistable="0" formulaId="10136" />
    <Observer id="10143" entityId="NVFChzvwv02OecDzQ-berQ" name="Concentration in container" path="inh_ref_iv_670mg_rapid|Organism|SmallIntestine|Intracellular|isoniazid|Concentration in container" unit="µmol/l" persistable="0" formulaId="10144" />
    <Observer id="10151" entityId="oq1hDNn4vUeoOkHovYxFIQ" name="Concentration in container" path="inh_ref_iv_670mg_rapid|Organism|SmallIntestine|Intracellular|Acetylisoniazid|Concentration in container" unit="µmol/l" persistable="0" formulaId="10152" />
    <Observer id="10156" entityId="NpUexcrDf0OfBTtlbBf5_g" name="Fraction of dose-isoniazid" path="inh_ref_iv_670mg_rapid|Organism|SmallIntestine|Intracellular|isoniazid-NAAA Metabolite|Fraction of dose-isoniazid" persistable="0" formulaId="10157" />
    <Observer id="10247" entityId="IIXwF1Q6I02Dem3s91wG7w" name="Concentration in container" path="inh_ref_iv_670mg_rapid|Organism|SmallIntestine|Mucosa|Duodenum|Plasma|NAT2|Concentration in container" unit="µmol/l" persistable="0" formulaId="10248" />
    <Observer id="10267" entityId="4N5KcYxpV0KaBWKe_5dSAg" name="Concentration in container" path="inh_ref_iv_670mg_rapid|Organism|SmallIntestine|Mucosa|Duodenum|Plasma|Amidase_liver|Concentration in container" unit="µmol/l" persistable="0" formulaId="10268" />
    <Observer id="10287" entityId="-pGoqSFBukKZ74d_697RNQ" name="Concentration in container" path="inh_ref_iv_670mg_rapid|Organism|SmallIntestine|Mucosa|Duodenum|Plasma|Conjugase_liver|Concentration in container" unit="µmol/l" persistable="0" formulaId="10288" />
    <Observer id="10307" entityId="eBPjmKWn6kKshXlVnrdoRw" name="Concentration in container" path="inh_ref_iv_670mg_rapid|Organism|SmallIntestine|Mucosa|Duodenum|Plasma|CYP2E1|Concentration in container" unit="µmol/l" persistable="0" formulaId="10308" />
    <Observer id="10327" entityId="vxsDGbO-p0eb-YgSKaLLvg" name="Concentration in container" path="inh_ref_iv_670mg_rapid|Organism|SmallIntestine|Mucosa|Duodenum|Plasma|NAAA|Concentration in container" unit="µmol/l" persistable="0" formulaId="10328" />
    <Observer id="10347" entityId="vvdhrD4Mi0uschyzWFbYVQ" name="Concentration in container" path="inh_ref_iv_670mg_rapid|Organism|SmallIntestine|Mucosa|Duodenum|Plasma|BAAT|Concentration in container" unit="µmol/l" persistable="0" formulaId="10348" />
    <Observer id="10367" entityId="L8kes4gtl0akAkOSbraLTQ" name="Concentration in container" path="inh_ref_iv_670mg_rapid|Organism|SmallIntestine|Mucosa|Duodenum|Plasma|GLYAT|Concentration in container" unit="µmol/l" persistable="0" formulaId="10368" />
    <Observer id="10374" entityId="nQt9reT3h0i-mx5EqcCARA" name="Concentration in container" path="inh_ref_iv_670mg_rapid|Organism|SmallIntestine|Mucosa|Duodenum|Plasma|isoniazid|Concentration in container" unit="µmol/l" persistable="0" formulaId="10375" />
    <Observer id="10381" entityId="zHCVOntZXk6wNs143Ui_PA" name="Concentration in container" path="inh_ref_iv_670mg_rapid|Organism|SmallIntestine|Mucosa|Duodenum|Plasma|Acetylisoniazid|Concentration in container" unit="µmol/l" persistable="0" formulaId="10382" />
    <Observer id="10386" entityId="DlVMmV9xBEKPw-9R3j5ERA" name="Fraction of dose-isoniazid" path="inh_ref_iv_670mg_rapid|Organism|SmallIntestine|Mucosa|Duodenum|Plasma|isoniazid-NAAA Metabolite|Fraction of dose-isoniazid" persistable="0" formulaId="10387" />
    <Observer id="10437" entityId="SSawkul5f02pJvG4lxvN-w" name="Concentration in container" path="inh_ref_iv_670mg_rapid|Organism|SmallIntestine|Mucosa|Duodenum|BloodCells|NAT2|Concentration in container" unit="µmol/l" persistable="0" formulaId="10438" />
    <Observer id="10457" entityId="EzPKT6wj1ESu7dLMtF7wnA" name="Concentration in container" path="inh_ref_iv_670mg_rapid|Organism|SmallIntestine|Mucosa|Duodenum|BloodCells|Amidase_liver|Concentration in container" unit="µmol/l" persistable="0" formulaId="10458" />
    <Observer id="10477" entityId="ZnVwz__2M0Sw-1waMJcUjg" name="Concentration in container" path="inh_ref_iv_670mg_rapid|Organism|SmallIntestine|Mucosa|Duodenum|BloodCells|Conjugase_liver|Concentration in container" unit="µmol/l" persistable="0" formulaId="10478" />
    <Observer id="10497" entityId="UfCNeDJzaUmex_yjFKCsFQ" name="Concentration in container" path="inh_ref_iv_670mg_rapid|Organism|SmallIntestine|Mucosa|Duodenum|BloodCells|CYP2E1|Concentration in container" unit="µmol/l" persistable="0" formulaId="10498" />
    <Observer id="10517" entityId="1bXs1oJa2kuLlm4e3flvkA" name="Concentration in container" path="inh_ref_iv_670mg_rapid|Organism|SmallIntestine|Mucosa|Duodenum|BloodCells|NAAA|Concentration in container" unit="µmol/l" persistable="0" formulaId="10518" />
    <Observer id="10537" entityId="laKib67rMkCmIcggPYzjPw" name="Concentration in container" path="inh_ref_iv_670mg_rapid|Organism|SmallIntestine|Mucosa|Duodenum|BloodCells|BAAT|Concentration in container" unit="µmol/l" persistable="0" formulaId="10538" />
    <Observer id="10557" entityId="tNtVYwfmTk24vfAfl4YHWw" name="Concentration in container" path="inh_ref_iv_670mg_rapid|Organism|SmallIntestine|Mucosa|Duodenum|BloodCells|GLYAT|Concentration in container" unit="µmol/l" persistable="0" formulaId="10558" />
    <Observer id="10564" entityId="Zma921L7xE-sSjWQsZCqaw" name="Concentration in container" path="inh_ref_iv_670mg_rapid|Organism|SmallIntestine|Mucosa|Duodenum|BloodCells|isoniazid|Concentration in container" unit="µmol/l" persistable="0" formulaId="10565" />
    <Observer id="10571" entityId="gCYIIUFiqUWSrae6RZuoXw" name="Concentration in container" path="inh_ref_iv_670mg_rapid|Organism|SmallIntestine|Mucosa|Duodenum|BloodCells|Acetylisoniazid|Concentration in container" unit="µmol/l" persistable="0" formulaId="10572" />
    <Observer id="10576" entityId="FAbKUfJlxkq6GXlR3sdyMg" name="Fraction of dose-isoniazid" path="inh_ref_iv_670mg_rapid|Organism|SmallIntestine|Mucosa|Duodenum|BloodCells|isoniazid-NAAA Metabolite|Fraction of dose-isoniazid" persistable="0" formulaId="10577" />
    <Observer id="10617" entityId="rS5gLcajYE2n-Meg6p0lxQ" name="Concentration in container" path="inh_ref_iv_670mg_rapid|Organism|SmallIntestine|Mucosa|Duodenum|Interstitial|isoniazid|Concentration in container" unit="µmol/l" persistable="0" formulaId="10618" />
    <Observer id="10625" entityId="_n2pakH8b0KhQz-4SY8aaQ" name="Concentration in container" path="inh_ref_iv_670mg_rapid|Organism|SmallIntestine|Mucosa|Duodenum|Interstitial|Acetylisoniazid|Concentration in container" unit="µmol/l" persistable="0" formulaId="10626" />
    <Observer id="10648" entityId="PQmM7ya21Uysx7t0OS25Sg" name="Concentration in container" path="inh_ref_iv_670mg_rapid|Organism|SmallIntestine|Mucosa|Duodenum|Intracellular|NAT2|Concentration in container" unit="µmol/l" persistable="0" formulaId="10649" />
    <Observer id="10666" entityId="Ost7RE_r8EC3VjXIRwIY9g" name="Concentration in container" path="inh_ref_iv_670mg_rapid|Organism|SmallIntestine|Mucosa|Duodenum|Intracellular|Amidase_liver|Concentration in container" unit="µmol/l" persistable="0" formulaId="10667" />
    <Observer id="10684" entityId="vEGr6Sun4kCCmY-_CdVwAA" name="Concentration in container" path="inh_ref_iv_670mg_rapid|Organism|SmallIntestine|Mucosa|Duodenum|Intracellular|Conjugase_liver|Concentration in container" unit="µmol/l" persistable="0" formulaId="10685" />
    <Observer id="10702" entityId="laj5mR2ZZk-G5hXQWxLw1A" name="Concentration in container" path="inh_ref_iv_670mg_rapid|Organism|SmallIntestine|Mucosa|Duodenum|Intracellular|CYP2E1|Concentration in container" unit="µmol/l" persistable="0" formulaId="10703" />
    <Observer id="10721" entityId="nH33QGxGX0Cs7YnwJLA5Ig" name="Concentration in container" path="inh_ref_iv_670mg_rapid|Organism|SmallIntestine|Mucosa|Duodenum|Intracellular|INHA_liver_transporter|Concentration in container" unit="µmol/l" persistable="0" formulaId="10722" />
    <Observer id="10739" entityId="OkdTxvEJwEyJ8EijgZcR5w" name="Concentration in container" path="inh_ref_iv_670mg_rapid|Organism|SmallIntestine|Mucosa|Duodenum|Intracellular|NAAA|Concentration in container" unit="µmol/l" persistable="0" formulaId="10740" />
    <Observer id="10757" entityId="OeLjZaewFka-lWrmqVTtLA" name="Concentration in container" path="inh_ref_iv_670mg_rapid|Organism|SmallIntestine|Mucosa|Duodenum|Intracellular|BAAT|Concentration in container" unit="µmol/l" persistable="0" formulaId="10758" />
    <Observer id="10776" entityId="xq4g0MQeU062-kof9CU6mQ" name="Concentration in container" path="inh_ref_iv_670mg_rapid|Organism|SmallIntestine|Mucosa|Duodenum|Intracellular|SLC16A10|Concentration in container" unit="µmol/l" persistable="0" formulaId="10777" />
    <Observer id="10794" entityId="RfERI3ReLUSG4bQyuflBVA" name="Concentration in container" path="inh_ref_iv_670mg_rapid|Organism|SmallIntestine|Mucosa|Duodenum|Intracellular|GLYAT|Concentration in container" unit="µmol/l" persistable="0" formulaId="10795" />
    <Observer id="10813" entityId="31DUJE-j7UiGfG1GljNU2Q" name="Concentration in container" path="inh_ref_iv_670mg_rapid|Organism|SmallIntestine|Mucosa|Duodenum|Intracellular|SLC22A6|Concentration in container" unit="µmol/l" persistable="0" formulaId="10814" />
    <Observer id="10832" entityId="3pVLqsqW9kG098tjc4pACg" name="Concentration in container" path="inh_ref_iv_670mg_rapid|Organism|SmallIntestine|Mucosa|Duodenum|Intracellular|SLC16A10.apical.efflux|Concentration in container" unit="µmol/l" persistable="0" formulaId="10833" />
    <Observer id="10851" entityId="gKdWDiwyrkiJHPJzG6M6uA" name="Concentration in container" path="inh_ref_iv_670mg_rapid|Organism|SmallIntestine|Mucosa|Duodenum|Intracellular|SLC16A10.influx|Concentration in container" unit="µmol/l" persistable="0" formulaId="10852" />
    <Observer id="10859" entityId="2VtG_Ij2qESouEzBcfB0ig" name="Concentration in container" path="inh_ref_iv_670mg_rapid|Organism|SmallIntestine|Mucosa|Duodenum|Intracellular|isoniazid|Concentration in container" unit="µmol/l" persistable="0" formulaId="10860" />
    <Observer id="10867" entityId="0hpxo3nthU-Da9oJyzv0TA" name="Concentration in container" path="inh_ref_iv_670mg_rapid|Organism|SmallIntestine|Mucosa|Duodenum|Intracellular|Acetylisoniazid|Concentration in container" unit="µmol/l" persistable="0" formulaId="10868" />
    <Observer id="10872" entityId="4dVxiUQyFU6bZo0szX21eQ" name="Fraction of dose-isoniazid" path="inh_ref_iv_670mg_rapid|Organism|SmallIntestine|Mucosa|Duodenum|Intracellular|isoniazid-NAAA Metabolite|Fraction of dose-isoniazid" persistable="0" formulaId="10873" />
    <Observer id="10963" entityId="gtFh4tmgr0C2s0_wSYjD2Q" name="Concentration in container" path="inh_ref_iv_670mg_rapid|Organism|SmallIntestine|Mucosa|UpperJejunum|Plasma|NAT2|Concentration in container" unit="µmol/l" persistable="0" formulaId="10964" />
    <Observer id="10983" entityId="puWNcHlZ0kCBQuyuXj3mgQ" name="Concentration in container" path="inh_ref_iv_670mg_rapid|Organism|SmallIntestine|Mucosa|UpperJejunum|Plasma|Amidase_liver|Concentration in container" unit="µmol/l" persistable="0" formulaId="10984" />
    <Observer id="11003" entityId="xtslIyx0UESTFH_pUdbS0w" name="Concentration in container" path="inh_ref_iv_670mg_rapid|Organism|SmallIntestine|Mucosa|UpperJejunum|Plasma|Conjugase_liver|Concentration in container" unit="µmol/l" persistable="0" formulaId="11004" />
    <Observer id="11023" entityId="I72b8Ax7LEGSPw6Q5ygsfg" name="Concentration in container" path="inh_ref_iv_670mg_rapid|Organism|SmallIntestine|Mucosa|UpperJejunum|Plasma|CYP2E1|Concentration in container" unit="µmol/l" persistable="0" formulaId="11024" />
    <Observer id="11043" entityId="vxuUEqW750-T-MHhgEi8Xw" name="Concentration in container" path="inh_ref_iv_670mg_rapid|Organism|SmallIntestine|Mucosa|UpperJejunum|Plasma|NAAA|Concentration in container" unit="µmol/l" persistable="0" formulaId="11044" />
    <Observer id="11063" entityId="PEN8FWjAp0mszgcaWYQgRQ" name="Concentration in container" path="inh_ref_iv_670mg_rapid|Organism|SmallIntestine|Mucosa|UpperJejunum|Plasma|BAAT|Concentration in container" unit="µmol/l" persistable="0" formulaId="11064" />
    <Observer id="11083" entityId="zMWzc-h0Mkm22jJHWtLS1Q" name="Concentration in container" path="inh_ref_iv_670mg_rapid|Organism|SmallIntestine|Mucosa|UpperJejunum|Plasma|GLYAT|Concentration in container" unit="µmol/l" persistable="0" formulaId="11084" />
    <Observer id="11090" entityId="hvbNcRGIjkGp4e9v6GtztQ" name="Concentration in container" path="inh_ref_iv_670mg_rapid|Organism|SmallIntestine|Mucosa|UpperJejunum|Plasma|isoniazid|Concentration in container" unit="µmol/l" persistable="0" formulaId="11091" />
    <Observer id="11097" entityId="LKRECjvYg0KEZmQqBW20pA" name="Concentration in container" path="inh_ref_iv_670mg_rapid|Organism|SmallIntestine|Mucosa|UpperJejunum|Plasma|Acetylisoniazid|Concentration in container" unit="µmol/l" persistable="0" formulaId="11098" />
    <Observer id="11102" entityId="IUe3e-S-pUG8kQKgmJMT6g" name="Fraction of dose-isoniazid" path="inh_ref_iv_670mg_rapid|Organism|SmallIntestine|Mucosa|UpperJejunum|Plasma|isoniazid-NAAA Metabolite|Fraction of dose-isoniazid" persistable="0" formulaId="11103" />
    <Observer id="11153" entityId="nF92UZljok6xeuw51ClJ5Q" name="Concentration in container" path="inh_ref_iv_670mg_rapid|Organism|SmallIntestine|Mucosa|UpperJejunum|BloodCells|NAT2|Concentration in container" unit="µmol/l" persistable="0" formulaId="11154" />
    <Observer id="11173" entityId="zhPfwdDmYkGvoDUXEcz9lA" name="Concentration in container" path="inh_ref_iv_670mg_rapid|Organism|SmallIntestine|Mucosa|UpperJejunum|BloodCells|Amidase_liver|Concentration in container" unit="µmol/l" persistable="0" formulaId="11174" />
    <Observer id="11193" entityId="R789sK1qckCVgm-cOusZ6g" name="Concentration in container" path="inh_ref_iv_670mg_rapid|Organism|SmallIntestine|Mucosa|UpperJejunum|BloodCells|Conjugase_liver|Concentration in container" unit="µmol/l" persistable="0" formulaId="11194" />
    <Observer id="11213" entityId="hL6EUOEOE0ueYxWrIGyolA" name="Concentration in container" path="inh_ref_iv_670mg_rapid|Organism|SmallIntestine|Mucosa|UpperJejunum|BloodCells|CYP2E1|Concentration in container" unit="µmol/l" persistable="0" formulaId="11214" />
    <Observer id="11233" entityId="pMBVfPP_wEmmatjgqMZgAw" name="Concentration in container" path="inh_ref_iv_670mg_rapid|Organism|SmallIntestine|Mucosa|UpperJejunum|BloodCells|NAAA|Concentration in container" unit="µmol/l" persistable="0" formulaId="11234" />
    <Observer id="11253" entityId="t86tZ2_k3k2aYcQoQBZyAA" name="Concentration in container" path="inh_ref_iv_670mg_rapid|Organism|SmallIntestine|Mucosa|UpperJejunum|BloodCells|BAAT|Concentration in container" unit="µmol/l" persistable="0" formulaId="11254" />
    <Observer id="11273" entityId="q5bH_yIriUeBimVyh8B2CA" name="Concentration in container" path="inh_ref_iv_670mg_rapid|Organism|SmallIntestine|Mucosa|UpperJejunum|BloodCells|GLYAT|Concentration in container" unit="µmol/l" persistable="0" formulaId="11274" />
    <Observer id="11280" entityId="drP3WKg_sUKs5UQIZHNykQ" name="Concentration in container" path="inh_ref_iv_670mg_rapid|Organism|SmallIntestine|Mucosa|UpperJejunum|BloodCells|isoniazid|Concentration in container" unit="µmol/l" persistable="0" formulaId="11281" />
    <Observer id="11287" entityId="rqyHJj2FG0GdpwvyOu_WRQ" name="Concentration in container" path="inh_ref_iv_670mg_rapid|Organism|SmallIntestine|Mucosa|UpperJejunum|BloodCells|Acetylisoniazid|Concentration in container" unit="µmol/l" persistable="0" formulaId="11288" />
    <Observer id="11292" entityId="e7gVowJKak6J4nrojvodMA" name="Fraction of dose-isoniazid" path="inh_ref_iv_670mg_rapid|Organism|SmallIntestine|Mucosa|UpperJejunum|BloodCells|isoniazid-NAAA Metabolite|Fraction of dose-isoniazid" persistable="0" formulaId="11293" />
    <Observer id="11333" entityId="wgLr0A7du02frh1dBHTPeg" name="Concentration in container" path="inh_ref_iv_670mg_rapid|Organism|SmallIntestine|Mucosa|UpperJejunum|Interstitial|isoniazid|Concentration in container" unit="µmol/l" persistable="0" formulaId="11334" />
    <Observer id="11341" entityId="rpVAu_a_EkGCejqRxnPbFw" name="Concentration in container" path="inh_ref_iv_670mg_rapid|Organism|SmallIntestine|Mucosa|UpperJejunum|Interstitial|Acetylisoniazid|Concentration in container" unit="µmol/l" persistable="0" formulaId="11342" />
    <Observer id="11364" entityId="U97Fu3aYDU2OCko_O7vOHg" name="Concentration in container" path="inh_ref_iv_670mg_rapid|Organism|SmallIntestine|Mucosa|UpperJejunum|Intracellular|NAT2|Concentration in container" unit="µmol/l" persistable="0" formulaId="11365" />
    <Observer id="11382" entityId="vS8j9g0ebUCV2_GJ_A8WGQ" name="Concentration in container" path="inh_ref_iv_670mg_rapid|Organism|SmallIntestine|Mucosa|UpperJejunum|Intracellular|Amidase_liver|Concentration in container" unit="µmol/l" persistable="0" formulaId="11383" />
    <Observer id="11400" entityId="x0rtNZVrOE-JgOn03ShuWA" name="Concentration in container" path="inh_ref_iv_670mg_rapid|Organism|SmallIntestine|Mucosa|UpperJejunum|Intracellular|Conjugase_liver|Concentration in container" unit="µmol/l" persistable="0" formulaId="11401" />
    <Observer id="11418" entityId="7i9pPO74g06BGh34xseoVg" name="Concentration in container" path="inh_ref_iv_670mg_rapid|Organism|SmallIntestine|Mucosa|UpperJejunum|Intracellular|CYP2E1|Concentration in container" unit="µmol/l" persistable="0" formulaId="11419" />
    <Observer id="11436" entityId="xRbJJvutH0-mmLUgffhi9w" name="Concentration in container" path="inh_ref_iv_670mg_rapid|Organism|SmallIntestine|Mucosa|UpperJejunum|Intracellular|INHA_liver_transporter|Concentration in container" unit="µmol/l" persistable="0" formulaId="11437" />
    <Observer id="11454" entityId="43aGDJDTw0SWSQetDWF5Zg" name="Concentration in container" path="inh_ref_iv_670mg_rapid|Organism|SmallIntestine|Mucosa|UpperJejunum|Intracellular|NAAA|Concentration in container" unit="µmol/l" persistable="0" formulaId="11455" />
    <Observer id="11472" entityId="LoKAtONSA0mvon1ew-muaA" name="Concentration in container" path="inh_ref_iv_670mg_rapid|Organism|SmallIntestine|Mucosa|UpperJejunum|Intracellular|BAAT|Concentration in container" unit="µmol/l" persistable="0" formulaId="11473" />
    <Observer id="11490" entityId="kojn9PvQ-kSlhvF8i_32FQ" name="Concentration in container" path="inh_ref_iv_670mg_rapid|Organism|SmallIntestine|Mucosa|UpperJejunum|Intracellular|SLC16A10|Concentration in container" unit="µmol/l" persistable="0" formulaId="11491" />
    <Observer id="11508" entityId="tYNNfiUFbUyXeDQzX43yxw" name="Concentration in container" path="inh_ref_iv_670mg_rapid|Organism|SmallIntestine|Mucosa|UpperJejunum|Intracellular|GLYAT|Concentration in container" unit="µmol/l" persistable="0" formulaId="11509" />
    <Observer id="11526" entityId="0eSZ6zDQd0m7py8eQMVVhw" name="Concentration in container" path="inh_ref_iv_670mg_rapid|Organism|SmallIntestine|Mucosa|UpperJejunum|Intracellular|SLC22A6|Concentration in container" unit="µmol/l" persistable="0" formulaId="11527" />
    <Observer id="11544" entityId="N85Ab8mxd06-xmVHCzkvyw" name="Concentration in container" path="inh_ref_iv_670mg_rapid|Organism|SmallIntestine|Mucosa|UpperJejunum|Intracellular|SLC16A10.apical.efflux|Concentration in container" unit="µmol/l" persistable="0" formulaId="11545" />
    <Observer id="11562" entityId="l46D2S0Qjk6ka02ORu3ijA" name="Concentration in container" path="inh_ref_iv_670mg_rapid|Organism|SmallIntestine|Mucosa|UpperJejunum|Intracellular|SLC16A10.influx|Concentration in container" unit="µmol/l" persistable="0" formulaId="11563" />
    <Observer id="11570" entityId="hrtD_8x0ekKP3cPo49Hkkg" name="Concentration in container" path="inh_ref_iv_670mg_rapid|Organism|SmallIntestine|Mucosa|UpperJejunum|Intracellular|isoniazid|Concentration in container" unit="µmol/l" persistable="0" formulaId="11571" />
    <Observer id="11578" entityId="A9kNcRY4HUKrlzL2e2oyrw" name="Concentration in container" path="inh_ref_iv_670mg_rapid|Organism|SmallIntestine|Mucosa|UpperJejunum|Intracellular|Acetylisoniazid|Concentration in container" unit="µmol/l" persistable="0" formulaId="11579" />
    <Observer id="11583" entityId="f0cXKd7SgUaj6FdK8SMcHA" name="Fraction of dose-isoniazid" path="inh_ref_iv_670mg_rapid|Organism|SmallIntestine|Mucosa|UpperJejunum|Intracellular|isoniazid-NAAA Metabolite|Fraction of dose-isoniazid" persistable="0" formulaId="11584" />
    <Observer id="11674" entityId="kOMGbXNc1ki1vKFCvLZeyA" name="Concentration in container" path="inh_ref_iv_670mg_rapid|Organism|SmallIntestine|Mucosa|LowerJejunum|Plasma|NAT2|Concentration in container" unit="µmol/l" persistable="0" formulaId="11675" />
    <Observer id="11694" entityId="I7-xhCaShU6ZGi21BQmduw" name="Concentration in container" path="inh_ref_iv_670mg_rapid|Organism|SmallIntestine|Mucosa|LowerJejunum|Plasma|Amidase_liver|Concentration in container" unit="µmol/l" persistable="0" formulaId="11695" />
    <Observer id="11714" entityId="yr2yr0S3KkK6TVwkA_fCkw" name="Concentration in container" path="inh_ref_iv_670mg_rapid|Organism|SmallIntestine|Mucosa|LowerJejunum|Plasma|Conjugase_liver|Concentration in container" unit="µmol/l" persistable="0" formulaId="11715" />
    <Observer id="11734" entityId="dq1eOknbvkqR7lcTITwUMg" name="Concentration in container" path="inh_ref_iv_670mg_rapid|Organism|SmallIntestine|Mucosa|LowerJejunum|Plasma|CYP2E1|Concentration in container" unit="µmol/l" persistable="0" formulaId="11735" />
    <Observer id="11754" entityId="7QHPboNMNUyViPfEt5Qihg" name="Concentration in container" path="inh_ref_iv_670mg_rapid|Organism|SmallIntestine|Mucosa|LowerJejunum|Plasma|NAAA|Concentration in container" unit="µmol/l" persistable="0" formulaId="11755" />
    <Observer id="11774" entityId="rBZ7DlXXy0a9ebg9YTyqBQ" name="Concentration in container" path="inh_ref_iv_670mg_rapid|Organism|SmallIntestine|Mucosa|LowerJejunum|Plasma|BAAT|Concentration in container" unit="µmol/l" persistable="0" formulaId="11775" />
    <Observer id="11794" entityId="I6Tx3fBGPUWE_J9XtojS6g" name="Concentration in container" path="inh_ref_iv_670mg_rapid|Organism|SmallIntestine|Mucosa|LowerJejunum|Plasma|GLYAT|Concentration in container" unit="µmol/l" persistable="0" formulaId="11795" />
    <Observer id="11801" entityId="FzpDSU5sVkiVqGthmMSYxw" name="Concentration in container" path="inh_ref_iv_670mg_rapid|Organism|SmallIntestine|Mucosa|LowerJejunum|Plasma|isoniazid|Concentration in container" unit="µmol/l" persistable="0" formulaId="11802" />
    <Observer id="11808" entityId="pXa9Qk8jTE-cbb4VikwZ6w" name="Concentration in container" path="inh_ref_iv_670mg_rapid|Organism|SmallIntestine|Mucosa|LowerJejunum|Plasma|Acetylisoniazid|Concentration in container" unit="µmol/l" persistable="0" formulaId="11809" />
    <Observer id="11813" entityId="m0EK9SDwjUul6nTCM7onVA" name="Fraction of dose-isoniazid" path="inh_ref_iv_670mg_rapid|Organism|SmallIntestine|Mucosa|LowerJejunum|Plasma|isoniazid-NAAA Metabolite|Fraction of dose-isoniazid" persistable="0" formulaId="11814" />
    <Observer id="11864" entityId="BqcJWukW9EmyQgIRqac-Gg" name="Concentration in container" path="inh_ref_iv_670mg_rapid|Organism|SmallIntestine|Mucosa|LowerJejunum|BloodCells|NAT2|Concentration in container" unit="µmol/l" persistable="0" formulaId="11865" />
    <Observer id="11884" entityId="3dI2PPJ3IkuKi9N9uvma2Q" name="Concentration in container" path="inh_ref_iv_670mg_rapid|Organism|SmallIntestine|Mucosa|LowerJejunum|BloodCells|Amidase_liver|Concentration in container" unit="µmol/l" persistable="0" formulaId="11885" />
    <Observer id="11904" entityId="NY2if5UrsUKebpG4EFJyJw" name="Concentration in container" path="inh_ref_iv_670mg_rapid|Organism|SmallIntestine|Mucosa|LowerJejunum|BloodCells|Conjugase_liver|Concentration in container" unit="µmol/l" persistable="0" formulaId="11905" />
    <Observer id="11924" entityId="qSClJPly5027iqDbJGWuRw" name="Concentration in container" path="inh_ref_iv_670mg_rapid|Organism|SmallIntestine|Mucosa|LowerJejunum|BloodCells|CYP2E1|Concentration in container" unit="µmol/l" persistable="0" formulaId="11925" />
    <Observer id="11944" entityId="h5XyoY_1WUqKjK1TczBOnQ" name="Concentration in container" path="inh_ref_iv_670mg_rapid|Organism|SmallIntestine|Mucosa|LowerJejunum|BloodCells|NAAA|Concentration in container" unit="µmol/l" persistable="0" formulaId="11945" />
    <Observer id="11964" entityId="hfayIW4btkKSchkAScE_hQ" name="Concentration in container" path="inh_ref_iv_670mg_rapid|Organism|SmallIntestine|Mucosa|LowerJejunum|BloodCells|BAAT|Concentration in container" unit="µmol/l" persistable="0" formulaId="11965" />
    <Observer id="11984" entityId="DBtv71FT00CTM3WxduvC6g" name="Concentration in container" path="inh_ref_iv_670mg_rapid|Organism|SmallIntestine|Mucosa|LowerJejunum|BloodCells|GLYAT|Concentration in container" unit="µmol/l" persistable="0" formulaId="11985" />
    <Observer id="11991" entityId="UuWn8uFMWEu5PUB8ynY05w" name="Concentration in container" path="inh_ref_iv_670mg_rapid|Organism|SmallIntestine|Mucosa|LowerJejunum|BloodCells|isoniazid|Concentration in container" unit="µmol/l" persistable="0" formulaId="11992" />
    <Observer id="11998" entityId="-GyYi6NWq0ueBxEpWfHUDw" name="Concentration in container" path="inh_ref_iv_670mg_rapid|Organism|SmallIntestine|Mucosa|LowerJejunum|BloodCells|Acetylisoniazid|Concentration in container" unit="µmol/l" persistable="0" formulaId="11999" />
    <Observer id="12003" entityId="6CLlpIU6UEa4egMQ3fUVQQ" name="Fraction of dose-isoniazid" path="inh_ref_iv_670mg_rapid|Organism|SmallIntestine|Mucosa|LowerJejunum|BloodCells|isoniazid-NAAA Metabolite|Fraction of dose-isoniazid" persistable="0" formulaId="12004" />
    <Observer id="12044" entityId="QL8r2j2tl0CKvDXN3ZfZIQ" name="Concentration in container" path="inh_ref_iv_670mg_rapid|Organism|SmallIntestine|Mucosa|LowerJejunum|Interstitial|isoniazid|Concentration in container" unit="µmol/l" persistable="0" formulaId="12045" />
    <Observer id="12052" entityId="jhp0h7so3UOsYh3dA3w7hQ" name="Concentration in container" path="inh_ref_iv_670mg_rapid|Organism|SmallIntestine|Mucosa|LowerJejunum|Interstitial|Acetylisoniazid|Concentration in container" unit="µmol/l" persistable="0" formulaId="12053" />
    <Observer id="12075" entityId="OwE-QxRifUC_-gMpeuF-IA" name="Concentration in container" path="inh_ref_iv_670mg_rapid|Organism|SmallIntestine|Mucosa|LowerJejunum|Intracellular|NAT2|Concentration in container" unit="µmol/l" persistable="0" formulaId="12076" />
    <Observer id="12093" entityId="8wvt6Tck-UytH5TeGdEEGQ" name="Concentration in container" path="inh_ref_iv_670mg_rapid|Organism|SmallIntestine|Mucosa|LowerJejunum|Intracellular|Amidase_liver|Concentration in container" unit="µmol/l" persistable="0" formulaId="12094" />
    <Observer id="12111" entityId="hH4uUzFnbkKSIbxmjCKB6g" name="Concentration in container" path="inh_ref_iv_670mg_rapid|Organism|SmallIntestine|Mucosa|LowerJejunum|Intracellular|Conjugase_liver|Concentration in container" unit="µmol/l" persistable="0" formulaId="12112" />
    <Observer id="12129" entityId="5wbeJofXjUODs_FZlvannw" name="Concentration in container" path="inh_ref_iv_670mg_rapid|Organism|SmallIntestine|Mucosa|LowerJejunum|Intracellular|CYP2E1|Concentration in container" unit="µmol/l" persistable="0" formulaId="12130" />
    <Observer id="12147" entityId="xuIbPp_JYkiHj2GPNjs66w" name="Concentration in container" path="inh_ref_iv_670mg_rapid|Organism|SmallIntestine|Mucosa|LowerJejunum|Intracellular|INHA_liver_transporter|Concentration in container" unit="µmol/l" persistable="0" formulaId="12148" />
    <Observer id="12165" entityId="udczgYljG0afIDotNhvVng" name="Concentration in container" path="inh_ref_iv_670mg_rapid|Organism|SmallIntestine|Mucosa|LowerJejunum|Intracellular|NAAA|Concentration in container" unit="µmol/l" persistable="0" formulaId="12166" />
    <Observer id="12183" entityId="AmxcQGV1gEqyM7NPaAQBgw" name="Concentration in container" path="inh_ref_iv_670mg_rapid|Organism|SmallIntestine|Mucosa|LowerJejunum|Intracellular|BAAT|Concentration in container" unit="µmol/l" persistable="0" formulaId="12184" />
    <Observer id="12201" entityId="IMij04l6nky5BudHfQmIZQ" name="Concentration in container" path="inh_ref_iv_670mg_rapid|Organism|SmallIntestine|Mucosa|LowerJejunum|Intracellular|SLC16A10|Concentration in container" unit="µmol/l" persistable="0" formulaId="12202" />
    <Observer id="12219" entityId="QlmN65v3cEKd8vNvmDR-2g" name="Concentration in container" path="inh_ref_iv_670mg_rapid|Organism|SmallIntestine|Mucosa|LowerJejunum|Intracellular|GLYAT|Concentration in container" unit="µmol/l" persistable="0" formulaId="12220" />
    <Observer id="12237" entityId="Vjz8POQny06RDBsAXiGkqg" name="Concentration in container" path="inh_ref_iv_670mg_rapid|Organism|SmallIntestine|Mucosa|LowerJejunum|Intracellular|SLC22A6|Concentration in container" unit="µmol/l" persistable="0" formulaId="12238" />
    <Observer id="12255" entityId="Cn4jMKcy70O9W8TE-T3IPA" name="Concentration in container" path="inh_ref_iv_670mg_rapid|Organism|SmallIntestine|Mucosa|LowerJejunum|Intracellular|SLC16A10.apical.efflux|Concentration in container" unit="µmol/l" persistable="0" formulaId="12256" />
    <Observer id="12273" entityId="fMoCNSsUyEWTm1MW2HJs9g" name="Concentration in container" path="inh_ref_iv_670mg_rapid|Organism|SmallIntestine|Mucosa|LowerJejunum|Intracellular|SLC16A10.influx|Concentration in container" unit="µmol/l" persistable="0" formulaId="12274" />
    <Observer id="12281" entityId="dvYl1Bsx9ECVsivRpU2i5g" name="Concentration in container" path="inh_ref_iv_670mg_rapid|Organism|SmallIntestine|Mucosa|LowerJejunum|Intracellular|isoniazid|Concentration in container" unit="µmol/l" persistable="0" formulaId="12282" />
    <Observer id="12289" entityId="OAzBYVGPO0KCb1mcwCLMPA" name="Concentration in container" path="inh_ref_iv_670mg_rapid|Organism|SmallIntestine|Mucosa|LowerJejunum|Intracellular|Acetylisoniazid|Concentration in container" unit="µmol/l" persistable="0" formulaId="12290" />
    <Observer id="12294" entityId="_GiHB6vaE0CwZjcUSNU28g" name="Fraction of dose-isoniazid" path="inh_ref_iv_670mg_rapid|Organism|SmallIntestine|Mucosa|LowerJejunum|Intracellular|isoniazid-NAAA Metabolite|Fraction of dose-isoniazid" persistable="0" formulaId="12295" />
    <Observer id="12385" entityId="ePspRHLHvEak3jcAngnU4g" name="Concentration in container" path="inh_ref_iv_670mg_rapid|Organism|SmallIntestine|Mucosa|UpperIleum|Plasma|NAT2|Concentration in container" unit="µmol/l" persistable="0" formulaId="12386" />
    <Observer id="12405" entityId="6fmwty1oM0aZshxbCi5C_A" name="Concentration in container" path="inh_ref_iv_670mg_rapid|Organism|SmallIntestine|Mucosa|UpperIleum|Plasma|Amidase_liver|Concentration in container" unit="µmol/l" persistable="0" formulaId="12406" />
    <Observer id="12425" entityId="VLDSfy_QVUKGN4vMHbWiBQ" name="Concentration in container" path="inh_ref_iv_670mg_rapid|Organism|SmallIntestine|Mucosa|UpperIleum|Plasma|Conjugase_liver|Concentration in container" unit="µmol/l" persistable="0" formulaId="12426" />
    <Observer id="12445" entityId="DDuIHpD_LEaa__fNlHRuIA" name="Concentration in container" path="inh_ref_iv_670mg_rapid|Organism|SmallIntestine|Mucosa|UpperIleum|Plasma|CYP2E1|Concentration in container" unit="µmol/l" persistable="0" formulaId="12446" />
    <Observer id="12465" entityId="LaNLy9k2KEe4JsTRVZBniQ" name="Concentration in container" path="inh_ref_iv_670mg_rapid|Organism|SmallIntestine|Mucosa|UpperIleum|Plasma|NAAA|Concentration in container" unit="µmol/l" persistable="0" formulaId="12466" />
    <Observer id="12485" entityId="3ayKpMnO8UCifzUMjEfYmA" name="Concentration in container" path="inh_ref_iv_670mg_rapid|Organism|SmallIntestine|Mucosa|UpperIleum|Plasma|BAAT|Concentration in container" unit="µmol/l" persistable="0" formulaId="12486" />
    <Observer id="12505" entityId="OztA-dAaRkOZ2wVtzO6jBA" name="Concentration in container" path="inh_ref_iv_670mg_rapid|Organism|SmallIntestine|Mucosa|UpperIleum|Plasma|GLYAT|Concentration in container" unit="µmol/l" persistable="0" formulaId="12506" />
    <Observer id="12512" entityId="pfToBQqMU0yeMlJe4GUf8w" name="Concentration in container" path="inh_ref_iv_670mg_rapid|Organism|SmallIntestine|Mucosa|UpperIleum|Plasma|isoniazid|Concentration in container" unit="µmol/l" persistable="0" formulaId="12513" />
    <Observer id="12519" entityId="SuFeo6af8kGUvpMuKdy91g" name="Concentration in container" path="inh_ref_iv_670mg_rapid|Organism|SmallIntestine|Mucosa|UpperIleum|Plasma|Acetylisoniazid|Concentration in container" unit="µmol/l" persistable="0" formulaId="12520" />
    <Observer id="12524" entityId="VsXaFIIwR0iKQcgR9DchOA" name="Fraction of dose-isoniazid" path="inh_ref_iv_670mg_rapid|Organism|SmallIntestine|Mucosa|UpperIleum|Plasma|isoniazid-NAAA Metabolite|Fraction of dose-isoniazid" persistable="0" formulaId="12525" />
    <Observer id="12575" entityId="weAzeQbfkEW728erSaEMWw" name="Concentration in container" path="inh_ref_iv_670mg_rapid|Organism|SmallIntestine|Mucosa|UpperIleum|BloodCells|NAT2|Concentration in container" unit="µmol/l" persistable="0" formulaId="12576" />
    <Observer id="12595" entityId="bU4cPsUih0-QHRgyQBVZ-A" name="Concentration in container" path="inh_ref_iv_670mg_rapid|Organism|SmallIntestine|Mucosa|UpperIleum|BloodCells|Amidase_liver|Concentration in container" unit="µmol/l" persistable="0" formulaId="12596" />
    <Observer id="12615" entityId="5iDRqOj0qkuggYKqZoVyVw" name="Concentration in container" path="inh_ref_iv_670mg_rapid|Organism|SmallIntestine|Mucosa|UpperIleum|BloodCells|Conjugase_liver|Concentration in container" unit="µmol/l" persistable="0" formulaId="12616" />
    <Observer id="12635" entityId="VWmdPlh0ZkWRtUWwmx_7pA" name="Concentration in container" path="inh_ref_iv_670mg_rapid|Organism|SmallIntestine|Mucosa|UpperIleum|BloodCells|CYP2E1|Concentration in container" unit="µmol/l" persistable="0" formulaId="12636" />
    <Observer id="12655" entityId="Z-OZW8Bed0Skc_ZLCsP65w" name="Concentration in container" path="inh_ref_iv_670mg_rapid|Organism|SmallIntestine|Mucosa|UpperIleum|BloodCells|NAAA|Concentration in container" unit="µmol/l" persistable="0" formulaId="12656" />
    <Observer id="12675" entityId="zJn5hPjn9EOFMkh4mtUc2g" name="Concentration in container" path="inh_ref_iv_670mg_rapid|Organism|SmallIntestine|Mucosa|UpperIleum|BloodCells|BAAT|Concentration in container" unit="µmol/l" persistable="0" formulaId="12676" />
    <Observer id="12695" entityId="sLhX8bHV_U67jCtKva5G7Q" name="Concentration in container" path="inh_ref_iv_670mg_rapid|Organism|SmallIntestine|Mucosa|UpperIleum|BloodCells|GLYAT|Concentration in container" unit="µmol/l" persistable="0" formulaId="12696" />
    <Observer id="12702" entityId="pDxeMcvPm0egudyBGStKwQ" name="Concentration in container" path="inh_ref_iv_670mg_rapid|Organism|SmallIntestine|Mucosa|UpperIleum|BloodCells|isoniazid|Concentration in container" unit="µmol/l" persistable="0" formulaId="12703" />
    <Observer id="12709" entityId="UT_VyoSC8kyzhyFd27cBFA" name="Concentration in container" path="inh_ref_iv_670mg_rapid|Organism|SmallIntestine|Mucosa|UpperIleum|BloodCells|Acetylisoniazid|Concentration in container" unit="µmol/l" persistable="0" formulaId="12710" />
    <Observer id="12714" entityId="zT3xcoxE9UW-bjqZd5Qw-Q" name="Fraction of dose-isoniazid" path="inh_ref_iv_670mg_rapid|Organism|SmallIntestine|Mucosa|UpperIleum|BloodCells|isoniazid-NAAA Metabolite|Fraction of dose-isoniazid" persistable="0" formulaId="12715" />
    <Observer id="12755" entityId="j-dKLHtHzUaOHx2gxtodOQ" name="Concentration in container" path="inh_ref_iv_670mg_rapid|Organism|SmallIntestine|Mucosa|UpperIleum|Interstitial|isoniazid|Concentration in container" unit="µmol/l" persistable="0" formulaId="12756" />
    <Observer id="12763" entityId="ocrNZqsLykqD_0G-VusT2Q" name="Concentration in container" path="inh_ref_iv_670mg_rapid|Organism|SmallIntestine|Mucosa|UpperIleum|Interstitial|Acetylisoniazid|Concentration in container" unit="µmol/l" persistable="0" formulaId="12764" />
    <Observer id="12786" entityId="eQaZTLinwUSwdfGNEDlGhA" name="Concentration in container" path="inh_ref_iv_670mg_rapid|Organism|SmallIntestine|Mucosa|UpperIleum|Intracellular|NAT2|Concentration in container" unit="µmol/l" persistable="0" formulaId="12787" />
    <Observer id="12804" entityId="Qh2dV7FcpkKwN0WSb_KvEg" name="Concentration in container" path="inh_ref_iv_670mg_rapid|Organism|SmallIntestine|Mucosa|UpperIleum|Intracellular|Amidase_liver|Concentration in container" unit="µmol/l" persistable="0" formulaId="12805" />
    <Observer id="12822" entityId="P-Tqtzpsp0GBsSPCJIW3nA" name="Concentration in container" path="inh_ref_iv_670mg_rapid|Organism|SmallIntestine|Mucosa|UpperIleum|Intracellular|Conjugase_liver|Concentration in container" unit="µmol/l" persistable="0" formulaId="12823" />
    <Observer id="12840" entityId="Xgij2gj9mUelIW39DWkCgA" name="Concentration in container" path="inh_ref_iv_670mg_rapid|Organism|SmallIntestine|Mucosa|UpperIleum|Intracellular|CYP2E1|Concentration in container" unit="µmol/l" persistable="0" formulaId="12841" />
    <Observer id="12858" entityId="m1r5yJTBZkWmqboKDpyoUw" name="Concentration in container" path="inh_ref_iv_670mg_rapid|Organism|SmallIntestine|Mucosa|UpperIleum|Intracellular|INHA_liver_transporter|Concentration in container" unit="µmol/l" persistable="0" formulaId="12859" />
    <Observer id="12876" entityId="EVgtB8p92kaao7CI4ypa1g" name="Concentration in container" path="inh_ref_iv_670mg_rapid|Organism|SmallIntestine|Mucosa|UpperIleum|Intracellular|NAAA|Concentration in container" unit="µmol/l" persistable="0" formulaId="12877" />
    <Observer id="12894" entityId="GxkJcW1QlEuFEKI4YenEEw" name="Concentration in container" path="inh_ref_iv_670mg_rapid|Organism|SmallIntestine|Mucosa|UpperIleum|Intracellular|BAAT|Concentration in container" unit="µmol/l" persistable="0" formulaId="12895" />
    <Observer id="12912" entityId="rKdIMtZ4yU6h2UHD0TAPAA" name="Concentration in container" path="inh_ref_iv_670mg_rapid|Organism|SmallIntestine|Mucosa|UpperIleum|Intracellular|SLC16A10|Concentration in container" unit="µmol/l" persistable="0" formulaId="12913" />
    <Observer id="12930" entityId="LctKaAhHt0-Jo3GZPjzZEA" name="Concentration in container" path="inh_ref_iv_670mg_rapid|Organism|SmallIntestine|Mucosa|UpperIleum|Intracellular|GLYAT|Concentration in container" unit="µmol/l" persistable="0" formulaId="12931" />
    <Observer id="12948" entityId="40YbP1I61k2Qo-A-hJgt5w" name="Concentration in container" path="inh_ref_iv_670mg_rapid|Organism|SmallIntestine|Mucosa|UpperIleum|Intracellular|SLC22A6|Concentration in container" unit="µmol/l" persistable="0" formulaId="12949" />
    <Observer id="12966" entityId="4oWtdLug00a7BiaAc8Ofzw" name="Concentration in container" path="inh_ref_iv_670mg_rapid|Organism|SmallIntestine|Mucosa|UpperIleum|Intracellular|SLC16A10.apical.efflux|Concentration in container" unit="µmol/l" persistable="0" formulaId="12967" />
    <Observer id="12984" entityId="4qfpfSSTbkSw7dlgf1nE9w" name="Concentration in container" path="inh_ref_iv_670mg_rapid|Organism|SmallIntestine|Mucosa|UpperIleum|Intracellular|SLC16A10.influx|Concentration in container" unit="µmol/l" persistable="0" formulaId="12985" />
    <Observer id="12992" entityId="qjnOsTqLfUOrO0jND7EsSQ" name="Concentration in container" path="inh_ref_iv_670mg_rapid|Organism|SmallIntestine|Mucosa|UpperIleum|Intracellular|isoniazid|Concentration in container" unit="µmol/l" persistable="0" formulaId="12993" />
    <Observer id="13000" entityId="SzdWKm0FQUyAZwd-8_frIQ" name="Concentration in container" path="inh_ref_iv_670mg_rapid|Organism|SmallIntestine|Mucosa|UpperIleum|Intracellular|Acetylisoniazid|Concentration in container" unit="µmol/l" persistable="0" formulaId="13001" />
    <Observer id="13005" entityId="FyQD8UdHeU25twH2OPx4tg" name="Fraction of dose-isoniazid" path="inh_ref_iv_670mg_rapid|Organism|SmallIntestine|Mucosa|UpperIleum|Intracellular|isoniazid-NAAA Metabolite|Fraction of dose-isoniazid" persistable="0" formulaId="13006" />
    <Observer id="13096" entityId="R_HEWgIM30WyNDMixrXdTQ" name="Concentration in container" path="inh_ref_iv_670mg_rapid|Organism|SmallIntestine|Mucosa|LowerIleum|Plasma|NAT2|Concentration in container" unit="µmol/l" persistable="0" formulaId="13097" />
    <Observer id="13116" entityId="GxKxPFnNy0iiBm-pSn8mmQ" name="Concentration in container" path="inh_ref_iv_670mg_rapid|Organism|SmallIntestine|Mucosa|LowerIleum|Plasma|Amidase_liver|Concentration in container" unit="µmol/l" persistable="0" formulaId="13117" />
    <Observer id="13136" entityId="bSuKDLVLXEq6uaNREVwMzg" name="Concentration in container" path="inh_ref_iv_670mg_rapid|Organism|SmallIntestine|Mucosa|LowerIleum|Plasma|Conjugase_liver|Concentration in container" unit="µmol/l" persistable="0" formulaId="13137" />
    <Observer id="13156" entityId="bDccKTjeZU6jU5icChKqAw" name="Concentration in container" path="inh_ref_iv_670mg_rapid|Organism|SmallIntestine|Mucosa|LowerIleum|Plasma|CYP2E1|Concentration in container" unit="µmol/l" persistable="0" formulaId="13157" />
    <Observer id="13176" entityId="bx37-C-UI0mNwotG-N0MCw" name="Concentration in container" path="inh_ref_iv_670mg_rapid|Organism|SmallIntestine|Mucosa|LowerIleum|Plasma|NAAA|Concentration in container" unit="µmol/l" persistable="0" formulaId="13177" />
    <Observer id="13196" entityId="UvHvgITSPUqpu2UyeBCksQ" name="Concentration in container" path="inh_ref_iv_670mg_rapid|Organism|SmallIntestine|Mucosa|LowerIleum|Plasma|BAAT|Concentration in container" unit="µmol/l" persistable="0" formulaId="13197" />
    <Observer id="13216" entityId="_ZVVlcJETEShFW4soUvgWg" name="Concentration in container" path="inh_ref_iv_670mg_rapid|Organism|SmallIntestine|Mucosa|LowerIleum|Plasma|GLYAT|Concentration in container" unit="µmol/l" persistable="0" formulaId="13217" />
    <Observer id="13223" entityId="fLJPA2GamUKextvdtI-4Vg" name="Concentration in container" path="inh_ref_iv_670mg_rapid|Organism|SmallIntestine|Mucosa|LowerIleum|Plasma|isoniazid|Concentration in container" unit="µmol/l" persistable="0" formulaId="13224" />
    <Observer id="13230" entityId="JBkrD35_0Uu_2SB0F7TC3g" name="Concentration in container" path="inh_ref_iv_670mg_rapid|Organism|SmallIntestine|Mucosa|LowerIleum|Plasma|Acetylisoniazid|Concentration in container" unit="µmol/l" persistable="0" formulaId="13231" />
    <Observer id="13235" entityId="sudWjq2HDEivKG-ugvexIg" name="Fraction of dose-isoniazid" path="inh_ref_iv_670mg_rapid|Organism|SmallIntestine|Mucosa|LowerIleum|Plasma|isoniazid-NAAA Metabolite|Fraction of dose-isoniazid" persistable="0" formulaId="13236" />
    <Observer id="13286" entityId="Duyl4IHf1U-MJu-IXYtxig" name="Concentration in container" path="inh_ref_iv_670mg_rapid|Organism|SmallIntestine|Mucosa|LowerIleum|BloodCells|NAT2|Concentration in container" unit="µmol/l" persistable="0" formulaId="13287" />
    <Observer id="13306" entityId="ZmhDgUWP1kiNXNb7qGYBtg" name="Concentration in container" path="inh_ref_iv_670mg_rapid|Organism|SmallIntestine|Mucosa|LowerIleum|BloodCells|Amidase_liver|Concentration in container" unit="µmol/l" persistable="0" formulaId="13307" />
    <Observer id="13326" entityId="bT5wYlO41UemnnKOruFjTg" name="Concentration in container" path="inh_ref_iv_670mg_rapid|Organism|SmallIntestine|Mucosa|LowerIleum|BloodCells|Conjugase_liver|Concentration in container" unit="µmol/l" persistable="0" formulaId="13327" />
    <Observer id="13346" entityId="jgcdqdisYUm2wztlqTv-Pw" name="Concentration in container" path="inh_ref_iv_670mg_rapid|Organism|SmallIntestine|Mucosa|LowerIleum|BloodCells|CYP2E1|Concentration in container" unit="µmol/l" persistable="0" formulaId="13347" />
    <Observer id="13366" entityId="ScEyXKENBUiE5-iJ2IYftQ" name="Concentration in container" path="inh_ref_iv_670mg_rapid|Organism|SmallIntestine|Mucosa|LowerIleum|BloodCells|NAAA|Concentration in container" unit="µmol/l" persistable="0" formulaId="13367" />
    <Observer id="13386" entityId="uzvP8VqA2EmiyUILywWGew" name="Concentration in container" path="inh_ref_iv_670mg_rapid|Organism|SmallIntestine|Mucosa|LowerIleum|BloodCells|BAAT|Concentration in container" unit="µmol/l" persistable="0" formulaId="13387" />
    <Observer id="13406" entityId="bi6U9CYvE0yC11i_HYbxmA" name="Concentration in container" path="inh_ref_iv_670mg_rapid|Organism|SmallIntestine|Mucosa|LowerIleum|BloodCells|GLYAT|Concentration in container" unit="µmol/l" persistable="0" formulaId="13407" />
    <Observer id="13413" entityId="yyu843X-kECRWATym45sMw" name="Concentration in container" path="inh_ref_iv_670mg_rapid|Organism|SmallIntestine|Mucosa|LowerIleum|BloodCells|isoniazid|Concentration in container" unit="µmol/l" persistable="0" formulaId="13414" />
    <Observer id="13420" entityId="xkkcf-9qYk2o9rjosZt8Tw" name="Concentration in container" path="inh_ref_iv_670mg_rapid|Organism|SmallIntestine|Mucosa|LowerIleum|BloodCells|Acetylisoniazid|Concentration in container" unit="µmol/l" persistable="0" formulaId="13421" />
    <Observer id="13425" entityId="CZAdRQytHUyf4en1G34Nrg" name="Fraction of dose-isoniazid" path="inh_ref_iv_670mg_rapid|Organism|SmallIntestine|Mucosa|LowerIleum|BloodCells|isoniazid-NAAA Metabolite|Fraction of dose-isoniazid" persistable="0" formulaId="13426" />
    <Observer id="13466" entityId="X3kvlBaUEkSr7EN-sEpfyQ" name="Concentration in container" path="inh_ref_iv_670mg_rapid|Organism|SmallIntestine|Mucosa|LowerIleum|Interstitial|isoniazid|Concentration in container" unit="µmol/l" persistable="0" formulaId="13467" />
    <Observer id="13474" entityId="4vIpkYPRAUajSAG94R0bJA" name="Concentration in container" path="inh_ref_iv_670mg_rapid|Organism|SmallIntestine|Mucosa|LowerIleum|Interstitial|Acetylisoniazid|Concentration in container" unit="µmol/l" persistable="0" formulaId="13475" />
    <Observer id="13497" entityId="Hp4Wa-GIzEalX6MHmVXmRA" name="Concentration in container" path="inh_ref_iv_670mg_rapid|Organism|SmallIntestine|Mucosa|LowerIleum|Intracellular|NAT2|Concentration in container" unit="µmol/l" persistable="0" formulaId="13498" />
    <Observer id="13515" entityId="lIFVTP7Z7US4miY51tPd6A" name="Concentration in container" path="inh_ref_iv_670mg_rapid|Organism|SmallIntestine|Mucosa|LowerIleum|Intracellular|Amidase_liver|Concentration in container" unit="µmol/l" persistable="0" formulaId="13516" />
    <Observer id="13533" entityId="mAiO9Py_Ak6uhH1V6Bi-OQ" name="Concentration in container" path="inh_ref_iv_670mg_rapid|Organism|SmallIntestine|Mucosa|LowerIleum|Intracellular|Conjugase_liver|Concentration in container" unit="µmol/l" persistable="0" formulaId="13534" />
    <Observer id="13551" entityId="PsY_b7vxUkCNXkLfTzawnA" name="Concentration in container" path="inh_ref_iv_670mg_rapid|Organism|SmallIntestine|Mucosa|LowerIleum|Intracellular|CYP2E1|Concentration in container" unit="µmol/l" persistable="0" formulaId="13552" />
    <Observer id="13569" entityId="CO9zfuoVFUaEBcjj8k-H4w" name="Concentration in container" path="inh_ref_iv_670mg_rapid|Organism|SmallIntestine|Mucosa|LowerIleum|Intracellular|INHA_liver_transporter|Concentration in container" unit="µmol/l" persistable="0" formulaId="13570" />
    <Observer id="13587" entityId="tk6xRjFXv0uRFsyaqtfQEA" name="Concentration in container" path="inh_ref_iv_670mg_rapid|Organism|SmallIntestine|Mucosa|LowerIleum|Intracellular|NAAA|Concentration in container" unit="µmol/l" persistable="0" formulaId="13588" />
    <Observer id="13605" entityId="S4f9axxz8kSEsDlSb62xkA" name="Concentration in container" path="inh_ref_iv_670mg_rapid|Organism|SmallIntestine|Mucosa|LowerIleum|Intracellular|BAAT|Concentration in container" unit="µmol/l" persistable="0" formulaId="13606" />
    <Observer id="13623" entityId="ZNzjA0my_kSGnD4YWc0w3g" name="Concentration in container" path="inh_ref_iv_670mg_rapid|Organism|SmallIntestine|Mucosa|LowerIleum|Intracellular|SLC16A10|Concentration in container" unit="µmol/l" persistable="0" formulaId="13624" />
    <Observer id="13641" entityId="5tdPQhnH9E20BaINceRp2w" name="Concentration in container" path="inh_ref_iv_670mg_rapid|Organism|SmallIntestine|Mucosa|LowerIleum|Intracellular|GLYAT|Concentration in container" unit="µmol/l" persistable="0" formulaId="13642" />
    <Observer id="13659" entityId="MRixdQ0OeE6pkTFZzld_Rg" name="Concentration in container" path="inh_ref_iv_670mg_rapid|Organism|SmallIntestine|Mucosa|LowerIleum|Intracellular|SLC22A6|Concentration in container" unit="µmol/l" persistable="0" formulaId="13660" />
    <Observer id="13677" entityId="6pXqISeMDEmK42aigEKD_A" name="Concentration in container" path="inh_ref_iv_670mg_rapid|Organism|SmallIntestine|Mucosa|LowerIleum|Intracellular|SLC16A10.apical.efflux|Concentration in container" unit="µmol/l" persistable="0" formulaId="13678" />
    <Observer id="13695" entityId="qOT0FGQ8_kOsiT1XhFSBLw" name="Concentration in container" path="inh_ref_iv_670mg_rapid|Organism|SmallIntestine|Mucosa|LowerIleum|Intracellular|SLC16A10.influx|Concentration in container" unit="µmol/l" persistable="0" formulaId="13696" />
    <Observer id="13703" entityId="g79F2LhQMkucHrqkFlybdw" name="Concentration in container" path="inh_ref_iv_670mg_rapid|Organism|SmallIntestine|Mucosa|LowerIleum|Intracellular|isoniazid|Concentration in container" unit="µmol/l" persistable="0" formulaId="13704" />
    <Observer id="13711" entityId="eDwycJD_AEqV6Qkb29z3KA" name="Concentration in container" path="inh_ref_iv_670mg_rapid|Organism|SmallIntestine|Mucosa|LowerIleum|Intracellular|Acetylisoniazid|Concentration in container" unit="µmol/l" persistable="0" formulaId="13712" />
    <Observer id="13716" entityId="CqCKYSVx6keEndCMw0a2Ig" name="Fraction of dose-isoniazid" path="inh_ref_iv_670mg_rapid|Organism|SmallIntestine|Mucosa|LowerIleum|Intracellular|isoniazid-NAAA Metabolite|Fraction of dose-isoniazid" persistable="0" formulaId="13717" />
    <Observer id="13745" entityId="j-jXJyEYuUCMn52dg25qng" name="Interstitial Unbound" path="inh_ref_iv_670mg_rapid|Organism|SmallIntestine|isoniazid|Interstitial Unbound" unit="µmol/l" persistable="0" formulaId="13746" />
    <Observer id="13747" entityId="ipoP-I44b0O25AvgfGbCkg" name="Intracellular Unbound" path="inh_ref_iv_670mg_rapid|Organism|SmallIntestine|isoniazid|Intracellular Unbound" unit="µmol/l" persistable="0" formulaId="13748" />
    <Observer id="13749" entityId="2IgLvrfczEWtopbTfJmr1w" name="Total Tissue (Small Intestine)" path="inh_ref_iv_670mg_rapid|Organism|SmallIntestine|isoniazid|Total Tissue (Small Intestine)" unit="µmol/l" persistable="0" formulaId="13750" />
    <Observer id="13751" entityId="b3DeMbXOe02i0mkjlHFZkw" name="Interstitial Unbound" path="inh_ref_iv_670mg_rapid|Organism|SmallIntestine|Acetylisoniazid|Interstitial Unbound" unit="µmol/l" persistable="0" formulaId="13752" />
    <Observer id="13753" entityId="72PYVEfHQU2G-9-y-U8bAA" name="Intracellular Unbound" path="inh_ref_iv_670mg_rapid|Organism|SmallIntestine|Acetylisoniazid|Intracellular Unbound" unit="µmol/l" persistable="0" formulaId="13754" />
    <Observer id="13755" entityId="hZpdvhfVa0SM1BKzr8uLoA" name="Total Tissue (Small Intestine)" path="inh_ref_iv_670mg_rapid|Organism|SmallIntestine|Acetylisoniazid|Total Tissue (Small Intestine)" unit="µmol/l" persistable="0" formulaId="13756" />
    <Observer id="13851" entityId="HsI5SmXSPUKyXHJJtATjJA" name="Concentration in container" path="inh_ref_iv_670mg_rapid|Organism|LargeIntestine|Plasma|NAT2|Concentration in container" unit="µmol/l" persistable="0" formulaId="13852" />
    <Observer id="13871" entityId="N34Ra1FbKUSwizFDjaDlQg" name="Concentration in container" path="inh_ref_iv_670mg_rapid|Organism|LargeIntestine|Plasma|Amidase_liver|Concentration in container" unit="µmol/l" persistable="0" formulaId="13872" />
    <Observer id="13891" entityId="BC33ayuCOkCIVcXQAS14xQ" name="Concentration in container" path="inh_ref_iv_670mg_rapid|Organism|LargeIntestine|Plasma|Conjugase_liver|Concentration in container" unit="µmol/l" persistable="0" formulaId="13892" />
    <Observer id="13911" entityId="FlNSZjfdU0OXi1_nZWVJ7A" name="Concentration in container" path="inh_ref_iv_670mg_rapid|Organism|LargeIntestine|Plasma|CYP2E1|Concentration in container" unit="µmol/l" persistable="0" formulaId="13912" />
    <Observer id="13931" entityId="2n6HJutsjEughQdCqPv6yQ" name="Concentration in container" path="inh_ref_iv_670mg_rapid|Organism|LargeIntestine|Plasma|NAAA|Concentration in container" unit="µmol/l" persistable="0" formulaId="13932" />
    <Observer id="13951" entityId="s-aWEB3eB0CZbXLwvD28bQ" name="Concentration in container" path="inh_ref_iv_670mg_rapid|Organism|LargeIntestine|Plasma|BAAT|Concentration in container" unit="µmol/l" persistable="0" formulaId="13952" />
    <Observer id="13971" entityId="X4uQYm_x10OPe0_6IC192Q" name="Concentration in container" path="inh_ref_iv_670mg_rapid|Organism|LargeIntestine|Plasma|GLYAT|Concentration in container" unit="µmol/l" persistable="0" formulaId="13972" />
    <Observer id="13978" entityId="EXNo0L45fkCLq16cDEi6sw" name="Concentration in container" path="inh_ref_iv_670mg_rapid|Organism|LargeIntestine|Plasma|isoniazid|Concentration in container" unit="µmol/l" persistable="0" formulaId="13979" />
    <Observer id="13985" entityId="EW1kx9V_T0im7HdpdEN8BQ" name="Concentration in container" path="inh_ref_iv_670mg_rapid|Organism|LargeIntestine|Plasma|Acetylisoniazid|Concentration in container" unit="µmol/l" persistable="0" formulaId="13986" />
    <Observer id="13990" entityId="Fkqmo5h78kWzAicWA63AdA" name="Fraction of dose-isoniazid" path="inh_ref_iv_670mg_rapid|Organism|LargeIntestine|Plasma|isoniazid-NAAA Metabolite|Fraction of dose-isoniazid" persistable="0" formulaId="13991" />
    <Observer id="14041" entityId="GtYTUJBp1EO-XYpnSduBwA" name="Concentration in container" path="inh_ref_iv_670mg_rapid|Organism|LargeIntestine|BloodCells|NAT2|Concentration in container" unit="µmol/l" persistable="0" formulaId="14042" />
    <Observer id="14061" entityId="JBbcEg1saEmdD-j5kWA6ww" name="Concentration in container" path="inh_ref_iv_670mg_rapid|Organism|LargeIntestine|BloodCells|Amidase_liver|Concentration in container" unit="µmol/l" persistable="0" formulaId="14062" />
    <Observer id="14081" entityId="NY9X6r2XzEGCAuDJ6R4EeA" name="Concentration in container" path="inh_ref_iv_670mg_rapid|Organism|LargeIntestine|BloodCells|Conjugase_liver|Concentration in container" unit="µmol/l" persistable="0" formulaId="14082" />
    <Observer id="14101" entityId="9ry9u3ZFpE6elJc9XjHprQ" name="Concentration in container" path="inh_ref_iv_670mg_rapid|Organism|LargeIntestine|BloodCells|CYP2E1|Concentration in container" unit="µmol/l" persistable="0" formulaId="14102" />
    <Observer id="14121" entityId="OP57LKSUH029CFXNl_Zm_A" name="Concentration in container" path="inh_ref_iv_670mg_rapid|Organism|LargeIntestine|BloodCells|NAAA|Concentration in container" unit="µmol/l" persistable="0" formulaId="14122" />
    <Observer id="14141" entityId="S_1EQoEPT0m8nd4-3JYcpw" name="Concentration in container" path="inh_ref_iv_670mg_rapid|Organism|LargeIntestine|BloodCells|BAAT|Concentration in container" unit="µmol/l" persistable="0" formulaId="14142" />
    <Observer id="14161" entityId="rLrzH_U47ke9OZxKbtOprA" name="Concentration in container" path="inh_ref_iv_670mg_rapid|Organism|LargeIntestine|BloodCells|GLYAT|Concentration in container" unit="µmol/l" persistable="0" formulaId="14162" />
    <Observer id="14168" entityId="1OQ4mmiwSE6696iDIA6LPQ" name="Concentration in container" path="inh_ref_iv_670mg_rapid|Organism|LargeIntestine|BloodCells|isoniazid|Concentration in container" unit="µmol/l" persistable="0" formulaId="14169" />
    <Observer id="14175" entityId="wxd7lJefnkiKUYJnYLSb_Q" name="Concentration in container" path="inh_ref_iv_670mg_rapid|Organism|LargeIntestine|BloodCells|Acetylisoniazid|Concentration in container" unit="µmol/l" persistable="0" formulaId="14176" />
    <Observer id="14180" entityId="Sldo8-0gwUaEgGMkUmcr5w" name="Fraction of dose-isoniazid" path="inh_ref_iv_670mg_rapid|Organism|LargeIntestine|BloodCells|isoniazid-NAAA Metabolite|Fraction of dose-isoniazid" persistable="0" formulaId="14181" />
    <Observer id="14231" entityId="pGVv1Kl83kyrGgJ5tznplQ" name="Concentration in container" path="inh_ref_iv_670mg_rapid|Organism|LargeIntestine|Interstitial|SLC22A6|Concentration in container" unit="µmol/l" persistable="0" formulaId="14232" />
    <Observer id="14249" entityId="9xzbLLGsJkOgdJg6KU02Lw" name="Concentration in container" path="inh_ref_iv_670mg_rapid|Organism|LargeIntestine|Interstitial|SLC16A10.influx|Concentration in container" unit="µmol/l" persistable="0" formulaId="14250" />
    <Observer id="14257" entityId="E5GgQENoBEStswuIXJfCpQ" name="Concentration in container" path="inh_ref_iv_670mg_rapid|Organism|LargeIntestine|Interstitial|isoniazid|Concentration in container" unit="µmol/l" persistable="0" formulaId="14258" />
    <Observer id="14265" entityId="GKN6Sf0PSk2yBM8Kt7EJ5g" name="Concentration in container" path="inh_ref_iv_670mg_rapid|Organism|LargeIntestine|Interstitial|Acetylisoniazid|Concentration in container" unit="µmol/l" persistable="0" formulaId="14266" />
    <Observer id="14288" entityId="Qmxl4g0AbEOb5kCukeqHKg" name="Concentration in container" path="inh_ref_iv_670mg_rapid|Organism|LargeIntestine|Intracellular|NAT2|Concentration in container" unit="µmol/l" persistable="0" formulaId="14289" />
    <Observer id="14306" entityId="2aZJxhnUK0u0jSvXhyYTlQ" name="Concentration in container" path="inh_ref_iv_670mg_rapid|Organism|LargeIntestine|Intracellular|Amidase_liver|Concentration in container" unit="µmol/l" persistable="0" formulaId="14307" />
    <Observer id="14324" entityId="kW7oMi7iyUq8bxJkhMqlPQ" name="Concentration in container" path="inh_ref_iv_670mg_rapid|Organism|LargeIntestine|Intracellular|Conjugase_liver|Concentration in container" unit="µmol/l" persistable="0" formulaId="14325" />
    <Observer id="14342" entityId="FaMG02m2O0-gaaw7vR7xhw" name="Concentration in container" path="inh_ref_iv_670mg_rapid|Organism|LargeIntestine|Intracellular|CYP2E1|Concentration in container" unit="µmol/l" persistable="0" formulaId="14343" />
    <Observer id="14360" entityId="gNzl2IKmDUmvxJ6WOglETA" name="Concentration in container" path="inh_ref_iv_670mg_rapid|Organism|LargeIntestine|Intracellular|INHA_liver_transporter|Concentration in container" unit="µmol/l" persistable="0" formulaId="14361" />
    <Observer id="14378" entityId="QErno0qaf06Ob1orrQ_OuQ" name="Concentration in container" path="inh_ref_iv_670mg_rapid|Organism|LargeIntestine|Intracellular|NAAA|Concentration in container" unit="µmol/l" persistable="0" formulaId="14379" />
    <Observer id="14396" entityId="J1pYpM3xoUar3W3Al-C7KQ" name="Concentration in container" path="inh_ref_iv_670mg_rapid|Organism|LargeIntestine|Intracellular|BAAT|Concentration in container" unit="µmol/l" persistable="0" formulaId="14397" />
    <Observer id="14414" entityId="SI6aZIKZzUGzmTobt0rXgg" name="Concentration in container" path="inh_ref_iv_670mg_rapid|Organism|LargeIntestine|Intracellular|SLC16A10|Concentration in container" unit="µmol/l" persistable="0" formulaId="14415" />
    <Observer id="14432" entityId="tbvUYrDraU-G6UwbG2SUZw" name="Concentration in container" path="inh_ref_iv_670mg_rapid|Organism|LargeIntestine|Intracellular|GLYAT|Concentration in container" unit="µmol/l" persistable="0" formulaId="14433" />
    <Observer id="14450" entityId="aQ5fJobvXUWKDnecuNdKqg" name="Concentration in container" path="inh_ref_iv_670mg_rapid|Organism|LargeIntestine|Intracellular|SLC16A10.apical.efflux|Concentration in container" unit="µmol/l" persistable="0" formulaId="14451" />
    <Observer id="14458" entityId="kDpOIQD7g0STZyrof5d3ZA" name="Concentration in container" path="inh_ref_iv_670mg_rapid|Organism|LargeIntestine|Intracellular|isoniazid|Concentration in container" unit="µmol/l" persistable="0" formulaId="14459" />
    <Observer id="14466" entityId="7saJ1zCblEqJ4URtJ8QhSw" name="Concentration in container" path="inh_ref_iv_670mg_rapid|Organism|LargeIntestine|Intracellular|Acetylisoniazid|Concentration in container" unit="µmol/l" persistable="0" formulaId="14467" />
    <Observer id="14471" entityId="B1kzIQH_lUqBGq_pjXWXtg" name="Fraction of dose-isoniazid" path="inh_ref_iv_670mg_rapid|Organism|LargeIntestine|Intracellular|isoniazid-NAAA Metabolite|Fraction of dose-isoniazid" persistable="0" formulaId="14472" />
    <Observer id="14562" entityId="Fxn3hksRMU2VzH5atf5x4A" name="Concentration in container" path="inh_ref_iv_670mg_rapid|Organism|LargeIntestine|Mucosa|Caecum|Plasma|NAT2|Concentration in container" unit="µmol/l" persistable="0" formulaId="14563" />
    <Observer id="14582" entityId="5oPq446-cU-j_uvvDGc9qw" name="Concentration in container" path="inh_ref_iv_670mg_rapid|Organism|LargeIntestine|Mucosa|Caecum|Plasma|Amidase_liver|Concentration in container" unit="µmol/l" persistable="0" formulaId="14583" />
    <Observer id="14602" entityId="vg5T57j-cUy770r4FchbvA" name="Concentration in container" path="inh_ref_iv_670mg_rapid|Organism|LargeIntestine|Mucosa|Caecum|Plasma|Conjugase_liver|Concentration in container" unit="µmol/l" persistable="0" formulaId="14603" />
    <Observer id="14622" entityId="KIIdxJUuoU2WLr4dQxGpYw" name="Concentration in container" path="inh_ref_iv_670mg_rapid|Organism|LargeIntestine|Mucosa|Caecum|Plasma|CYP2E1|Concentration in container" unit="µmol/l" persistable="0" formulaId="14623" />
    <Observer id="14642" entityId="uOVTlB6Hw0qbBQrisYhC1A" name="Concentration in container" path="inh_ref_iv_670mg_rapid|Organism|LargeIntestine|Mucosa|Caecum|Plasma|NAAA|Concentration in container" unit="µmol/l" persistable="0" formulaId="14643" />
    <Observer id="14662" entityId="6PMR-PT_A0m9FawztozXEg" name="Concentration in container" path="inh_ref_iv_670mg_rapid|Organism|LargeIntestine|Mucosa|Caecum|Plasma|BAAT|Concentration in container" unit="µmol/l" persistable="0" formulaId="14663" />
    <Observer id="14682" entityId="zqSSEyw4m0yes7ptvRY03Q" name="Concentration in container" path="inh_ref_iv_670mg_rapid|Organism|LargeIntestine|Mucosa|Caecum|Plasma|GLYAT|Concentration in container" unit="µmol/l" persistable="0" formulaId="14683" />
    <Observer id="14689" entityId="U5TlTiJ6l0mEur_lM4LjoQ" name="Concentration in container" path="inh_ref_iv_670mg_rapid|Organism|LargeIntestine|Mucosa|Caecum|Plasma|isoniazid|Concentration in container" unit="µmol/l" persistable="0" formulaId="14690" />
    <Observer id="14696" entityId="T9Xw4psGV06ufF5a5_aFRw" name="Concentration in container" path="inh_ref_iv_670mg_rapid|Organism|LargeIntestine|Mucosa|Caecum|Plasma|Acetylisoniazid|Concentration in container" unit="µmol/l" persistable="0" formulaId="14697" />
    <Observer id="14701" entityId="ELDQV1uKc0ytfmj7QvJn8w" name="Fraction of dose-isoniazid" path="inh_ref_iv_670mg_rapid|Organism|LargeIntestine|Mucosa|Caecum|Plasma|isoniazid-NAAA Metabolite|Fraction of dose-isoniazid" persistable="0" formulaId="14702" />
    <Observer id="14752" entityId="9gY3akIkOkWrgsAD_s9BSQ" name="Concentration in container" path="inh_ref_iv_670mg_rapid|Organism|LargeIntestine|Mucosa|Caecum|BloodCells|NAT2|Concentration in container" unit="µmol/l" persistable="0" formulaId="14753" />
    <Observer id="14772" entityId="RGr1jBv4tkeuDGTC_jMbug" name="Concentration in container" path="inh_ref_iv_670mg_rapid|Organism|LargeIntestine|Mucosa|Caecum|BloodCells|Amidase_liver|Concentration in container" unit="µmol/l" persistable="0" formulaId="14773" />
    <Observer id="14792" entityId="pQR4vpqDS0mqCkhrEhKMSQ" name="Concentration in container" path="inh_ref_iv_670mg_rapid|Organism|LargeIntestine|Mucosa|Caecum|BloodCells|Conjugase_liver|Concentration in container" unit="µmol/l" persistable="0" formulaId="14793" />
    <Observer id="14812" entityId="AuqH1s885km9nqTieqEdGQ" name="Concentration in container" path="inh_ref_iv_670mg_rapid|Organism|LargeIntestine|Mucosa|Caecum|BloodCells|CYP2E1|Concentration in container" unit="µmol/l" persistable="0" formulaId="14813" />
    <Observer id="14832" entityId="-d83B0vQVUOVJORjPX3wwg" name="Concentration in container" path="inh_ref_iv_670mg_rapid|Organism|LargeIntestine|Mucosa|Caecum|BloodCells|NAAA|Concentration in container" unit="µmol/l" persistable="0" formulaId="14833" />
    <Observer id="14852" entityId="42ZS0UwqY0ylYb1mcu7AWg" name="Concentration in container" path="inh_ref_iv_670mg_rapid|Organism|LargeIntestine|Mucosa|Caecum|BloodCells|BAAT|Concentration in container" unit="µmol/l" persistable="0" formulaId="14853" />
    <Observer id="14872" entityId="CWWiafkPX0m3pQTLqhBDyA" name="Concentration in container" path="inh_ref_iv_670mg_rapid|Organism|LargeIntestine|Mucosa|Caecum|BloodCells|GLYAT|Concentration in container" unit="µmol/l" persistable="0" formulaId="14873" />
    <Observer id="14879" entityId="xFH1Xhc-P0uUFuvurV8MCw" name="Concentration in container" path="inh_ref_iv_670mg_rapid|Organism|LargeIntestine|Mucosa|Caecum|BloodCells|isoniazid|Concentration in container" unit="µmol/l" persistable="0" formulaId="14880" />
    <Observer id="14886" entityId="1y0woPtkp0qxR5TIPdwWTQ" name="Concentration in container" path="inh_ref_iv_670mg_rapid|Organism|LargeIntestine|Mucosa|Caecum|BloodCells|Acetylisoniazid|Concentration in container" unit="µmol/l" persistable="0" formulaId="14887" />
    <Observer id="14891" entityId="Ab_o5PmYIk2AiqeOQCXe7A" name="Fraction of dose-isoniazid" path="inh_ref_iv_670mg_rapid|Organism|LargeIntestine|Mucosa|Caecum|BloodCells|isoniazid-NAAA Metabolite|Fraction of dose-isoniazid" persistable="0" formulaId="14892" />
    <Observer id="14932" entityId="JMIf8U28y0KlCMXZAy7QxA" name="Concentration in container" path="inh_ref_iv_670mg_rapid|Organism|LargeIntestine|Mucosa|Caecum|Interstitial|isoniazid|Concentration in container" unit="µmol/l" persistable="0" formulaId="14933" />
    <Observer id="14940" entityId="42yEf8OUAkWjs6FfKX7qmA" name="Concentration in container" path="inh_ref_iv_670mg_rapid|Organism|LargeIntestine|Mucosa|Caecum|Interstitial|Acetylisoniazid|Concentration in container" unit="µmol/l" persistable="0" formulaId="14941" />
    <Observer id="14963" entityId="8MH2sgK_Uku9PF1up_T9MQ" name="Concentration in container" path="inh_ref_iv_670mg_rapid|Organism|LargeIntestine|Mucosa|Caecum|Intracellular|NAT2|Concentration in container" unit="µmol/l" persistable="0" formulaId="14964" />
    <Observer id="14981" entityId="s4nVbydthkqJ4XgvZ4M-yg" name="Concentration in container" path="inh_ref_iv_670mg_rapid|Organism|LargeIntestine|Mucosa|Caecum|Intracellular|Amidase_liver|Concentration in container" unit="µmol/l" persistable="0" formulaId="14982" />
    <Observer id="14999" entityId="RQJymgLFfkOB0AvOlWV73A" name="Concentration in container" path="inh_ref_iv_670mg_rapid|Organism|LargeIntestine|Mucosa|Caecum|Intracellular|Conjugase_liver|Concentration in container" unit="µmol/l" persistable="0" formulaId="15000" />
    <Observer id="15017" entityId="oB3BnwMKVUWVj1Og6fizGg" name="Concentration in container" path="inh_ref_iv_670mg_rapid|Organism|LargeIntestine|Mucosa|Caecum|Intracellular|CYP2E1|Concentration in container" unit="µmol/l" persistable="0" formulaId="15018" />
    <Observer id="15035" entityId="owlACNryyUSm26bs5dtSvw" name="Concentration in container" path="inh_ref_iv_670mg_rapid|Organism|LargeIntestine|Mucosa|Caecum|Intracellular|INHA_liver_transporter|Concentration in container" unit="µmol/l" persistable="0" formulaId="15036" />
    <Observer id="15053" entityId="DHJFBMidcUGyJE72Xx2QEA" name="Concentration in container" path="inh_ref_iv_670mg_rapid|Organism|LargeIntestine|Mucosa|Caecum|Intracellular|NAAA|Concentration in container" unit="µmol/l" persistable="0" formulaId="15054" />
    <Observer id="15071" entityId="Tipg_yban0SvinsreM6uQg" name="Concentration in container" path="inh_ref_iv_670mg_rapid|Organism|LargeIntestine|Mucosa|Caecum|Intracellular|BAAT|Concentration in container" unit="µmol/l" persistable="0" formulaId="15072" />
    <Observer id="15089" entityId="Di8xUoRqxEK5YmZ3qh7X1Q" name="Concentration in container" path="inh_ref_iv_670mg_rapid|Organism|LargeIntestine|Mucosa|Caecum|Intracellular|SLC16A10|Concentration in container" unit="µmol/l" persistable="0" formulaId="15090" />
    <Observer id="15107" entityId="yeNB_v-5EUmjBNV8mz8mWw" name="Concentration in container" path="inh_ref_iv_670mg_rapid|Organism|LargeIntestine|Mucosa|Caecum|Intracellular|GLYAT|Concentration in container" unit="µmol/l" persistable="0" formulaId="15108" />
    <Observer id="15125" entityId="RJoCg_fBkUyc_L5mTWdOUA" name="Concentration in container" path="inh_ref_iv_670mg_rapid|Organism|LargeIntestine|Mucosa|Caecum|Intracellular|SLC22A6|Concentration in container" unit="µmol/l" persistable="0" formulaId="15126" />
    <Observer id="15143" entityId="GPeC2Lcs4Emlj9yZDlIEQg" name="Concentration in container" path="inh_ref_iv_670mg_rapid|Organism|LargeIntestine|Mucosa|Caecum|Intracellular|SLC16A10.apical.efflux|Concentration in container" unit="µmol/l" persistable="0" formulaId="15144" />
    <Observer id="15161" entityId="18aZjle0Y0OSqdrFwWR81g" name="Concentration in container" path="inh_ref_iv_670mg_rapid|Organism|LargeIntestine|Mucosa|Caecum|Intracellular|SLC16A10.influx|Concentration in container" unit="µmol/l" persistable="0" formulaId="15162" />
    <Observer id="15169" entityId="AjwSjeJywEGtgZE0blaJ9A" name="Concentration in container" path="inh_ref_iv_670mg_rapid|Organism|LargeIntestine|Mucosa|Caecum|Intracellular|isoniazid|Concentration in container" unit="µmol/l" persistable="0" formulaId="15170" />
    <Observer id="15177" entityId="e7uK_CHFIkCUJh6j2syv8A" name="Concentration in container" path="inh_ref_iv_670mg_rapid|Organism|LargeIntestine|Mucosa|Caecum|Intracellular|Acetylisoniazid|Concentration in container" unit="µmol/l" persistable="0" formulaId="15178" />
    <Observer id="15182" entityId="hUvsEwxBMkaoqyuPLL7waA" name="Fraction of dose-isoniazid" path="inh_ref_iv_670mg_rapid|Organism|LargeIntestine|Mucosa|Caecum|Intracellular|isoniazid-NAAA Metabolite|Fraction of dose-isoniazid" persistable="0" formulaId="15183" />
    <Observer id="15273" entityId="etDp_NFqWUeAIZQ9bmY3Dw" name="Concentration in container" path="inh_ref_iv_670mg_rapid|Organism|LargeIntestine|Mucosa|ColonAscendens|Plasma|NAT2|Concentration in container" unit="µmol/l" persistable="0" formulaId="15274" />
    <Observer id="15293" entityId="AOIUCIWdbkG6oV__kR2IJg" name="Concentration in container" path="inh_ref_iv_670mg_rapid|Organism|LargeIntestine|Mucosa|ColonAscendens|Plasma|Amidase_liver|Concentration in container" unit="µmol/l" persistable="0" formulaId="15294" />
    <Observer id="15313" entityId="cA_k9pq__EGLPmfsVTE0VQ" name="Concentration in container" path="inh_ref_iv_670mg_rapid|Organism|LargeIntestine|Mucosa|ColonAscendens|Plasma|Conjugase_liver|Concentration in container" unit="µmol/l" persistable="0" formulaId="15314" />
    <Observer id="15333" entityId="lAmHEFC43E6seuifImhoUQ" name="Concentration in container" path="inh_ref_iv_670mg_rapid|Organism|LargeIntestine|Mucosa|ColonAscendens|Plasma|CYP2E1|Concentration in container" unit="µmol/l" persistable="0" formulaId="15334" />
    <Observer id="15353" entityId="LSZLouvOOkO1_Vth9TnVsg" name="Concentration in container" path="inh_ref_iv_670mg_rapid|Organism|LargeIntestine|Mucosa|ColonAscendens|Plasma|NAAA|Concentration in container" unit="µmol/l" persistable="0" formulaId="15354" />
    <Observer id="15373" entityId="snVOVPNYd0e8cexqmpUgsg" name="Concentration in container" path="inh_ref_iv_670mg_rapid|Organism|LargeIntestine|Mucosa|ColonAscendens|Plasma|BAAT|Concentration in container" unit="µmol/l" persistable="0" formulaId="15374" />
    <Observer id="15393" entityId="F5PZAfyPnkyk1Z5mCOxJZg" name="Concentration in container" path="inh_ref_iv_670mg_rapid|Organism|LargeIntestine|Mucosa|ColonAscendens|Plasma|GLYAT|Concentration in container" unit="µmol/l" persistable="0" formulaId="15394" />
    <Observer id="15400" entityId="cs3cpVaeKEuc17_1j7Gn-w" name="Concentration in container" path="inh_ref_iv_670mg_rapid|Organism|LargeIntestine|Mucosa|ColonAscendens|Plasma|isoniazid|Concentration in container" unit="µmol/l" persistable="0" formulaId="15401" />
    <Observer id="15407" entityId="H-gW36fKRUe2WPC8ays9uw" name="Concentration in container" path="inh_ref_iv_670mg_rapid|Organism|LargeIntestine|Mucosa|ColonAscendens|Plasma|Acetylisoniazid|Concentration in container" unit="µmol/l" persistable="0" formulaId="15408" />
    <Observer id="15412" entityId="6huanAC1KUi0AkH5P3CFXA" name="Fraction of dose-isoniazid" path="inh_ref_iv_670mg_rapid|Organism|LargeIntestine|Mucosa|ColonAscendens|Plasma|isoniazid-NAAA Metabolite|Fraction of dose-isoniazid" persistable="0" formulaId="15413" />
    <Observer id="15463" entityId="V_MhKTloPESS5b_6AKRA1A" name="Concentration in container" path="inh_ref_iv_670mg_rapid|Organism|LargeIntestine|Mucosa|ColonAscendens|BloodCells|NAT2|Concentration in container" unit="µmol/l" persistable="0" formulaId="15464" />
    <Observer id="15483" entityId="bhON93kPVUKv1rFp--rXiw" name="Concentration in container" path="inh_ref_iv_670mg_rapid|Organism|LargeIntestine|Mucosa|ColonAscendens|BloodCells|Amidase_liver|Concentration in container" unit="µmol/l" persistable="0" formulaId="15484" />
    <Observer id="15503" entityId="8cwkHHnjVkC52FsvrAlDzQ" name="Concentration in container" path="inh_ref_iv_670mg_rapid|Organism|LargeIntestine|Mucosa|ColonAscendens|BloodCells|Conjugase_liver|Concentration in container" unit="µmol/l" persistable="0" formulaId="15504" />
    <Observer id="15523" entityId="qLD8hXZclE6eepIDYy3t4Q" name="Concentration in container" path="inh_ref_iv_670mg_rapid|Organism|LargeIntestine|Mucosa|ColonAscendens|BloodCells|CYP2E1|Concentration in container" unit="µmol/l" persistable="0" formulaId="15524" />
    <Observer id="15543" entityId="X7H4HvOHyUquSi6DU719Sw" name="Concentration in container" path="inh_ref_iv_670mg_rapid|Organism|LargeIntestine|Mucosa|ColonAscendens|BloodCells|NAAA|Concentration in container" unit="µmol/l" persistable="0" formulaId="15544" />
    <Observer id="15563" entityId="j5pdJxG4bk2ipK1NW4juIg" name="Concentration in container" path="inh_ref_iv_670mg_rapid|Organism|LargeIntestine|Mucosa|ColonAscendens|BloodCells|BAAT|Concentration in container" unit="µmol/l" persistable="0" formulaId="15564" />
    <Observer id="15583" entityId="0jrYos1ik0WG0CIhWuyfHQ" name="Concentration in container" path="inh_ref_iv_670mg_rapid|Organism|LargeIntestine|Mucosa|ColonAscendens|BloodCells|GLYAT|Concentration in container" unit="µmol/l" persistable="0" formulaId="15584" />
    <Observer id="15590" entityId="Vj1WrFG5lk-tAc_2OZCL1g" name="Concentration in container" path="inh_ref_iv_670mg_rapid|Organism|LargeIntestine|Mucosa|ColonAscendens|BloodCells|isoniazid|Concentration in container" unit="µmol/l" persistable="0" formulaId="15591" />
    <Observer id="15597" entityId="U8KBPfdwd0KzUeW2NgBaTw" name="Concentration in container" path="inh_ref_iv_670mg_rapid|Organism|LargeIntestine|Mucosa|ColonAscendens|BloodCells|Acetylisoniazid|Concentration in container" unit="µmol/l" persistable="0" formulaId="15598" />
    <Observer id="15602" entityId="GLnwZNcnAkWQENh2giF18Q" name="Fraction of dose-isoniazid" path="inh_ref_iv_670mg_rapid|Organism|LargeIntestine|Mucosa|ColonAscendens|BloodCells|isoniazid-NAAA Metabolite|Fraction of dose-isoniazid" persistable="0" formulaId="15603" />
    <Observer id="15643" entityId="V7jK78wkFUOn1KAiqexInQ" name="Concentration in container" path="inh_ref_iv_670mg_rapid|Organism|LargeIntestine|Mucosa|ColonAscendens|Interstitial|isoniazid|Concentration in container" unit="µmol/l" persistable="0" formulaId="15644" />
    <Observer id="15651" entityId="Ed5Uy736-EmrfB4Qsfh7MQ" name="Concentration in container" path="inh_ref_iv_670mg_rapid|Organism|LargeIntestine|Mucosa|ColonAscendens|Interstitial|Acetylisoniazid|Concentration in container" unit="µmol/l" persistable="0" formulaId="15652" />
    <Observer id="15674" entityId="mzux1V7ax0uXXoHB2LNLGg" name="Concentration in container" path="inh_ref_iv_670mg_rapid|Organism|LargeIntestine|Mucosa|ColonAscendens|Intracellular|NAT2|Concentration in container" unit="µmol/l" persistable="0" formulaId="15675" />
    <Observer id="15692" entityId="NXlrsrqyRk-P3nPwcxVJog" name="Concentration in container" path="inh_ref_iv_670mg_rapid|Organism|LargeIntestine|Mucosa|ColonAscendens|Intracellular|Amidase_liver|Concentration in container" unit="µmol/l" persistable="0" formulaId="15693" />
    <Observer id="15710" entityId="9vU-9g9W2kGO43_G9iekpQ" name="Concentration in container" path="inh_ref_iv_670mg_rapid|Organism|LargeIntestine|Mucosa|ColonAscendens|Intracellular|Conjugase_liver|Concentration in container" unit="µmol/l" persistable="0" formulaId="15711" />
    <Observer id="15728" entityId="r44RQT5nF0GrrhC_FTc0og" name="Concentration in container" path="inh_ref_iv_670mg_rapid|Organism|LargeIntestine|Mucosa|ColonAscendens|Intracellular|CYP2E1|Concentration in container" unit="µmol/l" persistable="0" formulaId="15729" />
    <Observer id="15746" entityId="Vn0Z343Q-k6IMcXaGxTW2Q" name="Concentration in container" path="inh_ref_iv_670mg_rapid|Organism|LargeIntestine|Mucosa|ColonAscendens|Intracellular|INHA_liver_transporter|Concentration in container" unit="µmol/l" persistable="0" formulaId="15747" />
    <Observer id="15764" entityId="SMO8cwGL7EC1brBGdBZ6Yg" name="Concentration in container" path="inh_ref_iv_670mg_rapid|Organism|LargeIntestine|Mucosa|ColonAscendens|Intracellular|NAAA|Concentration in container" unit="µmol/l" persistable="0" formulaId="15765" />
    <Observer id="15782" entityId="qoiJjm_8pUyn4fR8ABKNJw" name="Concentration in container" path="inh_ref_iv_670mg_rapid|Organism|LargeIntestine|Mucosa|ColonAscendens|Intracellular|BAAT|Concentration in container" unit="µmol/l" persistable="0" formulaId="15783" />
    <Observer id="15800" entityId="76iiTxIHBkCpbdOxYRBPFw" name="Concentration in container" path="inh_ref_iv_670mg_rapid|Organism|LargeIntestine|Mucosa|ColonAscendens|Intracellular|SLC16A10|Concentration in container" unit="µmol/l" persistable="0" formulaId="15801" />
    <Observer id="15818" entityId="jVkrHoHlskK6ebw70k7sHQ" name="Concentration in container" path="inh_ref_iv_670mg_rapid|Organism|LargeIntestine|Mucosa|ColonAscendens|Intracellular|GLYAT|Concentration in container" unit="µmol/l" persistable="0" formulaId="15819" />
    <Observer id="15836" entityId="RcnIEJE3XUeM_Rmg57kKVQ" name="Concentration in container" path="inh_ref_iv_670mg_rapid|Organism|LargeIntestine|Mucosa|ColonAscendens|Intracellular|SLC22A6|Concentration in container" unit="µmol/l" persistable="0" formulaId="15837" />
    <Observer id="15854" entityId="bzHaNFm9kUKu95_PeStLpA" name="Concentration in container" path="inh_ref_iv_670mg_rapid|Organism|LargeIntestine|Mucosa|ColonAscendens|Intracellular|SLC16A10.apical.efflux|Concentration in container" unit="µmol/l" persistable="0" formulaId="15855" />
    <Observer id="15872" entityId="yUfXbA72fEqZHSGx0xKHpg" name="Concentration in container" path="inh_ref_iv_670mg_rapid|Organism|LargeIntestine|Mucosa|ColonAscendens|Intracellular|SLC16A10.influx|Concentration in container" unit="µmol/l" persistable="0" formulaId="15873" />
    <Observer id="15880" entityId="hdXAuOvFQUuNJ_srOTAMpw" name="Concentration in container" path="inh_ref_iv_670mg_rapid|Organism|LargeIntestine|Mucosa|ColonAscendens|Intracellular|isoniazid|Concentration in container" unit="µmol/l" persistable="0" formulaId="15881" />
    <Observer id="15888" entityId="xhU68cNybE2AKGEYr-VPOg" name="Concentration in container" path="inh_ref_iv_670mg_rapid|Organism|LargeIntestine|Mucosa|ColonAscendens|Intracellular|Acetylisoniazid|Concentration in container" unit="µmol/l" persistable="0" formulaId="15889" />
    <Observer id="15893" entityId="mbVnfqePPEKgSvJDUwP8HA" name="Fraction of dose-isoniazid" path="inh_ref_iv_670mg_rapid|Organism|LargeIntestine|Mucosa|ColonAscendens|Intracellular|isoniazid-NAAA Metabolite|Fraction of dose-isoniazid" persistable="0" formulaId="15894" />
    <Observer id="15984" entityId="OAH0SripckaaC2tSZHjduA" name="Concentration in container" path="inh_ref_iv_670mg_rapid|Organism|LargeIntestine|Mucosa|ColonTransversum|Plasma|NAT2|Concentration in container" unit="µmol/l" persistable="0" formulaId="15985" />
    <Observer id="16004" entityId="e8QaWb8W3USY_qYxUY4C-A" name="Concentration in container" path="inh_ref_iv_670mg_rapid|Organism|LargeIntestine|Mucosa|ColonTransversum|Plasma|Amidase_liver|Concentration in container" unit="µmol/l" persistable="0" formulaId="16005" />
    <Observer id="16024" entityId="XL0XIYjORU2S0OYQkbdH0Q" name="Concentration in container" path="inh_ref_iv_670mg_rapid|Organism|LargeIntestine|Mucosa|ColonTransversum|Plasma|Conjugase_liver|Concentration in container" unit="µmol/l" persistable="0" formulaId="16025" />
    <Observer id="16044" entityId="kR8M1BLyzUCXyqFpiA-NGg" name="Concentration in container" path="inh_ref_iv_670mg_rapid|Organism|LargeIntestine|Mucosa|ColonTransversum|Plasma|CYP2E1|Concentration in container" unit="µmol/l" persistable="0" formulaId="16045" />
    <Observer id="16064" entityId="Ke9cwfx4hESg1TVdKevnOw" name="Concentration in container" path="inh_ref_iv_670mg_rapid|Organism|LargeIntestine|Mucosa|ColonTransversum|Plasma|NAAA|Concentration in container" unit="µmol/l" persistable="0" formulaId="16065" />
    <Observer id="16084" entityId="UF4_5304e0uozlrqnT_LJA" name="Concentration in container" path="inh_ref_iv_670mg_rapid|Organism|LargeIntestine|Mucosa|ColonTransversum|Plasma|BAAT|Concentration in container" unit="µmol/l" persistable="0" formulaId="16085" />
    <Observer id="16104" entityId="GxOzRYquA0q4SocoumTunA" name="Concentration in container" path="inh_ref_iv_670mg_rapid|Organism|LargeIntestine|Mucosa|ColonTransversum|Plasma|GLYAT|Concentration in container" unit="µmol/l" persistable="0" formulaId="16105" />
    <Observer id="16111" entityId="z0fxKX2zckqK3xlkVKI3-A" name="Concentration in container" path="inh_ref_iv_670mg_rapid|Organism|LargeIntestine|Mucosa|ColonTransversum|Plasma|isoniazid|Concentration in container" unit="µmol/l" persistable="0" formulaId="16112" />
    <Observer id="16118" entityId="AVhJOMuf5Um1R319wecRHQ" name="Concentration in container" path="inh_ref_iv_670mg_rapid|Organism|LargeIntestine|Mucosa|ColonTransversum|Plasma|Acetylisoniazid|Concentration in container" unit="µmol/l" persistable="0" formulaId="16119" />
    <Observer id="16123" entityId="T7ew01kgF0GgiSYpa5IAxg" name="Fraction of dose-isoniazid" path="inh_ref_iv_670mg_rapid|Organism|LargeIntestine|Mucosa|ColonTransversum|Plasma|isoniazid-NAAA Metabolite|Fraction of dose-isoniazid" persistable="0" formulaId="16124" />
    <Observer id="16174" entityId="ICdB1ZpCPUOdS4oEvSpphw" name="Concentration in container" path="inh_ref_iv_670mg_rapid|Organism|LargeIntestine|Mucosa|ColonTransversum|BloodCells|NAT2|Concentration in container" unit="µmol/l" persistable="0" formulaId="16175" />
    <Observer id="16194" entityId="1YHlJwulf0WmO2F0F9yoaQ" name="Concentration in container" path="inh_ref_iv_670mg_rapid|Organism|LargeIntestine|Mucosa|ColonTransversum|BloodCells|Amidase_liver|Concentration in container" unit="µmol/l" persistable="0" formulaId="16195" />
    <Observer id="16214" entityId="M14I2uiWvUSmNHYpeddIkQ" name="Concentration in container" path="inh_ref_iv_670mg_rapid|Organism|LargeIntestine|Mucosa|ColonTransversum|BloodCells|Conjugase_liver|Concentration in container" unit="µmol/l" persistable="0" formulaId="16215" />
    <Observer id="16234" entityId="VmftfbMj3EKh79JOJZI9Ww" name="Concentration in container" path="inh_ref_iv_670mg_rapid|Organism|LargeIntestine|Mucosa|ColonTransversum|BloodCells|CYP2E1|Concentration in container" unit="µmol/l" persistable="0" formulaId="16235" />
    <Observer id="16254" entityId="vCfIPrVBaUmNZjWcBgRUFQ" name="Concentration in container" path="inh_ref_iv_670mg_rapid|Organism|LargeIntestine|Mucosa|ColonTransversum|BloodCells|NAAA|Concentration in container" unit="µmol/l" persistable="0" formulaId="16255" />
    <Observer id="16274" entityId="09hbGj4iwkuvmnWBX1Fh5g" name="Concentration in container" path="inh_ref_iv_670mg_rapid|Organism|LargeIntestine|Mucosa|ColonTransversum|BloodCells|BAAT|Concentration in container" unit="µmol/l" persistable="0" formulaId="16275" />
    <Observer id="16294" entityId="XSmsSN4_XECQVJLfad8_iA" name="Concentration in container" path="inh_ref_iv_670mg_rapid|Organism|LargeIntestine|Mucosa|ColonTransversum|BloodCells|GLYAT|Concentration in container" unit="µmol/l" persistable="0" formulaId="16295" />
    <Observer id="16301" entityId="ByOq-QYGhkCnSxlsepob4A" name="Concentration in container" path="inh_ref_iv_670mg_rapid|Organism|LargeIntestine|Mucosa|ColonTransversum|BloodCells|isoniazid|Concentration in container" unit="µmol/l" persistable="0" formulaId="16302" />
    <Observer id="16308" entityId="P-KYQ12190OVJK2dDUOIDg" name="Concentration in container" path="inh_ref_iv_670mg_rapid|Organism|LargeIntestine|Mucosa|ColonTransversum|BloodCells|Acetylisoniazid|Concentration in container" unit="µmol/l" persistable="0" formulaId="16309" />
    <Observer id="16313" entityId="F1VNtcA8ZUeUDyT5d45Cnw" name="Fraction of dose-isoniazid" path="inh_ref_iv_670mg_rapid|Organism|LargeIntestine|Mucosa|ColonTransversum|BloodCells|isoniazid-NAAA Metabolite|Fraction of dose-isoniazid" persistable="0" formulaId="16314" />
    <Observer id="16354" entityId="A2xzD9DZ30K1sl9iURVPNw" name="Concentration in container" path="inh_ref_iv_670mg_rapid|Organism|LargeIntestine|Mucosa|ColonTransversum|Interstitial|isoniazid|Concentration in container" unit="µmol/l" persistable="0" formulaId="16355" />
    <Observer id="16362" entityId="LjNmiRDjm0GGxGxnB_62kA" name="Concentration in container" path="inh_ref_iv_670mg_rapid|Organism|LargeIntestine|Mucosa|ColonTransversum|Interstitial|Acetylisoniazid|Concentration in container" unit="µmol/l" persistable="0" formulaId="16363" />
    <Observer id="16385" entityId="G6UwJccJqkGsNuS4kvua3Q" name="Concentration in container" path="inh_ref_iv_670mg_rapid|Organism|LargeIntestine|Mucosa|ColonTransversum|Intracellular|NAT2|Concentration in container" unit="µmol/l" persistable="0" formulaId="16386" />
    <Observer id="16403" entityId="2nOu8dAZEkCCiVW_O5yKKQ" name="Concentration in container" path="inh_ref_iv_670mg_rapid|Organism|LargeIntestine|Mucosa|ColonTransversum|Intracellular|Amidase_liver|Concentration in container" unit="µmol/l" persistable="0" formulaId="16404" />
    <Observer id="16421" entityId="xPzhJMZSRkymW3NbuG9swA" name="Concentration in container" path="inh_ref_iv_670mg_rapid|Organism|LargeIntestine|Mucosa|ColonTransversum|Intracellular|Conjugase_liver|Concentration in container" unit="µmol/l" persistable="0" formulaId="16422" />
    <Observer id="16439" entityId="A_d6TYpLBUuWVeYllbXgqg" name="Concentration in container" path="inh_ref_iv_670mg_rapid|Organism|LargeIntestine|Mucosa|ColonTransversum|Intracellular|CYP2E1|Concentration in container" unit="µmol/l" persistable="0" formulaId="16440" />
    <Observer id="16457" entityId="r0JQOWPeHUSXh_l-dT7JWA" name="Concentration in container" path="inh_ref_iv_670mg_rapid|Organism|LargeIntestine|Mucosa|ColonTransversum|Intracellular|INHA_liver_transporter|Concentration in container" unit="µmol/l" persistable="0" formulaId="16458" />
    <Observer id="16475" entityId="rlEAMVOcsU2-KK-Mnc_qPg" name="Concentration in container" path="inh_ref_iv_670mg_rapid|Organism|LargeIntestine|Mucosa|ColonTransversum|Intracellular|NAAA|Concentration in container" unit="µmol/l" persistable="0" formulaId="16476" />
    <Observer id="16493" entityId="nnaOK_ePo0ulE2bQ9DPbFg" name="Concentration in container" path="inh_ref_iv_670mg_rapid|Organism|LargeIntestine|Mucosa|ColonTransversum|Intracellular|BAAT|Concentration in container" unit="µmol/l" persistable="0" formulaId="16494" />
    <Observer id="16511" entityId="3GGqTwOscUarxk7z0jA_0A" name="Concentration in container" path="inh_ref_iv_670mg_rapid|Organism|LargeIntestine|Mucosa|ColonTransversum|Intracellular|SLC16A10|Concentration in container" unit="µmol/l" persistable="0" formulaId="16512" />
    <Observer id="16529" entityId="CEpmj4Y1SEq9LG_UBJzaOw" name="Concentration in container" path="inh_ref_iv_670mg_rapid|Organism|LargeIntestine|Mucosa|ColonTransversum|Intracellular|GLYAT|Concentration in container" unit="µmol/l" persistable="0" formulaId="16530" />
    <Observer id="16547" entityId="OK9UU0ynn02jkhA5BxGn1w" name="Concentration in container" path="inh_ref_iv_670mg_rapid|Organism|LargeIntestine|Mucosa|ColonTransversum|Intracellular|SLC22A6|Concentration in container" unit="µmol/l" persistable="0" formulaId="16548" />
    <Observer id="16565" entityId="1CZBZxDF9EiU5xH4JTMJTA" name="Concentration in container" path="inh_ref_iv_670mg_rapid|Organism|LargeIntestine|Mucosa|ColonTransversum|Intracellular|SLC16A10.apical.efflux|Concentration in container" unit="µmol/l" persistable="0" formulaId="16566" />
    <Observer id="16583" entityId="bq0eglPwN0unLWlNRZfgWw" name="Concentration in container" path="inh_ref_iv_670mg_rapid|Organism|LargeIntestine|Mucosa|ColonTransversum|Intracellular|SLC16A10.influx|Concentration in container" unit="µmol/l" persistable="0" formulaId="16584" />
    <Observer id="16591" entityId="oia2BgHRl0SrwY7dczs_nw" name="Concentration in container" path="inh_ref_iv_670mg_rapid|Organism|LargeIntestine|Mucosa|ColonTransversum|Intracellular|isoniazid|Concentration in container" unit="µmol/l" persistable="0" formulaId="16592" />
    <Observer id="16599" entityId="fWm2vTPlf0OHMTzaqIcgEA" name="Concentration in container" path="inh_ref_iv_670mg_rapid|Organism|LargeIntestine|Mucosa|ColonTransversum|Intracellular|Acetylisoniazid|Concentration in container" unit="µmol/l" persistable="0" formulaId="16600" />
    <Observer id="16604" entityId="APIfgd9jIEW-Sth8qjR8vA" name="Fraction of dose-isoniazid" path="inh_ref_iv_670mg_rapid|Organism|LargeIntestine|Mucosa|ColonTransversum|Intracellular|isoniazid-NAAA Metabolite|Fraction of dose-isoniazid" persistable="0" formulaId="16605" />
    <Observer id="16695" entityId="QvFeaD37dEOMc6KooJLZcQ" name="Concentration in container" path="inh_ref_iv_670mg_rapid|Organism|LargeIntestine|Mucosa|ColonDescendens|Plasma|NAT2|Concentration in container" unit="µmol/l" persistable="0" formulaId="16696" />
    <Observer id="16715" entityId="S7yehWVAXEWXu0j7w0sC7w" name="Concentration in container" path="inh_ref_iv_670mg_rapid|Organism|LargeIntestine|Mucosa|ColonDescendens|Plasma|Amidase_liver|Concentration in container" unit="µmol/l" persistable="0" formulaId="16716" />
    <Observer id="16735" entityId="ys3y74wxi0uhlBmn3OXQkw" name="Concentration in container" path="inh_ref_iv_670mg_rapid|Organism|LargeIntestine|Mucosa|ColonDescendens|Plasma|Conjugase_liver|Concentration in container" unit="µmol/l" persistable="0" formulaId="16736" />
    <Observer id="16755" entityId="ypVUpG5-8EWhplGUZYgVrA" name="Concentration in container" path="inh_ref_iv_670mg_rapid|Organism|LargeIntestine|Mucosa|ColonDescendens|Plasma|CYP2E1|Concentration in container" unit="µmol/l" persistable="0" formulaId="16756" />
    <Observer id="16775" entityId="23I7UL5qxkqBlAoUOOXsAg" name="Concentration in container" path="inh_ref_iv_670mg_rapid|Organism|LargeIntestine|Mucosa|ColonDescendens|Plasma|NAAA|Concentration in container" unit="µmol/l" persistable="0" formulaId="16776" />
    <Observer id="16795" entityId="rIlR020mEU2shY6pdEMyHw" name="Concentration in container" path="inh_ref_iv_670mg_rapid|Organism|LargeIntestine|Mucosa|ColonDescendens|Plasma|BAAT|Concentration in container" unit="µmol/l" persistable="0" formulaId="16796" />
    <Observer id="16815" entityId="VznqN9rETkaPdXH430n3mQ" name="Concentration in container" path="inh_ref_iv_670mg_rapid|Organism|LargeIntestine|Mucosa|ColonDescendens|Plasma|GLYAT|Concentration in container" unit="µmol/l" persistable="0" formulaId="16816" />
    <Observer id="16822" entityId="4p1Y7ZcHDk2wv6s6S6wC7w" name="Concentration in container" path="inh_ref_iv_670mg_rapid|Organism|LargeIntestine|Mucosa|ColonDescendens|Plasma|isoniazid|Concentration in container" unit="µmol/l" persistable="0" formulaId="16823" />
    <Observer id="16829" entityId="lf-zFbWePU6A4PHxSjer-A" name="Concentration in container" path="inh_ref_iv_670mg_rapid|Organism|LargeIntestine|Mucosa|ColonDescendens|Plasma|Acetylisoniazid|Concentration in container" unit="µmol/l" persistable="0" formulaId="16830" />
    <Observer id="16834" entityId="vGWhzlV8t0CkI0Datvdx4Q" name="Fraction of dose-isoniazid" path="inh_ref_iv_670mg_rapid|Organism|LargeIntestine|Mucosa|ColonDescendens|Plasma|isoniazid-NAAA Metabolite|Fraction of dose-isoniazid" persistable="0" formulaId="16835" />
    <Observer id="16885" entityId="irjbmSMCwUGhkcuI858Bpg" name="Concentration in container" path="inh_ref_iv_670mg_rapid|Organism|LargeIntestine|Mucosa|ColonDescendens|BloodCells|NAT2|Concentration in container" unit="µmol/l" persistable="0" formulaId="16886" />
    <Observer id="16905" entityId="hd1I8bCXfkWxabM5cFrnNA" name="Concentration in container" path="inh_ref_iv_670mg_rapid|Organism|LargeIntestine|Mucosa|ColonDescendens|BloodCells|Amidase_liver|Concentration in container" unit="µmol/l" persistable="0" formulaId="16906" />
    <Observer id="16925" entityId="3jjBnD6lJ0ywy4KWYcHtPQ" name="Concentration in container" path="inh_ref_iv_670mg_rapid|Organism|LargeIntestine|Mucosa|ColonDescendens|BloodCells|Conjugase_liver|Concentration in container" unit="µmol/l" persistable="0" formulaId="16926" />
    <Observer id="16945" entityId="VS9J80hCqEC3WivXxX8DYA" name="Concentration in container" path="inh_ref_iv_670mg_rapid|Organism|LargeIntestine|Mucosa|ColonDescendens|BloodCells|CYP2E1|Concentration in container" unit="µmol/l" persistable="0" formulaId="16946" />
    <Observer id="16965" entityId="mx8mCTz7oEGWtQSRZXQrWw" name="Concentration in container" path="inh_ref_iv_670mg_rapid|Organism|LargeIntestine|Mucosa|ColonDescendens|BloodCells|NAAA|Concentration in container" unit="µmol/l" persistable="0" formulaId="16966" />
    <Observer id="16985" entityId="iVYEYK9dOUiEPaylovJ4lA" name="Concentration in container" path="inh_ref_iv_670mg_rapid|Organism|LargeIntestine|Mucosa|ColonDescendens|BloodCells|BAAT|Concentration in container" unit="µmol/l" persistable="0" formulaId="16986" />
    <Observer id="17005" entityId="4xfLyWUI5E-8NIPia9Rf_w" name="Concentration in container" path="inh_ref_iv_670mg_rapid|Organism|LargeIntestine|Mucosa|ColonDescendens|BloodCells|GLYAT|Concentration in container" unit="µmol/l" persistable="0" formulaId="17006" />
    <Observer id="17012" entityId="I6m90EMbyESlgimsQq3nuA" name="Concentration in container" path="inh_ref_iv_670mg_rapid|Organism|LargeIntestine|Mucosa|ColonDescendens|BloodCells|isoniazid|Concentration in container" unit="µmol/l" persistable="0" formulaId="17013" />
    <Observer id="17019" entityId="ThwMJTssQUWU8yliYDirfw" name="Concentration in container" path="inh_ref_iv_670mg_rapid|Organism|LargeIntestine|Mucosa|ColonDescendens|BloodCells|Acetylisoniazid|Concentration in container" unit="µmol/l" persistable="0" formulaId="17020" />
    <Observer id="17024" entityId="-t2bYMzg80Kyb-LiZ3LiEw" name="Fraction of dose-isoniazid" path="inh_ref_iv_670mg_rapid|Organism|LargeIntestine|Mucosa|ColonDescendens|BloodCells|isoniazid-NAAA Metabolite|Fraction of dose-isoniazid" persistable="0" formulaId="17025" />
    <Observer id="17065" entityId="zty4V2AU9Umak97RHpQa9g" name="Concentration in container" path="inh_ref_iv_670mg_rapid|Organism|LargeIntestine|Mucosa|ColonDescendens|Interstitial|isoniazid|Concentration in container" unit="µmol/l" persistable="0" formulaId="17066" />
    <Observer id="17073" entityId="44N8emXJN0ORhx25K0VBjw" name="Concentration in container" path="inh_ref_iv_670mg_rapid|Organism|LargeIntestine|Mucosa|ColonDescendens|Interstitial|Acetylisoniazid|Concentration in container" unit="µmol/l" persistable="0" formulaId="17074" />
    <Observer id="17096" entityId="NLf6f5HIwEycH_kWUl2zRg" name="Concentration in container" path="inh_ref_iv_670mg_rapid|Organism|LargeIntestine|Mucosa|ColonDescendens|Intracellular|NAT2|Concentration in container" unit="µmol/l" persistable="0" formulaId="17097" />
    <Observer id="17114" entityId="tCsLDQnEkE6wCpxUQUtFEQ" name="Concentration in container" path="inh_ref_iv_670mg_rapid|Organism|LargeIntestine|Mucosa|ColonDescendens|Intracellular|Amidase_liver|Concentration in container" unit="µmol/l" persistable="0" formulaId="17115" />
    <Observer id="17132" entityId="4_2kqkg-pUyY3Ia_8KxSwQ" name="Concentration in container" path="inh_ref_iv_670mg_rapid|Organism|LargeIntestine|Mucosa|ColonDescendens|Intracellular|Conjugase_liver|Concentration in container" unit="µmol/l" persistable="0" formulaId="17133" />
    <Observer id="17150" entityId="kc89tl1euU-_e3LNGiLLQQ" name="Concentration in container" path="inh_ref_iv_670mg_rapid|Organism|LargeIntestine|Mucosa|ColonDescendens|Intracellular|CYP2E1|Concentration in container" unit="µmol/l" persistable="0" formulaId="17151" />
    <Observer id="17168" entityId="f5fJo0CjCkGiT1oKAuyvig" name="Concentration in container" path="inh_ref_iv_670mg_rapid|Organism|LargeIntestine|Mucosa|ColonDescendens|Intracellular|INHA_liver_transporter|Concentration in container" unit="µmol/l" persistable="0" formulaId="17169" />
    <Observer id="17186" entityId="0Llx-e69RUmiGkrdbpkzlQ" name="Concentration in container" path="inh_ref_iv_670mg_rapid|Organism|LargeIntestine|Mucosa|ColonDescendens|Intracellular|NAAA|Concentration in container" unit="µmol/l" persistable="0" formulaId="17187" />
    <Observer id="17204" entityId="v1vg9_W8mkiSV2Z2XOBAoQ" name="Concentration in container" path="inh_ref_iv_670mg_rapid|Organism|LargeIntestine|Mucosa|ColonDescendens|Intracellular|BAAT|Concentration in container" unit="µmol/l" persistable="0" formulaId="17205" />
    <Observer id="17222" entityId="fAwxL0XHmEmZSBLfly3hDg" name="Concentration in container" path="inh_ref_iv_670mg_rapid|Organism|LargeIntestine|Mucosa|ColonDescendens|Intracellular|SLC16A10|Concentration in container" unit="µmol/l" persistable="0" formulaId="17223" />
    <Observer id="17240" entityId="XJNGUdeQh0msA4zItYjm0g" name="Concentration in container" path="inh_ref_iv_670mg_rapid|Organism|LargeIntestine|Mucosa|ColonDescendens|Intracellular|GLYAT|Concentration in container" unit="µmol/l" persistable="0" formulaId="17241" />
    <Observer id="17258" entityId="mqL0g-6JV0GkMBfn2EyyDg" name="Concentration in container" path="inh_ref_iv_670mg_rapid|Organism|LargeIntestine|Mucosa|ColonDescendens|Intracellular|SLC22A6|Concentration in container" unit="µmol/l" persistable="0" formulaId="17259" />
    <Observer id="17276" entityId="6_Fvbejdy0iTg0HUhNAxiQ" name="Concentration in container" path="inh_ref_iv_670mg_rapid|Organism|LargeIntestine|Mucosa|ColonDescendens|Intracellular|SLC16A10.apical.efflux|Concentration in container" unit="µmol/l" persistable="0" formulaId="17277" />
    <Observer id="17294" entityId="7QHhyHLyM0-oBTFJalfmtQ" name="Concentration in container" path="inh_ref_iv_670mg_rapid|Organism|LargeIntestine|Mucosa|ColonDescendens|Intracellular|SLC16A10.influx|Concentration in container" unit="µmol/l" persistable="0" formulaId="17295" />
    <Observer id="17302" entityId="FwIk2IUyFk25XFSH8y5q5w" name="Concentration in container" path="inh_ref_iv_670mg_rapid|Organism|LargeIntestine|Mucosa|ColonDescendens|Intracellular|isoniazid|Concentration in container" unit="µmol/l" persistable="0" formulaId="17303" />
    <Observer id="17310" entityId="3ZIA5I4Eckuvb34rUzDYng" name="Concentration in container" path="inh_ref_iv_670mg_rapid|Organism|LargeIntestine|Mucosa|ColonDescendens|Intracellular|Acetylisoniazid|Concentration in container" unit="µmol/l" persistable="0" formulaId="17311" />
    <Observer id="17315" entityId="LHVKpQ4-fUa3C6-IXGbxTw" name="Fraction of dose-isoniazid" path="inh_ref_iv_670mg_rapid|Organism|LargeIntestine|Mucosa|ColonDescendens|Intracellular|isoniazid-NAAA Metabolite|Fraction of dose-isoniazid" persistable="0" formulaId="17316" />
    <Observer id="17406" entityId="8oHxj0qALkySFS4Hya1mgQ" name="Concentration in container" path="inh_ref_iv_670mg_rapid|Organism|LargeIntestine|Mucosa|ColonSigmoid|Plasma|NAT2|Concentration in container" unit="µmol/l" persistable="0" formulaId="17407" />
    <Observer id="17426" entityId="5DcJY_vwh0KQROhJ5TzTkg" name="Concentration in container" path="inh_ref_iv_670mg_rapid|Organism|LargeIntestine|Mucosa|ColonSigmoid|Plasma|Amidase_liver|Concentration in container" unit="µmol/l" persistable="0" formulaId="17427" />
    <Observer id="17446" entityId="qazgHMHQb0G77T2Cx5T2nw" name="Concentration in container" path="inh_ref_iv_670mg_rapid|Organism|LargeIntestine|Mucosa|ColonSigmoid|Plasma|Conjugase_liver|Concentration in container" unit="µmol/l" persistable="0" formulaId="17447" />
    <Observer id="17466" entityId="TiN0BY1KD0GV1gYRsQut6w" name="Concentration in container" path="inh_ref_iv_670mg_rapid|Organism|LargeIntestine|Mucosa|ColonSigmoid|Plasma|CYP2E1|Concentration in container" unit="µmol/l" persistable="0" formulaId="17467" />
    <Observer id="17486" entityId="m1vGeMwp9k6G6USZJ9VaQw" name="Concentration in container" path="inh_ref_iv_670mg_rapid|Organism|LargeIntestine|Mucosa|ColonSigmoid|Plasma|NAAA|Concentration in container" unit="µmol/l" persistable="0" formulaId="17487" />
    <Observer id="17506" entityId="h2BkTEonM0m1HzDFC7WvpA" name="Concentration in container" path="inh_ref_iv_670mg_rapid|Organism|LargeIntestine|Mucosa|ColonSigmoid|Plasma|BAAT|Concentration in container" unit="µmol/l" persistable="0" formulaId="17507" />
    <Observer id="17526" entityId="VBJ6WAoGhEmOPbLkgWj_eg" name="Concentration in container" path="inh_ref_iv_670mg_rapid|Organism|LargeIntestine|Mucosa|ColonSigmoid|Plasma|GLYAT|Concentration in container" unit="µmol/l" persistable="0" formulaId="17527" />
    <Observer id="17533" entityId="J9bsnyy1K0WIXgeg3Q9YRQ" name="Concentration in container" path="inh_ref_iv_670mg_rapid|Organism|LargeIntestine|Mucosa|ColonSigmoid|Plasma|isoniazid|Concentration in container" unit="µmol/l" persistable="0" formulaId="17534" />
    <Observer id="17540" entityId="IYKDUoxXn0277U_klAHHOw" name="Concentration in container" path="inh_ref_iv_670mg_rapid|Organism|LargeIntestine|Mucosa|ColonSigmoid|Plasma|Acetylisoniazid|Concentration in container" unit="µmol/l" persistable="0" formulaId="17541" />
    <Observer id="17545" entityId="jqGSbPlqt0y7cNdTI-sFpQ" name="Fraction of dose-isoniazid" path="inh_ref_iv_670mg_rapid|Organism|LargeIntestine|Mucosa|ColonSigmoid|Plasma|isoniazid-NAAA Metabolite|Fraction of dose-isoniazid" persistable="0" formulaId="17546" />
    <Observer id="17596" entityId="jqsLYVUeH06SfqUeD7y9QQ" name="Concentration in container" path="inh_ref_iv_670mg_rapid|Organism|LargeIntestine|Mucosa|ColonSigmoid|BloodCells|NAT2|Concentration in container" unit="µmol/l" persistable="0" formulaId="17597" />
    <Observer id="17616" entityId="DRUYEAXWgUqoqkDJP5zTHw" name="Concentration in container" path="inh_ref_iv_670mg_rapid|Organism|LargeIntestine|Mucosa|ColonSigmoid|BloodCells|Amidase_liver|Concentration in container" unit="µmol/l" persistable="0" formulaId="17617" />
    <Observer id="17636" entityId="OSKwdoVlgUSPeVbWg8cOFQ" name="Concentration in container" path="inh_ref_iv_670mg_rapid|Organism|LargeIntestine|Mucosa|ColonSigmoid|BloodCells|Conjugase_liver|Concentration in container" unit="µmol/l" persistable="0" formulaId="17637" />
    <Observer id="17656" entityId="pdkwzMXWuUaGO5p4guHEZg" name="Concentration in container" path="inh_ref_iv_670mg_rapid|Organism|LargeIntestine|Mucosa|ColonSigmoid|BloodCells|CYP2E1|Concentration in container" unit="µmol/l" persistable="0" formulaId="17657" />
    <Observer id="17676" entityId="0ctvNHVJ7UStUmVlI_BECA" name="Concentration in container" path="inh_ref_iv_670mg_rapid|Organism|LargeIntestine|Mucosa|ColonSigmoid|BloodCells|NAAA|Concentration in container" unit="µmol/l" persistable="0" formulaId="17677" />
    <Observer id="17696" entityId="4m6vvAMGTUe9KeE13Cxkuw" name="Concentration in container" path="inh_ref_iv_670mg_rapid|Organism|LargeIntestine|Mucosa|ColonSigmoid|BloodCells|BAAT|Concentration in container" unit="µmol/l" persistable="0" formulaId="17697" />
    <Observer id="17716" entityId="XeJILKROaEG84RYuimzuHg" name="Concentration in container" path="inh_ref_iv_670mg_rapid|Organism|LargeIntestine|Mucosa|ColonSigmoid|BloodCells|GLYAT|Concentration in container" unit="µmol/l" persistable="0" formulaId="17717" />
    <Observer id="17723" entityId="HjoACF0nWk-JQSEZ_FwdPw" name="Concentration in container" path="inh_ref_iv_670mg_rapid|Organism|LargeIntestine|Mucosa|ColonSigmoid|BloodCells|isoniazid|Concentration in container" unit="µmol/l" persistable="0" formulaId="17724" />
    <Observer id="17730" entityId="3zpOyvzG5UK-G4qyqbbU8A" name="Concentration in container" path="inh_ref_iv_670mg_rapid|Organism|LargeIntestine|Mucosa|ColonSigmoid|BloodCells|Acetylisoniazid|Concentration in container" unit="µmol/l" persistable="0" formulaId="17731" />
    <Observer id="17735" entityId="lZsXwK3eg0eULgSG06TEFA" name="Fraction of dose-isoniazid" path="inh_ref_iv_670mg_rapid|Organism|LargeIntestine|Mucosa|ColonSigmoid|BloodCells|isoniazid-NAAA Metabolite|Fraction of dose-isoniazid" persistable="0" formulaId="17736" />
    <Observer id="17776" entityId="DdIDd2hfTUSATH5vDauq_Q" name="Concentration in container" path="inh_ref_iv_670mg_rapid|Organism|LargeIntestine|Mucosa|ColonSigmoid|Interstitial|isoniazid|Concentration in container" unit="µmol/l" persistable="0" formulaId="17777" />
    <Observer id="17784" entityId="3sP3tbjddkuzORXr-d93BQ" name="Concentration in container" path="inh_ref_iv_670mg_rapid|Organism|LargeIntestine|Mucosa|ColonSigmoid|Interstitial|Acetylisoniazid|Concentration in container" unit="µmol/l" persistable="0" formulaId="17785" />
    <Observer id="17807" entityId="GB0t7zaT30mmw8cVp20RQA" name="Concentration in container" path="inh_ref_iv_670mg_rapid|Organism|LargeIntestine|Mucosa|ColonSigmoid|Intracellular|NAT2|Concentration in container" unit="µmol/l" persistable="0" formulaId="17808" />
    <Observer id="17825" entityId="SNrOClJ6C0yOQT_MqcV3GA" name="Concentration in container" path="inh_ref_iv_670mg_rapid|Organism|LargeIntestine|Mucosa|ColonSigmoid|Intracellular|Amidase_liver|Concentration in container" unit="µmol/l" persistable="0" formulaId="17826" />
    <Observer id="17843" entityId="caJiS1s__kWuWUAi41ZXbQ" name="Concentration in container" path="inh_ref_iv_670mg_rapid|Organism|LargeIntestine|Mucosa|ColonSigmoid|Intracellular|Conjugase_liver|Concentration in container" unit="µmol/l" persistable="0" formulaId="17844" />
    <Observer id="17861" entityId="eeirZs15GUy1WUofJvOYNA" name="Concentration in container" path="inh_ref_iv_670mg_rapid|Organism|LargeIntestine|Mucosa|ColonSigmoid|Intracellular|CYP2E1|Concentration in container" unit="µmol/l" persistable="0" formulaId="17862" />
    <Observer id="17879" entityId="cpIIsI4tYkW2qknk4nuipA" name="Concentration in container" path="inh_ref_iv_670mg_rapid|Organism|LargeIntestine|Mucosa|ColonSigmoid|Intracellular|INHA_liver_transporter|Concentration in container" unit="µmol/l" persistable="0" formulaId="17880" />
    <Observer id="17897" entityId="INHGVZ_f80m6xZxrN8gOPg" name="Concentration in container" path="inh_ref_iv_670mg_rapid|Organism|LargeIntestine|Mucosa|ColonSigmoid|Intracellular|NAAA|Concentration in container" unit="µmol/l" persistable="0" formulaId="17898" />
    <Observer id="17915" entityId="zNmVK6cmq0KcENsT19PrNg" name="Concentration in container" path="inh_ref_iv_670mg_rapid|Organism|LargeIntestine|Mucosa|ColonSigmoid|Intracellular|BAAT|Concentration in container" unit="µmol/l" persistable="0" formulaId="17916" />
    <Observer id="17933" entityId="kS41S4Gjo0GzX5TwFpy7tw" name="Concentration in container" path="inh_ref_iv_670mg_rapid|Organism|LargeIntestine|Mucosa|ColonSigmoid|Intracellular|SLC16A10|Concentration in container" unit="µmol/l" persistable="0" formulaId="17934" />
    <Observer id="17951" entityId="QMxTOt5MQky5FkcJmLUGyA" name="Concentration in container" path="inh_ref_iv_670mg_rapid|Organism|LargeIntestine|Mucosa|ColonSigmoid|Intracellular|GLYAT|Concentration in container" unit="µmol/l" persistable="0" formulaId="17952" />
    <Observer id="17969" entityId="tXMxhYt8YEGW250ULoy9gQ" name="Concentration in container" path="inh_ref_iv_670mg_rapid|Organism|LargeIntestine|Mucosa|ColonSigmoid|Intracellular|SLC22A6|Concentration in container" unit="µmol/l" persistable="0" formulaId="17970" />
    <Observer id="17987" entityId="LTfh4u8FAEy922_5cEViFQ" name="Concentration in container" path="inh_ref_iv_670mg_rapid|Organism|LargeIntestine|Mucosa|ColonSigmoid|Intracellular|SLC16A10.apical.efflux|Concentration in container" unit="µmol/l" persistable="0" formulaId="17988" />
    <Observer id="18005" entityId="fkkE4uLTv0as4RCIZRFLTA" name="Concentration in container" path="inh_ref_iv_670mg_rapid|Organism|LargeIntestine|Mucosa|ColonSigmoid|Intracellular|SLC16A10.influx|Concentration in container" unit="µmol/l" persistable="0" formulaId="18006" />
    <Observer id="18013" entityId="OP1CVY9HGEa4Z5da1Sm1TQ" name="Concentration in container" path="inh_ref_iv_670mg_rapid|Organism|LargeIntestine|Mucosa|ColonSigmoid|Intracellular|isoniazid|Concentration in container" unit="µmol/l" persistable="0" formulaId="18014" />
    <Observer id="18021" entityId="b0SplMez8k6FjelbqR_PoQ" name="Concentration in container" path="inh_ref_iv_670mg_rapid|Organism|LargeIntestine|Mucosa|ColonSigmoid|Intracellular|Acetylisoniazid|Concentration in container" unit="µmol/l" persistable="0" formulaId="18022" />
    <Observer id="18026" entityId="huPqNLMZt0-pPjSNs26Rzg" name="Fraction of dose-isoniazid" path="inh_ref_iv_670mg_rapid|Organism|LargeIntestine|Mucosa|ColonSigmoid|Intracellular|isoniazid-NAAA Metabolite|Fraction of dose-isoniazid" persistable="0" formulaId="18027" />
    <Observer id="18117" entityId="athkwC0l3EmzcATsap_EpA" name="Concentration in container" path="inh_ref_iv_670mg_rapid|Organism|LargeIntestine|Mucosa|Rectum|Plasma|NAT2|Concentration in container" unit="µmol/l" persistable="0" formulaId="18118" />
    <Observer id="18137" entityId="7z2WxbxhNkyTB43-UjPYLQ" name="Concentration in container" path="inh_ref_iv_670mg_rapid|Organism|LargeIntestine|Mucosa|Rectum|Plasma|Amidase_liver|Concentration in container" unit="µmol/l" persistable="0" formulaId="18138" />
    <Observer id="18157" entityId="jOUTxkN760mdmksdWCT5ug" name="Concentration in container" path="inh_ref_iv_670mg_rapid|Organism|LargeIntestine|Mucosa|Rectum|Plasma|Conjugase_liver|Concentration in container" unit="µmol/l" persistable="0" formulaId="18158" />
    <Observer id="18177" entityId="2Ea3kImqoES4VsASTse2Ew" name="Concentration in container" path="inh_ref_iv_670mg_rapid|Organism|LargeIntestine|Mucosa|Rectum|Plasma|CYP2E1|Concentration in container" unit="µmol/l" persistable="0" formulaId="18178" />
    <Observer id="18197" entityId="j-h6mePA3U62ov_LCInk9g" name="Concentration in container" path="inh_ref_iv_670mg_rapid|Organism|LargeIntestine|Mucosa|Rectum|Plasma|NAAA|Concentration in container" unit="µmol/l" persistable="0" formulaId="18198" />
    <Observer id="18217" entityId="Kux9p6-qxUOHQn4Sa45KxA" name="Concentration in container" path="inh_ref_iv_670mg_rapid|Organism|LargeIntestine|Mucosa|Rectum|Plasma|BAAT|Concentration in container" unit="µmol/l" persistable="0" formulaId="18218" />
    <Observer id="18237" entityId="azVurLMq30-uXT0NVAa_qA" name="Concentration in container" path="inh_ref_iv_670mg_rapid|Organism|LargeIntestine|Mucosa|Rectum|Plasma|GLYAT|Concentration in container" unit="µmol/l" persistable="0" formulaId="18238" />
    <Observer id="18244" entityId="R4Hl90sh-UGKw8OgqZczGg" name="Concentration in container" path="inh_ref_iv_670mg_rapid|Organism|LargeIntestine|Mucosa|Rectum|Plasma|isoniazid|Concentration in container" unit="µmol/l" persistable="0" formulaId="18245" />
    <Observer id="18251" entityId="tH2KhZwxXUieHZYUsqNgbw" name="Concentration in container" path="inh_ref_iv_670mg_rapid|Organism|LargeIntestine|Mucosa|Rectum|Plasma|Acetylisoniazid|Concentration in container" unit="µmol/l" persistable="0" formulaId="18252" />
    <Observer id="18256" entityId="97n2c4O9LUuEZZmZNNOxEA" name="Fraction of dose-isoniazid" path="inh_ref_iv_670mg_rapid|Organism|LargeIntestine|Mucosa|Rectum|Plasma|isoniazid-NAAA Metabolite|Fraction of dose-isoniazid" persistable="0" formulaId="18257" />
    <Observer id="18307" entityId="UyERLcUK2kCWMxfeJyMtZg" name="Concentration in container" path="inh_ref_iv_670mg_rapid|Organism|LargeIntestine|Mucosa|Rectum|BloodCells|NAT2|Concentration in container" unit="µmol/l" persistable="0" formulaId="18308" />
    <Observer id="18327" entityId="UMNFFSabBE24HOsOlDQJ7A" name="Concentration in container" path="inh_ref_iv_670mg_rapid|Organism|LargeIntestine|Mucosa|Rectum|BloodCells|Amidase_liver|Concentration in container" unit="µmol/l" persistable="0" formulaId="18328" />
    <Observer id="18347" entityId="bITIILvgqUOmPzhXPMfHSA" name="Concentration in container" path="inh_ref_iv_670mg_rapid|Organism|LargeIntestine|Mucosa|Rectum|BloodCells|Conjugase_liver|Concentration in container" unit="µmol/l" persistable="0" formulaId="18348" />
    <Observer id="18367" entityId="fYD3jeevwke4nIAB13Az2A" name="Concentration in container" path="inh_ref_iv_670mg_rapid|Organism|LargeIntestine|Mucosa|Rectum|BloodCells|CYP2E1|Concentration in container" unit="µmol/l" persistable="0" formulaId="18368" />
    <Observer id="18387" entityId="4Dsycdec5EGC05p0G8YqEg" name="Concentration in container" path="inh_ref_iv_670mg_rapid|Organism|LargeIntestine|Mucosa|Rectum|BloodCells|NAAA|Concentration in container" unit="µmol/l" persistable="0" formulaId="18388" />
    <Observer id="18407" entityId="GrqufnsIVkaGZJDJZWsrXQ" name="Concentration in container" path="inh_ref_iv_670mg_rapid|Organism|LargeIntestine|Mucosa|Rectum|BloodCells|BAAT|Concentration in container" unit="µmol/l" persistable="0" formulaId="18408" />
    <Observer id="18427" entityId="4R9DDzEVy0m22PO-1IftBg" name="Concentration in container" path="inh_ref_iv_670mg_rapid|Organism|LargeIntestine|Mucosa|Rectum|BloodCells|GLYAT|Concentration in container" unit="µmol/l" persistable="0" formulaId="18428" />
    <Observer id="18434" entityId="gAc2SVLkpkWYDxENLaKtNA" name="Concentration in container" path="inh_ref_iv_670mg_rapid|Organism|LargeIntestine|Mucosa|Rectum|BloodCells|isoniazid|Concentration in container" unit="µmol/l" persistable="0" formulaId="18435" />
    <Observer id="18441" entityId="yGgqlFNAUk-npEEM43pcpQ" name="Concentration in container" path="inh_ref_iv_670mg_rapid|Organism|LargeIntestine|Mucosa|Rectum|BloodCells|Acetylisoniazid|Concentration in container" unit="µmol/l" persistable="0" formulaId="18442" />
    <Observer id="18446" entityId="IG-FzZT4OEyCoH3P2uXghw" name="Fraction of dose-isoniazid" path="inh_ref_iv_670mg_rapid|Organism|LargeIntestine|Mucosa|Rectum|BloodCells|isoniazid-NAAA Metabolite|Fraction of dose-isoniazid" persistable="0" formulaId="18447" />
    <Observer id="18487" entityId="sSXpQuw4aUO98BroXTkVbQ" name="Concentration in container" path="inh_ref_iv_670mg_rapid|Organism|LargeIntestine|Mucosa|Rectum|Interstitial|isoniazid|Concentration in container" unit="µmol/l" persistable="0" formulaId="18488" />
    <Observer id="18495" entityId="pbyGxTZMmUCcQ7rZdshglg" name="Concentration in container" path="inh_ref_iv_670mg_rapid|Organism|LargeIntestine|Mucosa|Rectum|Interstitial|Acetylisoniazid|Concentration in container" unit="µmol/l" persistable="0" formulaId="18496" />
    <Observer id="18518" entityId="GFhWmaLLQUyN2NgKpavwXw" name="Concentration in container" path="inh_ref_iv_670mg_rapid|Organism|LargeIntestine|Mucosa|Rectum|Intracellular|NAT2|Concentration in container" unit="µmol/l" persistable="0" formulaId="18519" />
    <Observer id="18536" entityId="kPzIsPbz1EyEWdoKYNAE3g" name="Concentration in container" path="inh_ref_iv_670mg_rapid|Organism|LargeIntestine|Mucosa|Rectum|Intracellular|Amidase_liver|Concentration in container" unit="µmol/l" persistable="0" formulaId="18537" />
    <Observer id="18554" entityId="XBenmHKp6kKVhx8k__eHDA" name="Concentration in container" path="inh_ref_iv_670mg_rapid|Organism|LargeIntestine|Mucosa|Rectum|Intracellular|Conjugase_liver|Concentration in container" unit="µmol/l" persistable="0" formulaId="18555" />
    <Observer id="18572" entityId="BjrJdSOWska8CVIGynO7oA" name="Concentration in container" path="inh_ref_iv_670mg_rapid|Organism|LargeIntestine|Mucosa|Rectum|Intracellular|CYP2E1|Concentration in container" unit="µmol/l" persistable="0" formulaId="18573" />
    <Observer id="18590" entityId="E5ZctJoEWkmEsVJmcTyflg" name="Concentration in container" path="inh_ref_iv_670mg_rapid|Organism|LargeIntestine|Mucosa|Rectum|Intracellular|INHA_liver_transporter|Concentration in container" unit="µmol/l" persistable="0" formulaId="18591" />
    <Observer id="18608" entityId="0bU1rOdWFEGlR8sUvHYsRQ" name="Concentration in container" path="inh_ref_iv_670mg_rapid|Organism|LargeIntestine|Mucosa|Rectum|Intracellular|NAAA|Concentration in container" unit="µmol/l" persistable="0" formulaId="18609" />
    <Observer id="18626" entityId="tVOZkLpS4U-OPF554oIxtw" name="Concentration in container" path="inh_ref_iv_670mg_rapid|Organism|LargeIntestine|Mucosa|Rectum|Intracellular|BAAT|Concentration in container" unit="µmol/l" persistable="0" formulaId="18627" />
    <Observer id="18644" entityId="70wXXqhsqkaIgJzrpC-iIw" name="Concentration in container" path="inh_ref_iv_670mg_rapid|Organism|LargeIntestine|Mucosa|Rectum|Intracellular|SLC16A10|Concentration in container" unit="µmol/l" persistable="0" formulaId="18645" />
    <Observer id="18662" entityId="xt2fLDz4t0qwGotHZj3kLg" name="Concentration in container" path="inh_ref_iv_670mg_rapid|Organism|LargeIntestine|Mucosa|Rectum|Intracellular|GLYAT|Concentration in container" unit="µmol/l" persistable="0" formulaId="18663" />
    <Observer id="18680" entityId="noUGJY0M_UyekmIUqcGUeg" name="Concentration in container" path="inh_ref_iv_670mg_rapid|Organism|LargeIntestine|Mucosa|Rectum|Intracellular|SLC22A6|Concentration in container" unit="µmol/l" persistable="0" formulaId="18681" />
    <Observer id="18698" entityId="cjIm8bxjZEqpzDLy49MVng" name="Concentration in container" path="inh_ref_iv_670mg_rapid|Organism|LargeIntestine|Mucosa|Rectum|Intracellular|SLC16A10.apical.efflux|Concentration in container" unit="µmol/l" persistable="0" formulaId="18699" />
    <Observer id="18716" entityId="MOdUbty5Tk26yGNrSquvIg" name="Concentration in container" path="inh_ref_iv_670mg_rapid|Organism|LargeIntestine|Mucosa|Rectum|Intracellular|SLC16A10.influx|Concentration in container" unit="µmol/l" persistable="0" formulaId="18717" />
    <Observer id="18724" entityId="Z7p23t8zSUeQcm8tS026dw" name="Concentration in container" path="inh_ref_iv_670mg_rapid|Organism|LargeIntestine|Mucosa|Rectum|Intracellular|isoniazid|Concentration in container" unit="µmol/l" persistable="0" formulaId="18725" />
    <Observer id="18732" entityId="38eeJET-JkWmsyE_Ka6iVg" name="Concentration in container" path="inh_ref_iv_670mg_rapid|Organism|LargeIntestine|Mucosa|Rectum|Intracellular|Acetylisoniazid|Concentration in container" unit="µmol/l" persistable="0" formulaId="18733" />
    <Observer id="18737" entityId="1ZG8EpkvEEKyxECZyehhGA" name="Fraction of dose-isoniazid" path="inh_ref_iv_670mg_rapid|Organism|LargeIntestine|Mucosa|Rectum|Intracellular|isoniazid-NAAA Metabolite|Fraction of dose-isoniazid" persistable="0" formulaId="18738" />
    <Observer id="18766" entityId="CIK7JLp5i02pFgqXKSr20Q" name="Interstitial Unbound" path="inh_ref_iv_670mg_rapid|Organism|LargeIntestine|isoniazid|Interstitial Unbound" unit="µmol/l" persistable="0" formulaId="18767" />
    <Observer id="18768" entityId="Lvq5hj8L8kCRQKdScjK1GA" name="Intracellular Unbound" path="inh_ref_iv_670mg_rapid|Organism|LargeIntestine|isoniazid|Intracellular Unbound" unit="µmol/l" persistable="0" formulaId="18769" />
    <Observer id="18770" entityId="6t06u1eaoUek-I8XVVydxw" name="Total Tissue (Large Intestine)" path="inh_ref_iv_670mg_rapid|Organism|LargeIntestine|isoniazid|Total Tissue (Large Intestine)" unit="µmol/l" persistable="0" formulaId="18771" />
    <Observer id="18772" entityId="0rnw22QE20iiTPGfekS32w" name="Interstitial Unbound" path="inh_ref_iv_670mg_rapid|Organism|LargeIntestine|Acetylisoniazid|Interstitial Unbound" unit="µmol/l" persistable="0" formulaId="18773" />
    <Observer id="18774" entityId="xpCcbVUQe0iX9mdZfi5o7g" name="Intracellular Unbound" path="inh_ref_iv_670mg_rapid|Organism|LargeIntestine|Acetylisoniazid|Intracellular Unbound" unit="µmol/l" persistable="0" formulaId="18775" />
    <Observer id="18776" entityId="F_7fI3AP10WPTXhwU3mCNg" name="Total Tissue (Large Intestine)" path="inh_ref_iv_670mg_rapid|Organism|LargeIntestine|Acetylisoniazid|Total Tissue (Large Intestine)" unit="µmol/l" persistable="0" formulaId="18777" />
    <Observer id="18925" entityId="BjDMgs4b5UGw7BDYYMYGIA" name="Concentration in container" path="inh_ref_iv_670mg_rapid|Organism|Liver|Periportal|Plasma|NAT2|Concentration in container" unit="µmol/l" persistable="0" formulaId="18926" />
    <Observer id="18945" entityId="jkMBUPV1MUW8nZF9zA7QMA" name="Concentration in container" path="inh_ref_iv_670mg_rapid|Organism|Liver|Periportal|Plasma|Amidase_liver|Concentration in container" unit="µmol/l" persistable="0" formulaId="18946" />
    <Observer id="18965" entityId="8jFhTZTVSkOB3QHJgGkbGw" name="Concentration in container" path="inh_ref_iv_670mg_rapid|Organism|Liver|Periportal|Plasma|Conjugase_liver|Concentration in container" unit="µmol/l" persistable="0" formulaId="18966" />
    <Observer id="18985" entityId="6adeN847z0CWkPj12KATow" name="Concentration in container" path="inh_ref_iv_670mg_rapid|Organism|Liver|Periportal|Plasma|CYP2E1|Concentration in container" unit="µmol/l" persistable="0" formulaId="18986" />
    <Observer id="19005" entityId="AGxpzj3k0km_nzJgQKF1tQ" name="Concentration in container" path="inh_ref_iv_670mg_rapid|Organism|Liver|Periportal|Plasma|NAAA|Concentration in container" unit="µmol/l" persistable="0" formulaId="19006" />
    <Observer id="19025" entityId="oRF7CRNwGkmg-GbfEmswmQ" name="Concentration in container" path="inh_ref_iv_670mg_rapid|Organism|Liver|Periportal|Plasma|BAAT|Concentration in container" unit="µmol/l" persistable="0" formulaId="19026" />
    <Observer id="19045" entityId="2yrHTvjzmk-fbag7FaaN_w" name="Concentration in container" path="inh_ref_iv_670mg_rapid|Organism|Liver|Periportal|Plasma|GLYAT|Concentration in container" unit="µmol/l" persistable="0" formulaId="19046" />
    <Observer id="19052" entityId="RwcEB_6HbUmVb3tNnTJ0wQ" name="Concentration in container" path="inh_ref_iv_670mg_rapid|Organism|Liver|Periportal|Plasma|isoniazid|Concentration in container" unit="µmol/l" persistable="0" formulaId="19053" />
    <Observer id="19059" entityId="mVV0jVk7ykSyeDWRbe5CTg" name="Concentration in container" path="inh_ref_iv_670mg_rapid|Organism|Liver|Periportal|Plasma|Acetylisoniazid|Concentration in container" unit="µmol/l" persistable="0" formulaId="19060" />
    <Observer id="19064" entityId="fCTUhxUTvUWJDuuAvDcGQw" name="Fraction of dose-isoniazid" path="inh_ref_iv_670mg_rapid|Organism|Liver|Periportal|Plasma|isoniazid-NAAA Metabolite|Fraction of dose-isoniazid" persistable="0" formulaId="19065" />
    <Observer id="19115" entityId="5NfsU2dFPEqKAZpnt5EQmw" name="Concentration in container" path="inh_ref_iv_670mg_rapid|Organism|Liver|Periportal|BloodCells|NAT2|Concentration in container" unit="µmol/l" persistable="0" formulaId="19116" />
    <Observer id="19135" entityId="VYIlfEMP9ESEgjRcHuRt3A" name="Concentration in container" path="inh_ref_iv_670mg_rapid|Organism|Liver|Periportal|BloodCells|Amidase_liver|Concentration in container" unit="µmol/l" persistable="0" formulaId="19136" />
    <Observer id="19155" entityId="YzeA_hkBekqrpYhPggWfEw" name="Concentration in container" path="inh_ref_iv_670mg_rapid|Organism|Liver|Periportal|BloodCells|Conjugase_liver|Concentration in container" unit="µmol/l" persistable="0" formulaId="19156" />
    <Observer id="19175" entityId="opCJ6c3Hgk2-NsshIafgzA" name="Concentration in container" path="inh_ref_iv_670mg_rapid|Organism|Liver|Periportal|BloodCells|CYP2E1|Concentration in container" unit="µmol/l" persistable="0" formulaId="19176" />
    <Observer id="19195" entityId="eyT2Nv1dV0-L6h0AWZljqg" name="Concentration in container" path="inh_ref_iv_670mg_rapid|Organism|Liver|Periportal|BloodCells|NAAA|Concentration in container" unit="µmol/l" persistable="0" formulaId="19196" />
    <Observer id="19215" entityId="jlPnx6PqHkOep3ItB2JrZA" name="Concentration in container" path="inh_ref_iv_670mg_rapid|Organism|Liver|Periportal|BloodCells|BAAT|Concentration in container" unit="µmol/l" persistable="0" formulaId="19216" />
    <Observer id="19235" entityId="rCb21iNtOUuqK0cFV0tXnA" name="Concentration in container" path="inh_ref_iv_670mg_rapid|Organism|Liver|Periportal|BloodCells|GLYAT|Concentration in container" unit="µmol/l" persistable="0" formulaId="19236" />
    <Observer id="19242" entityId="DnSnokSK40uXUgt5A_pOkQ" name="Concentration in container" path="inh_ref_iv_670mg_rapid|Organism|Liver|Periportal|BloodCells|isoniazid|Concentration in container" unit="µmol/l" persistable="0" formulaId="19243" />
    <Observer id="19249" entityId="GZQARRFkQE20TFidTPArtg" name="Concentration in container" path="inh_ref_iv_670mg_rapid|Organism|Liver|Periportal|BloodCells|Acetylisoniazid|Concentration in container" unit="µmol/l" persistable="0" formulaId="19250" />
    <Observer id="19254" entityId="JYQihZN9UkC55V6FMnYFAQ" name="Fraction of dose-isoniazid" path="inh_ref_iv_670mg_rapid|Organism|Liver|Periportal|BloodCells|isoniazid-NAAA Metabolite|Fraction of dose-isoniazid" persistable="0" formulaId="19255" />
    <Observer id="19305" entityId="4qvpPF81PkWW9T24qWYx7Q" name="Concentration in container" path="inh_ref_iv_670mg_rapid|Organism|Liver|Periportal|Interstitial|SLC22A6|Concentration in container" unit="µmol/l" persistable="0" formulaId="19306" />
    <Observer id="19323" entityId="QRVIOtQttkObGV_p4b9ykA" name="Concentration in container" path="inh_ref_iv_670mg_rapid|Organism|Liver|Periportal|Interstitial|SLC16A10.influx|Concentration in container" unit="µmol/l" persistable="0" formulaId="19324" />
    <Observer id="19331" entityId="T1Nn2y1SeEuBtFUvO_TQwg" name="Concentration in container" path="inh_ref_iv_670mg_rapid|Organism|Liver|Periportal|Interstitial|isoniazid|Concentration in container" unit="µmol/l" persistable="0" formulaId="19332" />
    <Observer id="19339" entityId="I-uEF2Io7kWOCmLyvJ0iMw" name="Concentration in container" path="inh_ref_iv_670mg_rapid|Organism|Liver|Periportal|Interstitial|Acetylisoniazid|Concentration in container" unit="µmol/l" persistable="0" formulaId="19340" />
    <Observer id="19364" entityId="ESbfVwetfkaXS3bSd09b5A" name="Concentration in container" path="inh_ref_iv_670mg_rapid|Organism|Liver|Periportal|Intracellular|NAT2|Concentration in container" unit="µmol/l" persistable="0" formulaId="19365" />
    <Observer id="19382" entityId="sOc6fKTuTECQDmj22bjLXA" name="Concentration in container" path="inh_ref_iv_670mg_rapid|Organism|Liver|Periportal|Intracellular|Amidase_liver|Concentration in container" unit="µmol/l" persistable="0" formulaId="19383" />
    <Observer id="19400" entityId="c-rlISzU0ESvMUPsOFqLsA" name="Concentration in container" path="inh_ref_iv_670mg_rapid|Organism|Liver|Periportal|Intracellular|Conjugase_liver|Concentration in container" unit="µmol/l" persistable="0" formulaId="19401" />
    <Observer id="19418" entityId="kATB9aOqPEmV7y_Uen81mA" name="Concentration in container" path="inh_ref_iv_670mg_rapid|Organism|Liver|Periportal|Intracellular|CYP2E1|Concentration in container" unit="µmol/l" persistable="0" formulaId="19419" />
    <Observer id="19436" entityId="yP1PfUoZzUi1l5V8Vpbf7w" name="Concentration in container" path="inh_ref_iv_670mg_rapid|Organism|Liver|Periportal|Intracellular|INHA_liver_transporter|Concentration in container" unit="µmol/l" persistable="0" formulaId="19437" />
    <Observer id="19454" entityId="STFVD1p9U0e3IJSAWhayDw" name="Concentration in container" path="inh_ref_iv_670mg_rapid|Organism|Liver|Periportal|Intracellular|NAAA|Concentration in container" unit="µmol/l" persistable="0" formulaId="19455" />
    <Observer id="19472" entityId="t8mcSUtd-kG8-pW2bCStAw" name="Concentration in container" path="inh_ref_iv_670mg_rapid|Organism|Liver|Periportal|Intracellular|BAAT|Concentration in container" unit="µmol/l" persistable="0" formulaId="19473" />
    <Observer id="19490" entityId="AFYHgtWwsUaJ_ZTKHxzi7A" name="Concentration in container" path="inh_ref_iv_670mg_rapid|Organism|Liver|Periportal|Intracellular|SLC16A10|Concentration in container" unit="µmol/l" persistable="0" formulaId="19491" />
    <Observer id="19508" entityId="pSnc5fkLQ0-tK56-f5hKKA" name="Concentration in container" path="inh_ref_iv_670mg_rapid|Organism|Liver|Periportal|Intracellular|GLYAT|Concentration in container" unit="µmol/l" persistable="0" formulaId="19509" />
    <Observer id="19526" entityId="_g5paqSFr0KAIVLRznSQQg" name="Concentration in container" path="inh_ref_iv_670mg_rapid|Organism|Liver|Periportal|Intracellular|SLC16A10.apical.efflux|Concentration in container" unit="µmol/l" persistable="0" formulaId="19527" />
    <Observer id="19534" entityId="PaenN2P6hUKoPeMrnaALqg" name="Concentration in container" path="inh_ref_iv_670mg_rapid|Organism|Liver|Periportal|Intracellular|isoniazid|Concentration in container" unit="µmol/l" persistable="0" formulaId="19535" />
    <Observer id="19542" entityId="dytKz9rXwEa-F1mPCt4YuA" name="Concentration in container" path="inh_ref_iv_670mg_rapid|Organism|Liver|Periportal|Intracellular|Acetylisoniazid|Concentration in container" unit="µmol/l" persistable="0" formulaId="19543" />
    <Observer id="19547" entityId="JGtjzoiPlkS-vpLhS61_0g" name="Fraction of dose-isoniazid" path="inh_ref_iv_670mg_rapid|Organism|Liver|Periportal|Intracellular|isoniazid-NAAA Metabolite|Fraction of dose-isoniazid" persistable="0" formulaId="19548" />
    <Observer id="19576" entityId="lNfRLZ6ENUa39lK2AYh60A" name="Interstitial Unbound" path="inh_ref_iv_670mg_rapid|Organism|Liver|Periportal|isoniazid|Interstitial Unbound" unit="µmol/l" persistable="0" formulaId="19577" />
    <Observer id="19578" entityId="ahRIR_v6-k6UZfWSauFweQ" name="Intracellular Unbound" path="inh_ref_iv_670mg_rapid|Organism|Liver|Periportal|isoniazid|Intracellular Unbound" unit="µmol/l" persistable="0" formulaId="19579" />
    <Observer id="19580" entityId="rmzVwhL-jUue-sR9tfPYCQ" name="Tissue" path="inh_ref_iv_670mg_rapid|Organism|Liver|Periportal|isoniazid|Tissue" unit="µmol/l" persistable="0" formulaId="19581" />
    <Observer id="19582" entityId="5uUZjw0_pEK9YuHx-gg2fw" name="Interstitial Unbound" path="inh_ref_iv_670mg_rapid|Organism|Liver|Periportal|Acetylisoniazid|Interstitial Unbound" unit="µmol/l" persistable="0" formulaId="19583" />
    <Observer id="19584" entityId="JEhIFqrkEk6xpVUQ0i6Row" name="Intracellular Unbound" path="inh_ref_iv_670mg_rapid|Organism|Liver|Periportal|Acetylisoniazid|Intracellular Unbound" unit="µmol/l" persistable="0" formulaId="19585" />
    <Observer id="19586" entityId="bBTeJadTxUm8ShPqnN3bBA" name="Tissue" path="inh_ref_iv_670mg_rapid|Organism|Liver|Periportal|Acetylisoniazid|Tissue" unit="µmol/l" persistable="0" formulaId="19587" />
    <Observer id="19686" entityId="Qyt8jZ6R2kKchQ4Wjnf9IA" name="Concentration in container" path="inh_ref_iv_670mg_rapid|Organism|Liver|Pericentral|Plasma|NAT2|Concentration in container" unit="µmol/l" persistable="0" formulaId="19687" />
    <Observer id="19706" entityId="W3OIOlCFgE-TIKcEF2hddA" name="Concentration in container" path="inh_ref_iv_670mg_rapid|Organism|Liver|Pericentral|Plasma|Amidase_liver|Concentration in container" unit="µmol/l" persistable="0" formulaId="19707" />
    <Observer id="19726" entityId="E2_oW6aFQk2cbWZfNX5eFA" name="Concentration in container" path="inh_ref_iv_670mg_rapid|Organism|Liver|Pericentral|Plasma|Conjugase_liver|Concentration in container" unit="µmol/l" persistable="0" formulaId="19727" />
    <Observer id="19746" entityId="Nc4roe8KvUysgvk2u8DDCQ" name="Concentration in container" path="inh_ref_iv_670mg_rapid|Organism|Liver|Pericentral|Plasma|CYP2E1|Concentration in container" unit="µmol/l" persistable="0" formulaId="19747" />
    <Observer id="19766" entityId="awzeplxpkU-jizTFM2h4zQ" name="Concentration in container" path="inh_ref_iv_670mg_rapid|Organism|Liver|Pericentral|Plasma|NAAA|Concentration in container" unit="µmol/l" persistable="0" formulaId="19767" />
    <Observer id="19786" entityId="u0bxUDNLkk6bxzHW8mCMgQ" name="Concentration in container" path="inh_ref_iv_670mg_rapid|Organism|Liver|Pericentral|Plasma|BAAT|Concentration in container" unit="µmol/l" persistable="0" formulaId="19787" />
    <Observer id="19806" entityId="EMRzHbtapk2y_a4kqLdTnQ" name="Concentration in container" path="inh_ref_iv_670mg_rapid|Organism|Liver|Pericentral|Plasma|GLYAT|Concentration in container" unit="µmol/l" persistable="0" formulaId="19807" />
    <Observer id="19813" entityId="5CVObBgiPE-PfPj4Bc6_0w" name="Concentration in container" path="inh_ref_iv_670mg_rapid|Organism|Liver|Pericentral|Plasma|isoniazid|Concentration in container" unit="µmol/l" persistable="0" formulaId="19814" />
    <Observer id="19820" entityId="SvAB6bs4q0KoUXXzzyCpnw" name="Concentration in container" path="inh_ref_iv_670mg_rapid|Organism|Liver|Pericentral|Plasma|Acetylisoniazid|Concentration in container" unit="µmol/l" persistable="0" formulaId="19821" />
    <Observer id="19825" entityId="NsukvhTPL0CHKdwNO4Kw3Q" name="Fraction of dose-isoniazid" path="inh_ref_iv_670mg_rapid|Organism|Liver|Pericentral|Plasma|isoniazid-NAAA Metabolite|Fraction of dose-isoniazid" persistable="0" formulaId="19826" />
    <Observer id="19876" entityId="sHrfmrsPpU-xjycU5WQeyA" name="Concentration in container" path="inh_ref_iv_670mg_rapid|Organism|Liver|Pericentral|BloodCells|NAT2|Concentration in container" unit="µmol/l" persistable="0" formulaId="19877" />
    <Observer id="19896" entityId="Z2fTHR33sUeZ7Dlxi3atPA" name="Concentration in container" path="inh_ref_iv_670mg_rapid|Organism|Liver|Pericentral|BloodCells|Amidase_liver|Concentration in container" unit="µmol/l" persistable="0" formulaId="19897" />
    <Observer id="19916" entityId="nn-jioa0mkCQhKWFYHsqCg" name="Concentration in container" path="inh_ref_iv_670mg_rapid|Organism|Liver|Pericentral|BloodCells|Conjugase_liver|Concentration in container" unit="µmol/l" persistable="0" formulaId="19917" />
    <Observer id="19936" entityId="1wCsk2Hh9U6VcimqmJOlbA" name="Concentration in container" path="inh_ref_iv_670mg_rapid|Organism|Liver|Pericentral|BloodCells|CYP2E1|Concentration in container" unit="µmol/l" persistable="0" formulaId="19937" />
    <Observer id="19956" entityId="ltw6sn6jFE-ZYE4hMW65lA" name="Concentration in container" path="inh_ref_iv_670mg_rapid|Organism|Liver|Pericentral|BloodCells|NAAA|Concentration in container" unit="µmol/l" persistable="0" formulaId="19957" />
    <Observer id="19976" entityId="9JqfcU7chU2VPMewCFP3WQ" name="Concentration in container" path="inh_ref_iv_670mg_rapid|Organism|Liver|Pericentral|BloodCells|BAAT|Concentration in container" unit="µmol/l" persistable="0" formulaId="19977" />
    <Observer id="19996" entityId="WndHXQy-QUKb2EZAk152qw" name="Concentration in container" path="inh_ref_iv_670mg_rapid|Organism|Liver|Pericentral|BloodCells|GLYAT|Concentration in container" unit="µmol/l" persistable="0" formulaId="19997" />
    <Observer id="20003" entityId="gsEXOTmxLEW-9ZAV-NhRVA" name="Concentration in container" path="inh_ref_iv_670mg_rapid|Organism|Liver|Pericentral|BloodCells|isoniazid|Concentration in container" unit="µmol/l" persistable="0" formulaId="20004" />
    <Observer id="20010" entityId="fqkLoHwn10uqk9Lug__x4g" name="Concentration in container" path="inh_ref_iv_670mg_rapid|Organism|Liver|Pericentral|BloodCells|Acetylisoniazid|Concentration in container" unit="µmol/l" persistable="0" formulaId="20011" />
    <Observer id="20015" entityId="X96xBORba0-hTqf71mS9-w" name="Fraction of dose-isoniazid" path="inh_ref_iv_670mg_rapid|Organism|Liver|Pericentral|BloodCells|isoniazid-NAAA Metabolite|Fraction of dose-isoniazid" persistable="0" formulaId="20016" />
    <Observer id="20066" entityId="l2vRLgoieECHE7ZZFaGWGw" name="Concentration in container" path="inh_ref_iv_670mg_rapid|Organism|Liver|Pericentral|Interstitial|SLC22A6|Concentration in container" unit="µmol/l" persistable="0" formulaId="20067" />
    <Observer id="20084" entityId="vQS4p1_WNE6HLEvSO-6riA" name="Concentration in container" path="inh_ref_iv_670mg_rapid|Organism|Liver|Pericentral|Interstitial|SLC16A10.influx|Concentration in container" unit="µmol/l" persistable="0" formulaId="20085" />
    <Observer id="20091" entityId="19G7HQn0aUuoqOtxoULDDQ" name="Concentration in container" path="inh_ref_iv_670mg_rapid|Organism|Liver|Pericentral|Interstitial|isoniazid|Concentration in container" unit="µmol/l" persistable="0" formulaId="20092" />
    <Observer id="20098" entityId="uW0od4mH9E-_OTTu6EldzA" name="Concentration in container" path="inh_ref_iv_670mg_rapid|Organism|Liver|Pericentral|Interstitial|Acetylisoniazid|Concentration in container" unit="µmol/l" persistable="0" formulaId="20099" />
    <Observer id="20122" entityId="cjBqO5ahQUesvw9dZxsn_g" name="Concentration in container" path="inh_ref_iv_670mg_rapid|Organism|Liver|Pericentral|Intracellular|NAT2|Concentration in container" unit="µmol/l" persistable="0" formulaId="20123" />
    <Observer id="20140" entityId="LiArbuzpGU6a8KTpm0ztvQ" name="Concentration in container" path="inh_ref_iv_670mg_rapid|Organism|Liver|Pericentral|Intracellular|Amidase_liver|Concentration in container" unit="µmol/l" persistable="0" formulaId="20141" />
    <Observer id="20158" entityId="HsSEyO7SjkuH3fzkf_nMrg" name="Concentration in container" path="inh_ref_iv_670mg_rapid|Organism|Liver|Pericentral|Intracellular|Conjugase_liver|Concentration in container" unit="µmol/l" persistable="0" formulaId="20159" />
    <Observer id="20176" entityId="ulr444afREWdWY7mGshfYg" name="Concentration in container" path="inh_ref_iv_670mg_rapid|Organism|Liver|Pericentral|Intracellular|CYP2E1|Concentration in container" unit="µmol/l" persistable="0" formulaId="20177" />
    <Observer id="20194" entityId="fOWm1t_P2E-1S6UjYngzLg" name="Concentration in container" path="inh_ref_iv_670mg_rapid|Organism|Liver|Pericentral|Intracellular|INHA_liver_transporter|Concentration in container" unit="µmol/l" persistable="0" formulaId="20195" />
    <Observer id="20212" entityId="9BZdjiqeGESZMh_YWBA60A" name="Concentration in container" path="inh_ref_iv_670mg_rapid|Organism|Liver|Pericentral|Intracellular|NAAA|Concentration in container" unit="µmol/l" persistable="0" formulaId="20213" />
    <Observer id="20230" entityId="168BnGjU7EibXSbwCuKBZw" name="Concentration in container" path="inh_ref_iv_670mg_rapid|Organism|Liver|Pericentral|Intracellular|BAAT|Concentration in container" unit="µmol/l" persistable="0" formulaId="20231" />
    <Observer id="20248" entityId="oZPtDqEASk2MrCt9yLImbg" name="Concentration in container" path="inh_ref_iv_670mg_rapid|Organism|Liver|Pericentral|Intracellular|SLC16A10|Concentration in container" unit="µmol/l" persistable="0" formulaId="20249" />
    <Observer id="20266" entityId="rgoSE8bSLEOcPD6MDAGFpA" name="Concentration in container" path="inh_ref_iv_670mg_rapid|Organism|Liver|Pericentral|Intracellular|GLYAT|Concentration in container" unit="µmol/l" persistable="0" formulaId="20267" />
    <Observer id="20284" entityId="tD3PNqQm20-12-9uZJu_mA" name="Concentration in container" path="inh_ref_iv_670mg_rapid|Organism|Liver|Pericentral|Intracellular|SLC16A10.apical.efflux|Concentration in container" unit="µmol/l" persistable="0" formulaId="20285" />
    <Observer id="20291" entityId="8pWPlD0tDk6oo7ZxkowdEg" name="Concentration in container" path="inh_ref_iv_670mg_rapid|Organism|Liver|Pericentral|Intracellular|isoniazid|Concentration in container" unit="µmol/l" persistable="0" formulaId="20292" />
    <Observer id="20298" entityId="SkN2wFePEEWn4z5z3j6IJA" name="Concentration in container" path="inh_ref_iv_670mg_rapid|Organism|Liver|Pericentral|Intracellular|Acetylisoniazid|Concentration in container" unit="µmol/l" persistable="0" formulaId="20299" />
    <Observer id="20303" entityId="mh-qNAoRqE2M3wNiW8ieuw" name="Fraction of dose-isoniazid" path="inh_ref_iv_670mg_rapid|Organism|Liver|Pericentral|Intracellular|isoniazid-NAAA Metabolite|Fraction of dose-isoniazid" persistable="0" formulaId="20304" />
    <Observer id="20332" entityId="NJbY_kjLVkKiRnfEyGO8Bg" name="Interstitial Unbound" path="inh_ref_iv_670mg_rapid|Organism|Liver|Pericentral|isoniazid|Interstitial Unbound" unit="µmol/l" persistable="0" formulaId="20333" />
    <Observer id="20334" entityId="9kQlDD9UEk2jzZ2d2MpJmg" name="Intracellular Unbound" path="inh_ref_iv_670mg_rapid|Organism|Liver|Pericentral|isoniazid|Intracellular Unbound" unit="µmol/l" persistable="0" formulaId="20335" />
    <Observer id="20336" entityId="Ak_-TkXlhU-o9g7Thgmx1A" name="Tissue" path="inh_ref_iv_670mg_rapid|Organism|Liver|Pericentral|isoniazid|Tissue" unit="µmol/l" persistable="0" formulaId="20337" />
    <Observer id="20338" entityId="Y1To2CcBKkaa21zVpztHMw" name="Interstitial Unbound" path="inh_ref_iv_670mg_rapid|Organism|Liver|Pericentral|Acetylisoniazid|Interstitial Unbound" unit="µmol/l" persistable="0" formulaId="20339" />
    <Observer id="20340" entityId="oo5SjYGpT0yqa7AKijEIkg" name="Intracellular Unbound" path="inh_ref_iv_670mg_rapid|Organism|Liver|Pericentral|Acetylisoniazid|Intracellular Unbound" unit="µmol/l" persistable="0" formulaId="20341" />
    <Observer id="20342" entityId="Zi8gCLdPvE6dpVVf5XKKdw" name="Tissue" path="inh_ref_iv_670mg_rapid|Organism|Liver|Pericentral|Acetylisoniazid|Tissue" unit="µmol/l" persistable="0" formulaId="20343" />
    <Observer id="20346" entityId="ClKLfxJyBUSfWMl1HDkmHw" name="Concentration in container (Liver, Plasma)" path="inh_ref_iv_670mg_rapid|Organism|Liver|Plasma|isoniazid|Concentration in container (Liver, Plasma)" unit="µmol/l" persistable="0" formulaId="20347" />
    <Observer id="20348" entityId="s-Sgjh-NVUC__jJWVy2YqA" name="Concentration in container (Liver, Plasma)" path="inh_ref_iv_670mg_rapid|Organism|Liver|Plasma|Acetylisoniazid|Concentration in container (Liver, Plasma)" unit="µmol/l" persistable="0" formulaId="20349" />
    <Observer id="20350" entityId="3WdufBlkQkqY8oNHjWng2A" name="Fraction of dose-isoniazid-Liver-Plasma" path="inh_ref_iv_670mg_rapid|Organism|Liver|Plasma|isoniazid-NAAA Metabolite|Fraction of dose-isoniazid-Liver-Plasma" persistable="0" formulaId="20351" />
    <Observer id="20354" entityId="-3PYLKERBEKDv3GbYu2lbg" name="Concentration in container (Liver, BloodCells)" path="inh_ref_iv_670mg_rapid|Organism|Liver|BloodCells|isoniazid|Concentration in container (Liver, BloodCells)" unit="µmol/l" persistable="0" formulaId="20355" />
    <Observer id="20356" entityId="3no5siL6fUipcl5SI8VjSg" name="Concentration in container (Liver, BloodCells)" path="inh_ref_iv_670mg_rapid|Organism|Liver|BloodCells|Acetylisoniazid|Concentration in container (Liver, BloodCells)" unit="µmol/l" persistable="0" formulaId="20357" />
    <Observer id="20358" entityId="dEonYzEgJE6DQCKBNG18Tg" name="Fraction of dose-isoniazid-Liver-BloodCells" path="inh_ref_iv_670mg_rapid|Organism|Liver|BloodCells|isoniazid-NAAA Metabolite|Fraction of dose-isoniazid-Liver-BloodCells" persistable="0" formulaId="20359" />
    <Observer id="20364" entityId="0qUEdBbwsk67c82pSzV9BQ" name="Concentration in container (Liver, Interstitial)" path="inh_ref_iv_670mg_rapid|Organism|Liver|Interstitial|isoniazid|Concentration in container (Liver, Interstitial)" unit="µmol/l" persistable="0" formulaId="20365" />
    <Observer id="20366" entityId="UolU92z8dk-eCNMXQ37rAg" name="Concentration in container (Liver, Interstitial)" path="inh_ref_iv_670mg_rapid|Organism|Liver|Interstitial|Acetylisoniazid|Concentration in container (Liver, Interstitial)" unit="µmol/l" persistable="0" formulaId="20367" />
    <Observer id="20370" entityId="B4HOqrSj80yh9D5oTMQ0XQ" name="Concentration in container (Liver, Intracellular)" path="inh_ref_iv_670mg_rapid|Organism|Liver|Intracellular|isoniazid|Concentration in container (Liver, Intracellular)" unit="µmol/l" persistable="0" formulaId="20371" />
    <Observer id="20372" entityId="hWts0nSgjkqPwx8Vs6kB1Q" name="Concentration in container (Liver, Intracellular)" path="inh_ref_iv_670mg_rapid|Organism|Liver|Intracellular|Acetylisoniazid|Concentration in container (Liver, Intracellular)" unit="µmol/l" persistable="0" formulaId="20373" />
    <Observer id="20374" entityId="VW1s_vgLsU2E_BDw9XYFlQ" name="Fraction of dose-isoniazid-Liver-Intracellular" path="inh_ref_iv_670mg_rapid|Organism|Liver|Intracellular|isoniazid-NAAA Metabolite|Fraction of dose-isoniazid-Liver-Intracellular" persistable="0" formulaId="20375" />
    <Observer id="20376" entityId="OGVREThqh0y0BO1cKDTP_Q" name="Interstitial Unbound (Liver)" path="inh_ref_iv_670mg_rapid|Organism|Liver|isoniazid|Interstitial Unbound (Liver)" unit="µmol/l" persistable="0" formulaId="20377" />
    <Observer id="20378" entityId="jSLvEDv-TUOF2HTIRRbklQ" name="Intracellular Unbound (Liver)" path="inh_ref_iv_670mg_rapid|Organism|Liver|isoniazid|Intracellular Unbound (Liver)" unit="µmol/l" persistable="0" formulaId="20379" />
    <Observer id="20380" entityId="7yQu7fJdxk6SDvZVrjdneQ" name="Tissue (Liver)" path="inh_ref_iv_670mg_rapid|Organism|Liver|isoniazid|Tissue (Liver)" unit="µmol/l" persistable="0" formulaId="20381" />
    <Observer id="20382" entityId="NeUvWC6p8kOES83uMXn6zA" name="Interstitial Unbound (Liver)" path="inh_ref_iv_670mg_rapid|Organism|Liver|Acetylisoniazid|Interstitial Unbound (Liver)" unit="µmol/l" persistable="0" formulaId="20383" />
    <Observer id="20384" entityId="lld_clDcVUe6CD4iDshsqQ" name="Intracellular Unbound (Liver)" path="inh_ref_iv_670mg_rapid|Organism|Liver|Acetylisoniazid|Intracellular Unbound (Liver)" unit="µmol/l" persistable="0" formulaId="20385" />
    <Observer id="20386" entityId="vtlO3vWxQUiruPwrVCFruQ" name="Tissue (Liver)" path="inh_ref_iv_670mg_rapid|Organism|Liver|Acetylisoniazid|Tissue (Liver)" unit="µmol/l" persistable="0" formulaId="20387" />
    <Observer id="20456" entityId="_1A0MqfNwkSeEmH0jROhxQ" name="Concentration in container" path="inh_ref_iv_670mg_rapid|Organism|Lung|Plasma|NAT2|Concentration in container" unit="µmol/l" persistable="0" formulaId="20457" />
    <Observer id="20476" entityId="pPVfVwionE6_m9-CmIq3qg" name="Concentration in container" path="inh_ref_iv_670mg_rapid|Organism|Lung|Plasma|Amidase_liver|Concentration in container" unit="µmol/l" persistable="0" formulaId="20477" />
    <Observer id="20496" entityId="1T_KemLc_Eq7fHPhBUVFWA" name="Concentration in container" path="inh_ref_iv_670mg_rapid|Organism|Lung|Plasma|Conjugase_liver|Concentration in container" unit="µmol/l" persistable="0" formulaId="20497" />
    <Observer id="20516" entityId="q79vss127EeeP8YekBUUOg" name="Concentration in container" path="inh_ref_iv_670mg_rapid|Organism|Lung|Plasma|CYP2E1|Concentration in container" unit="µmol/l" persistable="0" formulaId="20517" />
    <Observer id="20536" entityId="2hGkVm6vMUeRAqHqYA-FrQ" name="Concentration in container" path="inh_ref_iv_670mg_rapid|Organism|Lung|Plasma|NAAA|Concentration in container" unit="µmol/l" persistable="0" formulaId="20537" />
    <Observer id="20556" entityId="NWTOUuTNq0uBy0VVXXruvw" name="Concentration in container" path="inh_ref_iv_670mg_rapid|Organism|Lung|Plasma|BAAT|Concentration in container" unit="µmol/l" persistable="0" formulaId="20557" />
    <Observer id="20576" entityId="QwjA-yHZE0OwzeGhP3RPew" name="Concentration in container" path="inh_ref_iv_670mg_rapid|Organism|Lung|Plasma|GLYAT|Concentration in container" unit="µmol/l" persistable="0" formulaId="20577" />
    <Observer id="20583" entityId="DyrKVTZrBE2r-jfMZzUyFQ" name="Concentration in container" path="inh_ref_iv_670mg_rapid|Organism|Lung|Plasma|isoniazid|Concentration in container" unit="µmol/l" persistable="0" formulaId="20584" />
    <Observer id="20590" entityId="LYGi-3N1GUyLcLeYDe6Kcw" name="Concentration in container" path="inh_ref_iv_670mg_rapid|Organism|Lung|Plasma|Acetylisoniazid|Concentration in container" unit="µmol/l" persistable="0" formulaId="20591" />
    <Observer id="20595" entityId="0rJlkJ6x1Eqdb33Yn-58gg" name="Fraction of dose-isoniazid" path="inh_ref_iv_670mg_rapid|Organism|Lung|Plasma|isoniazid-NAAA Metabolite|Fraction of dose-isoniazid" persistable="0" formulaId="20596" />
    <Observer id="20646" entityId="gTVLFn1MfU--lwKbXCWEjw" name="Concentration in container" path="inh_ref_iv_670mg_rapid|Organism|Lung|BloodCells|NAT2|Concentration in container" unit="µmol/l" persistable="0" formulaId="20647" />
    <Observer id="20666" entityId="UQr8oGG51Uif2_gxH_jArg" name="Concentration in container" path="inh_ref_iv_670mg_rapid|Organism|Lung|BloodCells|Amidase_liver|Concentration in container" unit="µmol/l" persistable="0" formulaId="20667" />
    <Observer id="20686" entityId="YVr4VzqgQUSagalorsrJLQ" name="Concentration in container" path="inh_ref_iv_670mg_rapid|Organism|Lung|BloodCells|Conjugase_liver|Concentration in container" unit="µmol/l" persistable="0" formulaId="20687" />
    <Observer id="20706" entityId="c27x2Lea10is0KMN5iSpog" name="Concentration in container" path="inh_ref_iv_670mg_rapid|Organism|Lung|BloodCells|CYP2E1|Concentration in container" unit="µmol/l" persistable="0" formulaId="20707" />
    <Observer id="20726" entityId="gNBncn3vQky_tVSYqDFItg" name="Concentration in container" path="inh_ref_iv_670mg_rapid|Organism|Lung|BloodCells|NAAA|Concentration in container" unit="µmol/l" persistable="0" formulaId="20727" />
    <Observer id="20746" entityId="6iXGVtq4lUqFz5NrrWXAZA" name="Concentration in container" path="inh_ref_iv_670mg_rapid|Organism|Lung|BloodCells|BAAT|Concentration in container" unit="µmol/l" persistable="0" formulaId="20747" />
    <Observer id="20766" entityId="K2xwbYO7g0S_VsJJthDhnw" name="Concentration in container" path="inh_ref_iv_670mg_rapid|Organism|Lung|BloodCells|GLYAT|Concentration in container" unit="µmol/l" persistable="0" formulaId="20767" />
    <Observer id="20773" entityId="_dmkGJqwXUWkGYKOFndZXA" name="Concentration in container" path="inh_ref_iv_670mg_rapid|Organism|Lung|BloodCells|isoniazid|Concentration in container" unit="µmol/l" persistable="0" formulaId="20774" />
    <Observer id="20780" entityId="mnpcDQpDO06tyGLTZR-KaA" name="Concentration in container" path="inh_ref_iv_670mg_rapid|Organism|Lung|BloodCells|Acetylisoniazid|Concentration in container" unit="µmol/l" persistable="0" formulaId="20781" />
    <Observer id="20785" entityId="8oazMhEgZ0KVWkk5dp0W8Q" name="Fraction of dose-isoniazid" path="inh_ref_iv_670mg_rapid|Organism|Lung|BloodCells|isoniazid-NAAA Metabolite|Fraction of dose-isoniazid" persistable="0" formulaId="20786" />
    <Observer id="20836" entityId="_zeRDDIFkUuq6XdW6b5VZQ" name="Concentration in container" path="inh_ref_iv_670mg_rapid|Organism|Lung|Interstitial|SLC22A6|Concentration in container" unit="µmol/l" persistable="0" formulaId="20837" />
    <Observer id="20854" entityId="20nokqJM9kSwD2QaiN7lsA" name="Concentration in container" path="inh_ref_iv_670mg_rapid|Organism|Lung|Interstitial|SLC16A10.influx|Concentration in container" unit="µmol/l" persistable="0" formulaId="20855" />
    <Observer id="20862" entityId="bhAUNS9QZ027DVrr92RsYw" name="Concentration in container" path="inh_ref_iv_670mg_rapid|Organism|Lung|Interstitial|isoniazid|Concentration in container" unit="µmol/l" persistable="0" formulaId="20863" />
    <Observer id="20870" entityId="bkpGc-sCBEy88efX_LuZ5g" name="Concentration in container" path="inh_ref_iv_670mg_rapid|Organism|Lung|Interstitial|Acetylisoniazid|Concentration in container" unit="µmol/l" persistable="0" formulaId="20871" />
    <Observer id="20893" entityId="zR8BU5y7FUmbFfgVSp1GPw" name="Concentration in container" path="inh_ref_iv_670mg_rapid|Organism|Lung|Intracellular|NAT2|Concentration in container" unit="µmol/l" persistable="0" formulaId="20894" />
    <Observer id="20911" entityId="zRcB4PWx5ECygrDjNfNKjQ" name="Concentration in container" path="inh_ref_iv_670mg_rapid|Organism|Lung|Intracellular|Amidase_liver|Concentration in container" unit="µmol/l" persistable="0" formulaId="20912" />
    <Observer id="20929" entityId="Tr6E2kxZr0i-CBOkQ9hQWA" name="Concentration in container" path="inh_ref_iv_670mg_rapid|Organism|Lung|Intracellular|Conjugase_liver|Concentration in container" unit="µmol/l" persistable="0" formulaId="20930" />
    <Observer id="20947" entityId="HlR4aFznMkKc3_jjdca2KA" name="Concentration in container" path="inh_ref_iv_670mg_rapid|Organism|Lung|Intracellular|CYP2E1|Concentration in container" unit="µmol/l" persistable="0" formulaId="20948" />
    <Observer id="20965" entityId="maV4ejggZkeISqREJ5IaWg" name="Concentration in container" path="inh_ref_iv_670mg_rapid|Organism|Lung|Intracellular|INHA_liver_transporter|Concentration in container" unit="µmol/l" persistable="0" formulaId="20966" />
    <Observer id="20983" entityId="f8MUus5qAEqXo6AYs0h8-Q" name="Concentration in container" path="inh_ref_iv_670mg_rapid|Organism|Lung|Intracellular|NAAA|Concentration in container" unit="µmol/l" persistable="0" formulaId="20984" />
    <Observer id="21001" entityId="N8Fiia21QEOMWBBA63L7kQ" name="Concentration in container" path="inh_ref_iv_670mg_rapid|Organism|Lung|Intracellular|BAAT|Concentration in container" unit="µmol/l" persistable="0" formulaId="21002" />
    <Observer id="21019" entityId="sK5RxBWPikSGa5w07Eeyzw" name="Concentration in container" path="inh_ref_iv_670mg_rapid|Organism|Lung|Intracellular|SLC16A10|Concentration in container" unit="µmol/l" persistable="0" formulaId="21020" />
    <Observer id="21037" entityId="vt8dwJSnRkWFOiyO16nzqA" name="Concentration in container" path="inh_ref_iv_670mg_rapid|Organism|Lung|Intracellular|GLYAT|Concentration in container" unit="µmol/l" persistable="0" formulaId="21038" />
    <Observer id="21055" entityId="QMArR4b9nUSpNCOzRnP46A" name="Concentration in container" path="inh_ref_iv_670mg_rapid|Organism|Lung|Intracellular|SLC16A10.apical.efflux|Concentration in container" unit="µmol/l" persistable="0" formulaId="21056" />
    <Observer id="21063" entityId="v6Xf3_xP2UWe9LtZamJrLw" name="Concentration in container" path="inh_ref_iv_670mg_rapid|Organism|Lung|Intracellular|isoniazid|Concentration in container" unit="µmol/l" persistable="0" formulaId="21064" />
    <Observer id="21071" entityId="3LTlOVfvcUeaCCRyhZ0Zcw" name="Concentration in container" path="inh_ref_iv_670mg_rapid|Organism|Lung|Intracellular|Acetylisoniazid|Concentration in container" unit="µmol/l" persistable="0" formulaId="21072" />
    <Observer id="21076" entityId="iB5lZsG-xUKY5Fe4sL1d_w" name="Fraction of dose-isoniazid" path="inh_ref_iv_670mg_rapid|Organism|Lung|Intracellular|isoniazid-NAAA Metabolite|Fraction of dose-isoniazid" persistable="0" formulaId="21077" />
    <Observer id="21105" entityId="nxvicvDLEkqHiRTGW1_TOA" name="Interstitial Unbound" path="inh_ref_iv_670mg_rapid|Organism|Lung|isoniazid|Interstitial Unbound" unit="µmol/l" persistable="0" formulaId="21106" />
    <Observer id="21107" entityId="p5B1y3VTFkyIpoyOW1OMKg" name="Intracellular Unbound" path="inh_ref_iv_670mg_rapid|Organism|Lung|isoniazid|Intracellular Unbound" unit="µmol/l" persistable="0" formulaId="21108" />
    <Observer id="21109" entityId="vbO5B-EV4EWJm7fiiWLMyA" name="Tissue" path="inh_ref_iv_670mg_rapid|Organism|Lung|isoniazid|Tissue" unit="µmol/l" persistable="0" formulaId="21110" />
    <Observer id="21111" entityId="MU6FrScTDE-Fsj-24mxx0A" name="Interstitial Unbound" path="inh_ref_iv_670mg_rapid|Organism|Lung|Acetylisoniazid|Interstitial Unbound" unit="µmol/l" persistable="0" formulaId="21112" />
    <Observer id="21113" entityId="a1NDpQMqBUi4eyS92v1P_w" name="Intracellular Unbound" path="inh_ref_iv_670mg_rapid|Organism|Lung|Acetylisoniazid|Intracellular Unbound" unit="µmol/l" persistable="0" formulaId="21114" />
    <Observer id="21115" entityId="XvEML1zh0EuALVFmjxWZtQ" name="Tissue" path="inh_ref_iv_670mg_rapid|Organism|Lung|Acetylisoniazid|Tissue" unit="µmol/l" persistable="0" formulaId="21116" />
    <Observer id="21196" entityId="617h0kxBN0OZxWoHg1kIVw" name="Concentration in container" path="inh_ref_iv_670mg_rapid|Organism|Muscle|Plasma|NAT2|Concentration in container" unit="µmol/l" persistable="0" formulaId="21197" />
    <Observer id="21216" entityId="hGaNQULPe0SjBU--2EuzEQ" name="Concentration in container" path="inh_ref_iv_670mg_rapid|Organism|Muscle|Plasma|Amidase_liver|Concentration in container" unit="µmol/l" persistable="0" formulaId="21217" />
    <Observer id="21236" entityId="HTb-LurOykyWnuYlKuWAuw" name="Concentration in container" path="inh_ref_iv_670mg_rapid|Organism|Muscle|Plasma|Conjugase_liver|Concentration in container" unit="µmol/l" persistable="0" formulaId="21237" />
    <Observer id="21256" entityId="cczsoBuUhEqHf6Tv5wkzHg" name="Concentration in container" path="inh_ref_iv_670mg_rapid|Organism|Muscle|Plasma|CYP2E1|Concentration in container" unit="µmol/l" persistable="0" formulaId="21257" />
    <Observer id="21276" entityId="HlxrYo7OkkiV54gAKHmfaA" name="Concentration in container" path="inh_ref_iv_670mg_rapid|Organism|Muscle|Plasma|NAAA|Concentration in container" unit="µmol/l" persistable="0" formulaId="21277" />
    <Observer id="21296" entityId="Zdlg4nGJaEuyGuGBhCGniA" name="Concentration in container" path="inh_ref_iv_670mg_rapid|Organism|Muscle|Plasma|BAAT|Concentration in container" unit="µmol/l" persistable="0" formulaId="21297" />
    <Observer id="21316" entityId="IwRxkbuhNUOsEonHAdxtEQ" name="Concentration in container" path="inh_ref_iv_670mg_rapid|Organism|Muscle|Plasma|GLYAT|Concentration in container" unit="µmol/l" persistable="0" formulaId="21317" />
    <Observer id="21322" entityId="bm-WDsRtIU-mzrhv7BCHng" name="Concentration in container" path="inh_ref_iv_670mg_rapid|Organism|Muscle|Plasma|isoniazid|Concentration in container" unit="µmol/l" persistable="0" formulaId="21323" />
    <Observer id="21328" entityId="xMZRDQC8I0KD0mD9ikuUOQ" name="Concentration in container" path="inh_ref_iv_670mg_rapid|Organism|Muscle|Plasma|Acetylisoniazid|Concentration in container" unit="µmol/l" persistable="0" formulaId="21329" />
    <Observer id="21333" entityId="l-ZXvgZpSEelJTNjePcBng" name="Fraction of dose-isoniazid" path="inh_ref_iv_670mg_rapid|Organism|Muscle|Plasma|isoniazid-NAAA Metabolite|Fraction of dose-isoniazid" persistable="0" formulaId="21334" />
    <Observer id="21384" entityId="lJP-NwDRTEOi_attTZZpuQ" name="Concentration in container" path="inh_ref_iv_670mg_rapid|Organism|Muscle|BloodCells|NAT2|Concentration in container" unit="µmol/l" persistable="0" formulaId="21385" />
    <Observer id="21404" entityId="2VWZU8PvpEara0BlzKVCTQ" name="Concentration in container" path="inh_ref_iv_670mg_rapid|Organism|Muscle|BloodCells|Amidase_liver|Concentration in container" unit="µmol/l" persistable="0" formulaId="21405" />
    <Observer id="21424" entityId="XUg8C8_PbUmNvDMeRYsZyw" name="Concentration in container" path="inh_ref_iv_670mg_rapid|Organism|Muscle|BloodCells|Conjugase_liver|Concentration in container" unit="µmol/l" persistable="0" formulaId="21425" />
    <Observer id="21444" entityId="iZkTslUyfUuwiADuICk5JA" name="Concentration in container" path="inh_ref_iv_670mg_rapid|Organism|Muscle|BloodCells|CYP2E1|Concentration in container" unit="µmol/l" persistable="0" formulaId="21445" />
    <Observer id="21464" entityId="jKfLlDbE5kqwCIm2EylPwA" name="Concentration in container" path="inh_ref_iv_670mg_rapid|Organism|Muscle|BloodCells|NAAA|Concentration in container" unit="µmol/l" persistable="0" formulaId="21465" />
    <Observer id="21484" entityId="wPqSkchL-kuRDAvaKJ8-4w" name="Concentration in container" path="inh_ref_iv_670mg_rapid|Organism|Muscle|BloodCells|BAAT|Concentration in container" unit="µmol/l" persistable="0" formulaId="21485" />
    <Observer id="21504" entityId="QeNfVX0i-EqUnGt66pgBhQ" name="Concentration in container" path="inh_ref_iv_670mg_rapid|Organism|Muscle|BloodCells|GLYAT|Concentration in container" unit="µmol/l" persistable="0" formulaId="21505" />
    <Observer id="21510" entityId="i92-XAWVakiXUqasgPfntQ" name="Concentration in container" path="inh_ref_iv_670mg_rapid|Organism|Muscle|BloodCells|isoniazid|Concentration in container" unit="µmol/l" persistable="0" formulaId="21511" />
    <Observer id="21516" entityId="NG796o5U0kOpwpHWHWFG_Q" name="Concentration in container" path="inh_ref_iv_670mg_rapid|Organism|Muscle|BloodCells|Acetylisoniazid|Concentration in container" unit="µmol/l" persistable="0" formulaId="21517" />
    <Observer id="21521" entityId="jWC_SsP87Ea--j_oGOQopg" name="Fraction of dose-isoniazid" path="inh_ref_iv_670mg_rapid|Organism|Muscle|BloodCells|isoniazid-NAAA Metabolite|Fraction of dose-isoniazid" persistable="0" formulaId="21522" />
    <Observer id="21572" entityId="LDRuzBeIr0i9oAiNnIOm6g" name="Concentration in container" path="inh_ref_iv_670mg_rapid|Organism|Muscle|Interstitial|SLC22A6|Concentration in container" unit="µmol/l" persistable="0" formulaId="21573" />
    <Observer id="21590" entityId="zRJXg1cJsUSFjAo0MTKZfQ" name="Concentration in container" path="inh_ref_iv_670mg_rapid|Organism|Muscle|Interstitial|SLC16A10.influx|Concentration in container" unit="µmol/l" persistable="0" formulaId="21591" />
    <Observer id="21598" entityId="YTWWpnSmEUOx1rYiaYRS-Q" name="Concentration in container" path="inh_ref_iv_670mg_rapid|Organism|Muscle|Interstitial|isoniazid|Concentration in container" unit="µmol/l" persistable="0" formulaId="21599" />
    <Observer id="21606" entityId="wrXXQpK2EU-4nSD18BZoJw" name="Concentration in container" path="inh_ref_iv_670mg_rapid|Organism|Muscle|Interstitial|Acetylisoniazid|Concentration in container" unit="µmol/l" persistable="0" formulaId="21607" />
    <Observer id="21629" entityId="Ko-VTNMAlEy435SJXwP7nA" name="Concentration in container" path="inh_ref_iv_670mg_rapid|Organism|Muscle|Intracellular|NAT2|Concentration in container" unit="µmol/l" persistable="0" formulaId="21630" />
    <Observer id="21647" entityId="w2o0H-9x-kuLjAL3wMrX4Q" name="Concentration in container" path="inh_ref_iv_670mg_rapid|Organism|Muscle|Intracellular|Amidase_liver|Concentration in container" unit="µmol/l" persistable="0" formulaId="21648" />
    <Observer id="21665" entityId="IUIiDd2rN0izseZp13Ni0Q" name="Concentration in container" path="inh_ref_iv_670mg_rapid|Organism|Muscle|Intracellular|Conjugase_liver|Concentration in container" unit="µmol/l" persistable="0" formulaId="21666" />
    <Observer id="21683" entityId="YB78lk0EkUeJce4HDteCdA" name="Concentration in container" path="inh_ref_iv_670mg_rapid|Organism|Muscle|Intracellular|CYP2E1|Concentration in container" unit="µmol/l" persistable="0" formulaId="21684" />
    <Observer id="21701" entityId="L4BLa6seXkaWjwrPXWiMwg" name="Concentration in container" path="inh_ref_iv_670mg_rapid|Organism|Muscle|Intracellular|INHA_liver_transporter|Concentration in container" unit="µmol/l" persistable="0" formulaId="21702" />
    <Observer id="21719" entityId="18E7LZ8jNUWtKu5-kzTuzA" name="Concentration in container" path="inh_ref_iv_670mg_rapid|Organism|Muscle|Intracellular|NAAA|Concentration in container" unit="µmol/l" persistable="0" formulaId="21720" />
    <Observer id="21737" entityId="9vCIKimdVky_6CULzDbbrQ" name="Concentration in container" path="inh_ref_iv_670mg_rapid|Organism|Muscle|Intracellular|BAAT|Concentration in container" unit="µmol/l" persistable="0" formulaId="21738" />
    <Observer id="21755" entityId="IIp2L-vEK0uDm7JRJe0C1A" name="Concentration in container" path="inh_ref_iv_670mg_rapid|Organism|Muscle|Intracellular|SLC16A10|Concentration in container" unit="µmol/l" persistable="0" formulaId="21756" />
    <Observer id="21773" entityId="Gm9mYSpos0qBhWIkXnXNSg" name="Concentration in container" path="inh_ref_iv_670mg_rapid|Organism|Muscle|Intracellular|GLYAT|Concentration in container" unit="µmol/l" persistable="0" formulaId="21774" />
    <Observer id="21791" entityId="L5gdSL8UekqucpYcUeSGaA" name="Concentration in container" path="inh_ref_iv_670mg_rapid|Organism|Muscle|Intracellular|SLC16A10.apical.efflux|Concentration in container" unit="µmol/l" persistable="0" formulaId="21792" />
    <Observer id="21799" entityId="zFep-nmD3UujLeTzLWv1Mg" name="Concentration in container" path="inh_ref_iv_670mg_rapid|Organism|Muscle|Intracellular|isoniazid|Concentration in container" unit="µmol/l" persistable="0" formulaId="21800" />
    <Observer id="21807" entityId="tBghcFkYlU6iSW8XRcWMRQ" name="Concentration in container" path="inh_ref_iv_670mg_rapid|Organism|Muscle|Intracellular|Acetylisoniazid|Concentration in container" unit="µmol/l" persistable="0" formulaId="21808" />
    <Observer id="21812" entityId="W4GEFUpwMUKOXH8V9mRaPw" name="Fraction of dose-isoniazid" path="inh_ref_iv_670mg_rapid|Organism|Muscle|Intracellular|isoniazid-NAAA Metabolite|Fraction of dose-isoniazid" persistable="0" formulaId="21813" />
    <Observer id="21841" entityId="6fPoXiDQE0-dRSBuFVcrKQ" name="Interstitial Unbound" path="inh_ref_iv_670mg_rapid|Organism|Muscle|isoniazid|Interstitial Unbound" unit="µmol/l" persistable="0" formulaId="21842" />
    <Observer id="21843" entityId="Qxb26KTdD0qcD9iJMPEyOA" name="Intracellular Unbound" path="inh_ref_iv_670mg_rapid|Organism|Muscle|isoniazid|Intracellular Unbound" unit="µmol/l" persistable="0" formulaId="21844" />
    <Observer id="21845" entityId="L6JZC8BFV0elmtqdbVgj9Q" name="Tissue" path="inh_ref_iv_670mg_rapid|Organism|Muscle|isoniazid|Tissue" unit="µmol/l" persistable="0" formulaId="21846" />
    <Observer id="21847" entityId="InH0RrY-JEiu-QpQ7Gm8XA" name="Interstitial Unbound" path="inh_ref_iv_670mg_rapid|Organism|Muscle|Acetylisoniazid|Interstitial Unbound" unit="µmol/l" persistable="0" formulaId="21848" />
    <Observer id="21849" entityId="jUgtkUU7aEuf2M9hHWdM5Q" name="Intracellular Unbound" path="inh_ref_iv_670mg_rapid|Organism|Muscle|Acetylisoniazid|Intracellular Unbound" unit="µmol/l" persistable="0" formulaId="21850" />
    <Observer id="21851" entityId="eSIXZkJOn0qN0Kvv9W384w" name="Tissue" path="inh_ref_iv_670mg_rapid|Organism|Muscle|Acetylisoniazid|Tissue" unit="µmol/l" persistable="0" formulaId="21852" />
    <Observer id="21917" entityId="-vla_4rBTEGSyIZkZJ5rBg" name="Concentration in container" path="inh_ref_iv_670mg_rapid|Organism|Pancreas|Plasma|NAT2|Concentration in container" unit="µmol/l" persistable="0" formulaId="21918" />
    <Observer id="21937" entityId="Ktr7EOQ-IU60r9KY1INVpA" name="Concentration in container" path="inh_ref_iv_670mg_rapid|Organism|Pancreas|Plasma|Amidase_liver|Concentration in container" unit="µmol/l" persistable="0" formulaId="21938" />
    <Observer id="21957" entityId="EJGHQRbrpUmmVGM5CU5InA" name="Concentration in container" path="inh_ref_iv_670mg_rapid|Organism|Pancreas|Plasma|Conjugase_liver|Concentration in container" unit="µmol/l" persistable="0" formulaId="21958" />
    <Observer id="21977" entityId="sRC_Q480UkGyiXnallyEqQ" name="Concentration in container" path="inh_ref_iv_670mg_rapid|Organism|Pancreas|Plasma|CYP2E1|Concentration in container" unit="µmol/l" persistable="0" formulaId="21978" />
    <Observer id="21997" entityId="Fn8gFULu30GG03qgZBmnig" name="Concentration in container" path="inh_ref_iv_670mg_rapid|Organism|Pancreas|Plasma|NAAA|Concentration in container" unit="µmol/l" persistable="0" formulaId="21998" />
    <Observer id="22017" entityId="K65_G80ELUC8OWuORupJdg" name="Concentration in container" path="inh_ref_iv_670mg_rapid|Organism|Pancreas|Plasma|BAAT|Concentration in container" unit="µmol/l" persistable="0" formulaId="22018" />
    <Observer id="22037" entityId="o7R_l-5CrE-XPWWfPIMulg" name="Concentration in container" path="inh_ref_iv_670mg_rapid|Organism|Pancreas|Plasma|GLYAT|Concentration in container" unit="µmol/l" persistable="0" formulaId="22038" />
    <Observer id="22044" entityId="iO64Byp4BEiolYvuPBLT_Q" name="Concentration in container" path="inh_ref_iv_670mg_rapid|Organism|Pancreas|Plasma|isoniazid|Concentration in container" unit="µmol/l" persistable="0" formulaId="22045" />
    <Observer id="22051" entityId="JR426AloikumxtfV7nwThA" name="Concentration in container" path="inh_ref_iv_670mg_rapid|Organism|Pancreas|Plasma|Acetylisoniazid|Concentration in container" unit="µmol/l" persistable="0" formulaId="22052" />
    <Observer id="22056" entityId="WlRG4Hzr1UaxrKiIAPgU5A" name="Fraction of dose-isoniazid" path="inh_ref_iv_670mg_rapid|Organism|Pancreas|Plasma|isoniazid-NAAA Metabolite|Fraction of dose-isoniazid" persistable="0" formulaId="22057" />
    <Observer id="22107" entityId="Z4GfpamTC06rm5THqKCTBw" name="Concentration in container" path="inh_ref_iv_670mg_rapid|Organism|Pancreas|BloodCells|NAT2|Concentration in container" unit="µmol/l" persistable="0" formulaId="22108" />
    <Observer id="22127" entityId="mRLlBZ1O0UuLGBdD7QPUEg" name="Concentration in container" path="inh_ref_iv_670mg_rapid|Organism|Pancreas|BloodCells|Amidase_liver|Concentration in container" unit="µmol/l" persistable="0" formulaId="22128" />
    <Observer id="22147" entityId="Zoa_kGEuKkOUc2uM1VEgIw" name="Concentration in container" path="inh_ref_iv_670mg_rapid|Organism|Pancreas|BloodCells|Conjugase_liver|Concentration in container" unit="µmol/l" persistable="0" formulaId="22148" />
    <Observer id="22167" entityId="BaAzbzFw-U2OeFn581UyDw" name="Concentration in container" path="inh_ref_iv_670mg_rapid|Organism|Pancreas|BloodCells|CYP2E1|Concentration in container" unit="µmol/l" persistable="0" formulaId="22168" />
    <Observer id="22187" entityId="_gTd0OzyfU6noR1tpeXWaQ" name="Concentration in container" path="inh_ref_iv_670mg_rapid|Organism|Pancreas|BloodCells|NAAA|Concentration in container" unit="µmol/l" persistable="0" formulaId="22188" />
    <Observer id="22207" entityId="MbvNZf6UWUSi8ii1KVKcrQ" name="Concentration in container" path="inh_ref_iv_670mg_rapid|Organism|Pancreas|BloodCells|BAAT|Concentration in container" unit="µmol/l" persistable="0" formulaId="22208" />
    <Observer id="22227" entityId="8ICqSEYhuEKszeidbve7CA" name="Concentration in container" path="inh_ref_iv_670mg_rapid|Organism|Pancreas|BloodCells|GLYAT|Concentration in container" unit="µmol/l" persistable="0" formulaId="22228" />
    <Observer id="22234" entityId="1iaIW5NEJ0KlO8TdWpLeUw" name="Concentration in container" path="inh_ref_iv_670mg_rapid|Organism|Pancreas|BloodCells|isoniazid|Concentration in container" unit="µmol/l" persistable="0" formulaId="22235" />
    <Observer id="22241" entityId="xI7tXrbFP0uAEzBcXHaA4Q" name="Concentration in container" path="inh_ref_iv_670mg_rapid|Organism|Pancreas|BloodCells|Acetylisoniazid|Concentration in container" unit="µmol/l" persistable="0" formulaId="22242" />
    <Observer id="22246" entityId="nphTYmh5J0qA1tRSawf4bQ" name="Fraction of dose-isoniazid" path="inh_ref_iv_670mg_rapid|Organism|Pancreas|BloodCells|isoniazid-NAAA Metabolite|Fraction of dose-isoniazid" persistable="0" formulaId="22247" />
    <Observer id="22297" entityId="9wVsBYMMfEe6dCJpGF1FMw" name="Concentration in container" path="inh_ref_iv_670mg_rapid|Organism|Pancreas|Interstitial|SLC22A6|Concentration in container" unit="µmol/l" persistable="0" formulaId="22298" />
    <Observer id="22315" entityId="VpvLi6oYcEyf0rkwLcFREQ" name="Concentration in container" path="inh_ref_iv_670mg_rapid|Organism|Pancreas|Interstitial|SLC16A10.influx|Concentration in container" unit="µmol/l" persistable="0" formulaId="22316" />
    <Observer id="22323" entityId="cTmkg7MpRE-3n5DnU4i5BQ" name="Concentration in container" path="inh_ref_iv_670mg_rapid|Organism|Pancreas|Interstitial|isoniazid|Concentration in container" unit="µmol/l" persistable="0" formulaId="22324" />
    <Observer id="22331" entityId="4CzzF4T5Jk-QWctNu2s__w" name="Concentration in container" path="inh_ref_iv_670mg_rapid|Organism|Pancreas|Interstitial|Acetylisoniazid|Concentration in container" unit="µmol/l" persistable="0" formulaId="22332" />
    <Observer id="22354" entityId="T-Fv9jsc8EeXUh-K6mcRzw" name="Concentration in container" path="inh_ref_iv_670mg_rapid|Organism|Pancreas|Intracellular|NAT2|Concentration in container" unit="µmol/l" persistable="0" formulaId="22355" />
    <Observer id="22372" entityId="Jjwc5rTzjkSK77m4Xl6SIw" name="Concentration in container" path="inh_ref_iv_670mg_rapid|Organism|Pancreas|Intracellular|Amidase_liver|Concentration in container" unit="µmol/l" persistable="0" formulaId="22373" />
    <Observer id="22390" entityId="Xx6Rz3X7uk-_PnTkAX_SWg" name="Concentration in container" path="inh_ref_iv_670mg_rapid|Organism|Pancreas|Intracellular|Conjugase_liver|Concentration in container" unit="µmol/l" persistable="0" formulaId="22391" />
    <Observer id="22408" entityId="BKEoeeyryUuE8ECZ59WqWw" name="Concentration in container" path="inh_ref_iv_670mg_rapid|Organism|Pancreas|Intracellular|CYP2E1|Concentration in container" unit="µmol/l" persistable="0" formulaId="22409" />
    <Observer id="22426" entityId="LkeAjGQxIECO9txc-FwRig" name="Concentration in container" path="inh_ref_iv_670mg_rapid|Organism|Pancreas|Intracellular|INHA_liver_transporter|Concentration in container" unit="µmol/l" persistable="0" formulaId="22427" />
    <Observer id="22444" entityId="h9BJ-oHGm0yygVHhwRHgEg" name="Concentration in container" path="inh_ref_iv_670mg_rapid|Organism|Pancreas|Intracellular|NAAA|Concentration in container" unit="µmol/l" persistable="0" formulaId="22445" />
    <Observer id="22462" entityId="-e3CRNHE8EabUzdjKSYn9g" name="Concentration in container" path="inh_ref_iv_670mg_rapid|Organism|Pancreas|Intracellular|BAAT|Concentration in container" unit="µmol/l" persistable="0" formulaId="22463" />
    <Observer id="22480" entityId="VLDpcuqLhEOVMqNa-r-iXQ" name="Concentration in container" path="inh_ref_iv_670mg_rapid|Organism|Pancreas|Intracellular|SLC16A10|Concentration in container" unit="µmol/l" persistable="0" formulaId="22481" />
    <Observer id="22498" entityId="0qd-RBqtLEO4ZgEiMUoWFg" name="Concentration in container" path="inh_ref_iv_670mg_rapid|Organism|Pancreas|Intracellular|GLYAT|Concentration in container" unit="µmol/l" persistable="0" formulaId="22499" />
    <Observer id="22516" entityId="fXk3RqePQUuibad2zRg_kQ" name="Concentration in container" path="inh_ref_iv_670mg_rapid|Organism|Pancreas|Intracellular|SLC16A10.apical.efflux|Concentration in container" unit="µmol/l" persistable="0" formulaId="22517" />
    <Observer id="22524" entityId="_0hPsLVoWE6mXcyXo0zcjw" name="Concentration in container" path="inh_ref_iv_670mg_rapid|Organism|Pancreas|Intracellular|isoniazid|Concentration in container" unit="µmol/l" persistable="0" formulaId="22525" />
    <Observer id="22532" entityId="Shk8j3L9L0GvsGDZfIffIw" name="Concentration in container" path="inh_ref_iv_670mg_rapid|Organism|Pancreas|Intracellular|Acetylisoniazid|Concentration in container" unit="µmol/l" persistable="0" formulaId="22533" />
    <Observer id="22537" entityId="aQAOIo9iu0-7-KSQJyQClQ" name="Fraction of dose-isoniazid" path="inh_ref_iv_670mg_rapid|Organism|Pancreas|Intracellular|isoniazid-NAAA Metabolite|Fraction of dose-isoniazid" persistable="0" formulaId="22538" />
    <Observer id="22566" entityId="FKvUtLHDN0S6RxupumlxXw" name="Interstitial Unbound" path="inh_ref_iv_670mg_rapid|Organism|Pancreas|isoniazid|Interstitial Unbound" unit="µmol/l" persistable="0" formulaId="22567" />
    <Observer id="22568" entityId="yU_d-MoZ5USx-OaUdHJogg" name="Intracellular Unbound" path="inh_ref_iv_670mg_rapid|Organism|Pancreas|isoniazid|Intracellular Unbound" unit="µmol/l" persistable="0" formulaId="22569" />
    <Observer id="22570" entityId="-a4-C4IV9keiYJy4IGhkNg" name="Tissue" path="inh_ref_iv_670mg_rapid|Organism|Pancreas|isoniazid|Tissue" unit="µmol/l" persistable="0" formulaId="22571" />
    <Observer id="22572" entityId="21coynfLVkeYgdhWnjIw_w" name="Interstitial Unbound" path="inh_ref_iv_670mg_rapid|Organism|Pancreas|Acetylisoniazid|Interstitial Unbound" unit="µmol/l" persistable="0" formulaId="22573" />
    <Observer id="22574" entityId="TokaKEQgfE6BxrVi-y78Xw" name="Intracellular Unbound" path="inh_ref_iv_670mg_rapid|Organism|Pancreas|Acetylisoniazid|Intracellular Unbound" unit="µmol/l" persistable="0" formulaId="22575" />
    <Observer id="22576" entityId="9RoahPJoqEqhNb85gdwLvg" name="Tissue" path="inh_ref_iv_670mg_rapid|Organism|Pancreas|Acetylisoniazid|Tissue" unit="µmol/l" persistable="0" formulaId="22577" />
    <Observer id="22610" entityId="tJiNBC1B_Eac9dBqjghM1A" name="Concentration in container" path="inh_ref_iv_670mg_rapid|Organism|PortalVein|Plasma|NAT2|Concentration in container" unit="µmol/l" persistable="0" formulaId="22611" />
    <Observer id="22630" entityId="27EDq7C7nE2FxNdRnzpbKw" name="Concentration in container" path="inh_ref_iv_670mg_rapid|Organism|PortalVein|Plasma|Amidase_liver|Concentration in container" unit="µmol/l" persistable="0" formulaId="22631" />
    <Observer id="22650" entityId="4TlhE7-3n0aUb-XFmyy9xw" name="Concentration in container" path="inh_ref_iv_670mg_rapid|Organism|PortalVein|Plasma|Conjugase_liver|Concentration in container" unit="µmol/l" persistable="0" formulaId="22651" />
    <Observer id="22670" entityId="2DHr0DMd3kOM2SgJPKLKVw" name="Concentration in container" path="inh_ref_iv_670mg_rapid|Organism|PortalVein|Plasma|CYP2E1|Concentration in container" unit="µmol/l" persistable="0" formulaId="22671" />
    <Observer id="22690" entityId="a3B-q7d_X02vaWI8Iu7s2A" name="Concentration in container" path="inh_ref_iv_670mg_rapid|Organism|PortalVein|Plasma|NAAA|Concentration in container" unit="µmol/l" persistable="0" formulaId="22691" />
    <Observer id="22710" entityId="Yso4HoiwwkeuVvsb1giU9Q" name="Concentration in container" path="inh_ref_iv_670mg_rapid|Organism|PortalVein|Plasma|BAAT|Concentration in container" unit="µmol/l" persistable="0" formulaId="22711" />
    <Observer id="22730" entityId="Qw6Rm-KZqUWvIHlNn-uYKg" name="Concentration in container" path="inh_ref_iv_670mg_rapid|Organism|PortalVein|Plasma|GLYAT|Concentration in container" unit="µmol/l" persistable="0" formulaId="22731" />
    <Observer id="22737" entityId="dQa4MIHSjUq7L52BkSyrDQ" name="Concentration in container" path="inh_ref_iv_670mg_rapid|Organism|PortalVein|Plasma|isoniazid|Concentration in container" unit="µmol/l" persistable="0" formulaId="22738" />
    <Observer id="22739" entityId="JRGJvvsBqUGsyHhwVaapoQ" name="Plasma Unbound" path="inh_ref_iv_670mg_rapid|Organism|PortalVein|Plasma|isoniazid|Plasma Unbound" unit="µmol/l" persistable="0" formulaId="22740" />
    <Observer id="22746" entityId="15uNjJaZUUWNuRKmeFLVlA" name="Concentration in container" path="inh_ref_iv_670mg_rapid|Organism|PortalVein|Plasma|Acetylisoniazid|Concentration in container" unit="µmol/l" persistable="0" formulaId="22747" />
    <Observer id="22748" entityId="bPHihx2qvUOV2CmrM_1zsg" name="Plasma Unbound" path="inh_ref_iv_670mg_rapid|Organism|PortalVein|Plasma|Acetylisoniazid|Plasma Unbound" unit="µmol/l" persistable="0" formulaId="22749" />
    <Observer id="22753" entityId="o4kEWrUe70ChT-V9tNWA1A" name="Fraction of dose-isoniazid" path="inh_ref_iv_670mg_rapid|Organism|PortalVein|Plasma|isoniazid-NAAA Metabolite|Fraction of dose-isoniazid" persistable="0" formulaId="22754" />
    <Observer id="22804" entityId="nTgaop3Z-UaAagYTso8kKQ" name="Concentration in container" path="inh_ref_iv_670mg_rapid|Organism|PortalVein|BloodCells|NAT2|Concentration in container" unit="µmol/l" persistable="0" formulaId="22805" />
    <Observer id="22824" entityId="LhVFoGjIf02rh6J7rjXMSw" name="Concentration in container" path="inh_ref_iv_670mg_rapid|Organism|PortalVein|BloodCells|Amidase_liver|Concentration in container" unit="µmol/l" persistable="0" formulaId="22825" />
    <Observer id="22844" entityId="Vs_gbutQv06I54XYip-mPg" name="Concentration in container" path="inh_ref_iv_670mg_rapid|Organism|PortalVein|BloodCells|Conjugase_liver|Concentration in container" unit="µmol/l" persistable="0" formulaId="22845" />
    <Observer id="22864" entityId="J_-X6COUeE65E8g6eoei3g" name="Concentration in container" path="inh_ref_iv_670mg_rapid|Organism|PortalVein|BloodCells|CYP2E1|Concentration in container" unit="µmol/l" persistable="0" formulaId="22865" />
    <Observer id="22884" entityId="l8eKP3ztGk2cZkKGkA2IDA" name="Concentration in container" path="inh_ref_iv_670mg_rapid|Organism|PortalVein|BloodCells|NAAA|Concentration in container" unit="µmol/l" persistable="0" formulaId="22885" />
    <Observer id="22904" entityId="tg-Rt_MflkydjhWm476HqQ" name="Concentration in container" path="inh_ref_iv_670mg_rapid|Organism|PortalVein|BloodCells|BAAT|Concentration in container" unit="µmol/l" persistable="0" formulaId="22905" />
    <Observer id="22924" entityId="ADlfwRY40k-n6jGITtt_Vg" name="Concentration in container" path="inh_ref_iv_670mg_rapid|Organism|PortalVein|BloodCells|GLYAT|Concentration in container" unit="µmol/l" persistable="0" formulaId="22925" />
    <Observer id="22931" entityId="FUKtUDy6H0uBoToDziGwjw" name="Concentration in container" path="inh_ref_iv_670mg_rapid|Organism|PortalVein|BloodCells|isoniazid|Concentration in container" unit="µmol/l" persistable="0" formulaId="22932" />
    <Observer id="22938" entityId="eEuLl_7FbES4NuUoPUxcIw" name="Concentration in container" path="inh_ref_iv_670mg_rapid|Organism|PortalVein|BloodCells|Acetylisoniazid|Concentration in container" unit="µmol/l" persistable="0" formulaId="22939" />
    <Observer id="22943" entityId="uvipIPv290iicvHJ_UuCOA" name="Fraction of dose-isoniazid" path="inh_ref_iv_670mg_rapid|Organism|PortalVein|BloodCells|isoniazid-NAAA Metabolite|Fraction of dose-isoniazid" persistable="0" formulaId="22944" />
    <Observer id="22972" entityId="KT2vxaQgAUadqDYmJsYDdg" name="Whole Blood" path="inh_ref_iv_670mg_rapid|Organism|PortalVein|isoniazid|Whole Blood" unit="µmol/l" persistable="0" formulaId="22973" />
    <Observer id="22974" entityId="tST4eSW4C0-Y03T6xbtjTA" name="Whole Blood" path="inh_ref_iv_670mg_rapid|Organism|PortalVein|Acetylisoniazid|Whole Blood" unit="µmol/l" persistable="0" formulaId="22975" />
    <Observer id="23040" entityId="sQg6CmzZeEanCHpAlwunnw" name="Concentration in container" path="inh_ref_iv_670mg_rapid|Organism|Skin|Plasma|NAT2|Concentration in container" unit="µmol/l" persistable="0" formulaId="23041" />
    <Observer id="23060" entityId="e6RFr-40fUGflyQNVdAY4g" name="Concentration in container" path="inh_ref_iv_670mg_rapid|Organism|Skin|Plasma|Amidase_liver|Concentration in container" unit="µmol/l" persistable="0" formulaId="23061" />
    <Observer id="23080" entityId="Qr-VaB0Uo0GgSPKJ6RWLjA" name="Concentration in container" path="inh_ref_iv_670mg_rapid|Organism|Skin|Plasma|Conjugase_liver|Concentration in container" unit="µmol/l" persistable="0" formulaId="23081" />
    <Observer id="23100" entityId="tI9Ts63Fc0m0pMliZGYkxg" name="Concentration in container" path="inh_ref_iv_670mg_rapid|Organism|Skin|Plasma|CYP2E1|Concentration in container" unit="µmol/l" persistable="0" formulaId="23101" />
    <Observer id="23120" entityId="D8d7i1XTbkiENT61gL0eyQ" name="Concentration in container" path="inh_ref_iv_670mg_rapid|Organism|Skin|Plasma|NAAA|Concentration in container" unit="µmol/l" persistable="0" formulaId="23121" />
    <Observer id="23140" entityId="b4L26KB0g0OB8D1z_twCgA" name="Concentration in container" path="inh_ref_iv_670mg_rapid|Organism|Skin|Plasma|BAAT|Concentration in container" unit="µmol/l" persistable="0" formulaId="23141" />
    <Observer id="23160" entityId="Jpx_wJHal064H-7U7fUSBg" name="Concentration in container" path="inh_ref_iv_670mg_rapid|Organism|Skin|Plasma|GLYAT|Concentration in container" unit="µmol/l" persistable="0" formulaId="23161" />
    <Observer id="23166" entityId="8wq1P53ilEKM1pIA49TX1A" name="Concentration in container" path="inh_ref_iv_670mg_rapid|Organism|Skin|Plasma|isoniazid|Concentration in container" unit="µmol/l" persistable="0" formulaId="23167" />
    <Observer id="23172" entityId="HDxFnVUia0Sg9d4FERXojw" name="Concentration in container" path="inh_ref_iv_670mg_rapid|Organism|Skin|Plasma|Acetylisoniazid|Concentration in container" unit="µmol/l" persistable="0" formulaId="23173" />
    <Observer id="23177" entityId="sducTVgmJES3SM6gdYmrvQ" name="Fraction of dose-isoniazid" path="inh_ref_iv_670mg_rapid|Organism|Skin|Plasma|isoniazid-NAAA Metabolite|Fraction of dose-isoniazid" persistable="0" formulaId="23178" />
    <Observer id="23228" entityId="89vTOvrA0U-3_R0g05kvCw" name="Concentration in container" path="inh_ref_iv_670mg_rapid|Organism|Skin|BloodCells|NAT2|Concentration in container" unit="µmol/l" persistable="0" formulaId="23229" />
    <Observer id="23248" entityId="2MSE9xhpAUqY-lI6CSorug" name="Concentration in container" path="inh_ref_iv_670mg_rapid|Organism|Skin|BloodCells|Amidase_liver|Concentration in container" unit="µmol/l" persistable="0" formulaId="23249" />
    <Observer id="23268" entityId="krsHFtAUs06Kr-I8vx3fcw" name="Concentration in container" path="inh_ref_iv_670mg_rapid|Organism|Skin|BloodCells|Conjugase_liver|Concentration in container" unit="µmol/l" persistable="0" formulaId="23269" />
    <Observer id="23288" entityId="d83Sgm6m7UKFM-NRnSATbQ" name="Concentration in container" path="inh_ref_iv_670mg_rapid|Organism|Skin|BloodCells|CYP2E1|Concentration in container" unit="µmol/l" persistable="0" formulaId="23289" />
    <Observer id="23308" entityId="99Opm_k47kWNSBZyFiIa7g" name="Concentration in container" path="inh_ref_iv_670mg_rapid|Organism|Skin|BloodCells|NAAA|Concentration in container" unit="µmol/l" persistable="0" formulaId="23309" />
    <Observer id="23328" entityId="sFqZp3vQiU60BbRGrPs9jg" name="Concentration in container" path="inh_ref_iv_670mg_rapid|Organism|Skin|BloodCells|BAAT|Concentration in container" unit="µmol/l" persistable="0" formulaId="23329" />
    <Observer id="23348" entityId="6Lcci8zYiEetBVR2DbQmzw" name="Concentration in container" path="inh_ref_iv_670mg_rapid|Organism|Skin|BloodCells|GLYAT|Concentration in container" unit="µmol/l" persistable="0" formulaId="23349" />
    <Observer id="23354" entityId="jlGxV7G880SM9iPthLjx2Q" name="Concentration in container" path="inh_ref_iv_670mg_rapid|Organism|Skin|BloodCells|isoniazid|Concentration in container" unit="µmol/l" persistable="0" formulaId="23355" />
    <Observer id="23360" entityId="rdXRDUNlwECb0faxOwHATA" name="Concentration in container" path="inh_ref_iv_670mg_rapid|Organism|Skin|BloodCells|Acetylisoniazid|Concentration in container" unit="µmol/l" persistable="0" formulaId="23361" />
    <Observer id="23365" entityId="-AuP-pmWXkCQKwFSccOTJA" name="Fraction of dose-isoniazid" path="inh_ref_iv_670mg_rapid|Organism|Skin|BloodCells|isoniazid-NAAA Metabolite|Fraction of dose-isoniazid" persistable="0" formulaId="23366" />
    <Observer id="23416" entityId="j7fq7kdwF0yXlrCd3nlT2w" name="Concentration in container" path="inh_ref_iv_670mg_rapid|Organism|Skin|Interstitial|SLC22A6|Concentration in container" unit="µmol/l" persistable="0" formulaId="23417" />
    <Observer id="23434" entityId="1Chx1fJXEEmDQe5RyoZ_xg" name="Concentration in container" path="inh_ref_iv_670mg_rapid|Organism|Skin|Interstitial|SLC16A10.influx|Concentration in container" unit="µmol/l" persistable="0" formulaId="23435" />
    <Observer id="23442" entityId="IBO9iQkoq0qU8Bw2HASnDA" name="Concentration in container" path="inh_ref_iv_670mg_rapid|Organism|Skin|Interstitial|isoniazid|Concentration in container" unit="µmol/l" persistable="0" formulaId="23443" />
    <Observer id="23450" entityId="WgsUGpJLsUqNChVGSBr8gg" name="Concentration in container" path="inh_ref_iv_670mg_rapid|Organism|Skin|Interstitial|Acetylisoniazid|Concentration in container" unit="µmol/l" persistable="0" formulaId="23451" />
    <Observer id="23473" entityId="Wj1D_4xfPkeJTcdzyaG5zg" name="Concentration in container" path="inh_ref_iv_670mg_rapid|Organism|Skin|Intracellular|NAT2|Concentration in container" unit="µmol/l" persistable="0" formulaId="23474" />
    <Observer id="23491" entityId="Kuhs1Dr-dUiW9ls3rir4lw" name="Concentration in container" path="inh_ref_iv_670mg_rapid|Organism|Skin|Intracellular|Amidase_liver|Concentration in container" unit="µmol/l" persistable="0" formulaId="23492" />
    <Observer id="23509" entityId="u_UKuUUt8EKiFylF0LUJzQ" name="Concentration in container" path="inh_ref_iv_670mg_rapid|Organism|Skin|Intracellular|Conjugase_liver|Concentration in container" unit="µmol/l" persistable="0" formulaId="23510" />
    <Observer id="23527" entityId="04VO4L1VUEGToYWcNeJsOw" name="Concentration in container" path="inh_ref_iv_670mg_rapid|Organism|Skin|Intracellular|CYP2E1|Concentration in container" unit="µmol/l" persistable="0" formulaId="23528" />
    <Observer id="23545" entityId="8KqZ4VJTLkaJMe95zKS5TA" name="Concentration in container" path="inh_ref_iv_670mg_rapid|Organism|Skin|Intracellular|INHA_liver_transporter|Concentration in container" unit="µmol/l" persistable="0" formulaId="23546" />
    <Observer id="23563" entityId="BWlWsoXGGEqpmQzmapuieQ" name="Concentration in container" path="inh_ref_iv_670mg_rapid|Organism|Skin|Intracellular|NAAA|Concentration in container" unit="µmol/l" persistable="0" formulaId="23564" />
    <Observer id="23581" entityId="HWjsyw8cGkehSUbFXuqYBA" name="Concentration in container" path="inh_ref_iv_670mg_rapid|Organism|Skin|Intracellular|BAAT|Concentration in container" unit="µmol/l" persistable="0" formulaId="23582" />
    <Observer id="23599" entityId="L1awsXxOmUGN2VskIrAqqQ" name="Concentration in container" path="inh_ref_iv_670mg_rapid|Organism|Skin|Intracellular|SLC16A10|Concentration in container" unit="µmol/l" persistable="0" formulaId="23600" />
    <Observer id="23617" entityId="va5nuBCCUU-rUW-FQG6Uew" name="Concentration in container" path="inh_ref_iv_670mg_rapid|Organism|Skin|Intracellular|GLYAT|Concentration in container" unit="µmol/l" persistable="0" formulaId="23618" />
    <Observer id="23635" entityId="IhSNVoF24Uef4Ihd-hT28Q" name="Concentration in container" path="inh_ref_iv_670mg_rapid|Organism|Skin|Intracellular|SLC16A10.apical.efflux|Concentration in container" unit="µmol/l" persistable="0" formulaId="23636" />
    <Observer id="23643" entityId="d1RWdu9RFEiX36rApx3gwQ" name="Concentration in container" path="inh_ref_iv_670mg_rapid|Organism|Skin|Intracellular|isoniazid|Concentration in container" unit="µmol/l" persistable="0" formulaId="23644" />
    <Observer id="23651" entityId="7b5HA9KGcEKsM58Yw_Q2wA" name="Concentration in container" path="inh_ref_iv_670mg_rapid|Organism|Skin|Intracellular|Acetylisoniazid|Concentration in container" unit="µmol/l" persistable="0" formulaId="23652" />
    <Observer id="23656" entityId="pCNdslPkpEmM1iGgp9YXtg" name="Fraction of dose-isoniazid" path="inh_ref_iv_670mg_rapid|Organism|Skin|Intracellular|isoniazid-NAAA Metabolite|Fraction of dose-isoniazid" persistable="0" formulaId="23657" />
    <Observer id="23685" entityId="sWRtXQO5SUWruEPVHTFd6Q" name="Interstitial Unbound" path="inh_ref_iv_670mg_rapid|Organism|Skin|isoniazid|Interstitial Unbound" unit="µmol/l" persistable="0" formulaId="23686" />
    <Observer id="23687" entityId="KsiBQ-dUv0CphoYkLDUX1g" name="Intracellular Unbound" path="inh_ref_iv_670mg_rapid|Organism|Skin|isoniazid|Intracellular Unbound" unit="µmol/l" persistable="0" formulaId="23688" />
    <Observer id="23689" entityId="_opB8MvXDkaM53AkJAvNWg" name="Tissue" path="inh_ref_iv_670mg_rapid|Organism|Skin|isoniazid|Tissue" unit="µmol/l" persistable="0" formulaId="23690" />
    <Observer id="23691" entityId="DYZ_skoeRUm-9goIyBnAtQ" name="Interstitial Unbound" path="inh_ref_iv_670mg_rapid|Organism|Skin|Acetylisoniazid|Interstitial Unbound" unit="µmol/l" persistable="0" formulaId="23692" />
    <Observer id="23693" entityId="mYDZ_u6yjEa8r0uFedi8FQ" name="Intracellular Unbound" path="inh_ref_iv_670mg_rapid|Organism|Skin|Acetylisoniazid|Intracellular Unbound" unit="µmol/l" persistable="0" formulaId="23694" />
    <Observer id="23695" entityId="5RP-Bso5TECXpTsCvJoHzQ" name="Tissue" path="inh_ref_iv_670mg_rapid|Organism|Skin|Acetylisoniazid|Tissue" unit="µmol/l" persistable="0" formulaId="23696" />
    <Observer id="23760" entityId="NCqSOvv_NkqyG72V1dfyoQ" name="Concentration in container" path="inh_ref_iv_670mg_rapid|Organism|Spleen|Plasma|NAT2|Concentration in container" unit="µmol/l" persistable="0" formulaId="23761" />
    <Observer id="23780" entityId="Ys67WbQ6pEGFFvhWFWWAVw" name="Concentration in container" path="inh_ref_iv_670mg_rapid|Organism|Spleen|Plasma|Amidase_liver|Concentration in container" unit="µmol/l" persistable="0" formulaId="23781" />
    <Observer id="23800" entityId="3uxf_isgXUK5sjlZsP5Amw" name="Concentration in container" path="inh_ref_iv_670mg_rapid|Organism|Spleen|Plasma|Conjugase_liver|Concentration in container" unit="µmol/l" persistable="0" formulaId="23801" />
    <Observer id="23820" entityId="2iToU2yLu0q-I7IDa8ivog" name="Concentration in container" path="inh_ref_iv_670mg_rapid|Organism|Spleen|Plasma|CYP2E1|Concentration in container" unit="µmol/l" persistable="0" formulaId="23821" />
    <Observer id="23840" entityId="OfufsD1by0q1FM-RSZ-VvA" name="Concentration in container" path="inh_ref_iv_670mg_rapid|Organism|Spleen|Plasma|NAAA|Concentration in container" unit="µmol/l" persistable="0" formulaId="23841" />
    <Observer id="23860" entityId="lYF80VITEkSkRdje_Y4Imw" name="Concentration in container" path="inh_ref_iv_670mg_rapid|Organism|Spleen|Plasma|BAAT|Concentration in container" unit="µmol/l" persistable="0" formulaId="23861" />
    <Observer id="23880" entityId="yOWmeEeVPUKI-f0wSZLGWA" name="Concentration in container" path="inh_ref_iv_670mg_rapid|Organism|Spleen|Plasma|GLYAT|Concentration in container" unit="µmol/l" persistable="0" formulaId="23881" />
    <Observer id="23887" entityId="W0POl2N7OEyj2UxWI95MFQ" name="Concentration in container" path="inh_ref_iv_670mg_rapid|Organism|Spleen|Plasma|isoniazid|Concentration in container" unit="µmol/l" persistable="0" formulaId="23888" />
    <Observer id="23894" entityId="aoD0EnsbcEeX84ay-bGE0w" name="Concentration in container" path="inh_ref_iv_670mg_rapid|Organism|Spleen|Plasma|Acetylisoniazid|Concentration in container" unit="µmol/l" persistable="0" formulaId="23895" />
    <Observer id="23899" entityId="s7X9_1OIQU-0TvyitDP-kg" name="Fraction of dose-isoniazid" path="inh_ref_iv_670mg_rapid|Organism|Spleen|Plasma|isoniazid-NAAA Metabolite|Fraction of dose-isoniazid" persistable="0" formulaId="23900" />
    <Observer id="23950" entityId="hSqDoqmFcE6D1xwseNEJrw" name="Concentration in container" path="inh_ref_iv_670mg_rapid|Organism|Spleen|BloodCells|NAT2|Concentration in container" unit="µmol/l" persistable="0" formulaId="23951" />
    <Observer id="23970" entityId="nFv8nD34TUG16QMAnZTKvA" name="Concentration in container" path="inh_ref_iv_670mg_rapid|Organism|Spleen|BloodCells|Amidase_liver|Concentration in container" unit="µmol/l" persistable="0" formulaId="23971" />
    <Observer id="23990" entityId="iXkCBNwy_0e_o6PnFUevRA" name="Concentration in container" path="inh_ref_iv_670mg_rapid|Organism|Spleen|BloodCells|Conjugase_liver|Concentration in container" unit="µmol/l" persistable="0" formulaId="23991" />
    <Observer id="24010" entityId="4dGMbifw7kODBQu4FFeefw" name="Concentration in container" path="inh_ref_iv_670mg_rapid|Organism|Spleen|BloodCells|CYP2E1|Concentration in container" unit="µmol/l" persistable="0" formulaId="24011" />
    <Observer id="24030" entityId="x6AMj1EiiUWFGATNxAjQ7w" name="Concentration in container" path="inh_ref_iv_670mg_rapid|Organism|Spleen|BloodCells|NAAA|Concentration in container" unit="µmol/l" persistable="0" formulaId="24031" />
    <Observer id="24050" entityId="UiMSzLHdvUGoyiCmtLfODg" name="Concentration in container" path="inh_ref_iv_670mg_rapid|Organism|Spleen|BloodCells|BAAT|Concentration in container" unit="µmol/l" persistable="0" formulaId="24051" />
    <Observer id="24070" entityId="HV2nxygV6kq0ECSy-FZuFg" name="Concentration in container" path="inh_ref_iv_670mg_rapid|Organism|Spleen|BloodCells|GLYAT|Concentration in container" unit="µmol/l" persistable="0" formulaId="24071" />
    <Observer id="24077" entityId="DDvgC3PuFky_gtsxY7SdCA" name="Concentration in container" path="inh_ref_iv_670mg_rapid|Organism|Spleen|BloodCells|isoniazid|Concentration in container" unit="µmol/l" persistable="0" formulaId="24078" />
    <Observer id="24084" entityId="HI6Q-28iIEWzV0nYsWrWOQ" name="Concentration in container" path="inh_ref_iv_670mg_rapid|Organism|Spleen|BloodCells|Acetylisoniazid|Concentration in container" unit="µmol/l" persistable="0" formulaId="24085" />
    <Observer id="24089" entityId="K1EN5ZUZi0iNTO28RczD_g" name="Fraction of dose-isoniazid" path="inh_ref_iv_670mg_rapid|Organism|Spleen|BloodCells|isoniazid-NAAA Metabolite|Fraction of dose-isoniazid" persistable="0" formulaId="24090" />
    <Observer id="24140" entityId="f50QNs06Lkeq6VOorWQvzg" name="Concentration in container" path="inh_ref_iv_670mg_rapid|Organism|Spleen|Interstitial|SLC22A6|Concentration in container" unit="µmol/l" persistable="0" formulaId="24141" />
    <Observer id="24158" entityId="2NYH0GkGPEma0bNprI8_WA" name="Concentration in container" path="inh_ref_iv_670mg_rapid|Organism|Spleen|Interstitial|SLC16A10.influx|Concentration in container" unit="µmol/l" persistable="0" formulaId="24159" />
    <Observer id="24166" entityId="soTwxx2cEEaUv-TojuBKLQ" name="Concentration in container" path="inh_ref_iv_670mg_rapid|Organism|Spleen|Interstitial|isoniazid|Concentration in container" unit="µmol/l" persistable="0" formulaId="24167" />
    <Observer id="24174" entityId="0QoVS74kskiBBOayGkNkCg" name="Concentration in container" path="inh_ref_iv_670mg_rapid|Organism|Spleen|Interstitial|Acetylisoniazid|Concentration in container" unit="µmol/l" persistable="0" formulaId="24175" />
    <Observer id="24197" entityId="U6nKdkfCrkCdAaEl-CtwHg" name="Concentration in container" path="inh_ref_iv_670mg_rapid|Organism|Spleen|Intracellular|NAT2|Concentration in container" unit="µmol/l" persistable="0" formulaId="24198" />
    <Observer id="24215" entityId="lLFBRadzmEuFSy8LBfAH2A" name="Concentration in container" path="inh_ref_iv_670mg_rapid|Organism|Spleen|Intracellular|Amidase_liver|Concentration in container" unit="µmol/l" persistable="0" formulaId="24216" />
    <Observer id="24233" entityId="WrvWteZlfEGqKXxYQHmEkg" name="Concentration in container" path="inh_ref_iv_670mg_rapid|Organism|Spleen|Intracellular|Conjugase_liver|Concentration in container" unit="µmol/l" persistable="0" formulaId="24234" />
    <Observer id="24251" entityId="CwSN4J_cb0GD9MQoyofyvw" name="Concentration in container" path="inh_ref_iv_670mg_rapid|Organism|Spleen|Intracellular|CYP2E1|Concentration in container" unit="µmol/l" persistable="0" formulaId="24252" />
    <Observer id="24269" entityId="tiNstmJkhEa19zHwxbr7cg" name="Concentration in container" path="inh_ref_iv_670mg_rapid|Organism|Spleen|Intracellular|INHA_liver_transporter|Concentration in container" unit="µmol/l" persistable="0" formulaId="24270" />
    <Observer id="24287" entityId="bD8r9RB8GkGzEYE6ke4YiA" name="Concentration in container" path="inh_ref_iv_670mg_rapid|Organism|Spleen|Intracellular|NAAA|Concentration in container" unit="µmol/l" persistable="0" formulaId="24288" />
    <Observer id="24305" entityId="MYCydJubAUGge_qHAdDnuA" name="Concentration in container" path="inh_ref_iv_670mg_rapid|Organism|Spleen|Intracellular|BAAT|Concentration in container" unit="µmol/l" persistable="0" formulaId="24306" />
    <Observer id="24323" entityId="NlfVtacUJkKYbNCvfJGObA" name="Concentration in container" path="inh_ref_iv_670mg_rapid|Organism|Spleen|Intracellular|SLC16A10|Concentration in container" unit="µmol/l" persistable="0" formulaId="24324" />
    <Observer id="24341" entityId="fyOY-Cstgk2aenoFUIDnGA" name="Concentration in container" path="inh_ref_iv_670mg_rapid|Organism|Spleen|Intracellular|GLYAT|Concentration in container" unit="µmol/l" persistable="0" formulaId="24342" />
    <Observer id="24359" entityId="dIbTyHnQy0yXwjiAg0rqIw" name="Concentration in container" path="inh_ref_iv_670mg_rapid|Organism|Spleen|Intracellular|SLC16A10.apical.efflux|Concentration in container" unit="µmol/l" persistable="0" formulaId="24360" />
    <Observer id="24367" entityId="WVTB8ZD-p0u2aUDNBTTbSw" name="Concentration in container" path="inh_ref_iv_670mg_rapid|Organism|Spleen|Intracellular|isoniazid|Concentration in container" unit="µmol/l" persistable="0" formulaId="24368" />
    <Observer id="24375" entityId="KOeNCMvb-0S3YW1CKcUw_g" name="Concentration in container" path="inh_ref_iv_670mg_rapid|Organism|Spleen|Intracellular|Acetylisoniazid|Concentration in container" unit="µmol/l" persistable="0" formulaId="24376" />
    <Observer id="24380" entityId="nxJ39alrpEGLrqrfjq2Dcw" name="Fraction of dose-isoniazid" path="inh_ref_iv_670mg_rapid|Organism|Spleen|Intracellular|isoniazid-NAAA Metabolite|Fraction of dose-isoniazid" persistable="0" formulaId="24381" />
    <Observer id="24409" entityId="83LMogwrokCl-58qN9ulog" name="Interstitial Unbound" path="inh_ref_iv_670mg_rapid|Organism|Spleen|isoniazid|Interstitial Unbound" unit="µmol/l" persistable="0" formulaId="24410" />
    <Observer id="24411" entityId="RryJJWeN20eS1Hy6D5YBZg" name="Intracellular Unbound" path="inh_ref_iv_670mg_rapid|Organism|Spleen|isoniazid|Intracellular Unbound" unit="µmol/l" persistable="0" formulaId="24412" />
    <Observer id="24413" entityId="vd9wK1nN_02x7vPL1VNk6Q" name="Tissue" path="inh_ref_iv_670mg_rapid|Organism|Spleen|isoniazid|Tissue" unit="µmol/l" persistable="0" formulaId="24414" />
    <Observer id="24415" entityId="oAOABxdp0Ei7HZBX8Ipe5g" name="Interstitial Unbound" path="inh_ref_iv_670mg_rapid|Organism|Spleen|Acetylisoniazid|Interstitial Unbound" unit="µmol/l" persistable="0" formulaId="24416" />
    <Observer id="24417" entityId="2wy4eh7cUEWbK1Onn4idew" name="Intracellular Unbound" path="inh_ref_iv_670mg_rapid|Organism|Spleen|Acetylisoniazid|Intracellular Unbound" unit="µmol/l" persistable="0" formulaId="24418" />
    <Observer id="24419" entityId="bH70nWyIxU69qHCnXoF-bQ" name="Tissue" path="inh_ref_iv_670mg_rapid|Organism|Spleen|Acetylisoniazid|Tissue" unit="µmol/l" persistable="0" formulaId="24420" />
    <Observer id="24433" entityId="MmVN5U_mA0Cu3WWHzd2M-w" name="Concentration in container" path="inh_ref_iv_670mg_rapid|Organism|Saliva|Saliva|isoniazid|Concentration in container" unit="µmol/l" persistable="0" formulaId="24434" />
    <Observer id="24438" entityId="N5I7Eg5f5kyktIQa7aswAg" name="Concentration in container" path="inh_ref_iv_670mg_rapid|Organism|Saliva|Saliva|Acetylisoniazid|Concentration in container" unit="µmol/l" persistable="0" formulaId="24439" />
    <Observer id="24445" entityId="Ue9x0h8qKUqQHpu9WNhP-g" name="Concentration in container" path="inh_ref_iv_670mg_rapid|Organism|Saliva|SalivaGland|isoniazid|Concentration in container" unit="µmol/l" persistable="0" formulaId="24446" />
    <Observer id="24450" entityId="E5wve-Ny-ka_3gqwBPuiTw" name="Concentration in container" path="inh_ref_iv_670mg_rapid|Organism|Saliva|SalivaGland|Acetylisoniazid|Concentration in container" unit="µmol/l" persistable="0" formulaId="24451" />
    <Observer id="33550" entityId="P9M9GKSEZEezchj9NXvWCQ" name="Concentration in container" path="inh_ref_iv_670mg_rapid|Applications|Boxenbaum1974rapid|Application_1|isoniazid|Concentration in container" unit="µmol/l" persistable="0" formulaId="33551" />
  </ObserverList>
  <EventList>
    <Event conditionFormulaId="33534" id="33532" entityId="dwTomTSmkE-roLABBB2EAg" oneTime="1">
      <AssignmentList>
        <Assignment objectId="33531" newFormulaId="33536" useAsValue="0" />
      </AssignmentList>
    </Event>
    <Event conditionFormulaId="33538" id="33537" entityId="3Z0VKbEO9EOlKE1013hCew" oneTime="1">
      <AssignmentList>
        <Assignment objectId="33531" newFormulaId="33539" useAsValue="0" />
      </AssignmentList>
    </Event>
  </EventList>
  <FormulaList>
    <ExplicitFormula id="5">
      <Equation>K_uptake-K_rec&gt;=0 ? K_uptake-K_rec : 0</Equation>
      <ReferenceList>
        <R alias="K_uptake" id="3" />
        <R alias="K_rec" id="4" />
      </ReferenceList>
    </ExplicitFormula>
    <ExplicitFormula id="38">
      <Equation>V_pls_art+V_pls_bon+V_pls_brn+V_pls_cae+V_pls_colasc+V_pls_coldesc+V_pls_colsigm+V_pls_coltrans+V_pls_duo+V_pls_fat+V_pls_tes+V_pls_hrt+V_pls_kid+V_pls_lin+V_pls_lil+V_pls_lje+V_pls_lng+V_pls_mus+V_pls_pan+V_pls_prc+V_pls_prp+V_pls_pve+V_pls_rect+V_pls_skn+V_pls_sin+V_pls_spl+V_pls_sto+V_pls_uil+V_pls_uje+V_pls_ven</Equation>
      <ReferenceList>
        <R alias="V_pls_art" id="8" />
        <R alias="V_pls_bon" id="9" />
        <R alias="V_pls_brn" id="10" />
        <R alias="V_pls_fat" id="11" />
        <R alias="V_pls_tes" id="12" />
        <R alias="V_pls_hrt" id="13" />
        <R alias="V_pls_kid" id="14" />
        <R alias="V_pls_lin" id="15" />
        <R alias="V_pls_lng" id="16" />
        <R alias="V_pls_mus" id="17" />
        <R alias="V_pls_pan" id="18" />
        <R alias="V_pls_pve" id="19" />
        <R alias="V_pls_skn" id="20" />
        <R alias="V_pls_sin" id="21" />
        <R alias="V_pls_spl" id="22" />
        <R alias="V_pls_sto" id="23" />
        <R alias="V_pls_ven" id="24" />
        <R alias="V_pls_duo" id="25" />
        <R alias="V_pls_uje" id="26" />
        <R alias="V_pls_lje" id="27" />
        <R alias="V_pls_uil" id="28" />
        <R alias="V_pls_lil" id="29" />
        <R alias="V_pls_cae" id="30" />
        <R alias="V_pls_colasc" id="31" />
        <R alias="V_pls_coltrans" id="32" />
        <R alias="V_pls_coldesc" id="33" />
        <R alias="V_pls_colsigm" id="34" />
        <R alias="V_pls_rect" id="35" />
        <R alias="V_pls_prp" id="36" />
        <R alias="V_pls_prc" id="37" />
      </ReferenceList>
    </ExplicitFormula>
    <ExplicitFormula id="58">
      <Equation>M_art + M_sto + M_sin + M_lin + M_pan + M_spl + M_liv + M_lng + M_mus + M_fat + M_skn + M_kid + M_brn + M_hrt + M_bon + M_tes + M_pve + M_ven</Equation>
      <ReferenceList>
        <R alias="M_art" id="40" />
        <R alias="M_bon" id="41" />
        <R alias="M_brn" id="42" />
        <R alias="M_fat" id="43" />
        <R alias="M_tes" id="44" />
        <R alias="M_hrt" id="45" />
        <R alias="M_kid" id="46" />
        <R alias="M_lin" id="47" />
        <R alias="M_liv" id="48" />
        <R alias="M_lng" id="49" />
        <R alias="M_mus" id="50" />
        <R alias="M_pan" id="51" />
        <R alias="M_pve" id="52" />
        <R alias="M_skn" id="53" />
        <R alias="M_sin" id="54" />
        <R alias="M_spl" id="55" />
        <R alias="M_sto" id="56" />
        <R alias="M_ven" id="57" />
      </ReferenceList>
    </ExplicitFormula>
    <ExplicitFormula id="62">
      <Equation>Age* 365.25/7 + GA</Equation>
      <ReferenceList>
        <R alias="Age" id="60" />
        <R alias="GA" id="61" />
      </ReferenceList>
    </ExplicitFormula>
    <ExplicitFormula id="65">
      <Equation>Height&gt;0 ? BW / (Height)^2 : 0</Equation>
      <ReferenceList>
        <R alias="Height" id="64" />
        <R alias="BW" id="39" />
      </ReferenceList>
    </ExplicitFormula>
    <ExplicitFormula id="101">
      <Equation>0.47</Equation>
    </ExplicitFormula>
    <ExplicitFormula id="103">
      <Equation>73</Equation>
    </ExplicitFormula>
    <ExplicitFormula id="105">
      <Equation>17.6</Equation>
    </ExplicitFormula>
    <ExplicitFormula id="117">
      <Equation>fQ_art*C_bc_art+fQ_bon*C_bc_bon+fQ_fat*C_bc_fat+fQ_mus*C_bc_mus+fQ_skn*C_bc_skn</Equation>
      <ReferenceList>
        <R alias="C_bc_art" id="107" />
        <R alias="C_bc_bon" id="108" />
        <R alias="C_bc_fat" id="109" />
        <R alias="C_bc_mus" id="110" />
        <R alias="C_bc_skn" id="111" />
        <R alias="fQ_art" id="112" />
        <R alias="fQ_bon" id="113" />
        <R alias="fQ_fat" id="114" />
        <R alias="fQ_mus" id="115" />
        <R alias="fQ_skn" id="116" />
      </ReferenceList>
    </ExplicitFormula>
    <ExplicitFormula id="124">
      <Equation>fQ_art*C_pls_art+fQ_bon*C_pls_bon+fQ_fat*C_pls_fat+fQ_mus*C_pls_mus+fQ_skn*C_pls_skn</Equation>
      <ReferenceList>
        <R alias="C_pls_art" id="119" />
        <R alias="C_pls_bon" id="120" />
        <R alias="C_pls_fat" id="121" />
        <R alias="C_pls_mus" id="122" />
        <R alias="C_pls_skn" id="123" />
        <R alias="fQ_art" id="112" />
        <R alias="fQ_bon" id="113" />
        <R alias="fQ_fat" id="114" />
        <R alias="fQ_mus" id="115" />
        <R alias="fQ_skn" id="116" />
      </ReferenceList>
    </ExplicitFormula>
    <ExplicitFormula id="127">
      <Equation>(fQ_art*C_pls_art+fQ_bon*C_pls_bon+fQ_fat*C_pls_fat+fQ_mus*C_pls_mus+fQ_skn*C_pls_skn)*fu</Equation>
      <ReferenceList>
        <R alias="C_pls_art" id="119" />
        <R alias="C_pls_bon" id="120" />
        <R alias="C_pls_fat" id="121" />
        <R alias="C_pls_mus" id="122" />
        <R alias="C_pls_skn" id="123" />
        <R alias="fu" id="126" />
        <R alias="fQ_art" id="112" />
        <R alias="fQ_bon" id="113" />
        <R alias="fQ_fat" id="114" />
        <R alias="fQ_mus" id="115" />
        <R alias="fQ_skn" id="116" />
      </ReferenceList>
    </ExplicitFormula>
    <ExplicitFormula id="129">
      <Equation>(1-HCT)*(fQ_art*C_pls_art+fQ_bon*C_pls_bon+fQ_fat*C_pls_fat+fQ_mus*C_pls_mus+fQ_skn*C_pls_skn) + HCT*(fQ_art*C_bc_art+fQ_bon*C_bc_bon+fQ_fat*C_bc_fat+fQ_mus*C_bc_mus+fQ_skn*C_bc_skn)</Equation>
      <ReferenceList>
        <R alias="C_bc_art" id="107" />
        <R alias="C_bc_bon" id="108" />
        <R alias="C_bc_fat" id="109" />
        <R alias="C_bc_mus" id="110" />
        <R alias="C_bc_skn" id="111" />
        <R alias="C_pls_art" id="119" />
        <R alias="C_pls_bon" id="120" />
        <R alias="C_pls_fat" id="121" />
        <R alias="C_pls_mus" id="122" />
        <R alias="C_pls_skn" id="123" />
        <R alias="fQ_art" id="112" />
        <R alias="fQ_bon" id="113" />
        <R alias="fQ_fat" id="114" />
        <R alias="fQ_mus" id="115" />
        <R alias="fQ_skn" id="116" />
        <R alias="HCT" id="100" />
      </ReferenceList>
    </ExplicitFormula>
    <ExplicitFormula id="136">
      <Equation>fQ_art*C_bc_art+fQ_bon*C_bc_bon+fQ_fat*C_bc_fat+fQ_mus*C_bc_mus+fQ_skn*C_bc_skn</Equation>
      <ReferenceList>
        <R alias="C_bc_art" id="131" />
        <R alias="C_bc_bon" id="132" />
        <R alias="C_bc_fat" id="133" />
        <R alias="C_bc_mus" id="134" />
        <R alias="C_bc_skn" id="135" />
        <R alias="fQ_art" id="112" />
        <R alias="fQ_bon" id="113" />
        <R alias="fQ_fat" id="114" />
        <R alias="fQ_mus" id="115" />
        <R alias="fQ_skn" id="116" />
      </ReferenceList>
    </ExplicitFormula>
    <ExplicitFormula id="143">
      <Equation>fQ_art*C_pls_art+fQ_bon*C_pls_bon+fQ_fat*C_pls_fat+fQ_mus*C_pls_mus+fQ_skn*C_pls_skn</Equation>
      <ReferenceList>
        <R alias="C_pls_art" id="138" />
        <R alias="C_pls_bon" id="139" />
        <R alias="C_pls_fat" id="140" />
        <R alias="C_pls_mus" id="141" />
        <R alias="C_pls_skn" id="142" />
        <R alias="fQ_art" id="112" />
        <R alias="fQ_bon" id="113" />
        <R alias="fQ_fat" id="114" />
        <R alias="fQ_mus" id="115" />
        <R alias="fQ_skn" id="116" />
      </ReferenceList>
    </ExplicitFormula>
    <ExplicitFormula id="146">
      <Equation>(fQ_art*C_pls_art+fQ_bon*C_pls_bon+fQ_fat*C_pls_fat+fQ_mus*C_pls_mus+fQ_skn*C_pls_skn)*fu</Equation>
      <ReferenceList>
        <R alias="C_pls_art" id="138" />
        <R alias="C_pls_bon" id="139" />
        <R alias="C_pls_fat" id="140" />
        <R alias="C_pls_mus" id="141" />
        <R alias="C_pls_skn" id="142" />
        <R alias="fu" id="145" />
        <R alias="fQ_art" id="112" />
        <R alias="fQ_bon" id="113" />
        <R alias="fQ_fat" id="114" />
        <R alias="fQ_mus" id="115" />
        <R alias="fQ_skn" id="116" />
      </ReferenceList>
    </ExplicitFormula>
    <ExplicitFormula id="148">
      <Equation>(1-HCT)*(fQ_art*C_pls_art+fQ_bon*C_pls_bon+fQ_fat*C_pls_fat+fQ_mus*C_pls_mus+fQ_skn*C_pls_skn) + HCT*(fQ_art*C_bc_art+fQ_bon*C_bc_bon+fQ_fat*C_bc_fat+fQ_mus*C_bc_mus+fQ_skn*C_bc_skn)</Equation>
      <ReferenceList>
        <R alias="C_bc_art" id="131" />
        <R alias="C_bc_bon" id="132" />
        <R alias="C_bc_fat" id="133" />
        <R alias="C_bc_mus" id="134" />
        <R alias="C_bc_skn" id="135" />
        <R alias="C_pls_art" id="138" />
        <R alias="C_pls_bon" id="139" />
        <R alias="C_pls_fat" id="140" />
        <R alias="C_pls_mus" id="141" />
        <R alias="C_pls_skn" id="142" />
        <R alias="fQ_art" id="112" />
        <R alias="fQ_bon" id="113" />
        <R alias="fQ_fat" id="114" />
        <R alias="fQ_mus" id="115" />
        <R alias="fQ_skn" id="116" />
        <R alias="HCT" id="100" />
      </ReferenceList>
    </ExplicitFormula>
    <ExplicitFormula id="151">
      <Equation>Volume * Density</Equation>
      <ReferenceList>
        <R alias="Density" id="149" />
        <R alias="Volume" id="150" />
      </ReferenceList>
    </ExplicitFormula>
    <ExplicitFormula id="154">
      <Equation>1.00807128399898</Equation>
    </ExplicitFormula>
    <ExplicitFormula id="156">
      <Equation>Volume</Equation>
      <ReferenceList>
        <R alias="Volume" id="24" />
      </ReferenceList>
    </ExplicitFormula>
    <ExplicitFormula id="157">
      <Equation>(1-HCT)*V</Equation>
      <ReferenceList>
        <R alias="f_vas" id="153" />
        <R alias="V" id="150" />
        <R alias="HCT" id="100" />
      </ReferenceList>
    </ExplicitFormula>
    <ExplicitFormula id="160">
      <Equation>M_0</Equation>
      <ReferenceList>
        <R alias="M_0" id="159" />
      </ReferenceList>
    </ExplicitFormula>
    <ExplicitFormula id="164">
      <Equation>rel_exp_out * AF * f_onto * ProteinContainerVolume</Equation>
      <ReferenceList>
        <R alias="f_onto" id="161" />
        <R alias="rel_exp_out" id="162" />
        <R alias="AF" id="163" />
        <R alias="ProteinContainerVolume" id="155" />
      </ReferenceList>
    </ExplicitFormula>
    <ExplicitFormula id="167">
      <Equation>ln(2)/tHalf</Equation>
      <ReferenceList>
        <R alias="tHalf" id="166" />
      </ReferenceList>
    </ExplicitFormula>
    <ExplicitFormula id="169">
      <Equation>rel_exp_norm</Equation>
      <ReferenceList>
        <R alias="rel_exp_norm" id="168" />
      </ReferenceList>
    </ExplicitFormula>
    <ExplicitFormula id="171">
      <Equation>rel_exp_pls_norm</Equation>
      <ReferenceList>
        <R alias="rel_exp_pls_norm" id="170" />
      </ReferenceList>
    </ExplicitFormula>
    <ExplicitFormula id="174">
      <Equation>rel_exp_pls</Equation>
      <ReferenceList>
        <R alias="rel_exp_pls" id="173" />
      </ReferenceList>
    </ExplicitFormula>
    <ExplicitFormula id="176">
      <Equation>V&gt;0 ? M/V : 0</Equation>
      <ReferenceList>
        <R alias="M" id="158" />
        <R alias="V" id="24" />
      </ReferenceList>
    </ExplicitFormula>
    <ExplicitFormula id="178">
      <Equation>tHalf</Equation>
      <ReferenceList>
        <R alias="tHalf" id="177" />
      </ReferenceList>
    </ExplicitFormula>
    <ExplicitFormula id="180">
      <Equation>f_onto</Equation>
      <ReferenceList>
        <R alias="f_onto" id="179" />
      </ReferenceList>
    </ExplicitFormula>
    <ExplicitFormula id="182">
      <Equation>V&gt;0 ? M/V : 0</Equation>
      <ReferenceList>
        <R alias="M" id="158" />
        <R alias="V" id="24" />
      </ReferenceList>
    </ExplicitFormula>
    <ExplicitFormula id="185">
      <Equation>M_0</Equation>
      <ReferenceList>
        <R alias="M_0" id="184" />
      </ReferenceList>
    </ExplicitFormula>
    <ExplicitFormula id="189">
      <Equation>rel_exp_out * AF * f_onto * ProteinContainerVolume</Equation>
      <ReferenceList>
        <R alias="f_onto" id="186" />
        <R alias="rel_exp_out" id="187" />
        <R alias="AF" id="188" />
        <R alias="ProteinContainerVolume" id="155" />
      </ReferenceList>
    </ExplicitFormula>
    <ExplicitFormula id="192">
      <Equation>ln(2)/tHalf</Equation>
      <ReferenceList>
        <R alias="tHalf" id="191" />
      </ReferenceList>
    </ExplicitFormula>
    <ExplicitFormula id="194">
      <Equation>rel_exp_norm</Equation>
      <ReferenceList>
        <R alias="rel_exp_norm" id="193" />
      </ReferenceList>
    </ExplicitFormula>
    <ExplicitFormula id="196">
      <Equation>rel_exp_pls_norm</Equation>
      <ReferenceList>
        <R alias="rel_exp_pls_norm" id="195" />
      </ReferenceList>
    </ExplicitFormula>
    <ExplicitFormula id="199">
      <Equation>rel_exp_pls</Equation>
      <ReferenceList>
        <R alias="rel_exp_pls" id="198" />
      </ReferenceList>
    </ExplicitFormula>
    <ExplicitFormula id="201">
      <Equation>V&gt;0 ? M/V : 0</Equation>
      <ReferenceList>
        <R alias="M" id="183" />
        <R alias="V" id="24" />
      </ReferenceList>
    </ExplicitFormula>
    <ExplicitFormula id="203">
      <Equation>tHalf</Equation>
      <ReferenceList>
        <R alias="tHalf" id="202" />
      </ReferenceList>
    </ExplicitFormula>
    <ExplicitFormula id="205">
      <Equation>f_onto</Equation>
      <ReferenceList>
        <R alias="f_onto" id="204" />
      </ReferenceList>
    </ExplicitFormula>
    <ExplicitFormula id="207">
      <Equation>V&gt;0 ? M/V : 0</Equation>
      <ReferenceList>
        <R alias="M" id="183" />
        <R alias="V" id="24" />
      </ReferenceList>
    </ExplicitFormula>
    <ExplicitFormula id="210">
      <Equation>M_0</Equation>
      <ReferenceList>
        <R alias="M_0" id="209" />
      </ReferenceList>
    </ExplicitFormula>
    <ExplicitFormula id="214">
      <Equation>rel_exp_out * AF * f_onto * ProteinContainerVolume</Equation>
      <ReferenceList>
        <R alias="f_onto" id="211" />
        <R alias="rel_exp_out" id="212" />
        <R alias="AF" id="213" />
        <R alias="ProteinContainerVolume" id="155" />
      </ReferenceList>
    </ExplicitFormula>
    <ExplicitFormula id="217">
      <Equation>ln(2)/tHalf</Equation>
      <ReferenceList>
        <R alias="tHalf" id="216" />
      </ReferenceList>
    </ExplicitFormula>
    <ExplicitFormula id="219">
      <Equation>rel_exp_norm</Equation>
      <ReferenceList>
        <R alias="rel_exp_norm" id="218" />
      </ReferenceList>
    </ExplicitFormula>
    <ExplicitFormula id="221">
      <Equation>rel_exp_pls_norm</Equation>
      <ReferenceList>
        <R alias="rel_exp_pls_norm" id="220" />
      </ReferenceList>
    </ExplicitFormula>
    <ExplicitFormula id="224">
      <Equation>rel_exp_pls</Equation>
      <ReferenceList>
        <R alias="rel_exp_pls" id="223" />
      </ReferenceList>
    </ExplicitFormula>
    <ExplicitFormula id="226">
      <Equation>V&gt;0 ? M/V : 0</Equation>
      <ReferenceList>
        <R alias="M" id="208" />
        <R alias="V" id="24" />
      </ReferenceList>
    </ExplicitFormula>
    <ExplicitFormula id="228">
      <Equation>tHalf</Equation>
      <ReferenceList>
        <R alias="tHalf" id="227" />
      </ReferenceList>
    </ExplicitFormula>
    <ExplicitFormula id="230">
      <Equation>f_onto</Equation>
      <ReferenceList>
        <R alias="f_onto" id="229" />
      </ReferenceList>
    </ExplicitFormula>
    <ExplicitFormula id="232">
      <Equation>V&gt;0 ? M/V : 0</Equation>
      <ReferenceList>
        <R alias="M" id="208" />
        <R alias="V" id="24" />
      </ReferenceList>
    </ExplicitFormula>
    <ExplicitFormula id="235">
      <Equation>M_0</Equation>
      <ReferenceList>
        <R alias="M_0" id="234" />
      </ReferenceList>
    </ExplicitFormula>
    <ExplicitFormula id="239">
      <Equation>rel_exp_out * AF * f_onto * ProteinContainerVolume</Equation>
      <ReferenceList>
        <R alias="f_onto" id="236" />
        <R alias="rel_exp_out" id="237" />
        <R alias="AF" id="238" />
        <R alias="ProteinContainerVolume" id="155" />
      </ReferenceList>
    </ExplicitFormula>
    <ExplicitFormula id="242">
      <Equation>ln(2)/tHalf</Equation>
      <ReferenceList>
        <R alias="tHalf" id="241" />
      </ReferenceList>
    </ExplicitFormula>
    <ExplicitFormula id="244">
      <Equation>rel_exp_norm</Equation>
      <ReferenceList>
        <R alias="rel_exp_norm" id="243" />
      </ReferenceList>
    </ExplicitFormula>
    <ExplicitFormula id="246">
      <Equation>rel_exp_pls_norm</Equation>
      <ReferenceList>
        <R alias="rel_exp_pls_norm" id="245" />
      </ReferenceList>
    </ExplicitFormula>
    <ExplicitFormula id="249">
      <Equation>rel_exp_pls</Equation>
      <ReferenceList>
        <R alias="rel_exp_pls" id="248" />
      </ReferenceList>
    </ExplicitFormula>
    <ExplicitFormula id="251">
      <Equation>V&gt;0 ? M/V : 0</Equation>
      <ReferenceList>
        <R alias="M" id="233" />
        <R alias="V" id="24" />
      </ReferenceList>
    </ExplicitFormula>
    <ExplicitFormula id="253">
      <Equation>tHalf</Equation>
      <ReferenceList>
        <R alias="tHalf" id="252" />
      </ReferenceList>
    </ExplicitFormula>
    <ExplicitFormula id="255">
      <Equation>f_onto</Equation>
      <ReferenceList>
        <R alias="f_onto" id="254" />
      </ReferenceList>
    </ExplicitFormula>
    <ExplicitFormula id="257">
      <Equation>V&gt;0 ? M/V : 0</Equation>
      <ReferenceList>
        <R alias="M" id="233" />
        <R alias="V" id="24" />
      </ReferenceList>
    </ExplicitFormula>
    <ExplicitFormula id="260">
      <Equation>M_0</Equation>
      <ReferenceList>
        <R alias="M_0" id="259" />
      </ReferenceList>
    </ExplicitFormula>
    <ExplicitFormula id="264">
      <Equation>rel_exp_out * AF * f_onto * ProteinContainerVolume</Equation>
      <ReferenceList>
        <R alias="f_onto" id="261" />
        <R alias="rel_exp_out" id="262" />
        <R alias="AF" id="263" />
        <R alias="ProteinContainerVolume" id="155" />
      </ReferenceList>
    </ExplicitFormula>
    <ExplicitFormula id="267">
      <Equation>ln(2)/tHalf</Equation>
      <ReferenceList>
        <R alias="tHalf" id="266" />
      </ReferenceList>
    </ExplicitFormula>
    <ExplicitFormula id="269">
      <Equation>rel_exp_norm</Equation>
      <ReferenceList>
        <R alias="rel_exp_norm" id="268" />
      </ReferenceList>
    </ExplicitFormula>
    <ExplicitFormula id="271">
      <Equation>rel_exp_pls_norm</Equation>
      <ReferenceList>
        <R alias="rel_exp_pls_norm" id="270" />
      </ReferenceList>
    </ExplicitFormula>
    <ExplicitFormula id="274">
      <Equation>rel_exp_pls</Equation>
      <ReferenceList>
        <R alias="rel_exp_pls" id="273" />
      </ReferenceList>
    </ExplicitFormula>
    <ExplicitFormula id="276">
      <Equation>V&gt;0 ? M/V : 0</Equation>
      <ReferenceList>
        <R alias="M" id="258" />
        <R alias="V" id="24" />
      </ReferenceList>
    </ExplicitFormula>
    <ExplicitFormula id="278">
      <Equation>tHalf</Equation>
      <ReferenceList>
        <R alias="tHalf" id="277" />
      </ReferenceList>
    </ExplicitFormula>
    <ExplicitFormula id="280">
      <Equation>f_onto</Equation>
      <ReferenceList>
        <R alias="f_onto" id="279" />
      </ReferenceList>
    </ExplicitFormula>
    <ExplicitFormula id="282">
      <Equation>V&gt;0 ? M/V : 0</Equation>
      <ReferenceList>
        <R alias="M" id="258" />
        <R alias="V" id="24" />
      </ReferenceList>
    </ExplicitFormula>
    <ExplicitFormula id="285">
      <Equation>M_0</Equation>
      <ReferenceList>
        <R alias="M_0" id="284" />
      </ReferenceList>
    </ExplicitFormula>
    <ExplicitFormula id="289">
      <Equation>rel_exp_out * AF * f_onto * ProteinContainerVolume</Equation>
      <ReferenceList>
        <R alias="f_onto" id="286" />
        <R alias="rel_exp_out" id="287" />
        <R alias="AF" id="288" />
        <R alias="ProteinContainerVolume" id="155" />
      </ReferenceList>
    </ExplicitFormula>
    <ExplicitFormula id="292">
      <Equation>ln(2)/tHalf</Equation>
      <ReferenceList>
        <R alias="tHalf" id="291" />
      </ReferenceList>
    </ExplicitFormula>
    <ExplicitFormula id="294">
      <Equation>rel_exp_norm</Equation>
      <ReferenceList>
        <R alias="rel_exp_norm" id="293" />
      </ReferenceList>
    </ExplicitFormula>
    <ExplicitFormula id="296">
      <Equation>rel_exp_pls_norm</Equation>
      <ReferenceList>
        <R alias="rel_exp_pls_norm" id="295" />
      </ReferenceList>
    </ExplicitFormula>
    <ExplicitFormula id="299">
      <Equation>rel_exp_pls</Equation>
      <ReferenceList>
        <R alias="rel_exp_pls" id="298" />
      </ReferenceList>
    </ExplicitFormula>
    <ExplicitFormula id="301">
      <Equation>V&gt;0 ? M/V : 0</Equation>
      <ReferenceList>
        <R alias="M" id="283" />
        <R alias="V" id="24" />
      </ReferenceList>
    </ExplicitFormula>
    <ExplicitFormula id="303">
      <Equation>tHalf</Equation>
      <ReferenceList>
        <R alias="tHalf" id="302" />
      </ReferenceList>
    </ExplicitFormula>
    <ExplicitFormula id="305">
      <Equation>f_onto</Equation>
      <ReferenceList>
        <R alias="f_onto" id="304" />
      </ReferenceList>
    </ExplicitFormula>
    <ExplicitFormula id="307">
      <Equation>V&gt;0 ? M/V : 0</Equation>
      <ReferenceList>
        <R alias="M" id="283" />
        <R alias="V" id="24" />
      </ReferenceList>
    </ExplicitFormula>
    <ExplicitFormula id="310">
      <Equation>M_0</Equation>
      <ReferenceList>
        <R alias="M_0" id="309" />
      </ReferenceList>
    </ExplicitFormula>
    <ExplicitFormula id="314">
      <Equation>rel_exp_out * AF * f_onto * ProteinContainerVolume</Equation>
      <ReferenceList>
        <R alias="f_onto" id="311" />
        <R alias="rel_exp_out" id="312" />
        <R alias="AF" id="313" />
        <R alias="ProteinContainerVolume" id="155" />
      </ReferenceList>
    </ExplicitFormula>
    <ExplicitFormula id="317">
      <Equation>ln(2)/tHalf</Equation>
      <ReferenceList>
        <R alias="tHalf" id="316" />
      </ReferenceList>
    </ExplicitFormula>
    <ExplicitFormula id="319">
      <Equation>rel_exp_norm</Equation>
      <ReferenceList>
        <R alias="rel_exp_norm" id="318" />
      </ReferenceList>
    </ExplicitFormula>
    <ExplicitFormula id="321">
      <Equation>rel_exp_pls_norm</Equation>
      <ReferenceList>
        <R alias="rel_exp_pls_norm" id="320" />
      </ReferenceList>
    </ExplicitFormula>
    <ExplicitFormula id="324">
      <Equation>rel_exp_pls</Equation>
      <ReferenceList>
        <R alias="rel_exp_pls" id="323" />
      </ReferenceList>
    </ExplicitFormula>
    <ExplicitFormula id="326">
      <Equation>V&gt;0 ? M/V : 0</Equation>
      <ReferenceList>
        <R alias="M" id="308" />
        <R alias="V" id="24" />
      </ReferenceList>
    </ExplicitFormula>
    <ExplicitFormula id="328">
      <Equation>tHalf</Equation>
      <ReferenceList>
        <R alias="tHalf" id="327" />
      </ReferenceList>
    </ExplicitFormula>
    <ExplicitFormula id="330">
      <Equation>f_onto</Equation>
      <ReferenceList>
        <R alias="f_onto" id="329" />
      </ReferenceList>
    </ExplicitFormula>
    <ExplicitFormula id="332">
      <Equation>V&gt;0 ? M/V : 0</Equation>
      <ReferenceList>
        <R alias="M" id="308" />
        <R alias="V" id="24" />
      </ReferenceList>
    </ExplicitFormula>
    <ExplicitFormula id="335">
      <Equation>V&gt;0 ? M/V : 0</Equation>
      <ReferenceList>
        <R alias="M" id="333" />
        <R alias="V" id="24" />
      </ReferenceList>
    </ExplicitFormula>
    <ExplicitFormula id="337">
      <Equation>fu</Equation>
      <ReferenceList>
        <R alias="fu" id="126" />
      </ReferenceList>
    </ExplicitFormula>
    <ExplicitFormula id="339">
      <Equation>V&gt;0 ? M/V : 0</Equation>
      <ReferenceList>
        <R alias="M" id="333" />
        <R alias="V" id="24" />
      </ReferenceList>
    </ExplicitFormula>
    <ExplicitFormula id="341">
      <Equation>C_pls*fu</Equation>
      <ReferenceList>
        <R alias="C_pls" id="334" />
        <R alias="fu" id="126" />
      </ReferenceList>
    </ExplicitFormula>
    <ExplicitFormula id="344">
      <Equation>V&gt;0 ? M/V : 0</Equation>
      <ReferenceList>
        <R alias="M" id="342" />
        <R alias="V" id="24" />
      </ReferenceList>
    </ExplicitFormula>
    <ExplicitFormula id="346">
      <Equation>fu</Equation>
      <ReferenceList>
        <R alias="fu" id="145" />
      </ReferenceList>
    </ExplicitFormula>
    <ExplicitFormula id="348">
      <Equation>V&gt;0 ? M/V : 0</Equation>
      <ReferenceList>
        <R alias="M" id="342" />
        <R alias="V" id="24" />
      </ReferenceList>
    </ExplicitFormula>
    <ExplicitFormula id="350">
      <Equation>C_pls*fu</Equation>
      <ReferenceList>
        <R alias="C_pls" id="343" />
        <R alias="fu" id="145" />
      </ReferenceList>
    </ExplicitFormula>
    <ExplicitFormula id="353">
      <Equation>V&gt;0 ? M/V : 0</Equation>
      <ReferenceList>
        <R alias="M" id="351" />
        <R alias="V" id="24" />
      </ReferenceList>
    </ExplicitFormula>
    <ExplicitFormula id="356">
      <Equation>M/TotalDrugMass</Equation>
      <ReferenceList>
        <R alias="M" id="351" />
        <R alias="TotalDrugMass" id="355" />
      </ReferenceList>
    </ExplicitFormula>
    <ExplicitFormula id="359">
      <Equation>V&gt;0 ? M/V : 0</Equation>
      <ReferenceList>
        <R alias="M" id="357" />
        <R alias="V" id="24" />
      </ReferenceList>
    </ExplicitFormula>
    <ExplicitFormula id="362">
      <Equation>-(CP * kcat * V * K_water * C / (Km + K_water * C))</Equation>
      <ReferenceList>
        <R alias="V" id="24" />
        <R alias="CP" id="175" />
        <R alias="C" id="334" />
        <R alias="K_water" id="336" />
        <R alias="kcat" id="360" />
        <R alias="Km" id="361" />
      </ReferenceList>
    </ExplicitFormula>
    <ExplicitFormula id="363">
      <Equation>CP * kcat * V * K_water * C / (Km + K_water * C)</Equation>
      <ReferenceList>
        <R alias="V" id="24" />
        <R alias="CP" id="175" />
        <R alias="C" id="334" />
        <R alias="K_water" id="336" />
        <R alias="kcat" id="360" />
        <R alias="Km" id="361" />
      </ReferenceList>
    </ExplicitFormula>
    <ExplicitFormula id="366">
      <Equation>kcat * kcat_interaction_factor</Equation>
      <ReferenceList>
        <R alias="kcat_interaction_factor" id="364" />
        <R alias="kcat" id="365" />
      </ReferenceList>
    </ExplicitFormula>
    <ExplicitFormula id="369">
      <Equation>Km * Km_interaction_factor</Equation>
      <ReferenceList>
        <R alias="Km_interaction_factor" id="367" />
        <R alias="Km" id="368" />
      </ReferenceList>
    </ExplicitFormula>
    <ExplicitFormula id="372">
      <Equation>-(CP * kcat * V * K_water * C / (Km + K_water * C))</Equation>
      <ReferenceList>
        <R alias="V" id="24" />
        <R alias="CP" id="275" />
        <R alias="C" id="334" />
        <R alias="K_water" id="336" />
        <R alias="kcat" id="370" />
        <R alias="Km" id="371" />
      </ReferenceList>
    </ExplicitFormula>
    <ExplicitFormula id="373">
      <Equation>CP * kcat * V * K_water * C / (Km + K_water * C)</Equation>
      <ReferenceList>
        <R alias="V" id="24" />
        <R alias="CP" id="275" />
        <R alias="C" id="334" />
        <R alias="K_water" id="336" />
        <R alias="kcat" id="370" />
        <R alias="Km" id="371" />
      </ReferenceList>
    </ExplicitFormula>
    <ExplicitFormula id="376">
      <Equation>kcat * kcat_interaction_factor</Equation>
      <ReferenceList>
        <R alias="kcat_interaction_factor" id="374" />
        <R alias="kcat" id="375" />
      </ReferenceList>
    </ExplicitFormula>
    <ExplicitFormula id="379">
      <Equation>Km * Km_interaction_factor</Equation>
      <ReferenceList>
        <R alias="Km_interaction_factor" id="377" />
        <R alias="Km" id="378" />
      </ReferenceList>
    </ExplicitFormula>
    <ExplicitFormula id="382">
      <Equation>-(CP * kcat * V * K_water * C / (Km + K_water * C))</Equation>
      <ReferenceList>
        <R alias="V" id="24" />
        <R alias="CP" id="275" />
        <R alias="C" id="343" />
        <R alias="K_water" id="345" />
        <R alias="kcat" id="380" />
        <R alias="Km" id="381" />
      </ReferenceList>
    </ExplicitFormula>
    <ExplicitFormula id="383">
      <Equation>CP * kcat * V * K_water * C / (Km + K_water * C)</Equation>
      <ReferenceList>
        <R alias="V" id="24" />
        <R alias="CP" id="275" />
        <R alias="C" id="343" />
        <R alias="K_water" id="345" />
        <R alias="kcat" id="380" />
        <R alias="Km" id="381" />
      </ReferenceList>
    </ExplicitFormula>
    <ExplicitFormula id="386">
      <Equation>kcat * kcat_interaction_factor</Equation>
      <ReferenceList>
        <R alias="kcat_interaction_factor" id="384" />
        <R alias="kcat" id="385" />
      </ReferenceList>
    </ExplicitFormula>
    <ExplicitFormula id="389">
      <Equation>Km * Km_interaction_factor</Equation>
      <ReferenceList>
        <R alias="Km_interaction_factor" id="387" />
        <R alias="Km" id="388" />
      </ReferenceList>
    </ExplicitFormula>
    <ExplicitFormula id="392">
      <Equation>Volume</Equation>
      <ReferenceList>
        <R alias="Volume" id="391" />
      </ReferenceList>
    </ExplicitFormula>
    <ExplicitFormula id="393">
      <Equation>HCT*V</Equation>
      <ReferenceList>
        <R alias="V" id="150" />
        <R alias="HCT" id="100" />
      </ReferenceList>
    </ExplicitFormula>
    <ExplicitFormula id="396">
      <Equation>M_0</Equation>
      <ReferenceList>
        <R alias="M_0" id="395" />
      </ReferenceList>
    </ExplicitFormula>
    <ExplicitFormula id="399">
      <Equation>rel_exp_out * AF * f_onto * ProteinContainerVolume</Equation>
      <ReferenceList>
        <R alias="f_onto" id="397" />
        <R alias="rel_exp_out" id="398" />
        <R alias="AF" id="163" />
        <R alias="ProteinContainerVolume" id="390" />
      </ReferenceList>
    </ExplicitFormula>
    <ExplicitFormula id="402">
      <Equation>ln(2)/tHalf</Equation>
      <ReferenceList>
        <R alias="tHalf" id="401" />
      </ReferenceList>
    </ExplicitFormula>
    <ExplicitFormula id="404">
      <Equation>rel_exp_norm</Equation>
      <ReferenceList>
        <R alias="rel_exp_norm" id="403" />
      </ReferenceList>
    </ExplicitFormula>
    <ExplicitFormula id="406">
      <Equation>rel_exp_bc_norm</Equation>
      <ReferenceList>
        <R alias="rel_exp_bc_norm" id="405" />
      </ReferenceList>
    </ExplicitFormula>
    <ExplicitFormula id="409">
      <Equation>rel_exp_bc</Equation>
      <ReferenceList>
        <R alias="rel_exp_bc" id="408" />
      </ReferenceList>
    </ExplicitFormula>
    <ExplicitFormula id="411">
      <Equation>V&gt;0 ? M/V : 0</Equation>
      <ReferenceList>
        <R alias="M" id="394" />
        <R alias="V" id="391" />
      </ReferenceList>
    </ExplicitFormula>
    <ExplicitFormula id="412">
      <Equation>f_onto</Equation>
      <ReferenceList>
        <R alias="f_onto" id="179" />
      </ReferenceList>
    </ExplicitFormula>
    <ExplicitFormula id="413">
      <Equation>tHalf</Equation>
      <ReferenceList>
        <R alias="tHalf" id="177" />
      </ReferenceList>
    </ExplicitFormula>
    <ExplicitFormula id="415">
      <Equation>V&gt;0 ? M/V : 0</Equation>
      <ReferenceList>
        <R alias="M" id="394" />
        <R alias="V" id="391" />
      </ReferenceList>
    </ExplicitFormula>
    <ExplicitFormula id="418">
      <Equation>M_0</Equation>
      <ReferenceList>
        <R alias="M_0" id="417" />
      </ReferenceList>
    </ExplicitFormula>
    <ExplicitFormula id="421">
      <Equation>rel_exp_out * AF * f_onto * ProteinContainerVolume</Equation>
      <ReferenceList>
        <R alias="f_onto" id="419" />
        <R alias="rel_exp_out" id="420" />
        <R alias="AF" id="188" />
        <R alias="ProteinContainerVolume" id="390" />
      </ReferenceList>
    </ExplicitFormula>
    <ExplicitFormula id="424">
      <Equation>ln(2)/tHalf</Equation>
      <ReferenceList>
        <R alias="tHalf" id="423" />
      </ReferenceList>
    </ExplicitFormula>
    <ExplicitFormula id="426">
      <Equation>rel_exp_norm</Equation>
      <ReferenceList>
        <R alias="rel_exp_norm" id="425" />
      </ReferenceList>
    </ExplicitFormula>
    <ExplicitFormula id="428">
      <Equation>rel_exp_bc_norm</Equation>
      <ReferenceList>
        <R alias="rel_exp_bc_norm" id="427" />
      </ReferenceList>
    </ExplicitFormula>
    <ExplicitFormula id="431">
      <Equation>rel_exp_bc</Equation>
      <ReferenceList>
        <R alias="rel_exp_bc" id="430" />
      </ReferenceList>
    </ExplicitFormula>
    <ExplicitFormula id="433">
      <Equation>V&gt;0 ? M/V : 0</Equation>
      <ReferenceList>
        <R alias="M" id="416" />
        <R alias="V" id="391" />
      </ReferenceList>
    </ExplicitFormula>
    <ExplicitFormula id="434">
      <Equation>f_onto</Equation>
      <ReferenceList>
        <R alias="f_onto" id="204" />
      </ReferenceList>
    </ExplicitFormula>
    <ExplicitFormula id="435">
      <Equation>tHalf</Equation>
      <ReferenceList>
        <R alias="tHalf" id="202" />
      </ReferenceList>
    </ExplicitFormula>
    <ExplicitFormula id="437">
      <Equation>V&gt;0 ? M/V : 0</Equation>
      <ReferenceList>
        <R alias="M" id="416" />
        <R alias="V" id="391" />
      </ReferenceList>
    </ExplicitFormula>
    <ExplicitFormula id="440">
      <Equation>M_0</Equation>
      <ReferenceList>
        <R alias="M_0" id="439" />
      </ReferenceList>
    </ExplicitFormula>
    <ExplicitFormula id="443">
      <Equation>rel_exp_out * AF * f_onto * ProteinContainerVolume</Equation>
      <ReferenceList>
        <R alias="f_onto" id="441" />
        <R alias="rel_exp_out" id="442" />
        <R alias="AF" id="213" />
        <R alias="ProteinContainerVolume" id="390" />
      </ReferenceList>
    </ExplicitFormula>
    <ExplicitFormula id="446">
      <Equation>ln(2)/tHalf</Equation>
      <ReferenceList>
        <R alias="tHalf" id="445" />
      </ReferenceList>
    </ExplicitFormula>
    <ExplicitFormula id="448">
      <Equation>rel_exp_norm</Equation>
      <ReferenceList>
        <R alias="rel_exp_norm" id="447" />
      </ReferenceList>
    </ExplicitFormula>
    <ExplicitFormula id="450">
      <Equation>rel_exp_bc_norm</Equation>
      <ReferenceList>
        <R alias="rel_exp_bc_norm" id="449" />
      </ReferenceList>
    </ExplicitFormula>
    <ExplicitFormula id="453">
      <Equation>rel_exp_bc</Equation>
      <ReferenceList>
        <R alias="rel_exp_bc" id="452" />
      </ReferenceList>
    </ExplicitFormula>
    <ExplicitFormula id="455">
      <Equation>V&gt;0 ? M/V : 0</Equation>
      <ReferenceList>
        <R alias="M" id="438" />
        <R alias="V" id="391" />
      </ReferenceList>
    </ExplicitFormula>
    <ExplicitFormula id="456">
      <Equation>f_onto</Equation>
      <ReferenceList>
        <R alias="f_onto" id="229" />
      </ReferenceList>
    </ExplicitFormula>
    <ExplicitFormula id="457">
      <Equation>tHalf</Equation>
      <ReferenceList>
        <R alias="tHalf" id="227" />
      </ReferenceList>
    </ExplicitFormula>
    <ExplicitFormula id="459">
      <Equation>V&gt;0 ? M/V : 0</Equation>
      <ReferenceList>
        <R alias="M" id="438" />
        <R alias="V" id="391" />
      </ReferenceList>
    </ExplicitFormula>
    <ExplicitFormula id="462">
      <Equation>M_0</Equation>
      <ReferenceList>
        <R alias="M_0" id="461" />
      </ReferenceList>
    </ExplicitFormula>
    <ExplicitFormula id="465">
      <Equation>rel_exp_out * AF * f_onto * ProteinContainerVolume</Equation>
      <ReferenceList>
        <R alias="f_onto" id="463" />
        <R alias="rel_exp_out" id="464" />
        <R alias="AF" id="238" />
        <R alias="ProteinContainerVolume" id="390" />
      </ReferenceList>
    </ExplicitFormula>
    <ExplicitFormula id="468">
      <Equation>ln(2)/tHalf</Equation>
      <ReferenceList>
        <R alias="tHalf" id="467" />
      </ReferenceList>
    </ExplicitFormula>
    <ExplicitFormula id="470">
      <Equation>rel_exp_norm</Equation>
      <ReferenceList>
        <R alias="rel_exp_norm" id="469" />
      </ReferenceList>
    </ExplicitFormula>
    <ExplicitFormula id="472">
      <Equation>rel_exp_bc_norm</Equation>
      <ReferenceList>
        <R alias="rel_exp_bc_norm" id="471" />
      </ReferenceList>
    </ExplicitFormula>
    <ExplicitFormula id="475">
      <Equation>rel_exp_bc</Equation>
      <ReferenceList>
        <R alias="rel_exp_bc" id="474" />
      </ReferenceList>
    </ExplicitFormula>
    <ExplicitFormula id="477">
      <Equation>V&gt;0 ? M/V : 0</Equation>
      <ReferenceList>
        <R alias="M" id="460" />
        <R alias="V" id="391" />
      </ReferenceList>
    </ExplicitFormula>
    <ExplicitFormula id="478">
      <Equation>f_onto</Equation>
      <ReferenceList>
        <R alias="f_onto" id="254" />
      </ReferenceList>
    </ExplicitFormula>
    <ExplicitFormula id="479">
      <Equation>tHalf</Equation>
      <ReferenceList>
        <R alias="tHalf" id="252" />
      </ReferenceList>
    </ExplicitFormula>
    <ExplicitFormula id="481">
      <Equation>V&gt;0 ? M/V : 0</Equation>
      <ReferenceList>
        <R alias="M" id="460" />
        <R alias="V" id="391" />
      </ReferenceList>
    </ExplicitFormula>
    <ExplicitFormula id="484">
      <Equation>M_0</Equation>
      <ReferenceList>
        <R alias="M_0" id="483" />
      </ReferenceList>
    </ExplicitFormula>
    <ExplicitFormula id="487">
      <Equation>rel_exp_out * AF * f_onto * ProteinContainerVolume</Equation>
      <ReferenceList>
        <R alias="f_onto" id="485" />
        <R alias="rel_exp_out" id="486" />
        <R alias="AF" id="263" />
        <R alias="ProteinContainerVolume" id="390" />
      </ReferenceList>
    </ExplicitFormula>
    <ExplicitFormula id="490">
      <Equation>ln(2)/tHalf</Equation>
      <ReferenceList>
        <R alias="tHalf" id="489" />
      </ReferenceList>
    </ExplicitFormula>
    <ExplicitFormula id="492">
      <Equation>rel_exp_norm</Equation>
      <ReferenceList>
        <R alias="rel_exp_norm" id="491" />
      </ReferenceList>
    </ExplicitFormula>
    <ExplicitFormula id="494">
      <Equation>rel_exp_bc_norm</Equation>
      <ReferenceList>
        <R alias="rel_exp_bc_norm" id="493" />
      </ReferenceList>
    </ExplicitFormula>
    <ExplicitFormula id="497">
      <Equation>rel_exp_bc</Equation>
      <ReferenceList>
        <R alias="rel_exp_bc" id="496" />
      </ReferenceList>
    </ExplicitFormula>
    <ExplicitFormula id="499">
      <Equation>V&gt;0 ? M/V : 0</Equation>
      <ReferenceList>
        <R alias="M" id="482" />
        <R alias="V" id="391" />
      </ReferenceList>
    </ExplicitFormula>
    <ExplicitFormula id="500">
      <Equation>f_onto</Equation>
      <ReferenceList>
        <R alias="f_onto" id="279" />
      </ReferenceList>
    </ExplicitFormula>
    <ExplicitFormula id="501">
      <Equation>tHalf</Equation>
      <ReferenceList>
        <R alias="tHalf" id="277" />
      </ReferenceList>
    </ExplicitFormula>
    <ExplicitFormula id="503">
      <Equation>V&gt;0 ? M/V : 0</Equation>
      <ReferenceList>
        <R alias="M" id="482" />
        <R alias="V" id="391" />
      </ReferenceList>
    </ExplicitFormula>
    <ExplicitFormula id="506">
      <Equation>M_0</Equation>
      <ReferenceList>
        <R alias="M_0" id="505" />
      </ReferenceList>
    </ExplicitFormula>
    <ExplicitFormula id="509">
      <Equation>rel_exp_out * AF * f_onto * ProteinContainerVolume</Equation>
      <ReferenceList>
        <R alias="f_onto" id="507" />
        <R alias="rel_exp_out" id="508" />
        <R alias="AF" id="288" />
        <R alias="ProteinContainerVolume" id="390" />
      </ReferenceList>
    </ExplicitFormula>
    <ExplicitFormula id="512">
      <Equation>ln(2)/tHalf</Equation>
      <ReferenceList>
        <R alias="tHalf" id="511" />
      </ReferenceList>
    </ExplicitFormula>
    <ExplicitFormula id="514">
      <Equation>rel_exp_norm</Equation>
      <ReferenceList>
        <R alias="rel_exp_norm" id="513" />
      </ReferenceList>
    </ExplicitFormula>
    <ExplicitFormula id="516">
      <Equation>rel_exp_bc_norm</Equation>
      <ReferenceList>
        <R alias="rel_exp_bc_norm" id="515" />
      </ReferenceList>
    </ExplicitFormula>
    <ExplicitFormula id="519">
      <Equation>rel_exp_bc</Equation>
      <ReferenceList>
        <R alias="rel_exp_bc" id="518" />
      </ReferenceList>
    </ExplicitFormula>
    <ExplicitFormula id="521">
      <Equation>V&gt;0 ? M/V : 0</Equation>
      <ReferenceList>
        <R alias="M" id="504" />
        <R alias="V" id="391" />
      </ReferenceList>
    </ExplicitFormula>
    <ExplicitFormula id="522">
      <Equation>f_onto</Equation>
      <ReferenceList>
        <R alias="f_onto" id="304" />
      </ReferenceList>
    </ExplicitFormula>
    <ExplicitFormula id="523">
      <Equation>tHalf</Equation>
      <ReferenceList>
        <R alias="tHalf" id="302" />
      </ReferenceList>
    </ExplicitFormula>
    <ExplicitFormula id="525">
      <Equation>V&gt;0 ? M/V : 0</Equation>
      <ReferenceList>
        <R alias="M" id="504" />
        <R alias="V" id="391" />
      </ReferenceList>
    </ExplicitFormula>
    <ExplicitFormula id="528">
      <Equation>M_0</Equation>
      <ReferenceList>
        <R alias="M_0" id="527" />
      </ReferenceList>
    </ExplicitFormula>
    <ExplicitFormula id="531">
      <Equation>rel_exp_out * AF * f_onto * ProteinContainerVolume</Equation>
      <ReferenceList>
        <R alias="f_onto" id="529" />
        <R alias="rel_exp_out" id="530" />
        <R alias="AF" id="313" />
        <R alias="ProteinContainerVolume" id="390" />
      </ReferenceList>
    </ExplicitFormula>
    <ExplicitFormula id="534">
      <Equation>ln(2)/tHalf</Equation>
      <ReferenceList>
        <R alias="tHalf" id="533" />
      </ReferenceList>
    </ExplicitFormula>
    <ExplicitFormula id="536">
      <Equation>rel_exp_norm</Equation>
      <ReferenceList>
        <R alias="rel_exp_norm" id="535" />
      </ReferenceList>
    </ExplicitFormula>
    <ExplicitFormula id="538">
      <Equation>rel_exp_bc_norm</Equation>
      <ReferenceList>
        <R alias="rel_exp_bc_norm" id="537" />
      </ReferenceList>
    </ExplicitFormula>
    <ExplicitFormula id="541">
      <Equation>rel_exp_bc</Equation>
      <ReferenceList>
        <R alias="rel_exp_bc" id="540" />
      </ReferenceList>
    </ExplicitFormula>
    <ExplicitFormula id="543">
      <Equation>V&gt;0 ? M/V : 0</Equation>
      <ReferenceList>
        <R alias="M" id="526" />
        <R alias="V" id="391" />
      </ReferenceList>
    </ExplicitFormula>
    <ExplicitFormula id="544">
      <Equation>f_onto</Equation>
      <ReferenceList>
        <R alias="f_onto" id="329" />
      </ReferenceList>
    </ExplicitFormula>
    <ExplicitFormula id="545">
      <Equation>tHalf</Equation>
      <ReferenceList>
        <R alias="tHalf" id="327" />
      </ReferenceList>
    </ExplicitFormula>
    <ExplicitFormula id="547">
      <Equation>V&gt;0 ? M/V : 0</Equation>
      <ReferenceList>
        <R alias="M" id="526" />
        <R alias="V" id="391" />
      </ReferenceList>
    </ExplicitFormula>
    <ExplicitFormula id="550">
      <Equation>V&gt;0 ? M/V : 0</Equation>
      <ReferenceList>
        <R alias="M" id="548" />
        <R alias="V" id="391" />
      </ReferenceList>
    </ExplicitFormula>
    <ExplicitFormula id="553">
      <Equation>K_rbc/fu</Equation>
      <ReferenceList>
        <R alias="fu" id="126" />
        <R alias="K_rbc" id="552" />
      </ReferenceList>
    </ExplicitFormula>
    <ExplicitFormula id="555">
      <Equation>V&gt;0 ? M/V : 0</Equation>
      <ReferenceList>
        <R alias="M" id="548" />
        <R alias="V" id="391" />
      </ReferenceList>
    </ExplicitFormula>
    <ExplicitFormula id="558">
      <Equation>V&gt;0 ? M/V : 0</Equation>
      <ReferenceList>
        <R alias="M" id="556" />
        <R alias="V" id="391" />
      </ReferenceList>
    </ExplicitFormula>
    <ExplicitFormula id="561">
      <Equation>K_rbc/fu</Equation>
      <ReferenceList>
        <R alias="fu" id="145" />
        <R alias="K_rbc" id="560" />
      </ReferenceList>
    </ExplicitFormula>
    <ExplicitFormula id="563">
      <Equation>V&gt;0 ? M/V : 0</Equation>
      <ReferenceList>
        <R alias="M" id="556" />
        <R alias="V" id="391" />
      </ReferenceList>
    </ExplicitFormula>
    <ExplicitFormula id="566">
      <Equation>V&gt;0 ? M/V : 0</Equation>
      <ReferenceList>
        <R alias="M" id="564" />
        <R alias="V" id="391" />
      </ReferenceList>
    </ExplicitFormula>
    <ExplicitFormula id="568">
      <Equation>M/TotalDrugMass</Equation>
      <ReferenceList>
        <R alias="M" id="564" />
        <R alias="TotalDrugMass" id="355" />
      </ReferenceList>
    </ExplicitFormula>
    <ExplicitFormula id="571">
      <Equation>V&gt;0 ? M/V : 0</Equation>
      <ReferenceList>
        <R alias="M" id="569" />
        <R alias="V" id="391" />
      </ReferenceList>
    </ExplicitFormula>
    <ExplicitFormula id="574">
      <Equation>-(CP * kcat * V * K_water * C / (Km + K_water * C))</Equation>
      <ReferenceList>
        <R alias="V" id="391" />
        <R alias="CP" id="410" />
        <R alias="C" id="549" />
        <R alias="K_water" id="551" />
        <R alias="kcat" id="572" />
        <R alias="Km" id="573" />
      </ReferenceList>
    </ExplicitFormula>
    <ExplicitFormula id="575">
      <Equation>CP * kcat * V * K_water * C / (Km + K_water * C)</Equation>
      <ReferenceList>
        <R alias="V" id="391" />
        <R alias="CP" id="410" />
        <R alias="C" id="549" />
        <R alias="K_water" id="551" />
        <R alias="kcat" id="572" />
        <R alias="Km" id="573" />
      </ReferenceList>
    </ExplicitFormula>
    <ExplicitFormula id="577">
      <Equation>kcat * kcat_interaction_factor</Equation>
      <ReferenceList>
        <R alias="kcat_interaction_factor" id="576" />
        <R alias="kcat" id="365" />
      </ReferenceList>
    </ExplicitFormula>
    <ExplicitFormula id="579">
      <Equation>Km * Km_interaction_factor</Equation>
      <ReferenceList>
        <R alias="Km_interaction_factor" id="578" />
        <R alias="Km" id="368" />
      </ReferenceList>
    </ExplicitFormula>
    <ExplicitFormula id="582">
      <Equation>-(CP * kcat * V * K_water * C / (Km + K_water * C))</Equation>
      <ReferenceList>
        <R alias="V" id="391" />
        <R alias="CP" id="498" />
        <R alias="C" id="549" />
        <R alias="K_water" id="551" />
        <R alias="kcat" id="580" />
        <R alias="Km" id="581" />
      </ReferenceList>
    </ExplicitFormula>
    <ExplicitFormula id="583">
      <Equation>CP * kcat * V * K_water * C / (Km + K_water * C)</Equation>
      <ReferenceList>
        <R alias="V" id="391" />
        <R alias="CP" id="498" />
        <R alias="C" id="549" />
        <R alias="K_water" id="551" />
        <R alias="kcat" id="580" />
        <R alias="Km" id="581" />
      </ReferenceList>
    </ExplicitFormula>
    <ExplicitFormula id="585">
      <Equation>kcat * kcat_interaction_factor</Equation>
      <ReferenceList>
        <R alias="kcat_interaction_factor" id="584" />
        <R alias="kcat" id="375" />
      </ReferenceList>
    </ExplicitFormula>
    <ExplicitFormula id="587">
      <Equation>Km * Km_interaction_factor</Equation>
      <ReferenceList>
        <R alias="Km_interaction_factor" id="586" />
        <R alias="Km" id="378" />
      </ReferenceList>
    </ExplicitFormula>
    <ExplicitFormula id="590">
      <Equation>-(CP * kcat * V * K_water * C / (Km + K_water * C))</Equation>
      <ReferenceList>
        <R alias="V" id="391" />
        <R alias="CP" id="498" />
        <R alias="C" id="557" />
        <R alias="K_water" id="559" />
        <R alias="kcat" id="588" />
        <R alias="Km" id="589" />
      </ReferenceList>
    </ExplicitFormula>
    <ExplicitFormula id="591">
      <Equation>CP * kcat * V * K_water * C / (Km + K_water * C)</Equation>
      <ReferenceList>
        <R alias="V" id="391" />
        <R alias="CP" id="498" />
        <R alias="C" id="557" />
        <R alias="K_water" id="559" />
        <R alias="kcat" id="588" />
        <R alias="Km" id="589" />
      </ReferenceList>
    </ExplicitFormula>
    <ExplicitFormula id="593">
      <Equation>kcat * kcat_interaction_factor</Equation>
      <ReferenceList>
        <R alias="kcat_interaction_factor" id="592" />
        <R alias="kcat" id="385" />
      </ReferenceList>
    </ExplicitFormula>
    <ExplicitFormula id="595">
      <Equation>Km * Km_interaction_factor</Equation>
      <ReferenceList>
        <R alias="Km_interaction_factor" id="594" />
        <R alias="Km" id="388" />
      </ReferenceList>
    </ExplicitFormula>
    <ExplicitFormula id="597">
      <Equation>(1 - HCT) * C_pls+HCT * C_bc</Equation>
      <ReferenceList>
        <R alias="C_bc" id="549" />
        <R alias="C_pls" id="334" />
        <R alias="HCT" id="100" />
      </ReferenceList>
    </ExplicitFormula>
    <ExplicitFormula id="599">
      <Equation>(1 - HCT) * C_pls+HCT * C_bc</Equation>
      <ReferenceList>
        <R alias="C_bc" id="557" />
        <R alias="C_pls" id="343" />
        <R alias="HCT" id="100" />
      </ReferenceList>
    </ExplicitFormula>
    <ExplicitFormula id="602">
      <Equation>Volume * Density</Equation>
      <ReferenceList>
        <R alias="Density" id="600" />
        <R alias="Volume" id="601" />
      </ReferenceList>
    </ExplicitFormula>
    <ExplicitFormula id="605">
      <Equation>0.438220349851464</Equation>
    </ExplicitFormula>
    <ExplicitFormula id="607">
      <Equation>Volume</Equation>
      <ReferenceList>
        <R alias="Volume" id="8" />
      </ReferenceList>
    </ExplicitFormula>
    <ExplicitFormula id="608">
      <Equation>(1-HCT)*V</Equation>
      <ReferenceList>
        <R alias="f_vas" id="604" />
        <R alias="V" id="601" />
        <R alias="HCT" id="100" />
      </ReferenceList>
    </ExplicitFormula>
    <ExplicitFormula id="611">
      <Equation>M_0</Equation>
      <ReferenceList>
        <R alias="M_0" id="610" />
      </ReferenceList>
    </ExplicitFormula>
    <ExplicitFormula id="614">
      <Equation>rel_exp_out * AF * f_onto * ProteinContainerVolume</Equation>
      <ReferenceList>
        <R alias="f_onto" id="612" />
        <R alias="rel_exp_out" id="613" />
        <R alias="AF" id="163" />
        <R alias="ProteinContainerVolume" id="606" />
      </ReferenceList>
    </ExplicitFormula>
    <ExplicitFormula id="617">
      <Equation>ln(2)/tHalf</Equation>
      <ReferenceList>
        <R alias="tHalf" id="616" />
      </ReferenceList>
    </ExplicitFormula>
    <ExplicitFormula id="619">
      <Equation>rel_exp_norm</Equation>
      <ReferenceList>
        <R alias="rel_exp_norm" id="618" />
      </ReferenceList>
    </ExplicitFormula>
    <ExplicitFormula id="620">
      <Equation>rel_exp_pls_norm</Equation>
      <ReferenceList>
        <R alias="rel_exp_pls_norm" id="170" />
      </ReferenceList>
    </ExplicitFormula>
    <ExplicitFormula id="622">
      <Equation>rel_exp_pls</Equation>
      <ReferenceList>
        <R alias="rel_exp_pls" id="173" />
      </ReferenceList>
    </ExplicitFormula>
    <ExplicitFormula id="624">
      <Equation>V&gt;0 ? M/V : 0</Equation>
      <ReferenceList>
        <R alias="M" id="609" />
        <R alias="V" id="8" />
      </ReferenceList>
    </ExplicitFormula>
    <ExplicitFormula id="625">
      <Equation>f_onto</Equation>
      <ReferenceList>
        <R alias="f_onto" id="179" />
      </ReferenceList>
    </ExplicitFormula>
    <ExplicitFormula id="626">
      <Equation>tHalf</Equation>
      <ReferenceList>
        <R alias="tHalf" id="177" />
      </ReferenceList>
    </ExplicitFormula>
    <ExplicitFormula id="628">
      <Equation>V&gt;0 ? M/V : 0</Equation>
      <ReferenceList>
        <R alias="M" id="609" />
        <R alias="V" id="8" />
      </ReferenceList>
    </ExplicitFormula>
    <ExplicitFormula id="631">
      <Equation>M_0</Equation>
      <ReferenceList>
        <R alias="M_0" id="630" />
      </ReferenceList>
    </ExplicitFormula>
    <ExplicitFormula id="634">
      <Equation>rel_exp_out * AF * f_onto * ProteinContainerVolume</Equation>
      <ReferenceList>
        <R alias="f_onto" id="632" />
        <R alias="rel_exp_out" id="633" />
        <R alias="AF" id="188" />
        <R alias="ProteinContainerVolume" id="606" />
      </ReferenceList>
    </ExplicitFormula>
    <ExplicitFormula id="637">
      <Equation>ln(2)/tHalf</Equation>
      <ReferenceList>
        <R alias="tHalf" id="636" />
      </ReferenceList>
    </ExplicitFormula>
    <ExplicitFormula id="639">
      <Equation>rel_exp_norm</Equation>
      <ReferenceList>
        <R alias="rel_exp_norm" id="638" />
      </ReferenceList>
    </ExplicitFormula>
    <ExplicitFormula id="640">
      <Equation>rel_exp_pls_norm</Equation>
      <ReferenceList>
        <R alias="rel_exp_pls_norm" id="195" />
      </ReferenceList>
    </ExplicitFormula>
    <ExplicitFormula id="642">
      <Equation>rel_exp_pls</Equation>
      <ReferenceList>
        <R alias="rel_exp_pls" id="198" />
      </ReferenceList>
    </ExplicitFormula>
    <ExplicitFormula id="644">
      <Equation>V&gt;0 ? M/V : 0</Equation>
      <ReferenceList>
        <R alias="M" id="629" />
        <R alias="V" id="8" />
      </ReferenceList>
    </ExplicitFormula>
    <ExplicitFormula id="645">
      <Equation>f_onto</Equation>
      <ReferenceList>
        <R alias="f_onto" id="204" />
      </ReferenceList>
    </ExplicitFormula>
    <ExplicitFormula id="646">
      <Equation>tHalf</Equation>
      <ReferenceList>
        <R alias="tHalf" id="202" />
      </ReferenceList>
    </ExplicitFormula>
    <ExplicitFormula id="648">
      <Equation>V&gt;0 ? M/V : 0</Equation>
      <ReferenceList>
        <R alias="M" id="629" />
        <R alias="V" id="8" />
      </ReferenceList>
    </ExplicitFormula>
    <ExplicitFormula id="651">
      <Equation>M_0</Equation>
      <ReferenceList>
        <R alias="M_0" id="650" />
      </ReferenceList>
    </ExplicitFormula>
    <ExplicitFormula id="654">
      <Equation>rel_exp_out * AF * f_onto * ProteinContainerVolume</Equation>
      <ReferenceList>
        <R alias="f_onto" id="652" />
        <R alias="rel_exp_out" id="653" />
        <R alias="AF" id="213" />
        <R alias="ProteinContainerVolume" id="606" />
      </ReferenceList>
    </ExplicitFormula>
    <ExplicitFormula id="657">
      <Equation>ln(2)/tHalf</Equation>
      <ReferenceList>
        <R alias="tHalf" id="656" />
      </ReferenceList>
    </ExplicitFormula>
    <ExplicitFormula id="659">
      <Equation>rel_exp_norm</Equation>
      <ReferenceList>
        <R alias="rel_exp_norm" id="658" />
      </ReferenceList>
    </ExplicitFormula>
    <ExplicitFormula id="660">
      <Equation>rel_exp_pls_norm</Equation>
      <ReferenceList>
        <R alias="rel_exp_pls_norm" id="220" />
      </ReferenceList>
    </ExplicitFormula>
    <ExplicitFormula id="662">
      <Equation>rel_exp_pls</Equation>
      <ReferenceList>
        <R alias="rel_exp_pls" id="223" />
      </ReferenceList>
    </ExplicitFormula>
    <ExplicitFormula id="664">
      <Equation>V&gt;0 ? M/V : 0</Equation>
      <ReferenceList>
        <R alias="M" id="649" />
        <R alias="V" id="8" />
      </ReferenceList>
    </ExplicitFormula>
    <ExplicitFormula id="665">
      <Equation>f_onto</Equation>
      <ReferenceList>
        <R alias="f_onto" id="229" />
      </ReferenceList>
    </ExplicitFormula>
    <ExplicitFormula id="666">
      <Equation>tHalf</Equation>
      <ReferenceList>
        <R alias="tHalf" id="227" />
      </ReferenceList>
    </ExplicitFormula>
    <ExplicitFormula id="668">
      <Equation>V&gt;0 ? M/V : 0</Equation>
      <ReferenceList>
        <R alias="M" id="649" />
        <R alias="V" id="8" />
      </ReferenceList>
    </ExplicitFormula>
    <ExplicitFormula id="671">
      <Equation>M_0</Equation>
      <ReferenceList>
        <R alias="M_0" id="670" />
      </ReferenceList>
    </ExplicitFormula>
    <ExplicitFormula id="674">
      <Equation>rel_exp_out * AF * f_onto * ProteinContainerVolume</Equation>
      <ReferenceList>
        <R alias="f_onto" id="672" />
        <R alias="rel_exp_out" id="673" />
        <R alias="AF" id="238" />
        <R alias="ProteinContainerVolume" id="606" />
      </ReferenceList>
    </ExplicitFormula>
    <ExplicitFormula id="677">
      <Equation>ln(2)/tHalf</Equation>
      <ReferenceList>
        <R alias="tHalf" id="676" />
      </ReferenceList>
    </ExplicitFormula>
    <ExplicitFormula id="679">
      <Equation>rel_exp_norm</Equation>
      <ReferenceList>
        <R alias="rel_exp_norm" id="678" />
      </ReferenceList>
    </ExplicitFormula>
    <ExplicitFormula id="680">
      <Equation>rel_exp_pls_norm</Equation>
      <ReferenceList>
        <R alias="rel_exp_pls_norm" id="245" />
      </ReferenceList>
    </ExplicitFormula>
    <ExplicitFormula id="682">
      <Equation>rel_exp_pls</Equation>
      <ReferenceList>
        <R alias="rel_exp_pls" id="248" />
      </ReferenceList>
    </ExplicitFormula>
    <ExplicitFormula id="684">
      <Equation>V&gt;0 ? M/V : 0</Equation>
      <ReferenceList>
        <R alias="M" id="669" />
        <R alias="V" id="8" />
      </ReferenceList>
    </ExplicitFormula>
    <ExplicitFormula id="685">
      <Equation>f_onto</Equation>
      <ReferenceList>
        <R alias="f_onto" id="254" />
      </ReferenceList>
    </ExplicitFormula>
    <ExplicitFormula id="686">
      <Equation>tHalf</Equation>
      <ReferenceList>
        <R alias="tHalf" id="252" />
      </ReferenceList>
    </ExplicitFormula>
    <ExplicitFormula id="688">
      <Equation>V&gt;0 ? M/V : 0</Equation>
      <ReferenceList>
        <R alias="M" id="669" />
        <R alias="V" id="8" />
      </ReferenceList>
    </ExplicitFormula>
    <ExplicitFormula id="691">
      <Equation>M_0</Equation>
      <ReferenceList>
        <R alias="M_0" id="690" />
      </ReferenceList>
    </ExplicitFormula>
    <ExplicitFormula id="694">
      <Equation>rel_exp_out * AF * f_onto * ProteinContainerVolume</Equation>
      <ReferenceList>
        <R alias="f_onto" id="692" />
        <R alias="rel_exp_out" id="693" />
        <R alias="AF" id="263" />
        <R alias="ProteinContainerVolume" id="606" />
      </ReferenceList>
    </ExplicitFormula>
    <ExplicitFormula id="697">
      <Equation>ln(2)/tHalf</Equation>
      <ReferenceList>
        <R alias="tHalf" id="696" />
      </ReferenceList>
    </ExplicitFormula>
    <ExplicitFormula id="699">
      <Equation>rel_exp_norm</Equation>
      <ReferenceList>
        <R alias="rel_exp_norm" id="698" />
      </ReferenceList>
    </ExplicitFormula>
    <ExplicitFormula id="700">
      <Equation>rel_exp_pls_norm</Equation>
      <ReferenceList>
        <R alias="rel_exp_pls_norm" id="270" />
      </ReferenceList>
    </ExplicitFormula>
    <ExplicitFormula id="702">
      <Equation>rel_exp_pls</Equation>
      <ReferenceList>
        <R alias="rel_exp_pls" id="273" />
      </ReferenceList>
    </ExplicitFormula>
    <ExplicitFormula id="704">
      <Equation>V&gt;0 ? M/V : 0</Equation>
      <ReferenceList>
        <R alias="M" id="689" />
        <R alias="V" id="8" />
      </ReferenceList>
    </ExplicitFormula>
    <ExplicitFormula id="705">
      <Equation>f_onto</Equation>
      <ReferenceList>
        <R alias="f_onto" id="279" />
      </ReferenceList>
    </ExplicitFormula>
    <ExplicitFormula id="706">
      <Equation>tHalf</Equation>
      <ReferenceList>
        <R alias="tHalf" id="277" />
      </ReferenceList>
    </ExplicitFormula>
    <ExplicitFormula id="708">
      <Equation>V&gt;0 ? M/V : 0</Equation>
      <ReferenceList>
        <R alias="M" id="689" />
        <R alias="V" id="8" />
      </ReferenceList>
    </ExplicitFormula>
    <ExplicitFormula id="711">
      <Equation>M_0</Equation>
      <ReferenceList>
        <R alias="M_0" id="710" />
      </ReferenceList>
    </ExplicitFormula>
    <ExplicitFormula id="714">
      <Equation>rel_exp_out * AF * f_onto * ProteinContainerVolume</Equation>
      <ReferenceList>
        <R alias="f_onto" id="712" />
        <R alias="rel_exp_out" id="713" />
        <R alias="AF" id="288" />
        <R alias="ProteinContainerVolume" id="606" />
      </ReferenceList>
    </ExplicitFormula>
    <ExplicitFormula id="717">
      <Equation>ln(2)/tHalf</Equation>
      <ReferenceList>
        <R alias="tHalf" id="716" />
      </ReferenceList>
    </ExplicitFormula>
    <ExplicitFormula id="719">
      <Equation>rel_exp_norm</Equation>
      <ReferenceList>
        <R alias="rel_exp_norm" id="718" />
      </ReferenceList>
    </ExplicitFormula>
    <ExplicitFormula id="720">
      <Equation>rel_exp_pls_norm</Equation>
      <ReferenceList>
        <R alias="rel_exp_pls_norm" id="295" />
      </ReferenceList>
    </ExplicitFormula>
    <ExplicitFormula id="722">
      <Equation>rel_exp_pls</Equation>
      <ReferenceList>
        <R alias="rel_exp_pls" id="298" />
      </ReferenceList>
    </ExplicitFormula>
    <ExplicitFormula id="724">
      <Equation>V&gt;0 ? M/V : 0</Equation>
      <ReferenceList>
        <R alias="M" id="709" />
        <R alias="V" id="8" />
      </ReferenceList>
    </ExplicitFormula>
    <ExplicitFormula id="725">
      <Equation>f_onto</Equation>
      <ReferenceList>
        <R alias="f_onto" id="304" />
      </ReferenceList>
    </ExplicitFormula>
    <ExplicitFormula id="726">
      <Equation>tHalf</Equation>
      <ReferenceList>
        <R alias="tHalf" id="302" />
      </ReferenceList>
    </ExplicitFormula>
    <ExplicitFormula id="728">
      <Equation>V&gt;0 ? M/V : 0</Equation>
      <ReferenceList>
        <R alias="M" id="709" />
        <R alias="V" id="8" />
      </ReferenceList>
    </ExplicitFormula>
    <ExplicitFormula id="731">
      <Equation>M_0</Equation>
      <ReferenceList>
        <R alias="M_0" id="730" />
      </ReferenceList>
    </ExplicitFormula>
    <ExplicitFormula id="734">
      <Equation>rel_exp_out * AF * f_onto * ProteinContainerVolume</Equation>
      <ReferenceList>
        <R alias="f_onto" id="732" />
        <R alias="rel_exp_out" id="733" />
        <R alias="AF" id="313" />
        <R alias="ProteinContainerVolume" id="606" />
      </ReferenceList>
    </ExplicitFormula>
    <ExplicitFormula id="737">
      <Equation>ln(2)/tHalf</Equation>
      <ReferenceList>
        <R alias="tHalf" id="736" />
      </ReferenceList>
    </ExplicitFormula>
    <ExplicitFormula id="739">
      <Equation>rel_exp_norm</Equation>
      <ReferenceList>
        <R alias="rel_exp_norm" id="738" />
      </ReferenceList>
    </ExplicitFormula>
    <ExplicitFormula id="740">
      <Equation>rel_exp_pls_norm</Equation>
      <ReferenceList>
        <R alias="rel_exp_pls_norm" id="320" />
      </ReferenceList>
    </ExplicitFormula>
    <ExplicitFormula id="742">
      <Equation>rel_exp_pls</Equation>
      <ReferenceList>
        <R alias="rel_exp_pls" id="323" />
      </ReferenceList>
    </ExplicitFormula>
    <ExplicitFormula id="744">
      <Equation>V&gt;0 ? M/V : 0</Equation>
      <ReferenceList>
        <R alias="M" id="729" />
        <R alias="V" id="8" />
      </ReferenceList>
    </ExplicitFormula>
    <ExplicitFormula id="745">
      <Equation>f_onto</Equation>
      <ReferenceList>
        <R alias="f_onto" id="329" />
      </ReferenceList>
    </ExplicitFormula>
    <ExplicitFormula id="746">
      <Equation>tHalf</Equation>
      <ReferenceList>
        <R alias="tHalf" id="327" />
      </ReferenceList>
    </ExplicitFormula>
    <ExplicitFormula id="748">
      <Equation>V&gt;0 ? M/V : 0</Equation>
      <ReferenceList>
        <R alias="M" id="729" />
        <R alias="V" id="8" />
      </ReferenceList>
    </ExplicitFormula>
    <ExplicitFormula id="750">
      <Equation>V&gt;0 ? M/V : 0</Equation>
      <ReferenceList>
        <R alias="M" id="749" />
        <R alias="V" id="8" />
      </ReferenceList>
    </ExplicitFormula>
    <ExplicitFormula id="752">
      <Equation>fu</Equation>
      <ReferenceList>
        <R alias="fu" id="126" />
      </ReferenceList>
    </ExplicitFormula>
    <ExplicitFormula id="754">
      <Equation>V&gt;0 ? M/V : 0</Equation>
      <ReferenceList>
        <R alias="M" id="749" />
        <R alias="V" id="8" />
      </ReferenceList>
    </ExplicitFormula>
    <ExplicitFormula id="756">
      <Equation>C_pls*fu</Equation>
      <ReferenceList>
        <R alias="C_pls" id="119" />
        <R alias="fu" id="126" />
      </ReferenceList>
    </ExplicitFormula>
    <ExplicitFormula id="758">
      <Equation>V&gt;0 ? M/V : 0</Equation>
      <ReferenceList>
        <R alias="M" id="757" />
        <R alias="V" id="8" />
      </ReferenceList>
    </ExplicitFormula>
    <ExplicitFormula id="760">
      <Equation>fu</Equation>
      <ReferenceList>
        <R alias="fu" id="145" />
      </ReferenceList>
    </ExplicitFormula>
    <ExplicitFormula id="762">
      <Equation>V&gt;0 ? M/V : 0</Equation>
      <ReferenceList>
        <R alias="M" id="757" />
        <R alias="V" id="8" />
      </ReferenceList>
    </ExplicitFormula>
    <ExplicitFormula id="764">
      <Equation>C_pls*fu</Equation>
      <ReferenceList>
        <R alias="C_pls" id="138" />
        <R alias="fu" id="145" />
      </ReferenceList>
    </ExplicitFormula>
    <ExplicitFormula id="767">
      <Equation>V&gt;0 ? M/V : 0</Equation>
      <ReferenceList>
        <R alias="M" id="765" />
        <R alias="V" id="8" />
      </ReferenceList>
    </ExplicitFormula>
    <ExplicitFormula id="769">
      <Equation>M/TotalDrugMass</Equation>
      <ReferenceList>
        <R alias="M" id="765" />
        <R alias="TotalDrugMass" id="355" />
      </ReferenceList>
    </ExplicitFormula>
    <ExplicitFormula id="772">
      <Equation>V&gt;0 ? M/V : 0</Equation>
      <ReferenceList>
        <R alias="M" id="770" />
        <R alias="V" id="8" />
      </ReferenceList>
    </ExplicitFormula>
    <ExplicitFormula id="775">
      <Equation>-(CP * kcat * V * K_water * C / (Km + K_water * C))</Equation>
      <ReferenceList>
        <R alias="V" id="8" />
        <R alias="CP" id="623" />
        <R alias="C" id="119" />
        <R alias="K_water" id="751" />
        <R alias="kcat" id="773" />
        <R alias="Km" id="774" />
      </ReferenceList>
    </ExplicitFormula>
    <ExplicitFormula id="776">
      <Equation>CP * kcat * V * K_water * C / (Km + K_water * C)</Equation>
      <ReferenceList>
        <R alias="V" id="8" />
        <R alias="CP" id="623" />
        <R alias="C" id="119" />
        <R alias="K_water" id="751" />
        <R alias="kcat" id="773" />
        <R alias="Km" id="774" />
      </ReferenceList>
    </ExplicitFormula>
    <ExplicitFormula id="778">
      <Equation>kcat * kcat_interaction_factor</Equation>
      <ReferenceList>
        <R alias="kcat_interaction_factor" id="777" />
        <R alias="kcat" id="365" />
      </ReferenceList>
    </ExplicitFormula>
    <ExplicitFormula id="780">
      <Equation>Km * Km_interaction_factor</Equation>
      <ReferenceList>
        <R alias="Km_interaction_factor" id="779" />
        <R alias="Km" id="368" />
      </ReferenceList>
    </ExplicitFormula>
    <ExplicitFormula id="783">
      <Equation>-(CP * kcat * V * K_water * C / (Km + K_water * C))</Equation>
      <ReferenceList>
        <R alias="V" id="8" />
        <R alias="CP" id="703" />
        <R alias="C" id="119" />
        <R alias="K_water" id="751" />
        <R alias="kcat" id="781" />
        <R alias="Km" id="782" />
      </ReferenceList>
    </ExplicitFormula>
    <ExplicitFormula id="784">
      <Equation>CP * kcat * V * K_water * C / (Km + K_water * C)</Equation>
      <ReferenceList>
        <R alias="V" id="8" />
        <R alias="CP" id="703" />
        <R alias="C" id="119" />
        <R alias="K_water" id="751" />
        <R alias="kcat" id="781" />
        <R alias="Km" id="782" />
      </ReferenceList>
    </ExplicitFormula>
    <ExplicitFormula id="786">
      <Equation>kcat * kcat_interaction_factor</Equation>
      <ReferenceList>
        <R alias="kcat_interaction_factor" id="785" />
        <R alias="kcat" id="375" />
      </ReferenceList>
    </ExplicitFormula>
    <ExplicitFormula id="788">
      <Equation>Km * Km_interaction_factor</Equation>
      <ReferenceList>
        <R alias="Km_interaction_factor" id="787" />
        <R alias="Km" id="378" />
      </ReferenceList>
    </ExplicitFormula>
    <ExplicitFormula id="791">
      <Equation>-(CP * kcat * V * K_water * C / (Km + K_water * C))</Equation>
      <ReferenceList>
        <R alias="V" id="8" />
        <R alias="CP" id="703" />
        <R alias="C" id="138" />
        <R alias="K_water" id="759" />
        <R alias="kcat" id="789" />
        <R alias="Km" id="790" />
      </ReferenceList>
    </ExplicitFormula>
    <ExplicitFormula id="792">
      <Equation>CP * kcat * V * K_water * C / (Km + K_water * C)</Equation>
      <ReferenceList>
        <R alias="V" id="8" />
        <R alias="CP" id="703" />
        <R alias="C" id="138" />
        <R alias="K_water" id="759" />
        <R alias="kcat" id="789" />
        <R alias="Km" id="790" />
      </ReferenceList>
    </ExplicitFormula>
    <ExplicitFormula id="794">
      <Equation>kcat * kcat_interaction_factor</Equation>
      <ReferenceList>
        <R alias="kcat_interaction_factor" id="793" />
        <R alias="kcat" id="385" />
      </ReferenceList>
    </ExplicitFormula>
    <ExplicitFormula id="796">
      <Equation>Km * Km_interaction_factor</Equation>
      <ReferenceList>
        <R alias="Km_interaction_factor" id="795" />
        <R alias="Km" id="388" />
      </ReferenceList>
    </ExplicitFormula>
    <ExplicitFormula id="799">
      <Equation>Volume</Equation>
      <ReferenceList>
        <R alias="Volume" id="798" />
      </ReferenceList>
    </ExplicitFormula>
    <ExplicitFormula id="800">
      <Equation>HCT*V</Equation>
      <ReferenceList>
        <R alias="V" id="601" />
        <R alias="HCT" id="100" />
      </ReferenceList>
    </ExplicitFormula>
    <ExplicitFormula id="803">
      <Equation>M_0</Equation>
      <ReferenceList>
        <R alias="M_0" id="802" />
      </ReferenceList>
    </ExplicitFormula>
    <ExplicitFormula id="806">
      <Equation>rel_exp_out * AF * f_onto * ProteinContainerVolume</Equation>
      <ReferenceList>
        <R alias="f_onto" id="804" />
        <R alias="rel_exp_out" id="805" />
        <R alias="AF" id="163" />
        <R alias="ProteinContainerVolume" id="797" />
      </ReferenceList>
    </ExplicitFormula>
    <ExplicitFormula id="809">
      <Equation>ln(2)/tHalf</Equation>
      <ReferenceList>
        <R alias="tHalf" id="808" />
      </ReferenceList>
    </ExplicitFormula>
    <ExplicitFormula id="811">
      <Equation>rel_exp_norm</Equation>
      <ReferenceList>
        <R alias="rel_exp_norm" id="810" />
      </ReferenceList>
    </ExplicitFormula>
    <ExplicitFormula id="812">
      <Equation>rel_exp_bc_norm</Equation>
      <ReferenceList>
        <R alias="rel_exp_bc_norm" id="405" />
      </ReferenceList>
    </ExplicitFormula>
    <ExplicitFormula id="814">
      <Equation>rel_exp_bc</Equation>
      <ReferenceList>
        <R alias="rel_exp_bc" id="408" />
      </ReferenceList>
    </ExplicitFormula>
    <ExplicitFormula id="816">
      <Equation>V&gt;0 ? M/V : 0</Equation>
      <ReferenceList>
        <R alias="M" id="801" />
        <R alias="V" id="798" />
      </ReferenceList>
    </ExplicitFormula>
    <ExplicitFormula id="817">
      <Equation>f_onto</Equation>
      <ReferenceList>
        <R alias="f_onto" id="179" />
      </ReferenceList>
    </ExplicitFormula>
    <ExplicitFormula id="818">
      <Equation>tHalf</Equation>
      <ReferenceList>
        <R alias="tHalf" id="177" />
      </ReferenceList>
    </ExplicitFormula>
    <ExplicitFormula id="820">
      <Equation>V&gt;0 ? M/V : 0</Equation>
      <ReferenceList>
        <R alias="M" id="801" />
        <R alias="V" id="798" />
      </ReferenceList>
    </ExplicitFormula>
    <ExplicitFormula id="823">
      <Equation>M_0</Equation>
      <ReferenceList>
        <R alias="M_0" id="822" />
      </ReferenceList>
    </ExplicitFormula>
    <ExplicitFormula id="826">
      <Equation>rel_exp_out * AF * f_onto * ProteinContainerVolume</Equation>
      <ReferenceList>
        <R alias="f_onto" id="824" />
        <R alias="rel_exp_out" id="825" />
        <R alias="AF" id="188" />
        <R alias="ProteinContainerVolume" id="797" />
      </ReferenceList>
    </ExplicitFormula>
    <ExplicitFormula id="829">
      <Equation>ln(2)/tHalf</Equation>
      <ReferenceList>
        <R alias="tHalf" id="828" />
      </ReferenceList>
    </ExplicitFormula>
    <ExplicitFormula id="831">
      <Equation>rel_exp_norm</Equation>
      <ReferenceList>
        <R alias="rel_exp_norm" id="830" />
      </ReferenceList>
    </ExplicitFormula>
    <ExplicitFormula id="832">
      <Equation>rel_exp_bc_norm</Equation>
      <ReferenceList>
        <R alias="rel_exp_bc_norm" id="427" />
      </ReferenceList>
    </ExplicitFormula>
    <ExplicitFormula id="834">
      <Equation>rel_exp_bc</Equation>
      <ReferenceList>
        <R alias="rel_exp_bc" id="430" />
      </ReferenceList>
    </ExplicitFormula>
    <ExplicitFormula id="836">
      <Equation>V&gt;0 ? M/V : 0</Equation>
      <ReferenceList>
        <R alias="M" id="821" />
        <R alias="V" id="798" />
      </ReferenceList>
    </ExplicitFormula>
    <ExplicitFormula id="837">
      <Equation>f_onto</Equation>
      <ReferenceList>
        <R alias="f_onto" id="204" />
      </ReferenceList>
    </ExplicitFormula>
    <ExplicitFormula id="838">
      <Equation>tHalf</Equation>
      <ReferenceList>
        <R alias="tHalf" id="202" />
      </ReferenceList>
    </ExplicitFormula>
    <ExplicitFormula id="840">
      <Equation>V&gt;0 ? M/V : 0</Equation>
      <ReferenceList>
        <R alias="M" id="821" />
        <R alias="V" id="798" />
      </ReferenceList>
    </ExplicitFormula>
    <ExplicitFormula id="843">
      <Equation>M_0</Equation>
      <ReferenceList>
        <R alias="M_0" id="842" />
      </ReferenceList>
    </ExplicitFormula>
    <ExplicitFormula id="846">
      <Equation>rel_exp_out * AF * f_onto * ProteinContainerVolume</Equation>
      <ReferenceList>
        <R alias="f_onto" id="844" />
        <R alias="rel_exp_out" id="845" />
        <R alias="AF" id="213" />
        <R alias="ProteinContainerVolume" id="797" />
      </ReferenceList>
    </ExplicitFormula>
    <ExplicitFormula id="849">
      <Equation>ln(2)/tHalf</Equation>
      <ReferenceList>
        <R alias="tHalf" id="848" />
      </ReferenceList>
    </ExplicitFormula>
    <ExplicitFormula id="851">
      <Equation>rel_exp_norm</Equation>
      <ReferenceList>
        <R alias="rel_exp_norm" id="850" />
      </ReferenceList>
    </ExplicitFormula>
    <ExplicitFormula id="852">
      <Equation>rel_exp_bc_norm</Equation>
      <ReferenceList>
        <R alias="rel_exp_bc_norm" id="449" />
      </ReferenceList>
    </ExplicitFormula>
    <ExplicitFormula id="854">
      <Equation>rel_exp_bc</Equation>
      <ReferenceList>
        <R alias="rel_exp_bc" id="452" />
      </ReferenceList>
    </ExplicitFormula>
    <ExplicitFormula id="856">
      <Equation>V&gt;0 ? M/V : 0</Equation>
      <ReferenceList>
        <R alias="M" id="841" />
        <R alias="V" id="798" />
      </ReferenceList>
    </ExplicitFormula>
    <ExplicitFormula id="857">
      <Equation>f_onto</Equation>
      <ReferenceList>
        <R alias="f_onto" id="229" />
      </ReferenceList>
    </ExplicitFormula>
    <ExplicitFormula id="858">
      <Equation>tHalf</Equation>
      <ReferenceList>
        <R alias="tHalf" id="227" />
      </ReferenceList>
    </ExplicitFormula>
    <ExplicitFormula id="860">
      <Equation>V&gt;0 ? M/V : 0</Equation>
      <ReferenceList>
        <R alias="M" id="841" />
        <R alias="V" id="798" />
      </ReferenceList>
    </ExplicitFormula>
    <ExplicitFormula id="863">
      <Equation>M_0</Equation>
      <ReferenceList>
        <R alias="M_0" id="862" />
      </ReferenceList>
    </ExplicitFormula>
    <ExplicitFormula id="866">
      <Equation>rel_exp_out * AF * f_onto * ProteinContainerVolume</Equation>
      <ReferenceList>
        <R alias="f_onto" id="864" />
        <R alias="rel_exp_out" id="865" />
        <R alias="AF" id="238" />
        <R alias="ProteinContainerVolume" id="797" />
      </ReferenceList>
    </ExplicitFormula>
    <ExplicitFormula id="869">
      <Equation>ln(2)/tHalf</Equation>
      <ReferenceList>
        <R alias="tHalf" id="868" />
      </ReferenceList>
    </ExplicitFormula>
    <ExplicitFormula id="871">
      <Equation>rel_exp_norm</Equation>
      <ReferenceList>
        <R alias="rel_exp_norm" id="870" />
      </ReferenceList>
    </ExplicitFormula>
    <ExplicitFormula id="872">
      <Equation>rel_exp_bc_norm</Equation>
      <ReferenceList>
        <R alias="rel_exp_bc_norm" id="471" />
      </ReferenceList>
    </ExplicitFormula>
    <ExplicitFormula id="874">
      <Equation>rel_exp_bc</Equation>
      <ReferenceList>
        <R alias="rel_exp_bc" id="474" />
      </ReferenceList>
    </ExplicitFormula>
    <ExplicitFormula id="876">
      <Equation>V&gt;0 ? M/V : 0</Equation>
      <ReferenceList>
        <R alias="M" id="861" />
        <R alias="V" id="798" />
      </ReferenceList>
    </ExplicitFormula>
    <ExplicitFormula id="877">
      <Equation>f_onto</Equation>
      <ReferenceList>
        <R alias="f_onto" id="254" />
      </ReferenceList>
    </ExplicitFormula>
    <ExplicitFormula id="878">
      <Equation>tHalf</Equation>
      <ReferenceList>
        <R alias="tHalf" id="252" />
      </ReferenceList>
    </ExplicitFormula>
    <ExplicitFormula id="880">
      <Equation>V&gt;0 ? M/V : 0</Equation>
      <ReferenceList>
        <R alias="M" id="861" />
        <R alias="V" id="798" />
      </ReferenceList>
    </ExplicitFormula>
    <ExplicitFormula id="883">
      <Equation>M_0</Equation>
      <ReferenceList>
        <R alias="M_0" id="882" />
      </ReferenceList>
    </ExplicitFormula>
    <ExplicitFormula id="886">
      <Equation>rel_exp_out * AF * f_onto * ProteinContainerVolume</Equation>
      <ReferenceList>
        <R alias="f_onto" id="884" />
        <R alias="rel_exp_out" id="885" />
        <R alias="AF" id="263" />
        <R alias="ProteinContainerVolume" id="797" />
      </ReferenceList>
    </ExplicitFormula>
    <ExplicitFormula id="889">
      <Equation>ln(2)/tHalf</Equation>
      <ReferenceList>
        <R alias="tHalf" id="888" />
      </ReferenceList>
    </ExplicitFormula>
    <ExplicitFormula id="891">
      <Equation>rel_exp_norm</Equation>
      <ReferenceList>
        <R alias="rel_exp_norm" id="890" />
      </ReferenceList>
    </ExplicitFormula>
    <ExplicitFormula id="892">
      <Equation>rel_exp_bc_norm</Equation>
      <ReferenceList>
        <R alias="rel_exp_bc_norm" id="493" />
      </ReferenceList>
    </ExplicitFormula>
    <ExplicitFormula id="894">
      <Equation>rel_exp_bc</Equation>
      <ReferenceList>
        <R alias="rel_exp_bc" id="496" />
      </ReferenceList>
    </ExplicitFormula>
    <ExplicitFormula id="896">
      <Equation>V&gt;0 ? M/V : 0</Equation>
      <ReferenceList>
        <R alias="M" id="881" />
        <R alias="V" id="798" />
      </ReferenceList>
    </ExplicitFormula>
    <ExplicitFormula id="897">
      <Equation>f_onto</Equation>
      <ReferenceList>
        <R alias="f_onto" id="279" />
      </ReferenceList>
    </ExplicitFormula>
    <ExplicitFormula id="898">
      <Equation>tHalf</Equation>
      <ReferenceList>
        <R alias="tHalf" id="277" />
      </ReferenceList>
    </ExplicitFormula>
    <ExplicitFormula id="900">
      <Equation>V&gt;0 ? M/V : 0</Equation>
      <ReferenceList>
        <R alias="M" id="881" />
        <R alias="V" id="798" />
      </ReferenceList>
    </ExplicitFormula>
    <ExplicitFormula id="903">
      <Equation>M_0</Equation>
      <ReferenceList>
        <R alias="M_0" id="902" />
      </ReferenceList>
    </ExplicitFormula>
    <ExplicitFormula id="906">
      <Equation>rel_exp_out * AF * f_onto * ProteinContainerVolume</Equation>
      <ReferenceList>
        <R alias="f_onto" id="904" />
        <R alias="rel_exp_out" id="905" />
        <R alias="AF" id="288" />
        <R alias="ProteinContainerVolume" id="797" />
      </ReferenceList>
    </ExplicitFormula>
    <ExplicitFormula id="909">
      <Equation>ln(2)/tHalf</Equation>
      <ReferenceList>
        <R alias="tHalf" id="908" />
      </ReferenceList>
    </ExplicitFormula>
    <ExplicitFormula id="911">
      <Equation>rel_exp_norm</Equation>
      <ReferenceList>
        <R alias="rel_exp_norm" id="910" />
      </ReferenceList>
    </ExplicitFormula>
    <ExplicitFormula id="912">
      <Equation>rel_exp_bc_norm</Equation>
      <ReferenceList>
        <R alias="rel_exp_bc_norm" id="515" />
      </ReferenceList>
    </ExplicitFormula>
    <ExplicitFormula id="914">
      <Equation>rel_exp_bc</Equation>
      <ReferenceList>
        <R alias="rel_exp_bc" id="518" />
      </ReferenceList>
    </ExplicitFormula>
    <ExplicitFormula id="916">
      <Equation>V&gt;0 ? M/V : 0</Equation>
      <ReferenceList>
        <R alias="M" id="901" />
        <R alias="V" id="798" />
      </ReferenceList>
    </ExplicitFormula>
    <ExplicitFormula id="917">
      <Equation>f_onto</Equation>
      <ReferenceList>
        <R alias="f_onto" id="304" />
      </ReferenceList>
    </ExplicitFormula>
    <ExplicitFormula id="918">
      <Equation>tHalf</Equation>
      <ReferenceList>
        <R alias="tHalf" id="302" />
      </ReferenceList>
    </ExplicitFormula>
    <ExplicitFormula id="920">
      <Equation>V&gt;0 ? M/V : 0</Equation>
      <ReferenceList>
        <R alias="M" id="901" />
        <R alias="V" id="798" />
      </ReferenceList>
    </ExplicitFormula>
    <ExplicitFormula id="923">
      <Equation>M_0</Equation>
      <ReferenceList>
        <R alias="M_0" id="922" />
      </ReferenceList>
    </ExplicitFormula>
    <ExplicitFormula id="926">
      <Equation>rel_exp_out * AF * f_onto * ProteinContainerVolume</Equation>
      <ReferenceList>
        <R alias="f_onto" id="924" />
        <R alias="rel_exp_out" id="925" />
        <R alias="AF" id="313" />
        <R alias="ProteinContainerVolume" id="797" />
      </ReferenceList>
    </ExplicitFormula>
    <ExplicitFormula id="929">
      <Equation>ln(2)/tHalf</Equation>
      <ReferenceList>
        <R alias="tHalf" id="928" />
      </ReferenceList>
    </ExplicitFormula>
    <ExplicitFormula id="931">
      <Equation>rel_exp_norm</Equation>
      <ReferenceList>
        <R alias="rel_exp_norm" id="930" />
      </ReferenceList>
    </ExplicitFormula>
    <ExplicitFormula id="932">
      <Equation>rel_exp_bc_norm</Equation>
      <ReferenceList>
        <R alias="rel_exp_bc_norm" id="537" />
      </ReferenceList>
    </ExplicitFormula>
    <ExplicitFormula id="934">
      <Equation>rel_exp_bc</Equation>
      <ReferenceList>
        <R alias="rel_exp_bc" id="540" />
      </ReferenceList>
    </ExplicitFormula>
    <ExplicitFormula id="936">
      <Equation>V&gt;0 ? M/V : 0</Equation>
      <ReferenceList>
        <R alias="M" id="921" />
        <R alias="V" id="798" />
      </ReferenceList>
    </ExplicitFormula>
    <ExplicitFormula id="937">
      <Equation>f_onto</Equation>
      <ReferenceList>
        <R alias="f_onto" id="329" />
      </ReferenceList>
    </ExplicitFormula>
    <ExplicitFormula id="938">
      <Equation>tHalf</Equation>
      <ReferenceList>
        <R alias="tHalf" id="327" />
      </ReferenceList>
    </ExplicitFormula>
    <ExplicitFormula id="940">
      <Equation>V&gt;0 ? M/V : 0</Equation>
      <ReferenceList>
        <R alias="M" id="921" />
        <R alias="V" id="798" />
      </ReferenceList>
    </ExplicitFormula>
    <ExplicitFormula id="942">
      <Equation>V&gt;0 ? M/V : 0</Equation>
      <ReferenceList>
        <R alias="M" id="941" />
        <R alias="V" id="798" />
      </ReferenceList>
    </ExplicitFormula>
    <ExplicitFormula id="944">
      <Equation>K_rbc/fu</Equation>
      <ReferenceList>
        <R alias="fu" id="126" />
        <R alias="K_rbc" id="552" />
      </ReferenceList>
    </ExplicitFormula>
    <ExplicitFormula id="946">
      <Equation>V&gt;0 ? M/V : 0</Equation>
      <ReferenceList>
        <R alias="M" id="941" />
        <R alias="V" id="798" />
      </ReferenceList>
    </ExplicitFormula>
    <ExplicitFormula id="948">
      <Equation>V&gt;0 ? M/V : 0</Equation>
      <ReferenceList>
        <R alias="M" id="947" />
        <R alias="V" id="798" />
      </ReferenceList>
    </ExplicitFormula>
    <ExplicitFormula id="950">
      <Equation>K_rbc/fu</Equation>
      <ReferenceList>
        <R alias="fu" id="145" />
        <R alias="K_rbc" id="560" />
      </ReferenceList>
    </ExplicitFormula>
    <ExplicitFormula id="952">
      <Equation>V&gt;0 ? M/V : 0</Equation>
      <ReferenceList>
        <R alias="M" id="947" />
        <R alias="V" id="798" />
      </ReferenceList>
    </ExplicitFormula>
    <ExplicitFormula id="955">
      <Equation>V&gt;0 ? M/V : 0</Equation>
      <ReferenceList>
        <R alias="M" id="953" />
        <R alias="V" id="798" />
      </ReferenceList>
    </ExplicitFormula>
    <ExplicitFormula id="957">
      <Equation>M/TotalDrugMass</Equation>
      <ReferenceList>
        <R alias="M" id="953" />
        <R alias="TotalDrugMass" id="355" />
      </ReferenceList>
    </ExplicitFormula>
    <ExplicitFormula id="960">
      <Equation>V&gt;0 ? M/V : 0</Equation>
      <ReferenceList>
        <R alias="M" id="958" />
        <R alias="V" id="798" />
      </ReferenceList>
    </ExplicitFormula>
[truncated: 7,700,973 more chars]
