# Supplementary material for: A Comparative Analysis of Drug-Induced Hepatotoxicity in Clinically Relevant Situations
Source: PLoS Comput Biol. 2017 Feb 2;13(2):e1005280. doi: 10.1371/journal.pcbi.1005280 (PMC5289425; doi:10.1371/journal.pcbi.1005280)
Supplement: S1 Model Files — (ZIP) [file pcbi.1005280.s019.zip › inh_ref_iv_681mg_slow.xml]

<?xml version="1.0" encoding="utf-8"?>
<Simulation objectPathDelimiter="|" version="4" xmlns="http://www.systems-biology.com">
  <ObserverList>
    <Observer id="106" entityId="Q7oZsjY8706EFr_3JvI9-w" name="Blood Cells" path="inh_ref_iv_681mg_slow|Organism|PeripheralVenousBlood|Acetylisoniazid|Blood Cells" unit="µmol/l" persistable="0" formulaId="117" />
    <Observer id="118" entityId="pTWxQFGpbkyUAYQk6iRMYg" name="Plasma (Peripheral Venous Blood)" path="inh_ref_iv_681mg_slow|Organism|PeripheralVenousBlood|Acetylisoniazid|Plasma (Peripheral Venous Blood)" unit="µmol/l" persistable="1" formulaId="124" />
    <Observer id="125" entityId="2I3aKHs4i0iZD1rzIHXQKw" name="Plasma Unbound (Peripheral Venous Blood)" path="inh_ref_iv_681mg_slow|Organism|PeripheralVenousBlood|Acetylisoniazid|Plasma Unbound (Peripheral Venous Blood)" unit="µmol/l" persistable="0" formulaId="127" />
    <Observer id="128" entityId="OEqTgEomXUuZ98Od5b73_Q" name="Whole Blood (Peripheral Venous Blood)" path="inh_ref_iv_681mg_slow|Organism|PeripheralVenousBlood|Acetylisoniazid|Whole Blood (Peripheral Venous Blood)" unit="µmol/l" persistable="0" formulaId="129" />
    <Observer id="130" entityId="LzrIufOAp0al7asEiBxWUA" name="Blood Cells" path="inh_ref_iv_681mg_slow|Organism|PeripheralVenousBlood|isoniazid|Blood Cells" unit="µmol/l" persistable="0" formulaId="136" />
    <Observer id="137" entityId="urP7rxarCEudVH7mKVo5UA" name="Plasma (Peripheral Venous Blood)" path="inh_ref_iv_681mg_slow|Organism|PeripheralVenousBlood|isoniazid|Plasma (Peripheral Venous Blood)" unit="µmol/l" persistable="1" formulaId="143" />
    <Observer id="144" entityId="Et_R6CAe8UivNqimMjKyXQ" name="Plasma Unbound (Peripheral Venous Blood)" path="inh_ref_iv_681mg_slow|Organism|PeripheralVenousBlood|isoniazid|Plasma Unbound (Peripheral Venous Blood)" unit="µmol/l" persistable="0" formulaId="146" />
    <Observer id="147" entityId="zWc98syz-E27d_FrtkJdpQ" name="Whole Blood (Peripheral Venous Blood)" path="inh_ref_iv_681mg_slow|Organism|PeripheralVenousBlood|isoniazid|Whole Blood (Peripheral Venous Blood)" unit="µmol/l" persistable="0" formulaId="148" />
    <Observer id="181" entityId="uWlZ8wkcgkW2CAk_ozZFdg" name="Concentration in container" path="inh_ref_iv_681mg_slow|Organism|VenousBlood|Plasma|NAT2|Concentration in container" unit="µmol/l" persistable="0" formulaId="182" />
    <Observer id="206" entityId="kq46-65y4UOzkud4lM5F6g" name="Concentration in container" path="inh_ref_iv_681mg_slow|Organism|VenousBlood|Plasma|Amidase_liver|Concentration in container" unit="µmol/l" persistable="0" formulaId="207" />
    <Observer id="231" entityId="noLy3b7i0kax1217vxC66Q" name="Concentration in container" path="inh_ref_iv_681mg_slow|Organism|VenousBlood|Plasma|Conjugase_liver|Concentration in container" unit="µmol/l" persistable="0" formulaId="232" />
    <Observer id="256" entityId="wKhYNv7sPUmRr3qTldzIsw" name="Concentration in container" path="inh_ref_iv_681mg_slow|Organism|VenousBlood|Plasma|CYP2E1|Concentration in container" unit="µmol/l" persistable="0" formulaId="257" />
    <Observer id="281" entityId="eVEHQPQ0akuhyDoYIpbCeA" name="Concentration in container" path="inh_ref_iv_681mg_slow|Organism|VenousBlood|Plasma|NAAA|Concentration in container" unit="µmol/l" persistable="0" formulaId="282" />
    <Observer id="306" entityId="dA7IUx3c3UaogR-9C6bl3w" name="Concentration in container" path="inh_ref_iv_681mg_slow|Organism|VenousBlood|Plasma|BAAT|Concentration in container" unit="µmol/l" persistable="0" formulaId="307" />
    <Observer id="331" entityId="ua3Gnpn1JU-DBfE_Z1qb-w" name="Concentration in container" path="inh_ref_iv_681mg_slow|Organism|VenousBlood|Plasma|GLYAT|Concentration in container" unit="µmol/l" persistable="0" formulaId="332" />
    <Observer id="338" entityId="U5AcYhHKVU2B1PQ2JKX6ow" name="Concentration in container" path="inh_ref_iv_681mg_slow|Organism|VenousBlood|Plasma|Acetylisoniazid|Concentration in container" unit="µmol/l" persistable="1" formulaId="339" />
    <Observer id="340" entityId="z3p4G2-g1UKI89jilHT0Hg" name="Plasma Unbound" path="inh_ref_iv_681mg_slow|Organism|VenousBlood|Plasma|Acetylisoniazid|Plasma Unbound" unit="µmol/l" persistable="0" formulaId="341" />
    <Observer id="347" entityId="eelri470ekG4wSMOm6gMVw" name="Concentration in container" path="inh_ref_iv_681mg_slow|Organism|VenousBlood|Plasma|isoniazid|Concentration in container" unit="µmol/l" persistable="1" formulaId="348" />
    <Observer id="349" entityId="48aBZXl_Dk6qlNLuodwipw" name="Plasma Unbound" path="inh_ref_iv_681mg_slow|Organism|VenousBlood|Plasma|isoniazid|Plasma Unbound" unit="µmol/l" persistable="0" formulaId="350" />
    <Observer id="357" entityId="xL1aaSNdYUe5tkteJ0QIVA" name="Fraction of dose-isoniazid" path="inh_ref_iv_681mg_slow|Organism|VenousBlood|Plasma|isoniazid-NAAA Metabolite|Fraction of dose-isoniazid" persistable="0" formulaId="359" />
    <Observer id="414" entityId="Zhr0opy_kE2uvgqnMepbXg" name="Concentration in container" path="inh_ref_iv_681mg_slow|Organism|VenousBlood|BloodCells|NAT2|Concentration in container" unit="µmol/l" persistable="0" formulaId="415" />
    <Observer id="436" entityId="jJ_kQU9hKkulJsebEarYjw" name="Concentration in container" path="inh_ref_iv_681mg_slow|Organism|VenousBlood|BloodCells|Amidase_liver|Concentration in container" unit="µmol/l" persistable="0" formulaId="437" />
    <Observer id="458" entityId="jh2P2AK3z0KRgQc5PGxvJw" name="Concentration in container" path="inh_ref_iv_681mg_slow|Organism|VenousBlood|BloodCells|Conjugase_liver|Concentration in container" unit="µmol/l" persistable="0" formulaId="459" />
    <Observer id="480" entityId="yfDGhqfPnESEweOqG0tG7g" name="Concentration in container" path="inh_ref_iv_681mg_slow|Organism|VenousBlood|BloodCells|CYP2E1|Concentration in container" unit="µmol/l" persistable="0" formulaId="481" />
    <Observer id="502" entityId="2n6nvcHMhEOn7e2vgka7xA" name="Concentration in container" path="inh_ref_iv_681mg_slow|Organism|VenousBlood|BloodCells|NAAA|Concentration in container" unit="µmol/l" persistable="0" formulaId="503" />
    <Observer id="524" entityId="z8QJq4aTfEaip56dDGEV4A" name="Concentration in container" path="inh_ref_iv_681mg_slow|Organism|VenousBlood|BloodCells|BAAT|Concentration in container" unit="µmol/l" persistable="0" formulaId="525" />
    <Observer id="546" entityId="eHf-ZH-wuk2FDMurpmp_HA" name="Concentration in container" path="inh_ref_iv_681mg_slow|Organism|VenousBlood|BloodCells|GLYAT|Concentration in container" unit="µmol/l" persistable="0" formulaId="547" />
    <Observer id="554" entityId="LsoL99CLFU21XIZf6n9bAA" name="Concentration in container" path="inh_ref_iv_681mg_slow|Organism|VenousBlood|BloodCells|Acetylisoniazid|Concentration in container" unit="µmol/l" persistable="0" formulaId="555" />
    <Observer id="562" entityId="N1ISs9lCR0St7--hX1bAEw" name="Concentration in container" path="inh_ref_iv_681mg_slow|Organism|VenousBlood|BloodCells|isoniazid|Concentration in container" unit="µmol/l" persistable="0" formulaId="563" />
    <Observer id="570" entityId="M_waeCV8rkij8JSBHytdmg" name="Fraction of dose-isoniazid" path="inh_ref_iv_681mg_slow|Organism|VenousBlood|BloodCells|isoniazid-NAAA Metabolite|Fraction of dose-isoniazid" persistable="0" formulaId="571" />
    <Observer id="596" entityId="5yxyFgG9L0SYC7pV2waK4A" name="Whole Blood" path="inh_ref_iv_681mg_slow|Organism|VenousBlood|Acetylisoniazid|Whole Blood" unit="µmol/l" persistable="0" formulaId="597" />
    <Observer id="598" entityId="fmX1G0p2lEahHdCOMU08eQ" name="Whole Blood" path="inh_ref_iv_681mg_slow|Organism|VenousBlood|isoniazid|Whole Blood" unit="µmol/l" persistable="0" formulaId="599" />
    <Observer id="627" entityId="pL95N-XJr0Oo2ouReVW9PA" name="Concentration in container" path="inh_ref_iv_681mg_slow|Organism|ArterialBlood|Plasma|NAT2|Concentration in container" unit="µmol/l" persistable="0" formulaId="628" />
    <Observer id="647" entityId="iirl0Ohq6ECBThgJzc9itw" name="Concentration in container" path="inh_ref_iv_681mg_slow|Organism|ArterialBlood|Plasma|Amidase_liver|Concentration in container" unit="µmol/l" persistable="0" formulaId="648" />
    <Observer id="667" entityId="Ul4gsN67UE-WAeLEph8PKQ" name="Concentration in container" path="inh_ref_iv_681mg_slow|Organism|ArterialBlood|Plasma|Conjugase_liver|Concentration in container" unit="µmol/l" persistable="0" formulaId="668" />
    <Observer id="687" entityId="1F_FQ3PLRU2oxBXu6TxBdw" name="Concentration in container" path="inh_ref_iv_681mg_slow|Organism|ArterialBlood|Plasma|CYP2E1|Concentration in container" unit="µmol/l" persistable="0" formulaId="688" />
    <Observer id="707" entityId="bbN3ZBVEeE6WyugWMGN6lg" name="Concentration in container" path="inh_ref_iv_681mg_slow|Organism|ArterialBlood|Plasma|NAAA|Concentration in container" unit="µmol/l" persistable="0" formulaId="708" />
    <Observer id="727" entityId="Bamhw0_L1U2CozqFQpqwBQ" name="Concentration in container" path="inh_ref_iv_681mg_slow|Organism|ArterialBlood|Plasma|BAAT|Concentration in container" unit="µmol/l" persistable="0" formulaId="728" />
    <Observer id="747" entityId="3pKYgitJqk6OEKoMyjPilA" name="Concentration in container" path="inh_ref_iv_681mg_slow|Organism|ArterialBlood|Plasma|GLYAT|Concentration in container" unit="µmol/l" persistable="0" formulaId="748" />
    <Observer id="753" entityId="stTipQxd806g5qhVQwLPqg" name="Concentration in container" path="inh_ref_iv_681mg_slow|Organism|ArterialBlood|Plasma|Acetylisoniazid|Concentration in container" unit="µmol/l" persistable="0" formulaId="754" />
    <Observer id="755" entityId="-TGi6Sv4eUmxLE0dQzaH8g" name="Plasma Unbound" path="inh_ref_iv_681mg_slow|Organism|ArterialBlood|Plasma|Acetylisoniazid|Plasma Unbound" unit="µmol/l" persistable="0" formulaId="756" />
    <Observer id="761" entityId="QBi9YzGpnkedE72WXn1XkQ" name="Concentration in container" path="inh_ref_iv_681mg_slow|Organism|ArterialBlood|Plasma|isoniazid|Concentration in container" unit="µmol/l" persistable="0" formulaId="762" />
    <Observer id="763" entityId="mZSyMIt8Gki3KsFs5_QpAg" name="Plasma Unbound" path="inh_ref_iv_681mg_slow|Organism|ArterialBlood|Plasma|isoniazid|Plasma Unbound" unit="µmol/l" persistable="0" formulaId="764" />
    <Observer id="771" entityId="gzE0qgSgeUSR_oiO9b14xg" name="Fraction of dose-isoniazid" path="inh_ref_iv_681mg_slow|Organism|ArterialBlood|Plasma|isoniazid-NAAA Metabolite|Fraction of dose-isoniazid" persistable="0" formulaId="772" />
    <Observer id="819" entityId="BTq5MVzL2kCuZVohumnf4Q" name="Concentration in container" path="inh_ref_iv_681mg_slow|Organism|ArterialBlood|BloodCells|NAT2|Concentration in container" unit="µmol/l" persistable="0" formulaId="820" />
    <Observer id="839" entityId="1SD9lSBvbUaj3MZZQO96OA" name="Concentration in container" path="inh_ref_iv_681mg_slow|Organism|ArterialBlood|BloodCells|Amidase_liver|Concentration in container" unit="µmol/l" persistable="0" formulaId="840" />
    <Observer id="859" entityId="jzuyaYJ0UEeZyDl211z8UQ" name="Concentration in container" path="inh_ref_iv_681mg_slow|Organism|ArterialBlood|BloodCells|Conjugase_liver|Concentration in container" unit="µmol/l" persistable="0" formulaId="860" />
    <Observer id="879" entityId="d12bLmSiMUOoEif3Y9utPw" name="Concentration in container" path="inh_ref_iv_681mg_slow|Organism|ArterialBlood|BloodCells|CYP2E1|Concentration in container" unit="µmol/l" persistable="0" formulaId="880" />
    <Observer id="899" entityId="liitrDZQ8kOxC2ZWVj2Wbg" name="Concentration in container" path="inh_ref_iv_681mg_slow|Organism|ArterialBlood|BloodCells|NAAA|Concentration in container" unit="µmol/l" persistable="0" formulaId="900" />
    <Observer id="919" entityId="q-5ADi8FYU-aAnMBf1VsAg" name="Concentration in container" path="inh_ref_iv_681mg_slow|Organism|ArterialBlood|BloodCells|BAAT|Concentration in container" unit="µmol/l" persistable="0" formulaId="920" />
    <Observer id="939" entityId="RnLYx_5Vc0CmtABol8J3tg" name="Concentration in container" path="inh_ref_iv_681mg_slow|Organism|ArterialBlood|BloodCells|GLYAT|Concentration in container" unit="µmol/l" persistable="0" formulaId="940" />
    <Observer id="945" entityId="RCc0gp1A70ChTkwhe4uZVw" name="Concentration in container" path="inh_ref_iv_681mg_slow|Organism|ArterialBlood|BloodCells|Acetylisoniazid|Concentration in container" unit="µmol/l" persistable="0" formulaId="946" />
    <Observer id="951" entityId="pb_VIsd1Okazp6Y3fBiInA" name="Concentration in container" path="inh_ref_iv_681mg_slow|Organism|ArterialBlood|BloodCells|isoniazid|Concentration in container" unit="µmol/l" persistable="0" formulaId="952" />
    <Observer id="959" entityId="pXTYZmJVR0-4Bh4RjnfQGg" name="Fraction of dose-isoniazid" path="inh_ref_iv_681mg_slow|Organism|ArterialBlood|BloodCells|isoniazid-NAAA Metabolite|Fraction of dose-isoniazid" persistable="0" formulaId="960" />
    <Observer id="985" entityId="Y6ImJjpVTUKb9c90XPVM3A" name="Whole Blood" path="inh_ref_iv_681mg_slow|Organism|ArterialBlood|Acetylisoniazid|Whole Blood" unit="µmol/l" persistable="0" formulaId="986" />
    <Observer id="987" entityId="5KEIwu_DHkKNC6YBx0qVEg" name="Whole Blood" path="inh_ref_iv_681mg_slow|Organism|ArterialBlood|isoniazid|Whole Blood" unit="µmol/l" persistable="0" formulaId="988" />
    <Observer id="998" entityId="KtkrByVQyki7Fib-cdYwlw" name="Fraction excreted to bile" path="inh_ref_iv_681mg_slow|Organism|Gallbladder|Acetylisoniazid|Fraction excreted to bile" persistable="0" formulaId="1000" />
    <Observer id="1004" entityId="ViJXpiqOOk2E2mfv43rFLA" name="Fraction excreted to bile" path="inh_ref_iv_681mg_slow|Organism|Gallbladder|isoniazid|Fraction excreted to bile" persistable="0" formulaId="1005" />
    <Observer id="1071" entityId="c0Jb5O0m_U-O1eQQH9Oy3Q" name="Concentration in container" path="inh_ref_iv_681mg_slow|Organism|Bone|Plasma|NAT2|Concentration in container" unit="µmol/l" persistable="0" formulaId="1072" />
    <Observer id="1091" entityId="7ehJ0xMnrUWQrv536YhdhA" name="Concentration in container" path="inh_ref_iv_681mg_slow|Organism|Bone|Plasma|Amidase_liver|Concentration in container" unit="µmol/l" persistable="0" formulaId="1092" />
    <Observer id="1111" entityId="WG1orYHHUUmwOWBRU3NS_Q" name="Concentration in container" path="inh_ref_iv_681mg_slow|Organism|Bone|Plasma|Conjugase_liver|Concentration in container" unit="µmol/l" persistable="0" formulaId="1112" />
    <Observer id="1131" entityId="vknOyrsYREumDCJWnDe8kA" name="Concentration in container" path="inh_ref_iv_681mg_slow|Organism|Bone|Plasma|CYP2E1|Concentration in container" unit="µmol/l" persistable="0" formulaId="1132" />
    <Observer id="1151" entityId="WnJy2Fzjr0uFnmksVcdS-w" name="Concentration in container" path="inh_ref_iv_681mg_slow|Organism|Bone|Plasma|NAAA|Concentration in container" unit="µmol/l" persistable="0" formulaId="1152" />
    <Observer id="1171" entityId="Q3_6VBPPBUyj5iHP3F9-TQ" name="Concentration in container" path="inh_ref_iv_681mg_slow|Organism|Bone|Plasma|BAAT|Concentration in container" unit="µmol/l" persistable="0" formulaId="1172" />
    <Observer id="1191" entityId="-2ovLerz-UyJ3qU9PjWlnQ" name="Concentration in container" path="inh_ref_iv_681mg_slow|Organism|Bone|Plasma|GLYAT|Concentration in container" unit="µmol/l" persistable="0" formulaId="1192" />
    <Observer id="1197" entityId="3zlB2EaEFEqW-YpoKSOvcw" name="Concentration in container" path="inh_ref_iv_681mg_slow|Organism|Bone|Plasma|Acetylisoniazid|Concentration in container" unit="µmol/l" persistable="0" formulaId="1198" />
    <Observer id="1203" entityId="LN0BYKK4Z06NxWgBzWuvoQ" name="Concentration in container" path="inh_ref_iv_681mg_slow|Organism|Bone|Plasma|isoniazid|Concentration in container" unit="µmol/l" persistable="0" formulaId="1204" />
    <Observer id="1211" entityId="1k40cLM5-EuGOW4X0Glfmw" name="Fraction of dose-isoniazid" path="inh_ref_iv_681mg_slow|Organism|Bone|Plasma|isoniazid-NAAA Metabolite|Fraction of dose-isoniazid" persistable="0" formulaId="1212" />
    <Observer id="1259" entityId="ZQnNfmhD4EuoezSFX3FBog" name="Concentration in container" path="inh_ref_iv_681mg_slow|Organism|Bone|BloodCells|NAT2|Concentration in container" unit="µmol/l" persistable="0" formulaId="1260" />
    <Observer id="1279" entityId="xhtP-yWnGkeFeMT9svjpjg" name="Concentration in container" path="inh_ref_iv_681mg_slow|Organism|Bone|BloodCells|Amidase_liver|Concentration in container" unit="µmol/l" persistable="0" formulaId="1280" />
    <Observer id="1299" entityId="5ji4SWtXV0edMhOQBG7Z3g" name="Concentration in container" path="inh_ref_iv_681mg_slow|Organism|Bone|BloodCells|Conjugase_liver|Concentration in container" unit="µmol/l" persistable="0" formulaId="1300" />
    <Observer id="1319" entityId="PnkA_whKDEq8-fKtER-kRA" name="Concentration in container" path="inh_ref_iv_681mg_slow|Organism|Bone|BloodCells|CYP2E1|Concentration in container" unit="µmol/l" persistable="0" formulaId="1320" />
    <Observer id="1339" entityId="zxaBvis4uUKcOCt48uRyig" name="Concentration in container" path="inh_ref_iv_681mg_slow|Organism|Bone|BloodCells|NAAA|Concentration in container" unit="µmol/l" persistable="0" formulaId="1340" />
    <Observer id="1359" entityId="MDSq1a8Vp0yrtIwPpG7hfw" name="Concentration in container" path="inh_ref_iv_681mg_slow|Organism|Bone|BloodCells|BAAT|Concentration in container" unit="µmol/l" persistable="0" formulaId="1360" />
    <Observer id="1379" entityId="96BAqS5dOkq1AvaU1VtNSg" name="Concentration in container" path="inh_ref_iv_681mg_slow|Organism|Bone|BloodCells|GLYAT|Concentration in container" unit="µmol/l" persistable="0" formulaId="1380" />
    <Observer id="1385" entityId="lmDhiCio_UWe1yuAx4qmZA" name="Concentration in container" path="inh_ref_iv_681mg_slow|Organism|Bone|BloodCells|Acetylisoniazid|Concentration in container" unit="µmol/l" persistable="0" formulaId="1386" />
    <Observer id="1391" entityId="oYaKCRYhJ0qbI2sDrCaWFw" name="Concentration in container" path="inh_ref_iv_681mg_slow|Organism|Bone|BloodCells|isoniazid|Concentration in container" unit="µmol/l" persistable="0" formulaId="1392" />
    <Observer id="1399" entityId="KYIGnhcb6Eq3bEfFqKdOiA" name="Fraction of dose-isoniazid" path="inh_ref_iv_681mg_slow|Organism|Bone|BloodCells|isoniazid-NAAA Metabolite|Fraction of dose-isoniazid" persistable="0" formulaId="1400" />
    <Observer id="1450" entityId="VkUS2Jp-FE6Q1WawYf78Ug" name="Concentration in container" path="inh_ref_iv_681mg_slow|Organism|Bone|Interstitial|SLC22A6|Concentration in container" unit="µmol/l" persistable="0" formulaId="1451" />
    <Observer id="1471" entityId="jAyOIDsr6U2kzNvXwDhOAw" name="Concentration in container" path="inh_ref_iv_681mg_slow|Organism|Bone|Interstitial|SLC16A10.influx|Concentration in container" unit="µmol/l" persistable="0" formulaId="1472" />
    <Observer id="1479" entityId="OfSmnntOKUSu76U4xinBaA" name="Concentration in container" path="inh_ref_iv_681mg_slow|Organism|Bone|Interstitial|Acetylisoniazid|Concentration in container" unit="µmol/l" persistable="0" formulaId="1480" />
    <Observer id="1487" entityId="JmMej6FK5kSAU1xGJc55pg" name="Concentration in container" path="inh_ref_iv_681mg_slow|Organism|Bone|Interstitial|isoniazid|Concentration in container" unit="µmol/l" persistable="0" formulaId="1488" />
    <Observer id="1510" entityId="sutaaHs4yUC1EUbAEzuaQA" name="Concentration in container" path="inh_ref_iv_681mg_slow|Organism|Bone|Intracellular|NAT2|Concentration in container" unit="µmol/l" persistable="0" formulaId="1511" />
    <Observer id="1528" entityId="w2q7vaMxskSptKpNz0-xdg" name="Concentration in container" path="inh_ref_iv_681mg_slow|Organism|Bone|Intracellular|Amidase_liver|Concentration in container" unit="µmol/l" persistable="0" formulaId="1529" />
    <Observer id="1546" entityId="KVA3H0MiFUWB6C0bra1C9w" name="Concentration in container" path="inh_ref_iv_681mg_slow|Organism|Bone|Intracellular|Conjugase_liver|Concentration in container" unit="µmol/l" persistable="0" formulaId="1547" />
    <Observer id="1564" entityId="BBpGFi3VOUGUAkcjnKC3qQ" name="Concentration in container" path="inh_ref_iv_681mg_slow|Organism|Bone|Intracellular|CYP2E1|Concentration in container" unit="µmol/l" persistable="0" formulaId="1565" />
    <Observer id="1585" entityId="q_Wo3mVwtkOPwQk7PYYI9w" name="Concentration in container" path="inh_ref_iv_681mg_slow|Organism|Bone|Intracellular|INHA_liver_transporter|Concentration in container" unit="µmol/l" persistable="0" formulaId="1586" />
    <Observer id="1603" entityId="SRapsVM06Ee9E0OqITNtRg" name="Concentration in container" path="inh_ref_iv_681mg_slow|Organism|Bone|Intracellular|NAAA|Concentration in container" unit="µmol/l" persistable="0" formulaId="1604" />
    <Observer id="1621" entityId="wZdnXNdC40-rwl2YCckeLQ" name="Concentration in container" path="inh_ref_iv_681mg_slow|Organism|Bone|Intracellular|BAAT|Concentration in container" unit="µmol/l" persistable="0" formulaId="1622" />
    <Observer id="1642" entityId="ApiZPQtncEGADX8qGnv67g" name="Concentration in container" path="inh_ref_iv_681mg_slow|Organism|Bone|Intracellular|SLC16A10|Concentration in container" unit="µmol/l" persistable="0" formulaId="1643" />
    <Observer id="1660" entityId="QGscnRBbCEiBCOk17hULLg" name="Concentration in container" path="inh_ref_iv_681mg_slow|Organism|Bone|Intracellular|GLYAT|Concentration in container" unit="µmol/l" persistable="0" formulaId="1661" />
    <Observer id="1681" entityId="CcEgnJXkkEC0UxQvYwJ9Qg" name="Concentration in container" path="inh_ref_iv_681mg_slow|Organism|Bone|Intracellular|SLC16A10.apical.efflux|Concentration in container" unit="µmol/l" persistable="0" formulaId="1682" />
    <Observer id="1689" entityId="dWeeRwuxNUSK8_aibvGneQ" name="Concentration in container" path="inh_ref_iv_681mg_slow|Organism|Bone|Intracellular|Acetylisoniazid|Concentration in container" unit="µmol/l" persistable="0" formulaId="1690" />
    <Observer id="1697" entityId="4MY8iJFU5UaStRcuSl7lew" name="Concentration in container" path="inh_ref_iv_681mg_slow|Organism|Bone|Intracellular|isoniazid|Concentration in container" unit="µmol/l" persistable="0" formulaId="1698" />
    <Observer id="1705" entityId="YDTdMo93VUOECdhvTS35MA" name="Fraction of dose-isoniazid" path="inh_ref_iv_681mg_slow|Organism|Bone|Intracellular|isoniazid-NAAA Metabolite|Fraction of dose-isoniazid" persistable="0" formulaId="1706" />
    <Observer id="1731" entityId="hbRCrtlG-ki57zWjB_gxZA" name="Interstitial Unbound" path="inh_ref_iv_681mg_slow|Organism|Bone|Acetylisoniazid|Interstitial Unbound" unit="µmol/l" persistable="0" formulaId="1732" />
    <Observer id="1733" entityId="cR-JYAYtl0OFVQTAjV09SQ" name="Intracellular Unbound" path="inh_ref_iv_681mg_slow|Organism|Bone|Acetylisoniazid|Intracellular Unbound" unit="µmol/l" persistable="0" formulaId="1734" />
    <Observer id="1735" entityId="NRAIS7bVH0m4K_Hzeqj-4g" name="Tissue" path="inh_ref_iv_681mg_slow|Organism|Bone|Acetylisoniazid|Tissue" unit="µmol/l" persistable="0" formulaId="1736" />
    <Observer id="1737" entityId="n3V7sR39EU63ccmQRgr1SA" name="Interstitial Unbound" path="inh_ref_iv_681mg_slow|Organism|Bone|isoniazid|Interstitial Unbound" unit="µmol/l" persistable="0" formulaId="1738" />
    <Observer id="1739" entityId="O4kTp1H9o0OSORY5kftSCA" name="Intracellular Unbound" path="inh_ref_iv_681mg_slow|Organism|Bone|isoniazid|Intracellular Unbound" unit="µmol/l" persistable="0" formulaId="1740" />
    <Observer id="1741" entityId="4Yn0d5jdDEislltXYtal9w" name="Tissue" path="inh_ref_iv_681mg_slow|Organism|Bone|isoniazid|Tissue" unit="µmol/l" persistable="0" formulaId="1742" />
    <Observer id="1808" entityId="WalOMl9YK0O8_1_M4tVS-w" name="Concentration in container" path="inh_ref_iv_681mg_slow|Organism|Brain|Plasma|NAT2|Concentration in container" unit="µmol/l" persistable="0" formulaId="1809" />
    <Observer id="1828" entityId="B5-i3qK3UU6rNjemyOEXPA" name="Concentration in container" path="inh_ref_iv_681mg_slow|Organism|Brain|Plasma|Amidase_liver|Concentration in container" unit="µmol/l" persistable="0" formulaId="1829" />
    <Observer id="1848" entityId="Xs41akKLEUW3Hm-o4MEwTA" name="Concentration in container" path="inh_ref_iv_681mg_slow|Organism|Brain|Plasma|Conjugase_liver|Concentration in container" unit="µmol/l" persistable="0" formulaId="1849" />
    <Observer id="1868" entityId="1GP2kzo0lkiV-Adt-dcVgg" name="Concentration in container" path="inh_ref_iv_681mg_slow|Organism|Brain|Plasma|CYP2E1|Concentration in container" unit="µmol/l" persistable="0" formulaId="1869" />
    <Observer id="1888" entityId="sjk1KRmaLESkFozy6lLHrg" name="Concentration in container" path="inh_ref_iv_681mg_slow|Organism|Brain|Plasma|NAAA|Concentration in container" unit="µmol/l" persistable="0" formulaId="1889" />
    <Observer id="1908" entityId="4M_JPp1ESkCCRzmKcvPPgA" name="Concentration in container" path="inh_ref_iv_681mg_slow|Organism|Brain|Plasma|BAAT|Concentration in container" unit="µmol/l" persistable="0" formulaId="1909" />
    <Observer id="1928" entityId="ahf34vt1DU-gOamSdgAkVQ" name="Concentration in container" path="inh_ref_iv_681mg_slow|Organism|Brain|Plasma|GLYAT|Concentration in container" unit="µmol/l" persistable="0" formulaId="1929" />
    <Observer id="1946" entityId="2IduTXYlv0SwGRWA6KWjFg" name="Concentration in container" path="inh_ref_iv_681mg_slow|Organism|Brain|Plasma|SLC22A6|Concentration in container" unit="µmol/l" persistable="0" formulaId="1947" />
    <Observer id="1964" entityId="O3nFbyTawk2n71QoPzQCjQ" name="Concentration in container" path="inh_ref_iv_681mg_slow|Organism|Brain|Plasma|SLC16A10.influx|Concentration in container" unit="µmol/l" persistable="0" formulaId="1965" />
    <Observer id="1971" entityId="bkj-MCRiLkCQKWiM7tRbnQ" name="Concentration in container" path="inh_ref_iv_681mg_slow|Organism|Brain|Plasma|Acetylisoniazid|Concentration in container" unit="µmol/l" persistable="0" formulaId="1972" />
    <Observer id="1978" entityId="JIBK0K3GnkKMaXKnIybM7Q" name="Concentration in container" path="inh_ref_iv_681mg_slow|Organism|Brain|Plasma|isoniazid|Concentration in container" unit="µmol/l" persistable="0" formulaId="1979" />
    <Observer id="1986" entityId="powYyO56XESPLau58E_wmg" name="Fraction of dose-isoniazid" path="inh_ref_iv_681mg_slow|Organism|Brain|Plasma|isoniazid-NAAA Metabolite|Fraction of dose-isoniazid" persistable="0" formulaId="1987" />
    <Observer id="2034" entityId="7hLT7PqwgECOjuuTFigTyw" name="Concentration in container" path="inh_ref_iv_681mg_slow|Organism|Brain|BloodCells|NAT2|Concentration in container" unit="µmol/l" persistable="0" formulaId="2035" />
    <Observer id="2054" entityId="cKIszoq4gUaGnqhgonwxhQ" name="Concentration in container" path="inh_ref_iv_681mg_slow|Organism|Brain|BloodCells|Amidase_liver|Concentration in container" unit="µmol/l" persistable="0" formulaId="2055" />
    <Observer id="2074" entityId="8f1ROv6SeU6nsVd20ek2pg" name="Concentration in container" path="inh_ref_iv_681mg_slow|Organism|Brain|BloodCells|Conjugase_liver|Concentration in container" unit="µmol/l" persistable="0" formulaId="2075" />
    <Observer id="2094" entityId="3c81xrglWE2Ctvr-SQGGOA" name="Concentration in container" path="inh_ref_iv_681mg_slow|Organism|Brain|BloodCells|CYP2E1|Concentration in container" unit="µmol/l" persistable="0" formulaId="2095" />
    <Observer id="2114" entityId="tnx07Z3OYEqYPJSzbuxfyA" name="Concentration in container" path="inh_ref_iv_681mg_slow|Organism|Brain|BloodCells|NAAA|Concentration in container" unit="µmol/l" persistable="0" formulaId="2115" />
    <Observer id="2134" entityId="YJBUdwy0xEC96_Gqn2oNdQ" name="Concentration in container" path="inh_ref_iv_681mg_slow|Organism|Brain|BloodCells|BAAT|Concentration in container" unit="µmol/l" persistable="0" formulaId="2135" />
    <Observer id="2154" entityId="_-ef3vZJ0kSaPEjpNOGBhA" name="Concentration in container" path="inh_ref_iv_681mg_slow|Organism|Brain|BloodCells|GLYAT|Concentration in container" unit="µmol/l" persistable="0" formulaId="2155" />
    <Observer id="2161" entityId="nyJvJtrMSEa0bSNsrAHSDQ" name="Concentration in container" path="inh_ref_iv_681mg_slow|Organism|Brain|BloodCells|Acetylisoniazid|Concentration in container" unit="µmol/l" persistable="0" formulaId="2162" />
    <Observer id="2168" entityId="Kl6r3zRYh0u6FGrEsZis7g" name="Concentration in container" path="inh_ref_iv_681mg_slow|Organism|Brain|BloodCells|isoniazid|Concentration in container" unit="µmol/l" persistable="0" formulaId="2169" />
    <Observer id="2176" entityId="B7KlxvZeYke-m_0ntibRPw" name="Fraction of dose-isoniazid" path="inh_ref_iv_681mg_slow|Organism|Brain|BloodCells|isoniazid-NAAA Metabolite|Fraction of dose-isoniazid" persistable="0" formulaId="2177" />
    <Observer id="2224" entityId="3_P4Da_-H0ChUzSgzE12yQ" name="Concentration in container" path="inh_ref_iv_681mg_slow|Organism|Brain|Interstitial|INHA_liver_transporter|Concentration in container" unit="µmol/l" persistable="0" formulaId="2225" />
    <Observer id="2242" entityId="gpe6lU3XdUGdSfIGnG6z2w" name="Concentration in container" path="inh_ref_iv_681mg_slow|Organism|Brain|Interstitial|SLC16A10|Concentration in container" unit="µmol/l" persistable="0" formulaId="2243" />
    <Observer id="2260" entityId="5ctKW3OSxUSXDUKgbjPHpg" name="Concentration in container" path="inh_ref_iv_681mg_slow|Organism|Brain|Interstitial|SLC16A10.apical.efflux|Concentration in container" unit="µmol/l" persistable="0" formulaId="2261" />
    <Observer id="2268" entityId="yGI1Bbjma06j31MUzr2zug" name="Concentration in container" path="inh_ref_iv_681mg_slow|Organism|Brain|Interstitial|Acetylisoniazid|Concentration in container" unit="µmol/l" persistable="0" formulaId="2269" />
    <Observer id="2276" entityId="wkl0H18prUi9rBW8qLJcmA" name="Concentration in container" path="inh_ref_iv_681mg_slow|Organism|Brain|Interstitial|isoniazid|Concentration in container" unit="µmol/l" persistable="0" formulaId="2277" />
    <Observer id="2299" entityId="yFy4eXRXVUSa7CvceU4evA" name="Concentration in container" path="inh_ref_iv_681mg_slow|Organism|Brain|Intracellular|NAT2|Concentration in container" unit="µmol/l" persistable="0" formulaId="2300" />
    <Observer id="2317" entityId="-h9LM9MeYEKgDCL3dYMIuQ" name="Concentration in container" path="inh_ref_iv_681mg_slow|Organism|Brain|Intracellular|Amidase_liver|Concentration in container" unit="µmol/l" persistable="0" formulaId="2318" />
    <Observer id="2335" entityId="bUHjHLpUikCtw5U48Drnig" name="Concentration in container" path="inh_ref_iv_681mg_slow|Organism|Brain|Intracellular|Conjugase_liver|Concentration in container" unit="µmol/l" persistable="0" formulaId="2336" />
    <Observer id="2353" entityId="PxPsI9Wlk0OBF4X4w4na1Q" name="Concentration in container" path="inh_ref_iv_681mg_slow|Organism|Brain|Intracellular|CYP2E1|Concentration in container" unit="µmol/l" persistable="0" formulaId="2354" />
    <Observer id="2371" entityId="e8Wn87-dNke92dNmvxU7Kg" name="Concentration in container" path="inh_ref_iv_681mg_slow|Organism|Brain|Intracellular|NAAA|Concentration in container" unit="µmol/l" persistable="0" formulaId="2372" />
    <Observer id="2389" entityId="4idlT6q1Y0WABSZVQ4fltg" name="Concentration in container" path="inh_ref_iv_681mg_slow|Organism|Brain|Intracellular|BAAT|Concentration in container" unit="µmol/l" persistable="0" formulaId="2390" />
    <Observer id="2407" entityId="NLVJeoWcS06fZjGOO_Grnw" name="Concentration in container" path="inh_ref_iv_681mg_slow|Organism|Brain|Intracellular|GLYAT|Concentration in container" unit="µmol/l" persistable="0" formulaId="2408" />
    <Observer id="2415" entityId="B9XsHf17wkSFHUdF4JH2ag" name="Concentration in container" path="inh_ref_iv_681mg_slow|Organism|Brain|Intracellular|Acetylisoniazid|Concentration in container" unit="µmol/l" persistable="0" formulaId="2416" />
    <Observer id="2423" entityId="kA9JXXwMUUuR_d6NnRjdcA" name="Concentration in container" path="inh_ref_iv_681mg_slow|Organism|Brain|Intracellular|isoniazid|Concentration in container" unit="µmol/l" persistable="0" formulaId="2424" />
    <Observer id="2431" entityId="vOAZckQZfk-CUOwozyBppA" name="Fraction of dose-isoniazid" path="inh_ref_iv_681mg_slow|Organism|Brain|Intracellular|isoniazid-NAAA Metabolite|Fraction of dose-isoniazid" persistable="0" formulaId="2432" />
    <Observer id="2457" entityId="3SLhhoeOYEaxVjPkQ9vx4A" name="Interstitial Unbound" path="inh_ref_iv_681mg_slow|Organism|Brain|Acetylisoniazid|Interstitial Unbound" unit="µmol/l" persistable="0" formulaId="2458" />
    <Observer id="2459" entityId="KcjnRbkg0kat1lLWuvgKEw" name="Intracellular Unbound" path="inh_ref_iv_681mg_slow|Organism|Brain|Acetylisoniazid|Intracellular Unbound" unit="µmol/l" persistable="0" formulaId="2460" />
    <Observer id="2461" entityId="BgBa6N3im06SB9RJA090FA" name="Tissue" path="inh_ref_iv_681mg_slow|Organism|Brain|Acetylisoniazid|Tissue" unit="µmol/l" persistable="0" formulaId="2462" />
    <Observer id="2463" entityId="ee8sSkbCsUyyXbKBe2CDMw" name="Interstitial Unbound" path="inh_ref_iv_681mg_slow|Organism|Brain|isoniazid|Interstitial Unbound" unit="µmol/l" persistable="0" formulaId="2464" />
    <Observer id="2465" entityId="W8C0tH9Eb02KXGjciHrq_g" name="Intracellular Unbound" path="inh_ref_iv_681mg_slow|Organism|Brain|isoniazid|Intracellular Unbound" unit="µmol/l" persistable="0" formulaId="2466" />
    <Observer id="2467" entityId="3R-ixrbIrEi8sT-razQrew" name="Tissue" path="inh_ref_iv_681mg_slow|Organism|Brain|isoniazid|Tissue" unit="µmol/l" persistable="0" formulaId="2468" />
    <Observer id="2547" entityId="CaQeb2BNQkGg-2HgK9bV_A" name="Concentration in container" path="inh_ref_iv_681mg_slow|Organism|Fat|Plasma|NAT2|Concentration in container" unit="µmol/l" persistable="0" formulaId="2548" />
    <Observer id="2567" entityId="BiMSL-MSpUm0N4esykYFbw" name="Concentration in container" path="inh_ref_iv_681mg_slow|Organism|Fat|Plasma|Amidase_liver|Concentration in container" unit="µmol/l" persistable="0" formulaId="2568" />
    <Observer id="2587" entityId="Kai1BR_nqkeKlzn5thdMtg" name="Concentration in container" path="inh_ref_iv_681mg_slow|Organism|Fat|Plasma|Conjugase_liver|Concentration in container" unit="µmol/l" persistable="0" formulaId="2588" />
    <Observer id="2607" entityId="j2JGw2fxekSmEFUqvbkaRw" name="Concentration in container" path="inh_ref_iv_681mg_slow|Organism|Fat|Plasma|CYP2E1|Concentration in container" unit="µmol/l" persistable="0" formulaId="2608" />
    <Observer id="2627" entityId="PBXp6MsATEOzso9vLiPIbg" name="Concentration in container" path="inh_ref_iv_681mg_slow|Organism|Fat|Plasma|NAAA|Concentration in container" unit="µmol/l" persistable="0" formulaId="2628" />
    <Observer id="2647" entityId="QTwGRpbI_U2FF0okHigZew" name="Concentration in container" path="inh_ref_iv_681mg_slow|Organism|Fat|Plasma|BAAT|Concentration in container" unit="µmol/l" persistable="0" formulaId="2648" />
    <Observer id="2667" entityId="wGlBWsAVY0aVReSg2JKQAw" name="Concentration in container" path="inh_ref_iv_681mg_slow|Organism|Fat|Plasma|GLYAT|Concentration in container" unit="µmol/l" persistable="0" formulaId="2668" />
    <Observer id="2673" entityId="xrO7dRNNA02pJYPaH8PMjw" name="Concentration in container" path="inh_ref_iv_681mg_slow|Organism|Fat|Plasma|Acetylisoniazid|Concentration in container" unit="µmol/l" persistable="0" formulaId="2674" />
    <Observer id="2679" entityId="GE25ELbPdUuFujZT-q09WQ" name="Concentration in container" path="inh_ref_iv_681mg_slow|Organism|Fat|Plasma|isoniazid|Concentration in container" unit="µmol/l" persistable="0" formulaId="2680" />
    <Observer id="2687" entityId="MEtLRyVVHkihMLqqn-fSMg" name="Fraction of dose-isoniazid" path="inh_ref_iv_681mg_slow|Organism|Fat|Plasma|isoniazid-NAAA Metabolite|Fraction of dose-isoniazid" persistable="0" formulaId="2688" />
    <Observer id="2735" entityId="0i0IUQzBFkmCpvgzovPAaA" name="Concentration in container" path="inh_ref_iv_681mg_slow|Organism|Fat|BloodCells|NAT2|Concentration in container" unit="µmol/l" persistable="0" formulaId="2736" />
    <Observer id="2755" entityId="Sde_JjfmmE2HioQ_zaP7wg" name="Concentration in container" path="inh_ref_iv_681mg_slow|Organism|Fat|BloodCells|Amidase_liver|Concentration in container" unit="µmol/l" persistable="0" formulaId="2756" />
    <Observer id="2775" entityId="3WWLFHZ7jkyioAJ5LDLrMw" name="Concentration in container" path="inh_ref_iv_681mg_slow|Organism|Fat|BloodCells|Conjugase_liver|Concentration in container" unit="µmol/l" persistable="0" formulaId="2776" />
    <Observer id="2795" entityId="LlzefVsPBEyiZs3j4iurxQ" name="Concentration in container" path="inh_ref_iv_681mg_slow|Organism|Fat|BloodCells|CYP2E1|Concentration in container" unit="µmol/l" persistable="0" formulaId="2796" />
    <Observer id="2815" entityId="EuwZLkCziUmoRJpGVz-6oA" name="Concentration in container" path="inh_ref_iv_681mg_slow|Organism|Fat|BloodCells|NAAA|Concentration in container" unit="µmol/l" persistable="0" formulaId="2816" />
    <Observer id="2835" entityId="352VoZoOGUabDIYTUuBYjQ" name="Concentration in container" path="inh_ref_iv_681mg_slow|Organism|Fat|BloodCells|BAAT|Concentration in container" unit="µmol/l" persistable="0" formulaId="2836" />
    <Observer id="2855" entityId="FvKj3uHXdUK-kuNfJwB58Q" name="Concentration in container" path="inh_ref_iv_681mg_slow|Organism|Fat|BloodCells|GLYAT|Concentration in container" unit="µmol/l" persistable="0" formulaId="2856" />
    <Observer id="2861" entityId="7ZZYHaPZoUGN_tQ9C_8Wzw" name="Concentration in container" path="inh_ref_iv_681mg_slow|Organism|Fat|BloodCells|Acetylisoniazid|Concentration in container" unit="µmol/l" persistable="0" formulaId="2862" />
    <Observer id="2867" entityId="BnKoJKOmj0-JJrOLl5nOKQ" name="Concentration in container" path="inh_ref_iv_681mg_slow|Organism|Fat|BloodCells|isoniazid|Concentration in container" unit="µmol/l" persistable="0" formulaId="2868" />
    <Observer id="2875" entityId="hb2PZoYdbU-4-dKgD3_o7A" name="Fraction of dose-isoniazid" path="inh_ref_iv_681mg_slow|Organism|Fat|BloodCells|isoniazid-NAAA Metabolite|Fraction of dose-isoniazid" persistable="0" formulaId="2876" />
    <Observer id="2923" entityId="u0RW-ytGb02xWJVE_1nM3g" name="Concentration in container" path="inh_ref_iv_681mg_slow|Organism|Fat|Interstitial|SLC22A6|Concentration in container" unit="µmol/l" persistable="0" formulaId="2924" />
    <Observer id="2941" entityId="8WZpllGh9E69kmVwX-p5BA" name="Concentration in container" path="inh_ref_iv_681mg_slow|Organism|Fat|Interstitial|SLC16A10.influx|Concentration in container" unit="µmol/l" persistable="0" formulaId="2942" />
    <Observer id="2949" entityId="gMCHi0goVECy6HLDL44KCQ" name="Concentration in container" path="inh_ref_iv_681mg_slow|Organism|Fat|Interstitial|Acetylisoniazid|Concentration in container" unit="µmol/l" persistable="0" formulaId="2950" />
    <Observer id="2957" entityId="dqfQffYiBku78FqN1GOymw" name="Concentration in container" path="inh_ref_iv_681mg_slow|Organism|Fat|Interstitial|isoniazid|Concentration in container" unit="µmol/l" persistable="0" formulaId="2958" />
    <Observer id="2980" entityId="-uvtMI98f0qnrg1R1XZMjg" name="Concentration in container" path="inh_ref_iv_681mg_slow|Organism|Fat|Intracellular|NAT2|Concentration in container" unit="µmol/l" persistable="0" formulaId="2981" />
    <Observer id="2998" entityId="6ZCRY_LSZEGdFm1hM8vcjg" name="Concentration in container" path="inh_ref_iv_681mg_slow|Organism|Fat|Intracellular|Amidase_liver|Concentration in container" unit="µmol/l" persistable="0" formulaId="2999" />
    <Observer id="3016" entityId="v22aMSiDWUmHfgLlFjmqNA" name="Concentration in container" path="inh_ref_iv_681mg_slow|Organism|Fat|Intracellular|Conjugase_liver|Concentration in container" unit="µmol/l" persistable="0" formulaId="3017" />
    <Observer id="3034" entityId="v1-8Lo8hNE6lnYmM9znDCQ" name="Concentration in container" path="inh_ref_iv_681mg_slow|Organism|Fat|Intracellular|CYP2E1|Concentration in container" unit="µmol/l" persistable="0" formulaId="3035" />
    <Observer id="3052" entityId="dPPI3C_P7ku71qUkmoUFbw" name="Concentration in container" path="inh_ref_iv_681mg_slow|Organism|Fat|Intracellular|INHA_liver_transporter|Concentration in container" unit="µmol/l" persistable="0" formulaId="3053" />
    <Observer id="3070" entityId="YdpZwVxzHEG1xYr5apUa5A" name="Concentration in container" path="inh_ref_iv_681mg_slow|Organism|Fat|Intracellular|NAAA|Concentration in container" unit="µmol/l" persistable="0" formulaId="3071" />
    <Observer id="3088" entityId="p_CO4gpeU060oSPquG7XUg" name="Concentration in container" path="inh_ref_iv_681mg_slow|Organism|Fat|Intracellular|BAAT|Concentration in container" unit="µmol/l" persistable="0" formulaId="3089" />
    <Observer id="3106" entityId="va4OWQJYEkSqPD9a_4JwPA" name="Concentration in container" path="inh_ref_iv_681mg_slow|Organism|Fat|Intracellular|SLC16A10|Concentration in container" unit="µmol/l" persistable="0" formulaId="3107" />
    <Observer id="3124" entityId="vaoBQ8wHSEKmoCOqAxW7DQ" name="Concentration in container" path="inh_ref_iv_681mg_slow|Organism|Fat|Intracellular|GLYAT|Concentration in container" unit="µmol/l" persistable="0" formulaId="3125" />
    <Observer id="3142" entityId="3I6mqBO6k0Ome6KBLhPP8g" name="Concentration in container" path="inh_ref_iv_681mg_slow|Organism|Fat|Intracellular|SLC16A10.apical.efflux|Concentration in container" unit="µmol/l" persistable="0" formulaId="3143" />
    <Observer id="3150" entityId="UVtXP5JzSkWNGIFyi7HyMg" name="Concentration in container" path="inh_ref_iv_681mg_slow|Organism|Fat|Intracellular|Acetylisoniazid|Concentration in container" unit="µmol/l" persistable="0" formulaId="3151" />
    <Observer id="3158" entityId="CzB7s6_KB0-CwXZcFpzvOQ" name="Concentration in container" path="inh_ref_iv_681mg_slow|Organism|Fat|Intracellular|isoniazid|Concentration in container" unit="µmol/l" persistable="0" formulaId="3159" />
    <Observer id="3166" entityId="9Zyh1_cRdEmWRDXW6efghw" name="Fraction of dose-isoniazid" path="inh_ref_iv_681mg_slow|Organism|Fat|Intracellular|isoniazid-NAAA Metabolite|Fraction of dose-isoniazid" persistable="0" formulaId="3167" />
    <Observer id="3192" entityId="ExQ1-12DYUiFYs-gz4Pq6A" name="Interstitial Unbound" path="inh_ref_iv_681mg_slow|Organism|Fat|Acetylisoniazid|Interstitial Unbound" unit="µmol/l" persistable="0" formulaId="3193" />
    <Observer id="3194" entityId="epZ_vBgfZUehPCqcc-Xtrw" name="Intracellular Unbound" path="inh_ref_iv_681mg_slow|Organism|Fat|Acetylisoniazid|Intracellular Unbound" unit="µmol/l" persistable="0" formulaId="3195" />
    <Observer id="3196" entityId="wH8HjLHs1kiddRp1AhfQWw" name="Tissue" path="inh_ref_iv_681mg_slow|Organism|Fat|Acetylisoniazid|Tissue" unit="µmol/l" persistable="0" formulaId="3197" />
    <Observer id="3198" entityId="Qo7NHfuyNUmYFljSXG97Cw" name="Interstitial Unbound" path="inh_ref_iv_681mg_slow|Organism|Fat|isoniazid|Interstitial Unbound" unit="µmol/l" persistable="0" formulaId="3199" />
    <Observer id="3200" entityId="Qw7gAO4Th0aV_vOLTKTxGQ" name="Intracellular Unbound" path="inh_ref_iv_681mg_slow|Organism|Fat|isoniazid|Intracellular Unbound" unit="µmol/l" persistable="0" formulaId="3201" />
    <Observer id="3202" entityId="VKqDfWS2AUyfz-68r12EFQ" name="Tissue" path="inh_ref_iv_681mg_slow|Organism|Fat|isoniazid|Tissue" unit="µmol/l" persistable="0" formulaId="3203" />
    <Observer id="3269" entityId="kK9lzrmi-Umrvv8IXFTMTg" name="Concentration in container" path="inh_ref_iv_681mg_slow|Organism|Gonads|Plasma|NAT2|Concentration in container" unit="µmol/l" persistable="0" formulaId="3270" />
    <Observer id="3289" entityId="4c2OoNSM5U2fJXjHHWgLvQ" name="Concentration in container" path="inh_ref_iv_681mg_slow|Organism|Gonads|Plasma|Amidase_liver|Concentration in container" unit="µmol/l" persistable="0" formulaId="3290" />
    <Observer id="3309" entityId="p1zfsiO2-kKBWiltdAIrAQ" name="Concentration in container" path="inh_ref_iv_681mg_slow|Organism|Gonads|Plasma|Conjugase_liver|Concentration in container" unit="µmol/l" persistable="0" formulaId="3310" />
    <Observer id="3329" entityId="USetAyzLWkerwy33J6SdLg" name="Concentration in container" path="inh_ref_iv_681mg_slow|Organism|Gonads|Plasma|CYP2E1|Concentration in container" unit="µmol/l" persistable="0" formulaId="3330" />
    <Observer id="3349" entityId="yvF6CHJyfkO6bB5jMxe0cg" name="Concentration in container" path="inh_ref_iv_681mg_slow|Organism|Gonads|Plasma|NAAA|Concentration in container" unit="µmol/l" persistable="0" formulaId="3350" />
    <Observer id="3369" entityId="X6abE32igkygx79eBLPf8Q" name="Concentration in container" path="inh_ref_iv_681mg_slow|Organism|Gonads|Plasma|BAAT|Concentration in container" unit="µmol/l" persistable="0" formulaId="3370" />
    <Observer id="3389" entityId="xsbU-zB0-EWMhFpg4-ouCA" name="Concentration in container" path="inh_ref_iv_681mg_slow|Organism|Gonads|Plasma|GLYAT|Concentration in container" unit="µmol/l" persistable="0" formulaId="3390" />
    <Observer id="3396" entityId="nLcQzeNvhEOKyZfFFuzAkw" name="Concentration in container" path="inh_ref_iv_681mg_slow|Organism|Gonads|Plasma|Acetylisoniazid|Concentration in container" unit="µmol/l" persistable="0" formulaId="3397" />
    <Observer id="3403" entityId="oSTcYmFwAE2vfrjRCzi76w" name="Concentration in container" path="inh_ref_iv_681mg_slow|Organism|Gonads|Plasma|isoniazid|Concentration in container" unit="µmol/l" persistable="0" formulaId="3404" />
    <Observer id="3411" entityId="FqIPKtWA6ki61VUDoEhXeA" name="Fraction of dose-isoniazid" path="inh_ref_iv_681mg_slow|Organism|Gonads|Plasma|isoniazid-NAAA Metabolite|Fraction of dose-isoniazid" persistable="0" formulaId="3412" />
    <Observer id="3459" entityId="ZC58FKz65UyDCYc7oHqOwA" name="Concentration in container" path="inh_ref_iv_681mg_slow|Organism|Gonads|BloodCells|NAT2|Concentration in container" unit="µmol/l" persistable="0" formulaId="3460" />
    <Observer id="3479" entityId="RWjA1hAmP0aIZwcKC5pt3Q" name="Concentration in container" path="inh_ref_iv_681mg_slow|Organism|Gonads|BloodCells|Amidase_liver|Concentration in container" unit="µmol/l" persistable="0" formulaId="3480" />
    <Observer id="3499" entityId="ZAyiOWHb8U6BSpR2U9koWA" name="Concentration in container" path="inh_ref_iv_681mg_slow|Organism|Gonads|BloodCells|Conjugase_liver|Concentration in container" unit="µmol/l" persistable="0" formulaId="3500" />
    <Observer id="3519" entityId="EUoZutza302n3jcMxGw7Og" name="Concentration in container" path="inh_ref_iv_681mg_slow|Organism|Gonads|BloodCells|CYP2E1|Concentration in container" unit="µmol/l" persistable="0" formulaId="3520" />
    <Observer id="3539" entityId="9BTR52vafk-FR_cmktw-nw" name="Concentration in container" path="inh_ref_iv_681mg_slow|Organism|Gonads|BloodCells|NAAA|Concentration in container" unit="µmol/l" persistable="0" formulaId="3540" />
    <Observer id="3559" entityId="3dR8YIJdx0KPVfEgDQd8eg" name="Concentration in container" path="inh_ref_iv_681mg_slow|Organism|Gonads|BloodCells|BAAT|Concentration in container" unit="µmol/l" persistable="0" formulaId="3560" />
    <Observer id="3579" entityId="mS4sIqkyF0i4mNHRd3iQCQ" name="Concentration in container" path="inh_ref_iv_681mg_slow|Organism|Gonads|BloodCells|GLYAT|Concentration in container" unit="µmol/l" persistable="0" formulaId="3580" />
    <Observer id="3586" entityId="HkZUzMRlRke13uj-0-ZzQg" name="Concentration in container" path="inh_ref_iv_681mg_slow|Organism|Gonads|BloodCells|Acetylisoniazid|Concentration in container" unit="µmol/l" persistable="0" formulaId="3587" />
    <Observer id="3593" entityId="8wzBk_wb1UeUDZPaDDnd2A" name="Concentration in container" path="inh_ref_iv_681mg_slow|Organism|Gonads|BloodCells|isoniazid|Concentration in container" unit="µmol/l" persistable="0" formulaId="3594" />
    <Observer id="3601" entityId="fFZWZg1W9Ee3WmjbvC0ZRw" name="Fraction of dose-isoniazid" path="inh_ref_iv_681mg_slow|Organism|Gonads|BloodCells|isoniazid-NAAA Metabolite|Fraction of dose-isoniazid" persistable="0" formulaId="3602" />
    <Observer id="3649" entityId="ch0r-h4DUE2JAC6sAViqRA" name="Concentration in container" path="inh_ref_iv_681mg_slow|Organism|Gonads|Interstitial|SLC22A6|Concentration in container" unit="µmol/l" persistable="0" formulaId="3650" />
    <Observer id="3667" entityId="zEIaWfKF_0WAwyE-QrR2xw" name="Concentration in container" path="inh_ref_iv_681mg_slow|Organism|Gonads|Interstitial|SLC16A10.influx|Concentration in container" unit="µmol/l" persistable="0" formulaId="3668" />
    <Observer id="3675" entityId="uejWNb5UW0up7kU2H8NDfw" name="Concentration in container" path="inh_ref_iv_681mg_slow|Organism|Gonads|Interstitial|Acetylisoniazid|Concentration in container" unit="µmol/l" persistable="0" formulaId="3676" />
    <Observer id="3683" entityId="TLLfwPjp60yjHBcGih9pKQ" name="Concentration in container" path="inh_ref_iv_681mg_slow|Organism|Gonads|Interstitial|isoniazid|Concentration in container" unit="µmol/l" persistable="0" formulaId="3684" />
    <Observer id="3706" entityId="jT8uKeS3IkmxOqFhaaJu8g" name="Concentration in container" path="inh_ref_iv_681mg_slow|Organism|Gonads|Intracellular|NAT2|Concentration in container" unit="µmol/l" persistable="0" formulaId="3707" />
    <Observer id="3724" entityId="iB7vxa4Z5kqo9_IIvMfLFw" name="Concentration in container" path="inh_ref_iv_681mg_slow|Organism|Gonads|Intracellular|Amidase_liver|Concentration in container" unit="µmol/l" persistable="0" formulaId="3725" />
    <Observer id="3742" entityId="bPUTlP99wEieFkmI5xqeqg" name="Concentration in container" path="inh_ref_iv_681mg_slow|Organism|Gonads|Intracellular|Conjugase_liver|Concentration in container" unit="µmol/l" persistable="0" formulaId="3743" />
    <Observer id="3760" entityId="e3bJLQroxE6qYI3JUlO1NA" name="Concentration in container" path="inh_ref_iv_681mg_slow|Organism|Gonads|Intracellular|CYP2E1|Concentration in container" unit="µmol/l" persistable="0" formulaId="3761" />
    <Observer id="3778" entityId="wEGmFOCreUu0-klP2zK8ig" name="Concentration in container" path="inh_ref_iv_681mg_slow|Organism|Gonads|Intracellular|INHA_liver_transporter|Concentration in container" unit="µmol/l" persistable="0" formulaId="3779" />
    <Observer id="3796" entityId="P6gV2qUCC0GRgMmlkPyhHg" name="Concentration in container" path="inh_ref_iv_681mg_slow|Organism|Gonads|Intracellular|NAAA|Concentration in container" unit="µmol/l" persistable="0" formulaId="3797" />
    <Observer id="3814" entityId="FDRXxIxuI0G-AlNnJycVZA" name="Concentration in container" path="inh_ref_iv_681mg_slow|Organism|Gonads|Intracellular|BAAT|Concentration in container" unit="µmol/l" persistable="0" formulaId="3815" />
    <Observer id="3832" entityId="5jUpXcS-mkWHzCo8av-CdA" name="Concentration in container" path="inh_ref_iv_681mg_slow|Organism|Gonads|Intracellular|SLC16A10|Concentration in container" unit="µmol/l" persistable="0" formulaId="3833" />
    <Observer id="3850" entityId="kKZUgA3qPEGN-sH15e5r6g" name="Concentration in container" path="inh_ref_iv_681mg_slow|Organism|Gonads|Intracellular|GLYAT|Concentration in container" unit="µmol/l" persistable="0" formulaId="3851" />
    <Observer id="3868" entityId="caVyLC4ZMEaU7vthHil8GQ" name="Concentration in container" path="inh_ref_iv_681mg_slow|Organism|Gonads|Intracellular|SLC16A10.apical.efflux|Concentration in container" unit="µmol/l" persistable="0" formulaId="3869" />
    <Observer id="3876" entityId="mFn5DoiPiUC8TM7vmdb99Q" name="Concentration in container" path="inh_ref_iv_681mg_slow|Organism|Gonads|Intracellular|Acetylisoniazid|Concentration in container" unit="µmol/l" persistable="0" formulaId="3877" />
    <Observer id="3884" entityId="7TTHtj97F0-vKHm3Xkn3yw" name="Concentration in container" path="inh_ref_iv_681mg_slow|Organism|Gonads|Intracellular|isoniazid|Concentration in container" unit="µmol/l" persistable="0" formulaId="3885" />
    <Observer id="3892" entityId="ZP6PIoA3qUGIv2OUAPo9HQ" name="Fraction of dose-isoniazid" path="inh_ref_iv_681mg_slow|Organism|Gonads|Intracellular|isoniazid-NAAA Metabolite|Fraction of dose-isoniazid" persistable="0" formulaId="3893" />
    <Observer id="3918" entityId="9b67mARREUy_9KjdHOiBIw" name="Interstitial Unbound" path="inh_ref_iv_681mg_slow|Organism|Gonads|Acetylisoniazid|Interstitial Unbound" unit="µmol/l" persistable="0" formulaId="3919" />
    <Observer id="3920" entityId="tDK_LrBfV0u2SKA8YglDcA" name="Intracellular Unbound" path="inh_ref_iv_681mg_slow|Organism|Gonads|Acetylisoniazid|Intracellular Unbound" unit="µmol/l" persistable="0" formulaId="3921" />
    <Observer id="3922" entityId="MDM5ZWOpmUu5_L75blRKXw" name="Tissue" path="inh_ref_iv_681mg_slow|Organism|Gonads|Acetylisoniazid|Tissue" unit="µmol/l" persistable="0" formulaId="3923" />
    <Observer id="3924" entityId="iV9PHFMh6UWy8ksbeWfzuA" name="Interstitial Unbound" path="inh_ref_iv_681mg_slow|Organism|Gonads|isoniazid|Interstitial Unbound" unit="µmol/l" persistable="0" formulaId="3925" />
    <Observer id="3926" entityId="LptKstdjRkmc3cO2ykoFOA" name="Intracellular Unbound" path="inh_ref_iv_681mg_slow|Organism|Gonads|isoniazid|Intracellular Unbound" unit="µmol/l" persistable="0" formulaId="3927" />
    <Observer id="3928" entityId="D0nG7ZEryEuoj0ycWAJ8Ww" name="Tissue" path="inh_ref_iv_681mg_slow|Organism|Gonads|isoniazid|Tissue" unit="µmol/l" persistable="0" formulaId="3929" />
    <Observer id="3995" entityId="bcmHNjeDQU-P3LHDj9stqw" name="Concentration in container" path="inh_ref_iv_681mg_slow|Organism|Heart|Plasma|NAT2|Concentration in container" unit="µmol/l" persistable="0" formulaId="3996" />
    <Observer id="4015" entityId="K2yaZfQIC0W6g2NY3zGxyA" name="Concentration in container" path="inh_ref_iv_681mg_slow|Organism|Heart|Plasma|Amidase_liver|Concentration in container" unit="µmol/l" persistable="0" formulaId="4016" />
    <Observer id="4035" entityId="vgmMc1RgMUKfsLKtvqzNWQ" name="Concentration in container" path="inh_ref_iv_681mg_slow|Organism|Heart|Plasma|Conjugase_liver|Concentration in container" unit="µmol/l" persistable="0" formulaId="4036" />
    <Observer id="4055" entityId="uvikS2U6NkyyLSFK6k-Orw" name="Concentration in container" path="inh_ref_iv_681mg_slow|Organism|Heart|Plasma|CYP2E1|Concentration in container" unit="µmol/l" persistable="0" formulaId="4056" />
    <Observer id="4075" entityId="4tR_0pzEPEOke6H684-7Yw" name="Concentration in container" path="inh_ref_iv_681mg_slow|Organism|Heart|Plasma|NAAA|Concentration in container" unit="µmol/l" persistable="0" formulaId="4076" />
    <Observer id="4095" entityId="KU5qbqsES0CDqSAN5-BX7Q" name="Concentration in container" path="inh_ref_iv_681mg_slow|Organism|Heart|Plasma|BAAT|Concentration in container" unit="µmol/l" persistable="0" formulaId="4096" />
    <Observer id="4115" entityId="N0K4-AUv90uLKGYltPflMg" name="Concentration in container" path="inh_ref_iv_681mg_slow|Organism|Heart|Plasma|GLYAT|Concentration in container" unit="µmol/l" persistable="0" formulaId="4116" />
    <Observer id="4122" entityId="f3DaQ1NgpkO8z0WEGW4zsA" name="Concentration in container" path="inh_ref_iv_681mg_slow|Organism|Heart|Plasma|Acetylisoniazid|Concentration in container" unit="µmol/l" persistable="0" formulaId="4123" />
    <Observer id="4129" entityId="mXXA88w1DUK6A4pgfO1CGA" name="Concentration in container" path="inh_ref_iv_681mg_slow|Organism|Heart|Plasma|isoniazid|Concentration in container" unit="µmol/l" persistable="0" formulaId="4130" />
    <Observer id="4137" entityId="JPsTTcL39kSkk_YLoXoWCw" name="Fraction of dose-isoniazid" path="inh_ref_iv_681mg_slow|Organism|Heart|Plasma|isoniazid-NAAA Metabolite|Fraction of dose-isoniazid" persistable="0" formulaId="4138" />
    <Observer id="4185" entityId="Tx1ONWLIRUSbSstKMi-VzQ" name="Concentration in container" path="inh_ref_iv_681mg_slow|Organism|Heart|BloodCells|NAT2|Concentration in container" unit="µmol/l" persistable="0" formulaId="4186" />
    <Observer id="4205" entityId="o6chhYU2m0K5dK8OsSLC-Q" name="Concentration in container" path="inh_ref_iv_681mg_slow|Organism|Heart|BloodCells|Amidase_liver|Concentration in container" unit="µmol/l" persistable="0" formulaId="4206" />
    <Observer id="4225" entityId="xk2ku5-HF0K9RrFLIfXXOQ" name="Concentration in container" path="inh_ref_iv_681mg_slow|Organism|Heart|BloodCells|Conjugase_liver|Concentration in container" unit="µmol/l" persistable="0" formulaId="4226" />
    <Observer id="4245" entityId="EIgbU9BIpEWWd7wqLIE1UQ" name="Concentration in container" path="inh_ref_iv_681mg_slow|Organism|Heart|BloodCells|CYP2E1|Concentration in container" unit="µmol/l" persistable="0" formulaId="4246" />
    <Observer id="4265" entityId="JvvEX1OKoUKgA5DkMBlTRQ" name="Concentration in container" path="inh_ref_iv_681mg_slow|Organism|Heart|BloodCells|NAAA|Concentration in container" unit="µmol/l" persistable="0" formulaId="4266" />
    <Observer id="4285" entityId="fLbC6fMRxUihxLi3bdsuMQ" name="Concentration in container" path="inh_ref_iv_681mg_slow|Organism|Heart|BloodCells|BAAT|Concentration in container" unit="µmol/l" persistable="0" formulaId="4286" />
    <Observer id="4305" entityId="hH1e3Fz-kkenhtUX4epx0w" name="Concentration in container" path="inh_ref_iv_681mg_slow|Organism|Heart|BloodCells|GLYAT|Concentration in container" unit="µmol/l" persistable="0" formulaId="4306" />
    <Observer id="4312" entityId="R_OiP6DJZEuXz7D1skmoUA" name="Concentration in container" path="inh_ref_iv_681mg_slow|Organism|Heart|BloodCells|Acetylisoniazid|Concentration in container" unit="µmol/l" persistable="0" formulaId="4313" />
    <Observer id="4319" entityId="pRnRKOjvlUqKCA8nA4xX4A" name="Concentration in container" path="inh_ref_iv_681mg_slow|Organism|Heart|BloodCells|isoniazid|Concentration in container" unit="µmol/l" persistable="0" formulaId="4320" />
    <Observer id="4327" entityId="5A2kC_RIIEGoUHd8mCt1bQ" name="Fraction of dose-isoniazid" path="inh_ref_iv_681mg_slow|Organism|Heart|BloodCells|isoniazid-NAAA Metabolite|Fraction of dose-isoniazid" persistable="0" formulaId="4328" />
    <Observer id="4375" entityId="-L4dgyaIWkqwuEhJNbAEjw" name="Concentration in container" path="inh_ref_iv_681mg_slow|Organism|Heart|Interstitial|SLC22A6|Concentration in container" unit="µmol/l" persistable="0" formulaId="4376" />
    <Observer id="4393" entityId="gBJX1Teax0SErJjS5JXhEw" name="Concentration in container" path="inh_ref_iv_681mg_slow|Organism|Heart|Interstitial|SLC16A10.influx|Concentration in container" unit="µmol/l" persistable="0" formulaId="4394" />
    <Observer id="4401" entityId="LMP90wF470iICI3WJX3PAQ" name="Concentration in container" path="inh_ref_iv_681mg_slow|Organism|Heart|Interstitial|Acetylisoniazid|Concentration in container" unit="µmol/l" persistable="0" formulaId="4402" />
    <Observer id="4409" entityId="zkGMEdy5VkenfYtIZsUfnQ" name="Concentration in container" path="inh_ref_iv_681mg_slow|Organism|Heart|Interstitial|isoniazid|Concentration in container" unit="µmol/l" persistable="0" formulaId="4410" />
    <Observer id="4432" entityId="5F35U2hrTEW7FgYFEhZ3NQ" name="Concentration in container" path="inh_ref_iv_681mg_slow|Organism|Heart|Intracellular|NAT2|Concentration in container" unit="µmol/l" persistable="0" formulaId="4433" />
    <Observer id="4450" entityId="Q7MXJX5UtEiAlD7TIK7JwA" name="Concentration in container" path="inh_ref_iv_681mg_slow|Organism|Heart|Intracellular|Amidase_liver|Concentration in container" unit="µmol/l" persistable="0" formulaId="4451" />
    <Observer id="4468" entityId="pnNdWmfqbU6mCGlWrNVYJw" name="Concentration in container" path="inh_ref_iv_681mg_slow|Organism|Heart|Intracellular|Conjugase_liver|Concentration in container" unit="µmol/l" persistable="0" formulaId="4469" />
    <Observer id="4486" entityId="FT9C5_ocU0e55MaNp8OXyQ" name="Concentration in container" path="inh_ref_iv_681mg_slow|Organism|Heart|Intracellular|CYP2E1|Concentration in container" unit="µmol/l" persistable="0" formulaId="4487" />
    <Observer id="4504" entityId="UJvceNHGqkqDLxNowp7UQQ" name="Concentration in container" path="inh_ref_iv_681mg_slow|Organism|Heart|Intracellular|INHA_liver_transporter|Concentration in container" unit="µmol/l" persistable="0" formulaId="4505" />
    <Observer id="4522" entityId="b9eYs4NRz0ibuRjoQew6Zw" name="Concentration in container" path="inh_ref_iv_681mg_slow|Organism|Heart|Intracellular|NAAA|Concentration in container" unit="µmol/l" persistable="0" formulaId="4523" />
    <Observer id="4540" entityId="dXCe6_VdREa3vUk2N_I-gQ" name="Concentration in container" path="inh_ref_iv_681mg_slow|Organism|Heart|Intracellular|BAAT|Concentration in container" unit="µmol/l" persistable="0" formulaId="4541" />
    <Observer id="4558" entityId="S66-V3tFw0i-k2kCWKU3Lg" name="Concentration in container" path="inh_ref_iv_681mg_slow|Organism|Heart|Intracellular|SLC16A10|Concentration in container" unit="µmol/l" persistable="0" formulaId="4559" />
    <Observer id="4576" entityId="D3RIn2vxp0aWPj2pqRK-lQ" name="Concentration in container" path="inh_ref_iv_681mg_slow|Organism|Heart|Intracellular|GLYAT|Concentration in container" unit="µmol/l" persistable="0" formulaId="4577" />
    <Observer id="4594" entityId="0OzGVShGP02J6npHVcXYiA" name="Concentration in container" path="inh_ref_iv_681mg_slow|Organism|Heart|Intracellular|SLC16A10.apical.efflux|Concentration in container" unit="µmol/l" persistable="0" formulaId="4595" />
    <Observer id="4602" entityId="47CIDLke7kquTHOOxLfZ-w" name="Concentration in container" path="inh_ref_iv_681mg_slow|Organism|Heart|Intracellular|Acetylisoniazid|Concentration in container" unit="µmol/l" persistable="0" formulaId="4603" />
    <Observer id="4610" entityId="X82riDlDf0-yk5mvkIykoQ" name="Concentration in container" path="inh_ref_iv_681mg_slow|Organism|Heart|Intracellular|isoniazid|Concentration in container" unit="µmol/l" persistable="0" formulaId="4611" />
    <Observer id="4618" entityId="-NMmJa4Sf0ib1gVG7KA39g" name="Fraction of dose-isoniazid" path="inh_ref_iv_681mg_slow|Organism|Heart|Intracellular|isoniazid-NAAA Metabolite|Fraction of dose-isoniazid" persistable="0" formulaId="4619" />
    <Observer id="4644" entityId="NuJee8vRAUeTY3vbO_KLHA" name="Interstitial Unbound" path="inh_ref_iv_681mg_slow|Organism|Heart|Acetylisoniazid|Interstitial Unbound" unit="µmol/l" persistable="0" formulaId="4645" />
    <Observer id="4646" entityId="2og1xuKQuku-HopVRU1OiQ" name="Intracellular Unbound" path="inh_ref_iv_681mg_slow|Organism|Heart|Acetylisoniazid|Intracellular Unbound" unit="µmol/l" persistable="0" formulaId="4647" />
    <Observer id="4648" entityId="6Lgjj6Zv70-52r0Tc_IIKA" name="Tissue" path="inh_ref_iv_681mg_slow|Organism|Heart|Acetylisoniazid|Tissue" unit="µmol/l" persistable="0" formulaId="4649" />
    <Observer id="4650" entityId="6SQrDKHhfEmtWphBNYzCyQ" name="Interstitial Unbound" path="inh_ref_iv_681mg_slow|Organism|Heart|isoniazid|Interstitial Unbound" unit="µmol/l" persistable="0" formulaId="4651" />
    <Observer id="4652" entityId="ByyRbHx00kC0zRabaISYZA" name="Intracellular Unbound" path="inh_ref_iv_681mg_slow|Organism|Heart|isoniazid|Intracellular Unbound" unit="µmol/l" persistable="0" formulaId="4653" />
    <Observer id="4654" entityId="LZT0NsIi8Eq99vx-zl1Irg" name="Tissue" path="inh_ref_iv_681mg_slow|Organism|Heart|isoniazid|Tissue" unit="µmol/l" persistable="0" formulaId="4655" />
    <Observer id="4731" entityId="MzR9sQMtkEa_eNRkXhPzPQ" name="Concentration in container" path="inh_ref_iv_681mg_slow|Organism|Kidney|Plasma|NAT2|Concentration in container" unit="µmol/l" persistable="0" formulaId="4732" />
    <Observer id="4751" entityId="EpfF29rh0kq0oULInsGqNg" name="Concentration in container" path="inh_ref_iv_681mg_slow|Organism|Kidney|Plasma|Amidase_liver|Concentration in container" unit="µmol/l" persistable="0" formulaId="4752" />
    <Observer id="4771" entityId="z1KflryC2EGM68pi7UvzvQ" name="Concentration in container" path="inh_ref_iv_681mg_slow|Organism|Kidney|Plasma|Conjugase_liver|Concentration in container" unit="µmol/l" persistable="0" formulaId="4772" />
    <Observer id="4791" entityId="MY4dd_ygIkWQJuYl9DR1Bw" name="Concentration in container" path="inh_ref_iv_681mg_slow|Organism|Kidney|Plasma|CYP2E1|Concentration in container" unit="µmol/l" persistable="0" formulaId="4792" />
    <Observer id="4811" entityId="zcfDzZt2B02cYpCcQmSPMg" name="Concentration in container" path="inh_ref_iv_681mg_slow|Organism|Kidney|Plasma|NAAA|Concentration in container" unit="µmol/l" persistable="0" formulaId="4812" />
    <Observer id="4831" entityId="n9m_acgXRkKiZ1Cf600igQ" name="Concentration in container" path="inh_ref_iv_681mg_slow|Organism|Kidney|Plasma|BAAT|Concentration in container" unit="µmol/l" persistable="0" formulaId="4832" />
    <Observer id="4851" entityId="3i1eCxyrsE6gGQ_Ksp3yEA" name="Concentration in container" path="inh_ref_iv_681mg_slow|Organism|Kidney|Plasma|GLYAT|Concentration in container" unit="µmol/l" persistable="0" formulaId="4852" />
    <Observer id="4858" entityId="N_9omtRH0kKzJlGSK-SkUg" name="Concentration in container" path="inh_ref_iv_681mg_slow|Organism|Kidney|Plasma|Acetylisoniazid|Concentration in container" unit="µmol/l" persistable="0" formulaId="4859" />
    <Observer id="4865" entityId="BgndwkoOh0mwrGH82mXGGA" name="Concentration in container" path="inh_ref_iv_681mg_slow|Organism|Kidney|Plasma|isoniazid|Concentration in container" unit="µmol/l" persistable="0" formulaId="4866" />
    <Observer id="4873" entityId="U5-MUzY2skCGKBLaWmKF0Q" name="Fraction of dose-isoniazid" path="inh_ref_iv_681mg_slow|Organism|Kidney|Plasma|isoniazid-NAAA Metabolite|Fraction of dose-isoniazid" persistable="0" formulaId="4874" />
    <Observer id="4921" entityId="2GrzZt8d00KKtqEYcIZS1A" name="Concentration in container" path="inh_ref_iv_681mg_slow|Organism|Kidney|BloodCells|NAT2|Concentration in container" unit="µmol/l" persistable="0" formulaId="4922" />
    <Observer id="4941" entityId="GfpBdJgI0kat21HAnv1w-g" name="Concentration in container" path="inh_ref_iv_681mg_slow|Organism|Kidney|BloodCells|Amidase_liver|Concentration in container" unit="µmol/l" persistable="0" formulaId="4942" />
    <Observer id="4961" entityId="c_qGkmjybU-BJNXZ5DAvaw" name="Concentration in container" path="inh_ref_iv_681mg_slow|Organism|Kidney|BloodCells|Conjugase_liver|Concentration in container" unit="µmol/l" persistable="0" formulaId="4962" />
    <Observer id="4981" entityId="1te3CajHy0yhbyXeIq8wwg" name="Concentration in container" path="inh_ref_iv_681mg_slow|Organism|Kidney|BloodCells|CYP2E1|Concentration in container" unit="µmol/l" persistable="0" formulaId="4982" />
    <Observer id="5001" entityId="k0-WQ8asI0m9dxiCSJeyrw" name="Concentration in container" path="inh_ref_iv_681mg_slow|Organism|Kidney|BloodCells|NAAA|Concentration in container" unit="µmol/l" persistable="0" formulaId="5002" />
    <Observer id="5021" entityId="Tl6f-78W502cnVOtE4lruA" name="Concentration in container" path="inh_ref_iv_681mg_slow|Organism|Kidney|BloodCells|BAAT|Concentration in container" unit="µmol/l" persistable="0" formulaId="5022" />
    <Observer id="5041" entityId="ax295uxEkEi3xrEBs-IoNQ" name="Concentration in container" path="inh_ref_iv_681mg_slow|Organism|Kidney|BloodCells|GLYAT|Concentration in container" unit="µmol/l" persistable="0" formulaId="5042" />
    <Observer id="5048" entityId="zTXFh9VErUSsXw1uTUgG-A" name="Concentration in container" path="inh_ref_iv_681mg_slow|Organism|Kidney|BloodCells|Acetylisoniazid|Concentration in container" unit="µmol/l" persistable="0" formulaId="5049" />
    <Observer id="5055" entityId="nSb4s_a9Xk2bI4tlQSJYhA" name="Concentration in container" path="inh_ref_iv_681mg_slow|Organism|Kidney|BloodCells|isoniazid|Concentration in container" unit="µmol/l" persistable="0" formulaId="5056" />
    <Observer id="5063" entityId="B7Cw864fxEOQd9cA7zeYrw" name="Fraction of dose-isoniazid" path="inh_ref_iv_681mg_slow|Organism|Kidney|BloodCells|isoniazid-NAAA Metabolite|Fraction of dose-isoniazid" persistable="0" formulaId="5064" />
    <Observer id="5111" entityId="MGNARkGznEim3rcG9rujMg" name="Concentration in container" path="inh_ref_iv_681mg_slow|Organism|Kidney|Interstitial|SLC22A6|Concentration in container" unit="µmol/l" persistable="0" formulaId="5112" />
    <Observer id="5129" entityId="r2jH9-jv5EOdzETqgwJiAg" name="Concentration in container" path="inh_ref_iv_681mg_slow|Organism|Kidney|Interstitial|SLC16A10.influx|Concentration in container" unit="µmol/l" persistable="0" formulaId="5130" />
    <Observer id="5137" entityId="4Jgw_wxyUk62vLW2kumi1A" name="Concentration in container" path="inh_ref_iv_681mg_slow|Organism|Kidney|Interstitial|Acetylisoniazid|Concentration in container" unit="µmol/l" persistable="0" formulaId="5138" />
    <Observer id="5145" entityId="ULr1OVof4ESIZqJ1_tIuYQ" name="Concentration in container" path="inh_ref_iv_681mg_slow|Organism|Kidney|Interstitial|isoniazid|Concentration in container" unit="µmol/l" persistable="0" formulaId="5146" />
    <Observer id="5168" entityId="MnUu4ZOS6EiOChB_tFn8iA" name="Concentration in container" path="inh_ref_iv_681mg_slow|Organism|Kidney|Intracellular|NAT2|Concentration in container" unit="µmol/l" persistable="0" formulaId="5169" />
    <Observer id="5186" entityId="fthpd7GMmEGMfAw32xyNvw" name="Concentration in container" path="inh_ref_iv_681mg_slow|Organism|Kidney|Intracellular|Amidase_liver|Concentration in container" unit="µmol/l" persistable="0" formulaId="5187" />
    <Observer id="5204" entityId="7Fxz0ynISk-lHr5j0AbQ7g" name="Concentration in container" path="inh_ref_iv_681mg_slow|Organism|Kidney|Intracellular|Conjugase_liver|Concentration in container" unit="µmol/l" persistable="0" formulaId="5205" />
    <Observer id="5222" entityId="xScJjiznv0uxnxo0dOAVBQ" name="Concentration in container" path="inh_ref_iv_681mg_slow|Organism|Kidney|Intracellular|CYP2E1|Concentration in container" unit="µmol/l" persistable="0" formulaId="5223" />
    <Observer id="5240" entityId="yPCh0ldFZESQO17S5xqN8w" name="Concentration in container" path="inh_ref_iv_681mg_slow|Organism|Kidney|Intracellular|INHA_liver_transporter|Concentration in container" unit="µmol/l" persistable="0" formulaId="5241" />
    <Observer id="5258" entityId="XiVavo0-i0aJjPhSATADVw" name="Concentration in container" path="inh_ref_iv_681mg_slow|Organism|Kidney|Intracellular|NAAA|Concentration in container" unit="µmol/l" persistable="0" formulaId="5259" />
    <Observer id="5276" entityId="A0UOxzjY-kO4guJR3yIbuQ" name="Concentration in container" path="inh_ref_iv_681mg_slow|Organism|Kidney|Intracellular|BAAT|Concentration in container" unit="µmol/l" persistable="0" formulaId="5277" />
    <Observer id="5294" entityId="hyPF9y7NYUSVOiqIL7IIzQ" name="Concentration in container" path="inh_ref_iv_681mg_slow|Organism|Kidney|Intracellular|SLC16A10|Concentration in container" unit="µmol/l" persistable="0" formulaId="5295" />
    <Observer id="5312" entityId="EKQeIP012keDlFhF5ecHYg" name="Concentration in container" path="inh_ref_iv_681mg_slow|Organism|Kidney|Intracellular|GLYAT|Concentration in container" unit="µmol/l" persistable="0" formulaId="5313" />
    <Observer id="5330" entityId="8seWCrIR-E641W9q4CpZag" name="Concentration in container" path="inh_ref_iv_681mg_slow|Organism|Kidney|Intracellular|SLC16A10.apical.efflux|Concentration in container" unit="µmol/l" persistable="0" formulaId="5331" />
    <Observer id="5338" entityId="VkzOqi5B0Uqql1rBkY-Lww" name="Concentration in container" path="inh_ref_iv_681mg_slow|Organism|Kidney|Intracellular|Acetylisoniazid|Concentration in container" unit="µmol/l" persistable="0" formulaId="5339" />
    <Observer id="5346" entityId="cwmI-NcvLEOjw0PNjiMNpg" name="Concentration in container" path="inh_ref_iv_681mg_slow|Organism|Kidney|Intracellular|isoniazid|Concentration in container" unit="µmol/l" persistable="0" formulaId="5347" />
    <Observer id="5354" entityId="VP2HNFr_Y0CutgxOKVdq6g" name="Fraction of dose-isoniazid" path="inh_ref_iv_681mg_slow|Organism|Kidney|Intracellular|isoniazid-NAAA Metabolite|Fraction of dose-isoniazid" persistable="0" formulaId="5355" />
    <Observer id="5384" entityId="hdpuCmq_ZkGbGwO-htR9UA" name="Concentration in container" path="inh_ref_iv_681mg_slow|Organism|Kidney|Urine|Acetylisoniazid|Concentration in container" unit="µmol/l" persistable="1" formulaId="5385" />
    <Observer id="5386" entityId="b2aO81PBIkS-tPiZSPtQrw" name="Fraction excreted" path="inh_ref_iv_681mg_slow|Organism|Kidney|Urine|Acetylisoniazid|Fraction excreted" persistable="1" formulaId="5387" />
    <Observer id="5391" entityId="9sBtlU9X70WYp97EcdqPig" name="Concentration in container" path="inh_ref_iv_681mg_slow|Organism|Kidney|Urine|isoniazid|Concentration in container" unit="µmol/l" persistable="1" formulaId="5392" />
    <Observer id="5393" entityId="dq8SVxgwKUCGOOTeIPfTZA" name="Fraction excreted" path="inh_ref_iv_681mg_slow|Organism|Kidney|Urine|isoniazid|Fraction excreted" persistable="1" formulaId="5394" />
    <Observer id="5395" entityId="CjFvKQyfdEKyI5p9-XtX8w" name="Interstitial Unbound" path="inh_ref_iv_681mg_slow|Organism|Kidney|Acetylisoniazid|Interstitial Unbound" unit="µmol/l" persistable="0" formulaId="5396" />
    <Observer id="5397" entityId="jp3msdW9r0KND8sZONvp9g" name="Intracellular Unbound" path="inh_ref_iv_681mg_slow|Organism|Kidney|Acetylisoniazid|Intracellular Unbound" unit="µmol/l" persistable="0" formulaId="5398" />
    <Observer id="5399" entityId="c2zw-Aiy8USXIDh4x-KK3Q" name="Tissue" path="inh_ref_iv_681mg_slow|Organism|Kidney|Acetylisoniazid|Tissue" unit="µmol/l" persistable="0" formulaId="5400" />
    <Observer id="5401" entityId="X-XflxvnMEidnTPOkr8sCQ" name="Interstitial Unbound" path="inh_ref_iv_681mg_slow|Organism|Kidney|isoniazid|Interstitial Unbound" unit="µmol/l" persistable="0" formulaId="5402" />
    <Observer id="5403" entityId="cR8LKHwtQESoRnpP8_h_2g" name="Intracellular Unbound" path="inh_ref_iv_681mg_slow|Organism|Kidney|isoniazid|Intracellular Unbound" unit="µmol/l" persistable="0" formulaId="5404" />
    <Observer id="5405" entityId="LosRKkmNtEKe9c0BWGQ-TQ" name="Tissue" path="inh_ref_iv_681mg_slow|Organism|Kidney|isoniazid|Tissue" unit="µmol/l" persistable="0" formulaId="5406" />
    <Observer id="5621" entityId="3fAEfxcNPkKyR0NnWM2NIg" name="Concentration in lumen" path="inh_ref_iv_681mg_slow|Organism|Lumen|Stomach|Acetylisoniazid|Concentration in lumen" unit="µmol/l" persistable="0" formulaId="5623" />
    <Observer id="5664" entityId="y-p_L5Jj_0CM8iwqaa38Cw" name="Concentration in lumen" path="inh_ref_iv_681mg_slow|Organism|Lumen|Stomach|isoniazid|Concentration in lumen" unit="µmol/l" persistable="0" formulaId="5666" />
    <Observer id="5673" entityId="J_2PWkTsiU6OHosmZ6Sivw" name="Fraction of dose-isoniazid" path="inh_ref_iv_681mg_slow|Organism|Lumen|Stomach|isoniazid-NAAA Metabolite|Fraction of dose-isoniazid" persistable="0" formulaId="5674" />
    <Observer id="5897" entityId="9N3X5JuLGkySduG7R5IYAw" name="Concentration in lumen" path="inh_ref_iv_681mg_slow|Organism|Lumen|Duodenum|Acetylisoniazid|Concentration in lumen" unit="µmol/l" persistable="0" formulaId="5898" />
    <Observer id="5899" entityId="ozePbsdG-UuWexwFlGk41g" name="Fraction of oral drug mass absorbed into mucosa segment" path="inh_ref_iv_681mg_slow|Organism|Lumen|Duodenum|Acetylisoniazid|Fraction of oral drug mass absorbed into mucosa segment" persistable="0" formulaId="5901" />
    <Observer id="5938" entityId="zhNN7o_-IEO_wD8QEil4YA" name="Concentration in lumen" path="inh_ref_iv_681mg_slow|Organism|Lumen|Duodenum|isoniazid|Concentration in lumen" unit="µmol/l" persistable="0" formulaId="5939" />
    <Observer id="5940" entityId="e1_zxb44fE2FYyBlrswkUg" name="Fraction of oral drug mass absorbed into mucosa segment" path="inh_ref_iv_681mg_slow|Organism|Lumen|Duodenum|isoniazid|Fraction of oral drug mass absorbed into mucosa segment" persistable="0" formulaId="5942" />
    <Observer id="5949" entityId="cYqVxci9mU6KB5zLoxlcYw" name="Fraction of dose-isoniazid" path="inh_ref_iv_681mg_slow|Organism|Lumen|Duodenum|isoniazid-NAAA Metabolite|Fraction of dose-isoniazid" persistable="0" formulaId="5950" />
    <Observer id="6171" entityId="FdTHhBzWb0enTnsIe69QAg" name="Concentration in lumen" path="inh_ref_iv_681mg_slow|Organism|Lumen|UpperJejunum|Acetylisoniazid|Concentration in lumen" unit="µmol/l" persistable="0" formulaId="6172" />
    <Observer id="6173" entityId="W5z8c0ZWvUSTBBrQI6EPiw" name="Fraction of oral drug mass absorbed into mucosa segment" path="inh_ref_iv_681mg_slow|Organism|Lumen|UpperJejunum|Acetylisoniazid|Fraction of oral drug mass absorbed into mucosa segment" persistable="0" formulaId="6174" />
    <Observer id="6211" entityId="yLK7NI8GLkCCWo6n-DfpTA" name="Concentration in lumen" path="inh_ref_iv_681mg_slow|Organism|Lumen|UpperJejunum|isoniazid|Concentration in lumen" unit="µmol/l" persistable="0" formulaId="6212" />
    <Observer id="6213" entityId="AjxN0-onl0KS4axM8vYJow" name="Fraction of oral drug mass absorbed into mucosa segment" path="inh_ref_iv_681mg_slow|Organism|Lumen|UpperJejunum|isoniazid|Fraction of oral drug mass absorbed into mucosa segment" persistable="0" formulaId="6214" />
    <Observer id="6221" entityId="v5gwKqWrt0OUfl9eTGeLvA" name="Fraction of dose-isoniazid" path="inh_ref_iv_681mg_slow|Organism|Lumen|UpperJejunum|isoniazid-NAAA Metabolite|Fraction of dose-isoniazid" persistable="0" formulaId="6222" />
    <Observer id="6443" entityId="BE_VA_fPi0G7OBi19aqNqQ" name="Concentration in lumen" path="inh_ref_iv_681mg_slow|Organism|Lumen|LowerJejunum|Acetylisoniazid|Concentration in lumen" unit="µmol/l" persistable="0" formulaId="6444" />
    <Observer id="6445" entityId="dYr_d7KmW0SRhvP5sPHq8w" name="Fraction of oral drug mass absorbed into mucosa segment" path="inh_ref_iv_681mg_slow|Organism|Lumen|LowerJejunum|Acetylisoniazid|Fraction of oral drug mass absorbed into mucosa segment" persistable="0" formulaId="6446" />
    <Observer id="6483" entityId="sOMEJUThbke474LhQufX5Q" name="Concentration in lumen" path="inh_ref_iv_681mg_slow|Organism|Lumen|LowerJejunum|isoniazid|Concentration in lumen" unit="µmol/l" persistable="0" formulaId="6484" />
    <Observer id="6485" entityId="HreXrekAJEGX8fV0dUUbKQ" name="Fraction of oral drug mass absorbed into mucosa segment" path="inh_ref_iv_681mg_slow|Organism|Lumen|LowerJejunum|isoniazid|Fraction of oral drug mass absorbed into mucosa segment" persistable="0" formulaId="6486" />
    <Observer id="6493" entityId="DIG0FEIQeE2N_V1oTD7Ihw" name="Fraction of dose-isoniazid" path="inh_ref_iv_681mg_slow|Organism|Lumen|LowerJejunum|isoniazid-NAAA Metabolite|Fraction of dose-isoniazid" persistable="0" formulaId="6494" />
    <Observer id="6715" entityId="5NobMgDigkKSthBeAi_VUg" name="Concentration in lumen" path="inh_ref_iv_681mg_slow|Organism|Lumen|UpperIleum|Acetylisoniazid|Concentration in lumen" unit="µmol/l" persistable="0" formulaId="6716" />
    <Observer id="6717" entityId="BRDGhYk42Ea9OYMrzbnAwg" name="Fraction of oral drug mass absorbed into mucosa segment" path="inh_ref_iv_681mg_slow|Organism|Lumen|UpperIleum|Acetylisoniazid|Fraction of oral drug mass absorbed into mucosa segment" persistable="0" formulaId="6718" />
    <Observer id="6755" entityId="NRj8zv41Kk-dgsYqGhR4mA" name="Concentration in lumen" path="inh_ref_iv_681mg_slow|Organism|Lumen|UpperIleum|isoniazid|Concentration in lumen" unit="µmol/l" persistable="0" formulaId="6756" />
    <Observer id="6757" entityId="2BkO4h92_UiutMKbAehaaA" name="Fraction of oral drug mass absorbed into mucosa segment" path="inh_ref_iv_681mg_slow|Organism|Lumen|UpperIleum|isoniazid|Fraction of oral drug mass absorbed into mucosa segment" persistable="0" formulaId="6758" />
    <Observer id="6765" entityId="VjYqWr4qJEaRING77QZTgQ" name="Fraction of dose-isoniazid" path="inh_ref_iv_681mg_slow|Organism|Lumen|UpperIleum|isoniazid-NAAA Metabolite|Fraction of dose-isoniazid" persistable="0" formulaId="6766" />
    <Observer id="6987" entityId="8UnFMwSR7UW47nAN54nxWQ" name="Concentration in lumen" path="inh_ref_iv_681mg_slow|Organism|Lumen|LowerIleum|Acetylisoniazid|Concentration in lumen" unit="µmol/l" persistable="0" formulaId="6988" />
    <Observer id="6989" entityId="-oWp4GTfCk-DhmFgcAFHSA" name="Fraction of oral drug mass absorbed into mucosa segment" path="inh_ref_iv_681mg_slow|Organism|Lumen|LowerIleum|Acetylisoniazid|Fraction of oral drug mass absorbed into mucosa segment" persistable="0" formulaId="6990" />
    <Observer id="7027" entityId="feDwsA9IkkCCveelHkxFfA" name="Concentration in lumen" path="inh_ref_iv_681mg_slow|Organism|Lumen|LowerIleum|isoniazid|Concentration in lumen" unit="µmol/l" persistable="0" formulaId="7028" />
    <Observer id="7029" entityId="GARnOScKZ0qb_mfMliVbTw" name="Fraction of oral drug mass absorbed into mucosa segment" path="inh_ref_iv_681mg_slow|Organism|Lumen|LowerIleum|isoniazid|Fraction of oral drug mass absorbed into mucosa segment" persistable="0" formulaId="7030" />
    <Observer id="7037" entityId="sqRi0ufbSUyqIs-iNjPSuA" name="Fraction of dose-isoniazid" path="inh_ref_iv_681mg_slow|Organism|Lumen|LowerIleum|isoniazid-NAAA Metabolite|Fraction of dose-isoniazid" persistable="0" formulaId="7038" />
    <Observer id="7261" entityId="5skNZE-lAkygqgoUftaxfA" name="Concentration in lumen" path="inh_ref_iv_681mg_slow|Organism|Lumen|Caecum|Acetylisoniazid|Concentration in lumen" unit="µmol/l" persistable="0" formulaId="7262" />
    <Observer id="7263" entityId="foEHPfxbGkiI-vZHO1Hy4A" name="Fraction of oral drug mass absorbed into mucosa segment" path="inh_ref_iv_681mg_slow|Organism|Lumen|Caecum|Acetylisoniazid|Fraction of oral drug mass absorbed into mucosa segment" persistable="0" formulaId="7264" />
    <Observer id="7301" entityId="mXxdRtIGlkiKBvD069w0hg" name="Concentration in lumen" path="inh_ref_iv_681mg_slow|Organism|Lumen|Caecum|isoniazid|Concentration in lumen" unit="µmol/l" persistable="0" formulaId="7302" />
    <Observer id="7303" entityId="SufzF-uEzEC6zEj72OoJHQ" name="Fraction of oral drug mass absorbed into mucosa segment" path="inh_ref_iv_681mg_slow|Organism|Lumen|Caecum|isoniazid|Fraction of oral drug mass absorbed into mucosa segment" persistable="0" formulaId="7304" />
    <Observer id="7311" entityId="8ZzRcz_BOE60h-DpF3plVA" name="Fraction of dose-isoniazid" path="inh_ref_iv_681mg_slow|Organism|Lumen|Caecum|isoniazid-NAAA Metabolite|Fraction of dose-isoniazid" persistable="0" formulaId="7312" />
    <Observer id="7533" entityId="r0omKbLLiE6-_V90Y3IEhg" name="Concentration in lumen" path="inh_ref_iv_681mg_slow|Organism|Lumen|ColonAscendens|Acetylisoniazid|Concentration in lumen" unit="µmol/l" persistable="0" formulaId="7534" />
    <Observer id="7535" entityId="r8lsUIf7VEmsuGL9ePwgxg" name="Fraction of oral drug mass absorbed into mucosa segment" path="inh_ref_iv_681mg_slow|Organism|Lumen|ColonAscendens|Acetylisoniazid|Fraction of oral drug mass absorbed into mucosa segment" persistable="0" formulaId="7536" />
    <Observer id="7573" entityId="o595Ih3p30Gmq00xJmAQIw" name="Concentration in lumen" path="inh_ref_iv_681mg_slow|Organism|Lumen|ColonAscendens|isoniazid|Concentration in lumen" unit="µmol/l" persistable="0" formulaId="7574" />
    <Observer id="7575" entityId="oRogv1UUR0uCMNgS2mT82A" name="Fraction of oral drug mass absorbed into mucosa segment" path="inh_ref_iv_681mg_slow|Organism|Lumen|ColonAscendens|isoniazid|Fraction of oral drug mass absorbed into mucosa segment" persistable="0" formulaId="7576" />
    <Observer id="7583" entityId="VadJJf5b50Coc8dNJtkoKw" name="Fraction of dose-isoniazid" path="inh_ref_iv_681mg_slow|Organism|Lumen|ColonAscendens|isoniazid-NAAA Metabolite|Fraction of dose-isoniazid" persistable="0" formulaId="7584" />
    <Observer id="7805" entityId="wOEYwIQEzUa2dMj-0_Zs5w" name="Concentration in lumen" path="inh_ref_iv_681mg_slow|Organism|Lumen|ColonTransversum|Acetylisoniazid|Concentration in lumen" unit="µmol/l" persistable="0" formulaId="7806" />
    <Observer id="7807" entityId="9IB2ZNKTbUGIOklMlgtKZg" name="Fraction of oral drug mass absorbed into mucosa segment" path="inh_ref_iv_681mg_slow|Organism|Lumen|ColonTransversum|Acetylisoniazid|Fraction of oral drug mass absorbed into mucosa segment" persistable="0" formulaId="7808" />
    <Observer id="7845" entityId="N2CmgOcyMESbXTI2v3HKtg" name="Concentration in lumen" path="inh_ref_iv_681mg_slow|Organism|Lumen|ColonTransversum|isoniazid|Concentration in lumen" unit="µmol/l" persistable="0" formulaId="7846" />
    <Observer id="7847" entityId="WgbbQmjfZEKBFlKbzKg9YA" name="Fraction of oral drug mass absorbed into mucosa segment" path="inh_ref_iv_681mg_slow|Organism|Lumen|ColonTransversum|isoniazid|Fraction of oral drug mass absorbed into mucosa segment" persistable="0" formulaId="7848" />
    <Observer id="7855" entityId="wqEevZbt00S8_HZ3ZhcUvQ" name="Fraction of dose-isoniazid" path="inh_ref_iv_681mg_slow|Organism|Lumen|ColonTransversum|isoniazid-NAAA Metabolite|Fraction of dose-isoniazid" persistable="0" formulaId="7856" />
    <Observer id="8077" entityId="I5HxVlOVME6_WcFFB3syJg" name="Concentration in lumen" path="inh_ref_iv_681mg_slow|Organism|Lumen|ColonDescendens|Acetylisoniazid|Concentration in lumen" unit="µmol/l" persistable="0" formulaId="8078" />
    <Observer id="8079" entityId="DTdQZGeBvkiPwxd9oiqIYA" name="Fraction of oral drug mass absorbed into mucosa segment" path="inh_ref_iv_681mg_slow|Organism|Lumen|ColonDescendens|Acetylisoniazid|Fraction of oral drug mass absorbed into mucosa segment" persistable="0" formulaId="8080" />
    <Observer id="8117" entityId="3Yaqe9JWDk2_A2NDEFK6XQ" name="Concentration in lumen" path="inh_ref_iv_681mg_slow|Organism|Lumen|ColonDescendens|isoniazid|Concentration in lumen" unit="µmol/l" persistable="0" formulaId="8118" />
    <Observer id="8119" entityId="Beu0LRvlikSlBe6jqDPrAQ" name="Fraction of oral drug mass absorbed into mucosa segment" path="inh_ref_iv_681mg_slow|Organism|Lumen|ColonDescendens|isoniazid|Fraction of oral drug mass absorbed into mucosa segment" persistable="0" formulaId="8120" />
    <Observer id="8127" entityId="TWdsps1mikScODDGczsaiw" name="Fraction of dose-isoniazid" path="inh_ref_iv_681mg_slow|Organism|Lumen|ColonDescendens|isoniazid-NAAA Metabolite|Fraction of dose-isoniazid" persistable="0" formulaId="8128" />
    <Observer id="8349" entityId="b7w0pcCA4kGL6HaOpDIiKg" name="Concentration in lumen" path="inh_ref_iv_681mg_slow|Organism|Lumen|ColonSigmoid|Acetylisoniazid|Concentration in lumen" unit="µmol/l" persistable="0" formulaId="8350" />
    <Observer id="8351" entityId="BgFMB7ozCUaKWDTP4eehFQ" name="Fraction of oral drug mass absorbed into mucosa segment" path="inh_ref_iv_681mg_slow|Organism|Lumen|ColonSigmoid|Acetylisoniazid|Fraction of oral drug mass absorbed into mucosa segment" persistable="0" formulaId="8352" />
    <Observer id="8389" entityId="PMY2wo3bI0q_T2hQn6cU3Q" name="Concentration in lumen" path="inh_ref_iv_681mg_slow|Organism|Lumen|ColonSigmoid|isoniazid|Concentration in lumen" unit="µmol/l" persistable="0" formulaId="8390" />
    <Observer id="8391" entityId="7CBCBcaZdkq-Dkcu30ZYcA" name="Fraction of oral drug mass absorbed into mucosa segment" path="inh_ref_iv_681mg_slow|Organism|Lumen|ColonSigmoid|isoniazid|Fraction of oral drug mass absorbed into mucosa segment" persistable="0" formulaId="8392" />
    <Observer id="8399" entityId="k0plVzGfUE6aVj8QlFwHKw" name="Fraction of dose-isoniazid" path="inh_ref_iv_681mg_slow|Organism|Lumen|ColonSigmoid|isoniazid-NAAA Metabolite|Fraction of dose-isoniazid" persistable="0" formulaId="8400" />
    <Observer id="8620" entityId="Ud28zV9DfUKkBF52QejWdQ" name="Concentration in lumen" path="inh_ref_iv_681mg_slow|Organism|Lumen|Rectum|Acetylisoniazid|Concentration in lumen" unit="µmol/l" persistable="0" formulaId="8621" />
    <Observer id="8622" entityId="j-A9khjlkkiW-AIdKtTjMQ" name="Fraction of oral drug mass absorbed into mucosa segment" path="inh_ref_iv_681mg_slow|Organism|Lumen|Rectum|Acetylisoniazid|Fraction of oral drug mass absorbed into mucosa segment" persistable="0" formulaId="8623" />
    <Observer id="8660" entityId="4OKRLJRupUKXChAx3GICAA" name="Concentration in lumen" path="inh_ref_iv_681mg_slow|Organism|Lumen|Rectum|isoniazid|Concentration in lumen" unit="µmol/l" persistable="0" formulaId="8661" />
    <Observer id="8662" entityId="uZ8C_64d5kiDtTegKknu2A" name="Fraction of oral drug mass absorbed into mucosa segment" path="inh_ref_iv_681mg_slow|Organism|Lumen|Rectum|isoniazid|Fraction of oral drug mass absorbed into mucosa segment" persistable="0" formulaId="8663" />
    <Observer id="8670" entityId="7x0lHFKfJkWKIy8-1eE0Ow" name="Fraction of dose-isoniazid" path="inh_ref_iv_681mg_slow|Organism|Lumen|Rectum|isoniazid-NAAA Metabolite|Fraction of dose-isoniazid" persistable="0" formulaId="8671" />
    <Observer id="8702" entityId="obiMylAm806F4WegvfSgIQ" name="Fraction excreted to feces" path="inh_ref_iv_681mg_slow|Organism|Lumen|Feces|Acetylisoniazid|Fraction excreted to feces" persistable="0" formulaId="8703" />
    <Observer id="8707" entityId="iCwABcG27E2IAMvhroDycg" name="Fraction excreted to feces" path="inh_ref_iv_681mg_slow|Organism|Lumen|Feces|isoniazid|Fraction excreted to feces" persistable="0" formulaId="8708" />
    <Observer id="8709" entityId="ywxgJ7cfyUSjUWnXGkDfmA" name="Fraction dissolved" path="inh_ref_iv_681mg_slow|Organism|Lumen|Acetylisoniazid|Fraction dissolved" persistable="0" formulaId="8711" />
    <Observer id="8712" entityId="etiF_-QdrkuhwB4DUfFMAA" name="Fraction of oral drug mass absorbed into mucosa" path="inh_ref_iv_681mg_slow|Organism|Lumen|Acetylisoniazid|Fraction of oral drug mass absorbed into mucosa" persistable="1" formulaId="8713" />
    <Observer id="8714" entityId="YcRFLVQmKkKAIKVVM53FMQ" name="Fraction dissolved" path="inh_ref_iv_681mg_slow|Organism|Lumen|isoniazid|Fraction dissolved" persistable="0" formulaId="8716" />
    <Observer id="8717" entityId="l4eMHpyEykaaQb9AdwSTIg" name="Fraction of oral drug mass absorbed into mucosa" path="inh_ref_iv_681mg_slow|Organism|Lumen|isoniazid|Fraction of oral drug mass absorbed into mucosa" persistable="1" formulaId="8718" />
    <Observer id="8784" entityId="Eo92PIeTUUGDVHAoeb9htg" name="Concentration in container" path="inh_ref_iv_681mg_slow|Organism|Stomach|Plasma|NAT2|Concentration in container" unit="µmol/l" persistable="0" formulaId="8785" />
    <Observer id="8804" entityId="L0XyKw22sUCtUrC6QtSTmg" name="Concentration in container" path="inh_ref_iv_681mg_slow|Organism|Stomach|Plasma|Amidase_liver|Concentration in container" unit="µmol/l" persistable="0" formulaId="8805" />
    <Observer id="8824" entityId="CSmfqyrm10WCg57ouBpBnA" name="Concentration in container" path="inh_ref_iv_681mg_slow|Organism|Stomach|Plasma|Conjugase_liver|Concentration in container" unit="µmol/l" persistable="0" formulaId="8825" />
    <Observer id="8844" entityId="zwFhwLqaL0qWFablSNDP6w" name="Concentration in container" path="inh_ref_iv_681mg_slow|Organism|Stomach|Plasma|CYP2E1|Concentration in container" unit="µmol/l" persistable="0" formulaId="8845" />
    <Observer id="8864" entityId="mxom7XO_Gk-Vj0VTnzVuyQ" name="Concentration in container" path="inh_ref_iv_681mg_slow|Organism|Stomach|Plasma|NAAA|Concentration in container" unit="µmol/l" persistable="0" formulaId="8865" />
    <Observer id="8884" entityId="n8HDpyCMq0KVriZNqTRkqQ" name="Concentration in container" path="inh_ref_iv_681mg_slow|Organism|Stomach|Plasma|BAAT|Concentration in container" unit="µmol/l" persistable="0" formulaId="8885" />
    <Observer id="8904" entityId="Bh3g-xk4xkGWEitLYNwtpg" name="Concentration in container" path="inh_ref_iv_681mg_slow|Organism|Stomach|Plasma|GLYAT|Concentration in container" unit="µmol/l" persistable="0" formulaId="8905" />
    <Observer id="8911" entityId="l3rWJE4YLEaP9bw3zha-Mw" name="Concentration in container" path="inh_ref_iv_681mg_slow|Organism|Stomach|Plasma|Acetylisoniazid|Concentration in container" unit="µmol/l" persistable="0" formulaId="8912" />
    <Observer id="8918" entityId="p2s4TL5400ervCePx5PjuQ" name="Concentration in container" path="inh_ref_iv_681mg_slow|Organism|Stomach|Plasma|isoniazid|Concentration in container" unit="µmol/l" persistable="0" formulaId="8919" />
    <Observer id="8926" entityId="huxCMx_xJ0um9apFXkiTdQ" name="Fraction of dose-isoniazid" path="inh_ref_iv_681mg_slow|Organism|Stomach|Plasma|isoniazid-NAAA Metabolite|Fraction of dose-isoniazid" persistable="0" formulaId="8927" />
    <Observer id="8974" entityId="FsCTO-ItAUe_CrQShb66ag" name="Concentration in container" path="inh_ref_iv_681mg_slow|Organism|Stomach|BloodCells|NAT2|Concentration in container" unit="µmol/l" persistable="0" formulaId="8975" />
    <Observer id="8994" entityId="umApHce7X0iilUxYMz3kDw" name="Concentration in container" path="inh_ref_iv_681mg_slow|Organism|Stomach|BloodCells|Amidase_liver|Concentration in container" unit="µmol/l" persistable="0" formulaId="8995" />
    <Observer id="9014" entityId="_VSI_mOC10S9sKabJ3uAMw" name="Concentration in container" path="inh_ref_iv_681mg_slow|Organism|Stomach|BloodCells|Conjugase_liver|Concentration in container" unit="µmol/l" persistable="0" formulaId="9015" />
    <Observer id="9034" entityId="YBg_nBQOPUq8X_nJf3pj-w" name="Concentration in container" path="inh_ref_iv_681mg_slow|Organism|Stomach|BloodCells|CYP2E1|Concentration in container" unit="µmol/l" persistable="0" formulaId="9035" />
    <Observer id="9054" entityId="QizYEIz_C0CFTkG9SokcMg" name="Concentration in container" path="inh_ref_iv_681mg_slow|Organism|Stomach|BloodCells|NAAA|Concentration in container" unit="µmol/l" persistable="0" formulaId="9055" />
    <Observer id="9074" entityId="heoo3-dwUE2qzs_Jj1HilA" name="Concentration in container" path="inh_ref_iv_681mg_slow|Organism|Stomach|BloodCells|BAAT|Concentration in container" unit="µmol/l" persistable="0" formulaId="9075" />
    <Observer id="9094" entityId="DFNsOU4NX0WmzD0cOB9kJA" name="Concentration in container" path="inh_ref_iv_681mg_slow|Organism|Stomach|BloodCells|GLYAT|Concentration in container" unit="µmol/l" persistable="0" formulaId="9095" />
    <Observer id="9101" entityId="A4Tpqyr45UW4urW4I9ZpJw" name="Concentration in container" path="inh_ref_iv_681mg_slow|Organism|Stomach|BloodCells|Acetylisoniazid|Concentration in container" unit="µmol/l" persistable="0" formulaId="9102" />
    <Observer id="9108" entityId="54Jw8kPo8UGhaw0dcI4qCg" name="Concentration in container" path="inh_ref_iv_681mg_slow|Organism|Stomach|BloodCells|isoniazid|Concentration in container" unit="µmol/l" persistable="0" formulaId="9109" />
    <Observer id="9116" entityId="vqbPhG4zIk-Z3fl4fp7WlQ" name="Fraction of dose-isoniazid" path="inh_ref_iv_681mg_slow|Organism|Stomach|BloodCells|isoniazid-NAAA Metabolite|Fraction of dose-isoniazid" persistable="0" formulaId="9117" />
    <Observer id="9164" entityId="fFH3kpJKOEyahzUqvpLSCg" name="Concentration in container" path="inh_ref_iv_681mg_slow|Organism|Stomach|Interstitial|SLC22A6|Concentration in container" unit="µmol/l" persistable="0" formulaId="9165" />
    <Observer id="9182" entityId="DatHgu2aAk686-pxwuQvXw" name="Concentration in container" path="inh_ref_iv_681mg_slow|Organism|Stomach|Interstitial|SLC16A10.influx|Concentration in container" unit="µmol/l" persistable="0" formulaId="9183" />
    <Observer id="9190" entityId="YDzHec8ueUibQUxdIpTJjA" name="Concentration in container" path="inh_ref_iv_681mg_slow|Organism|Stomach|Interstitial|Acetylisoniazid|Concentration in container" unit="µmol/l" persistable="0" formulaId="9191" />
    <Observer id="9198" entityId="41PoUGA-AEKmphNqnPZmzA" name="Concentration in container" path="inh_ref_iv_681mg_slow|Organism|Stomach|Interstitial|isoniazid|Concentration in container" unit="µmol/l" persistable="0" formulaId="9199" />
    <Observer id="9221" entityId="XWPnvhpQlkOlRtxwtsXc8w" name="Concentration in container" path="inh_ref_iv_681mg_slow|Organism|Stomach|Intracellular|NAT2|Concentration in container" unit="µmol/l" persistable="0" formulaId="9222" />
    <Observer id="9239" entityId="xDw2G1JHTEuuqBI7KK6cMg" name="Concentration in container" path="inh_ref_iv_681mg_slow|Organism|Stomach|Intracellular|Amidase_liver|Concentration in container" unit="µmol/l" persistable="0" formulaId="9240" />
    <Observer id="9257" entityId="lD7Ot9L3KE6o5F7Zc3lolg" name="Concentration in container" path="inh_ref_iv_681mg_slow|Organism|Stomach|Intracellular|Conjugase_liver|Concentration in container" unit="µmol/l" persistable="0" formulaId="9258" />
    <Observer id="9275" entityId="BgucbX9-i0W13-QWccZ2dw" name="Concentration in container" path="inh_ref_iv_681mg_slow|Organism|Stomach|Intracellular|CYP2E1|Concentration in container" unit="µmol/l" persistable="0" formulaId="9276" />
    <Observer id="9293" entityId="TXLr-6IctkS1cHyiQSarNg" name="Concentration in container" path="inh_ref_iv_681mg_slow|Organism|Stomach|Intracellular|INHA_liver_transporter|Concentration in container" unit="µmol/l" persistable="0" formulaId="9294" />
    <Observer id="9311" entityId="8XNHhYC0lEu1_yOY4P9wEA" name="Concentration in container" path="inh_ref_iv_681mg_slow|Organism|Stomach|Intracellular|NAAA|Concentration in container" unit="µmol/l" persistable="0" formulaId="9312" />
    <Observer id="9329" entityId="qvj3g9cowU2WvRZwW7Tfxw" name="Concentration in container" path="inh_ref_iv_681mg_slow|Organism|Stomach|Intracellular|BAAT|Concentration in container" unit="µmol/l" persistable="0" formulaId="9330" />
    <Observer id="9347" entityId="peRjGafrekubMxmRgF6eJA" name="Concentration in container" path="inh_ref_iv_681mg_slow|Organism|Stomach|Intracellular|SLC16A10|Concentration in container" unit="µmol/l" persistable="0" formulaId="9348" />
    <Observer id="9365" entityId="BwgYicI60kOYRgaWo3FfdQ" name="Concentration in container" path="inh_ref_iv_681mg_slow|Organism|Stomach|Intracellular|GLYAT|Concentration in container" unit="µmol/l" persistable="0" formulaId="9366" />
    <Observer id="9383" entityId="MC5C-NaQBEiOjjRnPm05sw" name="Concentration in container" path="inh_ref_iv_681mg_slow|Organism|Stomach|Intracellular|SLC16A10.apical.efflux|Concentration in container" unit="µmol/l" persistable="0" formulaId="9384" />
    <Observer id="9391" entityId="h2QGPeDYskmOvpN6hymBeA" name="Concentration in container" path="inh_ref_iv_681mg_slow|Organism|Stomach|Intracellular|Acetylisoniazid|Concentration in container" unit="µmol/l" persistable="0" formulaId="9392" />
    <Observer id="9399" entityId="CJ_DCt03DUGh605z-DDZYQ" name="Concentration in container" path="inh_ref_iv_681mg_slow|Organism|Stomach|Intracellular|isoniazid|Concentration in container" unit="µmol/l" persistable="0" formulaId="9400" />
    <Observer id="9407" entityId="FtzNo85Ba0eOy-x6OFBSZA" name="Fraction of dose-isoniazid" path="inh_ref_iv_681mg_slow|Organism|Stomach|Intracellular|isoniazid-NAAA Metabolite|Fraction of dose-isoniazid" persistable="0" formulaId="9408" />
    <Observer id="9433" entityId="BuNmC2xwVEqkgWqIsSWnxg" name="Interstitial Unbound" path="inh_ref_iv_681mg_slow|Organism|Stomach|Acetylisoniazid|Interstitial Unbound" unit="µmol/l" persistable="0" formulaId="9434" />
    <Observer id="9435" entityId="zbRSiGZf6U-Y1WFZ4Yyh0g" name="Intracellular Unbound" path="inh_ref_iv_681mg_slow|Organism|Stomach|Acetylisoniazid|Intracellular Unbound" unit="µmol/l" persistable="0" formulaId="9436" />
    <Observer id="9437" entityId="Ws3sjTzZrU2eTQb03cwDiA" name="Tissue" path="inh_ref_iv_681mg_slow|Organism|Stomach|Acetylisoniazid|Tissue" unit="µmol/l" persistable="0" formulaId="9438" />
    <Observer id="9439" entityId="s6Wjw-JRc0qMwzAHN1XJOQ" name="Interstitial Unbound" path="inh_ref_iv_681mg_slow|Organism|Stomach|isoniazid|Interstitial Unbound" unit="µmol/l" persistable="0" formulaId="9440" />
    <Observer id="9441" entityId="kEQ4DeCTeUe05aO8Kvz7CA" name="Intracellular Unbound" path="inh_ref_iv_681mg_slow|Organism|Stomach|isoniazid|Intracellular Unbound" unit="µmol/l" persistable="0" formulaId="9442" />
    <Observer id="9443" entityId="iSfirX_FCUCawyKJxoSQcg" name="Tissue" path="inh_ref_iv_681mg_slow|Organism|Stomach|isoniazid|Tissue" unit="µmol/l" persistable="0" formulaId="9444" />
    <Observer id="9536" entityId="qFkrIgOY5EKnLv_tuXLDKg" name="Concentration in container" path="inh_ref_iv_681mg_slow|Organism|SmallIntestine|Plasma|NAT2|Concentration in container" unit="µmol/l" persistable="0" formulaId="9537" />
    <Observer id="9556" entityId="ynvbFsvYMkGrDYoGBh1QQw" name="Concentration in container" path="inh_ref_iv_681mg_slow|Organism|SmallIntestine|Plasma|Amidase_liver|Concentration in container" unit="µmol/l" persistable="0" formulaId="9557" />
    <Observer id="9576" entityId="bCRtNR0yJ0qFKoJxLaRIEg" name="Concentration in container" path="inh_ref_iv_681mg_slow|Organism|SmallIntestine|Plasma|Conjugase_liver|Concentration in container" unit="µmol/l" persistable="0" formulaId="9577" />
    <Observer id="9596" entityId="OyU1o0rEREuRO7X44I9fQg" name="Concentration in container" path="inh_ref_iv_681mg_slow|Organism|SmallIntestine|Plasma|CYP2E1|Concentration in container" unit="µmol/l" persistable="0" formulaId="9597" />
    <Observer id="9616" entityId="vaiv3Zb2zUiBvY1foxAF1w" name="Concentration in container" path="inh_ref_iv_681mg_slow|Organism|SmallIntestine|Plasma|NAAA|Concentration in container" unit="µmol/l" persistable="0" formulaId="9617" />
    <Observer id="9636" entityId="A1wZGlpLDUeRDY2sQYmY-w" name="Concentration in container" path="inh_ref_iv_681mg_slow|Organism|SmallIntestine|Plasma|BAAT|Concentration in container" unit="µmol/l" persistable="0" formulaId="9637" />
    <Observer id="9656" entityId="5ndElfPZ5UK5Ggb-4mprGQ" name="Concentration in container" path="inh_ref_iv_681mg_slow|Organism|SmallIntestine|Plasma|GLYAT|Concentration in container" unit="µmol/l" persistable="0" formulaId="9657" />
    <Observer id="9663" entityId="cxk55Y9IoE2cogLNp3CMfA" name="Concentration in container" path="inh_ref_iv_681mg_slow|Organism|SmallIntestine|Plasma|Acetylisoniazid|Concentration in container" unit="µmol/l" persistable="0" formulaId="9664" />
    <Observer id="9670" entityId="8abnHfD3UUed2AswNCUaYg" name="Concentration in container" path="inh_ref_iv_681mg_slow|Organism|SmallIntestine|Plasma|isoniazid|Concentration in container" unit="µmol/l" persistable="0" formulaId="9671" />
    <Observer id="9678" entityId="z_CZ44svn0-X4Lg13oxtrw" name="Fraction of dose-isoniazid" path="inh_ref_iv_681mg_slow|Organism|SmallIntestine|Plasma|isoniazid-NAAA Metabolite|Fraction of dose-isoniazid" persistable="0" formulaId="9679" />
    <Observer id="9726" entityId="aZKebGAP0kiWSo_BgZFSFw" name="Concentration in container" path="inh_ref_iv_681mg_slow|Organism|SmallIntestine|BloodCells|NAT2|Concentration in container" unit="µmol/l" persistable="0" formulaId="9727" />
    <Observer id="9746" entityId="yVbmafflMUidw7NuFIjsVA" name="Concentration in container" path="inh_ref_iv_681mg_slow|Organism|SmallIntestine|BloodCells|Amidase_liver|Concentration in container" unit="µmol/l" persistable="0" formulaId="9747" />
    <Observer id="9766" entityId="BBguwC2B3kG6CESlezNFpg" name="Concentration in container" path="inh_ref_iv_681mg_slow|Organism|SmallIntestine|BloodCells|Conjugase_liver|Concentration in container" unit="µmol/l" persistable="0" formulaId="9767" />
    <Observer id="9786" entityId="sOqyOVHvTE6T4scdmTQD1w" name="Concentration in container" path="inh_ref_iv_681mg_slow|Organism|SmallIntestine|BloodCells|CYP2E1|Concentration in container" unit="µmol/l" persistable="0" formulaId="9787" />
    <Observer id="9806" entityId="f_I0WTIgqEuWkGnv3PjzNg" name="Concentration in container" path="inh_ref_iv_681mg_slow|Organism|SmallIntestine|BloodCells|NAAA|Concentration in container" unit="µmol/l" persistable="0" formulaId="9807" />
    <Observer id="9826" entityId="6u2G0tdgaES623L_AxdB6A" name="Concentration in container" path="inh_ref_iv_681mg_slow|Organism|SmallIntestine|BloodCells|BAAT|Concentration in container" unit="µmol/l" persistable="0" formulaId="9827" />
    <Observer id="9846" entityId="6uwAEm14mky2eJivookYrQ" name="Concentration in container" path="inh_ref_iv_681mg_slow|Organism|SmallIntestine|BloodCells|GLYAT|Concentration in container" unit="µmol/l" persistable="0" formulaId="9847" />
    <Observer id="9853" entityId="rrrAxjrK6Uu-F3vX_LAt8A" name="Concentration in container" path="inh_ref_iv_681mg_slow|Organism|SmallIntestine|BloodCells|Acetylisoniazid|Concentration in container" unit="µmol/l" persistable="0" formulaId="9854" />
    <Observer id="9860" entityId="fOYWkr_oL0uIDB8euNKC5w" name="Concentration in container" path="inh_ref_iv_681mg_slow|Organism|SmallIntestine|BloodCells|isoniazid|Concentration in container" unit="µmol/l" persistable="0" formulaId="9861" />
    <Observer id="9868" entityId="OtCqbIzMr0a18BP7Z7h5Cg" name="Fraction of dose-isoniazid" path="inh_ref_iv_681mg_slow|Organism|SmallIntestine|BloodCells|isoniazid-NAAA Metabolite|Fraction of dose-isoniazid" persistable="0" formulaId="9869" />
    <Observer id="9916" entityId="DtN-ivN9hkiQ3kk2KuWsKg" name="Concentration in container" path="inh_ref_iv_681mg_slow|Organism|SmallIntestine|Interstitial|SLC22A6|Concentration in container" unit="µmol/l" persistable="0" formulaId="9917" />
    <Observer id="9934" entityId="b5R89MMOQkeiVajQIkPfrQ" name="Concentration in container" path="inh_ref_iv_681mg_slow|Organism|SmallIntestine|Interstitial|SLC16A10.influx|Concentration in container" unit="µmol/l" persistable="0" formulaId="9935" />
    <Observer id="9942" entityId="EASFJBZ0HEytbMpe7ON3fg" name="Concentration in container" path="inh_ref_iv_681mg_slow|Organism|SmallIntestine|Interstitial|Acetylisoniazid|Concentration in container" unit="µmol/l" persistable="0" formulaId="9943" />
    <Observer id="9950" entityId="jtN9tDgs4kKU17i-xSYEZA" name="Concentration in container" path="inh_ref_iv_681mg_slow|Organism|SmallIntestine|Interstitial|isoniazid|Concentration in container" unit="µmol/l" persistable="0" formulaId="9951" />
    <Observer id="9973" entityId="-gTWRlBdnEmV0hahkmIj5w" name="Concentration in container" path="inh_ref_iv_681mg_slow|Organism|SmallIntestine|Intracellular|NAT2|Concentration in container" unit="µmol/l" persistable="0" formulaId="9974" />
    <Observer id="9991" entityId="El-aCqg3FkyQeoW0j46HMQ" name="Concentration in container" path="inh_ref_iv_681mg_slow|Organism|SmallIntestine|Intracellular|Amidase_liver|Concentration in container" unit="µmol/l" persistable="0" formulaId="9992" />
    <Observer id="10009" entityId="-8WdR2eIhE-SlcEgmMzzfw" name="Concentration in container" path="inh_ref_iv_681mg_slow|Organism|SmallIntestine|Intracellular|Conjugase_liver|Concentration in container" unit="µmol/l" persistable="0" formulaId="10010" />
    <Observer id="10027" entityId="a3HI1RxqykiE7FfhmW1PVg" name="Concentration in container" path="inh_ref_iv_681mg_slow|Organism|SmallIntestine|Intracellular|CYP2E1|Concentration in container" unit="µmol/l" persistable="0" formulaId="10028" />
    <Observer id="10045" entityId="-GxkwfxEMEeW3_2bwF-srw" name="Concentration in container" path="inh_ref_iv_681mg_slow|Organism|SmallIntestine|Intracellular|INHA_liver_transporter|Concentration in container" unit="µmol/l" persistable="0" formulaId="10046" />
    <Observer id="10063" entityId="sn6MvTDVoESiZtBuZHoAhw" name="Concentration in container" path="inh_ref_iv_681mg_slow|Organism|SmallIntestine|Intracellular|NAAA|Concentration in container" unit="µmol/l" persistable="0" formulaId="10064" />
    <Observer id="10081" entityId="zsg3P0gE-kKmaRbtjVruOw" name="Concentration in container" path="inh_ref_iv_681mg_slow|Organism|SmallIntestine|Intracellular|BAAT|Concentration in container" unit="µmol/l" persistable="0" formulaId="10082" />
    <Observer id="10099" entityId="gMWCcsuK1kO1XF7NKOt8Cw" name="Concentration in container" path="inh_ref_iv_681mg_slow|Organism|SmallIntestine|Intracellular|SLC16A10|Concentration in container" unit="µmol/l" persistable="0" formulaId="10100" />
    <Observer id="10117" entityId="I6wrA87sSUKL-IF13qSNLQ" name="Concentration in container" path="inh_ref_iv_681mg_slow|Organism|SmallIntestine|Intracellular|GLYAT|Concentration in container" unit="µmol/l" persistable="0" formulaId="10118" />
    <Observer id="10135" entityId="4n8Ar2lIlUeZzZYeS_iy8w" name="Concentration in container" path="inh_ref_iv_681mg_slow|Organism|SmallIntestine|Intracellular|SLC16A10.apical.efflux|Concentration in container" unit="µmol/l" persistable="0" formulaId="10136" />
    <Observer id="10143" entityId="PQW3ww0Hw0mtRxyK7--6Ig" name="Concentration in container" path="inh_ref_iv_681mg_slow|Organism|SmallIntestine|Intracellular|Acetylisoniazid|Concentration in container" unit="µmol/l" persistable="0" formulaId="10144" />
    <Observer id="10151" entityId="arrudcvsj0q2S1kiI9COhg" name="Concentration in container" path="inh_ref_iv_681mg_slow|Organism|SmallIntestine|Intracellular|isoniazid|Concentration in container" unit="µmol/l" persistable="0" formulaId="10152" />
    <Observer id="10159" entityId="xPqCOzWZE06vMfl-bPzJ8g" name="Fraction of dose-isoniazid" path="inh_ref_iv_681mg_slow|Organism|SmallIntestine|Intracellular|isoniazid-NAAA Metabolite|Fraction of dose-isoniazid" persistable="0" formulaId="10160" />
    <Observer id="10247" entityId="mpX_3VfsGUaKiDdHverOsQ" name="Concentration in container" path="inh_ref_iv_681mg_slow|Organism|SmallIntestine|Mucosa|Duodenum|Plasma|NAT2|Concentration in container" unit="µmol/l" persistable="0" formulaId="10248" />
    <Observer id="10267" entityId="nSkcaCtS1Eqz6KMZp_zwsA" name="Concentration in container" path="inh_ref_iv_681mg_slow|Organism|SmallIntestine|Mucosa|Duodenum|Plasma|Amidase_liver|Concentration in container" unit="µmol/l" persistable="0" formulaId="10268" />
    <Observer id="10287" entityId="SzTqfFks1UeZEAZ6qg0jGA" name="Concentration in container" path="inh_ref_iv_681mg_slow|Organism|SmallIntestine|Mucosa|Duodenum|Plasma|Conjugase_liver|Concentration in container" unit="µmol/l" persistable="0" formulaId="10288" />
    <Observer id="10307" entityId="dWaJDQAHmESLNi5PmvGXUg" name="Concentration in container" path="inh_ref_iv_681mg_slow|Organism|SmallIntestine|Mucosa|Duodenum|Plasma|CYP2E1|Concentration in container" unit="µmol/l" persistable="0" formulaId="10308" />
    <Observer id="10327" entityId="YBpcrgfkDEyCjJp9D7zZtg" name="Concentration in container" path="inh_ref_iv_681mg_slow|Organism|SmallIntestine|Mucosa|Duodenum|Plasma|NAAA|Concentration in container" unit="µmol/l" persistable="0" formulaId="10328" />
    <Observer id="10347" entityId="sUfL8mgEnEi8EVAH8KHEEQ" name="Concentration in container" path="inh_ref_iv_681mg_slow|Organism|SmallIntestine|Mucosa|Duodenum|Plasma|BAAT|Concentration in container" unit="µmol/l" persistable="0" formulaId="10348" />
    <Observer id="10367" entityId="6YbYudClP0Oqx05v8f6qRg" name="Concentration in container" path="inh_ref_iv_681mg_slow|Organism|SmallIntestine|Mucosa|Duodenum|Plasma|GLYAT|Concentration in container" unit="µmol/l" persistable="0" formulaId="10368" />
    <Observer id="10374" entityId="hh0f-WNmTkSVD6t0T5Stjw" name="Concentration in container" path="inh_ref_iv_681mg_slow|Organism|SmallIntestine|Mucosa|Duodenum|Plasma|Acetylisoniazid|Concentration in container" unit="µmol/l" persistable="0" formulaId="10375" />
    <Observer id="10381" entityId="0D8qwFwuDUGNnu1WZcAAsA" name="Concentration in container" path="inh_ref_iv_681mg_slow|Organism|SmallIntestine|Mucosa|Duodenum|Plasma|isoniazid|Concentration in container" unit="µmol/l" persistable="0" formulaId="10382" />
    <Observer id="10389" entityId="IiBq8zPwQUu1Ax-gPSod-Q" name="Fraction of dose-isoniazid" path="inh_ref_iv_681mg_slow|Organism|SmallIntestine|Mucosa|Duodenum|Plasma|isoniazid-NAAA Metabolite|Fraction of dose-isoniazid" persistable="0" formulaId="10390" />
    <Observer id="10437" entityId="XZ3f5u4daUKVH5XMYUVpOQ" name="Concentration in container" path="inh_ref_iv_681mg_slow|Organism|SmallIntestine|Mucosa|Duodenum|BloodCells|NAT2|Concentration in container" unit="µmol/l" persistable="0" formulaId="10438" />
    <Observer id="10457" entityId="DbvisBkNJ02ndIlBBTFocw" name="Concentration in container" path="inh_ref_iv_681mg_slow|Organism|SmallIntestine|Mucosa|Duodenum|BloodCells|Amidase_liver|Concentration in container" unit="µmol/l" persistable="0" formulaId="10458" />
    <Observer id="10477" entityId="dCbzwsER4UmJ4b0RVVjHEw" name="Concentration in container" path="inh_ref_iv_681mg_slow|Organism|SmallIntestine|Mucosa|Duodenum|BloodCells|Conjugase_liver|Concentration in container" unit="µmol/l" persistable="0" formulaId="10478" />
    <Observer id="10497" entityId="FZToYVADlUu5Yw97zQjgDQ" name="Concentration in container" path="inh_ref_iv_681mg_slow|Organism|SmallIntestine|Mucosa|Duodenum|BloodCells|CYP2E1|Concentration in container" unit="µmol/l" persistable="0" formulaId="10498" />
    <Observer id="10517" entityId="69jxmuIYzEeQ9RtrAfDNQQ" name="Concentration in container" path="inh_ref_iv_681mg_slow|Organism|SmallIntestine|Mucosa|Duodenum|BloodCells|NAAA|Concentration in container" unit="µmol/l" persistable="0" formulaId="10518" />
    <Observer id="10537" entityId="AzWnITIcjU61CXzWiwqqsw" name="Concentration in container" path="inh_ref_iv_681mg_slow|Organism|SmallIntestine|Mucosa|Duodenum|BloodCells|BAAT|Concentration in container" unit="µmol/l" persistable="0" formulaId="10538" />
    <Observer id="10557" entityId="hLtXP0QrvU24UZoOWrSIbA" name="Concentration in container" path="inh_ref_iv_681mg_slow|Organism|SmallIntestine|Mucosa|Duodenum|BloodCells|GLYAT|Concentration in container" unit="µmol/l" persistable="0" formulaId="10558" />
    <Observer id="10564" entityId="ND_GcJkf-0m11s1OKM2uaA" name="Concentration in container" path="inh_ref_iv_681mg_slow|Organism|SmallIntestine|Mucosa|Duodenum|BloodCells|Acetylisoniazid|Concentration in container" unit="µmol/l" persistable="0" formulaId="10565" />
    <Observer id="10571" entityId="PPZlwLvwcE-TE7vFCtRGLA" name="Concentration in container" path="inh_ref_iv_681mg_slow|Organism|SmallIntestine|Mucosa|Duodenum|BloodCells|isoniazid|Concentration in container" unit="µmol/l" persistable="0" formulaId="10572" />
    <Observer id="10579" entityId="9CCBxe5pXEiinbndDBPiJQ" name="Fraction of dose-isoniazid" path="inh_ref_iv_681mg_slow|Organism|SmallIntestine|Mucosa|Duodenum|BloodCells|isoniazid-NAAA Metabolite|Fraction of dose-isoniazid" persistable="0" formulaId="10580" />
    <Observer id="10617" entityId="l7wFdwONmEWQAlmybPjQEw" name="Concentration in container" path="inh_ref_iv_681mg_slow|Organism|SmallIntestine|Mucosa|Duodenum|Interstitial|Acetylisoniazid|Concentration in container" unit="µmol/l" persistable="0" formulaId="10618" />
    <Observer id="10625" entityId="bGik-pnsEkSdyxSc7rh0Ng" name="Concentration in container" path="inh_ref_iv_681mg_slow|Organism|SmallIntestine|Mucosa|Duodenum|Interstitial|isoniazid|Concentration in container" unit="µmol/l" persistable="0" formulaId="10626" />
    <Observer id="10648" entityId="0BPozJAduUG1dT1as0wCaQ" name="Concentration in container" path="inh_ref_iv_681mg_slow|Organism|SmallIntestine|Mucosa|Duodenum|Intracellular|NAT2|Concentration in container" unit="µmol/l" persistable="0" formulaId="10649" />
    <Observer id="10666" entityId="9Vc1CjcYhkOIwUSjBtTdRg" name="Concentration in container" path="inh_ref_iv_681mg_slow|Organism|SmallIntestine|Mucosa|Duodenum|Intracellular|Amidase_liver|Concentration in container" unit="µmol/l" persistable="0" formulaId="10667" />
    <Observer id="10684" entityId="84qdAD19wkOaWGvcUXqZ4A" name="Concentration in container" path="inh_ref_iv_681mg_slow|Organism|SmallIntestine|Mucosa|Duodenum|Intracellular|Conjugase_liver|Concentration in container" unit="µmol/l" persistable="0" formulaId="10685" />
    <Observer id="10702" entityId="Iu9iLpkWo0O9-hJkM1P5wA" name="Concentration in container" path="inh_ref_iv_681mg_slow|Organism|SmallIntestine|Mucosa|Duodenum|Intracellular|CYP2E1|Concentration in container" unit="µmol/l" persistable="0" formulaId="10703" />
    <Observer id="10721" entityId="smzzFycIGEaOGKnnLa0gUw" name="Concentration in container" path="inh_ref_iv_681mg_slow|Organism|SmallIntestine|Mucosa|Duodenum|Intracellular|INHA_liver_transporter|Concentration in container" unit="µmol/l" persistable="0" formulaId="10722" />
    <Observer id="10739" entityId="AyexwP-j9UKaxbCokY82Lw" name="Concentration in container" path="inh_ref_iv_681mg_slow|Organism|SmallIntestine|Mucosa|Duodenum|Intracellular|NAAA|Concentration in container" unit="µmol/l" persistable="0" formulaId="10740" />
    <Observer id="10757" entityId="brmPBFUIC0CxrMc7abu5jQ" name="Concentration in container" path="inh_ref_iv_681mg_slow|Organism|SmallIntestine|Mucosa|Duodenum|Intracellular|BAAT|Concentration in container" unit="µmol/l" persistable="0" formulaId="10758" />
    <Observer id="10776" entityId="zEK5fmFZikScHv6WDe8Reg" name="Concentration in container" path="inh_ref_iv_681mg_slow|Organism|SmallIntestine|Mucosa|Duodenum|Intracellular|SLC16A10|Concentration in container" unit="µmol/l" persistable="0" formulaId="10777" />
    <Observer id="10794" entityId="57dbOyN6Rkiw2_eeWpoJmA" name="Concentration in container" path="inh_ref_iv_681mg_slow|Organism|SmallIntestine|Mucosa|Duodenum|Intracellular|GLYAT|Concentration in container" unit="µmol/l" persistable="0" formulaId="10795" />
    <Observer id="10813" entityId="z3Gzu9fS90G6nfXgkfePBA" name="Concentration in container" path="inh_ref_iv_681mg_slow|Organism|SmallIntestine|Mucosa|Duodenum|Intracellular|SLC22A6|Concentration in container" unit="µmol/l" persistable="0" formulaId="10814" />
    <Observer id="10832" entityId="asRbdrI96ky22CnN6FiaKw" name="Concentration in container" path="inh_ref_iv_681mg_slow|Organism|SmallIntestine|Mucosa|Duodenum|Intracellular|SLC16A10.apical.efflux|Concentration in container" unit="µmol/l" persistable="0" formulaId="10833" />
    <Observer id="10851" entityId="J7E49LkNVkm1C8XFhdxgLA" name="Concentration in container" path="inh_ref_iv_681mg_slow|Organism|SmallIntestine|Mucosa|Duodenum|Intracellular|SLC16A10.influx|Concentration in container" unit="µmol/l" persistable="0" formulaId="10852" />
    <Observer id="10859" entityId="g-CRaYvLs0qPAYBBcFVFGQ" name="Concentration in container" path="inh_ref_iv_681mg_slow|Organism|SmallIntestine|Mucosa|Duodenum|Intracellular|Acetylisoniazid|Concentration in container" unit="µmol/l" persistable="0" formulaId="10860" />
    <Observer id="10867" entityId="Em1zdpajakuKMcPPF9SEMA" name="Concentration in container" path="inh_ref_iv_681mg_slow|Organism|SmallIntestine|Mucosa|Duodenum|Intracellular|isoniazid|Concentration in container" unit="µmol/l" persistable="0" formulaId="10868" />
    <Observer id="10875" entityId="cT4vrOm7gkywvf9WizPJtg" name="Fraction of dose-isoniazid" path="inh_ref_iv_681mg_slow|Organism|SmallIntestine|Mucosa|Duodenum|Intracellular|isoniazid-NAAA Metabolite|Fraction of dose-isoniazid" persistable="0" formulaId="10876" />
    <Observer id="10963" entityId="Ou57HXV7TU-7C2Tn1gw2Qg" name="Concentration in container" path="inh_ref_iv_681mg_slow|Organism|SmallIntestine|Mucosa|UpperJejunum|Plasma|NAT2|Concentration in container" unit="µmol/l" persistable="0" formulaId="10964" />
    <Observer id="10983" entityId="aJUvUn9tHUuLd_F4RygvUw" name="Concentration in container" path="inh_ref_iv_681mg_slow|Organism|SmallIntestine|Mucosa|UpperJejunum|Plasma|Amidase_liver|Concentration in container" unit="µmol/l" persistable="0" formulaId="10984" />
    <Observer id="11003" entityId="exkDG7jqa0O6JJVfhQljMw" name="Concentration in container" path="inh_ref_iv_681mg_slow|Organism|SmallIntestine|Mucosa|UpperJejunum|Plasma|Conjugase_liver|Concentration in container" unit="µmol/l" persistable="0" formulaId="11004" />
    <Observer id="11023" entityId="9Sh33BWH3kWuM2J_v5O3wA" name="Concentration in container" path="inh_ref_iv_681mg_slow|Organism|SmallIntestine|Mucosa|UpperJejunum|Plasma|CYP2E1|Concentration in container" unit="µmol/l" persistable="0" formulaId="11024" />
    <Observer id="11043" entityId="apw0UGs0B0iyA8zItfgfDg" name="Concentration in container" path="inh_ref_iv_681mg_slow|Organism|SmallIntestine|Mucosa|UpperJejunum|Plasma|NAAA|Concentration in container" unit="µmol/l" persistable="0" formulaId="11044" />
    <Observer id="11063" entityId="62AGJK2tnkCEOAwCL17tEA" name="Concentration in container" path="inh_ref_iv_681mg_slow|Organism|SmallIntestine|Mucosa|UpperJejunum|Plasma|BAAT|Concentration in container" unit="µmol/l" persistable="0" formulaId="11064" />
    <Observer id="11083" entityId="EfqUrP3ZsEebzEgNzwch_w" name="Concentration in container" path="inh_ref_iv_681mg_slow|Organism|SmallIntestine|Mucosa|UpperJejunum|Plasma|GLYAT|Concentration in container" unit="µmol/l" persistable="0" formulaId="11084" />
    <Observer id="11090" entityId="kTZc5tAaoki-rX7S8oMVPw" name="Concentration in container" path="inh_ref_iv_681mg_slow|Organism|SmallIntestine|Mucosa|UpperJejunum|Plasma|Acetylisoniazid|Concentration in container" unit="µmol/l" persistable="0" formulaId="11091" />
    <Observer id="11097" entityId="RQ0kqtKQkkqij9x-Jktogw" name="Concentration in container" path="inh_ref_iv_681mg_slow|Organism|SmallIntestine|Mucosa|UpperJejunum|Plasma|isoniazid|Concentration in container" unit="µmol/l" persistable="0" formulaId="11098" />
    <Observer id="11105" entityId="IxpbbT890UOvJBNGkhUA7Q" name="Fraction of dose-isoniazid" path="inh_ref_iv_681mg_slow|Organism|SmallIntestine|Mucosa|UpperJejunum|Plasma|isoniazid-NAAA Metabolite|Fraction of dose-isoniazid" persistable="0" formulaId="11106" />
    <Observer id="11153" entityId="xdbkft2jqEmjbVkuYUE7rQ" name="Concentration in container" path="inh_ref_iv_681mg_slow|Organism|SmallIntestine|Mucosa|UpperJejunum|BloodCells|NAT2|Concentration in container" unit="µmol/l" persistable="0" formulaId="11154" />
    <Observer id="11173" entityId="7-aERhvnbUeJDiwlF_Noiw" name="Concentration in container" path="inh_ref_iv_681mg_slow|Organism|SmallIntestine|Mucosa|UpperJejunum|BloodCells|Amidase_liver|Concentration in container" unit="µmol/l" persistable="0" formulaId="11174" />
    <Observer id="11193" entityId="y89cf0CsSkCEXSTXarBDrg" name="Concentration in container" path="inh_ref_iv_681mg_slow|Organism|SmallIntestine|Mucosa|UpperJejunum|BloodCells|Conjugase_liver|Concentration in container" unit="µmol/l" persistable="0" formulaId="11194" />
    <Observer id="11213" entityId="1d_RLKohFESTB_58Q6Le6w" name="Concentration in container" path="inh_ref_iv_681mg_slow|Organism|SmallIntestine|Mucosa|UpperJejunum|BloodCells|CYP2E1|Concentration in container" unit="µmol/l" persistable="0" formulaId="11214" />
    <Observer id="11233" entityId="PzxzLPQfnECUeZowVdp8gw" name="Concentration in container" path="inh_ref_iv_681mg_slow|Organism|SmallIntestine|Mucosa|UpperJejunum|BloodCells|NAAA|Concentration in container" unit="µmol/l" persistable="0" formulaId="11234" />
    <Observer id="11253" entityId="FIoWmg88Ak2Rczk0X088ug" name="Concentration in container" path="inh_ref_iv_681mg_slow|Organism|SmallIntestine|Mucosa|UpperJejunum|BloodCells|BAAT|Concentration in container" unit="µmol/l" persistable="0" formulaId="11254" />
    <Observer id="11273" entityId="JCqXZTywjUaMfixziWQnMA" name="Concentration in container" path="inh_ref_iv_681mg_slow|Organism|SmallIntestine|Mucosa|UpperJejunum|BloodCells|GLYAT|Concentration in container" unit="µmol/l" persistable="0" formulaId="11274" />
    <Observer id="11280" entityId="RZUJJtiyAUuaZ2x8Q9u3RA" name="Concentration in container" path="inh_ref_iv_681mg_slow|Organism|SmallIntestine|Mucosa|UpperJejunum|BloodCells|Acetylisoniazid|Concentration in container" unit="µmol/l" persistable="0" formulaId="11281" />
    <Observer id="11287" entityId="xP5PE5duG02Pfg4u16fmqA" name="Concentration in container" path="inh_ref_iv_681mg_slow|Organism|SmallIntestine|Mucosa|UpperJejunum|BloodCells|isoniazid|Concentration in container" unit="µmol/l" persistable="0" formulaId="11288" />
    <Observer id="11295" entityId="F4LCEjbbMU6rhyAzSUulxQ" name="Fraction of dose-isoniazid" path="inh_ref_iv_681mg_slow|Organism|SmallIntestine|Mucosa|UpperJejunum|BloodCells|isoniazid-NAAA Metabolite|Fraction of dose-isoniazid" persistable="0" formulaId="11296" />
    <Observer id="11333" entityId="T0r77s_Xr0ObncVQ6WauAw" name="Concentration in container" path="inh_ref_iv_681mg_slow|Organism|SmallIntestine|Mucosa|UpperJejunum|Interstitial|Acetylisoniazid|Concentration in container" unit="µmol/l" persistable="0" formulaId="11334" />
    <Observer id="11341" entityId="33zg8uqkmUCfPnwH4ULMmw" name="Concentration in container" path="inh_ref_iv_681mg_slow|Organism|SmallIntestine|Mucosa|UpperJejunum|Interstitial|isoniazid|Concentration in container" unit="µmol/l" persistable="0" formulaId="11342" />
    <Observer id="11364" entityId="vuVYFZpMd06OKjOH_bDYmQ" name="Concentration in container" path="inh_ref_iv_681mg_slow|Organism|SmallIntestine|Mucosa|UpperJejunum|Intracellular|NAT2|Concentration in container" unit="µmol/l" persistable="0" formulaId="11365" />
    <Observer id="11382" entityId="9DcsPp3QQk6mJiYFqoZJ2Q" name="Concentration in container" path="inh_ref_iv_681mg_slow|Organism|SmallIntestine|Mucosa|UpperJejunum|Intracellular|Amidase_liver|Concentration in container" unit="µmol/l" persistable="0" formulaId="11383" />
    <Observer id="11400" entityId="-qpplt7wskSgMo-1Dmy2bQ" name="Concentration in container" path="inh_ref_iv_681mg_slow|Organism|SmallIntestine|Mucosa|UpperJejunum|Intracellular|Conjugase_liver|Concentration in container" unit="µmol/l" persistable="0" formulaId="11401" />
    <Observer id="11418" entityId="1gZANqi3GEir7JQ5t3AReQ" name="Concentration in container" path="inh_ref_iv_681mg_slow|Organism|SmallIntestine|Mucosa|UpperJejunum|Intracellular|CYP2E1|Concentration in container" unit="µmol/l" persistable="0" formulaId="11419" />
    <Observer id="11436" entityId="Ktgcow3QJUW5jPADqTXh4Q" name="Concentration in container" path="inh_ref_iv_681mg_slow|Organism|SmallIntestine|Mucosa|UpperJejunum|Intracellular|INHA_liver_transporter|Concentration in container" unit="µmol/l" persistable="0" formulaId="11437" />
    <Observer id="11454" entityId="YH7YG7RpNU2B8nPLATKbHw" name="Concentration in container" path="inh_ref_iv_681mg_slow|Organism|SmallIntestine|Mucosa|UpperJejunum|Intracellular|NAAA|Concentration in container" unit="µmol/l" persistable="0" formulaId="11455" />
    <Observer id="11472" entityId="4cGfAm1QyUOfDMPfVgbdzw" name="Concentration in container" path="inh_ref_iv_681mg_slow|Organism|SmallIntestine|Mucosa|UpperJejunum|Intracellular|BAAT|Concentration in container" unit="µmol/l" persistable="0" formulaId="11473" />
    <Observer id="11490" entityId="T6O2IlvwF0i8s1nKnB3UDw" name="Concentration in container" path="inh_ref_iv_681mg_slow|Organism|SmallIntestine|Mucosa|UpperJejunum|Intracellular|SLC16A10|Concentration in container" unit="µmol/l" persistable="0" formulaId="11491" />
    <Observer id="11508" entityId="whpPPuzk5USHyWtp7ct0Uw" name="Concentration in container" path="inh_ref_iv_681mg_slow|Organism|SmallIntestine|Mucosa|UpperJejunum|Intracellular|GLYAT|Concentration in container" unit="µmol/l" persistable="0" formulaId="11509" />
    <Observer id="11526" entityId="psDO1mmfVESycqh9LEsGhQ" name="Concentration in container" path="inh_ref_iv_681mg_slow|Organism|SmallIntestine|Mucosa|UpperJejunum|Intracellular|SLC22A6|Concentration in container" unit="µmol/l" persistable="0" formulaId="11527" />
    <Observer id="11544" entityId="DInuPwkMSkeAcmIBTdJnog" name="Concentration in container" path="inh_ref_iv_681mg_slow|Organism|SmallIntestine|Mucosa|UpperJejunum|Intracellular|SLC16A10.apical.efflux|Concentration in container" unit="µmol/l" persistable="0" formulaId="11545" />
    <Observer id="11562" entityId="yG3q1Ly2Gk6-4fgoU8wKgg" name="Concentration in container" path="inh_ref_iv_681mg_slow|Organism|SmallIntestine|Mucosa|UpperJejunum|Intracellular|SLC16A10.influx|Concentration in container" unit="µmol/l" persistable="0" formulaId="11563" />
    <Observer id="11570" entityId="mg3R8pqNKU2jYycRjN7kxg" name="Concentration in container" path="inh_ref_iv_681mg_slow|Organism|SmallIntestine|Mucosa|UpperJejunum|Intracellular|Acetylisoniazid|Concentration in container" unit="µmol/l" persistable="0" formulaId="11571" />
    <Observer id="11578" entityId="Xr5zs7G44kuTlYoSEwZukQ" name="Concentration in container" path="inh_ref_iv_681mg_slow|Organism|SmallIntestine|Mucosa|UpperJejunum|Intracellular|isoniazid|Concentration in container" unit="µmol/l" persistable="0" formulaId="11579" />
    <Observer id="11586" entityId="F2oWT6BDXk6kG4fHcu7_Dw" name="Fraction of dose-isoniazid" path="inh_ref_iv_681mg_slow|Organism|SmallIntestine|Mucosa|UpperJejunum|Intracellular|isoniazid-NAAA Metabolite|Fraction of dose-isoniazid" persistable="0" formulaId="11587" />
    <Observer id="11674" entityId="w3Entul4WECUMEDwnI-rtw" name="Concentration in container" path="inh_ref_iv_681mg_slow|Organism|SmallIntestine|Mucosa|LowerJejunum|Plasma|NAT2|Concentration in container" unit="µmol/l" persistable="0" formulaId="11675" />
    <Observer id="11694" entityId="uJakEOEBEEq2jlAj7GxoCw" name="Concentration in container" path="inh_ref_iv_681mg_slow|Organism|SmallIntestine|Mucosa|LowerJejunum|Plasma|Amidase_liver|Concentration in container" unit="µmol/l" persistable="0" formulaId="11695" />
    <Observer id="11714" entityId="QuXqqn5QGEyV62cExZ2WgQ" name="Concentration in container" path="inh_ref_iv_681mg_slow|Organism|SmallIntestine|Mucosa|LowerJejunum|Plasma|Conjugase_liver|Concentration in container" unit="µmol/l" persistable="0" formulaId="11715" />
    <Observer id="11734" entityId="YFwlHsPQrESbfbmHvi7_-Q" name="Concentration in container" path="inh_ref_iv_681mg_slow|Organism|SmallIntestine|Mucosa|LowerJejunum|Plasma|CYP2E1|Concentration in container" unit="µmol/l" persistable="0" formulaId="11735" />
    <Observer id="11754" entityId="E4b4p1f5mEKhSEE7v8YA0g" name="Concentration in container" path="inh_ref_iv_681mg_slow|Organism|SmallIntestine|Mucosa|LowerJejunum|Plasma|NAAA|Concentration in container" unit="µmol/l" persistable="0" formulaId="11755" />
    <Observer id="11774" entityId="pixVes1ui02LXDMnb4To-w" name="Concentration in container" path="inh_ref_iv_681mg_slow|Organism|SmallIntestine|Mucosa|LowerJejunum|Plasma|BAAT|Concentration in container" unit="µmol/l" persistable="0" formulaId="11775" />
    <Observer id="11794" entityId="U9YFWWBgSkCkeISK7IcifQ" name="Concentration in container" path="inh_ref_iv_681mg_slow|Organism|SmallIntestine|Mucosa|LowerJejunum|Plasma|GLYAT|Concentration in container" unit="µmol/l" persistable="0" formulaId="11795" />
    <Observer id="11801" entityId="j2O7GEF-OUKWC7bTHpV5GA" name="Concentration in container" path="inh_ref_iv_681mg_slow|Organism|SmallIntestine|Mucosa|LowerJejunum|Plasma|Acetylisoniazid|Concentration in container" unit="µmol/l" persistable="0" formulaId="11802" />
    <Observer id="11808" entityId="5N_ns8wAK0iY-Q7fcNA6qQ" name="Concentration in container" path="inh_ref_iv_681mg_slow|Organism|SmallIntestine|Mucosa|LowerJejunum|Plasma|isoniazid|Concentration in container" unit="µmol/l" persistable="0" formulaId="11809" />
    <Observer id="11816" entityId="mkuc3pRRYEevnntK3dvYFg" name="Fraction of dose-isoniazid" path="inh_ref_iv_681mg_slow|Organism|SmallIntestine|Mucosa|LowerJejunum|Plasma|isoniazid-NAAA Metabolite|Fraction of dose-isoniazid" persistable="0" formulaId="11817" />
    <Observer id="11864" entityId="YPk5sasc0kCdyf358otZEw" name="Concentration in container" path="inh_ref_iv_681mg_slow|Organism|SmallIntestine|Mucosa|LowerJejunum|BloodCells|NAT2|Concentration in container" unit="µmol/l" persistable="0" formulaId="11865" />
    <Observer id="11884" entityId="ty71h_4E0U-RBEjpdc3jCg" name="Concentration in container" path="inh_ref_iv_681mg_slow|Organism|SmallIntestine|Mucosa|LowerJejunum|BloodCells|Amidase_liver|Concentration in container" unit="µmol/l" persistable="0" formulaId="11885" />
    <Observer id="11904" entityId="pRCM5K5RiU6Dvg7Gunwh9w" name="Concentration in container" path="inh_ref_iv_681mg_slow|Organism|SmallIntestine|Mucosa|LowerJejunum|BloodCells|Conjugase_liver|Concentration in container" unit="µmol/l" persistable="0" formulaId="11905" />
    <Observer id="11924" entityId="dADfdd2qmUWTGem2e24_Cw" name="Concentration in container" path="inh_ref_iv_681mg_slow|Organism|SmallIntestine|Mucosa|LowerJejunum|BloodCells|CYP2E1|Concentration in container" unit="µmol/l" persistable="0" formulaId="11925" />
    <Observer id="11944" entityId="wn2eEvZuQ0SsICA6Y5sibQ" name="Concentration in container" path="inh_ref_iv_681mg_slow|Organism|SmallIntestine|Mucosa|LowerJejunum|BloodCells|NAAA|Concentration in container" unit="µmol/l" persistable="0" formulaId="11945" />
    <Observer id="11964" entityId="DAYziBck10e_huGQ_d7EGA" name="Concentration in container" path="inh_ref_iv_681mg_slow|Organism|SmallIntestine|Mucosa|LowerJejunum|BloodCells|BAAT|Concentration in container" unit="µmol/l" persistable="0" formulaId="11965" />
    <Observer id="11984" entityId="ikSvZj9IlUSv5auPjIGNeQ" name="Concentration in container" path="inh_ref_iv_681mg_slow|Organism|SmallIntestine|Mucosa|LowerJejunum|BloodCells|GLYAT|Concentration in container" unit="µmol/l" persistable="0" formulaId="11985" />
    <Observer id="11991" entityId="-DeHrcQ6VECHQ7JJHJXF_A" name="Concentration in container" path="inh_ref_iv_681mg_slow|Organism|SmallIntestine|Mucosa|LowerJejunum|BloodCells|Acetylisoniazid|Concentration in container" unit="µmol/l" persistable="0" formulaId="11992" />
    <Observer id="11998" entityId="a9CDooVIhk21aXwJZ3ZZhQ" name="Concentration in container" path="inh_ref_iv_681mg_slow|Organism|SmallIntestine|Mucosa|LowerJejunum|BloodCells|isoniazid|Concentration in container" unit="µmol/l" persistable="0" formulaId="11999" />
    <Observer id="12006" entityId="61D_mmMZGk-D4OR3jt5_cA" name="Fraction of dose-isoniazid" path="inh_ref_iv_681mg_slow|Organism|SmallIntestine|Mucosa|LowerJejunum|BloodCells|isoniazid-NAAA Metabolite|Fraction of dose-isoniazid" persistable="0" formulaId="12007" />
    <Observer id="12044" entityId="J9jZLTKeNUWM7D8m0YHYFw" name="Concentration in container" path="inh_ref_iv_681mg_slow|Organism|SmallIntestine|Mucosa|LowerJejunum|Interstitial|Acetylisoniazid|Concentration in container" unit="µmol/l" persistable="0" formulaId="12045" />
    <Observer id="12052" entityId="tUj6ALMQjUWi_pak-oMDjA" name="Concentration in container" path="inh_ref_iv_681mg_slow|Organism|SmallIntestine|Mucosa|LowerJejunum|Interstitial|isoniazid|Concentration in container" unit="µmol/l" persistable="0" formulaId="12053" />
    <Observer id="12075" entityId="PeStKpmw5UmjhdCULbVwiQ" name="Concentration in container" path="inh_ref_iv_681mg_slow|Organism|SmallIntestine|Mucosa|LowerJejunum|Intracellular|NAT2|Concentration in container" unit="µmol/l" persistable="0" formulaId="12076" />
    <Observer id="12093" entityId="JeRSNas0sUWIvTb8MR7zNw" name="Concentration in container" path="inh_ref_iv_681mg_slow|Organism|SmallIntestine|Mucosa|LowerJejunum|Intracellular|Amidase_liver|Concentration in container" unit="µmol/l" persistable="0" formulaId="12094" />
    <Observer id="12111" entityId="K-heSlUTF0OVwBz1ZAZT2g" name="Concentration in container" path="inh_ref_iv_681mg_slow|Organism|SmallIntestine|Mucosa|LowerJejunum|Intracellular|Conjugase_liver|Concentration in container" unit="µmol/l" persistable="0" formulaId="12112" />
    <Observer id="12129" entityId="8xwUKCjFuUOXGDuu-i2rrA" name="Concentration in container" path="inh_ref_iv_681mg_slow|Organism|SmallIntestine|Mucosa|LowerJejunum|Intracellular|CYP2E1|Concentration in container" unit="µmol/l" persistable="0" formulaId="12130" />
    <Observer id="12147" entityId="iQUHQ8rKAkuSnd1xhijxjg" name="Concentration in container" path="inh_ref_iv_681mg_slow|Organism|SmallIntestine|Mucosa|LowerJejunum|Intracellular|INHA_liver_transporter|Concentration in container" unit="µmol/l" persistable="0" formulaId="12148" />
    <Observer id="12165" entityId="f0xAIjm9E0OkCyz_JSc_KA" name="Concentration in container" path="inh_ref_iv_681mg_slow|Organism|SmallIntestine|Mucosa|LowerJejunum|Intracellular|NAAA|Concentration in container" unit="µmol/l" persistable="0" formulaId="12166" />
    <Observer id="12183" entityId="Fi13u_1TBUairaNFBetg5w" name="Concentration in container" path="inh_ref_iv_681mg_slow|Organism|SmallIntestine|Mucosa|LowerJejunum|Intracellular|BAAT|Concentration in container" unit="µmol/l" persistable="0" formulaId="12184" />
    <Observer id="12201" entityId="445rW2CRMUOOpCB_gckzCA" name="Concentration in container" path="inh_ref_iv_681mg_slow|Organism|SmallIntestine|Mucosa|LowerJejunum|Intracellular|SLC16A10|Concentration in container" unit="µmol/l" persistable="0" formulaId="12202" />
    <Observer id="12219" entityId="tOeFrjMHuU25Utur4zkIBg" name="Concentration in container" path="inh_ref_iv_681mg_slow|Organism|SmallIntestine|Mucosa|LowerJejunum|Intracellular|GLYAT|Concentration in container" unit="µmol/l" persistable="0" formulaId="12220" />
    <Observer id="12237" entityId="vX9wcJ2qsEyMafjXs-ztdA" name="Concentration in container" path="inh_ref_iv_681mg_slow|Organism|SmallIntestine|Mucosa|LowerJejunum|Intracellular|SLC22A6|Concentration in container" unit="µmol/l" persistable="0" formulaId="12238" />
    <Observer id="12255" entityId="9FSgBQiIq02JojdzFhPhrQ" name="Concentration in container" path="inh_ref_iv_681mg_slow|Organism|SmallIntestine|Mucosa|LowerJejunum|Intracellular|SLC16A10.apical.efflux|Concentration in container" unit="µmol/l" persistable="0" formulaId="12256" />
    <Observer id="12273" entityId="VLIvSUB_70aGR7As94tRiA" name="Concentration in container" path="inh_ref_iv_681mg_slow|Organism|SmallIntestine|Mucosa|LowerJejunum|Intracellular|SLC16A10.influx|Concentration in container" unit="µmol/l" persistable="0" formulaId="12274" />
    <Observer id="12281" entityId="QJnuvSOTF0eVSMPZAjFInA" name="Concentration in container" path="inh_ref_iv_681mg_slow|Organism|SmallIntestine|Mucosa|LowerJejunum|Intracellular|Acetylisoniazid|Concentration in container" unit="µmol/l" persistable="0" formulaId="12282" />
    <Observer id="12289" entityId="s2BHd3GbwESO4LQj_EZFCg" name="Concentration in container" path="inh_ref_iv_681mg_slow|Organism|SmallIntestine|Mucosa|LowerJejunum|Intracellular|isoniazid|Concentration in container" unit="µmol/l" persistable="0" formulaId="12290" />
    <Observer id="12297" entityId="Xa1b1ryf_0eWoS8uLnSwNg" name="Fraction of dose-isoniazid" path="inh_ref_iv_681mg_slow|Organism|SmallIntestine|Mucosa|LowerJejunum|Intracellular|isoniazid-NAAA Metabolite|Fraction of dose-isoniazid" persistable="0" formulaId="12298" />
    <Observer id="12385" entityId="LAta7I0sTUCW4HfSo2Z-WA" name="Concentration in container" path="inh_ref_iv_681mg_slow|Organism|SmallIntestine|Mucosa|UpperIleum|Plasma|NAT2|Concentration in container" unit="µmol/l" persistable="0" formulaId="12386" />
    <Observer id="12405" entityId="Eb9KEXEPmkCiU9MHH4QWwA" name="Concentration in container" path="inh_ref_iv_681mg_slow|Organism|SmallIntestine|Mucosa|UpperIleum|Plasma|Amidase_liver|Concentration in container" unit="µmol/l" persistable="0" formulaId="12406" />
    <Observer id="12425" entityId="pQSgRVS_F0CGLxQT9Hlo_Q" name="Concentration in container" path="inh_ref_iv_681mg_slow|Organism|SmallIntestine|Mucosa|UpperIleum|Plasma|Conjugase_liver|Concentration in container" unit="µmol/l" persistable="0" formulaId="12426" />
    <Observer id="12445" entityId="9NcPGMAHL0WIDMRkwmC8vQ" name="Concentration in container" path="inh_ref_iv_681mg_slow|Organism|SmallIntestine|Mucosa|UpperIleum|Plasma|CYP2E1|Concentration in container" unit="µmol/l" persistable="0" formulaId="12446" />
    <Observer id="12465" entityId="aPusMwT0OEaUmA416TMaEA" name="Concentration in container" path="inh_ref_iv_681mg_slow|Organism|SmallIntestine|Mucosa|UpperIleum|Plasma|NAAA|Concentration in container" unit="µmol/l" persistable="0" formulaId="12466" />
    <Observer id="12485" entityId="RKI3nDgxzUmIHmOfLbQNjw" name="Concentration in container" path="inh_ref_iv_681mg_slow|Organism|SmallIntestine|Mucosa|UpperIleum|Plasma|BAAT|Concentration in container" unit="µmol/l" persistable="0" formulaId="12486" />
    <Observer id="12505" entityId="NG6VxJb3kkG_BFCfJDMVKg" name="Concentration in container" path="inh_ref_iv_681mg_slow|Organism|SmallIntestine|Mucosa|UpperIleum|Plasma|GLYAT|Concentration in container" unit="µmol/l" persistable="0" formulaId="12506" />
    <Observer id="12512" entityId="i8kZ3ahqvUWE8-9awQE0Sg" name="Concentration in container" path="inh_ref_iv_681mg_slow|Organism|SmallIntestine|Mucosa|UpperIleum|Plasma|Acetylisoniazid|Concentration in container" unit="µmol/l" persistable="0" formulaId="12513" />
    <Observer id="12519" entityId="cKS9TTa8cE2BYXOLOq40IQ" name="Concentration in container" path="inh_ref_iv_681mg_slow|Organism|SmallIntestine|Mucosa|UpperIleum|Plasma|isoniazid|Concentration in container" unit="µmol/l" persistable="0" formulaId="12520" />
    <Observer id="12527" entityId="ZRDF-H_Bb0mBJacCrmIylg" name="Fraction of dose-isoniazid" path="inh_ref_iv_681mg_slow|Organism|SmallIntestine|Mucosa|UpperIleum|Plasma|isoniazid-NAAA Metabolite|Fraction of dose-isoniazid" persistable="0" formulaId="12528" />
    <Observer id="12575" entityId="1lh2GW5_E0SKRDW6QvtoVQ" name="Concentration in container" path="inh_ref_iv_681mg_slow|Organism|SmallIntestine|Mucosa|UpperIleum|BloodCells|NAT2|Concentration in container" unit="µmol/l" persistable="0" formulaId="12576" />
    <Observer id="12595" entityId="9j1hmhcXUkm5indEP6iWFw" name="Concentration in container" path="inh_ref_iv_681mg_slow|Organism|SmallIntestine|Mucosa|UpperIleum|BloodCells|Amidase_liver|Concentration in container" unit="µmol/l" persistable="0" formulaId="12596" />
    <Observer id="12615" entityId="9FA-YlydYE2_CMCSaQQZ8Q" name="Concentration in container" path="inh_ref_iv_681mg_slow|Organism|SmallIntestine|Mucosa|UpperIleum|BloodCells|Conjugase_liver|Concentration in container" unit="µmol/l" persistable="0" formulaId="12616" />
    <Observer id="12635" entityId="cAFjWbMPX0GLTc6r3-NTTw" name="Concentration in container" path="inh_ref_iv_681mg_slow|Organism|SmallIntestine|Mucosa|UpperIleum|BloodCells|CYP2E1|Concentration in container" unit="µmol/l" persistable="0" formulaId="12636" />
    <Observer id="12655" entityId="S33NvET780SRbZfpv0kvKw" name="Concentration in container" path="inh_ref_iv_681mg_slow|Organism|SmallIntestine|Mucosa|UpperIleum|BloodCells|NAAA|Concentration in container" unit="µmol/l" persistable="0" formulaId="12656" />
    <Observer id="12675" entityId="G46dj3ws_EqGtWVc5KSp0A" name="Concentration in container" path="inh_ref_iv_681mg_slow|Organism|SmallIntestine|Mucosa|UpperIleum|BloodCells|BAAT|Concentration in container" unit="µmol/l" persistable="0" formulaId="12676" />
    <Observer id="12695" entityId="hFuO7I0FnUKRUzz7NxgNAw" name="Concentration in container" path="inh_ref_iv_681mg_slow|Organism|SmallIntestine|Mucosa|UpperIleum|BloodCells|GLYAT|Concentration in container" unit="µmol/l" persistable="0" formulaId="12696" />
    <Observer id="12702" entityId="zCrTu3H8SUC4uvJhJc9SpQ" name="Concentration in container" path="inh_ref_iv_681mg_slow|Organism|SmallIntestine|Mucosa|UpperIleum|BloodCells|Acetylisoniazid|Concentration in container" unit="µmol/l" persistable="0" formulaId="12703" />
    <Observer id="12709" entityId="Kw4xTv5amke2Cvv0y_5vYw" name="Concentration in container" path="inh_ref_iv_681mg_slow|Organism|SmallIntestine|Mucosa|UpperIleum|BloodCells|isoniazid|Concentration in container" unit="µmol/l" persistable="0" formulaId="12710" />
    <Observer id="12717" entityId="qoD5W2x4cEaJtxOkwbUF9A" name="Fraction of dose-isoniazid" path="inh_ref_iv_681mg_slow|Organism|SmallIntestine|Mucosa|UpperIleum|BloodCells|isoniazid-NAAA Metabolite|Fraction of dose-isoniazid" persistable="0" formulaId="12718" />
    <Observer id="12755" entityId="YYnOQRSJqUOLJJ_D1AZExA" name="Concentration in container" path="inh_ref_iv_681mg_slow|Organism|SmallIntestine|Mucosa|UpperIleum|Interstitial|Acetylisoniazid|Concentration in container" unit="µmol/l" persistable="0" formulaId="12756" />
    <Observer id="12763" entityId="NSvmGXKLnUmH4Eojh3XGMA" name="Concentration in container" path="inh_ref_iv_681mg_slow|Organism|SmallIntestine|Mucosa|UpperIleum|Interstitial|isoniazid|Concentration in container" unit="µmol/l" persistable="0" formulaId="12764" />
    <Observer id="12786" entityId="LBPUvRr8602JxgTz8f_CZg" name="Concentration in container" path="inh_ref_iv_681mg_slow|Organism|SmallIntestine|Mucosa|UpperIleum|Intracellular|NAT2|Concentration in container" unit="µmol/l" persistable="0" formulaId="12787" />
    <Observer id="12804" entityId="mbln2b7ZcU2EG6W0eMTHDw" name="Concentration in container" path="inh_ref_iv_681mg_slow|Organism|SmallIntestine|Mucosa|UpperIleum|Intracellular|Amidase_liver|Concentration in container" unit="µmol/l" persistable="0" formulaId="12805" />
    <Observer id="12822" entityId="xLSoAjiz10WWsgzVuV4DtQ" name="Concentration in container" path="inh_ref_iv_681mg_slow|Organism|SmallIntestine|Mucosa|UpperIleum|Intracellular|Conjugase_liver|Concentration in container" unit="µmol/l" persistable="0" formulaId="12823" />
    <Observer id="12840" entityId="HqpXIaGZ60-_Ug27HKFYVg" name="Concentration in container" path="inh_ref_iv_681mg_slow|Organism|SmallIntestine|Mucosa|UpperIleum|Intracellular|CYP2E1|Concentration in container" unit="µmol/l" persistable="0" formulaId="12841" />
    <Observer id="12858" entityId="lQNEDytzbU28q2Ndi1lUfw" name="Concentration in container" path="inh_ref_iv_681mg_slow|Organism|SmallIntestine|Mucosa|UpperIleum|Intracellular|INHA_liver_transporter|Concentration in container" unit="µmol/l" persistable="0" formulaId="12859" />
    <Observer id="12876" entityId="22660keBQEOcFWaBYzkC_g" name="Concentration in container" path="inh_ref_iv_681mg_slow|Organism|SmallIntestine|Mucosa|UpperIleum|Intracellular|NAAA|Concentration in container" unit="µmol/l" persistable="0" formulaId="12877" />
    <Observer id="12894" entityId="wtFWxa4smUOWgNMqg-JCQQ" name="Concentration in container" path="inh_ref_iv_681mg_slow|Organism|SmallIntestine|Mucosa|UpperIleum|Intracellular|BAAT|Concentration in container" unit="µmol/l" persistable="0" formulaId="12895" />
    <Observer id="12912" entityId="YDbFK8PPrEGG_y-p1J51Vg" name="Concentration in container" path="inh_ref_iv_681mg_slow|Organism|SmallIntestine|Mucosa|UpperIleum|Intracellular|SLC16A10|Concentration in container" unit="µmol/l" persistable="0" formulaId="12913" />
    <Observer id="12930" entityId="StcrgrmPq0OGu72Ph7eDog" name="Concentration in container" path="inh_ref_iv_681mg_slow|Organism|SmallIntestine|Mucosa|UpperIleum|Intracellular|GLYAT|Concentration in container" unit="µmol/l" persistable="0" formulaId="12931" />
    <Observer id="12948" entityId="IGGtDQP1QEuVRqnyYITZ_g" name="Concentration in container" path="inh_ref_iv_681mg_slow|Organism|SmallIntestine|Mucosa|UpperIleum|Intracellular|SLC22A6|Concentration in container" unit="µmol/l" persistable="0" formulaId="12949" />
    <Observer id="12966" entityId="JM2f7-hLR0CAbUkK1cP8gQ" name="Concentration in container" path="inh_ref_iv_681mg_slow|Organism|SmallIntestine|Mucosa|UpperIleum|Intracellular|SLC16A10.apical.efflux|Concentration in container" unit="µmol/l" persistable="0" formulaId="12967" />
    <Observer id="12984" entityId="ZaarEHGh8kKtO4yTRahmmQ" name="Concentration in container" path="inh_ref_iv_681mg_slow|Organism|SmallIntestine|Mucosa|UpperIleum|Intracellular|SLC16A10.influx|Concentration in container" unit="µmol/l" persistable="0" formulaId="12985" />
    <Observer id="12992" entityId="TYABTn3tzkiIU2APUiuzTQ" name="Concentration in container" path="inh_ref_iv_681mg_slow|Organism|SmallIntestine|Mucosa|UpperIleum|Intracellular|Acetylisoniazid|Concentration in container" unit="µmol/l" persistable="0" formulaId="12993" />
    <Observer id="13000" entityId="atQVEwhKLEuKw76f7MfQOQ" name="Concentration in container" path="inh_ref_iv_681mg_slow|Organism|SmallIntestine|Mucosa|UpperIleum|Intracellular|isoniazid|Concentration in container" unit="µmol/l" persistable="0" formulaId="13001" />
    <Observer id="13008" entityId="oN3kyTxZpEypK2jM6LTKVw" name="Fraction of dose-isoniazid" path="inh_ref_iv_681mg_slow|Organism|SmallIntestine|Mucosa|UpperIleum|Intracellular|isoniazid-NAAA Metabolite|Fraction of dose-isoniazid" persistable="0" formulaId="13009" />
    <Observer id="13096" entityId="eWirvIO0fkCQD9YKQsofYg" name="Concentration in container" path="inh_ref_iv_681mg_slow|Organism|SmallIntestine|Mucosa|LowerIleum|Plasma|NAT2|Concentration in container" unit="µmol/l" persistable="0" formulaId="13097" />
    <Observer id="13116" entityId="2A6wgdW4GkG9MjXe4ZZyEQ" name="Concentration in container" path="inh_ref_iv_681mg_slow|Organism|SmallIntestine|Mucosa|LowerIleum|Plasma|Amidase_liver|Concentration in container" unit="µmol/l" persistable="0" formulaId="13117" />
    <Observer id="13136" entityId="5qICtyPOv0-fQSguUYZavA" name="Concentration in container" path="inh_ref_iv_681mg_slow|Organism|SmallIntestine|Mucosa|LowerIleum|Plasma|Conjugase_liver|Concentration in container" unit="µmol/l" persistable="0" formulaId="13137" />
    <Observer id="13156" entityId="pc6DeIz7cU2WvjMJGy10Zg" name="Concentration in container" path="inh_ref_iv_681mg_slow|Organism|SmallIntestine|Mucosa|LowerIleum|Plasma|CYP2E1|Concentration in container" unit="µmol/l" persistable="0" formulaId="13157" />
    <Observer id="13176" entityId="swEqo-WhcUKX4Zng5WcMUA" name="Concentration in container" path="inh_ref_iv_681mg_slow|Organism|SmallIntestine|Mucosa|LowerIleum|Plasma|NAAA|Concentration in container" unit="µmol/l" persistable="0" formulaId="13177" />
    <Observer id="13196" entityId="DEZEivVcqkStvOyMS1vulg" name="Concentration in container" path="inh_ref_iv_681mg_slow|Organism|SmallIntestine|Mucosa|LowerIleum|Plasma|BAAT|Concentration in container" unit="µmol/l" persistable="0" formulaId="13197" />
    <Observer id="13216" entityId="cQRo5hV2A022ImAc5l3CTw" name="Concentration in container" path="inh_ref_iv_681mg_slow|Organism|SmallIntestine|Mucosa|LowerIleum|Plasma|GLYAT|Concentration in container" unit="µmol/l" persistable="0" formulaId="13217" />
    <Observer id="13223" entityId="suU-CbOP-kOwL3kZM2OIqg" name="Concentration in container" path="inh_ref_iv_681mg_slow|Organism|SmallIntestine|Mucosa|LowerIleum|Plasma|Acetylisoniazid|Concentration in container" unit="µmol/l" persistable="0" formulaId="13224" />
    <Observer id="13230" entityId="hyv-jxO6sEadc-GTkzLsWw" name="Concentration in container" path="inh_ref_iv_681mg_slow|Organism|SmallIntestine|Mucosa|LowerIleum|Plasma|isoniazid|Concentration in container" unit="µmol/l" persistable="0" formulaId="13231" />
    <Observer id="13238" entityId="MwlRPCtQZkqB2eWm-8Y3xg" name="Fraction of dose-isoniazid" path="inh_ref_iv_681mg_slow|Organism|SmallIntestine|Mucosa|LowerIleum|Plasma|isoniazid-NAAA Metabolite|Fraction of dose-isoniazid" persistable="0" formulaId="13239" />
    <Observer id="13286" entityId="MCq4zgQvy0KRMqag-pCh0A" name="Concentration in container" path="inh_ref_iv_681mg_slow|Organism|SmallIntestine|Mucosa|LowerIleum|BloodCells|NAT2|Concentration in container" unit="µmol/l" persistable="0" formulaId="13287" />
    <Observer id="13306" entityId="SsmARzxVG0yJFXCn4mOJiA" name="Concentration in container" path="inh_ref_iv_681mg_slow|Organism|SmallIntestine|Mucosa|LowerIleum|BloodCells|Amidase_liver|Concentration in container" unit="µmol/l" persistable="0" formulaId="13307" />
    <Observer id="13326" entityId="i3YNJudhYUGGQ3safYoQRw" name="Concentration in container" path="inh_ref_iv_681mg_slow|Organism|SmallIntestine|Mucosa|LowerIleum|BloodCells|Conjugase_liver|Concentration in container" unit="µmol/l" persistable="0" formulaId="13327" />
    <Observer id="13346" entityId="-SZiEKZz_U6or4z7JPSJgQ" name="Concentration in container" path="inh_ref_iv_681mg_slow|Organism|SmallIntestine|Mucosa|LowerIleum|BloodCells|CYP2E1|Concentration in container" unit="µmol/l" persistable="0" formulaId="13347" />
    <Observer id="13366" entityId="E6tWDPgUiEaQxwaMkHmuzw" name="Concentration in container" path="inh_ref_iv_681mg_slow|Organism|SmallIntestine|Mucosa|LowerIleum|BloodCells|NAAA|Concentration in container" unit="µmol/l" persistable="0" formulaId="13367" />
    <Observer id="13386" entityId="bOQQN_qVDEqV-jepbi67vw" name="Concentration in container" path="inh_ref_iv_681mg_slow|Organism|SmallIntestine|Mucosa|LowerIleum|BloodCells|BAAT|Concentration in container" unit="µmol/l" persistable="0" formulaId="13387" />
    <Observer id="13406" entityId="kIEMV9ecpE6mIqi8ihLxVg" name="Concentration in container" path="inh_ref_iv_681mg_slow|Organism|SmallIntestine|Mucosa|LowerIleum|BloodCells|GLYAT|Concentration in container" unit="µmol/l" persistable="0" formulaId="13407" />
    <Observer id="13413" entityId="DrCYS8OYAkSGUp-wiJhKIQ" name="Concentration in container" path="inh_ref_iv_681mg_slow|Organism|SmallIntestine|Mucosa|LowerIleum|BloodCells|Acetylisoniazid|Concentration in container" unit="µmol/l" persistable="0" formulaId="13414" />
    <Observer id="13420" entityId="qp6TBa4oakurx_48ow-vpg" name="Concentration in container" path="inh_ref_iv_681mg_slow|Organism|SmallIntestine|Mucosa|LowerIleum|BloodCells|isoniazid|Concentration in container" unit="µmol/l" persistable="0" formulaId="13421" />
    <Observer id="13428" entityId="UrsMZQ3fQ0-UWZqjdgUwmg" name="Fraction of dose-isoniazid" path="inh_ref_iv_681mg_slow|Organism|SmallIntestine|Mucosa|LowerIleum|BloodCells|isoniazid-NAAA Metabolite|Fraction of dose-isoniazid" persistable="0" formulaId="13429" />
    <Observer id="13466" entityId="s1RkpJVOikGXxG8hVBzQ5w" name="Concentration in container" path="inh_ref_iv_681mg_slow|Organism|SmallIntestine|Mucosa|LowerIleum|Interstitial|Acetylisoniazid|Concentration in container" unit="µmol/l" persistable="0" formulaId="13467" />
    <Observer id="13474" entityId="PRq6ki4wYEGGT0zpxeUdhg" name="Concentration in container" path="inh_ref_iv_681mg_slow|Organism|SmallIntestine|Mucosa|LowerIleum|Interstitial|isoniazid|Concentration in container" unit="µmol/l" persistable="0" formulaId="13475" />
    <Observer id="13497" entityId="8mk-CqgstUenFDFr6g1pjA" name="Concentration in container" path="inh_ref_iv_681mg_slow|Organism|SmallIntestine|Mucosa|LowerIleum|Intracellular|NAT2|Concentration in container" unit="µmol/l" persistable="0" formulaId="13498" />
    <Observer id="13515" entityId="cg1MJ7NnI0Ok5g1r8sYBHg" name="Concentration in container" path="inh_ref_iv_681mg_slow|Organism|SmallIntestine|Mucosa|LowerIleum|Intracellular|Amidase_liver|Concentration in container" unit="µmol/l" persistable="0" formulaId="13516" />
    <Observer id="13533" entityId="3DUCw2tosEKWYiRb-hYOEQ" name="Concentration in container" path="inh_ref_iv_681mg_slow|Organism|SmallIntestine|Mucosa|LowerIleum|Intracellular|Conjugase_liver|Concentration in container" unit="µmol/l" persistable="0" formulaId="13534" />
    <Observer id="13551" entityId="nJDg0EC7D0KZxc9TOEmv6w" name="Concentration in container" path="inh_ref_iv_681mg_slow|Organism|SmallIntestine|Mucosa|LowerIleum|Intracellular|CYP2E1|Concentration in container" unit="µmol/l" persistable="0" formulaId="13552" />
    <Observer id="13569" entityId="zJNPvOZhpkixrUd7CCAEgA" name="Concentration in container" path="inh_ref_iv_681mg_slow|Organism|SmallIntestine|Mucosa|LowerIleum|Intracellular|INHA_liver_transporter|Concentration in container" unit="µmol/l" persistable="0" formulaId="13570" />
    <Observer id="13587" entityId="CbknvNLcq0KsEPsFscG3yA" name="Concentration in container" path="inh_ref_iv_681mg_slow|Organism|SmallIntestine|Mucosa|LowerIleum|Intracellular|NAAA|Concentration in container" unit="µmol/l" persistable="0" formulaId="13588" />
    <Observer id="13605" entityId="c9tjmV4tJESrj3QftTR3Ng" name="Concentration in container" path="inh_ref_iv_681mg_slow|Organism|SmallIntestine|Mucosa|LowerIleum|Intracellular|BAAT|Concentration in container" unit="µmol/l" persistable="0" formulaId="13606" />
    <Observer id="13623" entityId="HMa8bDs7Ak6PMEbooU1MHA" name="Concentration in container" path="inh_ref_iv_681mg_slow|Organism|SmallIntestine|Mucosa|LowerIleum|Intracellular|SLC16A10|Concentration in container" unit="µmol/l" persistable="0" formulaId="13624" />
    <Observer id="13641" entityId="VsZg8y_HNUOhHylCi68lkg" name="Concentration in container" path="inh_ref_iv_681mg_slow|Organism|SmallIntestine|Mucosa|LowerIleum|Intracellular|GLYAT|Concentration in container" unit="µmol/l" persistable="0" formulaId="13642" />
    <Observer id="13659" entityId="w00f8UbIIEWIc7kdEV25pg" name="Concentration in container" path="inh_ref_iv_681mg_slow|Organism|SmallIntestine|Mucosa|LowerIleum|Intracellular|SLC22A6|Concentration in container" unit="µmol/l" persistable="0" formulaId="13660" />
    <Observer id="13677" entityId="v2HnS99TR0Cjs5ooPLcgKQ" name="Concentration in container" path="inh_ref_iv_681mg_slow|Organism|SmallIntestine|Mucosa|LowerIleum|Intracellular|SLC16A10.apical.efflux|Concentration in container" unit="µmol/l" persistable="0" formulaId="13678" />
    <Observer id="13695" entityId="FdSmNDYkqEuuzzzSx1XhYA" name="Concentration in container" path="inh_ref_iv_681mg_slow|Organism|SmallIntestine|Mucosa|LowerIleum|Intracellular|SLC16A10.influx|Concentration in container" unit="µmol/l" persistable="0" formulaId="13696" />
    <Observer id="13703" entityId="u8hBlRtTr0GOm4bT93TKZQ" name="Concentration in container" path="inh_ref_iv_681mg_slow|Organism|SmallIntestine|Mucosa|LowerIleum|Intracellular|Acetylisoniazid|Concentration in container" unit="µmol/l" persistable="0" formulaId="13704" />
    <Observer id="13711" entityId="fWXOimiQtUW596TMvIndxw" name="Concentration in container" path="inh_ref_iv_681mg_slow|Organism|SmallIntestine|Mucosa|LowerIleum|Intracellular|isoniazid|Concentration in container" unit="µmol/l" persistable="0" formulaId="13712" />
    <Observer id="13719" entityId="xvyvYzuxwEmIA6KNA1n4hA" name="Fraction of dose-isoniazid" path="inh_ref_iv_681mg_slow|Organism|SmallIntestine|Mucosa|LowerIleum|Intracellular|isoniazid-NAAA Metabolite|Fraction of dose-isoniazid" persistable="0" formulaId="13720" />
    <Observer id="13745" entityId="eKB5dV9Vd0KNx77uiTrjFg" name="Interstitial Unbound" path="inh_ref_iv_681mg_slow|Organism|SmallIntestine|Acetylisoniazid|Interstitial Unbound" unit="µmol/l" persistable="0" formulaId="13746" />
    <Observer id="13747" entityId="EkgaL-R5AE-XiP9irAbHhw" name="Intracellular Unbound" path="inh_ref_iv_681mg_slow|Organism|SmallIntestine|Acetylisoniazid|Intracellular Unbound" unit="µmol/l" persistable="0" formulaId="13748" />
    <Observer id="13749" entityId="fIIPd-8gG0CsqJlEXyRVnw" name="Total Tissue (Small Intestine)" path="inh_ref_iv_681mg_slow|Organism|SmallIntestine|Acetylisoniazid|Total Tissue (Small Intestine)" unit="µmol/l" persistable="0" formulaId="13750" />
    <Observer id="13751" entityId="WwPPKu46LUOcf1Ym6mv8xA" name="Interstitial Unbound" path="inh_ref_iv_681mg_slow|Organism|SmallIntestine|isoniazid|Interstitial Unbound" unit="µmol/l" persistable="0" formulaId="13752" />
    <Observer id="13753" entityId="6PbmQq7TgkC5ZcwA1ESKiQ" name="Intracellular Unbound" path="inh_ref_iv_681mg_slow|Organism|SmallIntestine|isoniazid|Intracellular Unbound" unit="µmol/l" persistable="0" formulaId="13754" />
    <Observer id="13755" entityId="eG-aQqk8tU6Yl5m0PirFkA" name="Total Tissue (Small Intestine)" path="inh_ref_iv_681mg_slow|Organism|SmallIntestine|isoniazid|Total Tissue (Small Intestine)" unit="µmol/l" persistable="0" formulaId="13756" />
    <Observer id="13851" entityId="COfnUsGCXUGSzcAfXVi5bg" name="Concentration in container" path="inh_ref_iv_681mg_slow|Organism|LargeIntestine|Plasma|NAT2|Concentration in container" unit="µmol/l" persistable="0" formulaId="13852" />
    <Observer id="13871" entityId="uW2DZRCOHkK-fzwEQYl0fQ" name="Concentration in container" path="inh_ref_iv_681mg_slow|Organism|LargeIntestine|Plasma|Amidase_liver|Concentration in container" unit="µmol/l" persistable="0" formulaId="13872" />
    <Observer id="13891" entityId="4kJMzzenMEiO5THInLRr6g" name="Concentration in container" path="inh_ref_iv_681mg_slow|Organism|LargeIntestine|Plasma|Conjugase_liver|Concentration in container" unit="µmol/l" persistable="0" formulaId="13892" />
    <Observer id="13911" entityId="zRebzo3NNUiUF6G36mENUA" name="Concentration in container" path="inh_ref_iv_681mg_slow|Organism|LargeIntestine|Plasma|CYP2E1|Concentration in container" unit="µmol/l" persistable="0" formulaId="13912" />
    <Observer id="13931" entityId="m-49Ba-bhUaY4ViBaRpdFQ" name="Concentration in container" path="inh_ref_iv_681mg_slow|Organism|LargeIntestine|Plasma|NAAA|Concentration in container" unit="µmol/l" persistable="0" formulaId="13932" />
    <Observer id="13951" entityId="ehjnuxzS-UuS_mIf_RxIig" name="Concentration in container" path="inh_ref_iv_681mg_slow|Organism|LargeIntestine|Plasma|BAAT|Concentration in container" unit="µmol/l" persistable="0" formulaId="13952" />
    <Observer id="13971" entityId="0wjwP4tY3UekRxxrbmZ_tg" name="Concentration in container" path="inh_ref_iv_681mg_slow|Organism|LargeIntestine|Plasma|GLYAT|Concentration in container" unit="µmol/l" persistable="0" formulaId="13972" />
    <Observer id="13978" entityId="r48s-onbVUe7lf_oG2epYA" name="Concentration in container" path="inh_ref_iv_681mg_slow|Organism|LargeIntestine|Plasma|Acetylisoniazid|Concentration in container" unit="µmol/l" persistable="0" formulaId="13979" />
    <Observer id="13985" entityId="wU-lwkg_9EWKxXpQgClvnA" name="Concentration in container" path="inh_ref_iv_681mg_slow|Organism|LargeIntestine|Plasma|isoniazid|Concentration in container" unit="µmol/l" persistable="0" formulaId="13986" />
    <Observer id="13993" entityId="NAXq5DOg9U6eDgynVFMgXQ" name="Fraction of dose-isoniazid" path="inh_ref_iv_681mg_slow|Organism|LargeIntestine|Plasma|isoniazid-NAAA Metabolite|Fraction of dose-isoniazid" persistable="0" formulaId="13994" />
    <Observer id="14041" entityId="kF5njC46h0eH8n6miO9WEg" name="Concentration in container" path="inh_ref_iv_681mg_slow|Organism|LargeIntestine|BloodCells|NAT2|Concentration in container" unit="µmol/l" persistable="0" formulaId="14042" />
    <Observer id="14061" entityId="bMELBlCje0KRJ_BsHS2lOg" name="Concentration in container" path="inh_ref_iv_681mg_slow|Organism|LargeIntestine|BloodCells|Amidase_liver|Concentration in container" unit="µmol/l" persistable="0" formulaId="14062" />
    <Observer id="14081" entityId="-rnQQxR_5UOh7_4q8AtSLA" name="Concentration in container" path="inh_ref_iv_681mg_slow|Organism|LargeIntestine|BloodCells|Conjugase_liver|Concentration in container" unit="µmol/l" persistable="0" formulaId="14082" />
    <Observer id="14101" entityId="sxsGlw24-U-qxlKioPp7IQ" name="Concentration in container" path="inh_ref_iv_681mg_slow|Organism|LargeIntestine|BloodCells|CYP2E1|Concentration in container" unit="µmol/l" persistable="0" formulaId="14102" />
    <Observer id="14121" entityId="H06sTUiYq0KPcbJ_Jeb8Cg" name="Concentration in container" path="inh_ref_iv_681mg_slow|Organism|LargeIntestine|BloodCells|NAAA|Concentration in container" unit="µmol/l" persistable="0" formulaId="14122" />
    <Observer id="14141" entityId="VTVvs15-oUy8zDlqlqGQTg" name="Concentration in container" path="inh_ref_iv_681mg_slow|Organism|LargeIntestine|BloodCells|BAAT|Concentration in container" unit="µmol/l" persistable="0" formulaId="14142" />
    <Observer id="14161" entityId="CwRb5z0XRUSaWD_9VlrLlw" name="Concentration in container" path="inh_ref_iv_681mg_slow|Organism|LargeIntestine|BloodCells|GLYAT|Concentration in container" unit="µmol/l" persistable="0" formulaId="14162" />
    <Observer id="14168" entityId="Fcq_YRRt_UyaczZ_ly8zrw" name="Concentration in container" path="inh_ref_iv_681mg_slow|Organism|LargeIntestine|BloodCells|Acetylisoniazid|Concentration in container" unit="µmol/l" persistable="0" formulaId="14169" />
    <Observer id="14175" entityId="aIyelQSa1kyxJxsFXOgwnA" name="Concentration in container" path="inh_ref_iv_681mg_slow|Organism|LargeIntestine|BloodCells|isoniazid|Concentration in container" unit="µmol/l" persistable="0" formulaId="14176" />
    <Observer id="14183" entityId="-44WLlefWUiuFh39WAnyIg" name="Fraction of dose-isoniazid" path="inh_ref_iv_681mg_slow|Organism|LargeIntestine|BloodCells|isoniazid-NAAA Metabolite|Fraction of dose-isoniazid" persistable="0" formulaId="14184" />
    <Observer id="14231" entityId="71vQPryHR0KG2ifdRwzNzA" name="Concentration in container" path="inh_ref_iv_681mg_slow|Organism|LargeIntestine|Interstitial|SLC22A6|Concentration in container" unit="µmol/l" persistable="0" formulaId="14232" />
    <Observer id="14249" entityId="HFWg06nohkynhk9Xl2Gvwg" name="Concentration in container" path="inh_ref_iv_681mg_slow|Organism|LargeIntestine|Interstitial|SLC16A10.influx|Concentration in container" unit="µmol/l" persistable="0" formulaId="14250" />
    <Observer id="14257" entityId="Q5DquBbmgE28cXzZ1lEmxQ" name="Concentration in container" path="inh_ref_iv_681mg_slow|Organism|LargeIntestine|Interstitial|Acetylisoniazid|Concentration in container" unit="µmol/l" persistable="0" formulaId="14258" />
    <Observer id="14265" entityId="HDQ2vTUI2kyuVvY_Ta8fYA" name="Concentration in container" path="inh_ref_iv_681mg_slow|Organism|LargeIntestine|Interstitial|isoniazid|Concentration in container" unit="µmol/l" persistable="0" formulaId="14266" />
    <Observer id="14288" entityId="71YulrBVYUqcp4gxDCEiPw" name="Concentration in container" path="inh_ref_iv_681mg_slow|Organism|LargeIntestine|Intracellular|NAT2|Concentration in container" unit="µmol/l" persistable="0" formulaId="14289" />
    <Observer id="14306" entityId="l23oAvkRL0C9FlPFor-0dQ" name="Concentration in container" path="inh_ref_iv_681mg_slow|Organism|LargeIntestine|Intracellular|Amidase_liver|Concentration in container" unit="µmol/l" persistable="0" formulaId="14307" />
    <Observer id="14324" entityId="cQhNmGPMR0q22Tl7-Fm-mg" name="Concentration in container" path="inh_ref_iv_681mg_slow|Organism|LargeIntestine|Intracellular|Conjugase_liver|Concentration in container" unit="µmol/l" persistable="0" formulaId="14325" />
    <Observer id="14342" entityId="bGkjfQ_LzU62Na1uOcZX3w" name="Concentration in container" path="inh_ref_iv_681mg_slow|Organism|LargeIntestine|Intracellular|CYP2E1|Concentration in container" unit="µmol/l" persistable="0" formulaId="14343" />
    <Observer id="14360" entityId="tz8Az3-z7keMjv9t_uNsKg" name="Concentration in container" path="inh_ref_iv_681mg_slow|Organism|LargeIntestine|Intracellular|INHA_liver_transporter|Concentration in container" unit="µmol/l" persistable="0" formulaId="14361" />
    <Observer id="14378" entityId="2TWeriPPAUiyTKCPM8yOzw" name="Concentration in container" path="inh_ref_iv_681mg_slow|Organism|LargeIntestine|Intracellular|NAAA|Concentration in container" unit="µmol/l" persistable="0" formulaId="14379" />
    <Observer id="14396" entityId="9a7azYNGsUq2Y9E1w4rz4w" name="Concentration in container" path="inh_ref_iv_681mg_slow|Organism|LargeIntestine|Intracellular|BAAT|Concentration in container" unit="µmol/l" persistable="0" formulaId="14397" />
    <Observer id="14414" entityId="KEs1Zhpej0OMpWX2AdjxAw" name="Concentration in container" path="inh_ref_iv_681mg_slow|Organism|LargeIntestine|Intracellular|SLC16A10|Concentration in container" unit="µmol/l" persistable="0" formulaId="14415" />
    <Observer id="14432" entityId="hExlIKF_ekGBdDrlmReXig" name="Concentration in container" path="inh_ref_iv_681mg_slow|Organism|LargeIntestine|Intracellular|GLYAT|Concentration in container" unit="µmol/l" persistable="0" formulaId="14433" />
    <Observer id="14450" entityId="V_zvJkPV8EGoYNVjC3H22w" name="Concentration in container" path="inh_ref_iv_681mg_slow|Organism|LargeIntestine|Intracellular|SLC16A10.apical.efflux|Concentration in container" unit="µmol/l" persistable="0" formulaId="14451" />
    <Observer id="14458" entityId="t6JXbAx9RUqFieIAlg79qQ" name="Concentration in container" path="inh_ref_iv_681mg_slow|Organism|LargeIntestine|Intracellular|Acetylisoniazid|Concentration in container" unit="µmol/l" persistable="0" formulaId="14459" />
    <Observer id="14466" entityId="0dMy80BmMEmdKbWMvkq3JA" name="Concentration in container" path="inh_ref_iv_681mg_slow|Organism|LargeIntestine|Intracellular|isoniazid|Concentration in container" unit="µmol/l" persistable="0" formulaId="14467" />
    <Observer id="14474" entityId="xU_T2q-UmkWPeHH-unm4rw" name="Fraction of dose-isoniazid" path="inh_ref_iv_681mg_slow|Organism|LargeIntestine|Intracellular|isoniazid-NAAA Metabolite|Fraction of dose-isoniazid" persistable="0" formulaId="14475" />
    <Observer id="14562" entityId="FWPG9yQzJU-NjLdD2FKyYw" name="Concentration in container" path="inh_ref_iv_681mg_slow|Organism|LargeIntestine|Mucosa|Caecum|Plasma|NAT2|Concentration in container" unit="µmol/l" persistable="0" formulaId="14563" />
    <Observer id="14582" entityId="2h66Wo64o0ac6R1Mli6sqw" name="Concentration in container" path="inh_ref_iv_681mg_slow|Organism|LargeIntestine|Mucosa|Caecum|Plasma|Amidase_liver|Concentration in container" unit="µmol/l" persistable="0" formulaId="14583" />
    <Observer id="14602" entityId="uHFWYUDLPkqsem5Mb3BUHQ" name="Concentration in container" path="inh_ref_iv_681mg_slow|Organism|LargeIntestine|Mucosa|Caecum|Plasma|Conjugase_liver|Concentration in container" unit="µmol/l" persistable="0" formulaId="14603" />
    <Observer id="14622" entityId="dJVzM0u0-E6nJ6v6kPVIaw" name="Concentration in container" path="inh_ref_iv_681mg_slow|Organism|LargeIntestine|Mucosa|Caecum|Plasma|CYP2E1|Concentration in container" unit="µmol/l" persistable="0" formulaId="14623" />
    <Observer id="14642" entityId="cXkTKy8GvkSWL3h9pXi5KQ" name="Concentration in container" path="inh_ref_iv_681mg_slow|Organism|LargeIntestine|Mucosa|Caecum|Plasma|NAAA|Concentration in container" unit="µmol/l" persistable="0" formulaId="14643" />
    <Observer id="14662" entityId="-_ZVK-xWskSgVf31MxcOwg" name="Concentration in container" path="inh_ref_iv_681mg_slow|Organism|LargeIntestine|Mucosa|Caecum|Plasma|BAAT|Concentration in container" unit="µmol/l" persistable="0" formulaId="14663" />
    <Observer id="14682" entityId="XOvVuu714UmF9yMmzsAI6Q" name="Concentration in container" path="inh_ref_iv_681mg_slow|Organism|LargeIntestine|Mucosa|Caecum|Plasma|GLYAT|Concentration in container" unit="µmol/l" persistable="0" formulaId="14683" />
    <Observer id="14689" entityId="9e5KzomER0-EQglcJt_axQ" name="Concentration in container" path="inh_ref_iv_681mg_slow|Organism|LargeIntestine|Mucosa|Caecum|Plasma|Acetylisoniazid|Concentration in container" unit="µmol/l" persistable="0" formulaId="14690" />
    <Observer id="14696" entityId="_rRwsUO9GUu2iYJLekwncg" name="Concentration in container" path="inh_ref_iv_681mg_slow|Organism|LargeIntestine|Mucosa|Caecum|Plasma|isoniazid|Concentration in container" unit="µmol/l" persistable="0" formulaId="14697" />
    <Observer id="14704" entityId="3d3E9ink60iC-L97WRekLQ" name="Fraction of dose-isoniazid" path="inh_ref_iv_681mg_slow|Organism|LargeIntestine|Mucosa|Caecum|Plasma|isoniazid-NAAA Metabolite|Fraction of dose-isoniazid" persistable="0" formulaId="14705" />
    <Observer id="14752" entityId="y6t-FvBIPUuo5QjMOYC-9A" name="Concentration in container" path="inh_ref_iv_681mg_slow|Organism|LargeIntestine|Mucosa|Caecum|BloodCells|NAT2|Concentration in container" unit="µmol/l" persistable="0" formulaId="14753" />
    <Observer id="14772" entityId="0UgUeyiQw0Oy-XK_LC53Tg" name="Concentration in container" path="inh_ref_iv_681mg_slow|Organism|LargeIntestine|Mucosa|Caecum|BloodCells|Amidase_liver|Concentration in container" unit="µmol/l" persistable="0" formulaId="14773" />
    <Observer id="14792" entityId="U_XO3ACwBUW1LhM6hwzSOA" name="Concentration in container" path="inh_ref_iv_681mg_slow|Organism|LargeIntestine|Mucosa|Caecum|BloodCells|Conjugase_liver|Concentration in container" unit="µmol/l" persistable="0" formulaId="14793" />
    <Observer id="14812" entityId="IF_ZMAkqw0idU_zpxYza3g" name="Concentration in container" path="inh_ref_iv_681mg_slow|Organism|LargeIntestine|Mucosa|Caecum|BloodCells|CYP2E1|Concentration in container" unit="µmol/l" persistable="0" formulaId="14813" />
    <Observer id="14832" entityId="LfM6S9dYF0eP6pRJVv0Jfw" name="Concentration in container" path="inh_ref_iv_681mg_slow|Organism|LargeIntestine|Mucosa|Caecum|BloodCells|NAAA|Concentration in container" unit="µmol/l" persistable="0" formulaId="14833" />
    <Observer id="14852" entityId="IyWE48i54ESMsSxE3uoLiQ" name="Concentration in container" path="inh_ref_iv_681mg_slow|Organism|LargeIntestine|Mucosa|Caecum|BloodCells|BAAT|Concentration in container" unit="µmol/l" persistable="0" formulaId="14853" />
    <Observer id="14872" entityId="y-14DucZWEGbMF7qC8U9Cw" name="Concentration in container" path="inh_ref_iv_681mg_slow|Organism|LargeIntestine|Mucosa|Caecum|BloodCells|GLYAT|Concentration in container" unit="µmol/l" persistable="0" formulaId="14873" />
    <Observer id="14879" entityId="9A58ehBJwEeGDGz8A7Bxzw" name="Concentration in container" path="inh_ref_iv_681mg_slow|Organism|LargeIntestine|Mucosa|Caecum|BloodCells|Acetylisoniazid|Concentration in container" unit="µmol/l" persistable="0" formulaId="14880" />
    <Observer id="14886" entityId="IJNiTrKgS0m7NYh6PXbBJg" name="Concentration in container" path="inh_ref_iv_681mg_slow|Organism|LargeIntestine|Mucosa|Caecum|BloodCells|isoniazid|Concentration in container" unit="µmol/l" persistable="0" formulaId="14887" />
    <Observer id="14894" entityId="9-wOLl568027_10i8rRLmw" name="Fraction of dose-isoniazid" path="inh_ref_iv_681mg_slow|Organism|LargeIntestine|Mucosa|Caecum|BloodCells|isoniazid-NAAA Metabolite|Fraction of dose-isoniazid" persistable="0" formulaId="14895" />
    <Observer id="14932" entityId="vQh6bJLp60m9RHmRY6wnrg" name="Concentration in container" path="inh_ref_iv_681mg_slow|Organism|LargeIntestine|Mucosa|Caecum|Interstitial|Acetylisoniazid|Concentration in container" unit="µmol/l" persistable="0" formulaId="14933" />
    <Observer id="14940" entityId="JSoAwH_IFk6hzPtICcfvPA" name="Concentration in container" path="inh_ref_iv_681mg_slow|Organism|LargeIntestine|Mucosa|Caecum|Interstitial|isoniazid|Concentration in container" unit="µmol/l" persistable="0" formulaId="14941" />
    <Observer id="14963" entityId="epPK57agsEiI68nIgcAkaQ" name="Concentration in container" path="inh_ref_iv_681mg_slow|Organism|LargeIntestine|Mucosa|Caecum|Intracellular|NAT2|Concentration in container" unit="µmol/l" persistable="0" formulaId="14964" />
    <Observer id="14981" entityId="P1oACJRDyEaeUGPD0limEQ" name="Concentration in container" path="inh_ref_iv_681mg_slow|Organism|LargeIntestine|Mucosa|Caecum|Intracellular|Amidase_liver|Concentration in container" unit="µmol/l" persistable="0" formulaId="14982" />
    <Observer id="14999" entityId="7xGidSYB7USw8nQGgLKsFw" name="Concentration in container" path="inh_ref_iv_681mg_slow|Organism|LargeIntestine|Mucosa|Caecum|Intracellular|Conjugase_liver|Concentration in container" unit="µmol/l" persistable="0" formulaId="15000" />
    <Observer id="15017" entityId="-K3gkNt8AkGrvfwPXq1ZnA" name="Concentration in container" path="inh_ref_iv_681mg_slow|Organism|LargeIntestine|Mucosa|Caecum|Intracellular|CYP2E1|Concentration in container" unit="µmol/l" persistable="0" formulaId="15018" />
    <Observer id="15035" entityId="oh3h0adKKkeTFA8VAw1VxQ" name="Concentration in container" path="inh_ref_iv_681mg_slow|Organism|LargeIntestine|Mucosa|Caecum|Intracellular|INHA_liver_transporter|Concentration in container" unit="µmol/l" persistable="0" formulaId="15036" />
    <Observer id="15053" entityId="zopKIUWiBUqOpSDkpMbBmQ" name="Concentration in container" path="inh_ref_iv_681mg_slow|Organism|LargeIntestine|Mucosa|Caecum|Intracellular|NAAA|Concentration in container" unit="µmol/l" persistable="0" formulaId="15054" />
    <Observer id="15071" entityId="EoXiYhCOLEqhyviNoFFxzQ" name="Concentration in container" path="inh_ref_iv_681mg_slow|Organism|LargeIntestine|Mucosa|Caecum|Intracellular|BAAT|Concentration in container" unit="µmol/l" persistable="0" formulaId="15072" />
    <Observer id="15089" entityId="meWBSBr-9UmNQCXEuvZS3A" name="Concentration in container" path="inh_ref_iv_681mg_slow|Organism|LargeIntestine|Mucosa|Caecum|Intracellular|SLC16A10|Concentration in container" unit="µmol/l" persistable="0" formulaId="15090" />
    <Observer id="15107" entityId="I1A97V5LU0OTBxlv2-GcXw" name="Concentration in container" path="inh_ref_iv_681mg_slow|Organism|LargeIntestine|Mucosa|Caecum|Intracellular|GLYAT|Concentration in container" unit="µmol/l" persistable="0" formulaId="15108" />
    <Observer id="15125" entityId="GLZOfXaSi0WSMH4zJeujMg" name="Concentration in container" path="inh_ref_iv_681mg_slow|Organism|LargeIntestine|Mucosa|Caecum|Intracellular|SLC22A6|Concentration in container" unit="µmol/l" persistable="0" formulaId="15126" />
    <Observer id="15143" entityId="8we5twgZ1UmZmx0pe1rj_w" name="Concentration in container" path="inh_ref_iv_681mg_slow|Organism|LargeIntestine|Mucosa|Caecum|Intracellular|SLC16A10.apical.efflux|Concentration in container" unit="µmol/l" persistable="0" formulaId="15144" />
    <Observer id="15161" entityId="w61_04dIUUi_z_M-g9sAcw" name="Concentration in container" path="inh_ref_iv_681mg_slow|Organism|LargeIntestine|Mucosa|Caecum|Intracellular|SLC16A10.influx|Concentration in container" unit="µmol/l" persistable="0" formulaId="15162" />
    <Observer id="15169" entityId="5n4IVWhSPky-OM5A3ADr6A" name="Concentration in container" path="inh_ref_iv_681mg_slow|Organism|LargeIntestine|Mucosa|Caecum|Intracellular|Acetylisoniazid|Concentration in container" unit="µmol/l" persistable="0" formulaId="15170" />
    <Observer id="15177" entityId="4zF2fPXNNUasJAVZ7i6Nlw" name="Concentration in container" path="inh_ref_iv_681mg_slow|Organism|LargeIntestine|Mucosa|Caecum|Intracellular|isoniazid|Concentration in container" unit="µmol/l" persistable="0" formulaId="15178" />
    <Observer id="15185" entityId="dBsiLib4A0urj3RXYMGhqw" name="Fraction of dose-isoniazid" path="inh_ref_iv_681mg_slow|Organism|LargeIntestine|Mucosa|Caecum|Intracellular|isoniazid-NAAA Metabolite|Fraction of dose-isoniazid" persistable="0" formulaId="15186" />
    <Observer id="15273" entityId="krum1FP08UOQmQsV8KNe6w" name="Concentration in container" path="inh_ref_iv_681mg_slow|Organism|LargeIntestine|Mucosa|ColonAscendens|Plasma|NAT2|Concentration in container" unit="µmol/l" persistable="0" formulaId="15274" />
    <Observer id="15293" entityId="HzpGLv5Fc0OnBJBqTrfEMQ" name="Concentration in container" path="inh_ref_iv_681mg_slow|Organism|LargeIntestine|Mucosa|ColonAscendens|Plasma|Amidase_liver|Concentration in container" unit="µmol/l" persistable="0" formulaId="15294" />
    <Observer id="15313" entityId="kyzotuhAI0GNKl8Nv_n-7A" name="Concentration in container" path="inh_ref_iv_681mg_slow|Organism|LargeIntestine|Mucosa|ColonAscendens|Plasma|Conjugase_liver|Concentration in container" unit="µmol/l" persistable="0" formulaId="15314" />
    <Observer id="15333" entityId="gEfPsUsQfEegiSRN6lUmmQ" name="Concentration in container" path="inh_ref_iv_681mg_slow|Organism|LargeIntestine|Mucosa|ColonAscendens|Plasma|CYP2E1|Concentration in container" unit="µmol/l" persistable="0" formulaId="15334" />
    <Observer id="15353" entityId="o80W_WH340a2Eyainay_oA" name="Concentration in container" path="inh_ref_iv_681mg_slow|Organism|LargeIntestine|Mucosa|ColonAscendens|Plasma|NAAA|Concentration in container" unit="µmol/l" persistable="0" formulaId="15354" />
    <Observer id="15373" entityId="GAK2Ozg_P0-CqKlTMrzPLQ" name="Concentration in container" path="inh_ref_iv_681mg_slow|Organism|LargeIntestine|Mucosa|ColonAscendens|Plasma|BAAT|Concentration in container" unit="µmol/l" persistable="0" formulaId="15374" />
    <Observer id="15393" entityId="bPoQiP0eHE6dXEHquwwUYg" name="Concentration in container" path="inh_ref_iv_681mg_slow|Organism|LargeIntestine|Mucosa|ColonAscendens|Plasma|GLYAT|Concentration in container" unit="µmol/l" persistable="0" formulaId="15394" />
    <Observer id="15400" entityId="ufQGTns7VUC6-t23hw2paA" name="Concentration in container" path="inh_ref_iv_681mg_slow|Organism|LargeIntestine|Mucosa|ColonAscendens|Plasma|Acetylisoniazid|Concentration in container" unit="µmol/l" persistable="0" formulaId="15401" />
    <Observer id="15407" entityId="wCMF4QfmaUOF6NcacU46rA" name="Concentration in container" path="inh_ref_iv_681mg_slow|Organism|LargeIntestine|Mucosa|ColonAscendens|Plasma|isoniazid|Concentration in container" unit="µmol/l" persistable="0" formulaId="15408" />
    <Observer id="15415" entityId="5k4tYFQujE6B0GOC-MmO0g" name="Fraction of dose-isoniazid" path="inh_ref_iv_681mg_slow|Organism|LargeIntestine|Mucosa|ColonAscendens|Plasma|isoniazid-NAAA Metabolite|Fraction of dose-isoniazid" persistable="0" formulaId="15416" />
    <Observer id="15463" entityId="KAA38ItyHEavjazR5oaZSQ" name="Concentration in container" path="inh_ref_iv_681mg_slow|Organism|LargeIntestine|Mucosa|ColonAscendens|BloodCells|NAT2|Concentration in container" unit="µmol/l" persistable="0" formulaId="15464" />
    <Observer id="15483" entityId="f5Qaf71zLkK6eUrinvJuxQ" name="Concentration in container" path="inh_ref_iv_681mg_slow|Organism|LargeIntestine|Mucosa|ColonAscendens|BloodCells|Amidase_liver|Concentration in container" unit="µmol/l" persistable="0" formulaId="15484" />
    <Observer id="15503" entityId="acdM8jyIaEuLjOME6_mItQ" name="Concentration in container" path="inh_ref_iv_681mg_slow|Organism|LargeIntestine|Mucosa|ColonAscendens|BloodCells|Conjugase_liver|Concentration in container" unit="µmol/l" persistable="0" formulaId="15504" />
    <Observer id="15523" entityId="ki8_xxzJ4kyKKQTza4cwWQ" name="Concentration in container" path="inh_ref_iv_681mg_slow|Organism|LargeIntestine|Mucosa|ColonAscendens|BloodCells|CYP2E1|Concentration in container" unit="µmol/l" persistable="0" formulaId="15524" />
    <Observer id="15543" entityId="fS2trs2bNUKDEuBpamps1A" name="Concentration in container" path="inh_ref_iv_681mg_slow|Organism|LargeIntestine|Mucosa|ColonAscendens|BloodCells|NAAA|Concentration in container" unit="µmol/l" persistable="0" formulaId="15544" />
    <Observer id="15563" entityId="Eu5jp-5Epk-e7SRdtXVODg" name="Concentration in container" path="inh_ref_iv_681mg_slow|Organism|LargeIntestine|Mucosa|ColonAscendens|BloodCells|BAAT|Concentration in container" unit="µmol/l" persistable="0" formulaId="15564" />
    <Observer id="15583" entityId="OvNbJuhZdUaZV2GtT8H3hA" name="Concentration in container" path="inh_ref_iv_681mg_slow|Organism|LargeIntestine|Mucosa|ColonAscendens|BloodCells|GLYAT|Concentration in container" unit="µmol/l" persistable="0" formulaId="15584" />
    <Observer id="15590" entityId="0tyM3O-BtE-d9YvdyPl9Wg" name="Concentration in container" path="inh_ref_iv_681mg_slow|Organism|LargeIntestine|Mucosa|ColonAscendens|BloodCells|Acetylisoniazid|Concentration in container" unit="µmol/l" persistable="0" formulaId="15591" />
    <Observer id="15597" entityId="3nBBEOLGnkeHKonZQPsoPw" name="Concentration in container" path="inh_ref_iv_681mg_slow|Organism|LargeIntestine|Mucosa|ColonAscendens|BloodCells|isoniazid|Concentration in container" unit="µmol/l" persistable="0" formulaId="15598" />
    <Observer id="15605" entityId="S51QMmVXfkS6Y_D_WtMBsQ" name="Fraction of dose-isoniazid" path="inh_ref_iv_681mg_slow|Organism|LargeIntestine|Mucosa|ColonAscendens|BloodCells|isoniazid-NAAA Metabolite|Fraction of dose-isoniazid" persistable="0" formulaId="15606" />
    <Observer id="15643" entityId="AXgmMGXzjkGDiHXyRNFpdg" name="Concentration in container" path="inh_ref_iv_681mg_slow|Organism|LargeIntestine|Mucosa|ColonAscendens|Interstitial|Acetylisoniazid|Concentration in container" unit="µmol/l" persistable="0" formulaId="15644" />
    <Observer id="15651" entityId="Kit2FbE0dEqORZ6u57yvow" name="Concentration in container" path="inh_ref_iv_681mg_slow|Organism|LargeIntestine|Mucosa|ColonAscendens|Interstitial|isoniazid|Concentration in container" unit="µmol/l" persistable="0" formulaId="15652" />
    <Observer id="15674" entityId="oIgKor3PiU6DbYhPU_8V-g" name="Concentration in container" path="inh_ref_iv_681mg_slow|Organism|LargeIntestine|Mucosa|ColonAscendens|Intracellular|NAT2|Concentration in container" unit="µmol/l" persistable="0" formulaId="15675" />
    <Observer id="15692" entityId="i3Oo4x5VhkOqFICMd7nOBA" name="Concentration in container" path="inh_ref_iv_681mg_slow|Organism|LargeIntestine|Mucosa|ColonAscendens|Intracellular|Amidase_liver|Concentration in container" unit="µmol/l" persistable="0" formulaId="15693" />
    <Observer id="15710" entityId="1cbMt9yMj0qCjSceMu8D3w" name="Concentration in container" path="inh_ref_iv_681mg_slow|Organism|LargeIntestine|Mucosa|ColonAscendens|Intracellular|Conjugase_liver|Concentration in container" unit="µmol/l" persistable="0" formulaId="15711" />
    <Observer id="15728" entityId="MbtOrh0DlUilA2S4zRj4Zg" name="Concentration in container" path="inh_ref_iv_681mg_slow|Organism|LargeIntestine|Mucosa|ColonAscendens|Intracellular|CYP2E1|Concentration in container" unit="µmol/l" persistable="0" formulaId="15729" />
    <Observer id="15746" entityId="JuevSRlJE06hnnsrodxNPA" name="Concentration in container" path="inh_ref_iv_681mg_slow|Organism|LargeIntestine|Mucosa|ColonAscendens|Intracellular|INHA_liver_transporter|Concentration in container" unit="µmol/l" persistable="0" formulaId="15747" />
    <Observer id="15764" entityId="xxkPpdOrYkeZJzwy2ha68g" name="Concentration in container" path="inh_ref_iv_681mg_slow|Organism|LargeIntestine|Mucosa|ColonAscendens|Intracellular|NAAA|Concentration in container" unit="µmol/l" persistable="0" formulaId="15765" />
    <Observer id="15782" entityId="MoiuGKg_QE6VhpFzvPsHPQ" name="Concentration in container" path="inh_ref_iv_681mg_slow|Organism|LargeIntestine|Mucosa|ColonAscendens|Intracellular|BAAT|Concentration in container" unit="µmol/l" persistable="0" formulaId="15783" />
    <Observer id="15800" entityId="O2ZLMjMdN0mViTE4QIVZoA" name="Concentration in container" path="inh_ref_iv_681mg_slow|Organism|LargeIntestine|Mucosa|ColonAscendens|Intracellular|SLC16A10|Concentration in container" unit="µmol/l" persistable="0" formulaId="15801" />
    <Observer id="15818" entityId="LR8jwL4-vUyyLAwfUB5vOg" name="Concentration in container" path="inh_ref_iv_681mg_slow|Organism|LargeIntestine|Mucosa|ColonAscendens|Intracellular|GLYAT|Concentration in container" unit="µmol/l" persistable="0" formulaId="15819" />
    <Observer id="15836" entityId="Ui2J6Hx23US1jpGwLEZB_g" name="Concentration in container" path="inh_ref_iv_681mg_slow|Organism|LargeIntestine|Mucosa|ColonAscendens|Intracellular|SLC22A6|Concentration in container" unit="µmol/l" persistable="0" formulaId="15837" />
    <Observer id="15854" entityId="h0_TGlt-RECPCNl4G-SV8w" name="Concentration in container" path="inh_ref_iv_681mg_slow|Organism|LargeIntestine|Mucosa|ColonAscendens|Intracellular|SLC16A10.apical.efflux|Concentration in container" unit="µmol/l" persistable="0" formulaId="15855" />
    <Observer id="15872" entityId="TAcQ09nDW0C2WAYhbbwZ9A" name="Concentration in container" path="inh_ref_iv_681mg_slow|Organism|LargeIntestine|Mucosa|ColonAscendens|Intracellular|SLC16A10.influx|Concentration in container" unit="µmol/l" persistable="0" formulaId="15873" />
    <Observer id="15880" entityId="zvCM1qLlfE6LOf0y9ZDWLA" name="Concentration in container" path="inh_ref_iv_681mg_slow|Organism|LargeIntestine|Mucosa|ColonAscendens|Intracellular|Acetylisoniazid|Concentration in container" unit="µmol/l" persistable="0" formulaId="15881" />
    <Observer id="15888" entityId="Dg3k3UEFNUy9nESbbvgdRw" name="Concentration in container" path="inh_ref_iv_681mg_slow|Organism|LargeIntestine|Mucosa|ColonAscendens|Intracellular|isoniazid|Concentration in container" unit="µmol/l" persistable="0" formulaId="15889" />
    <Observer id="15896" entityId="SGCC-YaV0Uqe53_hCSrtyg" name="Fraction of dose-isoniazid" path="inh_ref_iv_681mg_slow|Organism|LargeIntestine|Mucosa|ColonAscendens|Intracellular|isoniazid-NAAA Metabolite|Fraction of dose-isoniazid" persistable="0" formulaId="15897" />
    <Observer id="15984" entityId="hSqPz1lZX0y_L1nVUTphWg" name="Concentration in container" path="inh_ref_iv_681mg_slow|Organism|LargeIntestine|Mucosa|ColonTransversum|Plasma|NAT2|Concentration in container" unit="µmol/l" persistable="0" formulaId="15985" />
    <Observer id="16004" entityId="QhTJUAo96kqV3yaFTwqOgg" name="Concentration in container" path="inh_ref_iv_681mg_slow|Organism|LargeIntestine|Mucosa|ColonTransversum|Plasma|Amidase_liver|Concentration in container" unit="µmol/l" persistable="0" formulaId="16005" />
    <Observer id="16024" entityId="yg6iKt04ikSF3oR4vPkHRA" name="Concentration in container" path="inh_ref_iv_681mg_slow|Organism|LargeIntestine|Mucosa|ColonTransversum|Plasma|Conjugase_liver|Concentration in container" unit="µmol/l" persistable="0" formulaId="16025" />
    <Observer id="16044" entityId="wSq5MkKxK0O6xf6RlILojw" name="Concentration in container" path="inh_ref_iv_681mg_slow|Organism|LargeIntestine|Mucosa|ColonTransversum|Plasma|CYP2E1|Concentration in container" unit="µmol/l" persistable="0" formulaId="16045" />
    <Observer id="16064" entityId="dcKh7iR77k6meahhgYzTtQ" name="Concentration in container" path="inh_ref_iv_681mg_slow|Organism|LargeIntestine|Mucosa|ColonTransversum|Plasma|NAAA|Concentration in container" unit="µmol/l" persistable="0" formulaId="16065" />
    <Observer id="16084" entityId="vtIbvtWa-kyJU_RS7lqwvw" name="Concentration in container" path="inh_ref_iv_681mg_slow|Organism|LargeIntestine|Mucosa|ColonTransversum|Plasma|BAAT|Concentration in container" unit="µmol/l" persistable="0" formulaId="16085" />
    <Observer id="16104" entityId="ri77s4ZqAkeUe_XZEEwNQw" name="Concentration in container" path="inh_ref_iv_681mg_slow|Organism|LargeIntestine|Mucosa|ColonTransversum|Plasma|GLYAT|Concentration in container" unit="µmol/l" persistable="0" formulaId="16105" />
    <Observer id="16111" entityId="iYvwy7h870mEZPyofyXy-Q" name="Concentration in container" path="inh_ref_iv_681mg_slow|Organism|LargeIntestine|Mucosa|ColonTransversum|Plasma|Acetylisoniazid|Concentration in container" unit="µmol/l" persistable="0" formulaId="16112" />
    <Observer id="16118" entityId="9v_aNtGwZUW1jaoFFsk92A" name="Concentration in container" path="inh_ref_iv_681mg_slow|Organism|LargeIntestine|Mucosa|ColonTransversum|Plasma|isoniazid|Concentration in container" unit="µmol/l" persistable="0" formulaId="16119" />
    <Observer id="16126" entityId="k4H-c4ELuEquHXHAOX95GA" name="Fraction of dose-isoniazid" path="inh_ref_iv_681mg_slow|Organism|LargeIntestine|Mucosa|ColonTransversum|Plasma|isoniazid-NAAA Metabolite|Fraction of dose-isoniazid" persistable="0" formulaId="16127" />
    <Observer id="16174" entityId="aNoe5FBy8kuMFL_2iuH1ig" name="Concentration in container" path="inh_ref_iv_681mg_slow|Organism|LargeIntestine|Mucosa|ColonTransversum|BloodCells|NAT2|Concentration in container" unit="µmol/l" persistable="0" formulaId="16175" />
    <Observer id="16194" entityId="RiXTvMT4RUCq66RqRTDKOw" name="Concentration in container" path="inh_ref_iv_681mg_slow|Organism|LargeIntestine|Mucosa|ColonTransversum|BloodCells|Amidase_liver|Concentration in container" unit="µmol/l" persistable="0" formulaId="16195" />
    <Observer id="16214" entityId="pI3QM2-6rEC8wMR_n2x6RQ" name="Concentration in container" path="inh_ref_iv_681mg_slow|Organism|LargeIntestine|Mucosa|ColonTransversum|BloodCells|Conjugase_liver|Concentration in container" unit="µmol/l" persistable="0" formulaId="16215" />
    <Observer id="16234" entityId="Avpf6HrW8kiXN521RDIQhQ" name="Concentration in container" path="inh_ref_iv_681mg_slow|Organism|LargeIntestine|Mucosa|ColonTransversum|BloodCells|CYP2E1|Concentration in container" unit="µmol/l" persistable="0" formulaId="16235" />
    <Observer id="16254" entityId="zik8UtuLlEyzxe45hg8IHg" name="Concentration in container" path="inh_ref_iv_681mg_slow|Organism|LargeIntestine|Mucosa|ColonTransversum|BloodCells|NAAA|Concentration in container" unit="µmol/l" persistable="0" formulaId="16255" />
    <Observer id="16274" entityId="m3IK5kJxjUSd45eB7K6AZw" name="Concentration in container" path="inh_ref_iv_681mg_slow|Organism|LargeIntestine|Mucosa|ColonTransversum|BloodCells|BAAT|Concentration in container" unit="µmol/l" persistable="0" formulaId="16275" />
    <Observer id="16294" entityId="QmrAiFVQqEqKGU-hUuhr0w" name="Concentration in container" path="inh_ref_iv_681mg_slow|Organism|LargeIntestine|Mucosa|ColonTransversum|BloodCells|GLYAT|Concentration in container" unit="µmol/l" persistable="0" formulaId="16295" />
    <Observer id="16301" entityId="Feq-t2GpCUu3X2HlY9soHQ" name="Concentration in container" path="inh_ref_iv_681mg_slow|Organism|LargeIntestine|Mucosa|ColonTransversum|BloodCells|Acetylisoniazid|Concentration in container" unit="µmol/l" persistable="0" formulaId="16302" />
    <Observer id="16308" entityId="vKci4gPcwEGFF2i1EW3oFA" name="Concentration in container" path="inh_ref_iv_681mg_slow|Organism|LargeIntestine|Mucosa|ColonTransversum|BloodCells|isoniazid|Concentration in container" unit="µmol/l" persistable="0" formulaId="16309" />
    <Observer id="16316" entityId="OyYCjCFJYEeomI2cUk9MNQ" name="Fraction of dose-isoniazid" path="inh_ref_iv_681mg_slow|Organism|LargeIntestine|Mucosa|ColonTransversum|BloodCells|isoniazid-NAAA Metabolite|Fraction of dose-isoniazid" persistable="0" formulaId="16317" />
    <Observer id="16354" entityId="eGMd7Div906jym7bBHTT4g" name="Concentration in container" path="inh_ref_iv_681mg_slow|Organism|LargeIntestine|Mucosa|ColonTransversum|Interstitial|Acetylisoniazid|Concentration in container" unit="µmol/l" persistable="0" formulaId="16355" />
    <Observer id="16362" entityId="f8OAQ50kdkC85yJmNmZdYQ" name="Concentration in container" path="inh_ref_iv_681mg_slow|Organism|LargeIntestine|Mucosa|ColonTransversum|Interstitial|isoniazid|Concentration in container" unit="µmol/l" persistable="0" formulaId="16363" />
    <Observer id="16385" entityId="goTMhyQsokKi0OAui9KeRw" name="Concentration in container" path="inh_ref_iv_681mg_slow|Organism|LargeIntestine|Mucosa|ColonTransversum|Intracellular|NAT2|Concentration in container" unit="µmol/l" persistable="0" formulaId="16386" />
    <Observer id="16403" entityId="glP_v0oOeECcQ9A4-Kd-bA" name="Concentration in container" path="inh_ref_iv_681mg_slow|Organism|LargeIntestine|Mucosa|ColonTransversum|Intracellular|Amidase_liver|Concentration in container" unit="µmol/l" persistable="0" formulaId="16404" />
    <Observer id="16421" entityId="gH7D5q-h2ky7yaXq-QqDXw" name="Concentration in container" path="inh_ref_iv_681mg_slow|Organism|LargeIntestine|Mucosa|ColonTransversum|Intracellular|Conjugase_liver|Concentration in container" unit="µmol/l" persistable="0" formulaId="16422" />
    <Observer id="16439" entityId="DOiYpBf7RUe3Yh90IBL1Lg" name="Concentration in container" path="inh_ref_iv_681mg_slow|Organism|LargeIntestine|Mucosa|ColonTransversum|Intracellular|CYP2E1|Concentration in container" unit="µmol/l" persistable="0" formulaId="16440" />
    <Observer id="16457" entityId="G8WhpmfoeUGZPVYafLDe4w" name="Concentration in container" path="inh_ref_iv_681mg_slow|Organism|LargeIntestine|Mucosa|ColonTransversum|Intracellular|INHA_liver_transporter|Concentration in container" unit="µmol/l" persistable="0" formulaId="16458" />
    <Observer id="16475" entityId="PyUIBsGb7kK_UeuFdinsLQ" name="Concentration in container" path="inh_ref_iv_681mg_slow|Organism|LargeIntestine|Mucosa|ColonTransversum|Intracellular|NAAA|Concentration in container" unit="µmol/l" persistable="0" formulaId="16476" />
    <Observer id="16493" entityId="ftvrZuehI0eWqT-TdDX2nA" name="Concentration in container" path="inh_ref_iv_681mg_slow|Organism|LargeIntestine|Mucosa|ColonTransversum|Intracellular|BAAT|Concentration in container" unit="µmol/l" persistable="0" formulaId="16494" />
    <Observer id="16511" entityId="VZ5XubGGHEys_3GHUi1FWw" name="Concentration in container" path="inh_ref_iv_681mg_slow|Organism|LargeIntestine|Mucosa|ColonTransversum|Intracellular|SLC16A10|Concentration in container" unit="µmol/l" persistable="0" formulaId="16512" />
    <Observer id="16529" entityId="DiFwcQOQvECRERNe2DKGhw" name="Concentration in container" path="inh_ref_iv_681mg_slow|Organism|LargeIntestine|Mucosa|ColonTransversum|Intracellular|GLYAT|Concentration in container" unit="µmol/l" persistable="0" formulaId="16530" />
    <Observer id="16547" entityId="bQrLoxnxbUyqOpb6DgaElg" name="Concentration in container" path="inh_ref_iv_681mg_slow|Organism|LargeIntestine|Mucosa|ColonTransversum|Intracellular|SLC22A6|Concentration in container" unit="µmol/l" persistable="0" formulaId="16548" />
    <Observer id="16565" entityId="futb_uaZrkO8M7CT02gakA" name="Concentration in container" path="inh_ref_iv_681mg_slow|Organism|LargeIntestine|Mucosa|ColonTransversum|Intracellular|SLC16A10.apical.efflux|Concentration in container" unit="µmol/l" persistable="0" formulaId="16566" />
    <Observer id="16583" entityId="jqZmnx73MEq8LRkeHMP3vA" name="Concentration in container" path="inh_ref_iv_681mg_slow|Organism|LargeIntestine|Mucosa|ColonTransversum|Intracellular|SLC16A10.influx|Concentration in container" unit="µmol/l" persistable="0" formulaId="16584" />
    <Observer id="16591" entityId="LBkr7HjICUuF3grq4fBYZg" name="Concentration in container" path="inh_ref_iv_681mg_slow|Organism|LargeIntestine|Mucosa|ColonTransversum|Intracellular|Acetylisoniazid|Concentration in container" unit="µmol/l" persistable="0" formulaId="16592" />
    <Observer id="16599" entityId="f67Jd9pXpki2Y4pQfNWXCg" name="Concentration in container" path="inh_ref_iv_681mg_slow|Organism|LargeIntestine|Mucosa|ColonTransversum|Intracellular|isoniazid|Concentration in container" unit="µmol/l" persistable="0" formulaId="16600" />
    <Observer id="16607" entityId="noSnNrLj6UyLUqQTUtgKgw" name="Fraction of dose-isoniazid" path="inh_ref_iv_681mg_slow|Organism|LargeIntestine|Mucosa|ColonTransversum|Intracellular|isoniazid-NAAA Metabolite|Fraction of dose-isoniazid" persistable="0" formulaId="16608" />
    <Observer id="16695" entityId="s0GSyOi-tkSPNFELsr-K9w" name="Concentration in container" path="inh_ref_iv_681mg_slow|Organism|LargeIntestine|Mucosa|ColonDescendens|Plasma|NAT2|Concentration in container" unit="µmol/l" persistable="0" formulaId="16696" />
    <Observer id="16715" entityId="Y4zKpSSRfkGTCDSj5EKg6A" name="Concentration in container" path="inh_ref_iv_681mg_slow|Organism|LargeIntestine|Mucosa|ColonDescendens|Plasma|Amidase_liver|Concentration in container" unit="µmol/l" persistable="0" formulaId="16716" />
    <Observer id="16735" entityId="nOJCxc54RkyPPGWeM_DYEQ" name="Concentration in container" path="inh_ref_iv_681mg_slow|Organism|LargeIntestine|Mucosa|ColonDescendens|Plasma|Conjugase_liver|Concentration in container" unit="µmol/l" persistable="0" formulaId="16736" />
    <Observer id="16755" entityId="O_rgPOJUDkKo7PYWPpeGpw" name="Concentration in container" path="inh_ref_iv_681mg_slow|Organism|LargeIntestine|Mucosa|ColonDescendens|Plasma|CYP2E1|Concentration in container" unit="µmol/l" persistable="0" formulaId="16756" />
    <Observer id="16775" entityId="eH5CaP_GeUCWxap8GE82Jw" name="Concentration in container" path="inh_ref_iv_681mg_slow|Organism|LargeIntestine|Mucosa|ColonDescendens|Plasma|NAAA|Concentration in container" unit="µmol/l" persistable="0" formulaId="16776" />
    <Observer id="16795" entityId="Ho4V1jpkzUilbwUy6DYeVg" name="Concentration in container" path="inh_ref_iv_681mg_slow|Organism|LargeIntestine|Mucosa|ColonDescendens|Plasma|BAAT|Concentration in container" unit="µmol/l" persistable="0" formulaId="16796" />
    <Observer id="16815" entityId="v5x4tTpN2UuJOZeikTLzTA" name="Concentration in container" path="inh_ref_iv_681mg_slow|Organism|LargeIntestine|Mucosa|ColonDescendens|Plasma|GLYAT|Concentration in container" unit="µmol/l" persistable="0" formulaId="16816" />
    <Observer id="16822" entityId="Y0MqxoZdnkSykppakkHBsQ" name="Concentration in container" path="inh_ref_iv_681mg_slow|Organism|LargeIntestine|Mucosa|ColonDescendens|Plasma|Acetylisoniazid|Concentration in container" unit="µmol/l" persistable="0" formulaId="16823" />
    <Observer id="16829" entityId="ouC0uriHcEaxKLYqKnX9Fw" name="Concentration in container" path="inh_ref_iv_681mg_slow|Organism|LargeIntestine|Mucosa|ColonDescendens|Plasma|isoniazid|Concentration in container" unit="µmol/l" persistable="0" formulaId="16830" />
    <Observer id="16837" entityId="Rta3O3AN30Wg_w4T2SvIcw" name="Fraction of dose-isoniazid" path="inh_ref_iv_681mg_slow|Organism|LargeIntestine|Mucosa|ColonDescendens|Plasma|isoniazid-NAAA Metabolite|Fraction of dose-isoniazid" persistable="0" formulaId="16838" />
    <Observer id="16885" entityId="5VeTSbYC2EmiftqP01kzfA" name="Concentration in container" path="inh_ref_iv_681mg_slow|Organism|LargeIntestine|Mucosa|ColonDescendens|BloodCells|NAT2|Concentration in container" unit="µmol/l" persistable="0" formulaId="16886" />
    <Observer id="16905" entityId="nEZFaDhxVkeDjA01-w1YUg" name="Concentration in container" path="inh_ref_iv_681mg_slow|Organism|LargeIntestine|Mucosa|ColonDescendens|BloodCells|Amidase_liver|Concentration in container" unit="µmol/l" persistable="0" formulaId="16906" />
    <Observer id="16925" entityId="mphtO_IfokSAeVVs7l3xng" name="Concentration in container" path="inh_ref_iv_681mg_slow|Organism|LargeIntestine|Mucosa|ColonDescendens|BloodCells|Conjugase_liver|Concentration in container" unit="µmol/l" persistable="0" formulaId="16926" />
    <Observer id="16945" entityId="qjlIdvc-602Fjqa2tJXn-A" name="Concentration in container" path="inh_ref_iv_681mg_slow|Organism|LargeIntestine|Mucosa|ColonDescendens|BloodCells|CYP2E1|Concentration in container" unit="µmol/l" persistable="0" formulaId="16946" />
    <Observer id="16965" entityId="1C0BEUY2-Ui0zFkE0pWjqg" name="Concentration in container" path="inh_ref_iv_681mg_slow|Organism|LargeIntestine|Mucosa|ColonDescendens|BloodCells|NAAA|Concentration in container" unit="µmol/l" persistable="0" formulaId="16966" />
    <Observer id="16985" entityId="wConU7L-kEe8wFTsU_-Jsw" name="Concentration in container" path="inh_ref_iv_681mg_slow|Organism|LargeIntestine|Mucosa|ColonDescendens|BloodCells|BAAT|Concentration in container" unit="µmol/l" persistable="0" formulaId="16986" />
    <Observer id="17005" entityId="cZmeCHZOPEmerMsFxLmaVg" name="Concentration in container" path="inh_ref_iv_681mg_slow|Organism|LargeIntestine|Mucosa|ColonDescendens|BloodCells|GLYAT|Concentration in container" unit="µmol/l" persistable="0" formulaId="17006" />
    <Observer id="17012" entityId="lhRRCdGJpEOJNk_mivcBiQ" name="Concentration in container" path="inh_ref_iv_681mg_slow|Organism|LargeIntestine|Mucosa|ColonDescendens|BloodCells|Acetylisoniazid|Concentration in container" unit="µmol/l" persistable="0" formulaId="17013" />
    <Observer id="17019" entityId="BBsDGWYF0kyfX3Cj4SMkiA" name="Concentration in container" path="inh_ref_iv_681mg_slow|Organism|LargeIntestine|Mucosa|ColonDescendens|BloodCells|isoniazid|Concentration in container" unit="µmol/l" persistable="0" formulaId="17020" />
    <Observer id="17027" entityId="9N5YYKYjGkSkHhE6KEH5jg" name="Fraction of dose-isoniazid" path="inh_ref_iv_681mg_slow|Organism|LargeIntestine|Mucosa|ColonDescendens|BloodCells|isoniazid-NAAA Metabolite|Fraction of dose-isoniazid" persistable="0" formulaId="17028" />
    <Observer id="17065" entityId="a6QXmH04ukW4NAb4NK0p-g" name="Concentration in container" path="inh_ref_iv_681mg_slow|Organism|LargeIntestine|Mucosa|ColonDescendens|Interstitial|Acetylisoniazid|Concentration in container" unit="µmol/l" persistable="0" formulaId="17066" />
    <Observer id="17073" entityId="uWQwlahw_UmVlqjqf_9B3A" name="Concentration in container" path="inh_ref_iv_681mg_slow|Organism|LargeIntestine|Mucosa|ColonDescendens|Interstitial|isoniazid|Concentration in container" unit="µmol/l" persistable="0" formulaId="17074" />
    <Observer id="17096" entityId="MZGp5GHWakuFcKI0A-erVA" name="Concentration in container" path="inh_ref_iv_681mg_slow|Organism|LargeIntestine|Mucosa|ColonDescendens|Intracellular|NAT2|Concentration in container" unit="µmol/l" persistable="0" formulaId="17097" />
    <Observer id="17114" entityId="PWSa1W4ZHk2Hcnb43F2y4A" name="Concentration in container" path="inh_ref_iv_681mg_slow|Organism|LargeIntestine|Mucosa|ColonDescendens|Intracellular|Amidase_liver|Concentration in container" unit="µmol/l" persistable="0" formulaId="17115" />
    <Observer id="17132" entityId="dePgADdqFkOeKs4i8WuHDQ" name="Concentration in container" path="inh_ref_iv_681mg_slow|Organism|LargeIntestine|Mucosa|ColonDescendens|Intracellular|Conjugase_liver|Concentration in container" unit="µmol/l" persistable="0" formulaId="17133" />
    <Observer id="17150" entityId="nt5uW3_GsEqnch7cXsGqiQ" name="Concentration in container" path="inh_ref_iv_681mg_slow|Organism|LargeIntestine|Mucosa|ColonDescendens|Intracellular|CYP2E1|Concentration in container" unit="µmol/l" persistable="0" formulaId="17151" />
    <Observer id="17168" entityId="DIzkAViM6kinXEhjUQSSCA" name="Concentration in container" path="inh_ref_iv_681mg_slow|Organism|LargeIntestine|Mucosa|ColonDescendens|Intracellular|INHA_liver_transporter|Concentration in container" unit="µmol/l" persistable="0" formulaId="17169" />
    <Observer id="17186" entityId="jF8xyVJC60eISM1UCuWehQ" name="Concentration in container" path="inh_ref_iv_681mg_slow|Organism|LargeIntestine|Mucosa|ColonDescendens|Intracellular|NAAA|Concentration in container" unit="µmol/l" persistable="0" formulaId="17187" />
    <Observer id="17204" entityId="xjFbb-cUakCdGVf9op_q7A" name="Concentration in container" path="inh_ref_iv_681mg_slow|Organism|LargeIntestine|Mucosa|ColonDescendens|Intracellular|BAAT|Concentration in container" unit="µmol/l" persistable="0" formulaId="17205" />
    <Observer id="17222" entityId="bQNZcBOH70ugOVk--d8_Jg" name="Concentration in container" path="inh_ref_iv_681mg_slow|Organism|LargeIntestine|Mucosa|ColonDescendens|Intracellular|SLC16A10|Concentration in container" unit="µmol/l" persistable="0" formulaId="17223" />
    <Observer id="17240" entityId="Wt-rv_VGfEGAg6yyTS5oUw" name="Concentration in container" path="inh_ref_iv_681mg_slow|Organism|LargeIntestine|Mucosa|ColonDescendens|Intracellular|GLYAT|Concentration in container" unit="µmol/l" persistable="0" formulaId="17241" />
    <Observer id="17258" entityId="h9WoNqbVV0S6C_znfizMKg" name="Concentration in container" path="inh_ref_iv_681mg_slow|Organism|LargeIntestine|Mucosa|ColonDescendens|Intracellular|SLC22A6|Concentration in container" unit="µmol/l" persistable="0" formulaId="17259" />
    <Observer id="17276" entityId="PvMEjMbl-kSLTLGvLe7OUg" name="Concentration in container" path="inh_ref_iv_681mg_slow|Organism|LargeIntestine|Mucosa|ColonDescendens|Intracellular|SLC16A10.apical.efflux|Concentration in container" unit="µmol/l" persistable="0" formulaId="17277" />
    <Observer id="17294" entityId="3vvfLdeP70mgm5UByrzxKw" name="Concentration in container" path="inh_ref_iv_681mg_slow|Organism|LargeIntestine|Mucosa|ColonDescendens|Intracellular|SLC16A10.influx|Concentration in container" unit="µmol/l" persistable="0" formulaId="17295" />
    <Observer id="17302" entityId="fdRKcCyoqkyrMwIbGru4KA" name="Concentration in container" path="inh_ref_iv_681mg_slow|Organism|LargeIntestine|Mucosa|ColonDescendens|Intracellular|Acetylisoniazid|Concentration in container" unit="µmol/l" persistable="0" formulaId="17303" />
    <Observer id="17310" entityId="x3fnQELjukWKrWXBqt7_Uw" name="Concentration in container" path="inh_ref_iv_681mg_slow|Organism|LargeIntestine|Mucosa|ColonDescendens|Intracellular|isoniazid|Concentration in container" unit="µmol/l" persistable="0" formulaId="17311" />
    <Observer id="17318" entityId="Ms1VHGi0B02NNmryt96ngQ" name="Fraction of dose-isoniazid" path="inh_ref_iv_681mg_slow|Organism|LargeIntestine|Mucosa|ColonDescendens|Intracellular|isoniazid-NAAA Metabolite|Fraction of dose-isoniazid" persistable="0" formulaId="17319" />
    <Observer id="17406" entityId="y2jltztgskezT4yFXCg_qg" name="Concentration in container" path="inh_ref_iv_681mg_slow|Organism|LargeIntestine|Mucosa|ColonSigmoid|Plasma|NAT2|Concentration in container" unit="µmol/l" persistable="0" formulaId="17407" />
    <Observer id="17426" entityId="p7yIKxjwl0mdtKbdujtxXw" name="Concentration in container" path="inh_ref_iv_681mg_slow|Organism|LargeIntestine|Mucosa|ColonSigmoid|Plasma|Amidase_liver|Concentration in container" unit="µmol/l" persistable="0" formulaId="17427" />
    <Observer id="17446" entityId="EREzmFv8Y0uLsw6posdzRA" name="Concentration in container" path="inh_ref_iv_681mg_slow|Organism|LargeIntestine|Mucosa|ColonSigmoid|Plasma|Conjugase_liver|Concentration in container" unit="µmol/l" persistable="0" formulaId="17447" />
    <Observer id="17466" entityId="t1RL9zEmM0yDgs5LBGP7JQ" name="Concentration in container" path="inh_ref_iv_681mg_slow|Organism|LargeIntestine|Mucosa|ColonSigmoid|Plasma|CYP2E1|Concentration in container" unit="µmol/l" persistable="0" formulaId="17467" />
    <Observer id="17486" entityId="DQ-yzaikzU2qjteLrMqY0w" name="Concentration in container" path="inh_ref_iv_681mg_slow|Organism|LargeIntestine|Mucosa|ColonSigmoid|Plasma|NAAA|Concentration in container" unit="µmol/l" persistable="0" formulaId="17487" />
    <Observer id="17506" entityId="NCFADTkCmEuKLxaGuA-imQ" name="Concentration in container" path="inh_ref_iv_681mg_slow|Organism|LargeIntestine|Mucosa|ColonSigmoid|Plasma|BAAT|Concentration in container" unit="µmol/l" persistable="0" formulaId="17507" />
    <Observer id="17526" entityId="9XzatHH-_Ey8ox71oTt7fw" name="Concentration in container" path="inh_ref_iv_681mg_slow|Organism|LargeIntestine|Mucosa|ColonSigmoid|Plasma|GLYAT|Concentration in container" unit="µmol/l" persistable="0" formulaId="17527" />
    <Observer id="17533" entityId="sBChP9ImNUW0aQqW5oor4w" name="Concentration in container" path="inh_ref_iv_681mg_slow|Organism|LargeIntestine|Mucosa|ColonSigmoid|Plasma|Acetylisoniazid|Concentration in container" unit="µmol/l" persistable="0" formulaId="17534" />
    <Observer id="17540" entityId="8kJXCW2RR0exPopdtolI9Q" name="Concentration in container" path="inh_ref_iv_681mg_slow|Organism|LargeIntestine|Mucosa|ColonSigmoid|Plasma|isoniazid|Concentration in container" unit="µmol/l" persistable="0" formulaId="17541" />
    <Observer id="17548" entityId="6oryt_vYBEiKmfV0R5s__A" name="Fraction of dose-isoniazid" path="inh_ref_iv_681mg_slow|Organism|LargeIntestine|Mucosa|ColonSigmoid|Plasma|isoniazid-NAAA Metabolite|Fraction of dose-isoniazid" persistable="0" formulaId="17549" />
    <Observer id="17596" entityId="O96kOkhxmUu0hE9YmhvrMw" name="Concentration in container" path="inh_ref_iv_681mg_slow|Organism|LargeIntestine|Mucosa|ColonSigmoid|BloodCells|NAT2|Concentration in container" unit="µmol/l" persistable="0" formulaId="17597" />
    <Observer id="17616" entityId="oKh1IPVmjUawEKDrkCT23g" name="Concentration in container" path="inh_ref_iv_681mg_slow|Organism|LargeIntestine|Mucosa|ColonSigmoid|BloodCells|Amidase_liver|Concentration in container" unit="µmol/l" persistable="0" formulaId="17617" />
    <Observer id="17636" entityId="syT8rJBiv06xsIpEQ5g_RA" name="Concentration in container" path="inh_ref_iv_681mg_slow|Organism|LargeIntestine|Mucosa|ColonSigmoid|BloodCells|Conjugase_liver|Concentration in container" unit="µmol/l" persistable="0" formulaId="17637" />
    <Observer id="17656" entityId="lCVnVX7Q2E6QO089x4LeWQ" name="Concentration in container" path="inh_ref_iv_681mg_slow|Organism|LargeIntestine|Mucosa|ColonSigmoid|BloodCells|CYP2E1|Concentration in container" unit="µmol/l" persistable="0" formulaId="17657" />
    <Observer id="17676" entityId="Cfu01Dfujk63dBvtaYrqQQ" name="Concentration in container" path="inh_ref_iv_681mg_slow|Organism|LargeIntestine|Mucosa|ColonSigmoid|BloodCells|NAAA|Concentration in container" unit="µmol/l" persistable="0" formulaId="17677" />
    <Observer id="17696" entityId="AzJkWzI3ZEGsQB-_KfcjrQ" name="Concentration in container" path="inh_ref_iv_681mg_slow|Organism|LargeIntestine|Mucosa|ColonSigmoid|BloodCells|BAAT|Concentration in container" unit="µmol/l" persistable="0" formulaId="17697" />
    <Observer id="17716" entityId="8Q7e2XNZXk20dNh_zUq8eg" name="Concentration in container" path="inh_ref_iv_681mg_slow|Organism|LargeIntestine|Mucosa|ColonSigmoid|BloodCells|GLYAT|Concentration in container" unit="µmol/l" persistable="0" formulaId="17717" />
    <Observer id="17723" entityId="3x68fAmME0iDEdez1D1yIw" name="Concentration in container" path="inh_ref_iv_681mg_slow|Organism|LargeIntestine|Mucosa|ColonSigmoid|BloodCells|Acetylisoniazid|Concentration in container" unit="µmol/l" persistable="0" formulaId="17724" />
    <Observer id="17730" entityId="QdM0pOX78U2YGKvvFvLlYg" name="Concentration in container" path="inh_ref_iv_681mg_slow|Organism|LargeIntestine|Mucosa|ColonSigmoid|BloodCells|isoniazid|Concentration in container" unit="µmol/l" persistable="0" formulaId="17731" />
    <Observer id="17738" entityId="smB01nhLpEOusBvYKxMRHA" name="Fraction of dose-isoniazid" path="inh_ref_iv_681mg_slow|Organism|LargeIntestine|Mucosa|ColonSigmoid|BloodCells|isoniazid-NAAA Metabolite|Fraction of dose-isoniazid" persistable="0" formulaId="17739" />
    <Observer id="17776" entityId="imSBNtLs_E6o9LbhKQDHaA" name="Concentration in container" path="inh_ref_iv_681mg_slow|Organism|LargeIntestine|Mucosa|ColonSigmoid|Interstitial|Acetylisoniazid|Concentration in container" unit="µmol/l" persistable="0" formulaId="17777" />
    <Observer id="17784" entityId="aCyOHyOoc0GepQiAxYvRAw" name="Concentration in container" path="inh_ref_iv_681mg_slow|Organism|LargeIntestine|Mucosa|ColonSigmoid|Interstitial|isoniazid|Concentration in container" unit="µmol/l" persistable="0" formulaId="17785" />
    <Observer id="17807" entityId="Jn-f2XOBWkqgj_eKtnPJ_A" name="Concentration in container" path="inh_ref_iv_681mg_slow|Organism|LargeIntestine|Mucosa|ColonSigmoid|Intracellular|NAT2|Concentration in container" unit="µmol/l" persistable="0" formulaId="17808" />
    <Observer id="17825" entityId="tnL-KcRmskCFksCslIFdqA" name="Concentration in container" path="inh_ref_iv_681mg_slow|Organism|LargeIntestine|Mucosa|ColonSigmoid|Intracellular|Amidase_liver|Concentration in container" unit="µmol/l" persistable="0" formulaId="17826" />
    <Observer id="17843" entityId="meOcyIBiDUKVvFx1rJIsQA" name="Concentration in container" path="inh_ref_iv_681mg_slow|Organism|LargeIntestine|Mucosa|ColonSigmoid|Intracellular|Conjugase_liver|Concentration in container" unit="µmol/l" persistable="0" formulaId="17844" />
    <Observer id="17861" entityId="fjrLoMPwG0CQavVOFFwx_w" name="Concentration in container" path="inh_ref_iv_681mg_slow|Organism|LargeIntestine|Mucosa|ColonSigmoid|Intracellular|CYP2E1|Concentration in container" unit="µmol/l" persistable="0" formulaId="17862" />
    <Observer id="17879" entityId="A0KGmfKONECA_Q_-koMoBQ" name="Concentration in container" path="inh_ref_iv_681mg_slow|Organism|LargeIntestine|Mucosa|ColonSigmoid|Intracellular|INHA_liver_transporter|Concentration in container" unit="µmol/l" persistable="0" formulaId="17880" />
    <Observer id="17897" entityId="WQwL3w7yrUW3yA41LnJ9ew" name="Concentration in container" path="inh_ref_iv_681mg_slow|Organism|LargeIntestine|Mucosa|ColonSigmoid|Intracellular|NAAA|Concentration in container" unit="µmol/l" persistable="0" formulaId="17898" />
    <Observer id="17915" entityId="jwxH6fl4jU-_uOIIxGhh8g" name="Concentration in container" path="inh_ref_iv_681mg_slow|Organism|LargeIntestine|Mucosa|ColonSigmoid|Intracellular|BAAT|Concentration in container" unit="µmol/l" persistable="0" formulaId="17916" />
    <Observer id="17933" entityId="Un8lkUFcaU6H7E51TwFgxw" name="Concentration in container" path="inh_ref_iv_681mg_slow|Organism|LargeIntestine|Mucosa|ColonSigmoid|Intracellular|SLC16A10|Concentration in container" unit="µmol/l" persistable="0" formulaId="17934" />
    <Observer id="17951" entityId="H3uQjqf9mEyJD6o5_-loIQ" name="Concentration in container" path="inh_ref_iv_681mg_slow|Organism|LargeIntestine|Mucosa|ColonSigmoid|Intracellular|GLYAT|Concentration in container" unit="µmol/l" persistable="0" formulaId="17952" />
    <Observer id="17969" entityId="woxviUXnX0Ga5o-co_ixjA" name="Concentration in container" path="inh_ref_iv_681mg_slow|Organism|LargeIntestine|Mucosa|ColonSigmoid|Intracellular|SLC22A6|Concentration in container" unit="µmol/l" persistable="0" formulaId="17970" />
    <Observer id="17987" entityId="dvCQOmXrdEedY_2fmFBRUA" name="Concentration in container" path="inh_ref_iv_681mg_slow|Organism|LargeIntestine|Mucosa|ColonSigmoid|Intracellular|SLC16A10.apical.efflux|Concentration in container" unit="µmol/l" persistable="0" formulaId="17988" />
    <Observer id="18005" entityId="fECOAlqMjE2r5Kr9m4thXA" name="Concentration in container" path="inh_ref_iv_681mg_slow|Organism|LargeIntestine|Mucosa|ColonSigmoid|Intracellular|SLC16A10.influx|Concentration in container" unit="µmol/l" persistable="0" formulaId="18006" />
    <Observer id="18013" entityId="HxxFxDhh50apEwWLbAl_FA" name="Concentration in container" path="inh_ref_iv_681mg_slow|Organism|LargeIntestine|Mucosa|ColonSigmoid|Intracellular|Acetylisoniazid|Concentration in container" unit="µmol/l" persistable="0" formulaId="18014" />
    <Observer id="18021" entityId="giQygC5jGEmzgxBpvuDI1w" name="Concentration in container" path="inh_ref_iv_681mg_slow|Organism|LargeIntestine|Mucosa|ColonSigmoid|Intracellular|isoniazid|Concentration in container" unit="µmol/l" persistable="0" formulaId="18022" />
    <Observer id="18029" entityId="paZy7Mw1z0Wkv3iL4AD3Tg" name="Fraction of dose-isoniazid" path="inh_ref_iv_681mg_slow|Organism|LargeIntestine|Mucosa|ColonSigmoid|Intracellular|isoniazid-NAAA Metabolite|Fraction of dose-isoniazid" persistable="0" formulaId="18030" />
    <Observer id="18117" entityId="aMIfqNqVfk6UF9Emh687mQ" name="Concentration in container" path="inh_ref_iv_681mg_slow|Organism|LargeIntestine|Mucosa|Rectum|Plasma|NAT2|Concentration in container" unit="µmol/l" persistable="0" formulaId="18118" />
    <Observer id="18137" entityId="k9wdeEBnJkmWTBiuEziVAA" name="Concentration in container" path="inh_ref_iv_681mg_slow|Organism|LargeIntestine|Mucosa|Rectum|Plasma|Amidase_liver|Concentration in container" unit="µmol/l" persistable="0" formulaId="18138" />
    <Observer id="18157" entityId="1NVUfpFlp0as2H4p66h2aQ" name="Concentration in container" path="inh_ref_iv_681mg_slow|Organism|LargeIntestine|Mucosa|Rectum|Plasma|Conjugase_liver|Concentration in container" unit="µmol/l" persistable="0" formulaId="18158" />
    <Observer id="18177" entityId="y602o0rmeEW7wYWiXEaSIA" name="Concentration in container" path="inh_ref_iv_681mg_slow|Organism|LargeIntestine|Mucosa|Rectum|Plasma|CYP2E1|Concentration in container" unit="µmol/l" persistable="0" formulaId="18178" />
    <Observer id="18197" entityId="5qWeoKYk_UmOtkHZJnde9w" name="Concentration in container" path="inh_ref_iv_681mg_slow|Organism|LargeIntestine|Mucosa|Rectum|Plasma|NAAA|Concentration in container" unit="µmol/l" persistable="0" formulaId="18198" />
    <Observer id="18217" entityId="OlzPZ_zS6ky_YGgAoFNXTQ" name="Concentration in container" path="inh_ref_iv_681mg_slow|Organism|LargeIntestine|Mucosa|Rectum|Plasma|BAAT|Concentration in container" unit="µmol/l" persistable="0" formulaId="18218" />
    <Observer id="18237" entityId="FuBvTVvXLE2IVskI1fwL3g" name="Concentration in container" path="inh_ref_iv_681mg_slow|Organism|LargeIntestine|Mucosa|Rectum|Plasma|GLYAT|Concentration in container" unit="µmol/l" persistable="0" formulaId="18238" />
    <Observer id="18244" entityId="aRtgRSXB4UuKoWOTFj3IhQ" name="Concentration in container" path="inh_ref_iv_681mg_slow|Organism|LargeIntestine|Mucosa|Rectum|Plasma|Acetylisoniazid|Concentration in container" unit="µmol/l" persistable="0" formulaId="18245" />
    <Observer id="18251" entityId="yLfJB0i6BEmBu1jGk_vo6A" name="Concentration in container" path="inh_ref_iv_681mg_slow|Organism|LargeIntestine|Mucosa|Rectum|Plasma|isoniazid|Concentration in container" unit="µmol/l" persistable="0" formulaId="18252" />
    <Observer id="18259" entityId="2rFZAqHrYUWmOcORWamVMQ" name="Fraction of dose-isoniazid" path="inh_ref_iv_681mg_slow|Organism|LargeIntestine|Mucosa|Rectum|Plasma|isoniazid-NAAA Metabolite|Fraction of dose-isoniazid" persistable="0" formulaId="18260" />
    <Observer id="18307" entityId="AD4eZUHXNkGbTXGrDnBAOw" name="Concentration in container" path="inh_ref_iv_681mg_slow|Organism|LargeIntestine|Mucosa|Rectum|BloodCells|NAT2|Concentration in container" unit="µmol/l" persistable="0" formulaId="18308" />
    <Observer id="18327" entityId="Op_2PZRkK0KNkb2tcmqARQ" name="Concentration in container" path="inh_ref_iv_681mg_slow|Organism|LargeIntestine|Mucosa|Rectum|BloodCells|Amidase_liver|Concentration in container" unit="µmol/l" persistable="0" formulaId="18328" />
    <Observer id="18347" entityId="LjOQjejm8UWPCsZyAfnz2g" name="Concentration in container" path="inh_ref_iv_681mg_slow|Organism|LargeIntestine|Mucosa|Rectum|BloodCells|Conjugase_liver|Concentration in container" unit="µmol/l" persistable="0" formulaId="18348" />
    <Observer id="18367" entityId="dK_0fFD350m-jrn_AgNw7w" name="Concentration in container" path="inh_ref_iv_681mg_slow|Organism|LargeIntestine|Mucosa|Rectum|BloodCells|CYP2E1|Concentration in container" unit="µmol/l" persistable="0" formulaId="18368" />
    <Observer id="18387" entityId="3LI-lSmKCESdvBDsMXeaqw" name="Concentration in container" path="inh_ref_iv_681mg_slow|Organism|LargeIntestine|Mucosa|Rectum|BloodCells|NAAA|Concentration in container" unit="µmol/l" persistable="0" formulaId="18388" />
    <Observer id="18407" entityId="csflA6hUQU-llYlNBMcPgQ" name="Concentration in container" path="inh_ref_iv_681mg_slow|Organism|LargeIntestine|Mucosa|Rectum|BloodCells|BAAT|Concentration in container" unit="µmol/l" persistable="0" formulaId="18408" />
    <Observer id="18427" entityId="uW_kN3jdzEukcGww77-UGw" name="Concentration in container" path="inh_ref_iv_681mg_slow|Organism|LargeIntestine|Mucosa|Rectum|BloodCells|GLYAT|Concentration in container" unit="µmol/l" persistable="0" formulaId="18428" />
    <Observer id="18434" entityId="Wt-8Wp3QXUGRQA3Lib-Zag" name="Concentration in container" path="inh_ref_iv_681mg_slow|Organism|LargeIntestine|Mucosa|Rectum|BloodCells|Acetylisoniazid|Concentration in container" unit="µmol/l" persistable="0" formulaId="18435" />
    <Observer id="18441" entityId="X-uL1ahFLU--sUhJQU5JTA" name="Concentration in container" path="inh_ref_iv_681mg_slow|Organism|LargeIntestine|Mucosa|Rectum|BloodCells|isoniazid|Concentration in container" unit="µmol/l" persistable="0" formulaId="18442" />
    <Observer id="18449" entityId="rSE8GCca1UKKM1Y7lY748w" name="Fraction of dose-isoniazid" path="inh_ref_iv_681mg_slow|Organism|LargeIntestine|Mucosa|Rectum|BloodCells|isoniazid-NAAA Metabolite|Fraction of dose-isoniazid" persistable="0" formulaId="18450" />
    <Observer id="18487" entityId="Kd-o7Pgpc0yLFSusGBbfZg" name="Concentration in container" path="inh_ref_iv_681mg_slow|Organism|LargeIntestine|Mucosa|Rectum|Interstitial|Acetylisoniazid|Concentration in container" unit="µmol/l" persistable="0" formulaId="18488" />
    <Observer id="18495" entityId="_57PhUerY0GfoYo0ClB1rA" name="Concentration in container" path="inh_ref_iv_681mg_slow|Organism|LargeIntestine|Mucosa|Rectum|Interstitial|isoniazid|Concentration in container" unit="µmol/l" persistable="0" formulaId="18496" />
    <Observer id="18518" entityId="JaC9Aj5PkkyPwKrJR2l2Gg" name="Concentration in container" path="inh_ref_iv_681mg_slow|Organism|LargeIntestine|Mucosa|Rectum|Intracellular|NAT2|Concentration in container" unit="µmol/l" persistable="0" formulaId="18519" />
    <Observer id="18536" entityId="-PVhGP61zE2ofRZLQmzdRQ" name="Concentration in container" path="inh_ref_iv_681mg_slow|Organism|LargeIntestine|Mucosa|Rectum|Intracellular|Amidase_liver|Concentration in container" unit="µmol/l" persistable="0" formulaId="18537" />
    <Observer id="18554" entityId="bKNvGZ0Ejky3cMjziOvKFQ" name="Concentration in container" path="inh_ref_iv_681mg_slow|Organism|LargeIntestine|Mucosa|Rectum|Intracellular|Conjugase_liver|Concentration in container" unit="µmol/l" persistable="0" formulaId="18555" />
    <Observer id="18572" entityId="NqwOUn1uhEylLR0HTluoGQ" name="Concentration in container" path="inh_ref_iv_681mg_slow|Organism|LargeIntestine|Mucosa|Rectum|Intracellular|CYP2E1|Concentration in container" unit="µmol/l" persistable="0" formulaId="18573" />
    <Observer id="18590" entityId="rgFZ-d1MOEueqTsCIm3QtA" name="Concentration in container" path="inh_ref_iv_681mg_slow|Organism|LargeIntestine|Mucosa|Rectum|Intracellular|INHA_liver_transporter|Concentration in container" unit="µmol/l" persistable="0" formulaId="18591" />
    <Observer id="18608" entityId="c0Ix8S4FQE-eH2uptdFHng" name="Concentration in container" path="inh_ref_iv_681mg_slow|Organism|LargeIntestine|Mucosa|Rectum|Intracellular|NAAA|Concentration in container" unit="µmol/l" persistable="0" formulaId="18609" />
    <Observer id="18626" entityId="rBvmP0liEk2eDsDGY9gw5g" name="Concentration in container" path="inh_ref_iv_681mg_slow|Organism|LargeIntestine|Mucosa|Rectum|Intracellular|BAAT|Concentration in container" unit="µmol/l" persistable="0" formulaId="18627" />
    <Observer id="18644" entityId="2unVBv_5OUmZSZI2ZMItCQ" name="Concentration in container" path="inh_ref_iv_681mg_slow|Organism|LargeIntestine|Mucosa|Rectum|Intracellular|SLC16A10|Concentration in container" unit="µmol/l" persistable="0" formulaId="18645" />
    <Observer id="18662" entityId="Oq9-vDG51029aywYF1YSgA" name="Concentration in container" path="inh_ref_iv_681mg_slow|Organism|LargeIntestine|Mucosa|Rectum|Intracellular|GLYAT|Concentration in container" unit="µmol/l" persistable="0" formulaId="18663" />
    <Observer id="18680" entityId="aLHYAAEk0kWM96FvHfUleQ" name="Concentration in container" path="inh_ref_iv_681mg_slow|Organism|LargeIntestine|Mucosa|Rectum|Intracellular|SLC22A6|Concentration in container" unit="µmol/l" persistable="0" formulaId="18681" />
    <Observer id="18698" entityId="7Kad76sEz0KvrPW-8kWlXQ" name="Concentration in container" path="inh_ref_iv_681mg_slow|Organism|LargeIntestine|Mucosa|Rectum|Intracellular|SLC16A10.apical.efflux|Concentration in container" unit="µmol/l" persistable="0" formulaId="18699" />
    <Observer id="18716" entityId="IfGopHBbT0meZbHy9yZXlg" name="Concentration in container" path="inh_ref_iv_681mg_slow|Organism|LargeIntestine|Mucosa|Rectum|Intracellular|SLC16A10.influx|Concentration in container" unit="µmol/l" persistable="0" formulaId="18717" />
    <Observer id="18724" entityId="iUVshntIYku1pV8tpF-arA" name="Concentration in container" path="inh_ref_iv_681mg_slow|Organism|LargeIntestine|Mucosa|Rectum|Intracellular|Acetylisoniazid|Concentration in container" unit="µmol/l" persistable="0" formulaId="18725" />
    <Observer id="18732" entityId="lqJG-KTM-E6bbEijZGcmYQ" name="Concentration in container" path="inh_ref_iv_681mg_slow|Organism|LargeIntestine|Mucosa|Rectum|Intracellular|isoniazid|Concentration in container" unit="µmol/l" persistable="0" formulaId="18733" />
    <Observer id="18740" entityId="11I-XEWhx0OUxhjQjon7sw" name="Fraction of dose-isoniazid" path="inh_ref_iv_681mg_slow|Organism|LargeIntestine|Mucosa|Rectum|Intracellular|isoniazid-NAAA Metabolite|Fraction of dose-isoniazid" persistable="0" formulaId="18741" />
    <Observer id="18766" entityId="7-Xz15o8GUOQ25J8M1S82w" name="Interstitial Unbound" path="inh_ref_iv_681mg_slow|Organism|LargeIntestine|Acetylisoniazid|Interstitial Unbound" unit="µmol/l" persistable="0" formulaId="18767" />
    <Observer id="18768" entityId="C1U7y5pCs0GpJmp4-HJepg" name="Intracellular Unbound" path="inh_ref_iv_681mg_slow|Organism|LargeIntestine|Acetylisoniazid|Intracellular Unbound" unit="µmol/l" persistable="0" formulaId="18769" />
    <Observer id="18770" entityId="2U1m3kFw9k6spL1fr8szTA" name="Total Tissue (Large Intestine)" path="inh_ref_iv_681mg_slow|Organism|LargeIntestine|Acetylisoniazid|Total Tissue (Large Intestine)" unit="µmol/l" persistable="0" formulaId="18771" />
    <Observer id="18772" entityId="bHCLraJnQEaafnj4JPxKQg" name="Interstitial Unbound" path="inh_ref_iv_681mg_slow|Organism|LargeIntestine|isoniazid|Interstitial Unbound" unit="µmol/l" persistable="0" formulaId="18773" />
    <Observer id="18774" entityId="5jbBnXUjgUy45OpHeuSOkw" name="Intracellular Unbound" path="inh_ref_iv_681mg_slow|Organism|LargeIntestine|isoniazid|Intracellular Unbound" unit="µmol/l" persistable="0" formulaId="18775" />
    <Observer id="18776" entityId="pSAajmkx8EiM4QBRlO8V2w" name="Total Tissue (Large Intestine)" path="inh_ref_iv_681mg_slow|Organism|LargeIntestine|isoniazid|Total Tissue (Large Intestine)" unit="µmol/l" persistable="0" formulaId="18777" />
    <Observer id="18925" entityId="Vm3DP0ZE5U-uzyJBfwd_kg" name="Concentration in container" path="inh_ref_iv_681mg_slow|Organism|Liver|Periportal|Plasma|NAT2|Concentration in container" unit="µmol/l" persistable="0" formulaId="18926" />
    <Observer id="18945" entityId="dZk8ja_vY0OoY3tCiLTkww" name="Concentration in container" path="inh_ref_iv_681mg_slow|Organism|Liver|Periportal|Plasma|Amidase_liver|Concentration in container" unit="µmol/l" persistable="0" formulaId="18946" />
    <Observer id="18965" entityId="mfqRZP5HlUm5GtR0F_Lxmw" name="Concentration in container" path="inh_ref_iv_681mg_slow|Organism|Liver|Periportal|Plasma|Conjugase_liver|Concentration in container" unit="µmol/l" persistable="0" formulaId="18966" />
    <Observer id="18985" entityId="c6nrU2pLskyVo0DbdF0xow" name="Concentration in container" path="inh_ref_iv_681mg_slow|Organism|Liver|Periportal|Plasma|CYP2E1|Concentration in container" unit="µmol/l" persistable="0" formulaId="18986" />
    <Observer id="19005" entityId="arD7BnMjVUSuWGA0iO-Uzw" name="Concentration in container" path="inh_ref_iv_681mg_slow|Organism|Liver|Periportal|Plasma|NAAA|Concentration in container" unit="µmol/l" persistable="0" formulaId="19006" />
    <Observer id="19025" entityId="557HjttLak-jn0zlffVHaw" name="Concentration in container" path="inh_ref_iv_681mg_slow|Organism|Liver|Periportal|Plasma|BAAT|Concentration in container" unit="µmol/l" persistable="0" formulaId="19026" />
    <Observer id="19045" entityId="DSRI6f9Qu0u-HwQxNQry3A" name="Concentration in container" path="inh_ref_iv_681mg_slow|Organism|Liver|Periportal|Plasma|GLYAT|Concentration in container" unit="µmol/l" persistable="0" formulaId="19046" />
    <Observer id="19052" entityId="489n8_HSZEmdKwxbZBSWjw" name="Concentration in container" path="inh_ref_iv_681mg_slow|Organism|Liver|Periportal|Plasma|Acetylisoniazid|Concentration in container" unit="µmol/l" persistable="0" formulaId="19053" />
    <Observer id="19059" entityId="FYh7_91ySkG3uJWroce9kQ" name="Concentration in container" path="inh_ref_iv_681mg_slow|Organism|Liver|Periportal|Plasma|isoniazid|Concentration in container" unit="µmol/l" persistable="0" formulaId="19060" />
    <Observer id="19067" entityId="5hQKYtiOckuHHdfAsqTSrw" name="Fraction of dose-isoniazid" path="inh_ref_iv_681mg_slow|Organism|Liver|Periportal|Plasma|isoniazid-NAAA Metabolite|Fraction of dose-isoniazid" persistable="0" formulaId="19068" />
    <Observer id="19115" entityId="7DkVZpHmfkWKSWaE1icihw" name="Concentration in container" path="inh_ref_iv_681mg_slow|Organism|Liver|Periportal|BloodCells|NAT2|Concentration in container" unit="µmol/l" persistable="0" formulaId="19116" />
    <Observer id="19135" entityId="fV2fovJQFk6AVPD8HnIxTA" name="Concentration in container" path="inh_ref_iv_681mg_slow|Organism|Liver|Periportal|BloodCells|Amidase_liver|Concentration in container" unit="µmol/l" persistable="0" formulaId="19136" />
    <Observer id="19155" entityId="LzM3YOiujkKg719IlR5szg" name="Concentration in container" path="inh_ref_iv_681mg_slow|Organism|Liver|Periportal|BloodCells|Conjugase_liver|Concentration in container" unit="µmol/l" persistable="0" formulaId="19156" />
    <Observer id="19175" entityId="prQVM-FKaE2P11NOtqGZ5w" name="Concentration in container" path="inh_ref_iv_681mg_slow|Organism|Liver|Periportal|BloodCells|CYP2E1|Concentration in container" unit="µmol/l" persistable="0" formulaId="19176" />
    <Observer id="19195" entityId="yw_cJBRzskOGGdGSZR_NCw" name="Concentration in container" path="inh_ref_iv_681mg_slow|Organism|Liver|Periportal|BloodCells|NAAA|Concentration in container" unit="µmol/l" persistable="0" formulaId="19196" />
    <Observer id="19215" entityId="zID0_uCwL0y7L6T9hDaH3g" name="Concentration in container" path="inh_ref_iv_681mg_slow|Organism|Liver|Periportal|BloodCells|BAAT|Concentration in container" unit="µmol/l" persistable="0" formulaId="19216" />
    <Observer id="19235" entityId="PFY18ONIPkyIQ6cdRV16bg" name="Concentration in container" path="inh_ref_iv_681mg_slow|Organism|Liver|Periportal|BloodCells|GLYAT|Concentration in container" unit="µmol/l" persistable="0" formulaId="19236" />
    <Observer id="19242" entityId="rNqutw4MgUeLG2qTi98ivg" name="Concentration in container" path="inh_ref_iv_681mg_slow|Organism|Liver|Periportal|BloodCells|Acetylisoniazid|Concentration in container" unit="µmol/l" persistable="0" formulaId="19243" />
    <Observer id="19249" entityId="5nGh0Qmy3ES7jrtMBvPnKA" name="Concentration in container" path="inh_ref_iv_681mg_slow|Organism|Liver|Periportal|BloodCells|isoniazid|Concentration in container" unit="µmol/l" persistable="0" formulaId="19250" />
    <Observer id="19257" entityId="3s9m52DozUqdU6OXi3ysyQ" name="Fraction of dose-isoniazid" path="inh_ref_iv_681mg_slow|Organism|Liver|Periportal|BloodCells|isoniazid-NAAA Metabolite|Fraction of dose-isoniazid" persistable="0" formulaId="19258" />
    <Observer id="19305" entityId="NcEOezftn0SZk8uSBPjH8w" name="Concentration in container" path="inh_ref_iv_681mg_slow|Organism|Liver|Periportal|Interstitial|SLC22A6|Concentration in container" unit="µmol/l" persistable="0" formulaId="19306" />
    <Observer id="19323" entityId="O8K9lZpj90WTiNTX1gPi7A" name="Concentration in container" path="inh_ref_iv_681mg_slow|Organism|Liver|Periportal|Interstitial|SLC16A10.influx|Concentration in container" unit="µmol/l" persistable="0" formulaId="19324" />
    <Observer id="19331" entityId="pGEWnDgnJ06pFVUM5NYJbw" name="Concentration in container" path="inh_ref_iv_681mg_slow|Organism|Liver|Periportal|Interstitial|Acetylisoniazid|Concentration in container" unit="µmol/l" persistable="0" formulaId="19332" />
    <Observer id="19339" entityId="sYicCplS40Kf73n5CyTg_w" name="Concentration in container" path="inh_ref_iv_681mg_slow|Organism|Liver|Periportal|Interstitial|isoniazid|Concentration in container" unit="µmol/l" persistable="0" formulaId="19340" />
    <Observer id="19364" entityId="kJHeDngTDEGtr8nUInl5IQ" name="Concentration in container" path="inh_ref_iv_681mg_slow|Organism|Liver|Periportal|Intracellular|NAT2|Concentration in container" unit="µmol/l" persistable="0" formulaId="19365" />
    <Observer id="19382" entityId="rNHWK_vcO0KajqkiW51Rtg" name="Concentration in container" path="inh_ref_iv_681mg_slow|Organism|Liver|Periportal|Intracellular|Amidase_liver|Concentration in container" unit="µmol/l" persistable="0" formulaId="19383" />
    <Observer id="19400" entityId="VOAW1cTxAEifzi7abHR1Sg" name="Concentration in container" path="inh_ref_iv_681mg_slow|Organism|Liver|Periportal|Intracellular|Conjugase_liver|Concentration in container" unit="µmol/l" persistable="0" formulaId="19401" />
    <Observer id="19418" entityId="xUHTcCSNqkODKGXvYZQwOw" name="Concentration in container" path="inh_ref_iv_681mg_slow|Organism|Liver|Periportal|Intracellular|CYP2E1|Concentration in container" unit="µmol/l" persistable="0" formulaId="19419" />
    <Observer id="19436" entityId="lDvL9HttHEa-ssJc_YQsQw" name="Concentration in container" path="inh_ref_iv_681mg_slow|Organism|Liver|Periportal|Intracellular|INHA_liver_transporter|Concentration in container" unit="µmol/l" persistable="0" formulaId="19437" />
    <Observer id="19454" entityId="XhN1H1f8TEuXzw-5kTtfBA" name="Concentration in container" path="inh_ref_iv_681mg_slow|Organism|Liver|Periportal|Intracellular|NAAA|Concentration in container" unit="µmol/l" persistable="0" formulaId="19455" />
    <Observer id="19472" entityId="MmF_IHNJTU66rO0FAm4WBA" name="Concentration in container" path="inh_ref_iv_681mg_slow|Organism|Liver|Periportal|Intracellular|BAAT|Concentration in container" unit="µmol/l" persistable="0" formulaId="19473" />
    <Observer id="19490" entityId="lQ73KHCQAUuLtRazTtjYCQ" name="Concentration in container" path="inh_ref_iv_681mg_slow|Organism|Liver|Periportal|Intracellular|SLC16A10|Concentration in container" unit="µmol/l" persistable="0" formulaId="19491" />
    <Observer id="19508" entityId="zBVTP34Ta0S7egoCZu5oXA" name="Concentration in container" path="inh_ref_iv_681mg_slow|Organism|Liver|Periportal|Intracellular|GLYAT|Concentration in container" unit="µmol/l" persistable="0" formulaId="19509" />
    <Observer id="19526" entityId="qh0Sh6t-i0i5apjCkBqoCA" name="Concentration in container" path="inh_ref_iv_681mg_slow|Organism|Liver|Periportal|Intracellular|SLC16A10.apical.efflux|Concentration in container" unit="µmol/l" persistable="0" formulaId="19527" />
    <Observer id="19534" entityId="93oIywrLqUWh6B6p6AJBtA" name="Concentration in container" path="inh_ref_iv_681mg_slow|Organism|Liver|Periportal|Intracellular|Acetylisoniazid|Concentration in container" unit="µmol/l" persistable="0" formulaId="19535" />
    <Observer id="19542" entityId="uQPCaAweqk6_0I0liZ4YqA" name="Concentration in container" path="inh_ref_iv_681mg_slow|Organism|Liver|Periportal|Intracellular|isoniazid|Concentration in container" unit="µmol/l" persistable="0" formulaId="19543" />
    <Observer id="19550" entityId="RGoWIDlhakeHLCWoe8SYqw" name="Fraction of dose-isoniazid" path="inh_ref_iv_681mg_slow|Organism|Liver|Periportal|Intracellular|isoniazid-NAAA Metabolite|Fraction of dose-isoniazid" persistable="0" formulaId="19551" />
    <Observer id="19576" entityId="qL5FWSccFkOAt8hju02D9g" name="Interstitial Unbound" path="inh_ref_iv_681mg_slow|Organism|Liver|Periportal|Acetylisoniazid|Interstitial Unbound" unit="µmol/l" persistable="0" formulaId="19577" />
    <Observer id="19578" entityId="7hCdzAIuxUqKggDzxpvdXQ" name="Intracellular Unbound" path="inh_ref_iv_681mg_slow|Organism|Liver|Periportal|Acetylisoniazid|Intracellular Unbound" unit="µmol/l" persistable="0" formulaId="19579" />
    <Observer id="19580" entityId="u4Rtb11yk0KYzooDI1aVGQ" name="Tissue" path="inh_ref_iv_681mg_slow|Organism|Liver|Periportal|Acetylisoniazid|Tissue" unit="µmol/l" persistable="0" formulaId="19581" />
    <Observer id="19582" entityId="NqN_b9WzbUGTplqam0zgMQ" name="Interstitial Unbound" path="inh_ref_iv_681mg_slow|Organism|Liver|Periportal|isoniazid|Interstitial Unbound" unit="µmol/l" persistable="0" formulaId="19583" />
    <Observer id="19584" entityId="jLGxGtmNkEm6Fvjk2Ti2MA" name="Intracellular Unbound" path="inh_ref_iv_681mg_slow|Organism|Liver|Periportal|isoniazid|Intracellular Unbound" unit="µmol/l" persistable="0" formulaId="19585" />
    <Observer id="19586" entityId="Uq7sm9K95EOyat0kukWnHw" name="Tissue" path="inh_ref_iv_681mg_slow|Organism|Liver|Periportal|isoniazid|Tissue" unit="µmol/l" persistable="0" formulaId="19587" />
    <Observer id="19686" entityId="W-KUzn-1OEC7gXC2GYU5SQ" name="Concentration in container" path="inh_ref_iv_681mg_slow|Organism|Liver|Pericentral|Plasma|NAT2|Concentration in container" unit="µmol/l" persistable="0" formulaId="19687" />
    <Observer id="19706" entityId="HSC4Ppi5kECYsHurqZ1Wrw" name="Concentration in container" path="inh_ref_iv_681mg_slow|Organism|Liver|Pericentral|Plasma|Amidase_liver|Concentration in container" unit="µmol/l" persistable="0" formulaId="19707" />
    <Observer id="19726" entityId="ueFzJ_KTUkCtFnGxj4BHOw" name="Concentration in container" path="inh_ref_iv_681mg_slow|Organism|Liver|Pericentral|Plasma|Conjugase_liver|Concentration in container" unit="µmol/l" persistable="0" formulaId="19727" />
    <Observer id="19746" entityId="SCYSSEGkv0yH_4bkJQZzQg" name="Concentration in container" path="inh_ref_iv_681mg_slow|Organism|Liver|Pericentral|Plasma|CYP2E1|Concentration in container" unit="µmol/l" persistable="0" formulaId="19747" />
    <Observer id="19766" entityId="kQy9jK4e40uk0Nud7gIn4g" name="Concentration in container" path="inh_ref_iv_681mg_slow|Organism|Liver|Pericentral|Plasma|NAAA|Concentration in container" unit="µmol/l" persistable="0" formulaId="19767" />
    <Observer id="19786" entityId="34T9XxU-mkqfGf2uZx62eQ" name="Concentration in container" path="inh_ref_iv_681mg_slow|Organism|Liver|Pericentral|Plasma|BAAT|Concentration in container" unit="µmol/l" persistable="0" formulaId="19787" />
    <Observer id="19806" entityId="vkrZWmH47EalpobJbOVb_A" name="Concentration in container" path="inh_ref_iv_681mg_slow|Organism|Liver|Pericentral|Plasma|GLYAT|Concentration in container" unit="µmol/l" persistable="0" formulaId="19807" />
    <Observer id="19813" entityId="Ke7O_O8Ve0SaLS9jtfvu2g" name="Concentration in container" path="inh_ref_iv_681mg_slow|Organism|Liver|Pericentral|Plasma|Acetylisoniazid|Concentration in container" unit="µmol/l" persistable="0" formulaId="19814" />
    <Observer id="19820" entityId="9Rv8UsoWwE62dnQyWGkMSw" name="Concentration in container" path="inh_ref_iv_681mg_slow|Organism|Liver|Pericentral|Plasma|isoniazid|Concentration in container" unit="µmol/l" persistable="0" formulaId="19821" />
    <Observer id="19828" entityId="GuuJXX2GYUaTX3s2WJ-QAA" name="Fraction of dose-isoniazid" path="inh_ref_iv_681mg_slow|Organism|Liver|Pericentral|Plasma|isoniazid-NAAA Metabolite|Fraction of dose-isoniazid" persistable="0" formulaId="19829" />
    <Observer id="19876" entityId="XSx3RCRWakmBKKeEwlQuWg" name="Concentration in container" path="inh_ref_iv_681mg_slow|Organism|Liver|Pericentral|BloodCells|NAT2|Concentration in container" unit="µmol/l" persistable="0" formulaId="19877" />
    <Observer id="19896" entityId="SQbAEf93j06vkoRkqi4k9A" name="Concentration in container" path="inh_ref_iv_681mg_slow|Organism|Liver|Pericentral|BloodCells|Amidase_liver|Concentration in container" unit="µmol/l" persistable="0" formulaId="19897" />
    <Observer id="19916" entityId="lE5fc6egOEO9R3VlUPi2cQ" name="Concentration in container" path="inh_ref_iv_681mg_slow|Organism|Liver|Pericentral|BloodCells|Conjugase_liver|Concentration in container" unit="µmol/l" persistable="0" formulaId="19917" />
    <Observer id="19936" entityId="3fENH_uyCUKZplywl9yIWg" name="Concentration in container" path="inh_ref_iv_681mg_slow|Organism|Liver|Pericentral|BloodCells|CYP2E1|Concentration in container" unit="µmol/l" persistable="0" formulaId="19937" />
    <Observer id="19956" entityId="sfF5f_2Dtkyh-KmS3-Ihfg" name="Concentration in container" path="inh_ref_iv_681mg_slow|Organism|Liver|Pericentral|BloodCells|NAAA|Concentration in container" unit="µmol/l" persistable="0" formulaId="19957" />
    <Observer id="19976" entityId="hEFDvpNVK0yjDlxqJx6WpA" name="Concentration in container" path="inh_ref_iv_681mg_slow|Organism|Liver|Pericentral|BloodCells|BAAT|Concentration in container" unit="µmol/l" persistable="0" formulaId="19977" />
    <Observer id="19996" entityId="EGjnm_rtzEKE-ykuHYLGKQ" name="Concentration in container" path="inh_ref_iv_681mg_slow|Organism|Liver|Pericentral|BloodCells|GLYAT|Concentration in container" unit="µmol/l" persistable="0" formulaId="19997" />
    <Observer id="20003" entityId="85TwvFvXLEqRAlplN2i1Kw" name="Concentration in container" path="inh_ref_iv_681mg_slow|Organism|Liver|Pericentral|BloodCells|Acetylisoniazid|Concentration in container" unit="µmol/l" persistable="0" formulaId="20004" />
    <Observer id="20010" entityId="J0nzcp7Zw0WrqK9FsIbFvA" name="Concentration in container" path="inh_ref_iv_681mg_slow|Organism|Liver|Pericentral|BloodCells|isoniazid|Concentration in container" unit="µmol/l" persistable="0" formulaId="20011" />
    <Observer id="20018" entityId="ObndvcekF0u7SKRfw0qnzQ" name="Fraction of dose-isoniazid" path="inh_ref_iv_681mg_slow|Organism|Liver|Pericentral|BloodCells|isoniazid-NAAA Metabolite|Fraction of dose-isoniazid" persistable="0" formulaId="20019" />
    <Observer id="20066" entityId="3Q36PhuQAEWrW2OwbaBHfA" name="Concentration in container" path="inh_ref_iv_681mg_slow|Organism|Liver|Pericentral|Interstitial|SLC22A6|Concentration in container" unit="µmol/l" persistable="0" formulaId="20067" />
    <Observer id="20084" entityId="M5wELBnvzUqzZj62M6tZXg" name="Concentration in container" path="inh_ref_iv_681mg_slow|Organism|Liver|Pericentral|Interstitial|SLC16A10.influx|Concentration in container" unit="µmol/l" persistable="0" formulaId="20085" />
    <Observer id="20091" entityId="5QRR-zCTN0iiuv93pjyQww" name="Concentration in container" path="inh_ref_iv_681mg_slow|Organism|Liver|Pericentral|Interstitial|Acetylisoniazid|Concentration in container" unit="µmol/l" persistable="0" formulaId="20092" />
    <Observer id="20098" entityId="6eSKboHi60aMKpynJmgxiw" name="Concentration in container" path="inh_ref_iv_681mg_slow|Organism|Liver|Pericentral|Interstitial|isoniazid|Concentration in container" unit="µmol/l" persistable="0" formulaId="20099" />
    <Observer id="20122" entityId="GxMdMCiE00avXoF1mFXZzA" name="Concentration in container" path="inh_ref_iv_681mg_slow|Organism|Liver|Pericentral|Intracellular|NAT2|Concentration in container" unit="µmol/l" persistable="0" formulaId="20123" />
    <Observer id="20140" entityId="3C8gyyXqd0ONZ7EovOavaQ" name="Concentration in container" path="inh_ref_iv_681mg_slow|Organism|Liver|Pericentral|Intracellular|Amidase_liver|Concentration in container" unit="µmol/l" persistable="0" formulaId="20141" />
    <Observer id="20158" entityId="BB66Aft4k0egFlzjWoXMrQ" name="Concentration in container" path="inh_ref_iv_681mg_slow|Organism|Liver|Pericentral|Intracellular|Conjugase_liver|Concentration in container" unit="µmol/l" persistable="0" formulaId="20159" />
    <Observer id="20176" entityId="uQAu2abqsUOz2SSBDS6LOA" name="Concentration in container" path="inh_ref_iv_681mg_slow|Organism|Liver|Pericentral|Intracellular|CYP2E1|Concentration in container" unit="µmol/l" persistable="0" formulaId="20177" />
    <Observer id="20194" entityId="s8bvvK5bMkCcBUxksnzXhw" name="Concentration in container" path="inh_ref_iv_681mg_slow|Organism|Liver|Pericentral|Intracellular|INHA_liver_transporter|Concentration in container" unit="µmol/l" persistable="0" formulaId="20195" />
    <Observer id="20212" entityId="jLjf-K8f0ESHb6ukJFpR8A" name="Concentration in container" path="inh_ref_iv_681mg_slow|Organism|Liver|Pericentral|Intracellular|NAAA|Concentration in container" unit="µmol/l" persistable="0" formulaId="20213" />
    <Observer id="20230" entityId="JQed6IPqm0anGR5scM91gg" name="Concentration in container" path="inh_ref_iv_681mg_slow|Organism|Liver|Pericentral|Intracellular|BAAT|Concentration in container" unit="µmol/l" persistable="0" formulaId="20231" />
    <Observer id="20248" entityId="90wehegTDkmDRopIQAsuUg" name="Concentration in container" path="inh_ref_iv_681mg_slow|Organism|Liver|Pericentral|Intracellular|SLC16A10|Concentration in container" unit="µmol/l" persistable="0" formulaId="20249" />
    <Observer id="20266" entityId="bZj0bmdeKEK02KvB3LY7dA" name="Concentration in container" path="inh_ref_iv_681mg_slow|Organism|Liver|Pericentral|Intracellular|GLYAT|Concentration in container" unit="µmol/l" persistable="0" formulaId="20267" />
    <Observer id="20284" entityId="kgL9hnD5e0q13a44DZZuHQ" name="Concentration in container" path="inh_ref_iv_681mg_slow|Organism|Liver|Pericentral|Intracellular|SLC16A10.apical.efflux|Concentration in container" unit="µmol/l" persistable="0" formulaId="20285" />
    <Observer id="20291" entityId="PF-aN0BaH0idoGbWKGqzPQ" name="Concentration in container" path="inh_ref_iv_681mg_slow|Organism|Liver|Pericentral|Intracellular|Acetylisoniazid|Concentration in container" unit="µmol/l" persistable="0" formulaId="20292" />
    <Observer id="20298" entityId="NDBG478lZk-WMB645kbZPQ" name="Concentration in container" path="inh_ref_iv_681mg_slow|Organism|Liver|Pericentral|Intracellular|isoniazid|Concentration in container" unit="µmol/l" persistable="0" formulaId="20299" />
    <Observer id="20306" entityId="2okcsUFOJEuHMXXKrqLsDw" name="Fraction of dose-isoniazid" path="inh_ref_iv_681mg_slow|Organism|Liver|Pericentral|Intracellular|isoniazid-NAAA Metabolite|Fraction of dose-isoniazid" persistable="0" formulaId="20307" />
    <Observer id="20332" entityId="rap5OEZZf0GwE4K5xuN0PA" name="Interstitial Unbound" path="inh_ref_iv_681mg_slow|Organism|Liver|Pericentral|Acetylisoniazid|Interstitial Unbound" unit="µmol/l" persistable="0" formulaId="20333" />
    <Observer id="20334" entityId="Gakkcd2DNUy-B50bq-D9oA" name="Intracellular Unbound" path="inh_ref_iv_681mg_slow|Organism|Liver|Pericentral|Acetylisoniazid|Intracellular Unbound" unit="µmol/l" persistable="0" formulaId="20335" />
    <Observer id="20336" entityId="y4U1vjANm0-NYeyUlFxSmQ" name="Tissue" path="inh_ref_iv_681mg_slow|Organism|Liver|Pericentral|Acetylisoniazid|Tissue" unit="µmol/l" persistable="0" formulaId="20337" />
    <Observer id="20338" entityId="1vt-C7OY00SodsrfoxZbyQ" name="Interstitial Unbound" path="inh_ref_iv_681mg_slow|Organism|Liver|Pericentral|isoniazid|Interstitial Unbound" unit="µmol/l" persistable="0" formulaId="20339" />
    <Observer id="20340" entityId="EWpcwGeQBUKLO1Zjsh7OKg" name="Intracellular Unbound" path="inh_ref_iv_681mg_slow|Organism|Liver|Pericentral|isoniazid|Intracellular Unbound" unit="µmol/l" persistable="0" formulaId="20341" />
    <Observer id="20342" entityId="_96qpFaIZkSYGJUV-sgfQw" name="Tissue" path="inh_ref_iv_681mg_slow|Organism|Liver|Pericentral|isoniazid|Tissue" unit="µmol/l" persistable="0" formulaId="20343" />
    <Observer id="20346" entityId="TlgagFT8wkKIHiQkqjIVqw" name="Concentration in container (Liver, Plasma)" path="inh_ref_iv_681mg_slow|Organism|Liver|Plasma|Acetylisoniazid|Concentration in container (Liver, Plasma)" unit="µmol/l" persistable="0" formulaId="20347" />
    <Observer id="20348" entityId="hUBRyJRN5EuUdMUylABtzg" name="Concentration in container (Liver, Plasma)" path="inh_ref_iv_681mg_slow|Organism|Liver|Plasma|isoniazid|Concentration in container (Liver, Plasma)" unit="µmol/l" persistable="0" formulaId="20349" />
    <Observer id="20350" entityId="4XYG_ZM4hUKef6NQkEo84Q" name="Fraction of dose-isoniazid-Liver-Plasma" path="inh_ref_iv_681mg_slow|Organism|Liver|Plasma|isoniazid-NAAA Metabolite|Fraction of dose-isoniazid-Liver-Plasma" persistable="0" formulaId="20351" />
    <Observer id="20354" entityId="jNESVyGPs0GrvqN2aFsK2A" name="Concentration in container (Liver, BloodCells)" path="inh_ref_iv_681mg_slow|Organism|Liver|BloodCells|Acetylisoniazid|Concentration in container (Liver, BloodCells)" unit="µmol/l" persistable="0" formulaId="20355" />
    <Observer id="20356" entityId="9zgb9RIGdEaiar_TnDJujw" name="Concentration in container (Liver, BloodCells)" path="inh_ref_iv_681mg_slow|Organism|Liver|BloodCells|isoniazid|Concentration in container (Liver, BloodCells)" unit="µmol/l" persistable="0" formulaId="20357" />
    <Observer id="20358" entityId="Kr7_RdvBKkmIatLAwd1Ngw" name="Fraction of dose-isoniazid-Liver-BloodCells" path="inh_ref_iv_681mg_slow|Organism|Liver|BloodCells|isoniazid-NAAA Metabolite|Fraction of dose-isoniazid-Liver-BloodCells" persistable="0" formulaId="20359" />
    <Observer id="20364" entityId="bimVrrKrf0OjAR9ZfkjM2g" name="Concentration in container (Liver, Interstitial)" path="inh_ref_iv_681mg_slow|Organism|Liver|Interstitial|Acetylisoniazid|Concentration in container (Liver, Interstitial)" unit="µmol/l" persistable="0" formulaId="20365" />
    <Observer id="20366" entityId="xkuAi6PNIEO1NjhLfu6BBw" name="Concentration in container (Liver, Interstitial)" path="inh_ref_iv_681mg_slow|Organism|Liver|Interstitial|isoniazid|Concentration in container (Liver, Interstitial)" unit="µmol/l" persistable="0" formulaId="20367" />
    <Observer id="20370" entityId="EmZ_93rQ5E6-U6MHT4NyWQ" name="Concentration in container (Liver, Intracellular)" path="inh_ref_iv_681mg_slow|Organism|Liver|Intracellular|Acetylisoniazid|Concentration in container (Liver, Intracellular)" unit="µmol/l" persistable="0" formulaId="20371" />
    <Observer id="20372" entityId="FLmFgLs1_UerxsZeYkhQYA" name="Concentration in container (Liver, Intracellular)" path="inh_ref_iv_681mg_slow|Organism|Liver|Intracellular|isoniazid|Concentration in container (Liver, Intracellular)" unit="µmol/l" persistable="0" formulaId="20373" />
    <Observer id="20374" entityId="lO09EAyPLEW-OIxDJ4edXw" name="Fraction of dose-isoniazid-Liver-Intracellular" path="inh_ref_iv_681mg_slow|Organism|Liver|Intracellular|isoniazid-NAAA Metabolite|Fraction of dose-isoniazid-Liver-Intracellular" persistable="0" formulaId="20375" />
    <Observer id="20376" entityId="BvA-PdbWb0mRN7cQy-AJxA" name="Interstitial Unbound (Liver)" path="inh_ref_iv_681mg_slow|Organism|Liver|Acetylisoniazid|Interstitial Unbound (Liver)" unit="µmol/l" persistable="0" formulaId="20377" />
    <Observer id="20378" entityId="KsdZdi-9jECOntg8IGOS_w" name="Intracellular Unbound (Liver)" path="inh_ref_iv_681mg_slow|Organism|Liver|Acetylisoniazid|Intracellular Unbound (Liver)" unit="µmol/l" persistable="0" formulaId="20379" />
    <Observer id="20380" entityId="yPkG0xEYmUiXIKONVY4inQ" name="Tissue (Liver)" path="inh_ref_iv_681mg_slow|Organism|Liver|Acetylisoniazid|Tissue (Liver)" unit="µmol/l" persistable="0" formulaId="20381" />
    <Observer id="20382" entityId="ISXIIK59lkON1carddd9aQ" name="Interstitial Unbound (Liver)" path="inh_ref_iv_681mg_slow|Organism|Liver|isoniazid|Interstitial Unbound (Liver)" unit="µmol/l" persistable="0" formulaId="20383" />
    <Observer id="20384" entityId="6Q6LODLZy0ur4CFvpK3Upw" name="Intracellular Unbound (Liver)" path="inh_ref_iv_681mg_slow|Organism|Liver|isoniazid|Intracellular Unbound (Liver)" unit="µmol/l" persistable="0" formulaId="20385" />
    <Observer id="20386" entityId="pWl2_z1wjkyLFDiGlEywwQ" name="Tissue (Liver)" path="inh_ref_iv_681mg_slow|Organism|Liver|isoniazid|Tissue (Liver)" unit="µmol/l" persistable="0" formulaId="20387" />
    <Observer id="20456" entityId="1QS7yZuMJEKeHPlk1vjHvg" name="Concentration in container" path="inh_ref_iv_681mg_slow|Organism|Lung|Plasma|NAT2|Concentration in container" unit="µmol/l" persistable="0" formulaId="20457" />
    <Observer id="20476" entityId="SxuZ54_QdEmTSYtc_K3CXQ" name="Concentration in container" path="inh_ref_iv_681mg_slow|Organism|Lung|Plasma|Amidase_liver|Concentration in container" unit="µmol/l" persistable="0" formulaId="20477" />
    <Observer id="20496" entityId="u2iSfwoVD0yGr_-Ye02j4Q" name="Concentration in container" path="inh_ref_iv_681mg_slow|Organism|Lung|Plasma|Conjugase_liver|Concentration in container" unit="µmol/l" persistable="0" formulaId="20497" />
    <Observer id="20516" entityId="C214xE9Iu0GgU6b8-gTWRw" name="Concentration in container" path="inh_ref_iv_681mg_slow|Organism|Lung|Plasma|CYP2E1|Concentration in container" unit="µmol/l" persistable="0" formulaId="20517" />
    <Observer id="20536" entityId="33shz_Ov-UiJ6aucwbv9BA" name="Concentration in container" path="inh_ref_iv_681mg_slow|Organism|Lung|Plasma|NAAA|Concentration in container" unit="µmol/l" persistable="0" formulaId="20537" />
    <Observer id="20556" entityId="WAeeVjopXUWaX9nV9pXlGA" name="Concentration in container" path="inh_ref_iv_681mg_slow|Organism|Lung|Plasma|BAAT|Concentration in container" unit="µmol/l" persistable="0" formulaId="20557" />
    <Observer id="20576" entityId="2iK_s0MPoUOyTs1rtwJi_A" name="Concentration in container" path="inh_ref_iv_681mg_slow|Organism|Lung|Plasma|GLYAT|Concentration in container" unit="µmol/l" persistable="0" formulaId="20577" />
    <Observer id="20583" entityId="8SK8wbU6JEGeL_lUnX0cGA" name="Concentration in container" path="inh_ref_iv_681mg_slow|Organism|Lung|Plasma|Acetylisoniazid|Concentration in container" unit="µmol/l" persistable="0" formulaId="20584" />
    <Observer id="20590" entityId="1rNOOI9G7EGgF59YfZqNWQ" name="Concentration in container" path="inh_ref_iv_681mg_slow|Organism|Lung|Plasma|isoniazid|Concentration in container" unit="µmol/l" persistable="0" formulaId="20591" />
    <Observer id="20598" entityId="JMnQqJwWbkKVnu-O-Hig1g" name="Fraction of dose-isoniazid" path="inh_ref_iv_681mg_slow|Organism|Lung|Plasma|isoniazid-NAAA Metabolite|Fraction of dose-isoniazid" persistable="0" formulaId="20599" />
    <Observer id="20646" entityId="qiEdC93kOECTYK74uZN7HQ" name="Concentration in container" path="inh_ref_iv_681mg_slow|Organism|Lung|BloodCells|NAT2|Concentration in container" unit="µmol/l" persistable="0" formulaId="20647" />
    <Observer id="20666" entityId="ffT1g-s5PU2_PEZ5SYc6Gw" name="Concentration in container" path="inh_ref_iv_681mg_slow|Organism|Lung|BloodCells|Amidase_liver|Concentration in container" unit="µmol/l" persistable="0" formulaId="20667" />
    <Observer id="20686" entityId="xHfUGQSTTUqWeG16Jb_eGg" name="Concentration in container" path="inh_ref_iv_681mg_slow|Organism|Lung|BloodCells|Conjugase_liver|Concentration in container" unit="µmol/l" persistable="0" formulaId="20687" />
    <Observer id="20706" entityId="S85MaN9820WSaenpTwhpIA" name="Concentration in container" path="inh_ref_iv_681mg_slow|Organism|Lung|BloodCells|CYP2E1|Concentration in container" unit="µmol/l" persistable="0" formulaId="20707" />
    <Observer id="20726" entityId="BmOjYwCpIEy9QRmCSTyo-g" name="Concentration in container" path="inh_ref_iv_681mg_slow|Organism|Lung|BloodCells|NAAA|Concentration in container" unit="µmol/l" persistable="0" formulaId="20727" />
    <Observer id="20746" entityId="yk83bnJEm0arxLDa0_OtwQ" name="Concentration in container" path="inh_ref_iv_681mg_slow|Organism|Lung|BloodCells|BAAT|Concentration in container" unit="µmol/l" persistable="0" formulaId="20747" />
    <Observer id="20766" entityId="wMkrToA_xUyBTUAHc81skA" name="Concentration in container" path="inh_ref_iv_681mg_slow|Organism|Lung|BloodCells|GLYAT|Concentration in container" unit="µmol/l" persistable="0" formulaId="20767" />
    <Observer id="20773" entityId="8W0Z2A305Ei9Xx7n1rcagA" name="Concentration in container" path="inh_ref_iv_681mg_slow|Organism|Lung|BloodCells|Acetylisoniazid|Concentration in container" unit="µmol/l" persistable="0" formulaId="20774" />
    <Observer id="20780" entityId="Zx3AQ7hI8UGlH2HQLQkbbw" name="Concentration in container" path="inh_ref_iv_681mg_slow|Organism|Lung|BloodCells|isoniazid|Concentration in container" unit="µmol/l" persistable="0" formulaId="20781" />
    <Observer id="20788" entityId="TcZ85zMzhkCIPDT8w101tw" name="Fraction of dose-isoniazid" path="inh_ref_iv_681mg_slow|Organism|Lung|BloodCells|isoniazid-NAAA Metabolite|Fraction of dose-isoniazid" persistable="0" formulaId="20789" />
    <Observer id="20836" entityId="VQaFDyCw40eTM5NkVGr9tg" name="Concentration in container" path="inh_ref_iv_681mg_slow|Organism|Lung|Interstitial|SLC22A6|Concentration in container" unit="µmol/l" persistable="0" formulaId="20837" />
    <Observer id="20854" entityId="0jXWc5LDT0KD4o0ouEDyVg" name="Concentration in container" path="inh_ref_iv_681mg_slow|Organism|Lung|Interstitial|SLC16A10.influx|Concentration in container" unit="µmol/l" persistable="0" formulaId="20855" />
    <Observer id="20862" entityId="7uNJembkNUq8vt4m7k5Gvw" name="Concentration in container" path="inh_ref_iv_681mg_slow|Organism|Lung|Interstitial|Acetylisoniazid|Concentration in container" unit="µmol/l" persistable="0" formulaId="20863" />
    <Observer id="20870" entityId="FtpdZ_8P50KqooZ7aapkHg" name="Concentration in container" path="inh_ref_iv_681mg_slow|Organism|Lung|Interstitial|isoniazid|Concentration in container" unit="µmol/l" persistable="0" formulaId="20871" />
    <Observer id="20893" entityId="C1XpxP8AK0O6ZQR2VGcvaw" name="Concentration in container" path="inh_ref_iv_681mg_slow|Organism|Lung|Intracellular|NAT2|Concentration in container" unit="µmol/l" persistable="0" formulaId="20894" />
    <Observer id="20911" entityId="8slyOuqeRkyRpm-VN8NoLA" name="Concentration in container" path="inh_ref_iv_681mg_slow|Organism|Lung|Intracellular|Amidase_liver|Concentration in container" unit="µmol/l" persistable="0" formulaId="20912" />
    <Observer id="20929" entityId="oeQgz4yxlUChntuJzTfOvA" name="Concentration in container" path="inh_ref_iv_681mg_slow|Organism|Lung|Intracellular|Conjugase_liver|Concentration in container" unit="µmol/l" persistable="0" formulaId="20930" />
    <Observer id="20947" entityId="myUalYtEYUGgZ7bh86n4bw" name="Concentration in container" path="inh_ref_iv_681mg_slow|Organism|Lung|Intracellular|CYP2E1|Concentration in container" unit="µmol/l" persistable="0" formulaId="20948" />
    <Observer id="20965" entityId="ch0KToP1YEi_1fNFZRGIzQ" name="Concentration in container" path="inh_ref_iv_681mg_slow|Organism|Lung|Intracellular|INHA_liver_transporter|Concentration in container" unit="µmol/l" persistable="0" formulaId="20966" />
    <Observer id="20983" entityId="4ESbUa-d90KuUOMTziuDYw" name="Concentration in container" path="inh_ref_iv_681mg_slow|Organism|Lung|Intracellular|NAAA|Concentration in container" unit="µmol/l" persistable="0" formulaId="20984" />
    <Observer id="21001" entityId="DAXZNH3xLEm3VEJ4Y_cyKA" name="Concentration in container" path="inh_ref_iv_681mg_slow|Organism|Lung|Intracellular|BAAT|Concentration in container" unit="µmol/l" persistable="0" formulaId="21002" />
    <Observer id="21019" entityId="PQIKDWiRz06MQIkCOvCBHQ" name="Concentration in container" path="inh_ref_iv_681mg_slow|Organism|Lung|Intracellular|SLC16A10|Concentration in container" unit="µmol/l" persistable="0" formulaId="21020" />
    <Observer id="21037" entityId="5zi8Ln8xlU2dVfbVpJoU7Q" name="Concentration in container" path="inh_ref_iv_681mg_slow|Organism|Lung|Intracellular|GLYAT|Concentration in container" unit="µmol/l" persistable="0" formulaId="21038" />
    <Observer id="21055" entityId="H-jnG1mPgUOiRKzN5NzRZg" name="Concentration in container" path="inh_ref_iv_681mg_slow|Organism|Lung|Intracellular|SLC16A10.apical.efflux|Concentration in container" unit="µmol/l" persistable="0" formulaId="21056" />
    <Observer id="21063" entityId="ZMjBXnQbK0G3qa-xLBv05g" name="Concentration in container" path="inh_ref_iv_681mg_slow|Organism|Lung|Intracellular|Acetylisoniazid|Concentration in container" unit="µmol/l" persistable="0" formulaId="21064" />
    <Observer id="21071" entityId="2XGH7r_YAEOu3OoeBRKclg" name="Concentration in container" path="inh_ref_iv_681mg_slow|Organism|Lung|Intracellular|isoniazid|Concentration in container" unit="µmol/l" persistable="0" formulaId="21072" />
    <Observer id="21079" entityId="5E54EAKxbESEDU325dknpQ" name="Fraction of dose-isoniazid" path="inh_ref_iv_681mg_slow|Organism|Lung|Intracellular|isoniazid-NAAA Metabolite|Fraction of dose-isoniazid" persistable="0" formulaId="21080" />
    <Observer id="21105" entityId="hM8vrq-Xk0ONipvZspUKHQ" name="Interstitial Unbound" path="inh_ref_iv_681mg_slow|Organism|Lung|Acetylisoniazid|Interstitial Unbound" unit="µmol/l" persistable="0" formulaId="21106" />
    <Observer id="21107" entityId="X045hW3vYU2jxk05_Gd46A" name="Intracellular Unbound" path="inh_ref_iv_681mg_slow|Organism|Lung|Acetylisoniazid|Intracellular Unbound" unit="µmol/l" persistable="0" formulaId="21108" />
    <Observer id="21109" entityId="FG4T6xq7PUKQlSR6QCPePw" name="Tissue" path="inh_ref_iv_681mg_slow|Organism|Lung|Acetylisoniazid|Tissue" unit="µmol/l" persistable="0" formulaId="21110" />
    <Observer id="21111" entityId="P0ibUoVHK06dH70qh4QX8Q" name="Interstitial Unbound" path="inh_ref_iv_681mg_slow|Organism|Lung|isoniazid|Interstitial Unbound" unit="µmol/l" persistable="0" formulaId="21112" />
    <Observer id="21113" entityId="q_KDaWF2w0-V-Hk0USoYow" name="Intracellular Unbound" path="inh_ref_iv_681mg_slow|Organism|Lung|isoniazid|Intracellular Unbound" unit="µmol/l" persistable="0" formulaId="21114" />
    <Observer id="21115" entityId="st6A6njIvkimqu5XfcXJRw" name="Tissue" path="inh_ref_iv_681mg_slow|Organism|Lung|isoniazid|Tissue" unit="µmol/l" persistable="0" formulaId="21116" />
    <Observer id="21196" entityId="zh8-F5w8FEiJsxstDRiFJQ" name="Concentration in container" path="inh_ref_iv_681mg_slow|Organism|Muscle|Plasma|NAT2|Concentration in container" unit="µmol/l" persistable="0" formulaId="21197" />
    <Observer id="21216" entityId="91ATm-evzEGzL2Sor2ccog" name="Concentration in container" path="inh_ref_iv_681mg_slow|Organism|Muscle|Plasma|Amidase_liver|Concentration in container" unit="µmol/l" persistable="0" formulaId="21217" />
    <Observer id="21236" entityId="I_sKeH0EvE699_4_jyAlsA" name="Concentration in container" path="inh_ref_iv_681mg_slow|Organism|Muscle|Plasma|Conjugase_liver|Concentration in container" unit="µmol/l" persistable="0" formulaId="21237" />
    <Observer id="21256" entityId="YjmMDX0WdE6_3fMMvcGyTA" name="Concentration in container" path="inh_ref_iv_681mg_slow|Organism|Muscle|Plasma|CYP2E1|Concentration in container" unit="µmol/l" persistable="0" formulaId="21257" />
    <Observer id="21276" entityId="RRtybErWZEOgeXh6dD0L7w" name="Concentration in container" path="inh_ref_iv_681mg_slow|Organism|Muscle|Plasma|NAAA|Concentration in container" unit="µmol/l" persistable="0" formulaId="21277" />
    <Observer id="21296" entityId="CfSlUTHkvUKbAT3oHEi2vg" name="Concentration in container" path="inh_ref_iv_681mg_slow|Organism|Muscle|Plasma|BAAT|Concentration in container" unit="µmol/l" persistable="0" formulaId="21297" />
    <Observer id="21316" entityId="z_EYkz7HckOs2NbWCBu_ew" name="Concentration in container" path="inh_ref_iv_681mg_slow|Organism|Muscle|Plasma|GLYAT|Concentration in container" unit="µmol/l" persistable="0" formulaId="21317" />
    <Observer id="21322" entityId="05k2MZqH_0q9WETgygI_iw" name="Concentration in container" path="inh_ref_iv_681mg_slow|Organism|Muscle|Plasma|Acetylisoniazid|Concentration in container" unit="µmol/l" persistable="0" formulaId="21323" />
    <Observer id="21328" entityId="qYpIYh4TgkaMxgjxEzatow" name="Concentration in container" path="inh_ref_iv_681mg_slow|Organism|Muscle|Plasma|isoniazid|Concentration in container" unit="µmol/l" persistable="0" formulaId="21329" />
    <Observer id="21336" entityId="FzSGMGp3S0KDBp2TGNbJXA" name="Fraction of dose-isoniazid" path="inh_ref_iv_681mg_slow|Organism|Muscle|Plasma|isoniazid-NAAA Metabolite|Fraction of dose-isoniazid" persistable="0" formulaId="21337" />
    <Observer id="21384" entityId="WmvsZiG05EGm6WbOVOxUZw" name="Concentration in container" path="inh_ref_iv_681mg_slow|Organism|Muscle|BloodCells|NAT2|Concentration in container" unit="µmol/l" persistable="0" formulaId="21385" />
    <Observer id="21404" entityId="cZeDAeBpGUG8fb78iWB8tg" name="Concentration in container" path="inh_ref_iv_681mg_slow|Organism|Muscle|BloodCells|Amidase_liver|Concentration in container" unit="µmol/l" persistable="0" formulaId="21405" />
    <Observer id="21424" entityId="s-Cg7TE9vkOBTyeUwKQcNg" name="Concentration in container" path="inh_ref_iv_681mg_slow|Organism|Muscle|BloodCells|Conjugase_liver|Concentration in container" unit="µmol/l" persistable="0" formulaId="21425" />
    <Observer id="21444" entityId="lYKPapWh7kuqEg7urtv8Ig" name="Concentration in container" path="inh_ref_iv_681mg_slow|Organism|Muscle|BloodCells|CYP2E1|Concentration in container" unit="µmol/l" persistable="0" formulaId="21445" />
    <Observer id="21464" entityId="yh4g-LvM2EyZWb-Aj4-m8g" name="Concentration in container" path="inh_ref_iv_681mg_slow|Organism|Muscle|BloodCells|NAAA|Concentration in container" unit="µmol/l" persistable="0" formulaId="21465" />
    <Observer id="21484" entityId="KPYGayHk5EWO2ih71x9JAg" name="Concentration in container" path="inh_ref_iv_681mg_slow|Organism|Muscle|BloodCells|BAAT|Concentration in container" unit="µmol/l" persistable="0" formulaId="21485" />
    <Observer id="21504" entityId="ziGI8ya9PUmgIxDHrLLomQ" name="Concentration in container" path="inh_ref_iv_681mg_slow|Organism|Muscle|BloodCells|GLYAT|Concentration in container" unit="µmol/l" persistable="0" formulaId="21505" />
    <Observer id="21510" entityId="qcThfX8y30uz-MrOhuyzRQ" name="Concentration in container" path="inh_ref_iv_681mg_slow|Organism|Muscle|BloodCells|Acetylisoniazid|Concentration in container" unit="µmol/l" persistable="0" formulaId="21511" />
    <Observer id="21516" entityId="oMdmzl6_aEGEjoxJPnfubQ" name="Concentration in container" path="inh_ref_iv_681mg_slow|Organism|Muscle|BloodCells|isoniazid|Concentration in container" unit="µmol/l" persistable="0" formulaId="21517" />
    <Observer id="21524" entityId="QKx981rFGUKjPnu4e2c53g" name="Fraction of dose-isoniazid" path="inh_ref_iv_681mg_slow|Organism|Muscle|BloodCells|isoniazid-NAAA Metabolite|Fraction of dose-isoniazid" persistable="0" formulaId="21525" />
    <Observer id="21572" entityId="Z8AhV8N9J0SN0tZwtemV4g" name="Concentration in container" path="inh_ref_iv_681mg_slow|Organism|Muscle|Interstitial|SLC22A6|Concentration in container" unit="µmol/l" persistable="0" formulaId="21573" />
    <Observer id="21590" entityId="aRmKpj1guEmyqY0fgHoZMg" name="Concentration in container" path="inh_ref_iv_681mg_slow|Organism|Muscle|Interstitial|SLC16A10.influx|Concentration in container" unit="µmol/l" persistable="0" formulaId="21591" />
    <Observer id="21598" entityId="WX35qj2DfEuztnVl1eZYqg" name="Concentration in container" path="inh_ref_iv_681mg_slow|Organism|Muscle|Interstitial|Acetylisoniazid|Concentration in container" unit="µmol/l" persistable="0" formulaId="21599" />
    <Observer id="21606" entityId="wZgX5co-SkCY7I8N7bYnbg" name="Concentration in container" path="inh_ref_iv_681mg_slow|Organism|Muscle|Interstitial|isoniazid|Concentration in container" unit="µmol/l" persistable="0" formulaId="21607" />
    <Observer id="21629" entityId="u5IMDtODe0eljnQEnlt80Q" name="Concentration in container" path="inh_ref_iv_681mg_slow|Organism|Muscle|Intracellular|NAT2|Concentration in container" unit="µmol/l" persistable="0" formulaId="21630" />
    <Observer id="21647" entityId="ZYdoIOD3WkCD_JpGSpwXyQ" name="Concentration in container" path="inh_ref_iv_681mg_slow|Organism|Muscle|Intracellular|Amidase_liver|Concentration in container" unit="µmol/l" persistable="0" formulaId="21648" />
    <Observer id="21665" entityId="WqmhqNFoXEW8k3E_k9MQLQ" name="Concentration in container" path="inh_ref_iv_681mg_slow|Organism|Muscle|Intracellular|Conjugase_liver|Concentration in container" unit="µmol/l" persistable="0" formulaId="21666" />
    <Observer id="21683" entityId="Y0E5eE9EmkajmRuXKUfEuQ" name="Concentration in container" path="inh_ref_iv_681mg_slow|Organism|Muscle|Intracellular|CYP2E1|Concentration in container" unit="µmol/l" persistable="0" formulaId="21684" />
    <Observer id="21701" entityId="6OR6rDH3MEq1LAb2aipFpQ" name="Concentration in container" path="inh_ref_iv_681mg_slow|Organism|Muscle|Intracellular|INHA_liver_transporter|Concentration in container" unit="µmol/l" persistable="0" formulaId="21702" />
    <Observer id="21719" entityId="UV_oChBG_k-dC-JL1ALSlg" name="Concentration in container" path="inh_ref_iv_681mg_slow|Organism|Muscle|Intracellular|NAAA|Concentration in container" unit="µmol/l" persistable="0" formulaId="21720" />
    <Observer id="21737" entityId="Og59qwzFXU6ulKaXtTnyqQ" name="Concentration in container" path="inh_ref_iv_681mg_slow|Organism|Muscle|Intracellular|BAAT|Concentration in container" unit="µmol/l" persistable="0" formulaId="21738" />
    <Observer id="21755" entityId="_nhjOCTarUOmvA7XNbdGpg" name="Concentration in container" path="inh_ref_iv_681mg_slow|Organism|Muscle|Intracellular|SLC16A10|Concentration in container" unit="µmol/l" persistable="0" formulaId="21756" />
    <Observer id="21773" entityId="B_yneCGekkmM6WNzi0qXrQ" name="Concentration in container" path="inh_ref_iv_681mg_slow|Organism|Muscle|Intracellular|GLYAT|Concentration in container" unit="µmol/l" persistable="0" formulaId="21774" />
    <Observer id="21791" entityId="CuNJrO0CGEKo1Ow8k3IKXQ" name="Concentration in container" path="inh_ref_iv_681mg_slow|Organism|Muscle|Intracellular|SLC16A10.apical.efflux|Concentration in container" unit="µmol/l" persistable="0" formulaId="21792" />
    <Observer id="21799" entityId="BU7oHJ05okWI60ahx6tuZg" name="Concentration in container" path="inh_ref_iv_681mg_slow|Organism|Muscle|Intracellular|Acetylisoniazid|Concentration in container" unit="µmol/l" persistable="0" formulaId="21800" />
    <Observer id="21807" entityId="eQ3QuJX1106wc0tRV0JrOA" name="Concentration in container" path="inh_ref_iv_681mg_slow|Organism|Muscle|Intracellular|isoniazid|Concentration in container" unit="µmol/l" persistable="0" formulaId="21808" />
    <Observer id="21815" entityId="8T9hEi3hE0Oxf7CwZ55Jmg" name="Fraction of dose-isoniazid" path="inh_ref_iv_681mg_slow|Organism|Muscle|Intracellular|isoniazid-NAAA Metabolite|Fraction of dose-isoniazid" persistable="0" formulaId="21816" />
    <Observer id="21841" entityId="bbPNHSkIwUyA4-vbz_J3ng" name="Interstitial Unbound" path="inh_ref_iv_681mg_slow|Organism|Muscle|Acetylisoniazid|Interstitial Unbound" unit="µmol/l" persistable="0" formulaId="21842" />
    <Observer id="21843" entityId="r-A2IMQRZUy0HbN8b6Gh1w" name="Intracellular Unbound" path="inh_ref_iv_681mg_slow|Organism|Muscle|Acetylisoniazid|Intracellular Unbound" unit="µmol/l" persistable="0" formulaId="21844" />
    <Observer id="21845" entityId="ScmunpcPF0Owofd9fxwhWg" name="Tissue" path="inh_ref_iv_681mg_slow|Organism|Muscle|Acetylisoniazid|Tissue" unit="µmol/l" persistable="0" formulaId="21846" />
    <Observer id="21847" entityId="35DQz6sgM0Sg2enIzpEMkA" name="Interstitial Unbound" path="inh_ref_iv_681mg_slow|Organism|Muscle|isoniazid|Interstitial Unbound" unit="µmol/l" persistable="0" formulaId="21848" />
    <Observer id="21849" entityId="IB7y33HahUiMl5mgLWQVPA" name="Intracellular Unbound" path="inh_ref_iv_681mg_slow|Organism|Muscle|isoniazid|Intracellular Unbound" unit="µmol/l" persistable="0" formulaId="21850" />
    <Observer id="21851" entityId="YsIkgDHzp0Cv_UWImN8bcQ" name="Tissue" path="inh_ref_iv_681mg_slow|Organism|Muscle|isoniazid|Tissue" unit="µmol/l" persistable="0" formulaId="21852" />
    <Observer id="21917" entityId="QBYtJlr_fUG8mG2ov9nZCg" name="Concentration in container" path="inh_ref_iv_681mg_slow|Organism|Pancreas|Plasma|NAT2|Concentration in container" unit="µmol/l" persistable="0" formulaId="21918" />
    <Observer id="21937" entityId="Ugo8SNICkEyt9WjpFOXJeg" name="Concentration in container" path="inh_ref_iv_681mg_slow|Organism|Pancreas|Plasma|Amidase_liver|Concentration in container" unit="µmol/l" persistable="0" formulaId="21938" />
    <Observer id="21957" entityId="V_Q6OKwxNkeh9nCbBepq8A" name="Concentration in container" path="inh_ref_iv_681mg_slow|Organism|Pancreas|Plasma|Conjugase_liver|Concentration in container" unit="µmol/l" persistable="0" formulaId="21958" />
    <Observer id="21977" entityId="YJoBI6run0y6O_8JvFZOTA" name="Concentration in container" path="inh_ref_iv_681mg_slow|Organism|Pancreas|Plasma|CYP2E1|Concentration in container" unit="µmol/l" persistable="0" formulaId="21978" />
    <Observer id="21997" entityId="XEnJQ7W8HUuRm2MieqHrog" name="Concentration in container" path="inh_ref_iv_681mg_slow|Organism|Pancreas|Plasma|NAAA|Concentration in container" unit="µmol/l" persistable="0" formulaId="21998" />
    <Observer id="22017" entityId="BLP6dX6-U0W569HtdPIKAA" name="Concentration in container" path="inh_ref_iv_681mg_slow|Organism|Pancreas|Plasma|BAAT|Concentration in container" unit="µmol/l" persistable="0" formulaId="22018" />
    <Observer id="22037" entityId="CvZaCf1_P0io61y9qVnXFg" name="Concentration in container" path="inh_ref_iv_681mg_slow|Organism|Pancreas|Plasma|GLYAT|Concentration in container" unit="µmol/l" persistable="0" formulaId="22038" />
    <Observer id="22044" entityId="NHRtcSUT5k6wy9HbmVx1zQ" name="Concentration in container" path="inh_ref_iv_681mg_slow|Organism|Pancreas|Plasma|Acetylisoniazid|Concentration in container" unit="µmol/l" persistable="0" formulaId="22045" />
    <Observer id="22051" entityId="GDPZvNgHI0-WIZHU-S2z9A" name="Concentration in container" path="inh_ref_iv_681mg_slow|Organism|Pancreas|Plasma|isoniazid|Concentration in container" unit="µmol/l" persistable="0" formulaId="22052" />
    <Observer id="22059" entityId="KiBtfJSyR0Ct7bceA4ZJEg" name="Fraction of dose-isoniazid" path="inh_ref_iv_681mg_slow|Organism|Pancreas|Plasma|isoniazid-NAAA Metabolite|Fraction of dose-isoniazid" persistable="0" formulaId="22060" />
    <Observer id="22107" entityId="VV8jiT369kKo11dz6F32_g" name="Concentration in container" path="inh_ref_iv_681mg_slow|Organism|Pancreas|BloodCells|NAT2|Concentration in container" unit="µmol/l" persistable="0" formulaId="22108" />
    <Observer id="22127" entityId="0OJZ0lS4cUGrhvCB5-5dBw" name="Concentration in container" path="inh_ref_iv_681mg_slow|Organism|Pancreas|BloodCells|Amidase_liver|Concentration in container" unit="µmol/l" persistable="0" formulaId="22128" />
    <Observer id="22147" entityId="apE9ObW320Cr2w0MbdH1qg" name="Concentration in container" path="inh_ref_iv_681mg_slow|Organism|Pancreas|BloodCells|Conjugase_liver|Concentration in container" unit="µmol/l" persistable="0" formulaId="22148" />
    <Observer id="22167" entityId="bBidL3wSQkCSYqjVkDHXhA" name="Concentration in container" path="inh_ref_iv_681mg_slow|Organism|Pancreas|BloodCells|CYP2E1|Concentration in container" unit="µmol/l" persistable="0" formulaId="22168" />
    <Observer id="22187" entityId="UlcegvrdrU2DhNbUiQ6VCA" name="Concentration in container" path="inh_ref_iv_681mg_slow|Organism|Pancreas|BloodCells|NAAA|Concentration in container" unit="µmol/l" persistable="0" formulaId="22188" />
    <Observer id="22207" entityId="QZEB0-GfDEqIRpOGYxp5NA" name="Concentration in container" path="inh_ref_iv_681mg_slow|Organism|Pancreas|BloodCells|BAAT|Concentration in container" unit="µmol/l" persistable="0" formulaId="22208" />
    <Observer id="22227" entityId="v3e7VsImPkGAbvYqqki5mg" name="Concentration in container" path="inh_ref_iv_681mg_slow|Organism|Pancreas|BloodCells|GLYAT|Concentration in container" unit="µmol/l" persistable="0" formulaId="22228" />
    <Observer id="22234" entityId="zadmJiEEFUSzJy7dTW42GA" name="Concentration in container" path="inh_ref_iv_681mg_slow|Organism|Pancreas|BloodCells|Acetylisoniazid|Concentration in container" unit="µmol/l" persistable="0" formulaId="22235" />
    <Observer id="22241" entityId="lv7WA2inIUyIDS9m2DzWUg" name="Concentration in container" path="inh_ref_iv_681mg_slow|Organism|Pancreas|BloodCells|isoniazid|Concentration in container" unit="µmol/l" persistable="0" formulaId="22242" />
    <Observer id="22249" entityId="9wBSvBfjcUSIuZMS0QNHtw" name="Fraction of dose-isoniazid" path="inh_ref_iv_681mg_slow|Organism|Pancreas|BloodCells|isoniazid-NAAA Metabolite|Fraction of dose-isoniazid" persistable="0" formulaId="22250" />
    <Observer id="22297" entityId="7tBZ6nMKFU-1qPqfE5IsPA" name="Concentration in container" path="inh_ref_iv_681mg_slow|Organism|Pancreas|Interstitial|SLC22A6|Concentration in container" unit="µmol/l" persistable="0" formulaId="22298" />
    <Observer id="22315" entityId="vAph7IIqHkmROYEKyEh3IA" name="Concentration in container" path="inh_ref_iv_681mg_slow|Organism|Pancreas|Interstitial|SLC16A10.influx|Concentration in container" unit="µmol/l" persistable="0" formulaId="22316" />
    <Observer id="22323" entityId="xu-9GDi4I0q0njnPUNEkrA" name="Concentration in container" path="inh_ref_iv_681mg_slow|Organism|Pancreas|Interstitial|Acetylisoniazid|Concentration in container" unit="µmol/l" persistable="0" formulaId="22324" />
    <Observer id="22331" entityId="qq3QStmrFU-rTWZLOv8eeA" name="Concentration in container" path="inh_ref_iv_681mg_slow|Organism|Pancreas|Interstitial|isoniazid|Concentration in container" unit="µmol/l" persistable="0" formulaId="22332" />
    <Observer id="22354" entityId="lvxqE9vHw0elK4oC6Ww7XQ" name="Concentration in container" path="inh_ref_iv_681mg_slow|Organism|Pancreas|Intracellular|NAT2|Concentration in container" unit="µmol/l" persistable="0" formulaId="22355" />
    <Observer id="22372" entityId="zew8YRlblUy5wp1fejrGfg" name="Concentration in container" path="inh_ref_iv_681mg_slow|Organism|Pancreas|Intracellular|Amidase_liver|Concentration in container" unit="µmol/l" persistable="0" formulaId="22373" />
    <Observer id="22390" entityId="8ckefrRq3UamLzeyCrUrXA" name="Concentration in container" path="inh_ref_iv_681mg_slow|Organism|Pancreas|Intracellular|Conjugase_liver|Concentration in container" unit="µmol/l" persistable="0" formulaId="22391" />
    <Observer id="22408" entityId="cIMMeffXdEysSJ4zxeIFDA" name="Concentration in container" path="inh_ref_iv_681mg_slow|Organism|Pancreas|Intracellular|CYP2E1|Concentration in container" unit="µmol/l" persistable="0" formulaId="22409" />
    <Observer id="22426" entityId="OuX9rqYHMEis51uqkAQJnw" name="Concentration in container" path="inh_ref_iv_681mg_slow|Organism|Pancreas|Intracellular|INHA_liver_transporter|Concentration in container" unit="µmol/l" persistable="0" formulaId="22427" />
    <Observer id="22444" entityId="EsD8ykYi7Ea4vVONOTSMVQ" name="Concentration in container" path="inh_ref_iv_681mg_slow|Organism|Pancreas|Intracellular|NAAA|Concentration in container" unit="µmol/l" persistable="0" formulaId="22445" />
    <Observer id="22462" entityId="v3R3Aatd-UmU87D3aXAv6Q" name="Concentration in container" path="inh_ref_iv_681mg_slow|Organism|Pancreas|Intracellular|BAAT|Concentration in container" unit="µmol/l" persistable="0" formulaId="22463" />
    <Observer id="22480" entityId="_xxng9JYfEeoG_8ecQxmTw" name="Concentration in container" path="inh_ref_iv_681mg_slow|Organism|Pancreas|Intracellular|SLC16A10|Concentration in container" unit="µmol/l" persistable="0" formulaId="22481" />
    <Observer id="22498" entityId="sj4djOXTlkGLqhpxAOLT7g" name="Concentration in container" path="inh_ref_iv_681mg_slow|Organism|Pancreas|Intracellular|GLYAT|Concentration in container" unit="µmol/l" persistable="0" formulaId="22499" />
    <Observer id="22516" entityId="9GSDLIWP30SK18LpqXXjiQ" name="Concentration in container" path="inh_ref_iv_681mg_slow|Organism|Pancreas|Intracellular|SLC16A10.apical.efflux|Concentration in container" unit="µmol/l" persistable="0" formulaId="22517" />
    <Observer id="22524" entityId="18VXOj8nmUCiatolCLwufw" name="Concentration in container" path="inh_ref_iv_681mg_slow|Organism|Pancreas|Intracellular|Acetylisoniazid|Concentration in container" unit="µmol/l" persistable="0" formulaId="22525" />
    <Observer id="22532" entityId="LUO58f1O-UWSZhssBjOSzA" name="Concentration in container" path="inh_ref_iv_681mg_slow|Organism|Pancreas|Intracellular|isoniazid|Concentration in container" unit="µmol/l" persistable="0" formulaId="22533" />
    <Observer id="22540" entityId="AOfoKiTOPUqeQYKar6tnLA" name="Fraction of dose-isoniazid" path="inh_ref_iv_681mg_slow|Organism|Pancreas|Intracellular|isoniazid-NAAA Metabolite|Fraction of dose-isoniazid" persistable="0" formulaId="22541" />
    <Observer id="22566" entityId="R6F7pBnf50mrEpR1dDPVgA" name="Interstitial Unbound" path="inh_ref_iv_681mg_slow|Organism|Pancreas|Acetylisoniazid|Interstitial Unbound" unit="µmol/l" persistable="0" formulaId="22567" />
    <Observer id="22568" entityId="dDnR_uQj6kGI1WBbL9cN8w" name="Intracellular Unbound" path="inh_ref_iv_681mg_slow|Organism|Pancreas|Acetylisoniazid|Intracellular Unbound" unit="µmol/l" persistable="0" formulaId="22569" />
    <Observer id="22570" entityId="gwwQhBBpDEC5xV_k5ubNFg" name="Tissue" path="inh_ref_iv_681mg_slow|Organism|Pancreas|Acetylisoniazid|Tissue" unit="µmol/l" persistable="0" formulaId="22571" />
    <Observer id="22572" entityId="8wxpU9P1sEWQUco6ZSlq5w" name="Interstitial Unbound" path="inh_ref_iv_681mg_slow|Organism|Pancreas|isoniazid|Interstitial Unbound" unit="µmol/l" persistable="0" formulaId="22573" />
    <Observer id="22574" entityId="pDB4Wa_FtEW4MmobkFW7fQ" name="Intracellular Unbound" path="inh_ref_iv_681mg_slow|Organism|Pancreas|isoniazid|Intracellular Unbound" unit="µmol/l" persistable="0" formulaId="22575" />
    <Observer id="22576" entityId="zDEibx3P7UO1ZFpvKZIBbg" name="Tissue" path="inh_ref_iv_681mg_slow|Organism|Pancreas|isoniazid|Tissue" unit="µmol/l" persistable="0" formulaId="22577" />
    <Observer id="22610" entityId="NipeJ5zEJEmWPT95TMFW8Q" name="Concentration in container" path="inh_ref_iv_681mg_slow|Organism|PortalVein|Plasma|NAT2|Concentration in container" unit="µmol/l" persistable="0" formulaId="22611" />
    <Observer id="22630" entityId="Z-J-VQmunUCV-OE680IQuw" name="Concentration in container" path="inh_ref_iv_681mg_slow|Organism|PortalVein|Plasma|Amidase_liver|Concentration in container" unit="µmol/l" persistable="0" formulaId="22631" />
    <Observer id="22650" entityId="AGoO4Z4JVkeIIzwlkjnluQ" name="Concentration in container" path="inh_ref_iv_681mg_slow|Organism|PortalVein|Plasma|Conjugase_liver|Concentration in container" unit="µmol/l" persistable="0" formulaId="22651" />
    <Observer id="22670" entityId="F5-nq2ZotEGILJ-wC2V05A" name="Concentration in container" path="inh_ref_iv_681mg_slow|Organism|PortalVein|Plasma|CYP2E1|Concentration in container" unit="µmol/l" persistable="0" formulaId="22671" />
    <Observer id="22690" entityId="vmKtRhD1-kerNavBefo2nw" name="Concentration in container" path="inh_ref_iv_681mg_slow|Organism|PortalVein|Plasma|NAAA|Concentration in container" unit="µmol/l" persistable="0" formulaId="22691" />
    <Observer id="22710" entityId="D5aEunvzoEy4Oh1T4TVlQw" name="Concentration in container" path="inh_ref_iv_681mg_slow|Organism|PortalVein|Plasma|BAAT|Concentration in container" unit="µmol/l" persistable="0" formulaId="22711" />
    <Observer id="22730" entityId="iFz1KVkUuUWfYtxS6dgWuw" name="Concentration in container" path="inh_ref_iv_681mg_slow|Organism|PortalVein|Plasma|GLYAT|Concentration in container" unit="µmol/l" persistable="0" formulaId="22731" />
    <Observer id="22737" entityId="heDNaZG4zEWR6l04ulzCDg" name="Concentration in container" path="inh_ref_iv_681mg_slow|Organism|PortalVein|Plasma|Acetylisoniazid|Concentration in container" unit="µmol/l" persistable="0" formulaId="22738" />
    <Observer id="22739" entityId="4hZiXQ2cEUCmPIQaLS54sw" name="Plasma Unbound" path="inh_ref_iv_681mg_slow|Organism|PortalVein|Plasma|Acetylisoniazid|Plasma Unbound" unit="µmol/l" persistable="0" formulaId="22740" />
    <Observer id="22746" entityId="cmm5-sAjpkGgup6RFdOqmg" name="Concentration in container" path="inh_ref_iv_681mg_slow|Organism|PortalVein|Plasma|isoniazid|Concentration in container" unit="µmol/l" persistable="0" formulaId="22747" />
    <Observer id="22748" entityId="OXn_JhVS8UyY7px_knxvqA" name="Plasma Unbound" path="inh_ref_iv_681mg_slow|Organism|PortalVein|Plasma|isoniazid|Plasma Unbound" unit="µmol/l" persistable="0" formulaId="22749" />
    <Observer id="22756" entityId="FLfQIhfkfkSHlypQIhYnSA" name="Fraction of dose-isoniazid" path="inh_ref_iv_681mg_slow|Organism|PortalVein|Plasma|isoniazid-NAAA Metabolite|Fraction of dose-isoniazid" persistable="0" formulaId="22757" />
    <Observer id="22804" entityId="oE6RiLOfOUSDLHUcipLXCQ" name="Concentration in container" path="inh_ref_iv_681mg_slow|Organism|PortalVein|BloodCells|NAT2|Concentration in container" unit="µmol/l" persistable="0" formulaId="22805" />
    <Observer id="22824" entityId="Pw5Wo8P1-UG8mZ00VmgXFg" name="Concentration in container" path="inh_ref_iv_681mg_slow|Organism|PortalVein|BloodCells|Amidase_liver|Concentration in container" unit="µmol/l" persistable="0" formulaId="22825" />
    <Observer id="22844" entityId="MnOyZC_sHES3OC44FrrOWQ" name="Concentration in container" path="inh_ref_iv_681mg_slow|Organism|PortalVein|BloodCells|Conjugase_liver|Concentration in container" unit="µmol/l" persistable="0" formulaId="22845" />
    <Observer id="22864" entityId="ccjUo1clW0CBFh-ZO2WMTw" name="Concentration in container" path="inh_ref_iv_681mg_slow|Organism|PortalVein|BloodCells|CYP2E1|Concentration in container" unit="µmol/l" persistable="0" formulaId="22865" />
    <Observer id="22884" entityId="-OKBC6xuN0e4KeqH1tELeg" name="Concentration in container" path="inh_ref_iv_681mg_slow|Organism|PortalVein|BloodCells|NAAA|Concentration in container" unit="µmol/l" persistable="0" formulaId="22885" />
    <Observer id="22904" entityId="S_82B1-dMk-5mzp58bDskw" name="Concentration in container" path="inh_ref_iv_681mg_slow|Organism|PortalVein|BloodCells|BAAT|Concentration in container" unit="µmol/l" persistable="0" formulaId="22905" />
    <Observer id="22924" entityId="183Of2HVaUud_06eXOyamQ" name="Concentration in container" path="inh_ref_iv_681mg_slow|Organism|PortalVein|BloodCells|GLYAT|Concentration in container" unit="µmol/l" persistable="0" formulaId="22925" />
    <Observer id="22931" entityId="2rk0ZQPbeECX23gIec0bUA" name="Concentration in container" path="inh_ref_iv_681mg_slow|Organism|PortalVein|BloodCells|Acetylisoniazid|Concentration in container" unit="µmol/l" persistable="0" formulaId="22932" />
    <Observer id="22938" entityId="M3occ7ZvHkWXGnsO3fjrHA" name="Concentration in container" path="inh_ref_iv_681mg_slow|Organism|PortalVein|BloodCells|isoniazid|Concentration in container" unit="µmol/l" persistable="0" formulaId="22939" />
    <Observer id="22946" entityId="uPxL1La2tE-NC88LCZPorA" name="Fraction of dose-isoniazid" path="inh_ref_iv_681mg_slow|Organism|PortalVein|BloodCells|isoniazid-NAAA Metabolite|Fraction of dose-isoniazid" persistable="0" formulaId="22947" />
    <Observer id="22972" entityId="uB5t4ZS0w02GsM8IW15QuQ" name="Whole Blood" path="inh_ref_iv_681mg_slow|Organism|PortalVein|Acetylisoniazid|Whole Blood" unit="µmol/l" persistable="0" formulaId="22973" />
    <Observer id="22974" entityId="y1zM90SjBEaeduDJLuziVA" name="Whole Blood" path="inh_ref_iv_681mg_slow|Organism|PortalVein|isoniazid|Whole Blood" unit="µmol/l" persistable="0" formulaId="22975" />
    <Observer id="23040" entityId="3lzytnxcIUCulVHmWa6zcQ" name="Concentration in container" path="inh_ref_iv_681mg_slow|Organism|Skin|Plasma|NAT2|Concentration in container" unit="µmol/l" persistable="0" formulaId="23041" />
    <Observer id="23060" entityId="jS6fz4eP8Uy8QFnRmIlVwQ" name="Concentration in container" path="inh_ref_iv_681mg_slow|Organism|Skin|Plasma|Amidase_liver|Concentration in container" unit="µmol/l" persistable="0" formulaId="23061" />
    <Observer id="23080" entityId="XLdArgddYU6ndp74hJNiog" name="Concentration in container" path="inh_ref_iv_681mg_slow|Organism|Skin|Plasma|Conjugase_liver|Concentration in container" unit="µmol/l" persistable="0" formulaId="23081" />
    <Observer id="23100" entityId="uyYEsBMul020U80793k95A" name="Concentration in container" path="inh_ref_iv_681mg_slow|Organism|Skin|Plasma|CYP2E1|Concentration in container" unit="µmol/l" persistable="0" formulaId="23101" />
    <Observer id="23120" entityId="tErzwxGEtEa1Qe1GBZta2w" name="Concentration in container" path="inh_ref_iv_681mg_slow|Organism|Skin|Plasma|NAAA|Concentration in container" unit="µmol/l" persistable="0" formulaId="23121" />
    <Observer id="23140" entityId="xiqLON2LL0SJ2LvvZv3V5A" name="Concentration in container" path="inh_ref_iv_681mg_slow|Organism|Skin|Plasma|BAAT|Concentration in container" unit="µmol/l" persistable="0" formulaId="23141" />
    <Observer id="23160" entityId="UOwgKcFzY0yQNyObT5ErUg" name="Concentration in container" path="inh_ref_iv_681mg_slow|Organism|Skin|Plasma|GLYAT|Concentration in container" unit="µmol/l" persistable="0" formulaId="23161" />
    <Observer id="23166" entityId="qmAUeU5IhEqtAWjFLdtCoA" name="Concentration in container" path="inh_ref_iv_681mg_slow|Organism|Skin|Plasma|Acetylisoniazid|Concentration in container" unit="µmol/l" persistable="0" formulaId="23167" />
    <Observer id="23172" entityId="uEiv1SonFkqK2mqoSGvy9A" name="Concentration in container" path="inh_ref_iv_681mg_slow|Organism|Skin|Plasma|isoniazid|Concentration in container" unit="µmol/l" persistable="0" formulaId="23173" />
    <Observer id="23180" entityId="ZbF1iQG3Pk6higDASDjlFA" name="Fraction of dose-isoniazid" path="inh_ref_iv_681mg_slow|Organism|Skin|Plasma|isoniazid-NAAA Metabolite|Fraction of dose-isoniazid" persistable="0" formulaId="23181" />
    <Observer id="23228" entityId="PCPp5RT0OkKWr3lCOmzzwg" name="Concentration in container" path="inh_ref_iv_681mg_slow|Organism|Skin|BloodCells|NAT2|Concentration in container" unit="µmol/l" persistable="0" formulaId="23229" />
    <Observer id="23248" entityId="-EgV7kX1iUCpAGrOko7n6g" name="Concentration in container" path="inh_ref_iv_681mg_slow|Organism|Skin|BloodCells|Amidase_liver|Concentration in container" unit="µmol/l" persistable="0" formulaId="23249" />
    <Observer id="23268" entityId="NjzhDMhd2UmVeC8tXNJdeg" name="Concentration in container" path="inh_ref_iv_681mg_slow|Organism|Skin|BloodCells|Conjugase_liver|Concentration in container" unit="µmol/l" persistable="0" formulaId="23269" />
    <Observer id="23288" entityId="jK-k3SJ_2ku2dtvCCLyeqw" name="Concentration in container" path="inh_ref_iv_681mg_slow|Organism|Skin|BloodCells|CYP2E1|Concentration in container" unit="µmol/l" persistable="0" formulaId="23289" />
    <Observer id="23308" entityId="umsAK2-rrkWD3xHeCGQ34Q" name="Concentration in container" path="inh_ref_iv_681mg_slow|Organism|Skin|BloodCells|NAAA|Concentration in container" unit="µmol/l" persistable="0" formulaId="23309" />
    <Observer id="23328" entityId="tChP3gtBYkOhw9XI4HozzA" name="Concentration in container" path="inh_ref_iv_681mg_slow|Organism|Skin|BloodCells|BAAT|Concentration in container" unit="µmol/l" persistable="0" formulaId="23329" />
    <Observer id="23348" entityId="mihs_pMc40uybu8L57a_tw" name="Concentration in container" path="inh_ref_iv_681mg_slow|Organism|Skin|BloodCells|GLYAT|Concentration in container" unit="µmol/l" persistable="0" formulaId="23349" />
    <Observer id="23354" entityId="HHP7YKL0J0iXyLUX3IPUJg" name="Concentration in container" path="inh_ref_iv_681mg_slow|Organism|Skin|BloodCells|Acetylisoniazid|Concentration in container" unit="µmol/l" persistable="0" formulaId="23355" />
    <Observer id="23360" entityId="09DV9_3DAEmrQ7LsE6yPIQ" name="Concentration in container" path="inh_ref_iv_681mg_slow|Organism|Skin|BloodCells|isoniazid|Concentration in container" unit="µmol/l" persistable="0" formulaId="23361" />
    <Observer id="23368" entityId="O5GyTsSCLEqG3xNk9SJphQ" name="Fraction of dose-isoniazid" path="inh_ref_iv_681mg_slow|Organism|Skin|BloodCells|isoniazid-NAAA Metabolite|Fraction of dose-isoniazid" persistable="0" formulaId="23369" />
    <Observer id="23416" entityId="dhXqSKxdDEiLDk2L21ZiIg" name="Concentration in container" path="inh_ref_iv_681mg_slow|Organism|Skin|Interstitial|SLC22A6|Concentration in container" unit="µmol/l" persistable="0" formulaId="23417" />
    <Observer id="23434" entityId="CTUDwwa8Hk2z2zJnn_ChDw" name="Concentration in container" path="inh_ref_iv_681mg_slow|Organism|Skin|Interstitial|SLC16A10.influx|Concentration in container" unit="µmol/l" persistable="0" formulaId="23435" />
    <Observer id="23442" entityId="NsRBy6QiEku4BVfbtacW7w" name="Concentration in container" path="inh_ref_iv_681mg_slow|Organism|Skin|Interstitial|Acetylisoniazid|Concentration in container" unit="µmol/l" persistable="0" formulaId="23443" />
    <Observer id="23450" entityId="FC2odwwsL0OOhkSPfjREqQ" name="Concentration in container" path="inh_ref_iv_681mg_slow|Organism|Skin|Interstitial|isoniazid|Concentration in container" unit="µmol/l" persistable="0" formulaId="23451" />
    <Observer id="23473" entityId="4bcAbguu90K3m9hbR-E30w" name="Concentration in container" path="inh_ref_iv_681mg_slow|Organism|Skin|Intracellular|NAT2|Concentration in container" unit="µmol/l" persistable="0" formulaId="23474" />
    <Observer id="23491" entityId="KYfjjC92WUOMS5etyNjuRg" name="Concentration in container" path="inh_ref_iv_681mg_slow|Organism|Skin|Intracellular|Amidase_liver|Concentration in container" unit="µmol/l" persistable="0" formulaId="23492" />
    <Observer id="23509" entityId="oWTzDcxKoEeNFyL6jcToWw" name="Concentration in container" path="inh_ref_iv_681mg_slow|Organism|Skin|Intracellular|Conjugase_liver|Concentration in container" unit="µmol/l" persistable="0" formulaId="23510" />
    <Observer id="23527" entityId="8xVoJjAYP0afTCXJ5tUufQ" name="Concentration in container" path="inh_ref_iv_681mg_slow|Organism|Skin|Intracellular|CYP2E1|Concentration in container" unit="µmol/l" persistable="0" formulaId="23528" />
    <Observer id="23545" entityId="OIVfZQ4uS0OuHuHRfT19bg" name="Concentration in container" path="inh_ref_iv_681mg_slow|Organism|Skin|Intracellular|INHA_liver_transporter|Concentration in container" unit="µmol/l" persistable="0" formulaId="23546" />
    <Observer id="23563" entityId="CQQ5dyikQUmqR6mfubtACg" name="Concentration in container" path="inh_ref_iv_681mg_slow|Organism|Skin|Intracellular|NAAA|Concentration in container" unit="µmol/l" persistable="0" formulaId="23564" />
    <Observer id="23581" entityId="_aB_DXHtb0WU9eZ_dDBcSg" name="Concentration in container" path="inh_ref_iv_681mg_slow|Organism|Skin|Intracellular|BAAT|Concentration in container" unit="µmol/l" persistable="0" formulaId="23582" />
    <Observer id="23599" entityId="raHvMdYixE6mzO668FXsJw" name="Concentration in container" path="inh_ref_iv_681mg_slow|Organism|Skin|Intracellular|SLC16A10|Concentration in container" unit="µmol/l" persistable="0" formulaId="23600" />
    <Observer id="23617" entityId="2cwIdGl4uk2djndgLRNBNA" name="Concentration in container" path="inh_ref_iv_681mg_slow|Organism|Skin|Intracellular|GLYAT|Concentration in container" unit="µmol/l" persistable="0" formulaId="23618" />
    <Observer id="23635" entityId="wgX2x-2y7EWvgprYqSdfIQ" name="Concentration in container" path="inh_ref_iv_681mg_slow|Organism|Skin|Intracellular|SLC16A10.apical.efflux|Concentration in container" unit="µmol/l" persistable="0" formulaId="23636" />
    <Observer id="23643" entityId="R0ogYCpI4EGgOvAk0o2n_g" name="Concentration in container" path="inh_ref_iv_681mg_slow|Organism|Skin|Intracellular|Acetylisoniazid|Concentration in container" unit="µmol/l" persistable="0" formulaId="23644" />
    <Observer id="23651" entityId="AD-cYr68yUu9LqYBxcxRzg" name="Concentration in container" path="inh_ref_iv_681mg_slow|Organism|Skin|Intracellular|isoniazid|Concentration in container" unit="µmol/l" persistable="0" formulaId="23652" />
    <Observer id="23659" entityId="OVxwuK9UnkitlpKFIaV4-Q" name="Fraction of dose-isoniazid" path="inh_ref_iv_681mg_slow|Organism|Skin|Intracellular|isoniazid-NAAA Metabolite|Fraction of dose-isoniazid" persistable="0" formulaId="23660" />
    <Observer id="23685" entityId="uzNoRFfEz0al0OEVtemg6g" name="Interstitial Unbound" path="inh_ref_iv_681mg_slow|Organism|Skin|Acetylisoniazid|Interstitial Unbound" unit="µmol/l" persistable="0" formulaId="23686" />
    <Observer id="23687" entityId="Wsmu5kHS2Uuy47Fuqkp-lQ" name="Intracellular Unbound" path="inh_ref_iv_681mg_slow|Organism|Skin|Acetylisoniazid|Intracellular Unbound" unit="µmol/l" persistable="0" formulaId="23688" />
    <Observer id="23689" entityId="VueUD2EVKkSTmlHkWxvhag" name="Tissue" path="inh_ref_iv_681mg_slow|Organism|Skin|Acetylisoniazid|Tissue" unit="µmol/l" persistable="0" formulaId="23690" />
    <Observer id="23691" entityId="wRlRnEm13kyb2tMUiHFxDg" name="Interstitial Unbound" path="inh_ref_iv_681mg_slow|Organism|Skin|isoniazid|Interstitial Unbound" unit="µmol/l" persistable="0" formulaId="23692" />
    <Observer id="23693" entityId="H3Xk4sP2ikW92kSOttDgcA" name="Intracellular Unbound" path="inh_ref_iv_681mg_slow|Organism|Skin|isoniazid|Intracellular Unbound" unit="µmol/l" persistable="0" formulaId="23694" />
    <Observer id="23695" entityId="pvQNDEvJY0yls3SNt37d1Q" name="Tissue" path="inh_ref_iv_681mg_slow|Organism|Skin|isoniazid|Tissue" unit="µmol/l" persistable="0" formulaId="23696" />
    <Observer id="23760" entityId="vadMjvsBhkC0dzzxw3Gj6g" name="Concentration in container" path="inh_ref_iv_681mg_slow|Organism|Spleen|Plasma|NAT2|Concentration in container" unit="µmol/l" persistable="0" formulaId="23761" />
    <Observer id="23780" entityId="JS0etAmT2kqWTHjmA9VbqQ" name="Concentration in container" path="inh_ref_iv_681mg_slow|Organism|Spleen|Plasma|Amidase_liver|Concentration in container" unit="µmol/l" persistable="0" formulaId="23781" />
    <Observer id="23800" entityId="gZt2umP86kS00Nn3Dnafpg" name="Concentration in container" path="inh_ref_iv_681mg_slow|Organism|Spleen|Plasma|Conjugase_liver|Concentration in container" unit="µmol/l" persistable="0" formulaId="23801" />
    <Observer id="23820" entityId="nLHRcon1GUqKRpuZYFuDmQ" name="Concentration in container" path="inh_ref_iv_681mg_slow|Organism|Spleen|Plasma|CYP2E1|Concentration in container" unit="µmol/l" persistable="0" formulaId="23821" />
    <Observer id="23840" entityId="SzyjOK0y50CXPkRnjEB09Q" name="Concentration in container" path="inh_ref_iv_681mg_slow|Organism|Spleen|Plasma|NAAA|Concentration in container" unit="µmol/l" persistable="0" formulaId="23841" />
    <Observer id="23860" entityId="MqJPELASEkCu6fUOt-2pgA" name="Concentration in container" path="inh_ref_iv_681mg_slow|Organism|Spleen|Plasma|BAAT|Concentration in container" unit="µmol/l" persistable="0" formulaId="23861" />
    <Observer id="23880" entityId="5EBGq4sUkkCSRHttR-xiQA" name="Concentration in container" path="inh_ref_iv_681mg_slow|Organism|Spleen|Plasma|GLYAT|Concentration in container" unit="µmol/l" persistable="0" formulaId="23881" />
    <Observer id="23887" entityId="Mq4z0hg-zUCIncDdE4V7lg" name="Concentration in container" path="inh_ref_iv_681mg_slow|Organism|Spleen|Plasma|Acetylisoniazid|Concentration in container" unit="µmol/l" persistable="0" formulaId="23888" />
    <Observer id="23894" entityId="QiQKnsImFkWx-9KT6QGRKg" name="Concentration in container" path="inh_ref_iv_681mg_slow|Organism|Spleen|Plasma|isoniazid|Concentration in container" unit="µmol/l" persistable="0" formulaId="23895" />
    <Observer id="23902" entityId="D2LhjtNgP0uleRHVpXSwmQ" name="Fraction of dose-isoniazid" path="inh_ref_iv_681mg_slow|Organism|Spleen|Plasma|isoniazid-NAAA Metabolite|Fraction of dose-isoniazid" persistable="0" formulaId="23903" />
    <Observer id="23950" entityId="pD_L21K_KESYSgKGPEhppQ" name="Concentration in container" path="inh_ref_iv_681mg_slow|Organism|Spleen|BloodCells|NAT2|Concentration in container" unit="µmol/l" persistable="0" formulaId="23951" />
    <Observer id="23970" entityId="QzYrZLsXakSH-uyn5k7SDA" name="Concentration in container" path="inh_ref_iv_681mg_slow|Organism|Spleen|BloodCells|Amidase_liver|Concentration in container" unit="µmol/l" persistable="0" formulaId="23971" />
    <Observer id="23990" entityId="uvddmEOJeECPZOxJacR8KA" name="Concentration in container" path="inh_ref_iv_681mg_slow|Organism|Spleen|BloodCells|Conjugase_liver|Concentration in container" unit="µmol/l" persistable="0" formulaId="23991" />
    <Observer id="24010" entityId="QUkB-BFzWk2vuvsLqN8E7g" name="Concentration in container" path="inh_ref_iv_681mg_slow|Organism|Spleen|BloodCells|CYP2E1|Concentration in container" unit="µmol/l" persistable="0" formulaId="24011" />
    <Observer id="24030" entityId="3G7ZukYaA0uNbofbOILW3g" name="Concentration in container" path="inh_ref_iv_681mg_slow|Organism|Spleen|BloodCells|NAAA|Concentration in container" unit="µmol/l" persistable="0" formulaId="24031" />
    <Observer id="24050" entityId="smC_tJN2vE-6gVkEynjZ_w" name="Concentration in container" path="inh_ref_iv_681mg_slow|Organism|Spleen|BloodCells|BAAT|Concentration in container" unit="µmol/l" persistable="0" formulaId="24051" />
    <Observer id="24070" entityId="zUo9LNZiHkOxqbjM0fYqvw" name="Concentration in container" path="inh_ref_iv_681mg_slow|Organism|Spleen|BloodCells|GLYAT|Concentration in container" unit="µmol/l" persistable="0" formulaId="24071" />
    <Observer id="24077" entityId="BwGeEN0chU-ackZPKD_iAQ" name="Concentration in container" path="inh_ref_iv_681mg_slow|Organism|Spleen|BloodCells|Acetylisoniazid|Concentration in container" unit="µmol/l" persistable="0" formulaId="24078" />
    <Observer id="24084" entityId="iWOJfwHA002OOX0RIoqX3A" name="Concentration in container" path="inh_ref_iv_681mg_slow|Organism|Spleen|BloodCells|isoniazid|Concentration in container" unit="µmol/l" persistable="0" formulaId="24085" />
    <Observer id="24092" entityId="O9cn_RluPEK-9r-YnbbRVQ" name="Fraction of dose-isoniazid" path="inh_ref_iv_681mg_slow|Organism|Spleen|BloodCells|isoniazid-NAAA Metabolite|Fraction of dose-isoniazid" persistable="0" formulaId="24093" />
    <Observer id="24140" entityId="fgcEGaAqR0-ZMTyXip_pSA" name="Concentration in container" path="inh_ref_iv_681mg_slow|Organism|Spleen|Interstitial|SLC22A6|Concentration in container" unit="µmol/l" persistable="0" formulaId="24141" />
    <Observer id="24158" entityId="bv6PIPZ6E02yxlrsBoBNiw" name="Concentration in container" path="inh_ref_iv_681mg_slow|Organism|Spleen|Interstitial|SLC16A10.influx|Concentration in container" unit="µmol/l" persistable="0" formulaId="24159" />
    <Observer id="24166" entityId="bn_D4qddJE6wxMTD96Q7kQ" name="Concentration in container" path="inh_ref_iv_681mg_slow|Organism|Spleen|Interstitial|Acetylisoniazid|Concentration in container" unit="µmol/l" persistable="0" formulaId="24167" />
    <Observer id="24174" entityId="gF2Y3oey9kGIpGqWBECjiQ" name="Concentration in container" path="inh_ref_iv_681mg_slow|Organism|Spleen|Interstitial|isoniazid|Concentration in container" unit="µmol/l" persistable="0" formulaId="24175" />
    <Observer id="24197" entityId="-UUZaeJ_1ECNTosR67hmVg" name="Concentration in container" path="inh_ref_iv_681mg_slow|Organism|Spleen|Intracellular|NAT2|Concentration in container" unit="µmol/l" persistable="0" formulaId="24198" />
    <Observer id="24215" entityId="bOQoBWOsTUirclBAEnwRaQ" name="Concentration in container" path="inh_ref_iv_681mg_slow|Organism|Spleen|Intracellular|Amidase_liver|Concentration in container" unit="µmol/l" persistable="0" formulaId="24216" />
    <Observer id="24233" entityId="JMjhxIXgQU609OgbCA0esw" name="Concentration in container" path="inh_ref_iv_681mg_slow|Organism|Spleen|Intracellular|Conjugase_liver|Concentration in container" unit="µmol/l" persistable="0" formulaId="24234" />
    <Observer id="24251" entityId="2Yi70UVqgUKokF4CBgasPQ" name="Concentration in container" path="inh_ref_iv_681mg_slow|Organism|Spleen|Intracellular|CYP2E1|Concentration in container" unit="µmol/l" persistable="0" formulaId="24252" />
    <Observer id="24269" entityId="lD_tUd--L0erv5hozNRshA" name="Concentration in container" path="inh_ref_iv_681mg_slow|Organism|Spleen|Intracellular|INHA_liver_transporter|Concentration in container" unit="µmol/l" persistable="0" formulaId="24270" />
    <Observer id="24287" entityId="STyYbaKhD0GrfJ6_42EL7w" name="Concentration in container" path="inh_ref_iv_681mg_slow|Organism|Spleen|Intracellular|NAAA|Concentration in container" unit="µmol/l" persistable="0" formulaId="24288" />
    <Observer id="24305" entityId="4jEVGeS_KEGxgo2flSbXGQ" name="Concentration in container" path="inh_ref_iv_681mg_slow|Organism|Spleen|Intracellular|BAAT|Concentration in container" unit="µmol/l" persistable="0" formulaId="24306" />
    <Observer id="24323" entityId="wQnrQImqxkClfaUzLDqa7A" name="Concentration in container" path="inh_ref_iv_681mg_slow|Organism|Spleen|Intracellular|SLC16A10|Concentration in container" unit="µmol/l" persistable="0" formulaId="24324" />
    <Observer id="24341" entityId="ea5EETDmwUWKULVS5tJSiw" name="Concentration in container" path="inh_ref_iv_681mg_slow|Organism|Spleen|Intracellular|GLYAT|Concentration in container" unit="µmol/l" persistable="0" formulaId="24342" />
    <Observer id="24359" entityId="rxGVawuzc0GqwU0OR3YqAw" name="Concentration in container" path="inh_ref_iv_681mg_slow|Organism|Spleen|Intracellular|SLC16A10.apical.efflux|Concentration in container" unit="µmol/l" persistable="0" formulaId="24360" />
    <Observer id="24367" entityId="WqsdHNuxeUutdtIeEpe3IA" name="Concentration in container" path="inh_ref_iv_681mg_slow|Organism|Spleen|Intracellular|Acetylisoniazid|Concentration in container" unit="µmol/l" persistable="0" formulaId="24368" />
    <Observer id="24375" entityId="3cOlsO1sIEKUCuQuYXjuPA" name="Concentration in container" path="inh_ref_iv_681mg_slow|Organism|Spleen|Intracellular|isoniazid|Concentration in container" unit="µmol/l" persistable="0" formulaId="24376" />
    <Observer id="24383" entityId="aMUZU5oyx0WG02jc6rekMw" name="Fraction of dose-isoniazid" path="inh_ref_iv_681mg_slow|Organism|Spleen|Intracellular|isoniazid-NAAA Metabolite|Fraction of dose-isoniazid" persistable="0" formulaId="24384" />
    <Observer id="24409" entityId="jtnN_VkyPk68yZjvf_AwLQ" name="Interstitial Unbound" path="inh_ref_iv_681mg_slow|Organism|Spleen|Acetylisoniazid|Interstitial Unbound" unit="µmol/l" persistable="0" formulaId="24410" />
    <Observer id="24411" entityId="KwH_nuCvwk6FZsw8xFJvmw" name="Intracellular Unbound" path="inh_ref_iv_681mg_slow|Organism|Spleen|Acetylisoniazid|Intracellular Unbound" unit="µmol/l" persistable="0" formulaId="24412" />
    <Observer id="24413" entityId="pGJe5_XyMk2-NQyzvpRipw" name="Tissue" path="inh_ref_iv_681mg_slow|Organism|Spleen|Acetylisoniazid|Tissue" unit="µmol/l" persistable="0" formulaId="24414" />
    <Observer id="24415" entityId="um-YGeIaEEWDotv_Br-7-Q" name="Interstitial Unbound" path="inh_ref_iv_681mg_slow|Organism|Spleen|isoniazid|Interstitial Unbound" unit="µmol/l" persistable="0" formulaId="24416" />
    <Observer id="24417" entityId="-T6AMbySbEKEFw9WDKy1sw" name="Intracellular Unbound" path="inh_ref_iv_681mg_slow|Organism|Spleen|isoniazid|Intracellular Unbound" unit="µmol/l" persistable="0" formulaId="24418" />
    <Observer id="24419" entityId="Olx3wopZY0-QJe9qUJA6uw" name="Tissue" path="inh_ref_iv_681mg_slow|Organism|Spleen|isoniazid|Tissue" unit="µmol/l" persistable="0" formulaId="24420" />
    <Observer id="24433" entityId="3cshftg_5kKvxSJl7MJutw" name="Concentration in container" path="inh_ref_iv_681mg_slow|Organism|Saliva|Saliva|Acetylisoniazid|Concentration in container" unit="µmol/l" persistable="0" formulaId="24434" />
    <Observer id="24438" entityId="liOc4fCeRE2em6cTCmj8JA" name="Concentration in container" path="inh_ref_iv_681mg_slow|Organism|Saliva|Saliva|isoniazid|Concentration in container" unit="µmol/l" persistable="0" formulaId="24439" />
    <Observer id="24445" entityId="Cs9-WUB6w0itAnFfMoSovQ" name="Concentration in container" path="inh_ref_iv_681mg_slow|Organism|Saliva|SalivaGland|Acetylisoniazid|Concentration in container" unit="µmol/l" persistable="0" formulaId="24446" />
    <Observer id="24450" entityId="Xs608KAKtU6RLf0c9fGNpQ" name="Concentration in container" path="inh_ref_iv_681mg_slow|Organism|Saliva|SalivaGland|isoniazid|Concentration in container" unit="µmol/l" persistable="0" formulaId="24451" />
    <Observer id="33550" entityId="PoTyEKJmX0u-QG1fQAJ2jg" name="Concentration in container" path="inh_ref_iv_681mg_slow|Applications|Boxenbaum1974slow|Application_1|isoniazid|Concentration in container" unit="µmol/l" persistable="0" formulaId="33551" />
  </ObserverList>
  <EventList>
    <Event conditionFormulaId="33534" id="33532" entityId="7I62nZuUiEWchVc2m7tqDA" oneTime="1">
      <AssignmentList>
        <Assignment objectId="33531" newFormulaId="33536" useAsValue="0" />
      </AssignmentList>
    </Event>
    <Event conditionFormulaId="33538" id="33537" entityId="leiucOg9xk6eed7PElAwmQ" oneTime="1">
      <AssignmentList>
        <Assignment objectId="33531" newFormulaId="33539" useAsValue="0" />
      </AssignmentList>
    </Event>
  </EventList>
  <FormulaList>
    <ExplicitFormula id="5">
      <Equation>K_uptake-K_rec&gt;=0 ? K_uptake-K_rec : 0</Equation>
      <ReferenceList>
        <R alias="K_uptake" id="3" />
        <R alias="K_rec" id="4" />
      </ReferenceList>
    </ExplicitFormula>
    <ExplicitFormula id="38">
      <Equation>V_pls_art+V_pls_bon+V_pls_brn+V_pls_cae+V_pls_colasc+V_pls_coldesc+V_pls_colsigm+V_pls_coltrans+V_pls_duo+V_pls_fat+V_pls_tes+V_pls_hrt+V_pls_kid+V_pls_lin+V_pls_lil+V_pls_lje+V_pls_lng+V_pls_mus+V_pls_pan+V_pls_prc+V_pls_prp+V_pls_pve+V_pls_rect+V_pls_skn+V_pls_sin+V_pls_spl+V_pls_sto+V_pls_uil+V_pls_uje+V_pls_ven</Equation>
      <ReferenceList>
        <R alias="V_pls_art" id="8" />
        <R alias="V_pls_bon" id="9" />
        <R alias="V_pls_brn" id="10" />
        <R alias="V_pls_fat" id="11" />
        <R alias="V_pls_tes" id="12" />
        <R alias="V_pls_hrt" id="13" />
        <R alias="V_pls_kid" id="14" />
        <R alias="V_pls_lin" id="15" />
        <R alias="V_pls_lng" id="16" />
        <R alias="V_pls_mus" id="17" />
        <R alias="V_pls_pan" id="18" />
        <R alias="V_pls_pve" id="19" />
        <R alias="V_pls_skn" id="20" />
        <R alias="V_pls_sin" id="21" />
        <R alias="V_pls_spl" id="22" />
        <R alias="V_pls_sto" id="23" />
        <R alias="V_pls_ven" id="24" />
        <R alias="V_pls_duo" id="25" />
        <R alias="V_pls_uje" id="26" />
        <R alias="V_pls_lje" id="27" />
        <R alias="V_pls_uil" id="28" />
        <R alias="V_pls_lil" id="29" />
        <R alias="V_pls_cae" id="30" />
        <R alias="V_pls_colasc" id="31" />
        <R alias="V_pls_coltrans" id="32" />
        <R alias="V_pls_coldesc" id="33" />
        <R alias="V_pls_colsigm" id="34" />
        <R alias="V_pls_rect" id="35" />
        <R alias="V_pls_prp" id="36" />
        <R alias="V_pls_prc" id="37" />
      </ReferenceList>
    </ExplicitFormula>
    <ExplicitFormula id="58">
      <Equation>M_art + M_sto + M_sin + M_lin + M_pan + M_spl + M_liv + M_lng + M_mus + M_fat + M_skn + M_kid + M_brn + M_hrt + M_bon + M_tes + M_pve + M_ven</Equation>
      <ReferenceList>
        <R alias="M_art" id="40" />
        <R alias="M_bon" id="41" />
        <R alias="M_brn" id="42" />
        <R alias="M_fat" id="43" />
        <R alias="M_tes" id="44" />
        <R alias="M_hrt" id="45" />
        <R alias="M_kid" id="46" />
        <R alias="M_lin" id="47" />
        <R alias="M_liv" id="48" />
        <R alias="M_lng" id="49" />
        <R alias="M_mus" id="50" />
        <R alias="M_pan" id="51" />
        <R alias="M_pve" id="52" />
        <R alias="M_skn" id="53" />
        <R alias="M_sin" id="54" />
        <R alias="M_spl" id="55" />
        <R alias="M_sto" id="56" />
        <R alias="M_ven" id="57" />
      </ReferenceList>
    </ExplicitFormula>
    <ExplicitFormula id="62">
      <Equation>Age* 365.25/7 + GA</Equation>
      <ReferenceList>
        <R alias="Age" id="60" />
        <R alias="GA" id="61" />
      </ReferenceList>
    </ExplicitFormula>
    <ExplicitFormula id="65">
      <Equation>Height&gt;0 ? BW / (Height)^2 : 0</Equation>
      <ReferenceList>
        <R alias="Height" id="64" />
        <R alias="BW" id="39" />
      </ReferenceList>
    </ExplicitFormula>
    <ExplicitFormula id="101">
      <Equation>0.466666666666667</Equation>
    </ExplicitFormula>
    <ExplicitFormula id="103">
      <Equation>71.8666666666667</Equation>
    </ExplicitFormula>
    <ExplicitFormula id="105">
      <Equation>17.54</Equation>
    </ExplicitFormula>
    <ExplicitFormula id="117">
      <Equation>fQ_art*C_bc_art+fQ_bon*C_bc_bon+fQ_fat*C_bc_fat+fQ_mus*C_bc_mus+fQ_skn*C_bc_skn</Equation>
      <ReferenceList>
        <R alias="C_bc_art" id="107" />
        <R alias="C_bc_bon" id="108" />
        <R alias="C_bc_fat" id="109" />
        <R alias="C_bc_mus" id="110" />
        <R alias="C_bc_skn" id="111" />
        <R alias="fQ_art" id="112" />
        <R alias="fQ_bon" id="113" />
        <R alias="fQ_fat" id="114" />
        <R alias="fQ_mus" id="115" />
        <R alias="fQ_skn" id="116" />
      </ReferenceList>
    </ExplicitFormula>
    <ExplicitFormula id="124">
      <Equation>fQ_art*C_pls_art+fQ_bon*C_pls_bon+fQ_fat*C_pls_fat+fQ_mus*C_pls_mus+fQ_skn*C_pls_skn</Equation>
      <ReferenceList>
        <R alias="C_pls_art" id="119" />
        <R alias="C_pls_bon" id="120" />
        <R alias="C_pls_fat" id="121" />
        <R alias="C_pls_mus" id="122" />
        <R alias="C_pls_skn" id="123" />
        <R alias="fQ_art" id="112" />
        <R alias="fQ_bon" id="113" />
        <R alias="fQ_fat" id="114" />
        <R alias="fQ_mus" id="115" />
        <R alias="fQ_skn" id="116" />
      </ReferenceList>
    </ExplicitFormula>
    <ExplicitFormula id="127">
      <Equation>(fQ_art*C_pls_art+fQ_bon*C_pls_bon+fQ_fat*C_pls_fat+fQ_mus*C_pls_mus+fQ_skn*C_pls_skn)*fu</Equation>
      <ReferenceList>
        <R alias="C_pls_art" id="119" />
        <R alias="C_pls_bon" id="120" />
        <R alias="C_pls_fat" id="121" />
        <R alias="C_pls_mus" id="122" />
        <R alias="C_pls_skn" id="123" />
        <R alias="fu" id="126" />
        <R alias="fQ_art" id="112" />
        <R alias="fQ_bon" id="113" />
        <R alias="fQ_fat" id="114" />
        <R alias="fQ_mus" id="115" />
        <R alias="fQ_skn" id="116" />
      </ReferenceList>
    </ExplicitFormula>
    <ExplicitFormula id="129">
      <Equation>(1-HCT)*(fQ_art*C_pls_art+fQ_bon*C_pls_bon+fQ_fat*C_pls_fat+fQ_mus*C_pls_mus+fQ_skn*C_pls_skn) + HCT*(fQ_art*C_bc_art+fQ_bon*C_bc_bon+fQ_fat*C_bc_fat+fQ_mus*C_bc_mus+fQ_skn*C_bc_skn)</Equation>
      <ReferenceList>
        <R alias="C_bc_art" id="107" />
        <R alias="C_bc_bon" id="108" />
        <R alias="C_bc_fat" id="109" />
        <R alias="C_bc_mus" id="110" />
        <R alias="C_bc_skn" id="111" />
        <R alias="C_pls_art" id="119" />
        <R alias="C_pls_bon" id="120" />
        <R alias="C_pls_fat" id="121" />
        <R alias="C_pls_mus" id="122" />
        <R alias="C_pls_skn" id="123" />
        <R alias="fQ_art" id="112" />
        <R alias="fQ_bon" id="113" />
        <R alias="fQ_fat" id="114" />
        <R alias="fQ_mus" id="115" />
        <R alias="fQ_skn" id="116" />
        <R alias="HCT" id="100" />
      </ReferenceList>
    </ExplicitFormula>
    <ExplicitFormula id="136">
      <Equation>fQ_art*C_bc_art+fQ_bon*C_bc_bon+fQ_fat*C_bc_fat+fQ_mus*C_bc_mus+fQ_skn*C_bc_skn</Equation>
      <ReferenceList>
        <R alias="C_bc_art" id="131" />
        <R alias="C_bc_bon" id="132" />
        <R alias="C_bc_fat" id="133" />
        <R alias="C_bc_mus" id="134" />
        <R alias="C_bc_skn" id="135" />
        <R alias="fQ_art" id="112" />
        <R alias="fQ_bon" id="113" />
        <R alias="fQ_fat" id="114" />
        <R alias="fQ_mus" id="115" />
        <R alias="fQ_skn" id="116" />
      </ReferenceList>
    </ExplicitFormula>
    <ExplicitFormula id="143">
      <Equation>fQ_art*C_pls_art+fQ_bon*C_pls_bon+fQ_fat*C_pls_fat+fQ_mus*C_pls_mus+fQ_skn*C_pls_skn</Equation>
      <ReferenceList>
        <R alias="C_pls_art" id="138" />
        <R alias="C_pls_bon" id="139" />
        <R alias="C_pls_fat" id="140" />
        <R alias="C_pls_mus" id="141" />
        <R alias="C_pls_skn" id="142" />
        <R alias="fQ_art" id="112" />
        <R alias="fQ_bon" id="113" />
        <R alias="fQ_fat" id="114" />
        <R alias="fQ_mus" id="115" />
        <R alias="fQ_skn" id="116" />
      </ReferenceList>
    </ExplicitFormula>
    <ExplicitFormula id="146">
      <Equation>(fQ_art*C_pls_art+fQ_bon*C_pls_bon+fQ_fat*C_pls_fat+fQ_mus*C_pls_mus+fQ_skn*C_pls_skn)*fu</Equation>
      <ReferenceList>
        <R alias="C_pls_art" id="138" />
        <R alias="C_pls_bon" id="139" />
        <R alias="C_pls_fat" id="140" />
        <R alias="C_pls_mus" id="141" />
        <R alias="C_pls_skn" id="142" />
        <R alias="fu" id="145" />
        <R alias="fQ_art" id="112" />
        <R alias="fQ_bon" id="113" />
        <R alias="fQ_fat" id="114" />
        <R alias="fQ_mus" id="115" />
        <R alias="fQ_skn" id="116" />
      </ReferenceList>
    </ExplicitFormula>
    <ExplicitFormula id="148">
      <Equation>(1-HCT)*(fQ_art*C_pls_art+fQ_bon*C_pls_bon+fQ_fat*C_pls_fat+fQ_mus*C_pls_mus+fQ_skn*C_pls_skn) + HCT*(fQ_art*C_bc_art+fQ_bon*C_bc_bon+fQ_fat*C_bc_fat+fQ_mus*C_bc_mus+fQ_skn*C_bc_skn)</Equation>
      <ReferenceList>
        <R alias="C_bc_art" id="131" />
        <R alias="C_bc_bon" id="132" />
        <R alias="C_bc_fat" id="133" />
        <R alias="C_bc_mus" id="134" />
        <R alias="C_bc_skn" id="135" />
        <R alias="C_pls_art" id="138" />
        <R alias="C_pls_bon" id="139" />
        <R alias="C_pls_fat" id="140" />
        <R alias="C_pls_mus" id="141" />
        <R alias="C_pls_skn" id="142" />
        <R alias="fQ_art" id="112" />
        <R alias="fQ_bon" id="113" />
        <R alias="fQ_fat" id="114" />
        <R alias="fQ_mus" id="115" />
        <R alias="fQ_skn" id="116" />
        <R alias="HCT" id="100" />
      </ReferenceList>
    </ExplicitFormula>
    <ExplicitFormula id="151">
      <Equation>Volume * Density</Equation>
      <ReferenceList>
        <R alias="Density" id="149" />
        <R alias="Volume" id="150" />
      </ReferenceList>
    </ExplicitFormula>
    <ExplicitFormula id="154">
      <Equation>0.911928491267621</Equation>
    </ExplicitFormula>
    <ExplicitFormula id="156">
      <Equation>Volume</Equation>
      <ReferenceList>
        <R alias="Volume" id="24" />
      </ReferenceList>
    </ExplicitFormula>
    <ExplicitFormula id="157">
      <Equation>(1-HCT)*V</Equation>
      <ReferenceList>
        <R alias="f_vas" id="153" />
        <R alias="V" id="150" />
        <R alias="HCT" id="100" />
      </ReferenceList>
    </ExplicitFormula>
    <ExplicitFormula id="160">
      <Equation>M_0</Equation>
      <ReferenceList>
        <R alias="M_0" id="159" />
      </ReferenceList>
    </ExplicitFormula>
    <ExplicitFormula id="164">
      <Equation>rel_exp_out * AF * f_onto * ProteinContainerVolume</Equation>
      <ReferenceList>
        <R alias="f_onto" id="161" />
        <R alias="rel_exp_out" id="162" />
        <R alias="AF" id="163" />
        <R alias="ProteinContainerVolume" id="155" />
      </ReferenceList>
    </ExplicitFormula>
    <ExplicitFormula id="167">
      <Equation>ln(2)/tHalf</Equation>
      <ReferenceList>
        <R alias="tHalf" id="166" />
      </ReferenceList>
    </ExplicitFormula>
    <ExplicitFormula id="169">
      <Equation>rel_exp_norm</Equation>
      <ReferenceList>
        <R alias="rel_exp_norm" id="168" />
      </ReferenceList>
    </ExplicitFormula>
    <ExplicitFormula id="171">
      <Equation>rel_exp_pls_norm</Equation>
      <ReferenceList>
        <R alias="rel_exp_pls_norm" id="170" />
      </ReferenceList>
    </ExplicitFormula>
    <ExplicitFormula id="174">
      <Equation>rel_exp_pls</Equation>
      <ReferenceList>
        <R alias="rel_exp_pls" id="173" />
      </ReferenceList>
    </ExplicitFormula>
    <ExplicitFormula id="176">
      <Equation>V&gt;0 ? M/V : 0</Equation>
      <ReferenceList>
        <R alias="M" id="158" />
        <R alias="V" id="24" />
      </ReferenceList>
    </ExplicitFormula>
    <ExplicitFormula id="178">
      <Equation>tHalf</Equation>
      <ReferenceList>
        <R alias="tHalf" id="177" />
      </ReferenceList>
    </ExplicitFormula>
    <ExplicitFormula id="180">
      <Equation>f_onto</Equation>
      <ReferenceList>
        <R alias="f_onto" id="179" />
      </ReferenceList>
    </ExplicitFormula>
    <ExplicitFormula id="182">
      <Equation>V&gt;0 ? M/V : 0</Equation>
      <ReferenceList>
        <R alias="M" id="158" />
        <R alias="V" id="24" />
      </ReferenceList>
    </ExplicitFormula>
    <ExplicitFormula id="185">
      <Equation>M_0</Equation>
      <ReferenceList>
        <R alias="M_0" id="184" />
      </ReferenceList>
    </ExplicitFormula>
    <ExplicitFormula id="189">
      <Equation>rel_exp_out * AF * f_onto * ProteinContainerVolume</Equation>
      <ReferenceList>
        <R alias="f_onto" id="186" />
        <R alias="rel_exp_out" id="187" />
        <R alias="AF" id="188" />
        <R alias="ProteinContainerVolume" id="155" />
      </ReferenceList>
    </ExplicitFormula>
    <ExplicitFormula id="192">
      <Equation>ln(2)/tHalf</Equation>
      <ReferenceList>
        <R alias="tHalf" id="191" />
      </ReferenceList>
    </ExplicitFormula>
    <ExplicitFormula id="194">
      <Equation>rel_exp_norm</Equation>
      <ReferenceList>
        <R alias="rel_exp_norm" id="193" />
      </ReferenceList>
    </ExplicitFormula>
    <ExplicitFormula id="196">
      <Equation>rel_exp_pls_norm</Equation>
      <ReferenceList>
        <R alias="rel_exp_pls_norm" id="195" />
      </ReferenceList>
    </ExplicitFormula>
    <ExplicitFormula id="199">
      <Equation>rel_exp_pls</Equation>
      <ReferenceList>
        <R alias="rel_exp_pls" id="198" />
      </ReferenceList>
    </ExplicitFormula>
    <ExplicitFormula id="201">
      <Equation>V&gt;0 ? M/V : 0</Equation>
      <ReferenceList>
        <R alias="M" id="183" />
        <R alias="V" id="24" />
      </ReferenceList>
    </ExplicitFormula>
    <ExplicitFormula id="203">
      <Equation>tHalf</Equation>
      <ReferenceList>
        <R alias="tHalf" id="202" />
      </ReferenceList>
    </ExplicitFormula>
    <ExplicitFormula id="205">
      <Equation>f_onto</Equation>
      <ReferenceList>
        <R alias="f_onto" id="204" />
      </ReferenceList>
    </ExplicitFormula>
    <ExplicitFormula id="207">
      <Equation>V&gt;0 ? M/V : 0</Equation>
      <ReferenceList>
        <R alias="M" id="183" />
        <R alias="V" id="24" />
      </ReferenceList>
    </ExplicitFormula>
    <ExplicitFormula id="210">
      <Equation>M_0</Equation>
      <ReferenceList>
        <R alias="M_0" id="209" />
      </ReferenceList>
    </ExplicitFormula>
    <ExplicitFormula id="214">
      <Equation>rel_exp_out * AF * f_onto * ProteinContainerVolume</Equation>
      <ReferenceList>
        <R alias="f_onto" id="211" />
        <R alias="rel_exp_out" id="212" />
        <R alias="AF" id="213" />
        <R alias="ProteinContainerVolume" id="155" />
      </ReferenceList>
    </ExplicitFormula>
    <ExplicitFormula id="217">
      <Equation>ln(2)/tHalf</Equation>
      <ReferenceList>
        <R alias="tHalf" id="216" />
      </ReferenceList>
    </ExplicitFormula>
    <ExplicitFormula id="219">
      <Equation>rel_exp_norm</Equation>
      <ReferenceList>
        <R alias="rel_exp_norm" id="218" />
      </ReferenceList>
    </ExplicitFormula>
    <ExplicitFormula id="221">
      <Equation>rel_exp_pls_norm</Equation>
      <ReferenceList>
        <R alias="rel_exp_pls_norm" id="220" />
      </ReferenceList>
    </ExplicitFormula>
    <ExplicitFormula id="224">
      <Equation>rel_exp_pls</Equation>
      <ReferenceList>
        <R alias="rel_exp_pls" id="223" />
      </ReferenceList>
    </ExplicitFormula>
    <ExplicitFormula id="226">
      <Equation>V&gt;0 ? M/V : 0</Equation>
      <ReferenceList>
        <R alias="M" id="208" />
        <R alias="V" id="24" />
      </ReferenceList>
    </ExplicitFormula>
    <ExplicitFormula id="228">
      <Equation>tHalf</Equation>
      <ReferenceList>
        <R alias="tHalf" id="227" />
      </ReferenceList>
    </ExplicitFormula>
    <ExplicitFormula id="230">
      <Equation>f_onto</Equation>
      <ReferenceList>
        <R alias="f_onto" id="229" />
      </ReferenceList>
    </ExplicitFormula>
    <ExplicitFormula id="232">
      <Equation>V&gt;0 ? M/V : 0</Equation>
      <ReferenceList>
        <R alias="M" id="208" />
        <R alias="V" id="24" />
      </ReferenceList>
    </ExplicitFormula>
    <ExplicitFormula id="235">
      <Equation>M_0</Equation>
      <ReferenceList>
        <R alias="M_0" id="234" />
      </ReferenceList>
    </ExplicitFormula>
    <ExplicitFormula id="239">
      <Equation>rel_exp_out * AF * f_onto * ProteinContainerVolume</Equation>
      <ReferenceList>
        <R alias="f_onto" id="236" />
        <R alias="rel_exp_out" id="237" />
        <R alias="AF" id="238" />
        <R alias="ProteinContainerVolume" id="155" />
      </ReferenceList>
    </ExplicitFormula>
    <ExplicitFormula id="242">
      <Equation>ln(2)/tHalf</Equation>
      <ReferenceList>
        <R alias="tHalf" id="241" />
      </ReferenceList>
    </ExplicitFormula>
    <ExplicitFormula id="244">
      <Equation>rel_exp_norm</Equation>
      <ReferenceList>
        <R alias="rel_exp_norm" id="243" />
      </ReferenceList>
    </ExplicitFormula>
    <ExplicitFormula id="246">
      <Equation>rel_exp_pls_norm</Equation>
      <ReferenceList>
        <R alias="rel_exp_pls_norm" id="245" />
      </ReferenceList>
    </ExplicitFormula>
    <ExplicitFormula id="249">
      <Equation>rel_exp_pls</Equation>
      <ReferenceList>
        <R alias="rel_exp_pls" id="248" />
      </ReferenceList>
    </ExplicitFormula>
    <ExplicitFormula id="251">
      <Equation>V&gt;0 ? M/V : 0</Equation>
      <ReferenceList>
        <R alias="M" id="233" />
        <R alias="V" id="24" />
      </ReferenceList>
    </ExplicitFormula>
    <ExplicitFormula id="253">
      <Equation>tHalf</Equation>
      <ReferenceList>
        <R alias="tHalf" id="252" />
      </ReferenceList>
    </ExplicitFormula>
    <ExplicitFormula id="255">
      <Equation>f_onto</Equation>
      <ReferenceList>
        <R alias="f_onto" id="254" />
      </ReferenceList>
    </ExplicitFormula>
    <ExplicitFormula id="257">
      <Equation>V&gt;0 ? M/V : 0</Equation>
      <ReferenceList>
        <R alias="M" id="233" />
        <R alias="V" id="24" />
      </ReferenceList>
    </ExplicitFormula>
    <ExplicitFormula id="260">
      <Equation>M_0</Equation>
      <ReferenceList>
        <R alias="M_0" id="259" />
      </ReferenceList>
    </ExplicitFormula>
    <ExplicitFormula id="264">
      <Equation>rel_exp_out * AF * f_onto * ProteinContainerVolume</Equation>
      <ReferenceList>
        <R alias="f_onto" id="261" />
        <R alias="rel_exp_out" id="262" />
        <R alias="AF" id="263" />
        <R alias="ProteinContainerVolume" id="155" />
      </ReferenceList>
    </ExplicitFormula>
    <ExplicitFormula id="267">
      <Equation>ln(2)/tHalf</Equation>
      <ReferenceList>
        <R alias="tHalf" id="266" />
      </ReferenceList>
    </ExplicitFormula>
    <ExplicitFormula id="269">
      <Equation>rel_exp_norm</Equation>
      <ReferenceList>
        <R alias="rel_exp_norm" id="268" />
      </ReferenceList>
    </ExplicitFormula>
    <ExplicitFormula id="271">
      <Equation>rel_exp_pls_norm</Equation>
      <ReferenceList>
        <R alias="rel_exp_pls_norm" id="270" />
      </ReferenceList>
    </ExplicitFormula>
    <ExplicitFormula id="274">
      <Equation>rel_exp_pls</Equation>
      <ReferenceList>
        <R alias="rel_exp_pls" id="273" />
      </ReferenceList>
    </ExplicitFormula>
    <ExplicitFormula id="276">
      <Equation>V&gt;0 ? M/V : 0</Equation>
      <ReferenceList>
        <R alias="M" id="258" />
        <R alias="V" id="24" />
      </ReferenceList>
    </ExplicitFormula>
    <ExplicitFormula id="278">
      <Equation>tHalf</Equation>
      <ReferenceList>
        <R alias="tHalf" id="277" />
      </ReferenceList>
    </ExplicitFormula>
    <ExplicitFormula id="280">
      <Equation>f_onto</Equation>
      <ReferenceList>
        <R alias="f_onto" id="279" />
      </ReferenceList>
    </ExplicitFormula>
    <ExplicitFormula id="282">
      <Equation>V&gt;0 ? M/V : 0</Equation>
      <ReferenceList>
        <R alias="M" id="258" />
        <R alias="V" id="24" />
      </ReferenceList>
    </ExplicitFormula>
    <ExplicitFormula id="285">
      <Equation>M_0</Equation>
      <ReferenceList>
        <R alias="M_0" id="284" />
      </ReferenceList>
    </ExplicitFormula>
    <ExplicitFormula id="289">
      <Equation>rel_exp_out * AF * f_onto * ProteinContainerVolume</Equation>
      <ReferenceList>
        <R alias="f_onto" id="286" />
        <R alias="rel_exp_out" id="287" />
        <R alias="AF" id="288" />
        <R alias="ProteinContainerVolume" id="155" />
      </ReferenceList>
    </ExplicitFormula>
    <ExplicitFormula id="292">
      <Equation>ln(2)/tHalf</Equation>
      <ReferenceList>
        <R alias="tHalf" id="291" />
      </ReferenceList>
    </ExplicitFormula>
    <ExplicitFormula id="294">
      <Equation>rel_exp_norm</Equation>
      <ReferenceList>
        <R alias="rel_exp_norm" id="293" />
      </ReferenceList>
    </ExplicitFormula>
    <ExplicitFormula id="296">
      <Equation>rel_exp_pls_norm</Equation>
      <ReferenceList>
        <R alias="rel_exp_pls_norm" id="295" />
      </ReferenceList>
    </ExplicitFormula>
    <ExplicitFormula id="299">
      <Equation>rel_exp_pls</Equation>
      <ReferenceList>
        <R alias="rel_exp_pls" id="298" />
      </ReferenceList>
    </ExplicitFormula>
    <ExplicitFormula id="301">
      <Equation>V&gt;0 ? M/V : 0</Equation>
      <ReferenceList>
        <R alias="M" id="283" />
        <R alias="V" id="24" />
      </ReferenceList>
    </ExplicitFormula>
    <ExplicitFormula id="303">
      <Equation>tHalf</Equation>
      <ReferenceList>
        <R alias="tHalf" id="302" />
      </ReferenceList>
    </ExplicitFormula>
    <ExplicitFormula id="305">
      <Equation>f_onto</Equation>
      <ReferenceList>
        <R alias="f_onto" id="304" />
      </ReferenceList>
    </ExplicitFormula>
    <ExplicitFormula id="307">
      <Equation>V&gt;0 ? M/V : 0</Equation>
      <ReferenceList>
        <R alias="M" id="283" />
        <R alias="V" id="24" />
      </ReferenceList>
    </ExplicitFormula>
    <ExplicitFormula id="310">
      <Equation>M_0</Equation>
      <ReferenceList>
        <R alias="M_0" id="309" />
      </ReferenceList>
    </ExplicitFormula>
    <ExplicitFormula id="314">
      <Equation>rel_exp_out * AF * f_onto * ProteinContainerVolume</Equation>
      <ReferenceList>
        <R alias="f_onto" id="311" />
        <R alias="rel_exp_out" id="312" />
        <R alias="AF" id="313" />
        <R alias="ProteinContainerVolume" id="155" />
      </ReferenceList>
    </ExplicitFormula>
    <ExplicitFormula id="317">
      <Equation>ln(2)/tHalf</Equation>
      <ReferenceList>
        <R alias="tHalf" id="316" />
      </ReferenceList>
    </ExplicitFormula>
    <ExplicitFormula id="319">
      <Equation>rel_exp_norm</Equation>
      <ReferenceList>
        <R alias="rel_exp_norm" id="318" />
      </ReferenceList>
    </ExplicitFormula>
    <ExplicitFormula id="321">
      <Equation>rel_exp_pls_norm</Equation>
      <ReferenceList>
        <R alias="rel_exp_pls_norm" id="320" />
      </ReferenceList>
    </ExplicitFormula>
    <ExplicitFormula id="324">
      <Equation>rel_exp_pls</Equation>
      <ReferenceList>
        <R alias="rel_exp_pls" id="323" />
      </ReferenceList>
    </ExplicitFormula>
    <ExplicitFormula id="326">
      <Equation>V&gt;0 ? M/V : 0</Equation>
      <ReferenceList>
        <R alias="M" id="308" />
        <R alias="V" id="24" />
      </ReferenceList>
    </ExplicitFormula>
    <ExplicitFormula id="328">
      <Equation>tHalf</Equation>
      <ReferenceList>
        <R alias="tHalf" id="327" />
      </ReferenceList>
    </ExplicitFormula>
    <ExplicitFormula id="330">
      <Equation>f_onto</Equation>
      <ReferenceList>
        <R alias="f_onto" id="329" />
      </ReferenceList>
    </ExplicitFormula>
    <ExplicitFormula id="332">
      <Equation>V&gt;0 ? M/V : 0</Equation>
      <ReferenceList>
        <R alias="M" id="308" />
        <R alias="V" id="24" />
      </ReferenceList>
    </ExplicitFormula>
    <ExplicitFormula id="335">
      <Equation>V&gt;0 ? M/V : 0</Equation>
      <ReferenceList>
        <R alias="M" id="333" />
        <R alias="V" id="24" />
      </ReferenceList>
    </ExplicitFormula>
    <ExplicitFormula id="337">
      <Equation>fu</Equation>
      <ReferenceList>
        <R alias="fu" id="126" />
      </ReferenceList>
    </ExplicitFormula>
    <ExplicitFormula id="339">
      <Equation>V&gt;0 ? M/V : 0</Equation>
      <ReferenceList>
        <R alias="M" id="333" />
        <R alias="V" id="24" />
      </ReferenceList>
    </ExplicitFormula>
    <ExplicitFormula id="341">
      <Equation>C_pls*fu</Equation>
      <ReferenceList>
        <R alias="C_pls" id="334" />
        <R alias="fu" id="126" />
      </ReferenceList>
    </ExplicitFormula>
    <ExplicitFormula id="344">
      <Equation>V&gt;0 ? M/V : 0</Equation>
      <ReferenceList>
        <R alias="M" id="342" />
        <R alias="V" id="24" />
      </ReferenceList>
    </ExplicitFormula>
    <ExplicitFormula id="346">
      <Equation>fu</Equation>
      <ReferenceList>
        <R alias="fu" id="145" />
      </ReferenceList>
    </ExplicitFormula>
    <ExplicitFormula id="348">
      <Equation>V&gt;0 ? M/V : 0</Equation>
      <ReferenceList>
        <R alias="M" id="342" />
        <R alias="V" id="24" />
      </ReferenceList>
    </ExplicitFormula>
    <ExplicitFormula id="350">
      <Equation>C_pls*fu</Equation>
      <ReferenceList>
        <R alias="C_pls" id="343" />
        <R alias="fu" id="145" />
      </ReferenceList>
    </ExplicitFormula>
    <ExplicitFormula id="353">
      <Equation>V&gt;0 ? M/V : 0</Equation>
      <ReferenceList>
        <R alias="M" id="351" />
        <R alias="V" id="24" />
      </ReferenceList>
    </ExplicitFormula>
    <ExplicitFormula id="356">
      <Equation>V&gt;0 ? M/V : 0</Equation>
      <ReferenceList>
        <R alias="M" id="354" />
        <R alias="V" id="24" />
      </ReferenceList>
    </ExplicitFormula>
    <ExplicitFormula id="359">
      <Equation>M/TotalDrugMass</Equation>
      <ReferenceList>
        <R alias="M" id="354" />
        <R alias="TotalDrugMass" id="358" />
      </ReferenceList>
    </ExplicitFormula>
    <ExplicitFormula id="362">
      <Equation>-(CP * kcat * V * K_water * C / (Km + K_water * C))</Equation>
      <ReferenceList>
        <R alias="V" id="24" />
        <R alias="CP" id="275" />
        <R alias="C" id="334" />
        <R alias="K_water" id="336" />
        <R alias="kcat" id="360" />
        <R alias="Km" id="361" />
      </ReferenceList>
    </ExplicitFormula>
    <ExplicitFormula id="363">
      <Equation>CP * kcat * V * K_water * C / (Km + K_water * C)</Equation>
      <ReferenceList>
        <R alias="V" id="24" />
        <R alias="CP" id="275" />
        <R alias="C" id="334" />
        <R alias="K_water" id="336" />
        <R alias="kcat" id="360" />
        <R alias="Km" id="361" />
      </ReferenceList>
    </ExplicitFormula>
    <ExplicitFormula id="366">
      <Equation>kcat * kcat_interaction_factor</Equation>
      <ReferenceList>
        <R alias="kcat_interaction_factor" id="364" />
        <R alias="kcat" id="365" />
      </ReferenceList>
    </ExplicitFormula>
    <ExplicitFormula id="369">
      <Equation>Km * Km_interaction_factor</Equation>
      <ReferenceList>
        <R alias="Km_interaction_factor" id="367" />
        <R alias="Km" id="368" />
      </ReferenceList>
    </ExplicitFormula>
    <ExplicitFormula id="372">
      <Equation>-(CP * kcat * V * K_water * C / (Km + K_water * C))</Equation>
      <ReferenceList>
        <R alias="V" id="24" />
        <R alias="CP" id="175" />
        <R alias="C" id="343" />
        <R alias="K_water" id="345" />
        <R alias="kcat" id="370" />
        <R alias="Km" id="371" />
      </ReferenceList>
    </ExplicitFormula>
    <ExplicitFormula id="373">
      <Equation>CP * kcat * V * K_water * C / (Km + K_water * C)</Equation>
      <ReferenceList>
        <R alias="V" id="24" />
        <R alias="CP" id="175" />
        <R alias="C" id="343" />
        <R alias="K_water" id="345" />
        <R alias="kcat" id="370" />
        <R alias="Km" id="371" />
      </ReferenceList>
    </ExplicitFormula>
    <ExplicitFormula id="376">
      <Equation>kcat * kcat_interaction_factor</Equation>
      <ReferenceList>
        <R alias="kcat_interaction_factor" id="374" />
        <R alias="kcat" id="375" />
      </ReferenceList>
    </ExplicitFormula>
    <ExplicitFormula id="379">
      <Equation>Km * Km_interaction_factor</Equation>
      <ReferenceList>
        <R alias="Km_interaction_factor" id="377" />
        <R alias="Km" id="378" />
      </ReferenceList>
    </ExplicitFormula>
    <ExplicitFormula id="382">
      <Equation>-(CP * kcat * V * K_water * C / (Km + K_water * C))</Equation>
      <ReferenceList>
        <R alias="V" id="24" />
        <R alias="CP" id="275" />
        <R alias="C" id="343" />
        <R alias="K_water" id="345" />
        <R alias="kcat" id="380" />
        <R alias="Km" id="381" />
      </ReferenceList>
    </ExplicitFormula>
    <ExplicitFormula id="383">
      <Equation>CP * kcat * V * K_water * C / (Km + K_water * C)</Equation>
      <ReferenceList>
        <R alias="V" id="24" />
        <R alias="CP" id="275" />
        <R alias="C" id="343" />
        <R alias="K_water" id="345" />
        <R alias="kcat" id="380" />
        <R alias="Km" id="381" />
      </ReferenceList>
    </ExplicitFormula>
    <ExplicitFormula id="386">
      <Equation>kcat * kcat_interaction_factor</Equation>
      <ReferenceList>
        <R alias="kcat_interaction_factor" id="384" />
        <R alias="kcat" id="385" />
      </ReferenceList>
    </ExplicitFormula>
    <ExplicitFormula id="389">
      <Equation>Km * Km_interaction_factor</Equation>
      <ReferenceList>
        <R alias="Km_interaction_factor" id="387" />
        <R alias="Km" id="388" />
      </ReferenceList>
    </ExplicitFormula>
    <ExplicitFormula id="392">
      <Equation>Volume</Equation>
      <ReferenceList>
        <R alias="Volume" id="391" />
      </ReferenceList>
    </ExplicitFormula>
    <ExplicitFormula id="393">
      <Equation>HCT*V</Equation>
      <ReferenceList>
        <R alias="V" id="150" />
        <R alias="HCT" id="100" />
      </ReferenceList>
    </ExplicitFormula>
    <ExplicitFormula id="396">
      <Equation>M_0</Equation>
      <ReferenceList>
        <R alias="M_0" id="395" />
      </ReferenceList>
    </ExplicitFormula>
    <ExplicitFormula id="399">
      <Equation>rel_exp_out * AF * f_onto * ProteinContainerVolume</Equation>
      <ReferenceList>
        <R alias="f_onto" id="397" />
        <R alias="rel_exp_out" id="398" />
        <R alias="AF" id="163" />
        <R alias="ProteinContainerVolume" id="390" />
      </ReferenceList>
    </ExplicitFormula>
    <ExplicitFormula id="402">
      <Equation>ln(2)/tHalf</Equation>
      <ReferenceList>
        <R alias="tHalf" id="401" />
      </ReferenceList>
    </ExplicitFormula>
    <ExplicitFormula id="404">
      <Equation>rel_exp_norm</Equation>
      <ReferenceList>
        <R alias="rel_exp_norm" id="403" />
      </ReferenceList>
    </ExplicitFormula>
    <ExplicitFormula id="406">
      <Equation>rel_exp_bc_norm</Equation>
      <ReferenceList>
        <R alias="rel_exp_bc_norm" id="405" />
      </ReferenceList>
    </ExplicitFormula>
    <ExplicitFormula id="409">
      <Equation>rel_exp_bc</Equation>
      <ReferenceList>
        <R alias="rel_exp_bc" id="408" />
      </ReferenceList>
    </ExplicitFormula>
    <ExplicitFormula id="411">
      <Equation>V&gt;0 ? M/V : 0</Equation>
      <ReferenceList>
        <R alias="M" id="394" />
        <R alias="V" id="391" />
      </ReferenceList>
    </ExplicitFormula>
    <ExplicitFormula id="412">
      <Equation>f_onto</Equation>
      <ReferenceList>
        <R alias="f_onto" id="179" />
      </ReferenceList>
    </ExplicitFormula>
    <ExplicitFormula id="413">
      <Equation>tHalf</Equation>
      <ReferenceList>
        <R alias="tHalf" id="177" />
      </ReferenceList>
    </ExplicitFormula>
    <ExplicitFormula id="415">
      <Equation>V&gt;0 ? M/V : 0</Equation>
      <ReferenceList>
        <R alias="M" id="394" />
        <R alias="V" id="391" />
      </ReferenceList>
    </ExplicitFormula>
    <ExplicitFormula id="418">
      <Equation>M_0</Equation>
      <ReferenceList>
        <R alias="M_0" id="417" />
      </ReferenceList>
    </ExplicitFormula>
    <ExplicitFormula id="421">
      <Equation>rel_exp_out * AF * f_onto * ProteinContainerVolume</Equation>
      <ReferenceList>
        <R alias="f_onto" id="419" />
        <R alias="rel_exp_out" id="420" />
        <R alias="AF" id="188" />
        <R alias="ProteinContainerVolume" id="390" />
      </ReferenceList>
    </ExplicitFormula>
    <ExplicitFormula id="424">
      <Equation>ln(2)/tHalf</Equation>
      <ReferenceList>
        <R alias="tHalf" id="423" />
      </ReferenceList>
    </ExplicitFormula>
    <ExplicitFormula id="426">
      <Equation>rel_exp_norm</Equation>
      <ReferenceList>
        <R alias="rel_exp_norm" id="425" />
      </ReferenceList>
    </ExplicitFormula>
    <ExplicitFormula id="428">
      <Equation>rel_exp_bc_norm</Equation>
      <ReferenceList>
        <R alias="rel_exp_bc_norm" id="427" />
      </ReferenceList>
    </ExplicitFormula>
    <ExplicitFormula id="431">
      <Equation>rel_exp_bc</Equation>
      <ReferenceList>
        <R alias="rel_exp_bc" id="430" />
      </ReferenceList>
    </ExplicitFormula>
    <ExplicitFormula id="433">
      <Equation>V&gt;0 ? M/V : 0</Equation>
      <ReferenceList>
        <R alias="M" id="416" />
        <R alias="V" id="391" />
      </ReferenceList>
    </ExplicitFormula>
    <ExplicitFormula id="434">
      <Equation>f_onto</Equation>
      <ReferenceList>
        <R alias="f_onto" id="204" />
      </ReferenceList>
    </ExplicitFormula>
    <ExplicitFormula id="435">
      <Equation>tHalf</Equation>
      <ReferenceList>
        <R alias="tHalf" id="202" />
      </ReferenceList>
    </ExplicitFormula>
    <ExplicitFormula id="437">
      <Equation>V&gt;0 ? M/V : 0</Equation>
      <ReferenceList>
        <R alias="M" id="416" />
        <R alias="V" id="391" />
      </ReferenceList>
    </ExplicitFormula>
    <ExplicitFormula id="440">
      <Equation>M_0</Equation>
      <ReferenceList>
        <R alias="M_0" id="439" />
      </ReferenceList>
    </ExplicitFormula>
    <ExplicitFormula id="443">
      <Equation>rel_exp_out * AF * f_onto * ProteinContainerVolume</Equation>
      <ReferenceList>
        <R alias="f_onto" id="441" />
        <R alias="rel_exp_out" id="442" />
        <R alias="AF" id="213" />
        <R alias="ProteinContainerVolume" id="390" />
      </ReferenceList>
    </ExplicitFormula>
    <ExplicitFormula id="446">
      <Equation>ln(2)/tHalf</Equation>
      <ReferenceList>
        <R alias="tHalf" id="445" />
      </ReferenceList>
    </ExplicitFormula>
    <ExplicitFormula id="448">
      <Equation>rel_exp_norm</Equation>
      <ReferenceList>
        <R alias="rel_exp_norm" id="447" />
      </ReferenceList>
    </ExplicitFormula>
    <ExplicitFormula id="450">
      <Equation>rel_exp_bc_norm</Equation>
      <ReferenceList>
        <R alias="rel_exp_bc_norm" id="449" />
      </ReferenceList>
    </ExplicitFormula>
    <ExplicitFormula id="453">
      <Equation>rel_exp_bc</Equation>
      <ReferenceList>
        <R alias="rel_exp_bc" id="452" />
      </ReferenceList>
    </ExplicitFormula>
    <ExplicitFormula id="455">
      <Equation>V&gt;0 ? M/V : 0</Equation>
      <ReferenceList>
        <R alias="M" id="438" />
        <R alias="V" id="391" />
      </ReferenceList>
    </ExplicitFormula>
    <ExplicitFormula id="456">
      <Equation>f_onto</Equation>
      <ReferenceList>
        <R alias="f_onto" id="229" />
      </ReferenceList>
    </ExplicitFormula>
    <ExplicitFormula id="457">
      <Equation>tHalf</Equation>
      <ReferenceList>
        <R alias="tHalf" id="227" />
      </ReferenceList>
    </ExplicitFormula>
    <ExplicitFormula id="459">
      <Equation>V&gt;0 ? M/V : 0</Equation>
      <ReferenceList>
        <R alias="M" id="438" />
        <R alias="V" id="391" />
      </ReferenceList>
    </ExplicitFormula>
    <ExplicitFormula id="462">
      <Equation>M_0</Equation>
      <ReferenceList>
        <R alias="M_0" id="461" />
      </ReferenceList>
    </ExplicitFormula>
    <ExplicitFormula id="465">
      <Equation>rel_exp_out * AF * f_onto * ProteinContainerVolume</Equation>
      <ReferenceList>
        <R alias="f_onto" id="463" />
        <R alias="rel_exp_out" id="464" />
        <R alias="AF" id="238" />
        <R alias="ProteinContainerVolume" id="390" />
      </ReferenceList>
    </ExplicitFormula>
    <ExplicitFormula id="468">
      <Equation>ln(2)/tHalf</Equation>
      <ReferenceList>
        <R alias="tHalf" id="467" />
      </ReferenceList>
    </ExplicitFormula>
    <ExplicitFormula id="470">
      <Equation>rel_exp_norm</Equation>
      <ReferenceList>
        <R alias="rel_exp_norm" id="469" />
      </ReferenceList>
    </ExplicitFormula>
    <ExplicitFormula id="472">
      <Equation>rel_exp_bc_norm</Equation>
      <ReferenceList>
        <R alias="rel_exp_bc_norm" id="471" />
      </ReferenceList>
    </ExplicitFormula>
    <ExplicitFormula id="475">
      <Equation>rel_exp_bc</Equation>
      <ReferenceList>
        <R alias="rel_exp_bc" id="474" />
      </ReferenceList>
    </ExplicitFormula>
    <ExplicitFormula id="477">
      <Equation>V&gt;0 ? M/V : 0</Equation>
      <ReferenceList>
        <R alias="M" id="460" />
        <R alias="V" id="391" />
      </ReferenceList>
    </ExplicitFormula>
    <ExplicitFormula id="478">
      <Equation>f_onto</Equation>
      <ReferenceList>
        <R alias="f_onto" id="254" />
      </ReferenceList>
    </ExplicitFormula>
    <ExplicitFormula id="479">
      <Equation>tHalf</Equation>
      <ReferenceList>
        <R alias="tHalf" id="252" />
      </ReferenceList>
    </ExplicitFormula>
    <ExplicitFormula id="481">
      <Equation>V&gt;0 ? M/V : 0</Equation>
      <ReferenceList>
        <R alias="M" id="460" />
        <R alias="V" id="391" />
      </ReferenceList>
    </ExplicitFormula>
    <ExplicitFormula id="484">
      <Equation>M_0</Equation>
      <ReferenceList>
        <R alias="M_0" id="483" />
      </ReferenceList>
    </ExplicitFormula>
    <ExplicitFormula id="487">
      <Equation>rel_exp_out * AF * f_onto * ProteinContainerVolume</Equation>
      <ReferenceList>
        <R alias="f_onto" id="485" />
        <R alias="rel_exp_out" id="486" />
        <R alias="AF" id="263" />
        <R alias="ProteinContainerVolume" id="390" />
      </ReferenceList>
    </ExplicitFormula>
    <ExplicitFormula id="490">
      <Equation>ln(2)/tHalf</Equation>
      <ReferenceList>
        <R alias="tHalf" id="489" />
      </ReferenceList>
    </ExplicitFormula>
    <ExplicitFormula id="492">
      <Equation>rel_exp_norm</Equation>
      <ReferenceList>
        <R alias="rel_exp_norm" id="491" />
      </ReferenceList>
    </ExplicitFormula>
    <ExplicitFormula id="494">
      <Equation>rel_exp_bc_norm</Equation>
      <ReferenceList>
        <R alias="rel_exp_bc_norm" id="493" />
      </ReferenceList>
    </ExplicitFormula>
    <ExplicitFormula id="497">
      <Equation>rel_exp_bc</Equation>
      <ReferenceList>
        <R alias="rel_exp_bc" id="496" />
      </ReferenceList>
    </ExplicitFormula>
    <ExplicitFormula id="499">
      <Equation>V&gt;0 ? M/V : 0</Equation>
      <ReferenceList>
        <R alias="M" id="482" />
        <R alias="V" id="391" />
      </ReferenceList>
    </ExplicitFormula>
    <ExplicitFormula id="500">
      <Equation>f_onto</Equation>
      <ReferenceList>
        <R alias="f_onto" id="279" />
      </ReferenceList>
    </ExplicitFormula>
    <ExplicitFormula id="501">
      <Equation>tHalf</Equation>
      <ReferenceList>
        <R alias="tHalf" id="277" />
      </ReferenceList>
    </ExplicitFormula>
    <ExplicitFormula id="503">
      <Equation>V&gt;0 ? M/V : 0</Equation>
      <ReferenceList>
        <R alias="M" id="482" />
        <R alias="V" id="391" />
      </ReferenceList>
    </ExplicitFormula>
    <ExplicitFormula id="506">
      <Equation>M_0</Equation>
      <ReferenceList>
        <R alias="M_0" id="505" />
      </ReferenceList>
    </ExplicitFormula>
    <ExplicitFormula id="509">
      <Equation>rel_exp_out * AF * f_onto * ProteinContainerVolume</Equation>
      <ReferenceList>
        <R alias="f_onto" id="507" />
        <R alias="rel_exp_out" id="508" />
        <R alias="AF" id="288" />
        <R alias="ProteinContainerVolume" id="390" />
      </ReferenceList>
    </ExplicitFormula>
    <ExplicitFormula id="512">
      <Equation>ln(2)/tHalf</Equation>
      <ReferenceList>
        <R alias="tHalf" id="511" />
      </ReferenceList>
    </ExplicitFormula>
    <ExplicitFormula id="514">
      <Equation>rel_exp_norm</Equation>
      <ReferenceList>
        <R alias="rel_exp_norm" id="513" />
      </ReferenceList>
    </ExplicitFormula>
    <ExplicitFormula id="516">
      <Equation>rel_exp_bc_norm</Equation>
      <ReferenceList>
        <R alias="rel_exp_bc_norm" id="515" />
      </ReferenceList>
    </ExplicitFormula>
    <ExplicitFormula id="519">
      <Equation>rel_exp_bc</Equation>
      <ReferenceList>
        <R alias="rel_exp_bc" id="518" />
      </ReferenceList>
    </ExplicitFormula>
    <ExplicitFormula id="521">
      <Equation>V&gt;0 ? M/V : 0</Equation>
      <ReferenceList>
        <R alias="M" id="504" />
        <R alias="V" id="391" />
      </ReferenceList>
    </ExplicitFormula>
    <ExplicitFormula id="522">
      <Equation>f_onto</Equation>
      <ReferenceList>
        <R alias="f_onto" id="304" />
      </ReferenceList>
    </ExplicitFormula>
    <ExplicitFormula id="523">
      <Equation>tHalf</Equation>
      <ReferenceList>
        <R alias="tHalf" id="302" />
      </ReferenceList>
    </ExplicitFormula>
    <ExplicitFormula id="525">
      <Equation>V&gt;0 ? M/V : 0</Equation>
      <ReferenceList>
        <R alias="M" id="504" />
        <R alias="V" id="391" />
      </ReferenceList>
    </ExplicitFormula>
    <ExplicitFormula id="528">
      <Equation>M_0</Equation>
      <ReferenceList>
        <R alias="M_0" id="527" />
      </ReferenceList>
    </ExplicitFormula>
    <ExplicitFormula id="531">
      <Equation>rel_exp_out * AF * f_onto * ProteinContainerVolume</Equation>
      <ReferenceList>
        <R alias="f_onto" id="529" />
        <R alias="rel_exp_out" id="530" />
        <R alias="AF" id="313" />
        <R alias="ProteinContainerVolume" id="390" />
      </ReferenceList>
    </ExplicitFormula>
    <ExplicitFormula id="534">
      <Equation>ln(2)/tHalf</Equation>
      <ReferenceList>
        <R alias="tHalf" id="533" />
      </ReferenceList>
    </ExplicitFormula>
    <ExplicitFormula id="536">
      <Equation>rel_exp_norm</Equation>
      <ReferenceList>
        <R alias="rel_exp_norm" id="535" />
      </ReferenceList>
    </ExplicitFormula>
    <ExplicitFormula id="538">
      <Equation>rel_exp_bc_norm</Equation>
      <ReferenceList>
        <R alias="rel_exp_bc_norm" id="537" />
      </ReferenceList>
    </ExplicitFormula>
    <ExplicitFormula id="541">
      <Equation>rel_exp_bc</Equation>
      <ReferenceList>
        <R alias="rel_exp_bc" id="540" />
      </ReferenceList>
    </ExplicitFormula>
    <ExplicitFormula id="543">
      <Equation>V&gt;0 ? M/V : 0</Equation>
      <ReferenceList>
        <R alias="M" id="526" />
        <R alias="V" id="391" />
      </ReferenceList>
    </ExplicitFormula>
    <ExplicitFormula id="544">
      <Equation>f_onto</Equation>
      <ReferenceList>
        <R alias="f_onto" id="329" />
      </ReferenceList>
    </ExplicitFormula>
    <ExplicitFormula id="545">
      <Equation>tHalf</Equation>
      <ReferenceList>
        <R alias="tHalf" id="327" />
      </ReferenceList>
    </ExplicitFormula>
    <ExplicitFormula id="547">
      <Equation>V&gt;0 ? M/V : 0</Equation>
      <ReferenceList>
        <R alias="M" id="526" />
        <R alias="V" id="391" />
      </ReferenceList>
    </ExplicitFormula>
    <ExplicitFormula id="550">
      <Equation>V&gt;0 ? M/V : 0</Equation>
      <ReferenceList>
        <R alias="M" id="548" />
        <R alias="V" id="391" />
      </ReferenceList>
    </ExplicitFormula>
    <ExplicitFormula id="553">
      <Equation>K_rbc/fu</Equation>
      <ReferenceList>
        <R alias="fu" id="126" />
        <R alias="K_rbc" id="552" />
      </ReferenceList>
    </ExplicitFormula>
    <ExplicitFormula id="555">
      <Equation>V&gt;0 ? M/V : 0</Equation>
      <ReferenceList>
        <R alias="M" id="548" />
        <R alias="V" id="391" />
      </ReferenceList>
    </ExplicitFormula>
    <ExplicitFormula id="558">
      <Equation>V&gt;0 ? M/V : 0</Equation>
      <ReferenceList>
        <R alias="M" id="556" />
        <R alias="V" id="391" />
      </ReferenceList>
    </ExplicitFormula>
    <ExplicitFormula id="561">
      <Equation>K_rbc/fu</Equation>
      <ReferenceList>
        <R alias="fu" id="145" />
        <R alias="K_rbc" id="560" />
      </ReferenceList>
    </ExplicitFormula>
    <ExplicitFormula id="563">
      <Equation>V&gt;0 ? M/V : 0</Equation>
      <ReferenceList>
        <R alias="M" id="556" />
        <R alias="V" id="391" />
      </ReferenceList>
    </ExplicitFormula>
    <ExplicitFormula id="566">
      <Equation>V&gt;0 ? M/V : 0</Equation>
      <ReferenceList>
        <R alias="M" id="564" />
        <R alias="V" id="391" />
      </ReferenceList>
    </ExplicitFormula>
    <ExplicitFormula id="569">
      <Equation>V&gt;0 ? M/V : 0</Equation>
      <ReferenceList>
        <R alias="M" id="567" />
        <R alias="V" id="391" />
      </ReferenceList>
    </ExplicitFormula>
    <ExplicitFormula id="571">
      <Equation>M/TotalDrugMass</Equation>
      <ReferenceList>
        <R alias="M" id="567" />
        <R alias="TotalDrugMass" id="358" />
      </ReferenceList>
    </ExplicitFormula>
    <ExplicitFormula id="574">
      <Equation>-(CP * kcat * V * K_water * C / (Km + K_water * C))</Equation>
      <ReferenceList>
        <R alias="V" id="391" />
        <R alias="CP" id="498" />
        <R alias="C" id="549" />
        <R alias="K_water" id="551" />
        <R alias="kcat" id="572" />
        <R alias="Km" id="573" />
      </ReferenceList>
    </ExplicitFormula>
    <ExplicitFormula id="575">
      <Equation>CP * kcat * V * K_water * C / (Km + K_water * C)</Equation>
      <ReferenceList>
        <R alias="V" id="391" />
        <R alias="CP" id="498" />
        <R alias="C" id="549" />
        <R alias="K_water" id="551" />
        <R alias="kcat" id="572" />
        <R alias="Km" id="573" />
      </ReferenceList>
    </ExplicitFormula>
    <ExplicitFormula id="577">
      <Equation>kcat * kcat_interaction_factor</Equation>
      <ReferenceList>
        <R alias="kcat_interaction_factor" id="576" />
        <R alias="kcat" id="365" />
      </ReferenceList>
    </ExplicitFormula>
    <ExplicitFormula id="579">
      <Equation>Km * Km_interaction_factor</Equation>
      <ReferenceList>
        <R alias="Km_interaction_factor" id="578" />
        <R alias="Km" id="368" />
      </ReferenceList>
    </ExplicitFormula>
    <ExplicitFormula id="582">
      <Equation>-(CP * kcat * V * K_water * C / (Km + K_water * C))</Equation>
      <ReferenceList>
        <R alias="V" id="391" />
        <R alias="CP" id="410" />
        <R alias="C" id="557" />
        <R alias="K_water" id="559" />
        <R alias="kcat" id="580" />
        <R alias="Km" id="581" />
      </ReferenceList>
    </ExplicitFormula>
    <ExplicitFormula id="583">
      <Equation>CP * kcat * V * K_water * C / (Km + K_water * C)</Equation>
      <ReferenceList>
        <R alias="V" id="391" />
        <R alias="CP" id="410" />
        <R alias="C" id="557" />
        <R alias="K_water" id="559" />
        <R alias="kcat" id="580" />
        <R alias="Km" id="581" />
      </ReferenceList>
    </ExplicitFormula>
    <ExplicitFormula id="585">
      <Equation>kcat * kcat_interaction_factor</Equation>
      <ReferenceList>
        <R alias="kcat_interaction_factor" id="584" />
        <R alias="kcat" id="375" />
      </ReferenceList>
    </ExplicitFormula>
    <ExplicitFormula id="587">
      <Equation>Km * Km_interaction_factor</Equation>
      <ReferenceList>
        <R alias="Km_interaction_factor" id="586" />
        <R alias="Km" id="378" />
      </ReferenceList>
    </ExplicitFormula>
    <ExplicitFormula id="590">
      <Equation>-(CP * kcat * V * K_water * C / (Km + K_water * C))</Equation>
      <ReferenceList>
        <R alias="V" id="391" />
        <R alias="CP" id="498" />
        <R alias="C" id="557" />
        <R alias="K_water" id="559" />
        <R alias="kcat" id="588" />
        <R alias="Km" id="589" />
      </ReferenceList>
    </ExplicitFormula>
    <ExplicitFormula id="591">
      <Equation>CP * kcat * V * K_water * C / (Km + K_water * C)</Equation>
      <ReferenceList>
        <R alias="V" id="391" />
        <R alias="CP" id="498" />
        <R alias="C" id="557" />
        <R alias="K_water" id="559" />
        <R alias="kcat" id="588" />
        <R alias="Km" id="589" />
      </ReferenceList>
    </ExplicitFormula>
    <ExplicitFormula id="593">
      <Equation>kcat * kcat_interaction_factor</Equation>
      <ReferenceList>
        <R alias="kcat_interaction_factor" id="592" />
        <R alias="kcat" id="385" />
      </ReferenceList>
    </ExplicitFormula>
    <ExplicitFormula id="595">
      <Equation>Km * Km_interaction_factor</Equation>
      <ReferenceList>
        <R alias="Km_interaction_factor" id="594" />
        <R alias="Km" id="388" />
      </ReferenceList>
    </ExplicitFormula>
    <ExplicitFormula id="597">
      <Equation>(1 - HCT) * C_pls+HCT * C_bc</Equation>
      <ReferenceList>
        <R alias="C_bc" id="549" />
        <R alias="C_pls" id="334" />
        <R alias="HCT" id="100" />
      </ReferenceList>
    </ExplicitFormula>
    <ExplicitFormula id="599">
      <Equation>(1 - HCT) * C_pls+HCT * C_bc</Equation>
      <ReferenceList>
        <R alias="C_bc" id="557" />
        <R alias="C_pls" id="343" />
        <R alias="HCT" id="100" />
      </ReferenceList>
    </ExplicitFormula>
    <ExplicitFormula id="602">
      <Equation>Volume * Density</Equation>
      <ReferenceList>
        <R alias="Density" id="600" />
        <R alias="Volume" id="601" />
      </ReferenceList>
    </ExplicitFormula>
    <ExplicitFormula id="605">
      <Equation>0.396424270554006</Equation>
    </ExplicitFormula>
    <ExplicitFormula id="607">
      <Equation>Volume</Equation>
      <ReferenceList>
        <R alias="Volume" id="8" />
      </ReferenceList>
    </ExplicitFormula>
    <ExplicitFormula id="608">
      <Equation>(1-HCT)*V</Equation>
      <ReferenceList>
        <R alias="f_vas" id="604" />
        <R alias="V" id="601" />
        <R alias="HCT" id="100" />
      </ReferenceList>
    </ExplicitFormula>
    <ExplicitFormula id="611">
      <Equation>M_0</Equation>
      <ReferenceList>
        <R alias="M_0" id="610" />
      </ReferenceList>
    </ExplicitFormula>
    <ExplicitFormula id="614">
      <Equation>rel_exp_out * AF * f_onto * ProteinContainerVolume</Equation>
      <ReferenceList>
        <R alias="f_onto" id="612" />
        <R alias="rel_exp_out" id="613" />
        <R alias="AF" id="163" />
        <R alias="ProteinContainerVolume" id="606" />
      </ReferenceList>
    </ExplicitFormula>
    <ExplicitFormula id="617">
      <Equation>ln(2)/tHalf</Equation>
      <ReferenceList>
        <R alias="tHalf" id="616" />
      </ReferenceList>
    </ExplicitFormula>
    <ExplicitFormula id="619">
      <Equation>rel_exp_norm</Equation>
      <ReferenceList>
        <R alias="rel_exp_norm" id="618" />
      </ReferenceList>
    </ExplicitFormula>
    <ExplicitFormula id="620">
      <Equation>rel_exp_pls_norm</Equation>
      <ReferenceList>
        <R alias="rel_exp_pls_norm" id="170" />
      </ReferenceList>
    </ExplicitFormula>
    <ExplicitFormula id="622">
      <Equation>rel_exp_pls</Equation>
      <ReferenceList>
        <R alias="rel_exp_pls" id="173" />
      </ReferenceList>
    </ExplicitFormula>
    <ExplicitFormula id="624">
      <Equation>V&gt;0 ? M/V : 0</Equation>
      <ReferenceList>
        <R alias="M" id="609" />
        <R alias="V" id="8" />
      </ReferenceList>
    </ExplicitFormula>
    <ExplicitFormula id="625">
      <Equation>f_onto</Equation>
      <ReferenceList>
        <R alias="f_onto" id="179" />
      </ReferenceList>
    </ExplicitFormula>
    <ExplicitFormula id="626">
      <Equation>tHalf</Equation>
      <ReferenceList>
        <R alias="tHalf" id="177" />
      </ReferenceList>
    </ExplicitFormula>
    <ExplicitFormula id="628">
      <Equation>V&gt;0 ? M/V : 0</Equation>
      <ReferenceList>
        <R alias="M" id="609" />
        <R alias="V" id="8" />
      </ReferenceList>
    </ExplicitFormula>
    <ExplicitFormula id="631">
      <Equation>M_0</Equation>
      <ReferenceList>
        <R alias="M_0" id="630" />
      </ReferenceList>
    </ExplicitFormula>
    <ExplicitFormula id="634">
      <Equation>rel_exp_out * AF * f_onto * ProteinContainerVolume</Equation>
      <ReferenceList>
        <R alias="f_onto" id="632" />
        <R alias="rel_exp_out" id="633" />
        <R alias="AF" id="188" />
        <R alias="ProteinContainerVolume" id="606" />
      </ReferenceList>
    </ExplicitFormula>
    <ExplicitFormula id="637">
      <Equation>ln(2)/tHalf</Equation>
      <ReferenceList>
        <R alias="tHalf" id="636" />
      </ReferenceList>
    </ExplicitFormula>
    <ExplicitFormula id="639">
      <Equation>rel_exp_norm</Equation>
      <ReferenceList>
        <R alias="rel_exp_norm" id="638" />
      </ReferenceList>
    </ExplicitFormula>
    <ExplicitFormula id="640">
      <Equation>rel_exp_pls_norm</Equation>
      <ReferenceList>
        <R alias="rel_exp_pls_norm" id="195" />
      </ReferenceList>
    </ExplicitFormula>
    <ExplicitFormula id="642">
      <Equation>rel_exp_pls</Equation>
      <ReferenceList>
        <R alias="rel_exp_pls" id="198" />
      </ReferenceList>
    </ExplicitFormula>
    <ExplicitFormula id="644">
      <Equation>V&gt;0 ? M/V : 0</Equation>
      <ReferenceList>
        <R alias="M" id="629" />
        <R alias="V" id="8" />
      </ReferenceList>
    </ExplicitFormula>
    <ExplicitFormula id="645">
      <Equation>f_onto</Equation>
      <ReferenceList>
        <R alias="f_onto" id="204" />
      </ReferenceList>
    </ExplicitFormula>
    <ExplicitFormula id="646">
      <Equation>tHalf</Equation>
      <ReferenceList>
        <R alias="tHalf" id="202" />
      </ReferenceList>
    </ExplicitFormula>
    <ExplicitFormula id="648">
      <Equation>V&gt;0 ? M/V : 0</Equation>
      <ReferenceList>
        <R alias="M" id="629" />
        <R alias="V" id="8" />
      </ReferenceList>
    </ExplicitFormula>
    <ExplicitFormula id="651">
      <Equation>M_0</Equation>
      <ReferenceList>
        <R alias="M_0" id="650" />
      </ReferenceList>
    </ExplicitFormula>
    <ExplicitFormula id="654">
      <Equation>rel_exp_out * AF * f_onto * ProteinContainerVolume</Equation>
      <ReferenceList>
        <R alias="f_onto" id="652" />
        <R alias="rel_exp_out" id="653" />
        <R alias="AF" id="213" />
        <R alias="ProteinContainerVolume" id="606" />
      </ReferenceList>
    </ExplicitFormula>
    <ExplicitFormula id="657">
      <Equation>ln(2)/tHalf</Equation>
      <ReferenceList>
        <R alias="tHalf" id="656" />
      </ReferenceList>
    </ExplicitFormula>
    <ExplicitFormula id="659">
      <Equation>rel_exp_norm</Equation>
      <ReferenceList>
        <R alias="rel_exp_norm" id="658" />
      </ReferenceList>
    </ExplicitFormula>
    <ExplicitFormula id="660">
      <Equation>rel_exp_pls_norm</Equation>
      <ReferenceList>
        <R alias="rel_exp_pls_norm" id="220" />
      </ReferenceList>
    </ExplicitFormula>
    <ExplicitFormula id="662">
      <Equation>rel_exp_pls</Equation>
      <ReferenceList>
        <R alias="rel_exp_pls" id="223" />
      </ReferenceList>
    </ExplicitFormula>
    <ExplicitFormula id="664">
      <Equation>V&gt;0 ? M/V : 0</Equation>
      <ReferenceList>
        <R alias="M" id="649" />
        <R alias="V" id="8" />
      </ReferenceList>
    </ExplicitFormula>
    <ExplicitFormula id="665">
      <Equation>f_onto</Equation>
      <ReferenceList>
        <R alias="f_onto" id="229" />
      </ReferenceList>
    </ExplicitFormula>
    <ExplicitFormula id="666">
      <Equation>tHalf</Equation>
      <ReferenceList>
        <R alias="tHalf" id="227" />
      </ReferenceList>
    </ExplicitFormula>
    <ExplicitFormula id="668">
      <Equation>V&gt;0 ? M/V : 0</Equation>
      <ReferenceList>
        <R alias="M" id="649" />
        <R alias="V" id="8" />
      </ReferenceList>
    </ExplicitFormula>
    <ExplicitFormula id="671">
      <Equation>M_0</Equation>
      <ReferenceList>
        <R alias="M_0" id="670" />
      </ReferenceList>
    </ExplicitFormula>
    <ExplicitFormula id="674">
      <Equation>rel_exp_out * AF * f_onto * ProteinContainerVolume</Equation>
      <ReferenceList>
        <R alias="f_onto" id="672" />
        <R alias="rel_exp_out" id="673" />
        <R alias="AF" id="238" />
        <R alias="ProteinContainerVolume" id="606" />
      </ReferenceList>
    </ExplicitFormula>
    <ExplicitFormula id="677">
      <Equation>ln(2)/tHalf</Equation>
      <ReferenceList>
        <R alias="tHalf" id="676" />
      </ReferenceList>
    </ExplicitFormula>
    <ExplicitFormula id="679">
      <Equation>rel_exp_norm</Equation>
      <ReferenceList>
        <R alias="rel_exp_norm" id="678" />
      </ReferenceList>
    </ExplicitFormula>
    <ExplicitFormula id="680">
      <Equation>rel_exp_pls_norm</Equation>
      <ReferenceList>
        <R alias="rel_exp_pls_norm" id="245" />
      </ReferenceList>
    </ExplicitFormula>
    <ExplicitFormula id="682">
      <Equation>rel_exp_pls</Equation>
      <ReferenceList>
        <R alias="rel_exp_pls" id="248" />
      </ReferenceList>
    </ExplicitFormula>
    <ExplicitFormula id="684">
      <Equation>V&gt;0 ? M/V : 0</Equation>
      <ReferenceList>
        <R alias="M" id="669" />
        <R alias="V" id="8" />
      </ReferenceList>
    </ExplicitFormula>
    <ExplicitFormula id="685">
      <Equation>f_onto</Equation>
      <ReferenceList>
        <R alias="f_onto" id="254" />
      </ReferenceList>
    </ExplicitFormula>
    <ExplicitFormula id="686">
      <Equation>tHalf</Equation>
      <ReferenceList>
        <R alias="tHalf" id="252" />
      </ReferenceList>
    </ExplicitFormula>
    <ExplicitFormula id="688">
      <Equation>V&gt;0 ? M/V : 0</Equation>
      <ReferenceList>
        <R alias="M" id="669" />
        <R alias="V" id="8" />
      </ReferenceList>
    </ExplicitFormula>
    <ExplicitFormula id="691">
      <Equation>M_0</Equation>
      <ReferenceList>
        <R alias="M_0" id="690" />
      </ReferenceList>
    </ExplicitFormula>
    <ExplicitFormula id="694">
      <Equation>rel_exp_out * AF * f_onto * ProteinContainerVolume</Equation>
      <ReferenceList>
        <R alias="f_onto" id="692" />
        <R alias="rel_exp_out" id="693" />
        <R alias="AF" id="263" />
        <R alias="ProteinContainerVolume" id="606" />
      </ReferenceList>
    </ExplicitFormula>
    <ExplicitFormula id="697">
      <Equation>ln(2)/tHalf</Equation>
      <ReferenceList>
        <R alias="tHalf" id="696" />
      </ReferenceList>
    </ExplicitFormula>
    <ExplicitFormula id="699">
      <Equation>rel_exp_norm</Equation>
      <ReferenceList>
        <R alias="rel_exp_norm" id="698" />
      </ReferenceList>
    </ExplicitFormula>
    <ExplicitFormula id="700">
      <Equation>rel_exp_pls_norm</Equation>
      <ReferenceList>
        <R alias="rel_exp_pls_norm" id="270" />
      </ReferenceList>
    </ExplicitFormula>
    <ExplicitFormula id="702">
      <Equation>rel_exp_pls</Equation>
      <ReferenceList>
        <R alias="rel_exp_pls" id="273" />
      </ReferenceList>
    </ExplicitFormula>
    <ExplicitFormula id="704">
      <Equation>V&gt;0 ? M/V : 0</Equation>
      <ReferenceList>
        <R alias="M" id="689" />
        <R alias="V" id="8" />
      </ReferenceList>
    </ExplicitFormula>
    <ExplicitFormula id="705">
      <Equation>f_onto</Equation>
      <ReferenceList>
        <R alias="f_onto" id="279" />
      </ReferenceList>
    </ExplicitFormula>
    <ExplicitFormula id="706">
      <Equation>tHalf</Equation>
      <ReferenceList>
        <R alias="tHalf" id="277" />
      </ReferenceList>
    </ExplicitFormula>
    <ExplicitFormula id="708">
      <Equation>V&gt;0 ? M/V : 0</Equation>
      <ReferenceList>
        <R alias="M" id="689" />
        <R alias="V" id="8" />
      </ReferenceList>
    </ExplicitFormula>
    <ExplicitFormula id="711">
      <Equation>M_0</Equation>
      <ReferenceList>
        <R alias="M_0" id="710" />
      </ReferenceList>
    </ExplicitFormula>
    <ExplicitFormula id="714">
      <Equation>rel_exp_out * AF * f_onto * ProteinContainerVolume</Equation>
      <ReferenceList>
        <R alias="f_onto" id="712" />
        <R alias="rel_exp_out" id="713" />
        <R alias="AF" id="288" />
        <R alias="ProteinContainerVolume" id="606" />
      </ReferenceList>
    </ExplicitFormula>
    <ExplicitFormula id="717">
      <Equation>ln(2)/tHalf</Equation>
      <ReferenceList>
        <R alias="tHalf" id="716" />
      </ReferenceList>
    </ExplicitFormula>
    <ExplicitFormula id="719">
      <Equation>rel_exp_norm</Equation>
      <ReferenceList>
        <R alias="rel_exp_norm" id="718" />
      </ReferenceList>
    </ExplicitFormula>
    <ExplicitFormula id="720">
      <Equation>rel_exp_pls_norm</Equation>
      <ReferenceList>
        <R alias="rel_exp_pls_norm" id="295" />
      </ReferenceList>
    </ExplicitFormula>
    <ExplicitFormula id="722">
      <Equation>rel_exp_pls</Equation>
      <ReferenceList>
        <R alias="rel_exp_pls" id="298" />
      </ReferenceList>
    </ExplicitFormula>
    <ExplicitFormula id="724">
      <Equation>V&gt;0 ? M/V : 0</Equation>
      <ReferenceList>
        <R alias="M" id="709" />
        <R alias="V" id="8" />
      </ReferenceList>
    </ExplicitFormula>
    <ExplicitFormula id="725">
      <Equation>f_onto</Equation>
      <ReferenceList>
        <R alias="f_onto" id="304" />
      </ReferenceList>
    </ExplicitFormula>
    <ExplicitFormula id="726">
      <Equation>tHalf</Equation>
      <ReferenceList>
        <R alias="tHalf" id="302" />
      </ReferenceList>
    </ExplicitFormula>
    <ExplicitFormula id="728">
      <Equation>V&gt;0 ? M/V : 0</Equation>
      <ReferenceList>
        <R alias="M" id="709" />
        <R alias="V" id="8" />
      </ReferenceList>
    </ExplicitFormula>
    <ExplicitFormula id="731">
      <Equation>M_0</Equation>
      <ReferenceList>
        <R alias="M_0" id="730" />
      </ReferenceList>
    </ExplicitFormula>
    <ExplicitFormula id="734">
      <Equation>rel_exp_out * AF * f_onto * ProteinContainerVolume</Equation>
      <ReferenceList>
        <R alias="f_onto" id="732" />
        <R alias="rel_exp_out" id="733" />
        <R alias="AF" id="313" />
        <R alias="ProteinContainerVolume" id="606" />
      </ReferenceList>
    </ExplicitFormula>
    <ExplicitFormula id="737">
      <Equation>ln(2)/tHalf</Equation>
      <ReferenceList>
        <R alias="tHalf" id="736" />
      </ReferenceList>
    </ExplicitFormula>
    <ExplicitFormula id="739">
      <Equation>rel_exp_norm</Equation>
      <ReferenceList>
        <R alias="rel_exp_norm" id="738" />
      </ReferenceList>
    </ExplicitFormula>
    <ExplicitFormula id="740">
      <Equation>rel_exp_pls_norm</Equation>
      <ReferenceList>
        <R alias="rel_exp_pls_norm" id="320" />
      </ReferenceList>
    </ExplicitFormula>
    <ExplicitFormula id="742">
      <Equation>rel_exp_pls</Equation>
      <ReferenceList>
        <R alias="rel_exp_pls" id="323" />
      </ReferenceList>
    </ExplicitFormula>
    <ExplicitFormula id="744">
      <Equation>V&gt;0 ? M/V : 0</Equation>
      <ReferenceList>
        <R alias="M" id="729" />
        <R alias="V" id="8" />
      </ReferenceList>
    </ExplicitFormula>
    <ExplicitFormula id="745">
      <Equation>f_onto</Equation>
      <ReferenceList>
        <R alias="f_onto" id="329" />
      </ReferenceList>
    </ExplicitFormula>
    <ExplicitFormula id="746">
      <Equation>tHalf</Equation>
      <ReferenceList>
        <R alias="tHalf" id="327" />
      </ReferenceList>
    </ExplicitFormula>
    <ExplicitFormula id="748">
      <Equation>V&gt;0 ? M/V : 0</Equation>
      <ReferenceList>
        <R alias="M" id="729" />
        <R alias="V" id="8" />
      </ReferenceList>
    </ExplicitFormula>
    <ExplicitFormula id="750">
      <Equation>V&gt;0 ? M/V : 0</Equation>
      <ReferenceList>
        <R alias="M" id="749" />
        <R alias="V" id="8" />
      </ReferenceList>
    </ExplicitFormula>
    <ExplicitFormula id="752">
      <Equation>fu</Equation>
      <ReferenceList>
        <R alias="fu" id="126" />
      </ReferenceList>
    </ExplicitFormula>
    <ExplicitFormula id="754">
      <Equation>V&gt;0 ? M/V : 0</Equation>
      <ReferenceList>
        <R alias="M" id="749" />
        <R alias="V" id="8" />
      </ReferenceList>
    </ExplicitFormula>
    <ExplicitFormula id="756">
      <Equation>C_pls*fu</Equation>
      <ReferenceList>
        <R alias="C_pls" id="119" />
        <R alias="fu" id="126" />
      </ReferenceList>
    </ExplicitFormula>
    <ExplicitFormula id="758">
      <Equation>V&gt;0 ? M/V : 0</Equation>
      <ReferenceList>
        <R alias="M" id="757" />
        <R alias="V" id="8" />
      </ReferenceList>
    </ExplicitFormula>
    <ExplicitFormula id="760">
      <Equation>fu</Equation>
      <ReferenceList>
        <R alias="fu" id="145" />
      </ReferenceList>
    </ExplicitFormula>
    <ExplicitFormula id="762">
      <Equation>V&gt;0 ? M/V : 0</Equation>
      <ReferenceList>
        <R alias="M" id="757" />
        <R alias="V" id="8" />
      </ReferenceList>
    </ExplicitFormula>
    <ExplicitFormula id="764">
      <Equation>C_pls*fu</Equation>
      <ReferenceList>
        <R alias="C_pls" id="138" />
        <R alias="fu" id="145" />
      </ReferenceList>
    </ExplicitFormula>
    <ExplicitFormula id="767">
      <Equation>V&gt;0 ? M/V : 0</Equation>
      <ReferenceList>
        <R alias="M" id="765" />
        <R alias="V" id="8" />
      </ReferenceList>
    </ExplicitFormula>
    <ExplicitFormula id="770">
      <Equation>V&gt;0 ? M/V : 0</Equation>
      <ReferenceList>
        <R alias="M" id="768" />
        <R alias="V" id="8" />
      </ReferenceList>
    </ExplicitFormula>
    <ExplicitFormula id="772">
      <Equation>M/TotalDrugMass</Equation>
      <ReferenceList>
        <R alias="M" id="768" />
        <R alias="TotalDrugMass" id="358" />
      </ReferenceList>
    </ExplicitFormula>
    <ExplicitFormula id="775">
      <Equation>-(CP * kcat * V * K_water * C / (Km + K_water * C))</Equation>
      <ReferenceList>
        <R alias="V" id="8" />
        <R alias="CP" id="703" />
        <R alias="C" id="119" />
        <R alias="K_water" id="751" />
        <R alias="kcat" id="773" />
        <R alias="Km" id="774" />
      </ReferenceList>
    </ExplicitFormula>
    <ExplicitFormula id="776">
      <Equation>CP * kcat * V * K_water * C / (Km + K_water * C)</Equation>
      <ReferenceList>
        <R alias="V" id="8" />
        <R alias="CP" id="703" />
        <R alias="C" id="119" />
        <R alias="K_water" id="751" />
        <R alias="kcat" id="773" />
        <R alias="Km" id="774" />
      </ReferenceList>
    </ExplicitFormula>
    <ExplicitFormula id="778">
      <Equation>kcat * kcat_interaction_factor</Equation>
      <ReferenceList>
        <R alias="kcat_interaction_factor" id="777" />
        <R alias="kcat" id="365" />
      </ReferenceList>
    </ExplicitFormula>
    <ExplicitFormula id="780">
      <Equation>Km * Km_interaction_factor</Equation>
      <ReferenceList>
        <R alias="Km_interaction_factor" id="779" />
        <R alias="Km" id="368" />
      </ReferenceList>
    </ExplicitFormula>
    <ExplicitFormula id="783">
      <Equation>-(CP * kcat * V * K_water * C / (Km + K_water * C))</Equation>
      <ReferenceList>
        <R alias="V" id="8" />
        <R alias="CP" id="623" />
        <R alias="C" id="138" />
        <R alias="K_water" id="759" />
        <R alias="kcat" id="781" />
        <R alias="Km" id="782" />
      </ReferenceList>
    </ExplicitFormula>
    <ExplicitFormula id="784">
      <Equation>CP * kcat * V * K_water * C / (Km + K_water * C)</Equation>
      <ReferenceList>
        <R alias="V" id="8" />
        <R alias="CP" id="623" />
        <R alias="C" id="138" />
        <R alias="K_water" id="759" />
        <R alias="kcat" id="781" />
        <R alias="Km" id="782" />
      </ReferenceList>
    </ExplicitFormula>
    <ExplicitFormula id="786">
      <Equation>kcat * kcat_interaction_factor</Equation>
      <ReferenceList>
        <R alias="kcat_interaction_factor" id="785" />
        <R alias="kcat" id="375" />
      </ReferenceList>
    </ExplicitFormula>
    <ExplicitFormula id="788">
      <Equation>Km * Km_interaction_factor</Equation>
      <ReferenceList>
        <R alias="Km_interaction_factor" id="787" />
        <R alias="Km" id="378" />
      </ReferenceList>
    </ExplicitFormula>
    <ExplicitFormula id="791">
      <Equation>-(CP * kcat * V * K_water * C / (Km + K_water * C))</Equation>
      <ReferenceList>
        <R alias="V" id="8" />
        <R alias="CP" id="703" />
        <R alias="C" id="138" />
        <R alias="K_water" id="759" />
        <R alias="kcat" id="789" />
        <R alias="Km" id="790" />
      </ReferenceList>
    </ExplicitFormula>
    <ExplicitFormula id="792">
      <Equation>CP * kcat * V * K_water * C / (Km + K_water * C)</Equation>
      <ReferenceList>
        <R alias="V" id="8" />
        <R alias="CP" id="703" />
        <R alias="C" id="138" />
        <R alias="K_water" id="759" />
        <R alias="kcat" id="789" />
        <R alias="Km" id="790" />
      </ReferenceList>
    </ExplicitFormula>
    <ExplicitFormula id="794">
      <Equation>kcat * kcat_interaction_factor</Equation>
      <ReferenceList>
        <R alias="kcat_interaction_factor" id="793" />
        <R alias="kcat" id="385" />
      </ReferenceList>
    </ExplicitFormula>
    <ExplicitFormula id="796">
      <Equation>Km * Km_interaction_factor</Equation>
      <ReferenceList>
        <R alias="Km_interaction_factor" id="795" />
        <R alias="Km" id="388" />
      </ReferenceList>
    </ExplicitFormula>
    <ExplicitFormula id="799">
      <Equation>Volume</Equation>
      <ReferenceList>
        <R alias="Volume" id="798" />
      </ReferenceList>
    </ExplicitFormula>
    <ExplicitFormula id="800">
      <Equation>HCT*V</Equation>
      <ReferenceList>
        <R alias="V" id="601" />
        <R alias="HCT" id="100" />
      </ReferenceList>
    </ExplicitFormula>
    <ExplicitFormula id="803">
      <Equation>M_0</Equation>
      <ReferenceList>
        <R alias="M_0" id="802" />
      </ReferenceList>
    </ExplicitFormula>
    <ExplicitFormula id="806">
      <Equation>rel_exp_out * AF * f_onto * ProteinContainerVolume</Equation>
      <ReferenceList>
        <R alias="f_onto" id="804" />
        <R alias="rel_exp_out" id="805" />
        <R alias="AF" id="163" />
        <R alias="ProteinContainerVolume" id="797" />
      </ReferenceList>
    </ExplicitFormula>
    <ExplicitFormula id="809">
      <Equation>ln(2)/tHalf</Equation>
      <ReferenceList>
        <R alias="tHalf" id="808" />
      </ReferenceList>
    </ExplicitFormula>
    <ExplicitFormula id="811">
      <Equation>rel_exp_norm</Equation>
      <ReferenceList>
        <R alias="rel_exp_norm" id="810" />
      </ReferenceList>
    </ExplicitFormula>
    <ExplicitFormula id="812">
      <Equation>rel_exp_bc_norm</Equation>
      <ReferenceList>
        <R alias="rel_exp_bc_norm" id="405" />
      </ReferenceList>
    </ExplicitFormula>
    <ExplicitFormula id="814">
      <Equation>rel_exp_bc</Equation>
      <ReferenceList>
        <R alias="rel_exp_bc" id="408" />
      </ReferenceList>
    </ExplicitFormula>
    <ExplicitFormula id="816">
      <Equation>V&gt;0 ? M/V : 0</Equation>
      <ReferenceList>
        <R alias="M" id="801" />
        <R alias="V" id="798" />
      </ReferenceList>
    </ExplicitFormula>
    <ExplicitFormula id="817">
      <Equation>f_onto</Equation>
      <ReferenceList>
        <R alias="f_onto" id="179" />
      </ReferenceList>
    </ExplicitFormula>
    <ExplicitFormula id="818">
      <Equation>tHalf</Equation>
      <ReferenceList>
        <R alias="tHalf" id="177" />
      </ReferenceList>
    </ExplicitFormula>
    <ExplicitFormula id="820">
      <Equation>V&gt;0 ? M/V : 0</Equation>
      <ReferenceList>
        <R alias="M" id="801" />
        <R alias="V" id="798" />
      </ReferenceList>
    </ExplicitFormula>
    <ExplicitFormula id="823">
      <Equation>M_0</Equation>
      <ReferenceList>
        <R alias="M_0" id="822" />
      </ReferenceList>
    </ExplicitFormula>
    <ExplicitFormula id="826">
      <Equation>rel_exp_out * AF * f_onto * ProteinContainerVolume</Equation>
      <ReferenceList>
        <R alias="f_onto" id="824" />
        <R alias="rel_exp_out" id="825" />
        <R alias="AF" id="188" />
        <R alias="ProteinContainerVolume" id="797" />
      </ReferenceList>
    </ExplicitFormula>
    <ExplicitFormula id="829">
      <Equation>ln(2)/tHalf</Equation>
      <ReferenceList>
        <R alias="tHalf" id="828" />
      </ReferenceList>
    </ExplicitFormula>
    <ExplicitFormula id="831">
      <Equation>rel_exp_norm</Equation>
      <ReferenceList>
        <R alias="rel_exp_norm" id="830" />
      </ReferenceList>
    </ExplicitFormula>
    <ExplicitFormula id="832">
      <Equation>rel_exp_bc_norm</Equation>
      <ReferenceList>
        <R alias="rel_exp_bc_norm" id="427" />
      </ReferenceList>
    </ExplicitFormula>
    <ExplicitFormula id="834">
      <Equation>rel_exp_bc</Equation>
      <ReferenceList>
        <R alias="rel_exp_bc" id="430" />
      </ReferenceList>
    </ExplicitFormula>
    <ExplicitFormula id="836">
      <Equation>V&gt;0 ? M/V : 0</Equation>
      <ReferenceList>
        <R alias="M" id="821" />
        <R alias="V" id="798" />
      </ReferenceList>
    </ExplicitFormula>
    <ExplicitFormula id="837">
      <Equation>f_onto</Equation>
      <ReferenceList>
        <R alias="f_onto" id="204" />
      </ReferenceList>
    </ExplicitFormula>
    <ExplicitFormula id="838">
      <Equation>tHalf</Equation>
      <ReferenceList>
        <R alias="tHalf" id="202" />
      </ReferenceList>
    </ExplicitFormula>
    <ExplicitFormula id="840">
      <Equation>V&gt;0 ? M/V : 0</Equation>
      <ReferenceList>
        <R alias="M" id="821" />
        <R alias="V" id="798" />
      </ReferenceList>
    </ExplicitFormula>
    <ExplicitFormula id="843">
      <Equation>M_0</Equation>
      <ReferenceList>
        <R alias="M_0" id="842" />
      </ReferenceList>
    </ExplicitFormula>
    <ExplicitFormula id="846">
      <Equation>rel_exp_out * AF * f_onto * ProteinContainerVolume</Equation>
      <ReferenceList>
        <R alias="f_onto" id="844" />
        <R alias="rel_exp_out" id="845" />
        <R alias="AF" id="213" />
        <R alias="ProteinContainerVolume" id="797" />
      </ReferenceList>
    </ExplicitFormula>
    <ExplicitFormula id="849">
      <Equation>ln(2)/tHalf</Equation>
      <ReferenceList>
        <R alias="tHalf" id="848" />
      </ReferenceList>
    </ExplicitFormula>
    <ExplicitFormula id="851">
      <Equation>rel_exp_norm</Equation>
      <ReferenceList>
        <R alias="rel_exp_norm" id="850" />
      </ReferenceList>
    </ExplicitFormula>
    <ExplicitFormula id="852">
      <Equation>rel_exp_bc_norm</Equation>
      <ReferenceList>
        <R alias="rel_exp_bc_norm" id="449" />
      </ReferenceList>
    </ExplicitFormula>
    <ExplicitFormula id="854">
      <Equation>rel_exp_bc</Equation>
      <ReferenceList>
        <R alias="rel_exp_bc" id="452" />
      </ReferenceList>
    </ExplicitFormula>
    <ExplicitFormula id="856">
      <Equation>V&gt;0 ? M/V : 0</Equation>
      <ReferenceList>
        <R alias="M" id="841" />
        <R alias="V" id="798" />
      </ReferenceList>
    </ExplicitFormula>
    <ExplicitFormula id="857">
      <Equation>f_onto</Equation>
      <ReferenceList>
        <R alias="f_onto" id="229" />
      </ReferenceList>
    </ExplicitFormula>
    <ExplicitFormula id="858">
      <Equation>tHalf</Equation>
      <ReferenceList>
        <R alias="tHalf" id="227" />
      </ReferenceList>
    </ExplicitFormula>
    <ExplicitFormula id="860">
      <Equation>V&gt;0 ? M/V : 0</Equation>
      <ReferenceList>
        <R alias="M" id="841" />
        <R alias="V" id="798" />
      </ReferenceList>
    </ExplicitFormula>
    <ExplicitFormula id="863">
      <Equation>M_0</Equation>
      <ReferenceList>
        <R alias="M_0" id="862" />
      </ReferenceList>
    </ExplicitFormula>
    <ExplicitFormula id="866">
      <Equation>rel_exp_out * AF * f_onto * ProteinContainerVolume</Equation>
      <ReferenceList>
        <R alias="f_onto" id="864" />
        <R alias="rel_exp_out" id="865" />
        <R alias="AF" id="238" />
        <R alias="ProteinContainerVolume" id="797" />
      </ReferenceList>
    </ExplicitFormula>
    <ExplicitFormula id="869">
      <Equation>ln(2)/tHalf</Equation>
      <ReferenceList>
        <R alias="tHalf" id="868" />
      </ReferenceList>
    </ExplicitFormula>
    <ExplicitFormula id="871">
      <Equation>rel_exp_norm</Equation>
      <ReferenceList>
        <R alias="rel_exp_norm" id="870" />
      </ReferenceList>
    </ExplicitFormula>
    <ExplicitFormula id="872">
      <Equation>rel_exp_bc_norm</Equation>
      <ReferenceList>
        <R alias="rel_exp_bc_norm" id="471" />
      </ReferenceList>
    </ExplicitFormula>
    <ExplicitFormula id="874">
      <Equation>rel_exp_bc</Equation>
      <ReferenceList>
        <R alias="rel_exp_bc" id="474" />
      </ReferenceList>
    </ExplicitFormula>
    <ExplicitFormula id="876">
      <Equation>V&gt;0 ? M/V : 0</Equation>
      <ReferenceList>
        <R alias="M" id="861" />
        <R alias="V" id="798" />
      </ReferenceList>
    </ExplicitFormula>
    <ExplicitFormula id="877">
      <Equation>f_onto</Equation>
      <ReferenceList>
        <R alias="f_onto" id="254" />
      </ReferenceList>
    </ExplicitFormula>
    <ExplicitFormula id="878">
      <Equation>tHalf</Equation>
      <ReferenceList>
        <R alias="tHalf" id="252" />
      </ReferenceList>
    </ExplicitFormula>
    <ExplicitFormula id="880">
      <Equation>V&gt;0 ? M/V : 0</Equation>
      <ReferenceList>
        <R alias="M" id="861" />
        <R alias="V" id="798" />
      </ReferenceList>
    </ExplicitFormula>
    <ExplicitFormula id="883">
      <Equation>M_0</Equation>
      <ReferenceList>
        <R alias="M_0" id="882" />
      </ReferenceList>
    </ExplicitFormula>
    <ExplicitFormula id="886">
      <Equation>rel_exp_out * AF * f_onto * ProteinContainerVolume</Equation>
      <ReferenceList>
        <R alias="f_onto" id="884" />
        <R alias="rel_exp_out" id="885" />
        <R alias="AF" id="263" />
        <R alias="ProteinContainerVolume" id="797" />
      </ReferenceList>
    </ExplicitFormula>
    <ExplicitFormula id="889">
      <Equation>ln(2)/tHalf</Equation>
      <ReferenceList>
        <R alias="tHalf" id="888" />
      </ReferenceList>
    </ExplicitFormula>
    <ExplicitFormula id="891">
      <Equation>rel_exp_norm</Equation>
      <ReferenceList>
        <R alias="rel_exp_norm" id="890" />
      </ReferenceList>
    </ExplicitFormula>
    <ExplicitFormula id="892">
      <Equation>rel_exp_bc_norm</Equation>
      <ReferenceList>
        <R alias="rel_exp_bc_norm" id="493" />
      </ReferenceList>
    </ExplicitFormula>
    <ExplicitFormula id="894">
      <Equation>rel_exp_bc</Equation>
      <ReferenceList>
        <R alias="rel_exp_bc" id="496" />
      </ReferenceList>
    </ExplicitFormula>
    <ExplicitFormula id="896">
      <Equation>V&gt;0 ? M/V : 0</Equation>
      <ReferenceList>
        <R alias="M" id="881" />
        <R alias="V" id="798" />
      </ReferenceList>
    </ExplicitFormula>
    <ExplicitFormula id="897">
      <Equation>f_onto</Equation>
      <ReferenceList>
        <R alias="f_onto" id="279" />
      </ReferenceList>
    </ExplicitFormula>
    <ExplicitFormula id="898">
      <Equation>tHalf</Equation>
      <ReferenceList>
        <R alias="tHalf" id="277" />
      </ReferenceList>
    </ExplicitFormula>
    <ExplicitFormula id="900">
      <Equation>V&gt;0 ? M/V : 0</Equation>
      <ReferenceList>
        <R alias="M" id="881" />
        <R alias="V" id="798" />
      </ReferenceList>
    </ExplicitFormula>
    <ExplicitFormula id="903">
      <Equation>M_0</Equation>
      <ReferenceList>
        <R alias="M_0" id="902" />
      </ReferenceList>
    </ExplicitFormula>
    <ExplicitFormula id="906">
      <Equation>rel_exp_out * AF * f_onto * ProteinContainerVolume</Equation>
      <ReferenceList>
        <R alias="f_onto" id="904" />
        <R alias="rel_exp_out" id="905" />
        <R alias="AF" id="288" />
        <R alias="ProteinContainerVolume" id="797" />
      </ReferenceList>
    </ExplicitFormula>
    <ExplicitFormula id="909">
      <Equation>ln(2)/tHalf</Equation>
      <ReferenceList>
        <R alias="tHalf" id="908" />
      </ReferenceList>
    </ExplicitFormula>
    <ExplicitFormula id="911">
      <Equation>rel_exp_norm</Equation>
      <ReferenceList>
        <R alias="rel_exp_norm" id="910" />
      </ReferenceList>
    </ExplicitFormula>
    <ExplicitFormula id="912">
      <Equation>rel_exp_bc_norm</Equation>
      <ReferenceList>
        <R alias="rel_exp_bc_norm" id="515" />
      </ReferenceList>
    </ExplicitFormula>
    <ExplicitFormula id="914">
      <Equation>rel_exp_bc</Equation>
      <ReferenceList>
        <R alias="rel_exp_bc" id="518" />
      </ReferenceList>
    </ExplicitFormula>
    <ExplicitFormula id="916">
      <Equation>V&gt;0 ? M/V : 0</Equation>
      <ReferenceList>
        <R alias="M" id="901" />
        <R alias="V" id="798" />
      </ReferenceList>
    </ExplicitFormula>
    <ExplicitFormula id="917">
      <Equation>f_onto</Equation>
      <ReferenceList>
        <R alias="f_onto" id="304" />
      </ReferenceList>
    </ExplicitFormula>
    <ExplicitFormula id="918">
      <Equation>tHalf</Equation>
      <ReferenceList>
        <R alias="tHalf" id="302" />
      </ReferenceList>
    </ExplicitFormula>
    <ExplicitFormula id="920">
      <Equation>V&gt;0 ? M/V : 0</Equation>
      <ReferenceList>
        <R alias="M" id="901" />
        <R alias="V" id="798" />
      </ReferenceList>
    </ExplicitFormula>
    <ExplicitFormula id="923">
      <Equation>M_0</Equation>
      <ReferenceList>
        <R alias="M_0" id="922" />
      </ReferenceList>
    </ExplicitFormula>
    <ExplicitFormula id="926">
      <Equation>rel_exp_out * AF * f_onto * ProteinContainerVolume</Equation>
      <ReferenceList>
        <R alias="f_onto" id="924" />
        <R alias="rel_exp_out" id="925" />
        <R alias="AF" id="313" />
        <R alias="ProteinContainerVolume" id="797" />
      </ReferenceList>
    </ExplicitFormula>
    <ExplicitFormula id="929">
      <Equation>ln(2)/tHalf</Equation>
      <ReferenceList>
        <R alias="tHalf" id="928" />
      </ReferenceList>
    </ExplicitFormula>
    <ExplicitFormula id="931">
      <Equation>rel_exp_norm</Equation>
      <ReferenceList>
        <R alias="rel_exp_norm" id="930" />
      </ReferenceList>
    </ExplicitFormula>
    <ExplicitFormula id="932">
      <Equation>rel_exp_bc_norm</Equation>
      <ReferenceList>
        <R alias="rel_exp_bc_norm" id="537" />
      </ReferenceList>
    </ExplicitFormula>
    <ExplicitFormula id="934">
      <Equation>rel_exp_bc</Equation>
      <ReferenceList>
        <R alias="rel_exp_bc" id="540" />
      </ReferenceList>
    </ExplicitFormula>
    <ExplicitFormula id="936">
      <Equation>V&gt;0 ? M/V : 0</Equation>
      <ReferenceList>
        <R alias="M" id="921" />
        <R alias="V" id="798" />
      </ReferenceList>
    </ExplicitFormula>
    <ExplicitFormula id="937">
      <Equation>f_onto</Equation>
      <ReferenceList>
        <R alias="f_onto" id="329" />
      </ReferenceList>
    </ExplicitFormula>
    <ExplicitFormula id="938">
      <Equation>tHalf</Equation>
      <ReferenceList>
        <R alias="tHalf" id="327" />
      </ReferenceList>
    </ExplicitFormula>
    <ExplicitFormula id="940">
      <Equation>V&gt;0 ? M/V : 0</Equation>
      <ReferenceList>
        <R alias="M" id="921" />
        <R alias="V" id="798" />
      </ReferenceList>
    </ExplicitFormula>
    <ExplicitFormula id="942">
      <Equation>V&gt;0 ? M/V : 0</Equation>
      <ReferenceList>
        <R alias="M" id="941" />
        <R alias="V" id="798" />
      </ReferenceList>
    </ExplicitFormula>
    <ExplicitFormula id="944">
      <Equation>K_rbc/fu</Equation>
      <ReferenceList>
        <R alias="fu" id="126" />
        <R alias="K_rbc" id="552" />
      </ReferenceList>
    </ExplicitFormula>
    <ExplicitFormula id="946">
      <Equation>V&gt;0 ? M/V : 0</Equation>
      <ReferenceList>
        <R alias="M" id="941" />
        <R alias="V" id="798" />
      </ReferenceList>
    </ExplicitFormula>
    <ExplicitFormula id="948">
      <Equation>V&gt;0 ? M/V : 0</Equation>
      <ReferenceList>
        <R alias="M" id="947" />
        <R alias="V" id="798" />
      </ReferenceList>
    </ExplicitFormula>
    <ExplicitFormula id="950">
      <Equation>K_rbc/fu</Equation>
      <ReferenceList>
        <R alias="fu" id="145" />
        <R alias="K_rbc" id="560" />
      </ReferenceList>
    </ExplicitFormula>
    <ExplicitFormula id="952">
      <Equation>V&gt;0 ? M/V : 0</Equation>
      <ReferenceList>
        <R alias="M" id="947" />
        <R alias="V" id="798" />
      </ReferenceList>
    </ExplicitFormula>
    <ExplicitFormula id="955">
      <Equation>V&gt;0 ? M/V : 0</Equation>
      <ReferenceList>
        <R alias="M" id="953" />
        <R alias="V" id="798" />
      </ReferenceList>
    </ExplicitFormula>
    <ExplicitFormula id="958">
      <Equation>V&gt;0 ? M/V : 0</Equation>
      <ReferenceList>
        <R alias="M" id="956" />
        <R alias="V" id="798" />
      </ReferenceList>
    </ExplicitFormula>
    <ExplicitFormula id="960">
      <Equation>M/TotalDrugMass</Equation>
      <ReferenceList>
        <R alias="M" id="956" />
        <R alias="TotalDrugMass" id="358" />
      </ReferenceList>
    </ExplicitFormula>
    <ExplicitFormula id="963">
      <Equation>-(CP * kcat * V * K_water * C / (Km + K_water * C))</Equation>
      <ReferenceList>
        <R alias="V" id="798" />
        <R alias="CP" id="895" />
        <R alias="C" id="107" />
        <R alias="K_water" id="943" />
        <R alias="kcat" id="961" />
        <R alias="Km" id="962" />
      </ReferenceList>
    </ExplicitFormula>
    <ExplicitFormula id="964">
      <Equation>CP * kcat * V * K_water * C / (Km + K_water * C)</Equation>
      <ReferenceList>
        <R alias="V" id="798" />
        <R alias="CP" id="895" />
        <R alias="C" id="107" />
        <R alias="K_water" id="943" />
        <R alias="kcat" id="961" />
        <R alias="Km" id="962" />
      </ReferenceList>
    </ExplicitFormula>
    <ExplicitFormula id="966">
      <Equation>kcat * kcat_interaction_factor</Equation>
      <ReferenceList>
        <R alias="kcat_interaction_factor" id="965" />
        <R alias="kcat" id="365" />
      </ReferenceList>
    </ExplicitFormula>
    <ExplicitFormula id="968">
      <Equation>Km * Km_interaction_factor</Equation>
      <ReferenceList>
        <R alias="Km_interaction_factor" id="967" />
        <R alias="Km" id="368" />
      </ReferenceList>
    </ExplicitFormula>
[truncated: 7,682,922 more chars]
