# Supplementary material for: A Comparative Analysis of Drug-Induced Hepatotoxicity in Clinically Relevant Situations
Source: PLoS Comput Biol. 2017 Feb 2;13(2):e1005280. doi: 10.1371/journal.pcbi.1005280 (PMC5289425; doi:10.1371/journal.pcbi.1005280)
Supplement: S1 Model Files — (ZIP) [file pcbi.1005280.s019.zip › inh_ref_po_300mg_rapid.xml]

<?xml version="1.0" encoding="utf-8"?>
<Simulation objectPathDelimiter="|" version="4" xmlns="http://www.systems-biology.com">
  <ObserverList>
    <Observer id="106" entityId="OZeLEbh_lkOnB-7zbuztyA" name="Blood Cells" path="inh_ref_po_300mg_rapid|Organism|PeripheralVenousBlood|Acetylisoniazid|Blood Cells" unit="µmol/l" persistable="0" formulaId="117" />
    <Observer id="118" entityId="sgbnlHRKpE61tKni2N-Lpg" name="Plasma (Peripheral Venous Blood)" path="inh_ref_po_300mg_rapid|Organism|PeripheralVenousBlood|Acetylisoniazid|Plasma (Peripheral Venous Blood)" unit="µmol/l" persistable="1" formulaId="124" />
    <Observer id="125" entityId="jPDWHQ-zo0q_cLyPur5Luw" name="Plasma Unbound (Peripheral Venous Blood)" path="inh_ref_po_300mg_rapid|Organism|PeripheralVenousBlood|Acetylisoniazid|Plasma Unbound (Peripheral Venous Blood)" unit="µmol/l" persistable="0" formulaId="127" />
    <Observer id="128" entityId="jfMHg1X0AUSCU9rAlyjMgQ" name="Whole Blood (Peripheral Venous Blood)" path="inh_ref_po_300mg_rapid|Organism|PeripheralVenousBlood|Acetylisoniazid|Whole Blood (Peripheral Venous Blood)" unit="µmol/l" persistable="0" formulaId="129" />
    <Observer id="130" entityId="VNIyaT-Ms0Kgxih9PCuSHQ" name="Blood Cells" path="inh_ref_po_300mg_rapid|Organism|PeripheralVenousBlood|isoniazid|Blood Cells" unit="µmol/l" persistable="0" formulaId="136" />
    <Observer id="137" entityId="VImMHpz3aEC8x5g8xCIFDQ" name="Plasma (Peripheral Venous Blood)" path="inh_ref_po_300mg_rapid|Organism|PeripheralVenousBlood|isoniazid|Plasma (Peripheral Venous Blood)" unit="µmol/l" persistable="1" formulaId="143" />
    <Observer id="144" entityId="O5OUbt4SdEilnpUPZGpQbw" name="Plasma Unbound (Peripheral Venous Blood)" path="inh_ref_po_300mg_rapid|Organism|PeripheralVenousBlood|isoniazid|Plasma Unbound (Peripheral Venous Blood)" unit="µmol/l" persistable="0" formulaId="146" />
    <Observer id="147" entityId="e772bCJSek-jhb7oKJCMMQ" name="Whole Blood (Peripheral Venous Blood)" path="inh_ref_po_300mg_rapid|Organism|PeripheralVenousBlood|isoniazid|Whole Blood (Peripheral Venous Blood)" unit="µmol/l" persistable="0" formulaId="148" />
    <Observer id="181" entityId="qiMyKS2CZUy2jRLsmtS4PQ" name="Concentration in container" path="inh_ref_po_300mg_rapid|Organism|VenousBlood|Plasma|NAT2|Concentration in container" unit="µmol/l" persistable="0" formulaId="182" />
    <Observer id="206" entityId="P720K98TrkuTtSBItlJGUQ" name="Concentration in container" path="inh_ref_po_300mg_rapid|Organism|VenousBlood|Plasma|Amidase_liver|Concentration in container" unit="µmol/l" persistable="0" formulaId="207" />
    <Observer id="231" entityId="-AXQtCNq4kKiH69OGel1DA" name="Concentration in container" path="inh_ref_po_300mg_rapid|Organism|VenousBlood|Plasma|Conjugase_liver|Concentration in container" unit="µmol/l" persistable="0" formulaId="232" />
    <Observer id="256" entityId="vtaKeuLPP0ac9__--QJ6Bw" name="Concentration in container" path="inh_ref_po_300mg_rapid|Organism|VenousBlood|Plasma|CYP2E1|Concentration in container" unit="µmol/l" persistable="0" formulaId="257" />
    <Observer id="281" entityId="yElvLfrvBkSis_TgKaF2JQ" name="Concentration in container" path="inh_ref_po_300mg_rapid|Organism|VenousBlood|Plasma|NAAA|Concentration in container" unit="µmol/l" persistable="0" formulaId="282" />
    <Observer id="306" entityId="5wkHUoDyr0yRbXqvAjoVug" name="Concentration in container" path="inh_ref_po_300mg_rapid|Organism|VenousBlood|Plasma|BAAT|Concentration in container" unit="µmol/l" persistable="0" formulaId="307" />
    <Observer id="331" entityId="zEYkImYjJ0OmXJrUUw-f-Q" name="Concentration in container" path="inh_ref_po_300mg_rapid|Organism|VenousBlood|Plasma|GLYAT|Concentration in container" unit="µmol/l" persistable="0" formulaId="332" />
    <Observer id="338" entityId="3lugdTd4i0W6IFX1Ev0frg" name="Concentration in container" path="inh_ref_po_300mg_rapid|Organism|VenousBlood|Plasma|Acetylisoniazid|Concentration in container" unit="µmol/l" persistable="1" formulaId="339" />
    <Observer id="340" entityId="2NJyLIcy8Uqh9r9yb_NqPw" name="Plasma Unbound" path="inh_ref_po_300mg_rapid|Organism|VenousBlood|Plasma|Acetylisoniazid|Plasma Unbound" unit="µmol/l" persistable="0" formulaId="341" />
    <Observer id="347" entityId="o1R4QXsATkaWdKa8joyFEw" name="Concentration in container" path="inh_ref_po_300mg_rapid|Organism|VenousBlood|Plasma|isoniazid|Concentration in container" unit="µmol/l" persistable="1" formulaId="348" />
    <Observer id="349" entityId="e_uzQLLB7kWJ63qyIihuVg" name="Plasma Unbound" path="inh_ref_po_300mg_rapid|Organism|VenousBlood|Plasma|isoniazid|Plasma Unbound" unit="µmol/l" persistable="0" formulaId="350" />
    <Observer id="357" entityId="cUAt-NFrX0qy8UzsXBBieA" name="Fraction of dose-isoniazid" path="inh_ref_po_300mg_rapid|Organism|VenousBlood|Plasma|isoniazid-NAAA Metabolite|Fraction of dose-isoniazid" persistable="0" formulaId="359" />
    <Observer id="414" entityId="0CW7RLdEbUafbfuXkYNGNw" name="Concentration in container" path="inh_ref_po_300mg_rapid|Organism|VenousBlood|BloodCells|NAT2|Concentration in container" unit="µmol/l" persistable="0" formulaId="415" />
    <Observer id="436" entityId="oiU72prhGU-sVS6UEg3ZRw" name="Concentration in container" path="inh_ref_po_300mg_rapid|Organism|VenousBlood|BloodCells|Amidase_liver|Concentration in container" unit="µmol/l" persistable="0" formulaId="437" />
    <Observer id="458" entityId="DbR5Z3XHA0KRpgZJKCxEvg" name="Concentration in container" path="inh_ref_po_300mg_rapid|Organism|VenousBlood|BloodCells|Conjugase_liver|Concentration in container" unit="µmol/l" persistable="0" formulaId="459" />
    <Observer id="480" entityId="74jCSAPFrECXXSQIMYGS8Q" name="Concentration in container" path="inh_ref_po_300mg_rapid|Organism|VenousBlood|BloodCells|CYP2E1|Concentration in container" unit="µmol/l" persistable="0" formulaId="481" />
    <Observer id="502" entityId="poPVU-cl5kS7fMtbxd7G-w" name="Concentration in container" path="inh_ref_po_300mg_rapid|Organism|VenousBlood|BloodCells|NAAA|Concentration in container" unit="µmol/l" persistable="0" formulaId="503" />
    <Observer id="524" entityId="ZsvphGMmQUWUGTo0JLrpyA" name="Concentration in container" path="inh_ref_po_300mg_rapid|Organism|VenousBlood|BloodCells|BAAT|Concentration in container" unit="µmol/l" persistable="0" formulaId="525" />
    <Observer id="546" entityId="PhHRgvq-GU2sSMCeRmzP-w" name="Concentration in container" path="inh_ref_po_300mg_rapid|Organism|VenousBlood|BloodCells|GLYAT|Concentration in container" unit="µmol/l" persistable="0" formulaId="547" />
    <Observer id="554" entityId="ypk4aHGvR0WLO2kHuwtO0Q" name="Concentration in container" path="inh_ref_po_300mg_rapid|Organism|VenousBlood|BloodCells|Acetylisoniazid|Concentration in container" unit="µmol/l" persistable="0" formulaId="555" />
    <Observer id="562" entityId="m7Bzw4IYMkycuofksYh-JQ" name="Concentration in container" path="inh_ref_po_300mg_rapid|Organism|VenousBlood|BloodCells|isoniazid|Concentration in container" unit="µmol/l" persistable="0" formulaId="563" />
    <Observer id="570" entityId="VvK_9LXbaUivPjCLtUvmyQ" name="Fraction of dose-isoniazid" path="inh_ref_po_300mg_rapid|Organism|VenousBlood|BloodCells|isoniazid-NAAA Metabolite|Fraction of dose-isoniazid" persistable="0" formulaId="571" />
    <Observer id="596" entityId="mwcZahjo4kC-xCAXJlzsCg" name="Whole Blood" path="inh_ref_po_300mg_rapid|Organism|VenousBlood|Acetylisoniazid|Whole Blood" unit="µmol/l" persistable="0" formulaId="597" />
    <Observer id="598" entityId="cLyui87OPEiqrAuDXjNccw" name="Whole Blood" path="inh_ref_po_300mg_rapid|Organism|VenousBlood|isoniazid|Whole Blood" unit="µmol/l" persistable="0" formulaId="599" />
    <Observer id="627" entityId="XuD8o4jEeUmCsgRx0Hnh9A" name="Concentration in container" path="inh_ref_po_300mg_rapid|Organism|ArterialBlood|Plasma|NAT2|Concentration in container" unit="µmol/l" persistable="0" formulaId="628" />
    <Observer id="647" entityId="ji14sX8wlUmSUCqm7_88Pg" name="Concentration in container" path="inh_ref_po_300mg_rapid|Organism|ArterialBlood|Plasma|Amidase_liver|Concentration in container" unit="µmol/l" persistable="0" formulaId="648" />
    <Observer id="667" entityId="h8pop61Wn0eIUyNMoZCu8w" name="Concentration in container" path="inh_ref_po_300mg_rapid|Organism|ArterialBlood|Plasma|Conjugase_liver|Concentration in container" unit="µmol/l" persistable="0" formulaId="668" />
    <Observer id="687" entityId="KHj7yZQ2ZE-2yCfIinZsiQ" name="Concentration in container" path="inh_ref_po_300mg_rapid|Organism|ArterialBlood|Plasma|CYP2E1|Concentration in container" unit="µmol/l" persistable="0" formulaId="688" />
    <Observer id="707" entityId="6UmmiqxE7ESaEkKonSdLZQ" name="Concentration in container" path="inh_ref_po_300mg_rapid|Organism|ArterialBlood|Plasma|NAAA|Concentration in container" unit="µmol/l" persistable="0" formulaId="708" />
    <Observer id="727" entityId="rip5CDt3MUK6f7aTyLP7Uw" name="Concentration in container" path="inh_ref_po_300mg_rapid|Organism|ArterialBlood|Plasma|BAAT|Concentration in container" unit="µmol/l" persistable="0" formulaId="728" />
    <Observer id="747" entityId="shkGmYhxxUmb49NMlWovdQ" name="Concentration in container" path="inh_ref_po_300mg_rapid|Organism|ArterialBlood|Plasma|GLYAT|Concentration in container" unit="µmol/l" persistable="0" formulaId="748" />
    <Observer id="753" entityId="U2DiNqzo6Ue3N5GirQp8Pg" name="Concentration in container" path="inh_ref_po_300mg_rapid|Organism|ArterialBlood|Plasma|Acetylisoniazid|Concentration in container" unit="µmol/l" persistable="0" formulaId="754" />
    <Observer id="755" entityId="5OpWPE505kahRyjmn4VeEQ" name="Plasma Unbound" path="inh_ref_po_300mg_rapid|Organism|ArterialBlood|Plasma|Acetylisoniazid|Plasma Unbound" unit="µmol/l" persistable="0" formulaId="756" />
    <Observer id="761" entityId="mbO3iWA3tkCni3DU_bs2eA" name="Concentration in container" path="inh_ref_po_300mg_rapid|Organism|ArterialBlood|Plasma|isoniazid|Concentration in container" unit="µmol/l" persistable="0" formulaId="762" />
    <Observer id="763" entityId="Ef_J7E-dMkyRa4b5V9dWZw" name="Plasma Unbound" path="inh_ref_po_300mg_rapid|Organism|ArterialBlood|Plasma|isoniazid|Plasma Unbound" unit="µmol/l" persistable="0" formulaId="764" />
    <Observer id="771" entityId="KELGLKpiO0qd6te_yc5CNw" name="Fraction of dose-isoniazid" path="inh_ref_po_300mg_rapid|Organism|ArterialBlood|Plasma|isoniazid-NAAA Metabolite|Fraction of dose-isoniazid" persistable="0" formulaId="772" />
    <Observer id="819" entityId="OXpuTyPwnEK819_hl5h5bw" name="Concentration in container" path="inh_ref_po_300mg_rapid|Organism|ArterialBlood|BloodCells|NAT2|Concentration in container" unit="µmol/l" persistable="0" formulaId="820" />
    <Observer id="839" entityId="T5mW3l0qLESCsUO3Wq_orA" name="Concentration in container" path="inh_ref_po_300mg_rapid|Organism|ArterialBlood|BloodCells|Amidase_liver|Concentration in container" unit="µmol/l" persistable="0" formulaId="840" />
    <Observer id="859" entityId="klXS4Y628UCPLEqINrP_kQ" name="Concentration in container" path="inh_ref_po_300mg_rapid|Organism|ArterialBlood|BloodCells|Conjugase_liver|Concentration in container" unit="µmol/l" persistable="0" formulaId="860" />
    <Observer id="879" entityId="xP8h8V723kaNpLjuNcSpAw" name="Concentration in container" path="inh_ref_po_300mg_rapid|Organism|ArterialBlood|BloodCells|CYP2E1|Concentration in container" unit="µmol/l" persistable="0" formulaId="880" />
    <Observer id="899" entityId="7WnCf4E2wE6Llh3F3qb26Q" name="Concentration in container" path="inh_ref_po_300mg_rapid|Organism|ArterialBlood|BloodCells|NAAA|Concentration in container" unit="µmol/l" persistable="0" formulaId="900" />
    <Observer id="919" entityId="f3VhgZYkyEeBh2REdL61FQ" name="Concentration in container" path="inh_ref_po_300mg_rapid|Organism|ArterialBlood|BloodCells|BAAT|Concentration in container" unit="µmol/l" persistable="0" formulaId="920" />
    <Observer id="939" entityId="22GLXwetQ0KhDf8sGzNU1A" name="Concentration in container" path="inh_ref_po_300mg_rapid|Organism|ArterialBlood|BloodCells|GLYAT|Concentration in container" unit="µmol/l" persistable="0" formulaId="940" />
    <Observer id="945" entityId="_LzT22PXGEesb2Jdd-6sgA" name="Concentration in container" path="inh_ref_po_300mg_rapid|Organism|ArterialBlood|BloodCells|Acetylisoniazid|Concentration in container" unit="µmol/l" persistable="0" formulaId="946" />
    <Observer id="951" entityId="KeZkMYTEKkW4T2jtMFD0KA" name="Concentration in container" path="inh_ref_po_300mg_rapid|Organism|ArterialBlood|BloodCells|isoniazid|Concentration in container" unit="µmol/l" persistable="0" formulaId="952" />
    <Observer id="959" entityId="7iSGfHfoCkKDMJnLZGxnSg" name="Fraction of dose-isoniazid" path="inh_ref_po_300mg_rapid|Organism|ArterialBlood|BloodCells|isoniazid-NAAA Metabolite|Fraction of dose-isoniazid" persistable="0" formulaId="960" />
    <Observer id="985" entityId="L03Jo9Tl0UGmKv1Nwll9Tg" name="Whole Blood" path="inh_ref_po_300mg_rapid|Organism|ArterialBlood|Acetylisoniazid|Whole Blood" unit="µmol/l" persistable="0" formulaId="986" />
    <Observer id="987" entityId="0UFwwAy-pEWfH6A6IR4kvg" name="Whole Blood" path="inh_ref_po_300mg_rapid|Organism|ArterialBlood|isoniazid|Whole Blood" unit="µmol/l" persistable="0" formulaId="988" />
    <Observer id="998" entityId="FZ7Ll0HF10Gv4ADmrDQ80Q" name="Fraction excreted to bile" path="inh_ref_po_300mg_rapid|Organism|Gallbladder|Acetylisoniazid|Fraction excreted to bile" persistable="0" formulaId="1000" />
    <Observer id="1004" entityId="8G-Gz3jvF0aZ4AK0OdQBcw" name="Fraction excreted to bile" path="inh_ref_po_300mg_rapid|Organism|Gallbladder|isoniazid|Fraction excreted to bile" persistable="0" formulaId="1005" />
    <Observer id="1071" entityId="81YUxgIfyUufl7s-wifyUA" name="Concentration in container" path="inh_ref_po_300mg_rapid|Organism|Bone|Plasma|NAT2|Concentration in container" unit="µmol/l" persistable="0" formulaId="1072" />
    <Observer id="1091" entityId="OuMIu2QWHUSvR6CU61hqaw" name="Concentration in container" path="inh_ref_po_300mg_rapid|Organism|Bone|Plasma|Amidase_liver|Concentration in container" unit="µmol/l" persistable="0" formulaId="1092" />
    <Observer id="1111" entityId="LVX3GhBCX0iWCuyihdzMPg" name="Concentration in container" path="inh_ref_po_300mg_rapid|Organism|Bone|Plasma|Conjugase_liver|Concentration in container" unit="µmol/l" persistable="0" formulaId="1112" />
    <Observer id="1131" entityId="dzaWyhzQVk6b7pHQlcgx4A" name="Concentration in container" path="inh_ref_po_300mg_rapid|Organism|Bone|Plasma|CYP2E1|Concentration in container" unit="µmol/l" persistable="0" formulaId="1132" />
    <Observer id="1151" entityId="IXVGQArSTku_iJIRPLCSnA" name="Concentration in container" path="inh_ref_po_300mg_rapid|Organism|Bone|Plasma|NAAA|Concentration in container" unit="µmol/l" persistable="0" formulaId="1152" />
    <Observer id="1171" entityId="N63St9IYIkiSoUgg15hddA" name="Concentration in container" path="inh_ref_po_300mg_rapid|Organism|Bone|Plasma|BAAT|Concentration in container" unit="µmol/l" persistable="0" formulaId="1172" />
    <Observer id="1191" entityId="enBgu3IdE0uW4mQYFaLY0g" name="Concentration in container" path="inh_ref_po_300mg_rapid|Organism|Bone|Plasma|GLYAT|Concentration in container" unit="µmol/l" persistable="0" formulaId="1192" />
    <Observer id="1197" entityId="5n9A2eaOuUWltcp8qAwUxQ" name="Concentration in container" path="inh_ref_po_300mg_rapid|Organism|Bone|Plasma|Acetylisoniazid|Concentration in container" unit="µmol/l" persistable="0" formulaId="1198" />
    <Observer id="1203" entityId="sjRCa0CJ8U6s7kuRXRCOWw" name="Concentration in container" path="inh_ref_po_300mg_rapid|Organism|Bone|Plasma|isoniazid|Concentration in container" unit="µmol/l" persistable="0" formulaId="1204" />
    <Observer id="1211" entityId="Nlsao6QKSUunbIJ4Maz6RQ" name="Fraction of dose-isoniazid" path="inh_ref_po_300mg_rapid|Organism|Bone|Plasma|isoniazid-NAAA Metabolite|Fraction of dose-isoniazid" persistable="0" formulaId="1212" />
    <Observer id="1259" entityId="YnQi0oaHPUGJkMoUwWruiw" name="Concentration in container" path="inh_ref_po_300mg_rapid|Organism|Bone|BloodCells|NAT2|Concentration in container" unit="µmol/l" persistable="0" formulaId="1260" />
    <Observer id="1279" entityId="jnQvHtX290KdAzfCITDe0Q" name="Concentration in container" path="inh_ref_po_300mg_rapid|Organism|Bone|BloodCells|Amidase_liver|Concentration in container" unit="µmol/l" persistable="0" formulaId="1280" />
    <Observer id="1299" entityId="_nBHo70Cj0qRB7SiUO_FwQ" name="Concentration in container" path="inh_ref_po_300mg_rapid|Organism|Bone|BloodCells|Conjugase_liver|Concentration in container" unit="µmol/l" persistable="0" formulaId="1300" />
    <Observer id="1319" entityId="h2NFTiddJEK52eLsLClCkg" name="Concentration in container" path="inh_ref_po_300mg_rapid|Organism|Bone|BloodCells|CYP2E1|Concentration in container" unit="µmol/l" persistable="0" formulaId="1320" />
    <Observer id="1339" entityId="_i8_JmDDdkOLgqEl3vx9wQ" name="Concentration in container" path="inh_ref_po_300mg_rapid|Organism|Bone|BloodCells|NAAA|Concentration in container" unit="µmol/l" persistable="0" formulaId="1340" />
    <Observer id="1359" entityId="rv_aS0WKBkmOadRjegqPfg" name="Concentration in container" path="inh_ref_po_300mg_rapid|Organism|Bone|BloodCells|BAAT|Concentration in container" unit="µmol/l" persistable="0" formulaId="1360" />
    <Observer id="1379" entityId="OxiMDa_r70CF1C0knzX4dw" name="Concentration in container" path="inh_ref_po_300mg_rapid|Organism|Bone|BloodCells|GLYAT|Concentration in container" unit="µmol/l" persistable="0" formulaId="1380" />
    <Observer id="1385" entityId="zTLC-U7CoUG_IzMpZmdG1A" name="Concentration in container" path="inh_ref_po_300mg_rapid|Organism|Bone|BloodCells|Acetylisoniazid|Concentration in container" unit="µmol/l" persistable="0" formulaId="1386" />
    <Observer id="1391" entityId="fSER4OxNbkCgCCQRecOuUg" name="Concentration in container" path="inh_ref_po_300mg_rapid|Organism|Bone|BloodCells|isoniazid|Concentration in container" unit="µmol/l" persistable="0" formulaId="1392" />
    <Observer id="1399" entityId="X5M1-vMxQkKJBaMjQk08yw" name="Fraction of dose-isoniazid" path="inh_ref_po_300mg_rapid|Organism|Bone|BloodCells|isoniazid-NAAA Metabolite|Fraction of dose-isoniazid" persistable="0" formulaId="1400" />
    <Observer id="1450" entityId="ykVtrD5XnUSjOAp7nEgMRA" name="Concentration in container" path="inh_ref_po_300mg_rapid|Organism|Bone|Interstitial|SLC22A6|Concentration in container" unit="µmol/l" persistable="0" formulaId="1451" />
    <Observer id="1471" entityId="RpFsYrd6RUmO-w-8mCwx9w" name="Concentration in container" path="inh_ref_po_300mg_rapid|Organism|Bone|Interstitial|SLC16A10.influx|Concentration in container" unit="µmol/l" persistable="0" formulaId="1472" />
    <Observer id="1479" entityId="DAjFeKmGTUKjZszQFChaQw" name="Concentration in container" path="inh_ref_po_300mg_rapid|Organism|Bone|Interstitial|Acetylisoniazid|Concentration in container" unit="µmol/l" persistable="0" formulaId="1480" />
    <Observer id="1487" entityId="Y3az42aIu0qhkLIIfWZ2Ng" name="Concentration in container" path="inh_ref_po_300mg_rapid|Organism|Bone|Interstitial|isoniazid|Concentration in container" unit="µmol/l" persistable="0" formulaId="1488" />
    <Observer id="1510" entityId="COOUVzWvQUqFNSF_ETsOAw" name="Concentration in container" path="inh_ref_po_300mg_rapid|Organism|Bone|Intracellular|NAT2|Concentration in container" unit="µmol/l" persistable="0" formulaId="1511" />
    <Observer id="1528" entityId="1HrzJAGly0O4zqvPFcm5Wg" name="Concentration in container" path="inh_ref_po_300mg_rapid|Organism|Bone|Intracellular|Amidase_liver|Concentration in container" unit="µmol/l" persistable="0" formulaId="1529" />
    <Observer id="1546" entityId="zDIifuGkoUC54Asc6B7e6g" name="Concentration in container" path="inh_ref_po_300mg_rapid|Organism|Bone|Intracellular|Conjugase_liver|Concentration in container" unit="µmol/l" persistable="0" formulaId="1547" />
    <Observer id="1564" entityId="oyBeasKFxk2P0yBCiBqzyw" name="Concentration in container" path="inh_ref_po_300mg_rapid|Organism|Bone|Intracellular|CYP2E1|Concentration in container" unit="µmol/l" persistable="0" formulaId="1565" />
    <Observer id="1585" entityId="TVZIoJpt20634OizR_flwA" name="Concentration in container" path="inh_ref_po_300mg_rapid|Organism|Bone|Intracellular|INHA_liver_transporter|Concentration in container" unit="µmol/l" persistable="0" formulaId="1586" />
    <Observer id="1603" entityId="OMV0NfyTJUWTFrCGlYSryQ" name="Concentration in container" path="inh_ref_po_300mg_rapid|Organism|Bone|Intracellular|NAAA|Concentration in container" unit="µmol/l" persistable="0" formulaId="1604" />
    <Observer id="1621" entityId="J5WVcg23OEugPFLKt3twVA" name="Concentration in container" path="inh_ref_po_300mg_rapid|Organism|Bone|Intracellular|BAAT|Concentration in container" unit="µmol/l" persistable="0" formulaId="1622" />
    <Observer id="1642" entityId="j_K7EbR76kmW9czGclD6XA" name="Concentration in container" path="inh_ref_po_300mg_rapid|Organism|Bone|Intracellular|SLC16A10|Concentration in container" unit="µmol/l" persistable="0" formulaId="1643" />
    <Observer id="1660" entityId="eNUYd1emSUeEE4nKiFeRiw" name="Concentration in container" path="inh_ref_po_300mg_rapid|Organism|Bone|Intracellular|GLYAT|Concentration in container" unit="µmol/l" persistable="0" formulaId="1661" />
    <Observer id="1681" entityId="RduZRY3tHEWnR_7YhrVZbg" name="Concentration in container" path="inh_ref_po_300mg_rapid|Organism|Bone|Intracellular|SLC16A10.apical.efflux|Concentration in container" unit="µmol/l" persistable="0" formulaId="1682" />
    <Observer id="1689" entityId="MujyAPj2qka3tdYeLXvzBw" name="Concentration in container" path="inh_ref_po_300mg_rapid|Organism|Bone|Intracellular|Acetylisoniazid|Concentration in container" unit="µmol/l" persistable="0" formulaId="1690" />
    <Observer id="1697" entityId="l_uUAmi470Sfm5YzeXwmbA" name="Concentration in container" path="inh_ref_po_300mg_rapid|Organism|Bone|Intracellular|isoniazid|Concentration in container" unit="µmol/l" persistable="0" formulaId="1698" />
    <Observer id="1705" entityId="56rW0SAuNkaxnJks64rp8Q" name="Fraction of dose-isoniazid" path="inh_ref_po_300mg_rapid|Organism|Bone|Intracellular|isoniazid-NAAA Metabolite|Fraction of dose-isoniazid" persistable="0" formulaId="1706" />
    <Observer id="1731" entityId="HciREn-7Gka6obJ-iBvugw" name="Interstitial Unbound" path="inh_ref_po_300mg_rapid|Organism|Bone|Acetylisoniazid|Interstitial Unbound" unit="µmol/l" persistable="0" formulaId="1732" />
    <Observer id="1733" entityId="aUHroaDzs0W5M2YHC5zzzw" name="Intracellular Unbound" path="inh_ref_po_300mg_rapid|Organism|Bone|Acetylisoniazid|Intracellular Unbound" unit="µmol/l" persistable="0" formulaId="1734" />
    <Observer id="1735" entityId="D9aRP9vatki-VLYWblUxwA" name="Tissue" path="inh_ref_po_300mg_rapid|Organism|Bone|Acetylisoniazid|Tissue" unit="µmol/l" persistable="0" formulaId="1736" />
    <Observer id="1737" entityId="6VX9OO4_4U23jJuEh_uCDg" name="Interstitial Unbound" path="inh_ref_po_300mg_rapid|Organism|Bone|isoniazid|Interstitial Unbound" unit="µmol/l" persistable="0" formulaId="1738" />
    <Observer id="1739" entityId="zexRfwWflkOMqpidhVVGog" name="Intracellular Unbound" path="inh_ref_po_300mg_rapid|Organism|Bone|isoniazid|Intracellular Unbound" unit="µmol/l" persistable="0" formulaId="1740" />
    <Observer id="1741" entityId="rkW75A9x7ka5itC4albkkQ" name="Tissue" path="inh_ref_po_300mg_rapid|Organism|Bone|isoniazid|Tissue" unit="µmol/l" persistable="0" formulaId="1742" />
    <Observer id="1808" entityId="GRZyPE7sQU6AMaIjPqHl9w" name="Concentration in container" path="inh_ref_po_300mg_rapid|Organism|Brain|Plasma|NAT2|Concentration in container" unit="µmol/l" persistable="0" formulaId="1809" />
    <Observer id="1828" entityId="Dk5sO9zPU0ieuBZ0Q91WnA" name="Concentration in container" path="inh_ref_po_300mg_rapid|Organism|Brain|Plasma|Amidase_liver|Concentration in container" unit="µmol/l" persistable="0" formulaId="1829" />
    <Observer id="1848" entityId="9IjdhBdVCEqUATLiA-lHqA" name="Concentration in container" path="inh_ref_po_300mg_rapid|Organism|Brain|Plasma|Conjugase_liver|Concentration in container" unit="µmol/l" persistable="0" formulaId="1849" />
    <Observer id="1868" entityId="HZUkzssJGUKfOqUygXvy7w" name="Concentration in container" path="inh_ref_po_300mg_rapid|Organism|Brain|Plasma|CYP2E1|Concentration in container" unit="µmol/l" persistable="0" formulaId="1869" />
    <Observer id="1888" entityId="SExFav5HDUysH1GAybvtJw" name="Concentration in container" path="inh_ref_po_300mg_rapid|Organism|Brain|Plasma|NAAA|Concentration in container" unit="µmol/l" persistable="0" formulaId="1889" />
    <Observer id="1908" entityId="F7FPzxwURE6eOTxTKgYbJg" name="Concentration in container" path="inh_ref_po_300mg_rapid|Organism|Brain|Plasma|BAAT|Concentration in container" unit="µmol/l" persistable="0" formulaId="1909" />
    <Observer id="1928" entityId="JZ6iGvzPwk2XB7jx6uEO7A" name="Concentration in container" path="inh_ref_po_300mg_rapid|Organism|Brain|Plasma|GLYAT|Concentration in container" unit="µmol/l" persistable="0" formulaId="1929" />
    <Observer id="1946" entityId="vKVfKO3S00KY3GkBtlVFbg" name="Concentration in container" path="inh_ref_po_300mg_rapid|Organism|Brain|Plasma|SLC22A6|Concentration in container" unit="µmol/l" persistable="0" formulaId="1947" />
    <Observer id="1964" entityId="NPRh7UFfFUuqLb-wIpFRpw" name="Concentration in container" path="inh_ref_po_300mg_rapid|Organism|Brain|Plasma|SLC16A10.influx|Concentration in container" unit="µmol/l" persistable="0" formulaId="1965" />
    <Observer id="1971" entityId="dhmsy6kXBEyiMW2oC8uzTg" name="Concentration in container" path="inh_ref_po_300mg_rapid|Organism|Brain|Plasma|Acetylisoniazid|Concentration in container" unit="µmol/l" persistable="0" formulaId="1972" />
    <Observer id="1978" entityId="JBO-TM2X-0a7Ogvyw8Dm0A" name="Concentration in container" path="inh_ref_po_300mg_rapid|Organism|Brain|Plasma|isoniazid|Concentration in container" unit="µmol/l" persistable="0" formulaId="1979" />
    <Observer id="1986" entityId="daJ3oS33ckudoppvsICz2A" name="Fraction of dose-isoniazid" path="inh_ref_po_300mg_rapid|Organism|Brain|Plasma|isoniazid-NAAA Metabolite|Fraction of dose-isoniazid" persistable="0" formulaId="1987" />
    <Observer id="2034" entityId="WIch4S_0vEeoi6Hrpxae9A" name="Concentration in container" path="inh_ref_po_300mg_rapid|Organism|Brain|BloodCells|NAT2|Concentration in container" unit="µmol/l" persistable="0" formulaId="2035" />
    <Observer id="2054" entityId="cIuIESbSekGl0PQ24FI8dA" name="Concentration in container" path="inh_ref_po_300mg_rapid|Organism|Brain|BloodCells|Amidase_liver|Concentration in container" unit="µmol/l" persistable="0" formulaId="2055" />
    <Observer id="2074" entityId="sIZanj7HvkehVaflyIXzuA" name="Concentration in container" path="inh_ref_po_300mg_rapid|Organism|Brain|BloodCells|Conjugase_liver|Concentration in container" unit="µmol/l" persistable="0" formulaId="2075" />
    <Observer id="2094" entityId="oHFB0Qt3AkWUkfn7Ig7-FQ" name="Concentration in container" path="inh_ref_po_300mg_rapid|Organism|Brain|BloodCells|CYP2E1|Concentration in container" unit="µmol/l" persistable="0" formulaId="2095" />
    <Observer id="2114" entityId="JjA6BHegUEyfX_fc4sxTZg" name="Concentration in container" path="inh_ref_po_300mg_rapid|Organism|Brain|BloodCells|NAAA|Concentration in container" unit="µmol/l" persistable="0" formulaId="2115" />
    <Observer id="2134" entityId="oIno4PVsuUWt3OQlYRWY9g" name="Concentration in container" path="inh_ref_po_300mg_rapid|Organism|Brain|BloodCells|BAAT|Concentration in container" unit="µmol/l" persistable="0" formulaId="2135" />
    <Observer id="2154" entityId="55SyGCSipECIEM8FWr3iNg" name="Concentration in container" path="inh_ref_po_300mg_rapid|Organism|Brain|BloodCells|GLYAT|Concentration in container" unit="µmol/l" persistable="0" formulaId="2155" />
    <Observer id="2161" entityId="3b7KcFMpO0m86y15hJCncw" name="Concentration in container" path="inh_ref_po_300mg_rapid|Organism|Brain|BloodCells|Acetylisoniazid|Concentration in container" unit="µmol/l" persistable="0" formulaId="2162" />
    <Observer id="2168" entityId="nc-TDd67pEauuRiQIzH1pg" name="Concentration in container" path="inh_ref_po_300mg_rapid|Organism|Brain|BloodCells|isoniazid|Concentration in container" unit="µmol/l" persistable="0" formulaId="2169" />
    <Observer id="2176" entityId="p1ZoKN7oE0qAI2yNI_UtjA" name="Fraction of dose-isoniazid" path="inh_ref_po_300mg_rapid|Organism|Brain|BloodCells|isoniazid-NAAA Metabolite|Fraction of dose-isoniazid" persistable="0" formulaId="2177" />
    <Observer id="2224" entityId="tAixMmolt0CImg2LQ9X1xw" name="Concentration in container" path="inh_ref_po_300mg_rapid|Organism|Brain|Interstitial|INHA_liver_transporter|Concentration in container" unit="µmol/l" persistable="0" formulaId="2225" />
    <Observer id="2242" entityId="URckpSNTT0WOIOD7W-siQg" name="Concentration in container" path="inh_ref_po_300mg_rapid|Organism|Brain|Interstitial|SLC16A10|Concentration in container" unit="µmol/l" persistable="0" formulaId="2243" />
    <Observer id="2260" entityId="uXsBQ-FUuEm1zgNJnQIIqg" name="Concentration in container" path="inh_ref_po_300mg_rapid|Organism|Brain|Interstitial|SLC16A10.apical.efflux|Concentration in container" unit="µmol/l" persistable="0" formulaId="2261" />
    <Observer id="2268" entityId="8xUC-6ehxE6QP6b0u8PeSg" name="Concentration in container" path="inh_ref_po_300mg_rapid|Organism|Brain|Interstitial|Acetylisoniazid|Concentration in container" unit="µmol/l" persistable="0" formulaId="2269" />
    <Observer id="2276" entityId="TCgD82kXGEm2HONlkewbxw" name="Concentration in container" path="inh_ref_po_300mg_rapid|Organism|Brain|Interstitial|isoniazid|Concentration in container" unit="µmol/l" persistable="0" formulaId="2277" />
    <Observer id="2299" entityId="U8QrNUVkV0aoFO-qJqaKrw" name="Concentration in container" path="inh_ref_po_300mg_rapid|Organism|Brain|Intracellular|NAT2|Concentration in container" unit="µmol/l" persistable="0" formulaId="2300" />
    <Observer id="2317" entityId="B9iBFm9mkkSsKPyXduqsxw" name="Concentration in container" path="inh_ref_po_300mg_rapid|Organism|Brain|Intracellular|Amidase_liver|Concentration in container" unit="µmol/l" persistable="0" formulaId="2318" />
    <Observer id="2335" entityId="nSXEVr4xOUq8Bp8D1q3eSw" name="Concentration in container" path="inh_ref_po_300mg_rapid|Organism|Brain|Intracellular|Conjugase_liver|Concentration in container" unit="µmol/l" persistable="0" formulaId="2336" />
    <Observer id="2353" entityId="7C-p-c42AUCna_313ghh8g" name="Concentration in container" path="inh_ref_po_300mg_rapid|Organism|Brain|Intracellular|CYP2E1|Concentration in container" unit="µmol/l" persistable="0" formulaId="2354" />
    <Observer id="2371" entityId="OBsuNxLTEEiwmj2_p0O3rA" name="Concentration in container" path="inh_ref_po_300mg_rapid|Organism|Brain|Intracellular|NAAA|Concentration in container" unit="µmol/l" persistable="0" formulaId="2372" />
    <Observer id="2389" entityId="QzKj9zV0wEy-ECFDkkeNqQ" name="Concentration in container" path="inh_ref_po_300mg_rapid|Organism|Brain|Intracellular|BAAT|Concentration in container" unit="µmol/l" persistable="0" formulaId="2390" />
    <Observer id="2407" entityId="pYa7RDcPoECVwySJxwPO1A" name="Concentration in container" path="inh_ref_po_300mg_rapid|Organism|Brain|Intracellular|GLYAT|Concentration in container" unit="µmol/l" persistable="0" formulaId="2408" />
    <Observer id="2415" entityId="ZIqOSLKAj0SDpCEkrvBQVQ" name="Concentration in container" path="inh_ref_po_300mg_rapid|Organism|Brain|Intracellular|Acetylisoniazid|Concentration in container" unit="µmol/l" persistable="0" formulaId="2416" />
    <Observer id="2423" entityId="wLybShLVOU6htTxPjXE2Lw" name="Concentration in container" path="inh_ref_po_300mg_rapid|Organism|Brain|Intracellular|isoniazid|Concentration in container" unit="µmol/l" persistable="0" formulaId="2424" />
    <Observer id="2431" entityId="1w3o32pfpkCJYf_fix-Mjg" name="Fraction of dose-isoniazid" path="inh_ref_po_300mg_rapid|Organism|Brain|Intracellular|isoniazid-NAAA Metabolite|Fraction of dose-isoniazid" persistable="0" formulaId="2432" />
    <Observer id="2457" entityId="FK5d45UlY02I6fIzHZmjAQ" name="Interstitial Unbound" path="inh_ref_po_300mg_rapid|Organism|Brain|Acetylisoniazid|Interstitial Unbound" unit="µmol/l" persistable="0" formulaId="2458" />
    <Observer id="2459" entityId="00-iygyexUmJ8Uk3GahE7Q" name="Intracellular Unbound" path="inh_ref_po_300mg_rapid|Organism|Brain|Acetylisoniazid|Intracellular Unbound" unit="µmol/l" persistable="0" formulaId="2460" />
    <Observer id="2461" entityId="F6PdykfeOEmDJeJCygxgPA" name="Tissue" path="inh_ref_po_300mg_rapid|Organism|Brain|Acetylisoniazid|Tissue" unit="µmol/l" persistable="0" formulaId="2462" />
    <Observer id="2463" entityId="5kiPQGrbUUeCX4BXyJsNSw" name="Interstitial Unbound" path="inh_ref_po_300mg_rapid|Organism|Brain|isoniazid|Interstitial Unbound" unit="µmol/l" persistable="0" formulaId="2464" />
    <Observer id="2465" entityId="SKs9hAcwFUWpRLhL8xL2HA" name="Intracellular Unbound" path="inh_ref_po_300mg_rapid|Organism|Brain|isoniazid|Intracellular Unbound" unit="µmol/l" persistable="0" formulaId="2466" />
    <Observer id="2467" entityId="YT2ea_sANkmzzjMDP_oSAA" name="Tissue" path="inh_ref_po_300mg_rapid|Organism|Brain|isoniazid|Tissue" unit="µmol/l" persistable="0" formulaId="2468" />
    <Observer id="2547" entityId="1RZenf4b0Ei1HNnI5BL_0w" name="Concentration in container" path="inh_ref_po_300mg_rapid|Organism|Fat|Plasma|NAT2|Concentration in container" unit="µmol/l" persistable="0" formulaId="2548" />
    <Observer id="2567" entityId="BsVYKxDzzE-IHJsVlo-K3g" name="Concentration in container" path="inh_ref_po_300mg_rapid|Organism|Fat|Plasma|Amidase_liver|Concentration in container" unit="µmol/l" persistable="0" formulaId="2568" />
    <Observer id="2587" entityId="YNc6SCx6zEWvYRaTdX-b-w" name="Concentration in container" path="inh_ref_po_300mg_rapid|Organism|Fat|Plasma|Conjugase_liver|Concentration in container" unit="µmol/l" persistable="0" formulaId="2588" />
    <Observer id="2607" entityId="sXa5xqi-SUmZMUySG8irug" name="Concentration in container" path="inh_ref_po_300mg_rapid|Organism|Fat|Plasma|CYP2E1|Concentration in container" unit="µmol/l" persistable="0" formulaId="2608" />
    <Observer id="2627" entityId="TGnpu5kFSUaA0ZQqoPkejw" name="Concentration in container" path="inh_ref_po_300mg_rapid|Organism|Fat|Plasma|NAAA|Concentration in container" unit="µmol/l" persistable="0" formulaId="2628" />
    <Observer id="2647" entityId="GaMQ0rQI_U6QDtuShVsCYQ" name="Concentration in container" path="inh_ref_po_300mg_rapid|Organism|Fat|Plasma|BAAT|Concentration in container" unit="µmol/l" persistable="0" formulaId="2648" />
    <Observer id="2667" entityId="VzrH-uImkk2tCtg74ansvA" name="Concentration in container" path="inh_ref_po_300mg_rapid|Organism|Fat|Plasma|GLYAT|Concentration in container" unit="µmol/l" persistable="0" formulaId="2668" />
    <Observer id="2673" entityId="KraziRAOQESclbxaB2H6Nw" name="Concentration in container" path="inh_ref_po_300mg_rapid|Organism|Fat|Plasma|Acetylisoniazid|Concentration in container" unit="µmol/l" persistable="0" formulaId="2674" />
    <Observer id="2679" entityId="AQ_udQTuqEWrNzSYt6c2KQ" name="Concentration in container" path="inh_ref_po_300mg_rapid|Organism|Fat|Plasma|isoniazid|Concentration in container" unit="µmol/l" persistable="0" formulaId="2680" />
    <Observer id="2687" entityId="v3LtdvGQZUqJBAJDRSRLqQ" name="Fraction of dose-isoniazid" path="inh_ref_po_300mg_rapid|Organism|Fat|Plasma|isoniazid-NAAA Metabolite|Fraction of dose-isoniazid" persistable="0" formulaId="2688" />
    <Observer id="2735" entityId="vbrz1pktBkSMkBmzrM5vvQ" name="Concentration in container" path="inh_ref_po_300mg_rapid|Organism|Fat|BloodCells|NAT2|Concentration in container" unit="µmol/l" persistable="0" formulaId="2736" />
    <Observer id="2755" entityId="LrbqjY0Rs0qNRkXZUMqbrQ" name="Concentration in container" path="inh_ref_po_300mg_rapid|Organism|Fat|BloodCells|Amidase_liver|Concentration in container" unit="µmol/l" persistable="0" formulaId="2756" />
    <Observer id="2775" entityId="sabmVh5jSkWzMQTLdpYJnw" name="Concentration in container" path="inh_ref_po_300mg_rapid|Organism|Fat|BloodCells|Conjugase_liver|Concentration in container" unit="µmol/l" persistable="0" formulaId="2776" />
    <Observer id="2795" entityId="JWKnGfB2R0ySyy_hmhtl5w" name="Concentration in container" path="inh_ref_po_300mg_rapid|Organism|Fat|BloodCells|CYP2E1|Concentration in container" unit="µmol/l" persistable="0" formulaId="2796" />
    <Observer id="2815" entityId="3R-91es4g0yj1CMi8zODvw" name="Concentration in container" path="inh_ref_po_300mg_rapid|Organism|Fat|BloodCells|NAAA|Concentration in container" unit="µmol/l" persistable="0" formulaId="2816" />
    <Observer id="2835" entityId="KI79KNDR1Ei6POFpzNvt7A" name="Concentration in container" path="inh_ref_po_300mg_rapid|Organism|Fat|BloodCells|BAAT|Concentration in container" unit="µmol/l" persistable="0" formulaId="2836" />
    <Observer id="2855" entityId="oJPmKcWnTkS0OyMmnWtENQ" name="Concentration in container" path="inh_ref_po_300mg_rapid|Organism|Fat|BloodCells|GLYAT|Concentration in container" unit="µmol/l" persistable="0" formulaId="2856" />
    <Observer id="2861" entityId="YXXbVwleVE69AFd5zxrEGQ" name="Concentration in container" path="inh_ref_po_300mg_rapid|Organism|Fat|BloodCells|Acetylisoniazid|Concentration in container" unit="µmol/l" persistable="0" formulaId="2862" />
    <Observer id="2867" entityId="5JZYZOisvkGK-fls1XE3Ng" name="Concentration in container" path="inh_ref_po_300mg_rapid|Organism|Fat|BloodCells|isoniazid|Concentration in container" unit="µmol/l" persistable="0" formulaId="2868" />
    <Observer id="2875" entityId="-IDfK7X2l0yGrvi_kOoHrA" name="Fraction of dose-isoniazid" path="inh_ref_po_300mg_rapid|Organism|Fat|BloodCells|isoniazid-NAAA Metabolite|Fraction of dose-isoniazid" persistable="0" formulaId="2876" />
    <Observer id="2923" entityId="aleY5s600UePmFzRVs4eeg" name="Concentration in container" path="inh_ref_po_300mg_rapid|Organism|Fat|Interstitial|SLC22A6|Concentration in container" unit="µmol/l" persistable="0" formulaId="2924" />
    <Observer id="2941" entityId="2h607maLkkSk93j22sT1zg" name="Concentration in container" path="inh_ref_po_300mg_rapid|Organism|Fat|Interstitial|SLC16A10.influx|Concentration in container" unit="µmol/l" persistable="0" formulaId="2942" />
    <Observer id="2949" entityId="la42viW6qUu-hPZsoLx7KA" name="Concentration in container" path="inh_ref_po_300mg_rapid|Organism|Fat|Interstitial|Acetylisoniazid|Concentration in container" unit="µmol/l" persistable="0" formulaId="2950" />
    <Observer id="2957" entityId="VQdx9ez6DUqbnBN2hg9qNg" name="Concentration in container" path="inh_ref_po_300mg_rapid|Organism|Fat|Interstitial|isoniazid|Concentration in container" unit="µmol/l" persistable="0" formulaId="2958" />
    <Observer id="2980" entityId="FofLrNliR0m1-vyuod5KuQ" name="Concentration in container" path="inh_ref_po_300mg_rapid|Organism|Fat|Intracellular|NAT2|Concentration in container" unit="µmol/l" persistable="0" formulaId="2981" />
    <Observer id="2998" entityId="5xgvXQ2mR0epVH47MnhuLg" name="Concentration in container" path="inh_ref_po_300mg_rapid|Organism|Fat|Intracellular|Amidase_liver|Concentration in container" unit="µmol/l" persistable="0" formulaId="2999" />
    <Observer id="3016" entityId="5lNLHRpQAEG-eyIgDWQU0A" name="Concentration in container" path="inh_ref_po_300mg_rapid|Organism|Fat|Intracellular|Conjugase_liver|Concentration in container" unit="µmol/l" persistable="0" formulaId="3017" />
    <Observer id="3034" entityId="Ljrx_8Gxpk-duk-oSHCZmg" name="Concentration in container" path="inh_ref_po_300mg_rapid|Organism|Fat|Intracellular|CYP2E1|Concentration in container" unit="µmol/l" persistable="0" formulaId="3035" />
    <Observer id="3052" entityId="UVIkDewcekGb8HM_S9qcwg" name="Concentration in container" path="inh_ref_po_300mg_rapid|Organism|Fat|Intracellular|INHA_liver_transporter|Concentration in container" unit="µmol/l" persistable="0" formulaId="3053" />
    <Observer id="3070" entityId="_KesRq_25kWNoIpnuUpmJg" name="Concentration in container" path="inh_ref_po_300mg_rapid|Organism|Fat|Intracellular|NAAA|Concentration in container" unit="µmol/l" persistable="0" formulaId="3071" />
    <Observer id="3088" entityId="LPge08Bzxk6KJ41r2oH_bw" name="Concentration in container" path="inh_ref_po_300mg_rapid|Organism|Fat|Intracellular|BAAT|Concentration in container" unit="µmol/l" persistable="0" formulaId="3089" />
    <Observer id="3106" entityId="TRR52xtaJ0GBrRtDYyP57Q" name="Concentration in container" path="inh_ref_po_300mg_rapid|Organism|Fat|Intracellular|SLC16A10|Concentration in container" unit="µmol/l" persistable="0" formulaId="3107" />
    <Observer id="3124" entityId="htG5GlkGw020j9gRFEE8tg" name="Concentration in container" path="inh_ref_po_300mg_rapid|Organism|Fat|Intracellular|GLYAT|Concentration in container" unit="µmol/l" persistable="0" formulaId="3125" />
    <Observer id="3142" entityId="684GynVInUGquwTfnXsriQ" name="Concentration in container" path="inh_ref_po_300mg_rapid|Organism|Fat|Intracellular|SLC16A10.apical.efflux|Concentration in container" unit="µmol/l" persistable="0" formulaId="3143" />
    <Observer id="3150" entityId="OksSTpbAAUyFC9QOQ_2UUw" name="Concentration in container" path="inh_ref_po_300mg_rapid|Organism|Fat|Intracellular|Acetylisoniazid|Concentration in container" unit="µmol/l" persistable="0" formulaId="3151" />
    <Observer id="3158" entityId="QiT10KJZT0K2PgGLn7bGeA" name="Concentration in container" path="inh_ref_po_300mg_rapid|Organism|Fat|Intracellular|isoniazid|Concentration in container" unit="µmol/l" persistable="0" formulaId="3159" />
    <Observer id="3166" entityId="eQfHVFTJaE-TP6vSAYUd3Q" name="Fraction of dose-isoniazid" path="inh_ref_po_300mg_rapid|Organism|Fat|Intracellular|isoniazid-NAAA Metabolite|Fraction of dose-isoniazid" persistable="0" formulaId="3167" />
    <Observer id="3192" entityId="33lQFkdLTUiAVPgOiT_O7w" name="Interstitial Unbound" path="inh_ref_po_300mg_rapid|Organism|Fat|Acetylisoniazid|Interstitial Unbound" unit="µmol/l" persistable="0" formulaId="3193" />
    <Observer id="3194" entityId="1wkm_QqeokKUNUPNTVbxTA" name="Intracellular Unbound" path="inh_ref_po_300mg_rapid|Organism|Fat|Acetylisoniazid|Intracellular Unbound" unit="µmol/l" persistable="0" formulaId="3195" />
    <Observer id="3196" entityId="zJgd4pLg60mrhQt2fna60w" name="Tissue" path="inh_ref_po_300mg_rapid|Organism|Fat|Acetylisoniazid|Tissue" unit="µmol/l" persistable="0" formulaId="3197" />
    <Observer id="3198" entityId="Y9y0F2ldmUCI3rlYT6BDVw" name="Interstitial Unbound" path="inh_ref_po_300mg_rapid|Organism|Fat|isoniazid|Interstitial Unbound" unit="µmol/l" persistable="0" formulaId="3199" />
    <Observer id="3200" entityId="dMbjLxGUG0CpA9ehV8wACw" name="Intracellular Unbound" path="inh_ref_po_300mg_rapid|Organism|Fat|isoniazid|Intracellular Unbound" unit="µmol/l" persistable="0" formulaId="3201" />
    <Observer id="3202" entityId="y2m0RLfYjECYBF3_-DriQg" name="Tissue" path="inh_ref_po_300mg_rapid|Organism|Fat|isoniazid|Tissue" unit="µmol/l" persistable="0" formulaId="3203" />
    <Observer id="3269" entityId="-dXIS-eqY0efuULUDJFloQ" name="Concentration in container" path="inh_ref_po_300mg_rapid|Organism|Gonads|Plasma|NAT2|Concentration in container" unit="µmol/l" persistable="0" formulaId="3270" />
    <Observer id="3289" entityId="R4m12b830U6jTp2dawvUAQ" name="Concentration in container" path="inh_ref_po_300mg_rapid|Organism|Gonads|Plasma|Amidase_liver|Concentration in container" unit="µmol/l" persistable="0" formulaId="3290" />
    <Observer id="3309" entityId="BwIBg3KG5kOhFpNO9mhnEg" name="Concentration in container" path="inh_ref_po_300mg_rapid|Organism|Gonads|Plasma|Conjugase_liver|Concentration in container" unit="µmol/l" persistable="0" formulaId="3310" />
    <Observer id="3329" entityId="kkqp1WkzHE-KL_6dV0AFUQ" name="Concentration in container" path="inh_ref_po_300mg_rapid|Organism|Gonads|Plasma|CYP2E1|Concentration in container" unit="µmol/l" persistable="0" formulaId="3330" />
    <Observer id="3349" entityId="6e1lDmOojUagp3q6_-8thg" name="Concentration in container" path="inh_ref_po_300mg_rapid|Organism|Gonads|Plasma|NAAA|Concentration in container" unit="µmol/l" persistable="0" formulaId="3350" />
    <Observer id="3369" entityId="kvWUIfMwxke3_NHtzPwKfg" name="Concentration in container" path="inh_ref_po_300mg_rapid|Organism|Gonads|Plasma|BAAT|Concentration in container" unit="µmol/l" persistable="0" formulaId="3370" />
    <Observer id="3389" entityId="4GuCsgF4JU-eEl4wNhts2Q" name="Concentration in container" path="inh_ref_po_300mg_rapid|Organism|Gonads|Plasma|GLYAT|Concentration in container" unit="µmol/l" persistable="0" formulaId="3390" />
    <Observer id="3396" entityId="v33pQ3ogWk254vj8NLcG0A" name="Concentration in container" path="inh_ref_po_300mg_rapid|Organism|Gonads|Plasma|Acetylisoniazid|Concentration in container" unit="µmol/l" persistable="0" formulaId="3397" />
    <Observer id="3403" entityId="5bMzzfVPlU6EEP_YJP4rxQ" name="Concentration in container" path="inh_ref_po_300mg_rapid|Organism|Gonads|Plasma|isoniazid|Concentration in container" unit="µmol/l" persistable="0" formulaId="3404" />
    <Observer id="3411" entityId="Zt5ba3rFZECvz9DuhDZGKg" name="Fraction of dose-isoniazid" path="inh_ref_po_300mg_rapid|Organism|Gonads|Plasma|isoniazid-NAAA Metabolite|Fraction of dose-isoniazid" persistable="0" formulaId="3412" />
    <Observer id="3459" entityId="rBMpaDKWlUCWL2DSekn2iA" name="Concentration in container" path="inh_ref_po_300mg_rapid|Organism|Gonads|BloodCells|NAT2|Concentration in container" unit="µmol/l" persistable="0" formulaId="3460" />
    <Observer id="3479" entityId="wHM7ZoJHiE-Gw-rAyzB15w" name="Concentration in container" path="inh_ref_po_300mg_rapid|Organism|Gonads|BloodCells|Amidase_liver|Concentration in container" unit="µmol/l" persistable="0" formulaId="3480" />
    <Observer id="3499" entityId="HxogkJ2f6UOXJSDWLA0r7Q" name="Concentration in container" path="inh_ref_po_300mg_rapid|Organism|Gonads|BloodCells|Conjugase_liver|Concentration in container" unit="µmol/l" persistable="0" formulaId="3500" />
    <Observer id="3519" entityId="pQIDJosPKkWqLtVEoSWnYA" name="Concentration in container" path="inh_ref_po_300mg_rapid|Organism|Gonads|BloodCells|CYP2E1|Concentration in container" unit="µmol/l" persistable="0" formulaId="3520" />
    <Observer id="3539" entityId="nnFY1BHAnEmcri8AZ3oiEA" name="Concentration in container" path="inh_ref_po_300mg_rapid|Organism|Gonads|BloodCells|NAAA|Concentration in container" unit="µmol/l" persistable="0" formulaId="3540" />
    <Observer id="3559" entityId="6Cgx64ot10mg4iQDzsRenw" name="Concentration in container" path="inh_ref_po_300mg_rapid|Organism|Gonads|BloodCells|BAAT|Concentration in container" unit="µmol/l" persistable="0" formulaId="3560" />
    <Observer id="3579" entityId="t3hyQhLp6ESTgCl1unhB2A" name="Concentration in container" path="inh_ref_po_300mg_rapid|Organism|Gonads|BloodCells|GLYAT|Concentration in container" unit="µmol/l" persistable="0" formulaId="3580" />
    <Observer id="3586" entityId="Kd_XtkzT00KAFb0sMHpdaQ" name="Concentration in container" path="inh_ref_po_300mg_rapid|Organism|Gonads|BloodCells|Acetylisoniazid|Concentration in container" unit="µmol/l" persistable="0" formulaId="3587" />
    <Observer id="3593" entityId="g3iZ6PyvxEWh_EwkkXcjBg" name="Concentration in container" path="inh_ref_po_300mg_rapid|Organism|Gonads|BloodCells|isoniazid|Concentration in container" unit="µmol/l" persistable="0" formulaId="3594" />
    <Observer id="3601" entityId="T_f8tjc4n0qagzOD510uDQ" name="Fraction of dose-isoniazid" path="inh_ref_po_300mg_rapid|Organism|Gonads|BloodCells|isoniazid-NAAA Metabolite|Fraction of dose-isoniazid" persistable="0" formulaId="3602" />
    <Observer id="3649" entityId="HefjxWGGh0Cr5cC8Lcskew" name="Concentration in container" path="inh_ref_po_300mg_rapid|Organism|Gonads|Interstitial|SLC22A6|Concentration in container" unit="µmol/l" persistable="0" formulaId="3650" />
    <Observer id="3667" entityId="6itzD2Uh1k-7BOxLdy8qYA" name="Concentration in container" path="inh_ref_po_300mg_rapid|Organism|Gonads|Interstitial|SLC16A10.influx|Concentration in container" unit="µmol/l" persistable="0" formulaId="3668" />
    <Observer id="3675" entityId="andISUPkB0mg_A-XOhOQkg" name="Concentration in container" path="inh_ref_po_300mg_rapid|Organism|Gonads|Interstitial|Acetylisoniazid|Concentration in container" unit="µmol/l" persistable="0" formulaId="3676" />
    <Observer id="3683" entityId="zKolBNa27kqhwvp3mpVpnQ" name="Concentration in container" path="inh_ref_po_300mg_rapid|Organism|Gonads|Interstitial|isoniazid|Concentration in container" unit="µmol/l" persistable="0" formulaId="3684" />
    <Observer id="3706" entityId="OULjDAmtzE2MJzsNAEG3LA" name="Concentration in container" path="inh_ref_po_300mg_rapid|Organism|Gonads|Intracellular|NAT2|Concentration in container" unit="µmol/l" persistable="0" formulaId="3707" />
    <Observer id="3724" entityId="MVrOlnoHj0KekqQwy81drQ" name="Concentration in container" path="inh_ref_po_300mg_rapid|Organism|Gonads|Intracellular|Amidase_liver|Concentration in container" unit="µmol/l" persistable="0" formulaId="3725" />
    <Observer id="3742" entityId="VBWAF9YOk0eHsGMDlpLsZw" name="Concentration in container" path="inh_ref_po_300mg_rapid|Organism|Gonads|Intracellular|Conjugase_liver|Concentration in container" unit="µmol/l" persistable="0" formulaId="3743" />
    <Observer id="3760" entityId="bRQojqpnTEKvN04kaNwjQw" name="Concentration in container" path="inh_ref_po_300mg_rapid|Organism|Gonads|Intracellular|CYP2E1|Concentration in container" unit="µmol/l" persistable="0" formulaId="3761" />
    <Observer id="3778" entityId="cMdvPdnP7UybPlz8Nh9qyQ" name="Concentration in container" path="inh_ref_po_300mg_rapid|Organism|Gonads|Intracellular|INHA_liver_transporter|Concentration in container" unit="µmol/l" persistable="0" formulaId="3779" />
    <Observer id="3796" entityId="tCHB7tunJ0qVmcBaBDBvEQ" name="Concentration in container" path="inh_ref_po_300mg_rapid|Organism|Gonads|Intracellular|NAAA|Concentration in container" unit="µmol/l" persistable="0" formulaId="3797" />
    <Observer id="3814" entityId="iuZhFC9eNEK4MK2c1qRbhg" name="Concentration in container" path="inh_ref_po_300mg_rapid|Organism|Gonads|Intracellular|BAAT|Concentration in container" unit="µmol/l" persistable="0" formulaId="3815" />
    <Observer id="3832" entityId="LyzAYRScoka2iqVzEPIJ-w" name="Concentration in container" path="inh_ref_po_300mg_rapid|Organism|Gonads|Intracellular|SLC16A10|Concentration in container" unit="µmol/l" persistable="0" formulaId="3833" />
    <Observer id="3850" entityId="pUbfk16tHU2yEyJBlNRoVA" name="Concentration in container" path="inh_ref_po_300mg_rapid|Organism|Gonads|Intracellular|GLYAT|Concentration in container" unit="µmol/l" persistable="0" formulaId="3851" />
    <Observer id="3868" entityId="FieAjGB_vE2mpsec7wc97w" name="Concentration in container" path="inh_ref_po_300mg_rapid|Organism|Gonads|Intracellular|SLC16A10.apical.efflux|Concentration in container" unit="µmol/l" persistable="0" formulaId="3869" />
    <Observer id="3876" entityId="ZN9uT_b1bE2INWsUuBABbg" name="Concentration in container" path="inh_ref_po_300mg_rapid|Organism|Gonads|Intracellular|Acetylisoniazid|Concentration in container" unit="µmol/l" persistable="0" formulaId="3877" />
    <Observer id="3884" entityId="IRrx0ghrCE-II51ybOqdPg" name="Concentration in container" path="inh_ref_po_300mg_rapid|Organism|Gonads|Intracellular|isoniazid|Concentration in container" unit="µmol/l" persistable="0" formulaId="3885" />
    <Observer id="3892" entityId="KvSguPZShkyOn1h8cSXo1A" name="Fraction of dose-isoniazid" path="inh_ref_po_300mg_rapid|Organism|Gonads|Intracellular|isoniazid-NAAA Metabolite|Fraction of dose-isoniazid" persistable="0" formulaId="3893" />
    <Observer id="3918" entityId="F9TKxy_V9UqGzAwODFe23w" name="Interstitial Unbound" path="inh_ref_po_300mg_rapid|Organism|Gonads|Acetylisoniazid|Interstitial Unbound" unit="µmol/l" persistable="0" formulaId="3919" />
    <Observer id="3920" entityId="-FNuQ7_UYU2Nk9ZzoURtBg" name="Intracellular Unbound" path="inh_ref_po_300mg_rapid|Organism|Gonads|Acetylisoniazid|Intracellular Unbound" unit="µmol/l" persistable="0" formulaId="3921" />
    <Observer id="3922" entityId="cxWit8TlrUKRBJCt41dg3Q" name="Tissue" path="inh_ref_po_300mg_rapid|Organism|Gonads|Acetylisoniazid|Tissue" unit="µmol/l" persistable="0" formulaId="3923" />
    <Observer id="3924" entityId="rr996-eYmk2uAKMvTO2BUg" name="Interstitial Unbound" path="inh_ref_po_300mg_rapid|Organism|Gonads|isoniazid|Interstitial Unbound" unit="µmol/l" persistable="0" formulaId="3925" />
    <Observer id="3926" entityId="r-1m6i0AY0aqqoVhu8zViQ" name="Intracellular Unbound" path="inh_ref_po_300mg_rapid|Organism|Gonads|isoniazid|Intracellular Unbound" unit="µmol/l" persistable="0" formulaId="3927" />
    <Observer id="3928" entityId="lVVYreyJYUqEneyA8XcbAg" name="Tissue" path="inh_ref_po_300mg_rapid|Organism|Gonads|isoniazid|Tissue" unit="µmol/l" persistable="0" formulaId="3929" />
    <Observer id="3995" entityId="W2_nt9lTSUKeBXBo64jFHA" name="Concentration in container" path="inh_ref_po_300mg_rapid|Organism|Heart|Plasma|NAT2|Concentration in container" unit="µmol/l" persistable="0" formulaId="3996" />
    <Observer id="4015" entityId="Cp_elI5Jx0uP_fFZOc5cjw" name="Concentration in container" path="inh_ref_po_300mg_rapid|Organism|Heart|Plasma|Amidase_liver|Concentration in container" unit="µmol/l" persistable="0" formulaId="4016" />
    <Observer id="4035" entityId="_9Svr4LOSkayaovzfunJEA" name="Concentration in container" path="inh_ref_po_300mg_rapid|Organism|Heart|Plasma|Conjugase_liver|Concentration in container" unit="µmol/l" persistable="0" formulaId="4036" />
    <Observer id="4055" entityId="m77w_EDEZ0-MUUg8FdMW0Q" name="Concentration in container" path="inh_ref_po_300mg_rapid|Organism|Heart|Plasma|CYP2E1|Concentration in container" unit="µmol/l" persistable="0" formulaId="4056" />
    <Observer id="4075" entityId="K_edR3gFv0eqQHzQpryFhg" name="Concentration in container" path="inh_ref_po_300mg_rapid|Organism|Heart|Plasma|NAAA|Concentration in container" unit="µmol/l" persistable="0" formulaId="4076" />
    <Observer id="4095" entityId="WrSUMFhv-U2cdR0wruxlIA" name="Concentration in container" path="inh_ref_po_300mg_rapid|Organism|Heart|Plasma|BAAT|Concentration in container" unit="µmol/l" persistable="0" formulaId="4096" />
    <Observer id="4115" entityId="hH-o6zz8-k-17_2Eik0loQ" name="Concentration in container" path="inh_ref_po_300mg_rapid|Organism|Heart|Plasma|GLYAT|Concentration in container" unit="µmol/l" persistable="0" formulaId="4116" />
    <Observer id="4122" entityId="syRm6lPaZU-AZXuRNqIumw" name="Concentration in container" path="inh_ref_po_300mg_rapid|Organism|Heart|Plasma|Acetylisoniazid|Concentration in container" unit="µmol/l" persistable="0" formulaId="4123" />
    <Observer id="4129" entityId="fsF-nKrwg06ck0--z2gkEg" name="Concentration in container" path="inh_ref_po_300mg_rapid|Organism|Heart|Plasma|isoniazid|Concentration in container" unit="µmol/l" persistable="0" formulaId="4130" />
    <Observer id="4137" entityId="Hl1N2mMeoUWm87WMJb6D8A" name="Fraction of dose-isoniazid" path="inh_ref_po_300mg_rapid|Organism|Heart|Plasma|isoniazid-NAAA Metabolite|Fraction of dose-isoniazid" persistable="0" formulaId="4138" />
    <Observer id="4185" entityId="2BKWy85RPE-nEX6781zIoQ" name="Concentration in container" path="inh_ref_po_300mg_rapid|Organism|Heart|BloodCells|NAT2|Concentration in container" unit="µmol/l" persistable="0" formulaId="4186" />
    <Observer id="4205" entityId="-6oMPwfBrESnkd63UUgklw" name="Concentration in container" path="inh_ref_po_300mg_rapid|Organism|Heart|BloodCells|Amidase_liver|Concentration in container" unit="µmol/l" persistable="0" formulaId="4206" />
    <Observer id="4225" entityId="xIREpEi6hE2f5WLN_pn-Ow" name="Concentration in container" path="inh_ref_po_300mg_rapid|Organism|Heart|BloodCells|Conjugase_liver|Concentration in container" unit="µmol/l" persistable="0" formulaId="4226" />
    <Observer id="4245" entityId="cMWFOjznLEO8ClILmtUtcA" name="Concentration in container" path="inh_ref_po_300mg_rapid|Organism|Heart|BloodCells|CYP2E1|Concentration in container" unit="µmol/l" persistable="0" formulaId="4246" />
    <Observer id="4265" entityId="z4UrcQR1_EuBIfraGzOYQg" name="Concentration in container" path="inh_ref_po_300mg_rapid|Organism|Heart|BloodCells|NAAA|Concentration in container" unit="µmol/l" persistable="0" formulaId="4266" />
    <Observer id="4285" entityId="SwnGcDALZUqBu0zWOkaWYA" name="Concentration in container" path="inh_ref_po_300mg_rapid|Organism|Heart|BloodCells|BAAT|Concentration in container" unit="µmol/l" persistable="0" formulaId="4286" />
    <Observer id="4305" entityId="DPcwmGdz7ESYP-xv1Ne-Kg" name="Concentration in container" path="inh_ref_po_300mg_rapid|Organism|Heart|BloodCells|GLYAT|Concentration in container" unit="µmol/l" persistable="0" formulaId="4306" />
    <Observer id="4312" entityId="qQpKOYLAuEGVj5JuGNgWsg" name="Concentration in container" path="inh_ref_po_300mg_rapid|Organism|Heart|BloodCells|Acetylisoniazid|Concentration in container" unit="µmol/l" persistable="0" formulaId="4313" />
    <Observer id="4319" entityId="yBRMNw4CTkefm9NfU_nOcQ" name="Concentration in container" path="inh_ref_po_300mg_rapid|Organism|Heart|BloodCells|isoniazid|Concentration in container" unit="µmol/l" persistable="0" formulaId="4320" />
    <Observer id="4327" entityId="fOEzMdEMT0-9nLJ3i0LGzQ" name="Fraction of dose-isoniazid" path="inh_ref_po_300mg_rapid|Organism|Heart|BloodCells|isoniazid-NAAA Metabolite|Fraction of dose-isoniazid" persistable="0" formulaId="4328" />
    <Observer id="4375" entityId="45V2szMnCUu4_oXKvKO_3w" name="Concentration in container" path="inh_ref_po_300mg_rapid|Organism|Heart|Interstitial|SLC22A6|Concentration in container" unit="µmol/l" persistable="0" formulaId="4376" />
    <Observer id="4393" entityId="QH-ykMmfykOF8kZNy1_GLw" name="Concentration in container" path="inh_ref_po_300mg_rapid|Organism|Heart|Interstitial|SLC16A10.influx|Concentration in container" unit="µmol/l" persistable="0" formulaId="4394" />
    <Observer id="4401" entityId="x-kAK_cqBUqtYN1TkCR_yw" name="Concentration in container" path="inh_ref_po_300mg_rapid|Organism|Heart|Interstitial|Acetylisoniazid|Concentration in container" unit="µmol/l" persistable="0" formulaId="4402" />
    <Observer id="4409" entityId="B1JkQvRErkKfUhKY0TZU9w" name="Concentration in container" path="inh_ref_po_300mg_rapid|Organism|Heart|Interstitial|isoniazid|Concentration in container" unit="µmol/l" persistable="0" formulaId="4410" />
    <Observer id="4432" entityId="mmH511t-5UqOmYaNQThxqQ" name="Concentration in container" path="inh_ref_po_300mg_rapid|Organism|Heart|Intracellular|NAT2|Concentration in container" unit="µmol/l" persistable="0" formulaId="4433" />
    <Observer id="4450" entityId="nySeZWHOS0iYKL8WGzrPQg" name="Concentration in container" path="inh_ref_po_300mg_rapid|Organism|Heart|Intracellular|Amidase_liver|Concentration in container" unit="µmol/l" persistable="0" formulaId="4451" />
    <Observer id="4468" entityId="fxNtmAoi9kmeDtn8YC6zRA" name="Concentration in container" path="inh_ref_po_300mg_rapid|Organism|Heart|Intracellular|Conjugase_liver|Concentration in container" unit="µmol/l" persistable="0" formulaId="4469" />
    <Observer id="4486" entityId="yQffbi4WmEOk2KxD-TIcVQ" name="Concentration in container" path="inh_ref_po_300mg_rapid|Organism|Heart|Intracellular|CYP2E1|Concentration in container" unit="µmol/l" persistable="0" formulaId="4487" />
    <Observer id="4504" entityId="G9XwBD7-UEyqiUm-ZwB8Kw" name="Concentration in container" path="inh_ref_po_300mg_rapid|Organism|Heart|Intracellular|INHA_liver_transporter|Concentration in container" unit="µmol/l" persistable="0" formulaId="4505" />
    <Observer id="4522" entityId="0USLQjML8Ui-a2oxUIQQbg" name="Concentration in container" path="inh_ref_po_300mg_rapid|Organism|Heart|Intracellular|NAAA|Concentration in container" unit="µmol/l" persistable="0" formulaId="4523" />
    <Observer id="4540" entityId="EW306awD70CIjkWKIHZI4A" name="Concentration in container" path="inh_ref_po_300mg_rapid|Organism|Heart|Intracellular|BAAT|Concentration in container" unit="µmol/l" persistable="0" formulaId="4541" />
    <Observer id="4558" entityId="srVLL7ISSkC6M_1bEJpdww" name="Concentration in container" path="inh_ref_po_300mg_rapid|Organism|Heart|Intracellular|SLC16A10|Concentration in container" unit="µmol/l" persistable="0" formulaId="4559" />
    <Observer id="4576" entityId="Wat7jv98S0qrZ42UNcSAfA" name="Concentration in container" path="inh_ref_po_300mg_rapid|Organism|Heart|Intracellular|GLYAT|Concentration in container" unit="µmol/l" persistable="0" formulaId="4577" />
    <Observer id="4594" entityId="Z8Ibl0ktHkmmkf0w9sW4Pg" name="Concentration in container" path="inh_ref_po_300mg_rapid|Organism|Heart|Intracellular|SLC16A10.apical.efflux|Concentration in container" unit="µmol/l" persistable="0" formulaId="4595" />
    <Observer id="4602" entityId="GP-6CEWXykO2LP68eKddDQ" name="Concentration in container" path="inh_ref_po_300mg_rapid|Organism|Heart|Intracellular|Acetylisoniazid|Concentration in container" unit="µmol/l" persistable="0" formulaId="4603" />
    <Observer id="4610" entityId="1qrU5PlcukGRY-8aYm9uxQ" name="Concentration in container" path="inh_ref_po_300mg_rapid|Organism|Heart|Intracellular|isoniazid|Concentration in container" unit="µmol/l" persistable="0" formulaId="4611" />
    <Observer id="4618" entityId="419EoXCyz0K6zMiA72bMRA" name="Fraction of dose-isoniazid" path="inh_ref_po_300mg_rapid|Organism|Heart|Intracellular|isoniazid-NAAA Metabolite|Fraction of dose-isoniazid" persistable="0" formulaId="4619" />
    <Observer id="4644" entityId="jAOlngd67UGCfT27GaRPFg" name="Interstitial Unbound" path="inh_ref_po_300mg_rapid|Organism|Heart|Acetylisoniazid|Interstitial Unbound" unit="µmol/l" persistable="0" formulaId="4645" />
    <Observer id="4646" entityId="4mOCQR2hr06s3pKaLPwzZg" name="Intracellular Unbound" path="inh_ref_po_300mg_rapid|Organism|Heart|Acetylisoniazid|Intracellular Unbound" unit="µmol/l" persistable="0" formulaId="4647" />
    <Observer id="4648" entityId="WF-MIWeGqECAecpCG_tiKw" name="Tissue" path="inh_ref_po_300mg_rapid|Organism|Heart|Acetylisoniazid|Tissue" unit="µmol/l" persistable="0" formulaId="4649" />
    <Observer id="4650" entityId="M2LeTyknNEqt2reC3tadhA" name="Interstitial Unbound" path="inh_ref_po_300mg_rapid|Organism|Heart|isoniazid|Interstitial Unbound" unit="µmol/l" persistable="0" formulaId="4651" />
    <Observer id="4652" entityId="p8-4DHnIz0COpy3GmV6nYA" name="Intracellular Unbound" path="inh_ref_po_300mg_rapid|Organism|Heart|isoniazid|Intracellular Unbound" unit="µmol/l" persistable="0" formulaId="4653" />
    <Observer id="4654" entityId="KsQ3fRlvHU6QpIyk83Tu5A" name="Tissue" path="inh_ref_po_300mg_rapid|Organism|Heart|isoniazid|Tissue" unit="µmol/l" persistable="0" formulaId="4655" />
    <Observer id="4731" entityId="76VhhOZ8yUWLSpt15aKzIw" name="Concentration in container" path="inh_ref_po_300mg_rapid|Organism|Kidney|Plasma|NAT2|Concentration in container" unit="µmol/l" persistable="0" formulaId="4732" />
    <Observer id="4751" entityId="yXY4_YrnIkSh6Xy_E_pwDg" name="Concentration in container" path="inh_ref_po_300mg_rapid|Organism|Kidney|Plasma|Amidase_liver|Concentration in container" unit="µmol/l" persistable="0" formulaId="4752" />
    <Observer id="4771" entityId="e-CqAdraVUK8jqkbnf6TEg" name="Concentration in container" path="inh_ref_po_300mg_rapid|Organism|Kidney|Plasma|Conjugase_liver|Concentration in container" unit="µmol/l" persistable="0" formulaId="4772" />
    <Observer id="4791" entityId="VgETpFQOXkypxyCFq1YFPA" name="Concentration in container" path="inh_ref_po_300mg_rapid|Organism|Kidney|Plasma|CYP2E1|Concentration in container" unit="µmol/l" persistable="0" formulaId="4792" />
    <Observer id="4811" entityId="Pj7-Nr62nk2cO3-7ek6HVw" name="Concentration in container" path="inh_ref_po_300mg_rapid|Organism|Kidney|Plasma|NAAA|Concentration in container" unit="µmol/l" persistable="0" formulaId="4812" />
    <Observer id="4831" entityId="FvwGg1NA5Uu-2-slUXbQWw" name="Concentration in container" path="inh_ref_po_300mg_rapid|Organism|Kidney|Plasma|BAAT|Concentration in container" unit="µmol/l" persistable="0" formulaId="4832" />
    <Observer id="4851" entityId="6OfmUJ9QnEWuMawQgsbV0w" name="Concentration in container" path="inh_ref_po_300mg_rapid|Organism|Kidney|Plasma|GLYAT|Concentration in container" unit="µmol/l" persistable="0" formulaId="4852" />
    <Observer id="4858" entityId="fOaziBDZvk-d_slS8fPZhQ" name="Concentration in container" path="inh_ref_po_300mg_rapid|Organism|Kidney|Plasma|Acetylisoniazid|Concentration in container" unit="µmol/l" persistable="0" formulaId="4859" />
    <Observer id="4865" entityId="SMLXZITvzEKBVQu5TEFkyQ" name="Concentration in container" path="inh_ref_po_300mg_rapid|Organism|Kidney|Plasma|isoniazid|Concentration in container" unit="µmol/l" persistable="0" formulaId="4866" />
    <Observer id="4873" entityId="_1VnywD1x0aBLTjrf7hxZQ" name="Fraction of dose-isoniazid" path="inh_ref_po_300mg_rapid|Organism|Kidney|Plasma|isoniazid-NAAA Metabolite|Fraction of dose-isoniazid" persistable="0" formulaId="4874" />
    <Observer id="4921" entityId="vL4lm5XCJkyA7vSnBodRug" name="Concentration in container" path="inh_ref_po_300mg_rapid|Organism|Kidney|BloodCells|NAT2|Concentration in container" unit="µmol/l" persistable="0" formulaId="4922" />
    <Observer id="4941" entityId="TUlA2NEsq06PZbwNKjD20g" name="Concentration in container" path="inh_ref_po_300mg_rapid|Organism|Kidney|BloodCells|Amidase_liver|Concentration in container" unit="µmol/l" persistable="0" formulaId="4942" />
    <Observer id="4961" entityId="1RK-KsK2pEaDmWSHumvqDw" name="Concentration in container" path="inh_ref_po_300mg_rapid|Organism|Kidney|BloodCells|Conjugase_liver|Concentration in container" unit="µmol/l" persistable="0" formulaId="4962" />
    <Observer id="4981" entityId="rroocMSjX0uHNJJk75JXAw" name="Concentration in container" path="inh_ref_po_300mg_rapid|Organism|Kidney|BloodCells|CYP2E1|Concentration in container" unit="µmol/l" persistable="0" formulaId="4982" />
    <Observer id="5001" entityId="7jyll7Fc5066Havwn4Ly6g" name="Concentration in container" path="inh_ref_po_300mg_rapid|Organism|Kidney|BloodCells|NAAA|Concentration in container" unit="µmol/l" persistable="0" formulaId="5002" />
    <Observer id="5021" entityId="sUtH-vssZESI8glwYNkFMA" name="Concentration in container" path="inh_ref_po_300mg_rapid|Organism|Kidney|BloodCells|BAAT|Concentration in container" unit="µmol/l" persistable="0" formulaId="5022" />
    <Observer id="5041" entityId="mv2NIpgiLU6fTiMKSpQqKA" name="Concentration in container" path="inh_ref_po_300mg_rapid|Organism|Kidney|BloodCells|GLYAT|Concentration in container" unit="µmol/l" persistable="0" formulaId="5042" />
    <Observer id="5048" entityId="D8eKQTiLO0O5sxKQDScRMg" name="Concentration in container" path="inh_ref_po_300mg_rapid|Organism|Kidney|BloodCells|Acetylisoniazid|Concentration in container" unit="µmol/l" persistable="0" formulaId="5049" />
    <Observer id="5055" entityId="ksSCTbSe_kGtRKkCFQtRRQ" name="Concentration in container" path="inh_ref_po_300mg_rapid|Organism|Kidney|BloodCells|isoniazid|Concentration in container" unit="µmol/l" persistable="0" formulaId="5056" />
    <Observer id="5063" entityId="2YGkb9FxYUCry5vOhFaf1Q" name="Fraction of dose-isoniazid" path="inh_ref_po_300mg_rapid|Organism|Kidney|BloodCells|isoniazid-NAAA Metabolite|Fraction of dose-isoniazid" persistable="0" formulaId="5064" />
    <Observer id="5111" entityId="ysPcC_HLz0uyP54PFEQH5w" name="Concentration in container" path="inh_ref_po_300mg_rapid|Organism|Kidney|Interstitial|SLC22A6|Concentration in container" unit="µmol/l" persistable="0" formulaId="5112" />
    <Observer id="5129" entityId="gXLpPMkyNEKQ_zGdep-Zbw" name="Concentration in container" path="inh_ref_po_300mg_rapid|Organism|Kidney|Interstitial|SLC16A10.influx|Concentration in container" unit="µmol/l" persistable="0" formulaId="5130" />
    <Observer id="5137" entityId="ANFLhPzEqkudwW8QJk7r1w" name="Concentration in container" path="inh_ref_po_300mg_rapid|Organism|Kidney|Interstitial|Acetylisoniazid|Concentration in container" unit="µmol/l" persistable="0" formulaId="5138" />
    <Observer id="5145" entityId="amoj6EIjH0C3c3fkYkPwog" name="Concentration in container" path="inh_ref_po_300mg_rapid|Organism|Kidney|Interstitial|isoniazid|Concentration in container" unit="µmol/l" persistable="0" formulaId="5146" />
    <Observer id="5168" entityId="lS2wXFrkN0miZesfs9IntA" name="Concentration in container" path="inh_ref_po_300mg_rapid|Organism|Kidney|Intracellular|NAT2|Concentration in container" unit="µmol/l" persistable="0" formulaId="5169" />
    <Observer id="5186" entityId="wgK568J_vEWe9_N1_bJkUA" name="Concentration in container" path="inh_ref_po_300mg_rapid|Organism|Kidney|Intracellular|Amidase_liver|Concentration in container" unit="µmol/l" persistable="0" formulaId="5187" />
    <Observer id="5204" entityId="pWEfP8t_7kCE4MvdB4yXEw" name="Concentration in container" path="inh_ref_po_300mg_rapid|Organism|Kidney|Intracellular|Conjugase_liver|Concentration in container" unit="µmol/l" persistable="0" formulaId="5205" />
    <Observer id="5222" entityId="t8cbMkzV3U2RZa3EDeGuWQ" name="Concentration in container" path="inh_ref_po_300mg_rapid|Organism|Kidney|Intracellular|CYP2E1|Concentration in container" unit="µmol/l" persistable="0" formulaId="5223" />
    <Observer id="5240" entityId="MhgUsBoc_kCuNV-Y7xvYmw" name="Concentration in container" path="inh_ref_po_300mg_rapid|Organism|Kidney|Intracellular|INHA_liver_transporter|Concentration in container" unit="µmol/l" persistable="0" formulaId="5241" />
    <Observer id="5258" entityId="RiJE2d-ByEqj-U-sFWlOOg" name="Concentration in container" path="inh_ref_po_300mg_rapid|Organism|Kidney|Intracellular|NAAA|Concentration in container" unit="µmol/l" persistable="0" formulaId="5259" />
    <Observer id="5276" entityId="2CQ4Ds3dFE2T7thkaGozfQ" name="Concentration in container" path="inh_ref_po_300mg_rapid|Organism|Kidney|Intracellular|BAAT|Concentration in container" unit="µmol/l" persistable="0" formulaId="5277" />
    <Observer id="5294" entityId="l4kGJiE_ekaHDvtoYN54Uw" name="Concentration in container" path="inh_ref_po_300mg_rapid|Organism|Kidney|Intracellular|SLC16A10|Concentration in container" unit="µmol/l" persistable="0" formulaId="5295" />
    <Observer id="5312" entityId="_IW1yyV4aEKu_nDu0bZXkQ" name="Concentration in container" path="inh_ref_po_300mg_rapid|Organism|Kidney|Intracellular|GLYAT|Concentration in container" unit="µmol/l" persistable="0" formulaId="5313" />
    <Observer id="5330" entityId="PFl3W7f5pk6bpFtzyOqOAg" name="Concentration in container" path="inh_ref_po_300mg_rapid|Organism|Kidney|Intracellular|SLC16A10.apical.efflux|Concentration in container" unit="µmol/l" persistable="0" formulaId="5331" />
    <Observer id="5338" entityId="kLayHFyv-kKroXaMVMEgeQ" name="Concentration in container" path="inh_ref_po_300mg_rapid|Organism|Kidney|Intracellular|Acetylisoniazid|Concentration in container" unit="µmol/l" persistable="0" formulaId="5339" />
    <Observer id="5346" entityId="BFWEyW_7LEWBS0q4jBam5Q" name="Concentration in container" path="inh_ref_po_300mg_rapid|Organism|Kidney|Intracellular|isoniazid|Concentration in container" unit="µmol/l" persistable="0" formulaId="5347" />
    <Observer id="5354" entityId="aWUkY8Fg9EuR4GryI00YcA" name="Fraction of dose-isoniazid" path="inh_ref_po_300mg_rapid|Organism|Kidney|Intracellular|isoniazid-NAAA Metabolite|Fraction of dose-isoniazid" persistable="0" formulaId="5355" />
    <Observer id="5384" entityId="Kp_R4H0_30aid8XhhnkfyQ" name="Concentration in container" path="inh_ref_po_300mg_rapid|Organism|Kidney|Urine|Acetylisoniazid|Concentration in container" unit="µmol/l" persistable="1" formulaId="5385" />
    <Observer id="5386" entityId="d9TiF_4voUuA9DfMMUxE9w" name="Fraction excreted" path="inh_ref_po_300mg_rapid|Organism|Kidney|Urine|Acetylisoniazid|Fraction excreted" persistable="1" formulaId="5387" />
    <Observer id="5391" entityId="LKxACT25WkSdn8M3_3TH7Q" name="Concentration in container" path="inh_ref_po_300mg_rapid|Organism|Kidney|Urine|isoniazid|Concentration in container" unit="µmol/l" persistable="1" formulaId="5392" />
    <Observer id="5393" entityId="HXWDzOsGZUGHx2c-AQ8KKQ" name="Fraction excreted" path="inh_ref_po_300mg_rapid|Organism|Kidney|Urine|isoniazid|Fraction excreted" persistable="1" formulaId="5394" />
    <Observer id="5395" entityId="E8eClP-J8UumNAPjipGK7Q" name="Interstitial Unbound" path="inh_ref_po_300mg_rapid|Organism|Kidney|Acetylisoniazid|Interstitial Unbound" unit="µmol/l" persistable="0" formulaId="5396" />
    <Observer id="5397" entityId="8wmXhxpNnUeE70jSOOR1Dg" name="Intracellular Unbound" path="inh_ref_po_300mg_rapid|Organism|Kidney|Acetylisoniazid|Intracellular Unbound" unit="µmol/l" persistable="0" formulaId="5398" />
    <Observer id="5399" entityId="G4GieDuD8E-RFuteKTIgfg" name="Tissue" path="inh_ref_po_300mg_rapid|Organism|Kidney|Acetylisoniazid|Tissue" unit="µmol/l" persistable="0" formulaId="5400" />
    <Observer id="5401" entityId="RVg0x84ZCkKNmrVdQ4gcXQ" name="Interstitial Unbound" path="inh_ref_po_300mg_rapid|Organism|Kidney|isoniazid|Interstitial Unbound" unit="µmol/l" persistable="0" formulaId="5402" />
    <Observer id="5403" entityId="jKgu2AGzp0uZjvxQj0JFAQ" name="Intracellular Unbound" path="inh_ref_po_300mg_rapid|Organism|Kidney|isoniazid|Intracellular Unbound" unit="µmol/l" persistable="0" formulaId="5404" />
    <Observer id="5405" entityId="3X746tgnzkam6YhBCzR7EA" name="Tissue" path="inh_ref_po_300mg_rapid|Organism|Kidney|isoniazid|Tissue" unit="µmol/l" persistable="0" formulaId="5406" />
    <Observer id="5621" entityId="Kmj8WLmT3k20RdNvUCflLg" name="Concentration in lumen" path="inh_ref_po_300mg_rapid|Organism|Lumen|Stomach|Acetylisoniazid|Concentration in lumen" unit="µmol/l" persistable="0" formulaId="5623" />
    <Observer id="5664" entityId="QOEycxKVxkGcoAvRIiGrBQ" name="Concentration in lumen" path="inh_ref_po_300mg_rapid|Organism|Lumen|Stomach|isoniazid|Concentration in lumen" unit="µmol/l" persistable="0" formulaId="5666" />
    <Observer id="5673" entityId="g-yBrHys9kS8_nrZayOD6A" name="Fraction of dose-isoniazid" path="inh_ref_po_300mg_rapid|Organism|Lumen|Stomach|isoniazid-NAAA Metabolite|Fraction of dose-isoniazid" persistable="0" formulaId="5674" />
    <Observer id="5897" entityId="mjE3yOd9GUObRMG5HWav_g" name="Concentration in lumen" path="inh_ref_po_300mg_rapid|Organism|Lumen|Duodenum|Acetylisoniazid|Concentration in lumen" unit="µmol/l" persistable="0" formulaId="5898" />
    <Observer id="5899" entityId="81CMieCkHUCax8Hrn3rq_A" name="Fraction of oral drug mass absorbed into mucosa segment" path="inh_ref_po_300mg_rapid|Organism|Lumen|Duodenum|Acetylisoniazid|Fraction of oral drug mass absorbed into mucosa segment" persistable="0" formulaId="5901" />
    <Observer id="5938" entityId="YHBgfGnue06zBx0IQo0BAg" name="Concentration in lumen" path="inh_ref_po_300mg_rapid|Organism|Lumen|Duodenum|isoniazid|Concentration in lumen" unit="µmol/l" persistable="0" formulaId="5939" />
    <Observer id="5940" entityId="M8xkkpmXSEGhl4XdHvec_w" name="Fraction of oral drug mass absorbed into mucosa segment" path="inh_ref_po_300mg_rapid|Organism|Lumen|Duodenum|isoniazid|Fraction of oral drug mass absorbed into mucosa segment" persistable="0" formulaId="5942" />
    <Observer id="5949" entityId="Z9ROBMyiPEKUbaTdWoinTA" name="Fraction of dose-isoniazid" path="inh_ref_po_300mg_rapid|Organism|Lumen|Duodenum|isoniazid-NAAA Metabolite|Fraction of dose-isoniazid" persistable="0" formulaId="5950" />
    <Observer id="6171" entityId="XxgUY76hsEW86Wj-NdtvKA" name="Concentration in lumen" path="inh_ref_po_300mg_rapid|Organism|Lumen|UpperJejunum|Acetylisoniazid|Concentration in lumen" unit="µmol/l" persistable="0" formulaId="6172" />
    <Observer id="6173" entityId="JlORkjq5OUqed0Dh8tqSdA" name="Fraction of oral drug mass absorbed into mucosa segment" path="inh_ref_po_300mg_rapid|Organism|Lumen|UpperJejunum|Acetylisoniazid|Fraction of oral drug mass absorbed into mucosa segment" persistable="0" formulaId="6174" />
    <Observer id="6211" entityId="kYC9lk0NpEiEmbSlqQm8sg" name="Concentration in lumen" path="inh_ref_po_300mg_rapid|Organism|Lumen|UpperJejunum|isoniazid|Concentration in lumen" unit="µmol/l" persistable="0" formulaId="6212" />
    <Observer id="6213" entityId="dUr1vOuFqEy3ZZyLJwD2-A" name="Fraction of oral drug mass absorbed into mucosa segment" path="inh_ref_po_300mg_rapid|Organism|Lumen|UpperJejunum|isoniazid|Fraction of oral drug mass absorbed into mucosa segment" persistable="0" formulaId="6214" />
    <Observer id="6221" entityId="xcJKjqfOeUG3ygOeQYV9gw" name="Fraction of dose-isoniazid" path="inh_ref_po_300mg_rapid|Organism|Lumen|UpperJejunum|isoniazid-NAAA Metabolite|Fraction of dose-isoniazid" persistable="0" formulaId="6222" />
    <Observer id="6443" entityId="AjsolCLvw0u9pDg3MAc9TA" name="Concentration in lumen" path="inh_ref_po_300mg_rapid|Organism|Lumen|LowerJejunum|Acetylisoniazid|Concentration in lumen" unit="µmol/l" persistable="0" formulaId="6444" />
    <Observer id="6445" entityId="0Rv9Oj8SW06ZB1-xwv8qMA" name="Fraction of oral drug mass absorbed into mucosa segment" path="inh_ref_po_300mg_rapid|Organism|Lumen|LowerJejunum|Acetylisoniazid|Fraction of oral drug mass absorbed into mucosa segment" persistable="0" formulaId="6446" />
    <Observer id="6483" entityId="Nu3Z4yro70m7hFcW-LT7YQ" name="Concentration in lumen" path="inh_ref_po_300mg_rapid|Organism|Lumen|LowerJejunum|isoniazid|Concentration in lumen" unit="µmol/l" persistable="0" formulaId="6484" />
    <Observer id="6485" entityId="OBJydfxbGESbFQ6g0f-81Q" name="Fraction of oral drug mass absorbed into mucosa segment" path="inh_ref_po_300mg_rapid|Organism|Lumen|LowerJejunum|isoniazid|Fraction of oral drug mass absorbed into mucosa segment" persistable="0" formulaId="6486" />
    <Observer id="6493" entityId="XbBca3SxSEmxAq2PN0VJxQ" name="Fraction of dose-isoniazid" path="inh_ref_po_300mg_rapid|Organism|Lumen|LowerJejunum|isoniazid-NAAA Metabolite|Fraction of dose-isoniazid" persistable="0" formulaId="6494" />
    <Observer id="6715" entityId="qUBB3MpBj0uX4pk9R9EPsQ" name="Concentration in lumen" path="inh_ref_po_300mg_rapid|Organism|Lumen|UpperIleum|Acetylisoniazid|Concentration in lumen" unit="µmol/l" persistable="0" formulaId="6716" />
    <Observer id="6717" entityId="UPHnWGQNW0yqhGXO1TITlw" name="Fraction of oral drug mass absorbed into mucosa segment" path="inh_ref_po_300mg_rapid|Organism|Lumen|UpperIleum|Acetylisoniazid|Fraction of oral drug mass absorbed into mucosa segment" persistable="0" formulaId="6718" />
    <Observer id="6755" entityId="PSSDC4enuEazNnMh95-OxA" name="Concentration in lumen" path="inh_ref_po_300mg_rapid|Organism|Lumen|UpperIleum|isoniazid|Concentration in lumen" unit="µmol/l" persistable="0" formulaId="6756" />
    <Observer id="6757" entityId="q9-T7-fmgUWOBBC7v3sm1g" name="Fraction of oral drug mass absorbed into mucosa segment" path="inh_ref_po_300mg_rapid|Organism|Lumen|UpperIleum|isoniazid|Fraction of oral drug mass absorbed into mucosa segment" persistable="0" formulaId="6758" />
    <Observer id="6765" entityId="scTUcRNBRU6PU-onkTydYg" name="Fraction of dose-isoniazid" path="inh_ref_po_300mg_rapid|Organism|Lumen|UpperIleum|isoniazid-NAAA Metabolite|Fraction of dose-isoniazid" persistable="0" formulaId="6766" />
    <Observer id="6987" entityId="NGHFMiyDWEyQ2tGR9RIfiw" name="Concentration in lumen" path="inh_ref_po_300mg_rapid|Organism|Lumen|LowerIleum|Acetylisoniazid|Concentration in lumen" unit="µmol/l" persistable="0" formulaId="6988" />
    <Observer id="6989" entityId="Wyxew9czQUCq7mMfG3Fh-g" name="Fraction of oral drug mass absorbed into mucosa segment" path="inh_ref_po_300mg_rapid|Organism|Lumen|LowerIleum|Acetylisoniazid|Fraction of oral drug mass absorbed into mucosa segment" persistable="0" formulaId="6990" />
    <Observer id="7027" entityId="24h9Kx_hukCFEmTm9oMXiQ" name="Concentration in lumen" path="inh_ref_po_300mg_rapid|Organism|Lumen|LowerIleum|isoniazid|Concentration in lumen" unit="µmol/l" persistable="0" formulaId="7028" />
    <Observer id="7029" entityId="UaQ1qS5LYU-skxzd2gwEdQ" name="Fraction of oral drug mass absorbed into mucosa segment" path="inh_ref_po_300mg_rapid|Organism|Lumen|LowerIleum|isoniazid|Fraction of oral drug mass absorbed into mucosa segment" persistable="0" formulaId="7030" />
    <Observer id="7037" entityId="-_RoULFL30aC4gqybQqhXg" name="Fraction of dose-isoniazid" path="inh_ref_po_300mg_rapid|Organism|Lumen|LowerIleum|isoniazid-NAAA Metabolite|Fraction of dose-isoniazid" persistable="0" formulaId="7038" />
    <Observer id="7261" entityId="vM995LmvuUm3SyM0P3IXAg" name="Concentration in lumen" path="inh_ref_po_300mg_rapid|Organism|Lumen|Caecum|Acetylisoniazid|Concentration in lumen" unit="µmol/l" persistable="0" formulaId="7262" />
    <Observer id="7263" entityId="9ymu_oX4t0mnHU45UjVdJQ" name="Fraction of oral drug mass absorbed into mucosa segment" path="inh_ref_po_300mg_rapid|Organism|Lumen|Caecum|Acetylisoniazid|Fraction of oral drug mass absorbed into mucosa segment" persistable="0" formulaId="7264" />
    <Observer id="7301" entityId="jydrdz1OWkqx0dMU88F-0g" name="Concentration in lumen" path="inh_ref_po_300mg_rapid|Organism|Lumen|Caecum|isoniazid|Concentration in lumen" unit="µmol/l" persistable="0" formulaId="7302" />
    <Observer id="7303" entityId="tbAtwlVlGU6HZ54C-dmbow" name="Fraction of oral drug mass absorbed into mucosa segment" path="inh_ref_po_300mg_rapid|Organism|Lumen|Caecum|isoniazid|Fraction of oral drug mass absorbed into mucosa segment" persistable="0" formulaId="7304" />
    <Observer id="7311" entityId="8CLTR3Z8jE6WAaLIldF6nA" name="Fraction of dose-isoniazid" path="inh_ref_po_300mg_rapid|Organism|Lumen|Caecum|isoniazid-NAAA Metabolite|Fraction of dose-isoniazid" persistable="0" formulaId="7312" />
    <Observer id="7533" entityId="OldNsWQNJ0mKjUCvAt0YCQ" name="Concentration in lumen" path="inh_ref_po_300mg_rapid|Organism|Lumen|ColonAscendens|Acetylisoniazid|Concentration in lumen" unit="µmol/l" persistable="0" formulaId="7534" />
    <Observer id="7535" entityId="_VkRxaW7AECdrQ_3KQxCNA" name="Fraction of oral drug mass absorbed into mucosa segment" path="inh_ref_po_300mg_rapid|Organism|Lumen|ColonAscendens|Acetylisoniazid|Fraction of oral drug mass absorbed into mucosa segment" persistable="0" formulaId="7536" />
    <Observer id="7573" entityId="9Xxneg0jR0e7LRb7nUenmg" name="Concentration in lumen" path="inh_ref_po_300mg_rapid|Organism|Lumen|ColonAscendens|isoniazid|Concentration in lumen" unit="µmol/l" persistable="0" formulaId="7574" />
    <Observer id="7575" entityId="M3tz49i0qke-_zzZA8U2Zw" name="Fraction of oral drug mass absorbed into mucosa segment" path="inh_ref_po_300mg_rapid|Organism|Lumen|ColonAscendens|isoniazid|Fraction of oral drug mass absorbed into mucosa segment" persistable="0" formulaId="7576" />
    <Observer id="7583" entityId="lZT3yMvgCUm_P5E60ItNOQ" name="Fraction of dose-isoniazid" path="inh_ref_po_300mg_rapid|Organism|Lumen|ColonAscendens|isoniazid-NAAA Metabolite|Fraction of dose-isoniazid" persistable="0" formulaId="7584" />
    <Observer id="7805" entityId="z1FiC4l58UW7EmQUjogDBA" name="Concentration in lumen" path="inh_ref_po_300mg_rapid|Organism|Lumen|ColonTransversum|Acetylisoniazid|Concentration in lumen" unit="µmol/l" persistable="0" formulaId="7806" />
    <Observer id="7807" entityId="kBlpJeFxZ0ySmINHVw6ofg" name="Fraction of oral drug mass absorbed into mucosa segment" path="inh_ref_po_300mg_rapid|Organism|Lumen|ColonTransversum|Acetylisoniazid|Fraction of oral drug mass absorbed into mucosa segment" persistable="0" formulaId="7808" />
    <Observer id="7845" entityId="Afuvy1LeN0C1tJG0nPUpCQ" name="Concentration in lumen" path="inh_ref_po_300mg_rapid|Organism|Lumen|ColonTransversum|isoniazid|Concentration in lumen" unit="µmol/l" persistable="0" formulaId="7846" />
    <Observer id="7847" entityId="1AUg5I9G60SqcmbGJrXALw" name="Fraction of oral drug mass absorbed into mucosa segment" path="inh_ref_po_300mg_rapid|Organism|Lumen|ColonTransversum|isoniazid|Fraction of oral drug mass absorbed into mucosa segment" persistable="0" formulaId="7848" />
    <Observer id="7855" entityId="g1JPnjxkjkGSHaSqrSF0JQ" name="Fraction of dose-isoniazid" path="inh_ref_po_300mg_rapid|Organism|Lumen|ColonTransversum|isoniazid-NAAA Metabolite|Fraction of dose-isoniazid" persistable="0" formulaId="7856" />
    <Observer id="8077" entityId="2RxiFSJ3NECb-dSs3lWN3w" name="Concentration in lumen" path="inh_ref_po_300mg_rapid|Organism|Lumen|ColonDescendens|Acetylisoniazid|Concentration in lumen" unit="µmol/l" persistable="0" formulaId="8078" />
    <Observer id="8079" entityId="yPMJAmPeZUW8SupQeflBLw" name="Fraction of oral drug mass absorbed into mucosa segment" path="inh_ref_po_300mg_rapid|Organism|Lumen|ColonDescendens|Acetylisoniazid|Fraction of oral drug mass absorbed into mucosa segment" persistable="0" formulaId="8080" />
    <Observer id="8117" entityId="mD5IctQFO0iK516HE3itxA" name="Concentration in lumen" path="inh_ref_po_300mg_rapid|Organism|Lumen|ColonDescendens|isoniazid|Concentration in lumen" unit="µmol/l" persistable="0" formulaId="8118" />
    <Observer id="8119" entityId="WuEmkbixBkuGFd6V5XZ0sA" name="Fraction of oral drug mass absorbed into mucosa segment" path="inh_ref_po_300mg_rapid|Organism|Lumen|ColonDescendens|isoniazid|Fraction of oral drug mass absorbed into mucosa segment" persistable="0" formulaId="8120" />
    <Observer id="8127" entityId="9k_n03A9okq6FI9z_QtWRQ" name="Fraction of dose-isoniazid" path="inh_ref_po_300mg_rapid|Organism|Lumen|ColonDescendens|isoniazid-NAAA Metabolite|Fraction of dose-isoniazid" persistable="0" formulaId="8128" />
    <Observer id="8349" entityId="gB7VA1b6iUOkuzJ_lEFXFw" name="Concentration in lumen" path="inh_ref_po_300mg_rapid|Organism|Lumen|ColonSigmoid|Acetylisoniazid|Concentration in lumen" unit="µmol/l" persistable="0" formulaId="8350" />
    <Observer id="8351" entityId="qVX5qYRcQUm8OZ9lrNY4cQ" name="Fraction of oral drug mass absorbed into mucosa segment" path="inh_ref_po_300mg_rapid|Organism|Lumen|ColonSigmoid|Acetylisoniazid|Fraction of oral drug mass absorbed into mucosa segment" persistable="0" formulaId="8352" />
    <Observer id="8389" entityId="K6gkUs7ayU6eYHHBzShOxA" name="Concentration in lumen" path="inh_ref_po_300mg_rapid|Organism|Lumen|ColonSigmoid|isoniazid|Concentration in lumen" unit="µmol/l" persistable="0" formulaId="8390" />
    <Observer id="8391" entityId="CKvqZtrmekK7RlihvnZy3g" name="Fraction of oral drug mass absorbed into mucosa segment" path="inh_ref_po_300mg_rapid|Organism|Lumen|ColonSigmoid|isoniazid|Fraction of oral drug mass absorbed into mucosa segment" persistable="0" formulaId="8392" />
    <Observer id="8399" entityId="AO8whOO65kWG4lERRRi59Q" name="Fraction of dose-isoniazid" path="inh_ref_po_300mg_rapid|Organism|Lumen|ColonSigmoid|isoniazid-NAAA Metabolite|Fraction of dose-isoniazid" persistable="0" formulaId="8400" />
    <Observer id="8620" entityId="CMVMw3oA0UyqKsTD_ZrKuA" name="Concentration in lumen" path="inh_ref_po_300mg_rapid|Organism|Lumen|Rectum|Acetylisoniazid|Concentration in lumen" unit="µmol/l" persistable="0" formulaId="8621" />
    <Observer id="8622" entityId="D_gIEfVRdUyJCvfEBa9Ywg" name="Fraction of oral drug mass absorbed into mucosa segment" path="inh_ref_po_300mg_rapid|Organism|Lumen|Rectum|Acetylisoniazid|Fraction of oral drug mass absorbed into mucosa segment" persistable="0" formulaId="8623" />
    <Observer id="8660" entityId="NUvfVGMK70S_e5wwPOiKaw" name="Concentration in lumen" path="inh_ref_po_300mg_rapid|Organism|Lumen|Rectum|isoniazid|Concentration in lumen" unit="µmol/l" persistable="0" formulaId="8661" />
    <Observer id="8662" entityId="R7fHV4IN3k-Ek4do9J7pZw" name="Fraction of oral drug mass absorbed into mucosa segment" path="inh_ref_po_300mg_rapid|Organism|Lumen|Rectum|isoniazid|Fraction of oral drug mass absorbed into mucosa segment" persistable="0" formulaId="8663" />
    <Observer id="8670" entityId="kv6JPhpMYUOmBFw0nAeO2w" name="Fraction of dose-isoniazid" path="inh_ref_po_300mg_rapid|Organism|Lumen|Rectum|isoniazid-NAAA Metabolite|Fraction of dose-isoniazid" persistable="0" formulaId="8671" />
    <Observer id="8702" entityId="XcHAot8nAE6r4fN53P_4EA" name="Fraction excreted to feces" path="inh_ref_po_300mg_rapid|Organism|Lumen|Feces|Acetylisoniazid|Fraction excreted to feces" persistable="0" formulaId="8703" />
    <Observer id="8707" entityId="eFzM0_zFT0qgaOrEYMIgDQ" name="Fraction excreted to feces" path="inh_ref_po_300mg_rapid|Organism|Lumen|Feces|isoniazid|Fraction excreted to feces" persistable="0" formulaId="8708" />
    <Observer id="8709" entityId="JvYlDKe3Y0eYLqsVYNzflw" name="Fraction dissolved" path="inh_ref_po_300mg_rapid|Organism|Lumen|Acetylisoniazid|Fraction dissolved" persistable="0" formulaId="8711" />
    <Observer id="8712" entityId="XgLS8pSQL0ioSw7DyRA6Yg" name="Fraction of oral drug mass absorbed into mucosa" path="inh_ref_po_300mg_rapid|Organism|Lumen|Acetylisoniazid|Fraction of oral drug mass absorbed into mucosa" persistable="1" formulaId="8713" />
    <Observer id="8714" entityId="o7yU_JMYpUqM-fZEyNNxjw" name="Fraction dissolved" path="inh_ref_po_300mg_rapid|Organism|Lumen|isoniazid|Fraction dissolved" persistable="0" formulaId="8716" />
    <Observer id="8717" entityId="c7GnG_oi_EOa2KK2bdZHZw" name="Fraction of oral drug mass absorbed into mucosa" path="inh_ref_po_300mg_rapid|Organism|Lumen|isoniazid|Fraction of oral drug mass absorbed into mucosa" persistable="1" formulaId="8718" />
    <Observer id="8784" entityId="P5WA_BtuF0uQOJDa_pmCww" name="Concentration in container" path="inh_ref_po_300mg_rapid|Organism|Stomach|Plasma|NAT2|Concentration in container" unit="µmol/l" persistable="0" formulaId="8785" />
    <Observer id="8804" entityId="BjeCmeSV9UiONZddy8povg" name="Concentration in container" path="inh_ref_po_300mg_rapid|Organism|Stomach|Plasma|Amidase_liver|Concentration in container" unit="µmol/l" persistable="0" formulaId="8805" />
    <Observer id="8824" entityId="AyKaC0N_e0Suv1UHaBWNFw" name="Concentration in container" path="inh_ref_po_300mg_rapid|Organism|Stomach|Plasma|Conjugase_liver|Concentration in container" unit="µmol/l" persistable="0" formulaId="8825" />
    <Observer id="8844" entityId="6Pw2L7ORLkeSuAEtV6pcKw" name="Concentration in container" path="inh_ref_po_300mg_rapid|Organism|Stomach|Plasma|CYP2E1|Concentration in container" unit="µmol/l" persistable="0" formulaId="8845" />
    <Observer id="8864" entityId="kOfj14dWT0yepNXwQ-IqcQ" name="Concentration in container" path="inh_ref_po_300mg_rapid|Organism|Stomach|Plasma|NAAA|Concentration in container" unit="µmol/l" persistable="0" formulaId="8865" />
    <Observer id="8884" entityId="snKzWnJXbUmYBUBghY2f0A" name="Concentration in container" path="inh_ref_po_300mg_rapid|Organism|Stomach|Plasma|BAAT|Concentration in container" unit="µmol/l" persistable="0" formulaId="8885" />
    <Observer id="8904" entityId="pfvbdf9tNUG8yUcK0SjBFA" name="Concentration in container" path="inh_ref_po_300mg_rapid|Organism|Stomach|Plasma|GLYAT|Concentration in container" unit="µmol/l" persistable="0" formulaId="8905" />
    <Observer id="8911" entityId="jq24Y-l34EiLL7ajzS9Wjw" name="Concentration in container" path="inh_ref_po_300mg_rapid|Organism|Stomach|Plasma|Acetylisoniazid|Concentration in container" unit="µmol/l" persistable="0" formulaId="8912" />
    <Observer id="8918" entityId="9REju6x1VkumTEE6DHeWEw" name="Concentration in container" path="inh_ref_po_300mg_rapid|Organism|Stomach|Plasma|isoniazid|Concentration in container" unit="µmol/l" persistable="0" formulaId="8919" />
    <Observer id="8926" entityId="zWIWv8qx_kCsCyLdt_3ZCQ" name="Fraction of dose-isoniazid" path="inh_ref_po_300mg_rapid|Organism|Stomach|Plasma|isoniazid-NAAA Metabolite|Fraction of dose-isoniazid" persistable="0" formulaId="8927" />
    <Observer id="8974" entityId="6iSCR7IY7U2XPy8QrcS0qg" name="Concentration in container" path="inh_ref_po_300mg_rapid|Organism|Stomach|BloodCells|NAT2|Concentration in container" unit="µmol/l" persistable="0" formulaId="8975" />
    <Observer id="8994" entityId="6nDHbjrt50u1Lc91rX6Z8A" name="Concentration in container" path="inh_ref_po_300mg_rapid|Organism|Stomach|BloodCells|Amidase_liver|Concentration in container" unit="µmol/l" persistable="0" formulaId="8995" />
    <Observer id="9014" entityId="IKHv-miwD0KMyaArY_DTDQ" name="Concentration in container" path="inh_ref_po_300mg_rapid|Organism|Stomach|BloodCells|Conjugase_liver|Concentration in container" unit="µmol/l" persistable="0" formulaId="9015" />
    <Observer id="9034" entityId="52UKCxKj7k-NSoryLdcy3w" name="Concentration in container" path="inh_ref_po_300mg_rapid|Organism|Stomach|BloodCells|CYP2E1|Concentration in container" unit="µmol/l" persistable="0" formulaId="9035" />
    <Observer id="9054" entityId="nh_3Ngb39Eu8h3kh5euQvQ" name="Concentration in container" path="inh_ref_po_300mg_rapid|Organism|Stomach|BloodCells|NAAA|Concentration in container" unit="µmol/l" persistable="0" formulaId="9055" />
    <Observer id="9074" entityId="kZMHYNYxSE6CqBGAZ9ObTg" name="Concentration in container" path="inh_ref_po_300mg_rapid|Organism|Stomach|BloodCells|BAAT|Concentration in container" unit="µmol/l" persistable="0" formulaId="9075" />
    <Observer id="9094" entityId="tIqz86Mvv0Wbbzr3KxbP5g" name="Concentration in container" path="inh_ref_po_300mg_rapid|Organism|Stomach|BloodCells|GLYAT|Concentration in container" unit="µmol/l" persistable="0" formulaId="9095" />
    <Observer id="9101" entityId="DTFt5u-Ao0CEimJXaKGKvQ" name="Concentration in container" path="inh_ref_po_300mg_rapid|Organism|Stomach|BloodCells|Acetylisoniazid|Concentration in container" unit="µmol/l" persistable="0" formulaId="9102" />
    <Observer id="9108" entityId="bl3lOS4_rUK1TgjxP2idrg" name="Concentration in container" path="inh_ref_po_300mg_rapid|Organism|Stomach|BloodCells|isoniazid|Concentration in container" unit="µmol/l" persistable="0" formulaId="9109" />
    <Observer id="9116" entityId="Dgmg04RJm0-cB_Tp6BG2kw" name="Fraction of dose-isoniazid" path="inh_ref_po_300mg_rapid|Organism|Stomach|BloodCells|isoniazid-NAAA Metabolite|Fraction of dose-isoniazid" persistable="0" formulaId="9117" />
    <Observer id="9164" entityId="SA5nHQoljU61qv9c5FzR1g" name="Concentration in container" path="inh_ref_po_300mg_rapid|Organism|Stomach|Interstitial|SLC22A6|Concentration in container" unit="µmol/l" persistable="0" formulaId="9165" />
    <Observer id="9182" entityId="ZxnpBBQ25E6B-dYc4gazmA" name="Concentration in container" path="inh_ref_po_300mg_rapid|Organism|Stomach|Interstitial|SLC16A10.influx|Concentration in container" unit="µmol/l" persistable="0" formulaId="9183" />
    <Observer id="9190" entityId="Ixlxz40rEE2B8ENxC1VR2A" name="Concentration in container" path="inh_ref_po_300mg_rapid|Organism|Stomach|Interstitial|Acetylisoniazid|Concentration in container" unit="µmol/l" persistable="0" formulaId="9191" />
    <Observer id="9198" entityId="MeTQ1o6lZkazSun-X2IQXg" name="Concentration in container" path="inh_ref_po_300mg_rapid|Organism|Stomach|Interstitial|isoniazid|Concentration in container" unit="µmol/l" persistable="0" formulaId="9199" />
    <Observer id="9221" entityId="0Rx8Thz9SUeHAXI4zzAGAw" name="Concentration in container" path="inh_ref_po_300mg_rapid|Organism|Stomach|Intracellular|NAT2|Concentration in container" unit="µmol/l" persistable="0" formulaId="9222" />
    <Observer id="9239" entityId="zZOgyCMpT0CQwBCtLvNgog" name="Concentration in container" path="inh_ref_po_300mg_rapid|Organism|Stomach|Intracellular|Amidase_liver|Concentration in container" unit="µmol/l" persistable="0" formulaId="9240" />
    <Observer id="9257" entityId="j-qJjP82z0e77UdSusCggQ" name="Concentration in container" path="inh_ref_po_300mg_rapid|Organism|Stomach|Intracellular|Conjugase_liver|Concentration in container" unit="µmol/l" persistable="0" formulaId="9258" />
    <Observer id="9275" entityId="YKpcm4ZVH0iF093wtTuljQ" name="Concentration in container" path="inh_ref_po_300mg_rapid|Organism|Stomach|Intracellular|CYP2E1|Concentration in container" unit="µmol/l" persistable="0" formulaId="9276" />
    <Observer id="9293" entityId="bE2PAMjmoU6gNUc9ahilsg" name="Concentration in container" path="inh_ref_po_300mg_rapid|Organism|Stomach|Intracellular|INHA_liver_transporter|Concentration in container" unit="µmol/l" persistable="0" formulaId="9294" />
    <Observer id="9311" entityId="lyqGAD9lDkGagJfu-5exMA" name="Concentration in container" path="inh_ref_po_300mg_rapid|Organism|Stomach|Intracellular|NAAA|Concentration in container" unit="µmol/l" persistable="0" formulaId="9312" />
    <Observer id="9329" entityId="7j79l3TK4UatjXU2mDHkng" name="Concentration in container" path="inh_ref_po_300mg_rapid|Organism|Stomach|Intracellular|BAAT|Concentration in container" unit="µmol/l" persistable="0" formulaId="9330" />
    <Observer id="9347" entityId="B7NISZEBikCgYIXSh0K9hg" name="Concentration in container" path="inh_ref_po_300mg_rapid|Organism|Stomach|Intracellular|SLC16A10|Concentration in container" unit="µmol/l" persistable="0" formulaId="9348" />
    <Observer id="9365" entityId="14dnPymRRE2MTKhdJ02wLQ" name="Concentration in container" path="inh_ref_po_300mg_rapid|Organism|Stomach|Intracellular|GLYAT|Concentration in container" unit="µmol/l" persistable="0" formulaId="9366" />
    <Observer id="9383" entityId="M2-4fIEsEUi-X1YO7zkPDg" name="Concentration in container" path="inh_ref_po_300mg_rapid|Organism|Stomach|Intracellular|SLC16A10.apical.efflux|Concentration in container" unit="µmol/l" persistable="0" formulaId="9384" />
    <Observer id="9391" entityId="iBQQL8riNUGKVKNrMM8ClA" name="Concentration in container" path="inh_ref_po_300mg_rapid|Organism|Stomach|Intracellular|Acetylisoniazid|Concentration in container" unit="µmol/l" persistable="0" formulaId="9392" />
    <Observer id="9399" entityId="RAljCKuSAU2rNnoocXQW8Q" name="Concentration in container" path="inh_ref_po_300mg_rapid|Organism|Stomach|Intracellular|isoniazid|Concentration in container" unit="µmol/l" persistable="0" formulaId="9400" />
    <Observer id="9407" entityId="bZX6YFUiMEGogDU_F8SppA" name="Fraction of dose-isoniazid" path="inh_ref_po_300mg_rapid|Organism|Stomach|Intracellular|isoniazid-NAAA Metabolite|Fraction of dose-isoniazid" persistable="0" formulaId="9408" />
    <Observer id="9433" entityId="klQNBkhoTEu96MFSkziKwQ" name="Interstitial Unbound" path="inh_ref_po_300mg_rapid|Organism|Stomach|Acetylisoniazid|Interstitial Unbound" unit="µmol/l" persistable="0" formulaId="9434" />
    <Observer id="9435" entityId="bDHMBTDQCU-vPCjdtideZw" name="Intracellular Unbound" path="inh_ref_po_300mg_rapid|Organism|Stomach|Acetylisoniazid|Intracellular Unbound" unit="µmol/l" persistable="0" formulaId="9436" />
    <Observer id="9437" entityId="QMy-RdTsEECJvsUkWjRBsA" name="Tissue" path="inh_ref_po_300mg_rapid|Organism|Stomach|Acetylisoniazid|Tissue" unit="µmol/l" persistable="0" formulaId="9438" />
    <Observer id="9439" entityId="dVyxPcbTqESWslsa4z-HzA" name="Interstitial Unbound" path="inh_ref_po_300mg_rapid|Organism|Stomach|isoniazid|Interstitial Unbound" unit="µmol/l" persistable="0" formulaId="9440" />
    <Observer id="9441" entityId="zoXRJ_iE_UKg7t3iRcwUvw" name="Intracellular Unbound" path="inh_ref_po_300mg_rapid|Organism|Stomach|isoniazid|Intracellular Unbound" unit="µmol/l" persistable="0" formulaId="9442" />
    <Observer id="9443" entityId="djCwWiowo0iCE9mJr-QQkg" name="Tissue" path="inh_ref_po_300mg_rapid|Organism|Stomach|isoniazid|Tissue" unit="µmol/l" persistable="0" formulaId="9444" />
    <Observer id="9536" entityId="ud6SdxiHhUqsocwi1yfCTA" name="Concentration in container" path="inh_ref_po_300mg_rapid|Organism|SmallIntestine|Plasma|NAT2|Concentration in container" unit="µmol/l" persistable="0" formulaId="9537" />
    <Observer id="9556" entityId="FwOWr4dgz0-5unmmmT-4Gw" name="Concentration in container" path="inh_ref_po_300mg_rapid|Organism|SmallIntestine|Plasma|Amidase_liver|Concentration in container" unit="µmol/l" persistable="0" formulaId="9557" />
    <Observer id="9576" entityId="VTDxW0aRJE-cpVFGZX7I-Q" name="Concentration in container" path="inh_ref_po_300mg_rapid|Organism|SmallIntestine|Plasma|Conjugase_liver|Concentration in container" unit="µmol/l" persistable="0" formulaId="9577" />
    <Observer id="9596" entityId="BtyHUpL1IUyrD3Rz9fwvow" name="Concentration in container" path="inh_ref_po_300mg_rapid|Organism|SmallIntestine|Plasma|CYP2E1|Concentration in container" unit="µmol/l" persistable="0" formulaId="9597" />
    <Observer id="9616" entityId="0gW1srrzSk-iBiiqgG8iiQ" name="Concentration in container" path="inh_ref_po_300mg_rapid|Organism|SmallIntestine|Plasma|NAAA|Concentration in container" unit="µmol/l" persistable="0" formulaId="9617" />
    <Observer id="9636" entityId="kdS8CtkeuU2o5r9iC9A9kQ" name="Concentration in container" path="inh_ref_po_300mg_rapid|Organism|SmallIntestine|Plasma|BAAT|Concentration in container" unit="µmol/l" persistable="0" formulaId="9637" />
    <Observer id="9656" entityId="_l0zkPMtbUamEvvaY94ATg" name="Concentration in container" path="inh_ref_po_300mg_rapid|Organism|SmallIntestine|Plasma|GLYAT|Concentration in container" unit="µmol/l" persistable="0" formulaId="9657" />
    <Observer id="9663" entityId="lMBoBTkwmU6n065uRFcVUg" name="Concentration in container" path="inh_ref_po_300mg_rapid|Organism|SmallIntestine|Plasma|Acetylisoniazid|Concentration in container" unit="µmol/l" persistable="0" formulaId="9664" />
    <Observer id="9670" entityId="rseeqhkGLkKFfEi0pmpzPg" name="Concentration in container" path="inh_ref_po_300mg_rapid|Organism|SmallIntestine|Plasma|isoniazid|Concentration in container" unit="µmol/l" persistable="0" formulaId="9671" />
    <Observer id="9678" entityId="GOv_ODoj6kOcjQif_Gycbw" name="Fraction of dose-isoniazid" path="inh_ref_po_300mg_rapid|Organism|SmallIntestine|Plasma|isoniazid-NAAA Metabolite|Fraction of dose-isoniazid" persistable="0" formulaId="9679" />
    <Observer id="9726" entityId="J1etlAmvBEK2hFUn5BYuwQ" name="Concentration in container" path="inh_ref_po_300mg_rapid|Organism|SmallIntestine|BloodCells|NAT2|Concentration in container" unit="µmol/l" persistable="0" formulaId="9727" />
    <Observer id="9746" entityId="mRP9di6UfE2Mk_Pfd0wV5g" name="Concentration in container" path="inh_ref_po_300mg_rapid|Organism|SmallIntestine|BloodCells|Amidase_liver|Concentration in container" unit="µmol/l" persistable="0" formulaId="9747" />
    <Observer id="9766" entityId="I6s4c7URM0awU28Hlhs5fA" name="Concentration in container" path="inh_ref_po_300mg_rapid|Organism|SmallIntestine|BloodCells|Conjugase_liver|Concentration in container" unit="µmol/l" persistable="0" formulaId="9767" />
    <Observer id="9786" entityId="x2c0dKwpqkKZlqB_ypKYbQ" name="Concentration in container" path="inh_ref_po_300mg_rapid|Organism|SmallIntestine|BloodCells|CYP2E1|Concentration in container" unit="µmol/l" persistable="0" formulaId="9787" />
    <Observer id="9806" entityId="XULLDvM_mUSpTydUf2pSbA" name="Concentration in container" path="inh_ref_po_300mg_rapid|Organism|SmallIntestine|BloodCells|NAAA|Concentration in container" unit="µmol/l" persistable="0" formulaId="9807" />
    <Observer id="9826" entityId="X7edh01YHkKdAe-jWs0eVw" name="Concentration in container" path="inh_ref_po_300mg_rapid|Organism|SmallIntestine|BloodCells|BAAT|Concentration in container" unit="µmol/l" persistable="0" formulaId="9827" />
    <Observer id="9846" entityId="wwAGpCsZ7keJsGZ0UERA6w" name="Concentration in container" path="inh_ref_po_300mg_rapid|Organism|SmallIntestine|BloodCells|GLYAT|Concentration in container" unit="µmol/l" persistable="0" formulaId="9847" />
    <Observer id="9853" entityId="m8_suAy9MUmmXU5P4grgiw" name="Concentration in container" path="inh_ref_po_300mg_rapid|Organism|SmallIntestine|BloodCells|Acetylisoniazid|Concentration in container" unit="µmol/l" persistable="0" formulaId="9854" />
    <Observer id="9860" entityId="lX547l3zEEaxwzq_drkxjA" name="Concentration in container" path="inh_ref_po_300mg_rapid|Organism|SmallIntestine|BloodCells|isoniazid|Concentration in container" unit="µmol/l" persistable="0" formulaId="9861" />
    <Observer id="9868" entityId="-QeTxUBQLEqjXZlBR1xX7Q" name="Fraction of dose-isoniazid" path="inh_ref_po_300mg_rapid|Organism|SmallIntestine|BloodCells|isoniazid-NAAA Metabolite|Fraction of dose-isoniazid" persistable="0" formulaId="9869" />
    <Observer id="9916" entityId="BxAAJmzWCkq5qYb3SeA0hg" name="Concentration in container" path="inh_ref_po_300mg_rapid|Organism|SmallIntestine|Interstitial|SLC22A6|Concentration in container" unit="µmol/l" persistable="0" formulaId="9917" />
    <Observer id="9934" entityId="YiEyk5q_kkejtL_WHq3Cew" name="Concentration in container" path="inh_ref_po_300mg_rapid|Organism|SmallIntestine|Interstitial|SLC16A10.influx|Concentration in container" unit="µmol/l" persistable="0" formulaId="9935" />
    <Observer id="9942" entityId="e37S017k5UGCy1tWwOPDtw" name="Concentration in container" path="inh_ref_po_300mg_rapid|Organism|SmallIntestine|Interstitial|Acetylisoniazid|Concentration in container" unit="µmol/l" persistable="0" formulaId="9943" />
    <Observer id="9950" entityId="avFyFV7w1EiMXGovri2_Zg" name="Concentration in container" path="inh_ref_po_300mg_rapid|Organism|SmallIntestine|Interstitial|isoniazid|Concentration in container" unit="µmol/l" persistable="0" formulaId="9951" />
    <Observer id="9973" entityId="32R0l6yUbE6HKQt63d8P2w" name="Concentration in container" path="inh_ref_po_300mg_rapid|Organism|SmallIntestine|Intracellular|NAT2|Concentration in container" unit="µmol/l" persistable="0" formulaId="9974" />
    <Observer id="9991" entityId="hH72Obv3k02QEf2DOHfjOQ" name="Concentration in container" path="inh_ref_po_300mg_rapid|Organism|SmallIntestine|Intracellular|Amidase_liver|Concentration in container" unit="µmol/l" persistable="0" formulaId="9992" />
    <Observer id="10009" entityId="hER0t7BWBU62VJ5dUaIoJw" name="Concentration in container" path="inh_ref_po_300mg_rapid|Organism|SmallIntestine|Intracellular|Conjugase_liver|Concentration in container" unit="µmol/l" persistable="0" formulaId="10010" />
    <Observer id="10027" entityId="OrMUs3wH3ki2zcni8_UthQ" name="Concentration in container" path="inh_ref_po_300mg_rapid|Organism|SmallIntestine|Intracellular|CYP2E1|Concentration in container" unit="µmol/l" persistable="0" formulaId="10028" />
    <Observer id="10045" entityId="o_jahNz82k26mSgNixBbjg" name="Concentration in container" path="inh_ref_po_300mg_rapid|Organism|SmallIntestine|Intracellular|INHA_liver_transporter|Concentration in container" unit="µmol/l" persistable="0" formulaId="10046" />
    <Observer id="10063" entityId="boR-x0mZd0WCC-kqj0KoNA" name="Concentration in container" path="inh_ref_po_300mg_rapid|Organism|SmallIntestine|Intracellular|NAAA|Concentration in container" unit="µmol/l" persistable="0" formulaId="10064" />
    <Observer id="10081" entityId="A7koZaYfsEKFdpukgUqfOQ" name="Concentration in container" path="inh_ref_po_300mg_rapid|Organism|SmallIntestine|Intracellular|BAAT|Concentration in container" unit="µmol/l" persistable="0" formulaId="10082" />
    <Observer id="10099" entityId="_iIslIaGNEq7pu9VuwgWTQ" name="Concentration in container" path="inh_ref_po_300mg_rapid|Organism|SmallIntestine|Intracellular|SLC16A10|Concentration in container" unit="µmol/l" persistable="0" formulaId="10100" />
    <Observer id="10117" entityId="WPm4odYMBUaCP4YonqBz1w" name="Concentration in container" path="inh_ref_po_300mg_rapid|Organism|SmallIntestine|Intracellular|GLYAT|Concentration in container" unit="µmol/l" persistable="0" formulaId="10118" />
    <Observer id="10135" entityId="ZhbLtvc4IUGSWm_tyZv9aA" name="Concentration in container" path="inh_ref_po_300mg_rapid|Organism|SmallIntestine|Intracellular|SLC16A10.apical.efflux|Concentration in container" unit="µmol/l" persistable="0" formulaId="10136" />
    <Observer id="10143" entityId="x4IWXbm76kGKjEHdGn70KQ" name="Concentration in container" path="inh_ref_po_300mg_rapid|Organism|SmallIntestine|Intracellular|Acetylisoniazid|Concentration in container" unit="µmol/l" persistable="0" formulaId="10144" />
    <Observer id="10151" entityId="MtukCXQJu0KdVLOlqd7Rbw" name="Concentration in container" path="inh_ref_po_300mg_rapid|Organism|SmallIntestine|Intracellular|isoniazid|Concentration in container" unit="µmol/l" persistable="0" formulaId="10152" />
    <Observer id="10159" entityId="5AXzTll49EWmx7exLPxSog" name="Fraction of dose-isoniazid" path="inh_ref_po_300mg_rapid|Organism|SmallIntestine|Intracellular|isoniazid-NAAA Metabolite|Fraction of dose-isoniazid" persistable="0" formulaId="10160" />
    <Observer id="10247" entityId="Oyf-P1KIQE2hbBmQKOmwqA" name="Concentration in container" path="inh_ref_po_300mg_rapid|Organism|SmallIntestine|Mucosa|Duodenum|Plasma|NAT2|Concentration in container" unit="µmol/l" persistable="0" formulaId="10248" />
    <Observer id="10267" entityId="KJn-Ez9z1Ei2MChhiYcZ5g" name="Concentration in container" path="inh_ref_po_300mg_rapid|Organism|SmallIntestine|Mucosa|Duodenum|Plasma|Amidase_liver|Concentration in container" unit="µmol/l" persistable="0" formulaId="10268" />
    <Observer id="10287" entityId="nwnZQ3O4a0-4MAugTiJHKw" name="Concentration in container" path="inh_ref_po_300mg_rapid|Organism|SmallIntestine|Mucosa|Duodenum|Plasma|Conjugase_liver|Concentration in container" unit="µmol/l" persistable="0" formulaId="10288" />
    <Observer id="10307" entityId="XRSdck_g1UOO_uw26ugFOw" name="Concentration in container" path="inh_ref_po_300mg_rapid|Organism|SmallIntestine|Mucosa|Duodenum|Plasma|CYP2E1|Concentration in container" unit="µmol/l" persistable="0" formulaId="10308" />
    <Observer id="10327" entityId="QW2VXbakPkScL-l7UOyhBA" name="Concentration in container" path="inh_ref_po_300mg_rapid|Organism|SmallIntestine|Mucosa|Duodenum|Plasma|NAAA|Concentration in container" unit="µmol/l" persistable="0" formulaId="10328" />
    <Observer id="10347" entityId="kIGdjvWAg0-uPs_z7G40Wg" name="Concentration in container" path="inh_ref_po_300mg_rapid|Organism|SmallIntestine|Mucosa|Duodenum|Plasma|BAAT|Concentration in container" unit="µmol/l" persistable="0" formulaId="10348" />
    <Observer id="10367" entityId="NQgsdS5AzUKjwkpld7i2Qw" name="Concentration in container" path="inh_ref_po_300mg_rapid|Organism|SmallIntestine|Mucosa|Duodenum|Plasma|GLYAT|Concentration in container" unit="µmol/l" persistable="0" formulaId="10368" />
    <Observer id="10374" entityId="KGLwLcA5FUOjVDgXQDtLaQ" name="Concentration in container" path="inh_ref_po_300mg_rapid|Organism|SmallIntestine|Mucosa|Duodenum|Plasma|Acetylisoniazid|Concentration in container" unit="µmol/l" persistable="0" formulaId="10375" />
    <Observer id="10381" entityId="xZCPdlYQj0mCO-geCZU_xw" name="Concentration in container" path="inh_ref_po_300mg_rapid|Organism|SmallIntestine|Mucosa|Duodenum|Plasma|isoniazid|Concentration in container" unit="µmol/l" persistable="0" formulaId="10382" />
    <Observer id="10389" entityId="USODzDxKpk6-MdfUwyWGGA" name="Fraction of dose-isoniazid" path="inh_ref_po_300mg_rapid|Organism|SmallIntestine|Mucosa|Duodenum|Plasma|isoniazid-NAAA Metabolite|Fraction of dose-isoniazid" persistable="0" formulaId="10390" />
    <Observer id="10437" entityId="N7mdcVad5Eq2mfmhz0l6gw" name="Concentration in container" path="inh_ref_po_300mg_rapid|Organism|SmallIntestine|Mucosa|Duodenum|BloodCells|NAT2|Concentration in container" unit="µmol/l" persistable="0" formulaId="10438" />
    <Observer id="10457" entityId="eu9P3MUw70yVsGEG9O0I0A" name="Concentration in container" path="inh_ref_po_300mg_rapid|Organism|SmallIntestine|Mucosa|Duodenum|BloodCells|Amidase_liver|Concentration in container" unit="µmol/l" persistable="0" formulaId="10458" />
    <Observer id="10477" entityId="iD5QaBStV0-qKhMyVf_GAQ" name="Concentration in container" path="inh_ref_po_300mg_rapid|Organism|SmallIntestine|Mucosa|Duodenum|BloodCells|Conjugase_liver|Concentration in container" unit="µmol/l" persistable="0" formulaId="10478" />
    <Observer id="10497" entityId="jv0Njjdan0y1VT7eI6nGew" name="Concentration in container" path="inh_ref_po_300mg_rapid|Organism|SmallIntestine|Mucosa|Duodenum|BloodCells|CYP2E1|Concentration in container" unit="µmol/l" persistable="0" formulaId="10498" />
    <Observer id="10517" entityId="9A79oCWW5keJx_FKkMKn3Q" name="Concentration in container" path="inh_ref_po_300mg_rapid|Organism|SmallIntestine|Mucosa|Duodenum|BloodCells|NAAA|Concentration in container" unit="µmol/l" persistable="0" formulaId="10518" />
    <Observer id="10537" entityId="-tch_uzwlkeUzjEyuSmazg" name="Concentration in container" path="inh_ref_po_300mg_rapid|Organism|SmallIntestine|Mucosa|Duodenum|BloodCells|BAAT|Concentration in container" unit="µmol/l" persistable="0" formulaId="10538" />
    <Observer id="10557" entityId="ZxW-8ALuUkG2tIRi5DJxCg" name="Concentration in container" path="inh_ref_po_300mg_rapid|Organism|SmallIntestine|Mucosa|Duodenum|BloodCells|GLYAT|Concentration in container" unit="µmol/l" persistable="0" formulaId="10558" />
    <Observer id="10564" entityId="ZCiq2QFiM0uNgpMjatAz9g" name="Concentration in container" path="inh_ref_po_300mg_rapid|Organism|SmallIntestine|Mucosa|Duodenum|BloodCells|Acetylisoniazid|Concentration in container" unit="µmol/l" persistable="0" formulaId="10565" />
    <Observer id="10571" entityId="BbiBrlhnxUCtUFICwwMlvg" name="Concentration in container" path="inh_ref_po_300mg_rapid|Organism|SmallIntestine|Mucosa|Duodenum|BloodCells|isoniazid|Concentration in container" unit="µmol/l" persistable="0" formulaId="10572" />
    <Observer id="10579" entityId="oQopKcZVhUWeuJfJp9C2KA" name="Fraction of dose-isoniazid" path="inh_ref_po_300mg_rapid|Organism|SmallIntestine|Mucosa|Duodenum|BloodCells|isoniazid-NAAA Metabolite|Fraction of dose-isoniazid" persistable="0" formulaId="10580" />
    <Observer id="10617" entityId="eNZbBx9MJ0mqeRhiCYYogQ" name="Concentration in container" path="inh_ref_po_300mg_rapid|Organism|SmallIntestine|Mucosa|Duodenum|Interstitial|Acetylisoniazid|Concentration in container" unit="µmol/l" persistable="0" formulaId="10618" />
    <Observer id="10625" entityId="ldWng4IHkEKMsrhEpKqsew" name="Concentration in container" path="inh_ref_po_300mg_rapid|Organism|SmallIntestine|Mucosa|Duodenum|Interstitial|isoniazid|Concentration in container" unit="µmol/l" persistable="0" formulaId="10626" />
    <Observer id="10648" entityId="EfhNY9mUUUexAfahGuUMCQ" name="Concentration in container" path="inh_ref_po_300mg_rapid|Organism|SmallIntestine|Mucosa|Duodenum|Intracellular|NAT2|Concentration in container" unit="µmol/l" persistable="0" formulaId="10649" />
    <Observer id="10666" entityId="DmZ3Ii1RCU6BCXMded1UVg" name="Concentration in container" path="inh_ref_po_300mg_rapid|Organism|SmallIntestine|Mucosa|Duodenum|Intracellular|Amidase_liver|Concentration in container" unit="µmol/l" persistable="0" formulaId="10667" />
    <Observer id="10684" entityId="KfnOLhRUskq58oNjcjbCCQ" name="Concentration in container" path="inh_ref_po_300mg_rapid|Organism|SmallIntestine|Mucosa|Duodenum|Intracellular|Conjugase_liver|Concentration in container" unit="µmol/l" persistable="0" formulaId="10685" />
    <Observer id="10702" entityId="Iw-geLfTOU6Y5YMzsAgkfA" name="Concentration in container" path="inh_ref_po_300mg_rapid|Organism|SmallIntestine|Mucosa|Duodenum|Intracellular|CYP2E1|Concentration in container" unit="µmol/l" persistable="0" formulaId="10703" />
    <Observer id="10721" entityId="25SAvHXcKkmDodytUu5RJw" name="Concentration in container" path="inh_ref_po_300mg_rapid|Organism|SmallIntestine|Mucosa|Duodenum|Intracellular|INHA_liver_transporter|Concentration in container" unit="µmol/l" persistable="0" formulaId="10722" />
    <Observer id="10739" entityId="c1-ZNgs640iO2YyzmaDNXA" name="Concentration in container" path="inh_ref_po_300mg_rapid|Organism|SmallIntestine|Mucosa|Duodenum|Intracellular|NAAA|Concentration in container" unit="µmol/l" persistable="0" formulaId="10740" />
    <Observer id="10757" entityId="GjORikNURUGXVYN7BpC28w" name="Concentration in container" path="inh_ref_po_300mg_rapid|Organism|SmallIntestine|Mucosa|Duodenum|Intracellular|BAAT|Concentration in container" unit="µmol/l" persistable="0" formulaId="10758" />
    <Observer id="10776" entityId="qICKBWOVkUGYVCqGCxyPJg" name="Concentration in container" path="inh_ref_po_300mg_rapid|Organism|SmallIntestine|Mucosa|Duodenum|Intracellular|SLC16A10|Concentration in container" unit="µmol/l" persistable="0" formulaId="10777" />
    <Observer id="10794" entityId="WUzeT1rIPUyGIx6CUwq97w" name="Concentration in container" path="inh_ref_po_300mg_rapid|Organism|SmallIntestine|Mucosa|Duodenum|Intracellular|GLYAT|Concentration in container" unit="µmol/l" persistable="0" formulaId="10795" />
    <Observer id="10813" entityId="RMYEiDKiT0aJ9H5b-dLRUg" name="Concentration in container" path="inh_ref_po_300mg_rapid|Organism|SmallIntestine|Mucosa|Duodenum|Intracellular|SLC22A6|Concentration in container" unit="µmol/l" persistable="0" formulaId="10814" />
    <Observer id="10832" entityId="-kHaMUkwLUWwFIekQqWWKw" name="Concentration in container" path="inh_ref_po_300mg_rapid|Organism|SmallIntestine|Mucosa|Duodenum|Intracellular|SLC16A10.apical.efflux|Concentration in container" unit="µmol/l" persistable="0" formulaId="10833" />
    <Observer id="10851" entityId="8sSHkAvvYkeHszBNASO21A" name="Concentration in container" path="inh_ref_po_300mg_rapid|Organism|SmallIntestine|Mucosa|Duodenum|Intracellular|SLC16A10.influx|Concentration in container" unit="µmol/l" persistable="0" formulaId="10852" />
    <Observer id="10859" entityId="ZB39yam0VkerZMke_MfAEw" name="Concentration in container" path="inh_ref_po_300mg_rapid|Organism|SmallIntestine|Mucosa|Duodenum|Intracellular|Acetylisoniazid|Concentration in container" unit="µmol/l" persistable="0" formulaId="10860" />
    <Observer id="10867" entityId="G3YsWoHKxk67yF1th0_nnA" name="Concentration in container" path="inh_ref_po_300mg_rapid|Organism|SmallIntestine|Mucosa|Duodenum|Intracellular|isoniazid|Concentration in container" unit="µmol/l" persistable="0" formulaId="10868" />
    <Observer id="10875" entityId="7Sm0MyGub0K0IJtyxU22BA" name="Fraction of dose-isoniazid" path="inh_ref_po_300mg_rapid|Organism|SmallIntestine|Mucosa|Duodenum|Intracellular|isoniazid-NAAA Metabolite|Fraction of dose-isoniazid" persistable="0" formulaId="10876" />
    <Observer id="10963" entityId="XIzacGG5nEmUMhGMI7uu1g" name="Concentration in container" path="inh_ref_po_300mg_rapid|Organism|SmallIntestine|Mucosa|UpperJejunum|Plasma|NAT2|Concentration in container" unit="µmol/l" persistable="0" formulaId="10964" />
    <Observer id="10983" entityId="wDDX1NijGEusK11Liy6eow" name="Concentration in container" path="inh_ref_po_300mg_rapid|Organism|SmallIntestine|Mucosa|UpperJejunum|Plasma|Amidase_liver|Concentration in container" unit="µmol/l" persistable="0" formulaId="10984" />
    <Observer id="11003" entityId="lBS4GMuAp0qUeYNOdS7vYA" name="Concentration in container" path="inh_ref_po_300mg_rapid|Organism|SmallIntestine|Mucosa|UpperJejunum|Plasma|Conjugase_liver|Concentration in container" unit="µmol/l" persistable="0" formulaId="11004" />
    <Observer id="11023" entityId="YNfZ-sDueEOsEHqphv6_Jw" name="Concentration in container" path="inh_ref_po_300mg_rapid|Organism|SmallIntestine|Mucosa|UpperJejunum|Plasma|CYP2E1|Concentration in container" unit="µmol/l" persistable="0" formulaId="11024" />
    <Observer id="11043" entityId="h35Sfq5n9k-DoUKL9FlzfQ" name="Concentration in container" path="inh_ref_po_300mg_rapid|Organism|SmallIntestine|Mucosa|UpperJejunum|Plasma|NAAA|Concentration in container" unit="µmol/l" persistable="0" formulaId="11044" />
    <Observer id="11063" entityId="PZOmDfpjSUW8YL7WADFg4w" name="Concentration in container" path="inh_ref_po_300mg_rapid|Organism|SmallIntestine|Mucosa|UpperJejunum|Plasma|BAAT|Concentration in container" unit="µmol/l" persistable="0" formulaId="11064" />
    <Observer id="11083" entityId="Ox59qZ-_CE-HvHkO952vMQ" name="Concentration in container" path="inh_ref_po_300mg_rapid|Organism|SmallIntestine|Mucosa|UpperJejunum|Plasma|GLYAT|Concentration in container" unit="µmol/l" persistable="0" formulaId="11084" />
    <Observer id="11090" entityId="IGRJLeMd2kWCH849xJsIOw" name="Concentration in container" path="inh_ref_po_300mg_rapid|Organism|SmallIntestine|Mucosa|UpperJejunum|Plasma|Acetylisoniazid|Concentration in container" unit="µmol/l" persistable="0" formulaId="11091" />
    <Observer id="11097" entityId="JT1G8d3FqkyljoLJnPZpQQ" name="Concentration in container" path="inh_ref_po_300mg_rapid|Organism|SmallIntestine|Mucosa|UpperJejunum|Plasma|isoniazid|Concentration in container" unit="µmol/l" persistable="0" formulaId="11098" />
    <Observer id="11105" entityId="Sf02nCalpUKtZx_p0_hWMw" name="Fraction of dose-isoniazid" path="inh_ref_po_300mg_rapid|Organism|SmallIntestine|Mucosa|UpperJejunum|Plasma|isoniazid-NAAA Metabolite|Fraction of dose-isoniazid" persistable="0" formulaId="11106" />
    <Observer id="11153" entityId="1Mccnv6ZYkC4cHW_WsxRew" name="Concentration in container" path="inh_ref_po_300mg_rapid|Organism|SmallIntestine|Mucosa|UpperJejunum|BloodCells|NAT2|Concentration in container" unit="µmol/l" persistable="0" formulaId="11154" />
    <Observer id="11173" entityId="rWlZGwfnykeDsKE0itgfSg" name="Concentration in container" path="inh_ref_po_300mg_rapid|Organism|SmallIntestine|Mucosa|UpperJejunum|BloodCells|Amidase_liver|Concentration in container" unit="µmol/l" persistable="0" formulaId="11174" />
    <Observer id="11193" entityId="DUTsKQOr60etiSjRaKNHZA" name="Concentration in container" path="inh_ref_po_300mg_rapid|Organism|SmallIntestine|Mucosa|UpperJejunum|BloodCells|Conjugase_liver|Concentration in container" unit="µmol/l" persistable="0" formulaId="11194" />
    <Observer id="11213" entityId="29Xe1ncLVkaVXsErCfNGCg" name="Concentration in container" path="inh_ref_po_300mg_rapid|Organism|SmallIntestine|Mucosa|UpperJejunum|BloodCells|CYP2E1|Concentration in container" unit="µmol/l" persistable="0" formulaId="11214" />
    <Observer id="11233" entityId="lLMHmjxPs0C76QXajf7vVA" name="Concentration in container" path="inh_ref_po_300mg_rapid|Organism|SmallIntestine|Mucosa|UpperJejunum|BloodCells|NAAA|Concentration in container" unit="µmol/l" persistable="0" formulaId="11234" />
    <Observer id="11253" entityId="BFTWfCrg106aNmqTWWqhgA" name="Concentration in container" path="inh_ref_po_300mg_rapid|Organism|SmallIntestine|Mucosa|UpperJejunum|BloodCells|BAAT|Concentration in container" unit="µmol/l" persistable="0" formulaId="11254" />
    <Observer id="11273" entityId="O2QHYwApl0KqGZgwM43vog" name="Concentration in container" path="inh_ref_po_300mg_rapid|Organism|SmallIntestine|Mucosa|UpperJejunum|BloodCells|GLYAT|Concentration in container" unit="µmol/l" persistable="0" formulaId="11274" />
    <Observer id="11280" entityId="Em-Lgi92WkSQucyJaE6eWA" name="Concentration in container" path="inh_ref_po_300mg_rapid|Organism|SmallIntestine|Mucosa|UpperJejunum|BloodCells|Acetylisoniazid|Concentration in container" unit="µmol/l" persistable="0" formulaId="11281" />
    <Observer id="11287" entityId="GwlIoiICeE2yKA32r3pfGA" name="Concentration in container" path="inh_ref_po_300mg_rapid|Organism|SmallIntestine|Mucosa|UpperJejunum|BloodCells|isoniazid|Concentration in container" unit="µmol/l" persistable="0" formulaId="11288" />
    <Observer id="11295" entityId="QQkYXGHGPkWDKxYEAclgvA" name="Fraction of dose-isoniazid" path="inh_ref_po_300mg_rapid|Organism|SmallIntestine|Mucosa|UpperJejunum|BloodCells|isoniazid-NAAA Metabolite|Fraction of dose-isoniazid" persistable="0" formulaId="11296" />
    <Observer id="11333" entityId="FWv8hSbedkSI6oNzcBQBTQ" name="Concentration in container" path="inh_ref_po_300mg_rapid|Organism|SmallIntestine|Mucosa|UpperJejunum|Interstitial|Acetylisoniazid|Concentration in container" unit="µmol/l" persistable="0" formulaId="11334" />
    <Observer id="11341" entityId="sbAHHpAmm0mye30JkTH8ww" name="Concentration in container" path="inh_ref_po_300mg_rapid|Organism|SmallIntestine|Mucosa|UpperJejunum|Interstitial|isoniazid|Concentration in container" unit="µmol/l" persistable="0" formulaId="11342" />
    <Observer id="11364" entityId="MHDZCVAUKUOMSrzmh1iHkw" name="Concentration in container" path="inh_ref_po_300mg_rapid|Organism|SmallIntestine|Mucosa|UpperJejunum|Intracellular|NAT2|Concentration in container" unit="µmol/l" persistable="0" formulaId="11365" />
    <Observer id="11382" entityId="vweeTOyVPU2q98pqT0wh0Q" name="Concentration in container" path="inh_ref_po_300mg_rapid|Organism|SmallIntestine|Mucosa|UpperJejunum|Intracellular|Amidase_liver|Concentration in container" unit="µmol/l" persistable="0" formulaId="11383" />
    <Observer id="11400" entityId="lTfiyLBrRkyVoGGztmUqPg" name="Concentration in container" path="inh_ref_po_300mg_rapid|Organism|SmallIntestine|Mucosa|UpperJejunum|Intracellular|Conjugase_liver|Concentration in container" unit="µmol/l" persistable="0" formulaId="11401" />
    <Observer id="11418" entityId="HUY-hWgJA0abC2VXn7t20A" name="Concentration in container" path="inh_ref_po_300mg_rapid|Organism|SmallIntestine|Mucosa|UpperJejunum|Intracellular|CYP2E1|Concentration in container" unit="µmol/l" persistable="0" formulaId="11419" />
    <Observer id="11436" entityId="2cUxo7taKECl7smfS-fd1Q" name="Concentration in container" path="inh_ref_po_300mg_rapid|Organism|SmallIntestine|Mucosa|UpperJejunum|Intracellular|INHA_liver_transporter|Concentration in container" unit="µmol/l" persistable="0" formulaId="11437" />
    <Observer id="11454" entityId="JdKec8lHXE2fJJCH1QWQmw" name="Concentration in container" path="inh_ref_po_300mg_rapid|Organism|SmallIntestine|Mucosa|UpperJejunum|Intracellular|NAAA|Concentration in container" unit="µmol/l" persistable="0" formulaId="11455" />
    <Observer id="11472" entityId="LqOXmaF_7EKeOib6HW82Kw" name="Concentration in container" path="inh_ref_po_300mg_rapid|Organism|SmallIntestine|Mucosa|UpperJejunum|Intracellular|BAAT|Concentration in container" unit="µmol/l" persistable="0" formulaId="11473" />
    <Observer id="11490" entityId="HLBuHrkhWU6Iq8dQaDPBFg" name="Concentration in container" path="inh_ref_po_300mg_rapid|Organism|SmallIntestine|Mucosa|UpperJejunum|Intracellular|SLC16A10|Concentration in container" unit="µmol/l" persistable="0" formulaId="11491" />
    <Observer id="11508" entityId="UfaQtTigsUG8g51P_AO9yw" name="Concentration in container" path="inh_ref_po_300mg_rapid|Organism|SmallIntestine|Mucosa|UpperJejunum|Intracellular|GLYAT|Concentration in container" unit="µmol/l" persistable="0" formulaId="11509" />
    <Observer id="11526" entityId="jYvukFMolUCuLMV3dGOyIQ" name="Concentration in container" path="inh_ref_po_300mg_rapid|Organism|SmallIntestine|Mucosa|UpperJejunum|Intracellular|SLC22A6|Concentration in container" unit="µmol/l" persistable="0" formulaId="11527" />
    <Observer id="11544" entityId="5I0TwW81G0m1dj5VdjEKUw" name="Concentration in container" path="inh_ref_po_300mg_rapid|Organism|SmallIntestine|Mucosa|UpperJejunum|Intracellular|SLC16A10.apical.efflux|Concentration in container" unit="µmol/l" persistable="0" formulaId="11545" />
    <Observer id="11562" entityId="mYqjXYqaM0GVr6HZe03WEA" name="Concentration in container" path="inh_ref_po_300mg_rapid|Organism|SmallIntestine|Mucosa|UpperJejunum|Intracellular|SLC16A10.influx|Concentration in container" unit="µmol/l" persistable="0" formulaId="11563" />
    <Observer id="11570" entityId="nrTqzEAu9U-l7omIhXxenQ" name="Concentration in container" path="inh_ref_po_300mg_rapid|Organism|SmallIntestine|Mucosa|UpperJejunum|Intracellular|Acetylisoniazid|Concentration in container" unit="µmol/l" persistable="0" formulaId="11571" />
    <Observer id="11578" entityId="jB5BGDhk8UevPg0guLVCqA" name="Concentration in container" path="inh_ref_po_300mg_rapid|Organism|SmallIntestine|Mucosa|UpperJejunum|Intracellular|isoniazid|Concentration in container" unit="µmol/l" persistable="0" formulaId="11579" />
    <Observer id="11586" entityId="fR2wqmClJkqdrGf4ZAO-Hw" name="Fraction of dose-isoniazid" path="inh_ref_po_300mg_rapid|Organism|SmallIntestine|Mucosa|UpperJejunum|Intracellular|isoniazid-NAAA Metabolite|Fraction of dose-isoniazid" persistable="0" formulaId="11587" />
    <Observer id="11674" entityId="KMnVpcCojE6IjRtErbgUWw" name="Concentration in container" path="inh_ref_po_300mg_rapid|Organism|SmallIntestine|Mucosa|LowerJejunum|Plasma|NAT2|Concentration in container" unit="µmol/l" persistable="0" formulaId="11675" />
    <Observer id="11694" entityId="RmPs83E_6Ua93qgmJ-sGdg" name="Concentration in container" path="inh_ref_po_300mg_rapid|Organism|SmallIntestine|Mucosa|LowerJejunum|Plasma|Amidase_liver|Concentration in container" unit="µmol/l" persistable="0" formulaId="11695" />
    <Observer id="11714" entityId="Xlgtp7i550mru9oewGQzag" name="Concentration in container" path="inh_ref_po_300mg_rapid|Organism|SmallIntestine|Mucosa|LowerJejunum|Plasma|Conjugase_liver|Concentration in container" unit="µmol/l" persistable="0" formulaId="11715" />
    <Observer id="11734" entityId="qx2YGTi5j0SST7vtm7uiUA" name="Concentration in container" path="inh_ref_po_300mg_rapid|Organism|SmallIntestine|Mucosa|LowerJejunum|Plasma|CYP2E1|Concentration in container" unit="µmol/l" persistable="0" formulaId="11735" />
    <Observer id="11754" entityId="6x5S_ilrhEOieOVnfctDiw" name="Concentration in container" path="inh_ref_po_300mg_rapid|Organism|SmallIntestine|Mucosa|LowerJejunum|Plasma|NAAA|Concentration in container" unit="µmol/l" persistable="0" formulaId="11755" />
    <Observer id="11774" entityId="WmcDg-bydEOXSk5BfWIF6Q" name="Concentration in container" path="inh_ref_po_300mg_rapid|Organism|SmallIntestine|Mucosa|LowerJejunum|Plasma|BAAT|Concentration in container" unit="µmol/l" persistable="0" formulaId="11775" />
    <Observer id="11794" entityId="8pcPcVxLR0OHW5zCVeoYiA" name="Concentration in container" path="inh_ref_po_300mg_rapid|Organism|SmallIntestine|Mucosa|LowerJejunum|Plasma|GLYAT|Concentration in container" unit="µmol/l" persistable="0" formulaId="11795" />
    <Observer id="11801" entityId="AVsDVqtlV0y1BWq8YsFyHQ" name="Concentration in container" path="inh_ref_po_300mg_rapid|Organism|SmallIntestine|Mucosa|LowerJejunum|Plasma|Acetylisoniazid|Concentration in container" unit="µmol/l" persistable="0" formulaId="11802" />
    <Observer id="11808" entityId="g0U5Fj-fRkGT6JKDAI4sHg" name="Concentration in container" path="inh_ref_po_300mg_rapid|Organism|SmallIntestine|Mucosa|LowerJejunum|Plasma|isoniazid|Concentration in container" unit="µmol/l" persistable="0" formulaId="11809" />
    <Observer id="11816" entityId="dZVNgeFkK0CZygSRm2QEMA" name="Fraction of dose-isoniazid" path="inh_ref_po_300mg_rapid|Organism|SmallIntestine|Mucosa|LowerJejunum|Plasma|isoniazid-NAAA Metabolite|Fraction of dose-isoniazid" persistable="0" formulaId="11817" />
    <Observer id="11864" entityId="llVX15qGP0uRV0ZXn6C9fQ" name="Concentration in container" path="inh_ref_po_300mg_rapid|Organism|SmallIntestine|Mucosa|LowerJejunum|BloodCells|NAT2|Concentration in container" unit="µmol/l" persistable="0" formulaId="11865" />
    <Observer id="11884" entityId="74g8-AiLykCNRhQhlgufIA" name="Concentration in container" path="inh_ref_po_300mg_rapid|Organism|SmallIntestine|Mucosa|LowerJejunum|BloodCells|Amidase_liver|Concentration in container" unit="µmol/l" persistable="0" formulaId="11885" />
    <Observer id="11904" entityId="F53lJ6E4lkuBcBqpw55spw" name="Concentration in container" path="inh_ref_po_300mg_rapid|Organism|SmallIntestine|Mucosa|LowerJejunum|BloodCells|Conjugase_liver|Concentration in container" unit="µmol/l" persistable="0" formulaId="11905" />
    <Observer id="11924" entityId="2l2x3D8eNkKyBdb0SU9UIg" name="Concentration in container" path="inh_ref_po_300mg_rapid|Organism|SmallIntestine|Mucosa|LowerJejunum|BloodCells|CYP2E1|Concentration in container" unit="µmol/l" persistable="0" formulaId="11925" />
    <Observer id="11944" entityId="LcL7Np2B3kCdg_sE8AfOgQ" name="Concentration in container" path="inh_ref_po_300mg_rapid|Organism|SmallIntestine|Mucosa|LowerJejunum|BloodCells|NAAA|Concentration in container" unit="µmol/l" persistable="0" formulaId="11945" />
    <Observer id="11964" entityId="V1Rd_kxvm0GeeTEjH0KKJQ" name="Concentration in container" path="inh_ref_po_300mg_rapid|Organism|SmallIntestine|Mucosa|LowerJejunum|BloodCells|BAAT|Concentration in container" unit="µmol/l" persistable="0" formulaId="11965" />
    <Observer id="11984" entityId="WIMbD5gvtUy_E8rXfpj1Dw" name="Concentration in container" path="inh_ref_po_300mg_rapid|Organism|SmallIntestine|Mucosa|LowerJejunum|BloodCells|GLYAT|Concentration in container" unit="µmol/l" persistable="0" formulaId="11985" />
    <Observer id="11991" entityId="rtNOi5vmOUCAWQmx_xcLvQ" name="Concentration in container" path="inh_ref_po_300mg_rapid|Organism|SmallIntestine|Mucosa|LowerJejunum|BloodCells|Acetylisoniazid|Concentration in container" unit="µmol/l" persistable="0" formulaId="11992" />
    <Observer id="11998" entityId="L6obej24R06_vVtEB1BvtQ" name="Concentration in container" path="inh_ref_po_300mg_rapid|Organism|SmallIntestine|Mucosa|LowerJejunum|BloodCells|isoniazid|Concentration in container" unit="µmol/l" persistable="0" formulaId="11999" />
    <Observer id="12006" entityId="aGRe3EC2UE2WRGuKQ2654g" name="Fraction of dose-isoniazid" path="inh_ref_po_300mg_rapid|Organism|SmallIntestine|Mucosa|LowerJejunum|BloodCells|isoniazid-NAAA Metabolite|Fraction of dose-isoniazid" persistable="0" formulaId="12007" />
    <Observer id="12044" entityId="d4UPREmCUkWHJpsVxHrcIQ" name="Concentration in container" path="inh_ref_po_300mg_rapid|Organism|SmallIntestine|Mucosa|LowerJejunum|Interstitial|Acetylisoniazid|Concentration in container" unit="µmol/l" persistable="0" formulaId="12045" />
    <Observer id="12052" entityId="Siy_A4LyJ02rwUa26HHtvg" name="Concentration in container" path="inh_ref_po_300mg_rapid|Organism|SmallIntestine|Mucosa|LowerJejunum|Interstitial|isoniazid|Concentration in container" unit="µmol/l" persistable="0" formulaId="12053" />
    <Observer id="12075" entityId="9TFKPqAVtUmmRmNZJ-yG8Q" name="Concentration in container" path="inh_ref_po_300mg_rapid|Organism|SmallIntestine|Mucosa|LowerJejunum|Intracellular|NAT2|Concentration in container" unit="µmol/l" persistable="0" formulaId="12076" />
    <Observer id="12093" entityId="cyPdilggb0GVm8ZUvuftNQ" name="Concentration in container" path="inh_ref_po_300mg_rapid|Organism|SmallIntestine|Mucosa|LowerJejunum|Intracellular|Amidase_liver|Concentration in container" unit="µmol/l" persistable="0" formulaId="12094" />
    <Observer id="12111" entityId="3_aVR-5nnUiCztdDJCAGXw" name="Concentration in container" path="inh_ref_po_300mg_rapid|Organism|SmallIntestine|Mucosa|LowerJejunum|Intracellular|Conjugase_liver|Concentration in container" unit="µmol/l" persistable="0" formulaId="12112" />
    <Observer id="12129" entityId="Bi4fENgd1Ey7xR-ACXK55w" name="Concentration in container" path="inh_ref_po_300mg_rapid|Organism|SmallIntestine|Mucosa|LowerJejunum|Intracellular|CYP2E1|Concentration in container" unit="µmol/l" persistable="0" formulaId="12130" />
    <Observer id="12147" entityId="6o4931BQx0a8jtw3fChCoA" name="Concentration in container" path="inh_ref_po_300mg_rapid|Organism|SmallIntestine|Mucosa|LowerJejunum|Intracellular|INHA_liver_transporter|Concentration in container" unit="µmol/l" persistable="0" formulaId="12148" />
    <Observer id="12165" entityId="HRaY2-POH024vH1lCBg5cA" name="Concentration in container" path="inh_ref_po_300mg_rapid|Organism|SmallIntestine|Mucosa|LowerJejunum|Intracellular|NAAA|Concentration in container" unit="µmol/l" persistable="0" formulaId="12166" />
    <Observer id="12183" entityId="kkREqxZSuUWaIk1ivb4afg" name="Concentration in container" path="inh_ref_po_300mg_rapid|Organism|SmallIntestine|Mucosa|LowerJejunum|Intracellular|BAAT|Concentration in container" unit="µmol/l" persistable="0" formulaId="12184" />
    <Observer id="12201" entityId="dSruQjXtO0GKnBTWNjK0Jg" name="Concentration in container" path="inh_ref_po_300mg_rapid|Organism|SmallIntestine|Mucosa|LowerJejunum|Intracellular|SLC16A10|Concentration in container" unit="µmol/l" persistable="0" formulaId="12202" />
    <Observer id="12219" entityId="InKOG6IGAU2ayHTCUYnsJw" name="Concentration in container" path="inh_ref_po_300mg_rapid|Organism|SmallIntestine|Mucosa|LowerJejunum|Intracellular|GLYAT|Concentration in container" unit="µmol/l" persistable="0" formulaId="12220" />
    <Observer id="12237" entityId="z9egGEFBlUOUIC1AjcnTzA" name="Concentration in container" path="inh_ref_po_300mg_rapid|Organism|SmallIntestine|Mucosa|LowerJejunum|Intracellular|SLC22A6|Concentration in container" unit="µmol/l" persistable="0" formulaId="12238" />
    <Observer id="12255" entityId="gdVv6TogS0yUbS5UkhKHMg" name="Concentration in container" path="inh_ref_po_300mg_rapid|Organism|SmallIntestine|Mucosa|LowerJejunum|Intracellular|SLC16A10.apical.efflux|Concentration in container" unit="µmol/l" persistable="0" formulaId="12256" />
    <Observer id="12273" entityId="5HqOlnKaqESMYASMgiuQJA" name="Concentration in container" path="inh_ref_po_300mg_rapid|Organism|SmallIntestine|Mucosa|LowerJejunum|Intracellular|SLC16A10.influx|Concentration in container" unit="µmol/l" persistable="0" formulaId="12274" />
    <Observer id="12281" entityId="p3EZ-f9OIUuw-2qmAe14-Q" name="Concentration in container" path="inh_ref_po_300mg_rapid|Organism|SmallIntestine|Mucosa|LowerJejunum|Intracellular|Acetylisoniazid|Concentration in container" unit="µmol/l" persistable="0" formulaId="12282" />
    <Observer id="12289" entityId="SOeBVQ9nzk6-Le5JbeDcvA" name="Concentration in container" path="inh_ref_po_300mg_rapid|Organism|SmallIntestine|Mucosa|LowerJejunum|Intracellular|isoniazid|Concentration in container" unit="µmol/l" persistable="0" formulaId="12290" />
    <Observer id="12297" entityId="wVcx3kAjR0SJ1R0Mf172Vw" name="Fraction of dose-isoniazid" path="inh_ref_po_300mg_rapid|Organism|SmallIntestine|Mucosa|LowerJejunum|Intracellular|isoniazid-NAAA Metabolite|Fraction of dose-isoniazid" persistable="0" formulaId="12298" />
    <Observer id="12385" entityId="-B653I-e20GL7uBNGCJQWw" name="Concentration in container" path="inh_ref_po_300mg_rapid|Organism|SmallIntestine|Mucosa|UpperIleum|Plasma|NAT2|Concentration in container" unit="µmol/l" persistable="0" formulaId="12386" />
    <Observer id="12405" entityId="aCPVjlJFtkekBM3_CFAYEA" name="Concentration in container" path="inh_ref_po_300mg_rapid|Organism|SmallIntestine|Mucosa|UpperIleum|Plasma|Amidase_liver|Concentration in container" unit="µmol/l" persistable="0" formulaId="12406" />
    <Observer id="12425" entityId="eFNDrdU1fUS8rdUMkr5DNw" name="Concentration in container" path="inh_ref_po_300mg_rapid|Organism|SmallIntestine|Mucosa|UpperIleum|Plasma|Conjugase_liver|Concentration in container" unit="µmol/l" persistable="0" formulaId="12426" />
    <Observer id="12445" entityId="7Ih8y4nDUEq3PJ361WPpAQ" name="Concentration in container" path="inh_ref_po_300mg_rapid|Organism|SmallIntestine|Mucosa|UpperIleum|Plasma|CYP2E1|Concentration in container" unit="µmol/l" persistable="0" formulaId="12446" />
    <Observer id="12465" entityId="vDmCXcfTyk62adXcXUTc5w" name="Concentration in container" path="inh_ref_po_300mg_rapid|Organism|SmallIntestine|Mucosa|UpperIleum|Plasma|NAAA|Concentration in container" unit="µmol/l" persistable="0" formulaId="12466" />
    <Observer id="12485" entityId="_VSRzugaJEGOhpRv04tW8g" name="Concentration in container" path="inh_ref_po_300mg_rapid|Organism|SmallIntestine|Mucosa|UpperIleum|Plasma|BAAT|Concentration in container" unit="µmol/l" persistable="0" formulaId="12486" />
    <Observer id="12505" entityId="nYElJX8KXkaBQpKW39TGng" name="Concentration in container" path="inh_ref_po_300mg_rapid|Organism|SmallIntestine|Mucosa|UpperIleum|Plasma|GLYAT|Concentration in container" unit="µmol/l" persistable="0" formulaId="12506" />
    <Observer id="12512" entityId="2E04g4-MekWr4KM2kRE9Vw" name="Concentration in container" path="inh_ref_po_300mg_rapid|Organism|SmallIntestine|Mucosa|UpperIleum|Plasma|Acetylisoniazid|Concentration in container" unit="µmol/l" persistable="0" formulaId="12513" />
    <Observer id="12519" entityId="KaoV307HwEmQINt-TtIUgQ" name="Concentration in container" path="inh_ref_po_300mg_rapid|Organism|SmallIntestine|Mucosa|UpperIleum|Plasma|isoniazid|Concentration in container" unit="µmol/l" persistable="0" formulaId="12520" />
    <Observer id="12527" entityId="TJyyOluPdkWENvzh7mT9qg" name="Fraction of dose-isoniazid" path="inh_ref_po_300mg_rapid|Organism|SmallIntestine|Mucosa|UpperIleum|Plasma|isoniazid-NAAA Metabolite|Fraction of dose-isoniazid" persistable="0" formulaId="12528" />
    <Observer id="12575" entityId="gWuzUppT2UC9S4aICfh8Jg" name="Concentration in container" path="inh_ref_po_300mg_rapid|Organism|SmallIntestine|Mucosa|UpperIleum|BloodCells|NAT2|Concentration in container" unit="µmol/l" persistable="0" formulaId="12576" />
    <Observer id="12595" entityId="1ZYdmEGmTk-gXyFsxknSQA" name="Concentration in container" path="inh_ref_po_300mg_rapid|Organism|SmallIntestine|Mucosa|UpperIleum|BloodCells|Amidase_liver|Concentration in container" unit="µmol/l" persistable="0" formulaId="12596" />
    <Observer id="12615" entityId="XtA0Ub40P0itcqrnZTxsJQ" name="Concentration in container" path="inh_ref_po_300mg_rapid|Organism|SmallIntestine|Mucosa|UpperIleum|BloodCells|Conjugase_liver|Concentration in container" unit="µmol/l" persistable="0" formulaId="12616" />
    <Observer id="12635" entityId="lqJurVsyrk-36P8L9tK1Rw" name="Concentration in container" path="inh_ref_po_300mg_rapid|Organism|SmallIntestine|Mucosa|UpperIleum|BloodCells|CYP2E1|Concentration in container" unit="µmol/l" persistable="0" formulaId="12636" />
    <Observer id="12655" entityId="xcyr-g_TyEyp08wufAD0Lg" name="Concentration in container" path="inh_ref_po_300mg_rapid|Organism|SmallIntestine|Mucosa|UpperIleum|BloodCells|NAAA|Concentration in container" unit="µmol/l" persistable="0" formulaId="12656" />
    <Observer id="12675" entityId="g00-PJayaUysZSX-c8Ao4w" name="Concentration in container" path="inh_ref_po_300mg_rapid|Organism|SmallIntestine|Mucosa|UpperIleum|BloodCells|BAAT|Concentration in container" unit="µmol/l" persistable="0" formulaId="12676" />
    <Observer id="12695" entityId="HVdEzyRO8kG5bI6X1a5scg" name="Concentration in container" path="inh_ref_po_300mg_rapid|Organism|SmallIntestine|Mucosa|UpperIleum|BloodCells|GLYAT|Concentration in container" unit="µmol/l" persistable="0" formulaId="12696" />
    <Observer id="12702" entityId="aJov4qqg70-ZuceSWKMEMQ" name="Concentration in container" path="inh_ref_po_300mg_rapid|Organism|SmallIntestine|Mucosa|UpperIleum|BloodCells|Acetylisoniazid|Concentration in container" unit="µmol/l" persistable="0" formulaId="12703" />
    <Observer id="12709" entityId="6tpbvCWbskWY4cZCcAsQfw" name="Concentration in container" path="inh_ref_po_300mg_rapid|Organism|SmallIntestine|Mucosa|UpperIleum|BloodCells|isoniazid|Concentration in container" unit="µmol/l" persistable="0" formulaId="12710" />
    <Observer id="12717" entityId="aU0pTwzXY0Ghjdj5kE2wcQ" name="Fraction of dose-isoniazid" path="inh_ref_po_300mg_rapid|Organism|SmallIntestine|Mucosa|UpperIleum|BloodCells|isoniazid-NAAA Metabolite|Fraction of dose-isoniazid" persistable="0" formulaId="12718" />
    <Observer id="12755" entityId="bC3JuzoUdkyPae3Bud6-9w" name="Concentration in container" path="inh_ref_po_300mg_rapid|Organism|SmallIntestine|Mucosa|UpperIleum|Interstitial|Acetylisoniazid|Concentration in container" unit="µmol/l" persistable="0" formulaId="12756" />
    <Observer id="12763" entityId="gHCIqN47IUyJQAqxh1ZRcg" name="Concentration in container" path="inh_ref_po_300mg_rapid|Organism|SmallIntestine|Mucosa|UpperIleum|Interstitial|isoniazid|Concentration in container" unit="µmol/l" persistable="0" formulaId="12764" />
    <Observer id="12786" entityId="9dl75vJxwUuVXU6ZRNmYHQ" name="Concentration in container" path="inh_ref_po_300mg_rapid|Organism|SmallIntestine|Mucosa|UpperIleum|Intracellular|NAT2|Concentration in container" unit="µmol/l" persistable="0" formulaId="12787" />
    <Observer id="12804" entityId="q5DjkpEwkEatYvzKlkTduA" name="Concentration in container" path="inh_ref_po_300mg_rapid|Organism|SmallIntestine|Mucosa|UpperIleum|Intracellular|Amidase_liver|Concentration in container" unit="µmol/l" persistable="0" formulaId="12805" />
    <Observer id="12822" entityId="Q_KwAOwJH0KYpZAFi7U3vw" name="Concentration in container" path="inh_ref_po_300mg_rapid|Organism|SmallIntestine|Mucosa|UpperIleum|Intracellular|Conjugase_liver|Concentration in container" unit="µmol/l" persistable="0" formulaId="12823" />
    <Observer id="12840" entityId="LfHkqXcykEenJ54Wi1zkZQ" name="Concentration in container" path="inh_ref_po_300mg_rapid|Organism|SmallIntestine|Mucosa|UpperIleum|Intracellular|CYP2E1|Concentration in container" unit="µmol/l" persistable="0" formulaId="12841" />
    <Observer id="12858" entityId="2K8TL3UI7UuWRaxYeWECFQ" name="Concentration in container" path="inh_ref_po_300mg_rapid|Organism|SmallIntestine|Mucosa|UpperIleum|Intracellular|INHA_liver_transporter|Concentration in container" unit="µmol/l" persistable="0" formulaId="12859" />
    <Observer id="12876" entityId="kfYf0ChymkGZ59GrvIe2ZQ" name="Concentration in container" path="inh_ref_po_300mg_rapid|Organism|SmallIntestine|Mucosa|UpperIleum|Intracellular|NAAA|Concentration in container" unit="µmol/l" persistable="0" formulaId="12877" />
    <Observer id="12894" entityId="bzh06hlCWUW6LR6wXuM15A" name="Concentration in container" path="inh_ref_po_300mg_rapid|Organism|SmallIntestine|Mucosa|UpperIleum|Intracellular|BAAT|Concentration in container" unit="µmol/l" persistable="0" formulaId="12895" />
    <Observer id="12912" entityId="104M5LlD2UGWaARQYmyh1w" name="Concentration in container" path="inh_ref_po_300mg_rapid|Organism|SmallIntestine|Mucosa|UpperIleum|Intracellular|SLC16A10|Concentration in container" unit="µmol/l" persistable="0" formulaId="12913" />
    <Observer id="12930" entityId="RRCVrb53bEG0MNCeHis1sQ" name="Concentration in container" path="inh_ref_po_300mg_rapid|Organism|SmallIntestine|Mucosa|UpperIleum|Intracellular|GLYAT|Concentration in container" unit="µmol/l" persistable="0" formulaId="12931" />
    <Observer id="12948" entityId="0VNbdUbcjUGifU6wZ_x2wA" name="Concentration in container" path="inh_ref_po_300mg_rapid|Organism|SmallIntestine|Mucosa|UpperIleum|Intracellular|SLC22A6|Concentration in container" unit="µmol/l" persistable="0" formulaId="12949" />
    <Observer id="12966" entityId="Em4ra137FUa8apxQ9vyVFw" name="Concentration in container" path="inh_ref_po_300mg_rapid|Organism|SmallIntestine|Mucosa|UpperIleum|Intracellular|SLC16A10.apical.efflux|Concentration in container" unit="µmol/l" persistable="0" formulaId="12967" />
    <Observer id="12984" entityId="DS_p-EC4wEWbh9MA5HM3pQ" name="Concentration in container" path="inh_ref_po_300mg_rapid|Organism|SmallIntestine|Mucosa|UpperIleum|Intracellular|SLC16A10.influx|Concentration in container" unit="µmol/l" persistable="0" formulaId="12985" />
    <Observer id="12992" entityId="WEMkbco3rESUTmhDb4Qbww" name="Concentration in container" path="inh_ref_po_300mg_rapid|Organism|SmallIntestine|Mucosa|UpperIleum|Intracellular|Acetylisoniazid|Concentration in container" unit="µmol/l" persistable="0" formulaId="12993" />
    <Observer id="13000" entityId="GDyWXzwQ0Uq-3dQmi4wfXA" name="Concentration in container" path="inh_ref_po_300mg_rapid|Organism|SmallIntestine|Mucosa|UpperIleum|Intracellular|isoniazid|Concentration in container" unit="µmol/l" persistable="0" formulaId="13001" />
    <Observer id="13008" entityId="AYfuqymrrUueYjVTwOuxng" name="Fraction of dose-isoniazid" path="inh_ref_po_300mg_rapid|Organism|SmallIntestine|Mucosa|UpperIleum|Intracellular|isoniazid-NAAA Metabolite|Fraction of dose-isoniazid" persistable="0" formulaId="13009" />
    <Observer id="13096" entityId="Kc2oErn760uUDEtTyzJthw" name="Concentration in container" path="inh_ref_po_300mg_rapid|Organism|SmallIntestine|Mucosa|LowerIleum|Plasma|NAT2|Concentration in container" unit="µmol/l" persistable="0" formulaId="13097" />
    <Observer id="13116" entityId="mJo6TWQZEEeHikcbJCSK9g" name="Concentration in container" path="inh_ref_po_300mg_rapid|Organism|SmallIntestine|Mucosa|LowerIleum|Plasma|Amidase_liver|Concentration in container" unit="µmol/l" persistable="0" formulaId="13117" />
    <Observer id="13136" entityId="Tf375372eUqiKjwqOo39xw" name="Concentration in container" path="inh_ref_po_300mg_rapid|Organism|SmallIntestine|Mucosa|LowerIleum|Plasma|Conjugase_liver|Concentration in container" unit="µmol/l" persistable="0" formulaId="13137" />
    <Observer id="13156" entityId="R9h9IXUBo0GDr5lom674Mw" name="Concentration in container" path="inh_ref_po_300mg_rapid|Organism|SmallIntestine|Mucosa|LowerIleum|Plasma|CYP2E1|Concentration in container" unit="µmol/l" persistable="0" formulaId="13157" />
    <Observer id="13176" entityId="mhMOG8n6CE-XAAvAGZV-aQ" name="Concentration in container" path="inh_ref_po_300mg_rapid|Organism|SmallIntestine|Mucosa|LowerIleum|Plasma|NAAA|Concentration in container" unit="µmol/l" persistable="0" formulaId="13177" />
    <Observer id="13196" entityId="BDEtTMb0xU64qLbiivqAJQ" name="Concentration in container" path="inh_ref_po_300mg_rapid|Organism|SmallIntestine|Mucosa|LowerIleum|Plasma|BAAT|Concentration in container" unit="µmol/l" persistable="0" formulaId="13197" />
    <Observer id="13216" entityId="DAZerg4IqUCD8pZz_3L7nA" name="Concentration in container" path="inh_ref_po_300mg_rapid|Organism|SmallIntestine|Mucosa|LowerIleum|Plasma|GLYAT|Concentration in container" unit="µmol/l" persistable="0" formulaId="13217" />
    <Observer id="13223" entityId="7WfNArz3H0S9tQPEvYFffg" name="Concentration in container" path="inh_ref_po_300mg_rapid|Organism|SmallIntestine|Mucosa|LowerIleum|Plasma|Acetylisoniazid|Concentration in container" unit="µmol/l" persistable="0" formulaId="13224" />
    <Observer id="13230" entityId="W03YIVjUdkuh60qLcbgVpw" name="Concentration in container" path="inh_ref_po_300mg_rapid|Organism|SmallIntestine|Mucosa|LowerIleum|Plasma|isoniazid|Concentration in container" unit="µmol/l" persistable="0" formulaId="13231" />
    <Observer id="13238" entityId="LCdabjMNDk2HYntn8qnmWQ" name="Fraction of dose-isoniazid" path="inh_ref_po_300mg_rapid|Organism|SmallIntestine|Mucosa|LowerIleum|Plasma|isoniazid-NAAA Metabolite|Fraction of dose-isoniazid" persistable="0" formulaId="13239" />
    <Observer id="13286" entityId="i8I1ygKwbUqepbguFeTYHA" name="Concentration in container" path="inh_ref_po_300mg_rapid|Organism|SmallIntestine|Mucosa|LowerIleum|BloodCells|NAT2|Concentration in container" unit="µmol/l" persistable="0" formulaId="13287" />
    <Observer id="13306" entityId="UIoycpNjGUao2FCcR5Nx9Q" name="Concentration in container" path="inh_ref_po_300mg_rapid|Organism|SmallIntestine|Mucosa|LowerIleum|BloodCells|Amidase_liver|Concentration in container" unit="µmol/l" persistable="0" formulaId="13307" />
    <Observer id="13326" entityId="UJ-rgTsepk-sfjvMgMr7dA" name="Concentration in container" path="inh_ref_po_300mg_rapid|Organism|SmallIntestine|Mucosa|LowerIleum|BloodCells|Conjugase_liver|Concentration in container" unit="µmol/l" persistable="0" formulaId="13327" />
    <Observer id="13346" entityId="Fgnttc30zESMqRkktkIctg" name="Concentration in container" path="inh_ref_po_300mg_rapid|Organism|SmallIntestine|Mucosa|LowerIleum|BloodCells|CYP2E1|Concentration in container" unit="µmol/l" persistable="0" formulaId="13347" />
    <Observer id="13366" entityId="7Fl4Eg1nYkeD7Prq3lr1aw" name="Concentration in container" path="inh_ref_po_300mg_rapid|Organism|SmallIntestine|Mucosa|LowerIleum|BloodCells|NAAA|Concentration in container" unit="µmol/l" persistable="0" formulaId="13367" />
    <Observer id="13386" entityId="tfHKzmjfv0CMwGaQWrr3rg" name="Concentration in container" path="inh_ref_po_300mg_rapid|Organism|SmallIntestine|Mucosa|LowerIleum|BloodCells|BAAT|Concentration in container" unit="µmol/l" persistable="0" formulaId="13387" />
    <Observer id="13406" entityId="T9soGzRC5U-mqWrEf2CuaQ" name="Concentration in container" path="inh_ref_po_300mg_rapid|Organism|SmallIntestine|Mucosa|LowerIleum|BloodCells|GLYAT|Concentration in container" unit="µmol/l" persistable="0" formulaId="13407" />
    <Observer id="13413" entityId="EHwr3LXC7UmHLniJ9doPnw" name="Concentration in container" path="inh_ref_po_300mg_rapid|Organism|SmallIntestine|Mucosa|LowerIleum|BloodCells|Acetylisoniazid|Concentration in container" unit="µmol/l" persistable="0" formulaId="13414" />
    <Observer id="13420" entityId="C8jnBO_iREyOS9bQecQpEA" name="Concentration in container" path="inh_ref_po_300mg_rapid|Organism|SmallIntestine|Mucosa|LowerIleum|BloodCells|isoniazid|Concentration in container" unit="µmol/l" persistable="0" formulaId="13421" />
    <Observer id="13428" entityId="haHZgBFIukqcEI8dudaHxA" name="Fraction of dose-isoniazid" path="inh_ref_po_300mg_rapid|Organism|SmallIntestine|Mucosa|LowerIleum|BloodCells|isoniazid-NAAA Metabolite|Fraction of dose-isoniazid" persistable="0" formulaId="13429" />
    <Observer id="13466" entityId="eROx4xQsxkadj1e5rvtztw" name="Concentration in container" path="inh_ref_po_300mg_rapid|Organism|SmallIntestine|Mucosa|LowerIleum|Interstitial|Acetylisoniazid|Concentration in container" unit="µmol/l" persistable="0" formulaId="13467" />
    <Observer id="13474" entityId="_MsCZZmkyUGo400RHNVJRA" name="Concentration in container" path="inh_ref_po_300mg_rapid|Organism|SmallIntestine|Mucosa|LowerIleum|Interstitial|isoniazid|Concentration in container" unit="µmol/l" persistable="0" formulaId="13475" />
    <Observer id="13497" entityId="Ne0F_2wWZEqNmpfKwHvpLA" name="Concentration in container" path="inh_ref_po_300mg_rapid|Organism|SmallIntestine|Mucosa|LowerIleum|Intracellular|NAT2|Concentration in container" unit="µmol/l" persistable="0" formulaId="13498" />
    <Observer id="13515" entityId="y7Szd-ETVEKek0xpALqRgw" name="Concentration in container" path="inh_ref_po_300mg_rapid|Organism|SmallIntestine|Mucosa|LowerIleum|Intracellular|Amidase_liver|Concentration in container" unit="µmol/l" persistable="0" formulaId="13516" />
    <Observer id="13533" entityId="thifJmyNoUuqxWaYeyQa2A" name="Concentration in container" path="inh_ref_po_300mg_rapid|Organism|SmallIntestine|Mucosa|LowerIleum|Intracellular|Conjugase_liver|Concentration in container" unit="µmol/l" persistable="0" formulaId="13534" />
    <Observer id="13551" entityId="Jd4ZFpTBk0ybOuvOh9Ushg" name="Concentration in container" path="inh_ref_po_300mg_rapid|Organism|SmallIntestine|Mucosa|LowerIleum|Intracellular|CYP2E1|Concentration in container" unit="µmol/l" persistable="0" formulaId="13552" />
    <Observer id="13569" entityId="zIVc2GMVY0umhKnewxXCkw" name="Concentration in container" path="inh_ref_po_300mg_rapid|Organism|SmallIntestine|Mucosa|LowerIleum|Intracellular|INHA_liver_transporter|Concentration in container" unit="µmol/l" persistable="0" formulaId="13570" />
    <Observer id="13587" entityId="MlLcM7rjVECw34_DuYH2UQ" name="Concentration in container" path="inh_ref_po_300mg_rapid|Organism|SmallIntestine|Mucosa|LowerIleum|Intracellular|NAAA|Concentration in container" unit="µmol/l" persistable="0" formulaId="13588" />
    <Observer id="13605" entityId="FDYMLuzTRUW1uNCSIXjxKw" name="Concentration in container" path="inh_ref_po_300mg_rapid|Organism|SmallIntestine|Mucosa|LowerIleum|Intracellular|BAAT|Concentration in container" unit="µmol/l" persistable="0" formulaId="13606" />
    <Observer id="13623" entityId="0RI49jJl5kymnXG0k4AbtA" name="Concentration in container" path="inh_ref_po_300mg_rapid|Organism|SmallIntestine|Mucosa|LowerIleum|Intracellular|SLC16A10|Concentration in container" unit="µmol/l" persistable="0" formulaId="13624" />
    <Observer id="13641" entityId="Ej1kA6f70Ue-GvICR_zDTQ" name="Concentration in container" path="inh_ref_po_300mg_rapid|Organism|SmallIntestine|Mucosa|LowerIleum|Intracellular|GLYAT|Concentration in container" unit="µmol/l" persistable="0" formulaId="13642" />
    <Observer id="13659" entityId="0Tfx2vpYB0eG_wkE7v4_Eg" name="Concentration in container" path="inh_ref_po_300mg_rapid|Organism|SmallIntestine|Mucosa|LowerIleum|Intracellular|SLC22A6|Concentration in container" unit="µmol/l" persistable="0" formulaId="13660" />
    <Observer id="13677" entityId="hkUCK0a6WEe2Zn6CrRMGmg" name="Concentration in container" path="inh_ref_po_300mg_rapid|Organism|SmallIntestine|Mucosa|LowerIleum|Intracellular|SLC16A10.apical.efflux|Concentration in container" unit="µmol/l" persistable="0" formulaId="13678" />
    <Observer id="13695" entityId="LzWU_4mnB0WmMfuK81s6hQ" name="Concentration in container" path="inh_ref_po_300mg_rapid|Organism|SmallIntestine|Mucosa|LowerIleum|Intracellular|SLC16A10.influx|Concentration in container" unit="µmol/l" persistable="0" formulaId="13696" />
    <Observer id="13703" entityId="c5DDZIN7HEWrytz-MkYcKA" name="Concentration in container" path="inh_ref_po_300mg_rapid|Organism|SmallIntestine|Mucosa|LowerIleum|Intracellular|Acetylisoniazid|Concentration in container" unit="µmol/l" persistable="0" formulaId="13704" />
    <Observer id="13711" entityId="BVuKR1j-4EqeHkt0QnzDCw" name="Concentration in container" path="inh_ref_po_300mg_rapid|Organism|SmallIntestine|Mucosa|LowerIleum|Intracellular|isoniazid|Concentration in container" unit="µmol/l" persistable="0" formulaId="13712" />
    <Observer id="13719" entityId="nv7IJdzGrEy_Vh_mjKmvDg" name="Fraction of dose-isoniazid" path="inh_ref_po_300mg_rapid|Organism|SmallIntestine|Mucosa|LowerIleum|Intracellular|isoniazid-NAAA Metabolite|Fraction of dose-isoniazid" persistable="0" formulaId="13720" />
    <Observer id="13745" entityId="qhBqtFUNFECQFHsf0yblmA" name="Interstitial Unbound" path="inh_ref_po_300mg_rapid|Organism|SmallIntestine|Acetylisoniazid|Interstitial Unbound" unit="µmol/l" persistable="0" formulaId="13746" />
    <Observer id="13747" entityId="4MHnlJwo6kijnFxkQbEOiA" name="Intracellular Unbound" path="inh_ref_po_300mg_rapid|Organism|SmallIntestine|Acetylisoniazid|Intracellular Unbound" unit="µmol/l" persistable="0" formulaId="13748" />
    <Observer id="13749" entityId="jNIZ2-OqdUyZa7R0oh6TCQ" name="Total Tissue (Small Intestine)" path="inh_ref_po_300mg_rapid|Organism|SmallIntestine|Acetylisoniazid|Total Tissue (Small Intestine)" unit="µmol/l" persistable="0" formulaId="13750" />
    <Observer id="13751" entityId="srLWxA-mhUmtYqVCImrK6g" name="Interstitial Unbound" path="inh_ref_po_300mg_rapid|Organism|SmallIntestine|isoniazid|Interstitial Unbound" unit="µmol/l" persistable="0" formulaId="13752" />
    <Observer id="13753" entityId="hhM7RhmfWEag9k0j33ecDw" name="Intracellular Unbound" path="inh_ref_po_300mg_rapid|Organism|SmallIntestine|isoniazid|Intracellular Unbound" unit="µmol/l" persistable="0" formulaId="13754" />
    <Observer id="13755" entityId="Wdghm7NugU-UxUj3ltTexg" name="Total Tissue (Small Intestine)" path="inh_ref_po_300mg_rapid|Organism|SmallIntestine|isoniazid|Total Tissue (Small Intestine)" unit="µmol/l" persistable="0" formulaId="13756" />
    <Observer id="13851" entityId="Gw-Bf24qeU6yFIcQE6IEvw" name="Concentration in container" path="inh_ref_po_300mg_rapid|Organism|LargeIntestine|Plasma|NAT2|Concentration in container" unit="µmol/l" persistable="0" formulaId="13852" />
    <Observer id="13871" entityId="Ns_bvb1HaEmPXDkKlTYr6Q" name="Concentration in container" path="inh_ref_po_300mg_rapid|Organism|LargeIntestine|Plasma|Amidase_liver|Concentration in container" unit="µmol/l" persistable="0" formulaId="13872" />
    <Observer id="13891" entityId="0gCaVaRnqE6WduYivrZzBg" name="Concentration in container" path="inh_ref_po_300mg_rapid|Organism|LargeIntestine|Plasma|Conjugase_liver|Concentration in container" unit="µmol/l" persistable="0" formulaId="13892" />
    <Observer id="13911" entityId="KNICPrXn_UixMY-y6ThtHg" name="Concentration in container" path="inh_ref_po_300mg_rapid|Organism|LargeIntestine|Plasma|CYP2E1|Concentration in container" unit="µmol/l" persistable="0" formulaId="13912" />
    <Observer id="13931" entityId="XJPZ2C3SpkmkBdnHy_bjNw" name="Concentration in container" path="inh_ref_po_300mg_rapid|Organism|LargeIntestine|Plasma|NAAA|Concentration in container" unit="µmol/l" persistable="0" formulaId="13932" />
    <Observer id="13951" entityId="U-rTnDLxO06mCG8efml13Q" name="Concentration in container" path="inh_ref_po_300mg_rapid|Organism|LargeIntestine|Plasma|BAAT|Concentration in container" unit="µmol/l" persistable="0" formulaId="13952" />
    <Observer id="13971" entityId="LmdZYAJaakeIHnbjnKW2AQ" name="Concentration in container" path="inh_ref_po_300mg_rapid|Organism|LargeIntestine|Plasma|GLYAT|Concentration in container" unit="µmol/l" persistable="0" formulaId="13972" />
    <Observer id="13978" entityId="BSOBqEcs10iYjzgl6PS5zQ" name="Concentration in container" path="inh_ref_po_300mg_rapid|Organism|LargeIntestine|Plasma|Acetylisoniazid|Concentration in container" unit="µmol/l" persistable="0" formulaId="13979" />
    <Observer id="13985" entityId="2fi_4mvnIUKdViolEuLLvg" name="Concentration in container" path="inh_ref_po_300mg_rapid|Organism|LargeIntestine|Plasma|isoniazid|Concentration in container" unit="µmol/l" persistable="0" formulaId="13986" />
    <Observer id="13993" entityId="wyKoLjps9EiM1VPmLHPl7w" name="Fraction of dose-isoniazid" path="inh_ref_po_300mg_rapid|Organism|LargeIntestine|Plasma|isoniazid-NAAA Metabolite|Fraction of dose-isoniazid" persistable="0" formulaId="13994" />
    <Observer id="14041" entityId="3FWCCkRjn0Sx2Z8iGnBUJw" name="Concentration in container" path="inh_ref_po_300mg_rapid|Organism|LargeIntestine|BloodCells|NAT2|Concentration in container" unit="µmol/l" persistable="0" formulaId="14042" />
    <Observer id="14061" entityId="yZXYYcxZd0KRZs-hqZcMIQ" name="Concentration in container" path="inh_ref_po_300mg_rapid|Organism|LargeIntestine|BloodCells|Amidase_liver|Concentration in container" unit="µmol/l" persistable="0" formulaId="14062" />
    <Observer id="14081" entityId="repLWk1OCEGRkl5jxnIjSw" name="Concentration in container" path="inh_ref_po_300mg_rapid|Organism|LargeIntestine|BloodCells|Conjugase_liver|Concentration in container" unit="µmol/l" persistable="0" formulaId="14082" />
    <Observer id="14101" entityId="oKfiQTKRrkKbdU4hRnuQjQ" name="Concentration in container" path="inh_ref_po_300mg_rapid|Organism|LargeIntestine|BloodCells|CYP2E1|Concentration in container" unit="µmol/l" persistable="0" formulaId="14102" />
    <Observer id="14121" entityId="bvuTTuFzmkWmK3wskEpMLA" name="Concentration in container" path="inh_ref_po_300mg_rapid|Organism|LargeIntestine|BloodCells|NAAA|Concentration in container" unit="µmol/l" persistable="0" formulaId="14122" />
    <Observer id="14141" entityId="l9UeWZ0IlEytrc62HiLL_Q" name="Concentration in container" path="inh_ref_po_300mg_rapid|Organism|LargeIntestine|BloodCells|BAAT|Concentration in container" unit="µmol/l" persistable="0" formulaId="14142" />
    <Observer id="14161" entityId="1EvkWADKlE-iLX6qyg1cVg" name="Concentration in container" path="inh_ref_po_300mg_rapid|Organism|LargeIntestine|BloodCells|GLYAT|Concentration in container" unit="µmol/l" persistable="0" formulaId="14162" />
    <Observer id="14168" entityId="ZttXawVhh0CRIbO2s_zmnQ" name="Concentration in container" path="inh_ref_po_300mg_rapid|Organism|LargeIntestine|BloodCells|Acetylisoniazid|Concentration in container" unit="µmol/l" persistable="0" formulaId="14169" />
    <Observer id="14175" entityId="2YsNE99G2UiBkOB7YtIXFA" name="Concentration in container" path="inh_ref_po_300mg_rapid|Organism|LargeIntestine|BloodCells|isoniazid|Concentration in container" unit="µmol/l" persistable="0" formulaId="14176" />
    <Observer id="14183" entityId="Ayg4rYtoB0yv3o2jl-Fugw" name="Fraction of dose-isoniazid" path="inh_ref_po_300mg_rapid|Organism|LargeIntestine|BloodCells|isoniazid-NAAA Metabolite|Fraction of dose-isoniazid" persistable="0" formulaId="14184" />
    <Observer id="14231" entityId="tY7ytyNkskacM4pIxt36pg" name="Concentration in container" path="inh_ref_po_300mg_rapid|Organism|LargeIntestine|Interstitial|SLC22A6|Concentration in container" unit="µmol/l" persistable="0" formulaId="14232" />
    <Observer id="14249" entityId="P8ZW3b82bUOTvrtMl4Ekiw" name="Concentration in container" path="inh_ref_po_300mg_rapid|Organism|LargeIntestine|Interstitial|SLC16A10.influx|Concentration in container" unit="µmol/l" persistable="0" formulaId="14250" />
    <Observer id="14257" entityId="VnnGYUEqvkq1ZQmEd_bd8w" name="Concentration in container" path="inh_ref_po_300mg_rapid|Organism|LargeIntestine|Interstitial|Acetylisoniazid|Concentration in container" unit="µmol/l" persistable="0" formulaId="14258" />
    <Observer id="14265" entityId="IYyPMkkt4ECQDXVlcJVy7A" name="Concentration in container" path="inh_ref_po_300mg_rapid|Organism|LargeIntestine|Interstitial|isoniazid|Concentration in container" unit="µmol/l" persistable="0" formulaId="14266" />
    <Observer id="14288" entityId="fZci6diBHkmeq_WkjqN5aA" name="Concentration in container" path="inh_ref_po_300mg_rapid|Organism|LargeIntestine|Intracellular|NAT2|Concentration in container" unit="µmol/l" persistable="0" formulaId="14289" />
    <Observer id="14306" entityId="SjpsC8WvJkedCSWXQ7LNKA" name="Concentration in container" path="inh_ref_po_300mg_rapid|Organism|LargeIntestine|Intracellular|Amidase_liver|Concentration in container" unit="µmol/l" persistable="0" formulaId="14307" />
    <Observer id="14324" entityId="aepLC4RsUk-oIa_4SnNEMg" name="Concentration in container" path="inh_ref_po_300mg_rapid|Organism|LargeIntestine|Intracellular|Conjugase_liver|Concentration in container" unit="µmol/l" persistable="0" formulaId="14325" />
    <Observer id="14342" entityId="0w_GDIUrfE-e2YskKv8uhQ" name="Concentration in container" path="inh_ref_po_300mg_rapid|Organism|LargeIntestine|Intracellular|CYP2E1|Concentration in container" unit="µmol/l" persistable="0" formulaId="14343" />
    <Observer id="14360" entityId="ZtWNvOlu1UC1BrbMxAd4Jg" name="Concentration in container" path="inh_ref_po_300mg_rapid|Organism|LargeIntestine|Intracellular|INHA_liver_transporter|Concentration in container" unit="µmol/l" persistable="0" formulaId="14361" />
    <Observer id="14378" entityId="gnBl-RsvckWCQJRviU4LqA" name="Concentration in container" path="inh_ref_po_300mg_rapid|Organism|LargeIntestine|Intracellular|NAAA|Concentration in container" unit="µmol/l" persistable="0" formulaId="14379" />
    <Observer id="14396" entityId="SqDtj9IQKU-G6uzTEy5hfw" name="Concentration in container" path="inh_ref_po_300mg_rapid|Organism|LargeIntestine|Intracellular|BAAT|Concentration in container" unit="µmol/l" persistable="0" formulaId="14397" />
    <Observer id="14414" entityId="SPLaCV7XFE6D1dk-lnBQLg" name="Concentration in container" path="inh_ref_po_300mg_rapid|Organism|LargeIntestine|Intracellular|SLC16A10|Concentration in container" unit="µmol/l" persistable="0" formulaId="14415" />
    <Observer id="14432" entityId="GJdt1ecYb0WghgylMAh-LQ" name="Concentration in container" path="inh_ref_po_300mg_rapid|Organism|LargeIntestine|Intracellular|GLYAT|Concentration in container" unit="µmol/l" persistable="0" formulaId="14433" />
    <Observer id="14450" entityId="zIWRDrgLTUGsji_QKwBeIQ" name="Concentration in container" path="inh_ref_po_300mg_rapid|Organism|LargeIntestine|Intracellular|SLC16A10.apical.efflux|Concentration in container" unit="µmol/l" persistable="0" formulaId="14451" />
    <Observer id="14458" entityId="D9INIUE0Z0KFXJHOt5oqlQ" name="Concentration in container" path="inh_ref_po_300mg_rapid|Organism|LargeIntestine|Intracellular|Acetylisoniazid|Concentration in container" unit="µmol/l" persistable="0" formulaId="14459" />
    <Observer id="14466" entityId="rlej22cmcEGDrteCm0i-Vg" name="Concentration in container" path="inh_ref_po_300mg_rapid|Organism|LargeIntestine|Intracellular|isoniazid|Concentration in container" unit="µmol/l" persistable="0" formulaId="14467" />
    <Observer id="14474" entityId="z9DIq0RnRUujamNbKQtqfQ" name="Fraction of dose-isoniazid" path="inh_ref_po_300mg_rapid|Organism|LargeIntestine|Intracellular|isoniazid-NAAA Metabolite|Fraction of dose-isoniazid" persistable="0" formulaId="14475" />
    <Observer id="14562" entityId="1lMz_7HpSkuSO1jqxSAwUA" name="Concentration in container" path="inh_ref_po_300mg_rapid|Organism|LargeIntestine|Mucosa|Caecum|Plasma|NAT2|Concentration in container" unit="µmol/l" persistable="0" formulaId="14563" />
    <Observer id="14582" entityId="0F0dPGPd9EmhhRjFEKySDg" name="Concentration in container" path="inh_ref_po_300mg_rapid|Organism|LargeIntestine|Mucosa|Caecum|Plasma|Amidase_liver|Concentration in container" unit="µmol/l" persistable="0" formulaId="14583" />
    <Observer id="14602" entityId="Ddx13wDa1EafLTBE1uV_hA" name="Concentration in container" path="inh_ref_po_300mg_rapid|Organism|LargeIntestine|Mucosa|Caecum|Plasma|Conjugase_liver|Concentration in container" unit="µmol/l" persistable="0" formulaId="14603" />
    <Observer id="14622" entityId="BEUHAno0o0Ox4NVY9-1krQ" name="Concentration in container" path="inh_ref_po_300mg_rapid|Organism|LargeIntestine|Mucosa|Caecum|Plasma|CYP2E1|Concentration in container" unit="µmol/l" persistable="0" formulaId="14623" />
    <Observer id="14642" entityId="Sdv2dv9KqUebncSO5RGNTA" name="Concentration in container" path="inh_ref_po_300mg_rapid|Organism|LargeIntestine|Mucosa|Caecum|Plasma|NAAA|Concentration in container" unit="µmol/l" persistable="0" formulaId="14643" />
    <Observer id="14662" entityId="I8bMeVj_iEy03YOiKuDuKg" name="Concentration in container" path="inh_ref_po_300mg_rapid|Organism|LargeIntestine|Mucosa|Caecum|Plasma|BAAT|Concentration in container" unit="µmol/l" persistable="0" formulaId="14663" />
    <Observer id="14682" entityId="g3Dzirvxnk2fMtYPziaM9w" name="Concentration in container" path="inh_ref_po_300mg_rapid|Organism|LargeIntestine|Mucosa|Caecum|Plasma|GLYAT|Concentration in container" unit="µmol/l" persistable="0" formulaId="14683" />
    <Observer id="14689" entityId="C_5Phg5Rb0S1fLIqOFvfeQ" name="Concentration in container" path="inh_ref_po_300mg_rapid|Organism|LargeIntestine|Mucosa|Caecum|Plasma|Acetylisoniazid|Concentration in container" unit="µmol/l" persistable="0" formulaId="14690" />
    <Observer id="14696" entityId="kl9e7t0ffUS-sQGug6E5rg" name="Concentration in container" path="inh_ref_po_300mg_rapid|Organism|LargeIntestine|Mucosa|Caecum|Plasma|isoniazid|Concentration in container" unit="µmol/l" persistable="0" formulaId="14697" />
    <Observer id="14704" entityId="4eUUvR6SNkK7WUrW5zxBYQ" name="Fraction of dose-isoniazid" path="inh_ref_po_300mg_rapid|Organism|LargeIntestine|Mucosa|Caecum|Plasma|isoniazid-NAAA Metabolite|Fraction of dose-isoniazid" persistable="0" formulaId="14705" />
    <Observer id="14752" entityId="us5jArGX10O06ACEHD5gqA" name="Concentration in container" path="inh_ref_po_300mg_rapid|Organism|LargeIntestine|Mucosa|Caecum|BloodCells|NAT2|Concentration in container" unit="µmol/l" persistable="0" formulaId="14753" />
    <Observer id="14772" entityId="y1LnnkbgOkm4wKQJb23GmQ" name="Concentration in container" path="inh_ref_po_300mg_rapid|Organism|LargeIntestine|Mucosa|Caecum|BloodCells|Amidase_liver|Concentration in container" unit="µmol/l" persistable="0" formulaId="14773" />
    <Observer id="14792" entityId="l5TsUl41m0yHrkOpFi7BDA" name="Concentration in container" path="inh_ref_po_300mg_rapid|Organism|LargeIntestine|Mucosa|Caecum|BloodCells|Conjugase_liver|Concentration in container" unit="µmol/l" persistable="0" formulaId="14793" />
    <Observer id="14812" entityId="Q7bGNjL3TES_QcpbzmQ_Rg" name="Concentration in container" path="inh_ref_po_300mg_rapid|Organism|LargeIntestine|Mucosa|Caecum|BloodCells|CYP2E1|Concentration in container" unit="µmol/l" persistable="0" formulaId="14813" />
    <Observer id="14832" entityId="HKubPLqIpUyeDnBqPGyoWA" name="Concentration in container" path="inh_ref_po_300mg_rapid|Organism|LargeIntestine|Mucosa|Caecum|BloodCells|NAAA|Concentration in container" unit="µmol/l" persistable="0" formulaId="14833" />
    <Observer id="14852" entityId="DgHxEX7WC0OAyNzWbFy7fQ" name="Concentration in container" path="inh_ref_po_300mg_rapid|Organism|LargeIntestine|Mucosa|Caecum|BloodCells|BAAT|Concentration in container" unit="µmol/l" persistable="0" formulaId="14853" />
    <Observer id="14872" entityId="usHu9nFfP0iXvnTvTsEf2w" name="Concentration in container" path="inh_ref_po_300mg_rapid|Organism|LargeIntestine|Mucosa|Caecum|BloodCells|GLYAT|Concentration in container" unit="µmol/l" persistable="0" formulaId="14873" />
    <Observer id="14879" entityId="74g9T_g07UmVv82FCfoU8Q" name="Concentration in container" path="inh_ref_po_300mg_rapid|Organism|LargeIntestine|Mucosa|Caecum|BloodCells|Acetylisoniazid|Concentration in container" unit="µmol/l" persistable="0" formulaId="14880" />
    <Observer id="14886" entityId="37c70Yt-wk2SCtr6xDMzpA" name="Concentration in container" path="inh_ref_po_300mg_rapid|Organism|LargeIntestine|Mucosa|Caecum|BloodCells|isoniazid|Concentration in container" unit="µmol/l" persistable="0" formulaId="14887" />
    <Observer id="14894" entityId="Kfp7XhS4Rkuhr5zfvBqQ6A" name="Fraction of dose-isoniazid" path="inh_ref_po_300mg_rapid|Organism|LargeIntestine|Mucosa|Caecum|BloodCells|isoniazid-NAAA Metabolite|Fraction of dose-isoniazid" persistable="0" formulaId="14895" />
    <Observer id="14932" entityId="Hm1Qgx7gm0axUmNU5549vw" name="Concentration in container" path="inh_ref_po_300mg_rapid|Organism|LargeIntestine|Mucosa|Caecum|Interstitial|Acetylisoniazid|Concentration in container" unit="µmol/l" persistable="0" formulaId="14933" />
    <Observer id="14940" entityId="Vx_V2QON30KT2HhOEh18Qg" name="Concentration in container" path="inh_ref_po_300mg_rapid|Organism|LargeIntestine|Mucosa|Caecum|Interstitial|isoniazid|Concentration in container" unit="µmol/l" persistable="0" formulaId="14941" />
    <Observer id="14963" entityId="K6pUX8JHukeri_rJKJJQSg" name="Concentration in container" path="inh_ref_po_300mg_rapid|Organism|LargeIntestine|Mucosa|Caecum|Intracellular|NAT2|Concentration in container" unit="µmol/l" persistable="0" formulaId="14964" />
    <Observer id="14981" entityId="VkQcbpPEY0uuL4PcmaH1PQ" name="Concentration in container" path="inh_ref_po_300mg_rapid|Organism|LargeIntestine|Mucosa|Caecum|Intracellular|Amidase_liver|Concentration in container" unit="µmol/l" persistable="0" formulaId="14982" />
    <Observer id="14999" entityId="400BXeutX0GtplDnSje8FA" name="Concentration in container" path="inh_ref_po_300mg_rapid|Organism|LargeIntestine|Mucosa|Caecum|Intracellular|Conjugase_liver|Concentration in container" unit="µmol/l" persistable="0" formulaId="15000" />
    <Observer id="15017" entityId="OUCbnA4gS0KWT3G1QA5AsQ" name="Concentration in container" path="inh_ref_po_300mg_rapid|Organism|LargeIntestine|Mucosa|Caecum|Intracellular|CYP2E1|Concentration in container" unit="µmol/l" persistable="0" formulaId="15018" />
    <Observer id="15035" entityId="XoNvORcehka5RPjonwsZdg" name="Concentration in container" path="inh_ref_po_300mg_rapid|Organism|LargeIntestine|Mucosa|Caecum|Intracellular|INHA_liver_transporter|Concentration in container" unit="µmol/l" persistable="0" formulaId="15036" />
    <Observer id="15053" entityId="DIgiNv8LI0SOV2Aj9b8J3w" name="Concentration in container" path="inh_ref_po_300mg_rapid|Organism|LargeIntestine|Mucosa|Caecum|Intracellular|NAAA|Concentration in container" unit="µmol/l" persistable="0" formulaId="15054" />
    <Observer id="15071" entityId="7fMne1-NX0CWGjckhigb-g" name="Concentration in container" path="inh_ref_po_300mg_rapid|Organism|LargeIntestine|Mucosa|Caecum|Intracellular|BAAT|Concentration in container" unit="µmol/l" persistable="0" formulaId="15072" />
    <Observer id="15089" entityId="xAO6_lx-JE2TDNEojhz7FA" name="Concentration in container" path="inh_ref_po_300mg_rapid|Organism|LargeIntestine|Mucosa|Caecum|Intracellular|SLC16A10|Concentration in container" unit="µmol/l" persistable="0" formulaId="15090" />
    <Observer id="15107" entityId="0CpQ24Xwi0qs8NTgI728sw" name="Concentration in container" path="inh_ref_po_300mg_rapid|Organism|LargeIntestine|Mucosa|Caecum|Intracellular|GLYAT|Concentration in container" unit="µmol/l" persistable="0" formulaId="15108" />
    <Observer id="15125" entityId="7-dekAcAhE-SWC5tp-5RLg" name="Concentration in container" path="inh_ref_po_300mg_rapid|Organism|LargeIntestine|Mucosa|Caecum|Intracellular|SLC22A6|Concentration in container" unit="µmol/l" persistable="0" formulaId="15126" />
    <Observer id="15143" entityId="Nu_YpWvbG06UJW85gBOznA" name="Concentration in container" path="inh_ref_po_300mg_rapid|Organism|LargeIntestine|Mucosa|Caecum|Intracellular|SLC16A10.apical.efflux|Concentration in container" unit="µmol/l" persistable="0" formulaId="15144" />
    <Observer id="15161" entityId="uqj9rJGyDUqqmWJzQ2R2dw" name="Concentration in container" path="inh_ref_po_300mg_rapid|Organism|LargeIntestine|Mucosa|Caecum|Intracellular|SLC16A10.influx|Concentration in container" unit="µmol/l" persistable="0" formulaId="15162" />
    <Observer id="15169" entityId="YLI_w_-o106MVMQUN7R4Eg" name="Concentration in container" path="inh_ref_po_300mg_rapid|Organism|LargeIntestine|Mucosa|Caecum|Intracellular|Acetylisoniazid|Concentration in container" unit="µmol/l" persistable="0" formulaId="15170" />
    <Observer id="15177" entityId="QSn8FtPkgUOYBh19OMCXYw" name="Concentration in container" path="inh_ref_po_300mg_rapid|Organism|LargeIntestine|Mucosa|Caecum|Intracellular|isoniazid|Concentration in container" unit="µmol/l" persistable="0" formulaId="15178" />
    <Observer id="15185" entityId="q2aZMfEoVkqIsdz73qv3hw" name="Fraction of dose-isoniazid" path="inh_ref_po_300mg_rapid|Organism|LargeIntestine|Mucosa|Caecum|Intracellular|isoniazid-NAAA Metabolite|Fraction of dose-isoniazid" persistable="0" formulaId="15186" />
    <Observer id="15273" entityId="N3rX6RU8fE6L5CxeuDWg-g" name="Concentration in container" path="inh_ref_po_300mg_rapid|Organism|LargeIntestine|Mucosa|ColonAscendens|Plasma|NAT2|Concentration in container" unit="µmol/l" persistable="0" formulaId="15274" />
    <Observer id="15293" entityId="vYiep2OkRkCAwylMXImw8w" name="Concentration in container" path="inh_ref_po_300mg_rapid|Organism|LargeIntestine|Mucosa|ColonAscendens|Plasma|Amidase_liver|Concentration in container" unit="µmol/l" persistable="0" formulaId="15294" />
    <Observer id="15313" entityId="G9uOpPC2XU-wlarLtfW2LA" name="Concentration in container" path="inh_ref_po_300mg_rapid|Organism|LargeIntestine|Mucosa|ColonAscendens|Plasma|Conjugase_liver|Concentration in container" unit="µmol/l" persistable="0" formulaId="15314" />
    <Observer id="15333" entityId="b7TklzRwd0qERVxpF0yxug" name="Concentration in container" path="inh_ref_po_300mg_rapid|Organism|LargeIntestine|Mucosa|ColonAscendens|Plasma|CYP2E1|Concentration in container" unit="µmol/l" persistable="0" formulaId="15334" />
    <Observer id="15353" entityId="NRQXCHbTx0GG6xgCetG49Q" name="Concentration in container" path="inh_ref_po_300mg_rapid|Organism|LargeIntestine|Mucosa|ColonAscendens|Plasma|NAAA|Concentration in container" unit="µmol/l" persistable="0" formulaId="15354" />
    <Observer id="15373" entityId="8owo5W8KVUuXdDCGyyCwBA" name="Concentration in container" path="inh_ref_po_300mg_rapid|Organism|LargeIntestine|Mucosa|ColonAscendens|Plasma|BAAT|Concentration in container" unit="µmol/l" persistable="0" formulaId="15374" />
    <Observer id="15393" entityId="x-OIe--k20aX2u0aodP6Fg" name="Concentration in container" path="inh_ref_po_300mg_rapid|Organism|LargeIntestine|Mucosa|ColonAscendens|Plasma|GLYAT|Concentration in container" unit="µmol/l" persistable="0" formulaId="15394" />
    <Observer id="15400" entityId="-uu5gjPHN0S8MNAIMHrQhQ" name="Concentration in container" path="inh_ref_po_300mg_rapid|Organism|LargeIntestine|Mucosa|ColonAscendens|Plasma|Acetylisoniazid|Concentration in container" unit="µmol/l" persistable="0" formulaId="15401" />
    <Observer id="15407" entityId="KYaf70hXX067ojlvrWjl8A" name="Concentration in container" path="inh_ref_po_300mg_rapid|Organism|LargeIntestine|Mucosa|ColonAscendens|Plasma|isoniazid|Concentration in container" unit="µmol/l" persistable="0" formulaId="15408" />
    <Observer id="15415" entityId="SPpag0UXpUyZ4hUE41SVkA" name="Fraction of dose-isoniazid" path="inh_ref_po_300mg_rapid|Organism|LargeIntestine|Mucosa|ColonAscendens|Plasma|isoniazid-NAAA Metabolite|Fraction of dose-isoniazid" persistable="0" formulaId="15416" />
    <Observer id="15463" entityId="VaR3KOufaU6cH8ddaRX7gw" name="Concentration in container" path="inh_ref_po_300mg_rapid|Organism|LargeIntestine|Mucosa|ColonAscendens|BloodCells|NAT2|Concentration in container" unit="µmol/l" persistable="0" formulaId="15464" />
    <Observer id="15483" entityId="U16TwQdUf0uHPx4_XIszbA" name="Concentration in container" path="inh_ref_po_300mg_rapid|Organism|LargeIntestine|Mucosa|ColonAscendens|BloodCells|Amidase_liver|Concentration in container" unit="µmol/l" persistable="0" formulaId="15484" />
    <Observer id="15503" entityId="Qh0OWDvYGUaOWDqA2zhEYg" name="Concentration in container" path="inh_ref_po_300mg_rapid|Organism|LargeIntestine|Mucosa|ColonAscendens|BloodCells|Conjugase_liver|Concentration in container" unit="µmol/l" persistable="0" formulaId="15504" />
    <Observer id="15523" entityId="Qxr62lmB_U2SIaXfuBRJnA" name="Concentration in container" path="inh_ref_po_300mg_rapid|Organism|LargeIntestine|Mucosa|ColonAscendens|BloodCells|CYP2E1|Concentration in container" unit="µmol/l" persistable="0" formulaId="15524" />
    <Observer id="15543" entityId="HLLq8QSDv0mpmoUK_QVq2g" name="Concentration in container" path="inh_ref_po_300mg_rapid|Organism|LargeIntestine|Mucosa|ColonAscendens|BloodCells|NAAA|Concentration in container" unit="µmol/l" persistable="0" formulaId="15544" />
    <Observer id="15563" entityId="V7wa3DD030quQbBOMitkGA" name="Concentration in container" path="inh_ref_po_300mg_rapid|Organism|LargeIntestine|Mucosa|ColonAscendens|BloodCells|BAAT|Concentration in container" unit="µmol/l" persistable="0" formulaId="15564" />
    <Observer id="15583" entityId="foOBSu26lUqBbfoA1bu53Q" name="Concentration in container" path="inh_ref_po_300mg_rapid|Organism|LargeIntestine|Mucosa|ColonAscendens|BloodCells|GLYAT|Concentration in container" unit="µmol/l" persistable="0" formulaId="15584" />
    <Observer id="15590" entityId="bRWXzQvYeEaU9Qo-_CvFgg" name="Concentration in container" path="inh_ref_po_300mg_rapid|Organism|LargeIntestine|Mucosa|ColonAscendens|BloodCells|Acetylisoniazid|Concentration in container" unit="µmol/l" persistable="0" formulaId="15591" />
    <Observer id="15597" entityId="ChDwdfJV7Um699qi13jseQ" name="Concentration in container" path="inh_ref_po_300mg_rapid|Organism|LargeIntestine|Mucosa|ColonAscendens|BloodCells|isoniazid|Concentration in container" unit="µmol/l" persistable="0" formulaId="15598" />
    <Observer id="15605" entityId="SY4BdK-Wqk6ac6ksgl3mDQ" name="Fraction of dose-isoniazid" path="inh_ref_po_300mg_rapid|Organism|LargeIntestine|Mucosa|ColonAscendens|BloodCells|isoniazid-NAAA Metabolite|Fraction of dose-isoniazid" persistable="0" formulaId="15606" />
    <Observer id="15643" entityId="S_eB-10AAEGWFmoMRe7iRA" name="Concentration in container" path="inh_ref_po_300mg_rapid|Organism|LargeIntestine|Mucosa|ColonAscendens|Interstitial|Acetylisoniazid|Concentration in container" unit="µmol/l" persistable="0" formulaId="15644" />
    <Observer id="15651" entityId="S0N47_VT-k6SAgYxsBGNAw" name="Concentration in container" path="inh_ref_po_300mg_rapid|Organism|LargeIntestine|Mucosa|ColonAscendens|Interstitial|isoniazid|Concentration in container" unit="µmol/l" persistable="0" formulaId="15652" />
    <Observer id="15674" entityId="UJjaVXfRM0e1XETwlFM-_g" name="Concentration in container" path="inh_ref_po_300mg_rapid|Organism|LargeIntestine|Mucosa|ColonAscendens|Intracellular|NAT2|Concentration in container" unit="µmol/l" persistable="0" formulaId="15675" />
    <Observer id="15692" entityId="765mCQhAr0Gy5MGvEFFR4g" name="Concentration in container" path="inh_ref_po_300mg_rapid|Organism|LargeIntestine|Mucosa|ColonAscendens|Intracellular|Amidase_liver|Concentration in container" unit="µmol/l" persistable="0" formulaId="15693" />
    <Observer id="15710" entityId="FnkF9gaz_U-0EaC1Z0nf8Q" name="Concentration in container" path="inh_ref_po_300mg_rapid|Organism|LargeIntestine|Mucosa|ColonAscendens|Intracellular|Conjugase_liver|Concentration in container" unit="µmol/l" persistable="0" formulaId="15711" />
    <Observer id="15728" entityId="NUPeB9bIwkOeR27LavifAw" name="Concentration in container" path="inh_ref_po_300mg_rapid|Organism|LargeIntestine|Mucosa|ColonAscendens|Intracellular|CYP2E1|Concentration in container" unit="µmol/l" persistable="0" formulaId="15729" />
    <Observer id="15746" entityId="uj9YXVzSvE2xntxEHsybxQ" name="Concentration in container" path="inh_ref_po_300mg_rapid|Organism|LargeIntestine|Mucosa|ColonAscendens|Intracellular|INHA_liver_transporter|Concentration in container" unit="µmol/l" persistable="0" formulaId="15747" />
    <Observer id="15764" entityId="BFdwJ6VGsUuEwroAAJpaeg" name="Concentration in container" path="inh_ref_po_300mg_rapid|Organism|LargeIntestine|Mucosa|ColonAscendens|Intracellular|NAAA|Concentration in container" unit="µmol/l" persistable="0" formulaId="15765" />
    <Observer id="15782" entityId="1LtcPlXuxU-RTfOJ-qJzfA" name="Concentration in container" path="inh_ref_po_300mg_rapid|Organism|LargeIntestine|Mucosa|ColonAscendens|Intracellular|BAAT|Concentration in container" unit="µmol/l" persistable="0" formulaId="15783" />
    <Observer id="15800" entityId="WuoeLIzgZU-8JPQDOR4nkg" name="Concentration in container" path="inh_ref_po_300mg_rapid|Organism|LargeIntestine|Mucosa|ColonAscendens|Intracellular|SLC16A10|Concentration in container" unit="µmol/l" persistable="0" formulaId="15801" />
    <Observer id="15818" entityId="CxxtbUHn40KI9PGMQRxxbA" name="Concentration in container" path="inh_ref_po_300mg_rapid|Organism|LargeIntestine|Mucosa|ColonAscendens|Intracellular|GLYAT|Concentration in container" unit="µmol/l" persistable="0" formulaId="15819" />
    <Observer id="15836" entityId="D6TTwZ3JckWzP2n1vXbyLw" name="Concentration in container" path="inh_ref_po_300mg_rapid|Organism|LargeIntestine|Mucosa|ColonAscendens|Intracellular|SLC22A6|Concentration in container" unit="µmol/l" persistable="0" formulaId="15837" />
    <Observer id="15854" entityId="deu_Cmqgs0aJGAumX9NIXA" name="Concentration in container" path="inh_ref_po_300mg_rapid|Organism|LargeIntestine|Mucosa|ColonAscendens|Intracellular|SLC16A10.apical.efflux|Concentration in container" unit="µmol/l" persistable="0" formulaId="15855" />
    <Observer id="15872" entityId="0FeP_hdnhUObtk3E7dX9pQ" name="Concentration in container" path="inh_ref_po_300mg_rapid|Organism|LargeIntestine|Mucosa|ColonAscendens|Intracellular|SLC16A10.influx|Concentration in container" unit="µmol/l" persistable="0" formulaId="15873" />
    <Observer id="15880" entityId="98X2_3mGJkC_tlnhNZAImQ" name="Concentration in container" path="inh_ref_po_300mg_rapid|Organism|LargeIntestine|Mucosa|ColonAscendens|Intracellular|Acetylisoniazid|Concentration in container" unit="µmol/l" persistable="0" formulaId="15881" />
    <Observer id="15888" entityId="WkPZz_JBSkWIjN1V3NjEpA" name="Concentration in container" path="inh_ref_po_300mg_rapid|Organism|LargeIntestine|Mucosa|ColonAscendens|Intracellular|isoniazid|Concentration in container" unit="µmol/l" persistable="0" formulaId="15889" />
    <Observer id="15896" entityId="jEsti1TSIUaTak544TzJqg" name="Fraction of dose-isoniazid" path="inh_ref_po_300mg_rapid|Organism|LargeIntestine|Mucosa|ColonAscendens|Intracellular|isoniazid-NAAA Metabolite|Fraction of dose-isoniazid" persistable="0" formulaId="15897" />
    <Observer id="15984" entityId="ItwEP3oB9USPQMRegczUnQ" name="Concentration in container" path="inh_ref_po_300mg_rapid|Organism|LargeIntestine|Mucosa|ColonTransversum|Plasma|NAT2|Concentration in container" unit="µmol/l" persistable="0" formulaId="15985" />
    <Observer id="16004" entityId="OSmPTJWt4EeMXraubSD8hQ" name="Concentration in container" path="inh_ref_po_300mg_rapid|Organism|LargeIntestine|Mucosa|ColonTransversum|Plasma|Amidase_liver|Concentration in container" unit="µmol/l" persistable="0" formulaId="16005" />
    <Observer id="16024" entityId="-Ao7BjKOk0O8xIr8rYCaJw" name="Concentration in container" path="inh_ref_po_300mg_rapid|Organism|LargeIntestine|Mucosa|ColonTransversum|Plasma|Conjugase_liver|Concentration in container" unit="µmol/l" persistable="0" formulaId="16025" />
    <Observer id="16044" entityId="5ckXGd27K0WquUxfyBeObg" name="Concentration in container" path="inh_ref_po_300mg_rapid|Organism|LargeIntestine|Mucosa|ColonTransversum|Plasma|CYP2E1|Concentration in container" unit="µmol/l" persistable="0" formulaId="16045" />
    <Observer id="16064" entityId="vN7KDejwK0a2Pz_lc7IFVw" name="Concentration in container" path="inh_ref_po_300mg_rapid|Organism|LargeIntestine|Mucosa|ColonTransversum|Plasma|NAAA|Concentration in container" unit="µmol/l" persistable="0" formulaId="16065" />
    <Observer id="16084" entityId="wqXQWkRd7U-pNrBnkXOAWQ" name="Concentration in container" path="inh_ref_po_300mg_rapid|Organism|LargeIntestine|Mucosa|ColonTransversum|Plasma|BAAT|Concentration in container" unit="µmol/l" persistable="0" formulaId="16085" />
    <Observer id="16104" entityId="ZEABBGs8zEOoLaeDekMGcA" name="Concentration in container" path="inh_ref_po_300mg_rapid|Organism|LargeIntestine|Mucosa|ColonTransversum|Plasma|GLYAT|Concentration in container" unit="µmol/l" persistable="0" formulaId="16105" />
    <Observer id="16111" entityId="ub7IzguuzEiz23eyBuzVcA" name="Concentration in container" path="inh_ref_po_300mg_rapid|Organism|LargeIntestine|Mucosa|ColonTransversum|Plasma|Acetylisoniazid|Concentration in container" unit="µmol/l" persistable="0" formulaId="16112" />
    <Observer id="16118" entityId="tlAODwVGh0qaPugEyqc-pQ" name="Concentration in container" path="inh_ref_po_300mg_rapid|Organism|LargeIntestine|Mucosa|ColonTransversum|Plasma|isoniazid|Concentration in container" unit="µmol/l" persistable="0" formulaId="16119" />
    <Observer id="16126" entityId="lr5hZ7TvX0Kk3CGGgU1GRQ" name="Fraction of dose-isoniazid" path="inh_ref_po_300mg_rapid|Organism|LargeIntestine|Mucosa|ColonTransversum|Plasma|isoniazid-NAAA Metabolite|Fraction of dose-isoniazid" persistable="0" formulaId="16127" />
    <Observer id="16174" entityId="xF_p6zJ1Y0-VQS0oodEN2w" name="Concentration in container" path="inh_ref_po_300mg_rapid|Organism|LargeIntestine|Mucosa|ColonTransversum|BloodCells|NAT2|Concentration in container" unit="µmol/l" persistable="0" formulaId="16175" />
    <Observer id="16194" entityId="u137ofo2wU6hy2UM7x4zCg" name="Concentration in container" path="inh_ref_po_300mg_rapid|Organism|LargeIntestine|Mucosa|ColonTransversum|BloodCells|Amidase_liver|Concentration in container" unit="µmol/l" persistable="0" formulaId="16195" />
    <Observer id="16214" entityId="1wU9jTS-t0Chg7mJVSnjhg" name="Concentration in container" path="inh_ref_po_300mg_rapid|Organism|LargeIntestine|Mucosa|ColonTransversum|BloodCells|Conjugase_liver|Concentration in container" unit="µmol/l" persistable="0" formulaId="16215" />
    <Observer id="16234" entityId="TwnLCkE5R02S52TardARmQ" name="Concentration in container" path="inh_ref_po_300mg_rapid|Organism|LargeIntestine|Mucosa|ColonTransversum|BloodCells|CYP2E1|Concentration in container" unit="µmol/l" persistable="0" formulaId="16235" />
    <Observer id="16254" entityId="se-RnzV1MEyaxTtpQdS2OA" name="Concentration in container" path="inh_ref_po_300mg_rapid|Organism|LargeIntestine|Mucosa|ColonTransversum|BloodCells|NAAA|Concentration in container" unit="µmol/l" persistable="0" formulaId="16255" />
    <Observer id="16274" entityId="pQFF8RkDIUCsRdmGic6a3w" name="Concentration in container" path="inh_ref_po_300mg_rapid|Organism|LargeIntestine|Mucosa|ColonTransversum|BloodCells|BAAT|Concentration in container" unit="µmol/l" persistable="0" formulaId="16275" />
    <Observer id="16294" entityId="nko4PWBt-ka2xGmjuRJnOQ" name="Concentration in container" path="inh_ref_po_300mg_rapid|Organism|LargeIntestine|Mucosa|ColonTransversum|BloodCells|GLYAT|Concentration in container" unit="µmol/l" persistable="0" formulaId="16295" />
    <Observer id="16301" entityId="yRdq-3up6U2P1meW0Gez-g" name="Concentration in container" path="inh_ref_po_300mg_rapid|Organism|LargeIntestine|Mucosa|ColonTransversum|BloodCells|Acetylisoniazid|Concentration in container" unit="µmol/l" persistable="0" formulaId="16302" />
    <Observer id="16308" entityId="PbqI8VZ9GUu7CkYf4ReSYg" name="Concentration in container" path="inh_ref_po_300mg_rapid|Organism|LargeIntestine|Mucosa|ColonTransversum|BloodCells|isoniazid|Concentration in container" unit="µmol/l" persistable="0" formulaId="16309" />
    <Observer id="16316" entityId="Y-wLXVGNFkq6rY8Vg35G5Q" name="Fraction of dose-isoniazid" path="inh_ref_po_300mg_rapid|Organism|LargeIntestine|Mucosa|ColonTransversum|BloodCells|isoniazid-NAAA Metabolite|Fraction of dose-isoniazid" persistable="0" formulaId="16317" />
    <Observer id="16354" entityId="uc9za0c3PEqVFvZBhsn6Eg" name="Concentration in container" path="inh_ref_po_300mg_rapid|Organism|LargeIntestine|Mucosa|ColonTransversum|Interstitial|Acetylisoniazid|Concentration in container" unit="µmol/l" persistable="0" formulaId="16355" />
    <Observer id="16362" entityId="AB41ODrlzUWH4OZ2mKJcQw" name="Concentration in container" path="inh_ref_po_300mg_rapid|Organism|LargeIntestine|Mucosa|ColonTransversum|Interstitial|isoniazid|Concentration in container" unit="µmol/l" persistable="0" formulaId="16363" />
    <Observer id="16385" entityId="l7Wu-_QWpEW8oHMnyjhpFw" name="Concentration in container" path="inh_ref_po_300mg_rapid|Organism|LargeIntestine|Mucosa|ColonTransversum|Intracellular|NAT2|Concentration in container" unit="µmol/l" persistable="0" formulaId="16386" />
    <Observer id="16403" entityId="ht4qyC-87EG1zZdhmTPD9w" name="Concentration in container" path="inh_ref_po_300mg_rapid|Organism|LargeIntestine|Mucosa|ColonTransversum|Intracellular|Amidase_liver|Concentration in container" unit="µmol/l" persistable="0" formulaId="16404" />
    <Observer id="16421" entityId="cUuwJvTJRU27UzvYjk8LbQ" name="Concentration in container" path="inh_ref_po_300mg_rapid|Organism|LargeIntestine|Mucosa|ColonTransversum|Intracellular|Conjugase_liver|Concentration in container" unit="µmol/l" persistable="0" formulaId="16422" />
    <Observer id="16439" entityId="P7LFlywN6Uao7b8YOHcjnQ" name="Concentration in container" path="inh_ref_po_300mg_rapid|Organism|LargeIntestine|Mucosa|ColonTransversum|Intracellular|CYP2E1|Concentration in container" unit="µmol/l" persistable="0" formulaId="16440" />
    <Observer id="16457" entityId="PLpw8dJGRkiDD5TsY8r9tQ" name="Concentration in container" path="inh_ref_po_300mg_rapid|Organism|LargeIntestine|Mucosa|ColonTransversum|Intracellular|INHA_liver_transporter|Concentration in container" unit="µmol/l" persistable="0" formulaId="16458" />
    <Observer id="16475" entityId="uWRe0dySnke9EpXQnFKK7g" name="Concentration in container" path="inh_ref_po_300mg_rapid|Organism|LargeIntestine|Mucosa|ColonTransversum|Intracellular|NAAA|Concentration in container" unit="µmol/l" persistable="0" formulaId="16476" />
    <Observer id="16493" entityId="45xEPaPcs0eNf-5D_eGBIA" name="Concentration in container" path="inh_ref_po_300mg_rapid|Organism|LargeIntestine|Mucosa|ColonTransversum|Intracellular|BAAT|Concentration in container" unit="µmol/l" persistable="0" formulaId="16494" />
    <Observer id="16511" entityId="wKQHM4REf0qWvzX1TMGVJA" name="Concentration in container" path="inh_ref_po_300mg_rapid|Organism|LargeIntestine|Mucosa|ColonTransversum|Intracellular|SLC16A10|Concentration in container" unit="µmol/l" persistable="0" formulaId="16512" />
    <Observer id="16529" entityId="h_eEskOpk0aHw9lvNZjzyA" name="Concentration in container" path="inh_ref_po_300mg_rapid|Organism|LargeIntestine|Mucosa|ColonTransversum|Intracellular|GLYAT|Concentration in container" unit="µmol/l" persistable="0" formulaId="16530" />
    <Observer id="16547" entityId="nMQ2jKPbs0mSNOAaKMxjtg" name="Concentration in container" path="inh_ref_po_300mg_rapid|Organism|LargeIntestine|Mucosa|ColonTransversum|Intracellular|SLC22A6|Concentration in container" unit="µmol/l" persistable="0" formulaId="16548" />
    <Observer id="16565" entityId="sRSl0vKpxEqztkmRhKhg0A" name="Concentration in container" path="inh_ref_po_300mg_rapid|Organism|LargeIntestine|Mucosa|ColonTransversum|Intracellular|SLC16A10.apical.efflux|Concentration in container" unit="µmol/l" persistable="0" formulaId="16566" />
    <Observer id="16583" entityId="j95fEzSqB0yWK7H_EhEhCw" name="Concentration in container" path="inh_ref_po_300mg_rapid|Organism|LargeIntestine|Mucosa|ColonTransversum|Intracellular|SLC16A10.influx|Concentration in container" unit="µmol/l" persistable="0" formulaId="16584" />
    <Observer id="16591" entityId="MZWDFVf5tUO1RzNgqZuq9g" name="Concentration in container" path="inh_ref_po_300mg_rapid|Organism|LargeIntestine|Mucosa|ColonTransversum|Intracellular|Acetylisoniazid|Concentration in container" unit="µmol/l" persistable="0" formulaId="16592" />
    <Observer id="16599" entityId="hlUtrtxpv0-U4aaQzUxKCg" name="Concentration in container" path="inh_ref_po_300mg_rapid|Organism|LargeIntestine|Mucosa|ColonTransversum|Intracellular|isoniazid|Concentration in container" unit="µmol/l" persistable="0" formulaId="16600" />
    <Observer id="16607" entityId="0RkXokTm2ECF2M0zBGB4WQ" name="Fraction of dose-isoniazid" path="inh_ref_po_300mg_rapid|Organism|LargeIntestine|Mucosa|ColonTransversum|Intracellular|isoniazid-NAAA Metabolite|Fraction of dose-isoniazid" persistable="0" formulaId="16608" />
    <Observer id="16695" entityId="wLqW0-R450uJCQlEPQh6Vg" name="Concentration in container" path="inh_ref_po_300mg_rapid|Organism|LargeIntestine|Mucosa|ColonDescendens|Plasma|NAT2|Concentration in container" unit="µmol/l" persistable="0" formulaId="16696" />
    <Observer id="16715" entityId="gWnq1xc_T0OylAt3pqgv5Q" name="Concentration in container" path="inh_ref_po_300mg_rapid|Organism|LargeIntestine|Mucosa|ColonDescendens|Plasma|Amidase_liver|Concentration in container" unit="µmol/l" persistable="0" formulaId="16716" />
    <Observer id="16735" entityId="FD6a1pFHFUi4pi8sjYhzYQ" name="Concentration in container" path="inh_ref_po_300mg_rapid|Organism|LargeIntestine|Mucosa|ColonDescendens|Plasma|Conjugase_liver|Concentration in container" unit="µmol/l" persistable="0" formulaId="16736" />
    <Observer id="16755" entityId="zYhrrxIfMES01kPQR3P2rw" name="Concentration in container" path="inh_ref_po_300mg_rapid|Organism|LargeIntestine|Mucosa|ColonDescendens|Plasma|CYP2E1|Concentration in container" unit="µmol/l" persistable="0" formulaId="16756" />
    <Observer id="16775" entityId="hMP4a_qa706zCAPQdOX7SQ" name="Concentration in container" path="inh_ref_po_300mg_rapid|Organism|LargeIntestine|Mucosa|ColonDescendens|Plasma|NAAA|Concentration in container" unit="µmol/l" persistable="0" formulaId="16776" />
    <Observer id="16795" entityId="3CoNXqlOsUGEI-oIc0ppEA" name="Concentration in container" path="inh_ref_po_300mg_rapid|Organism|LargeIntestine|Mucosa|ColonDescendens|Plasma|BAAT|Concentration in container" unit="µmol/l" persistable="0" formulaId="16796" />
    <Observer id="16815" entityId="a7_SCmczikSu4I6tQBKb3A" name="Concentration in container" path="inh_ref_po_300mg_rapid|Organism|LargeIntestine|Mucosa|ColonDescendens|Plasma|GLYAT|Concentration in container" unit="µmol/l" persistable="0" formulaId="16816" />
    <Observer id="16822" entityId="vAPUH7bR10Oxj1lGadvslQ" name="Concentration in container" path="inh_ref_po_300mg_rapid|Organism|LargeIntestine|Mucosa|ColonDescendens|Plasma|Acetylisoniazid|Concentration in container" unit="µmol/l" persistable="0" formulaId="16823" />
    <Observer id="16829" entityId="n8KmpVO2fUCJg7b20ZAzMA" name="Concentration in container" path="inh_ref_po_300mg_rapid|Organism|LargeIntestine|Mucosa|ColonDescendens|Plasma|isoniazid|Concentration in container" unit="µmol/l" persistable="0" formulaId="16830" />
    <Observer id="16837" entityId="otnXzXKBtkGAX8qDmPXTlw" name="Fraction of dose-isoniazid" path="inh_ref_po_300mg_rapid|Organism|LargeIntestine|Mucosa|ColonDescendens|Plasma|isoniazid-NAAA Metabolite|Fraction of dose-isoniazid" persistable="0" formulaId="16838" />
    <Observer id="16885" entityId="OLhfENpk8UKqtnzMDunQ6Q" name="Concentration in container" path="inh_ref_po_300mg_rapid|Organism|LargeIntestine|Mucosa|ColonDescendens|BloodCells|NAT2|Concentration in container" unit="µmol/l" persistable="0" formulaId="16886" />
    <Observer id="16905" entityId="j0Ok-F-mskaf2g8uRRhKCg" name="Concentration in container" path="inh_ref_po_300mg_rapid|Organism|LargeIntestine|Mucosa|ColonDescendens|BloodCells|Amidase_liver|Concentration in container" unit="µmol/l" persistable="0" formulaId="16906" />
    <Observer id="16925" entityId="j8PbTE45VE-YSEQv2XaOKw" name="Concentration in container" path="inh_ref_po_300mg_rapid|Organism|LargeIntestine|Mucosa|ColonDescendens|BloodCells|Conjugase_liver|Concentration in container" unit="µmol/l" persistable="0" formulaId="16926" />
    <Observer id="16945" entityId="d9V-t8wqDUqUwk-ty8BFUw" name="Concentration in container" path="inh_ref_po_300mg_rapid|Organism|LargeIntestine|Mucosa|ColonDescendens|BloodCells|CYP2E1|Concentration in container" unit="µmol/l" persistable="0" formulaId="16946" />
    <Observer id="16965" entityId="7mUCt1blXEGELJEh_fsuRQ" name="Concentration in container" path="inh_ref_po_300mg_rapid|Organism|LargeIntestine|Mucosa|ColonDescendens|BloodCells|NAAA|Concentration in container" unit="µmol/l" persistable="0" formulaId="16966" />
    <Observer id="16985" entityId="Ox_aOOfEX0S8dWUhoilA1Q" name="Concentration in container" path="inh_ref_po_300mg_rapid|Organism|LargeIntestine|Mucosa|ColonDescendens|BloodCells|BAAT|Concentration in container" unit="µmol/l" persistable="0" formulaId="16986" />
    <Observer id="17005" entityId="1c3BQVB_9EaceMH4tsTXog" name="Concentration in container" path="inh_ref_po_300mg_rapid|Organism|LargeIntestine|Mucosa|ColonDescendens|BloodCells|GLYAT|Concentration in container" unit="µmol/l" persistable="0" formulaId="17006" />
    <Observer id="17012" entityId="C9k5bBK7hke__Dkjer35IA" name="Concentration in container" path="inh_ref_po_300mg_rapid|Organism|LargeIntestine|Mucosa|ColonDescendens|BloodCells|Acetylisoniazid|Concentration in container" unit="µmol/l" persistable="0" formulaId="17013" />
    <Observer id="17019" entityId="sk2Xo9vxtEC8PdRFNDOIPQ" name="Concentration in container" path="inh_ref_po_300mg_rapid|Organism|LargeIntestine|Mucosa|ColonDescendens|BloodCells|isoniazid|Concentration in container" unit="µmol/l" persistable="0" formulaId="17020" />
    <Observer id="17027" entityId="uY4C1-oFy0i084Kmnp6sdA" name="Fraction of dose-isoniazid" path="inh_ref_po_300mg_rapid|Organism|LargeIntestine|Mucosa|ColonDescendens|BloodCells|isoniazid-NAAA Metabolite|Fraction of dose-isoniazid" persistable="0" formulaId="17028" />
    <Observer id="17065" entityId="I43gLxNEZ0yPE5I8-Zcmew" name="Concentration in container" path="inh_ref_po_300mg_rapid|Organism|LargeIntestine|Mucosa|ColonDescendens|Interstitial|Acetylisoniazid|Concentration in container" unit="µmol/l" persistable="0" formulaId="17066" />
    <Observer id="17073" entityId="1yYS-8tnv0S5K7BmhzXElg" name="Concentration in container" path="inh_ref_po_300mg_rapid|Organism|LargeIntestine|Mucosa|ColonDescendens|Interstitial|isoniazid|Concentration in container" unit="µmol/l" persistable="0" formulaId="17074" />
    <Observer id="17096" entityId="DzrRQvHTn0aXoz-RHP50Lg" name="Concentration in container" path="inh_ref_po_300mg_rapid|Organism|LargeIntestine|Mucosa|ColonDescendens|Intracellular|NAT2|Concentration in container" unit="µmol/l" persistable="0" formulaId="17097" />
    <Observer id="17114" entityId="yrh-O8ETWkSHV7lAGcvBMQ" name="Concentration in container" path="inh_ref_po_300mg_rapid|Organism|LargeIntestine|Mucosa|ColonDescendens|Intracellular|Amidase_liver|Concentration in container" unit="µmol/l" persistable="0" formulaId="17115" />
    <Observer id="17132" entityId="EgLKvB9gzkm_yA1pqaroIg" name="Concentration in container" path="inh_ref_po_300mg_rapid|Organism|LargeIntestine|Mucosa|ColonDescendens|Intracellular|Conjugase_liver|Concentration in container" unit="µmol/l" persistable="0" formulaId="17133" />
    <Observer id="17150" entityId="2fO3AO0Mp0WK3n11D63rVA" name="Concentration in container" path="inh_ref_po_300mg_rapid|Organism|LargeIntestine|Mucosa|ColonDescendens|Intracellular|CYP2E1|Concentration in container" unit="µmol/l" persistable="0" formulaId="17151" />
    <Observer id="17168" entityId="ODdMGU5h0EGQRzpI7TFVjg" name="Concentration in container" path="inh_ref_po_300mg_rapid|Organism|LargeIntestine|Mucosa|ColonDescendens|Intracellular|INHA_liver_transporter|Concentration in container" unit="µmol/l" persistable="0" formulaId="17169" />
    <Observer id="17186" entityId="lrE4A9Ud_kyhYl43J7L3FA" name="Concentration in container" path="inh_ref_po_300mg_rapid|Organism|LargeIntestine|Mucosa|ColonDescendens|Intracellular|NAAA|Concentration in container" unit="µmol/l" persistable="0" formulaId="17187" />
    <Observer id="17204" entityId="ycv4lCj8-Em62tG0Pvhlug" name="Concentration in container" path="inh_ref_po_300mg_rapid|Organism|LargeIntestine|Mucosa|ColonDescendens|Intracellular|BAAT|Concentration in container" unit="µmol/l" persistable="0" formulaId="17205" />
    <Observer id="17222" entityId="2Hwn-4ed-kKSIYscl4uf3Q" name="Concentration in container" path="inh_ref_po_300mg_rapid|Organism|LargeIntestine|Mucosa|ColonDescendens|Intracellular|SLC16A10|Concentration in container" unit="µmol/l" persistable="0" formulaId="17223" />
    <Observer id="17240" entityId="Gt3aCP6pvkGg66cVZGHf1Q" name="Concentration in container" path="inh_ref_po_300mg_rapid|Organism|LargeIntestine|Mucosa|ColonDescendens|Intracellular|GLYAT|Concentration in container" unit="µmol/l" persistable="0" formulaId="17241" />
    <Observer id="17258" entityId="MwrkT3vE8kGZbeJusNz_PA" name="Concentration in container" path="inh_ref_po_300mg_rapid|Organism|LargeIntestine|Mucosa|ColonDescendens|Intracellular|SLC22A6|Concentration in container" unit="µmol/l" persistable="0" formulaId="17259" />
    <Observer id="17276" entityId="jmstbPHyEEaEJlfrXYeQIA" name="Concentration in container" path="inh_ref_po_300mg_rapid|Organism|LargeIntestine|Mucosa|ColonDescendens|Intracellular|SLC16A10.apical.efflux|Concentration in container" unit="µmol/l" persistable="0" formulaId="17277" />
    <Observer id="17294" entityId="sT2TiKLyZU2r5KcwcAVlxw" name="Concentration in container" path="inh_ref_po_300mg_rapid|Organism|LargeIntestine|Mucosa|ColonDescendens|Intracellular|SLC16A10.influx|Concentration in container" unit="µmol/l" persistable="0" formulaId="17295" />
    <Observer id="17302" entityId="gpXi94PTFEWjyChEerxyMg" name="Concentration in container" path="inh_ref_po_300mg_rapid|Organism|LargeIntestine|Mucosa|ColonDescendens|Intracellular|Acetylisoniazid|Concentration in container" unit="µmol/l" persistable="0" formulaId="17303" />
    <Observer id="17310" entityId="rpX7-NRr8EKPRDPDNTtyiA" name="Concentration in container" path="inh_ref_po_300mg_rapid|Organism|LargeIntestine|Mucosa|ColonDescendens|Intracellular|isoniazid|Concentration in container" unit="µmol/l" persistable="0" formulaId="17311" />
    <Observer id="17318" entityId="ppgDjMbhVU-rR70-Shti-w" name="Fraction of dose-isoniazid" path="inh_ref_po_300mg_rapid|Organism|LargeIntestine|Mucosa|ColonDescendens|Intracellular|isoniazid-NAAA Metabolite|Fraction of dose-isoniazid" persistable="0" formulaId="17319" />
    <Observer id="17406" entityId="FyUfRHTAXEGlTQgaWTZFOA" name="Concentration in container" path="inh_ref_po_300mg_rapid|Organism|LargeIntestine|Mucosa|ColonSigmoid|Plasma|NAT2|Concentration in container" unit="µmol/l" persistable="0" formulaId="17407" />
    <Observer id="17426" entityId="m_7geyB16U2tzCUS-rTZbQ" name="Concentration in container" path="inh_ref_po_300mg_rapid|Organism|LargeIntestine|Mucosa|ColonSigmoid|Plasma|Amidase_liver|Concentration in container" unit="µmol/l" persistable="0" formulaId="17427" />
    <Observer id="17446" entityId="4iO-eSsdm0ywQ1jcHlglDA" name="Concentration in container" path="inh_ref_po_300mg_rapid|Organism|LargeIntestine|Mucosa|ColonSigmoid|Plasma|Conjugase_liver|Concentration in container" unit="µmol/l" persistable="0" formulaId="17447" />
    <Observer id="17466" entityId="4DOo-OQF3UmGxHqVevAtow" name="Concentration in container" path="inh_ref_po_300mg_rapid|Organism|LargeIntestine|Mucosa|ColonSigmoid|Plasma|CYP2E1|Concentration in container" unit="µmol/l" persistable="0" formulaId="17467" />
    <Observer id="17486" entityId="RQKseDRWQEewAMNp4BR3Jg" name="Concentration in container" path="inh_ref_po_300mg_rapid|Organism|LargeIntestine|Mucosa|ColonSigmoid|Plasma|NAAA|Concentration in container" unit="µmol/l" persistable="0" formulaId="17487" />
    <Observer id="17506" entityId="wrW36u_B2UaxGbSZP1wp-Q" name="Concentration in container" path="inh_ref_po_300mg_rapid|Organism|LargeIntestine|Mucosa|ColonSigmoid|Plasma|BAAT|Concentration in container" unit="µmol/l" persistable="0" formulaId="17507" />
    <Observer id="17526" entityId="p2q9UUTuxUGLopEgwgJN3Q" name="Concentration in container" path="inh_ref_po_300mg_rapid|Organism|LargeIntestine|Mucosa|ColonSigmoid|Plasma|GLYAT|Concentration in container" unit="µmol/l" persistable="0" formulaId="17527" />
    <Observer id="17533" entityId="-8s5l_s9E0CSz_mCNdil8w" name="Concentration in container" path="inh_ref_po_300mg_rapid|Organism|LargeIntestine|Mucosa|ColonSigmoid|Plasma|Acetylisoniazid|Concentration in container" unit="µmol/l" persistable="0" formulaId="17534" />
    <Observer id="17540" entityId="kH4IWdYE3UGJ3GIj2B1cmw" name="Concentration in container" path="inh_ref_po_300mg_rapid|Organism|LargeIntestine|Mucosa|ColonSigmoid|Plasma|isoniazid|Concentration in container" unit="µmol/l" persistable="0" formulaId="17541" />
    <Observer id="17548" entityId="8uSzBOqTMkajNe_Jh_0lIA" name="Fraction of dose-isoniazid" path="inh_ref_po_300mg_rapid|Organism|LargeIntestine|Mucosa|ColonSigmoid|Plasma|isoniazid-NAAA Metabolite|Fraction of dose-isoniazid" persistable="0" formulaId="17549" />
    <Observer id="17596" entityId="hflrxgnwNkii151pzzQM2Q" name="Concentration in container" path="inh_ref_po_300mg_rapid|Organism|LargeIntestine|Mucosa|ColonSigmoid|BloodCells|NAT2|Concentration in container" unit="µmol/l" persistable="0" formulaId="17597" />
    <Observer id="17616" entityId="QmjsZdmM5k2qXD6CpPDGRA" name="Concentration in container" path="inh_ref_po_300mg_rapid|Organism|LargeIntestine|Mucosa|ColonSigmoid|BloodCells|Amidase_liver|Concentration in container" unit="µmol/l" persistable="0" formulaId="17617" />
    <Observer id="17636" entityId="ryBIgnovQ0GyO5fTJMCGEg" name="Concentration in container" path="inh_ref_po_300mg_rapid|Organism|LargeIntestine|Mucosa|ColonSigmoid|BloodCells|Conjugase_liver|Concentration in container" unit="µmol/l" persistable="0" formulaId="17637" />
    <Observer id="17656" entityId="lkMg4CNn4EmfXBqMOGXgkQ" name="Concentration in container" path="inh_ref_po_300mg_rapid|Organism|LargeIntestine|Mucosa|ColonSigmoid|BloodCells|CYP2E1|Concentration in container" unit="µmol/l" persistable="0" formulaId="17657" />
    <Observer id="17676" entityId="8E8bVIkT_UmNIt-TISjAbw" name="Concentration in container" path="inh_ref_po_300mg_rapid|Organism|LargeIntestine|Mucosa|ColonSigmoid|BloodCells|NAAA|Concentration in container" unit="µmol/l" persistable="0" formulaId="17677" />
    <Observer id="17696" entityId="Gsxk9CoqWkSST1_PYUTo6Q" name="Concentration in container" path="inh_ref_po_300mg_rapid|Organism|LargeIntestine|Mucosa|ColonSigmoid|BloodCells|BAAT|Concentration in container" unit="µmol/l" persistable="0" formulaId="17697" />
    <Observer id="17716" entityId="40w6h0EASkaBc-AM-ZEpoA" name="Concentration in container" path="inh_ref_po_300mg_rapid|Organism|LargeIntestine|Mucosa|ColonSigmoid|BloodCells|GLYAT|Concentration in container" unit="µmol/l" persistable="0" formulaId="17717" />
    <Observer id="17723" entityId="1vPeJcY6rEi7flRgj2zMww" name="Concentration in container" path="inh_ref_po_300mg_rapid|Organism|LargeIntestine|Mucosa|ColonSigmoid|BloodCells|Acetylisoniazid|Concentration in container" unit="µmol/l" persistable="0" formulaId="17724" />
    <Observer id="17730" entityId="c8J_dV8xN0qz2S4Lc7u0xw" name="Concentration in container" path="inh_ref_po_300mg_rapid|Organism|LargeIntestine|Mucosa|ColonSigmoid|BloodCells|isoniazid|Concentration in container" unit="µmol/l" persistable="0" formulaId="17731" />
    <Observer id="17738" entityId="kVfwDzlZV06DcCrQCjWjyg" name="Fraction of dose-isoniazid" path="inh_ref_po_300mg_rapid|Organism|LargeIntestine|Mucosa|ColonSigmoid|BloodCells|isoniazid-NAAA Metabolite|Fraction of dose-isoniazid" persistable="0" formulaId="17739" />
    <Observer id="17776" entityId="qx58XPV1CkubwZrIENinHQ" name="Concentration in container" path="inh_ref_po_300mg_rapid|Organism|LargeIntestine|Mucosa|ColonSigmoid|Interstitial|Acetylisoniazid|Concentration in container" unit="µmol/l" persistable="0" formulaId="17777" />
    <Observer id="17784" entityId="EkQvcNKfIkWrl0NqxCuLMQ" name="Concentration in container" path="inh_ref_po_300mg_rapid|Organism|LargeIntestine|Mucosa|ColonSigmoid|Interstitial|isoniazid|Concentration in container" unit="µmol/l" persistable="0" formulaId="17785" />
    <Observer id="17807" entityId="pFcD2PplPU-PZpy9qDpGVA" name="Concentration in container" path="inh_ref_po_300mg_rapid|Organism|LargeIntestine|Mucosa|ColonSigmoid|Intracellular|NAT2|Concentration in container" unit="µmol/l" persistable="0" formulaId="17808" />
    <Observer id="17825" entityId="HzdFxPoHwEiqt93qSRovLQ" name="Concentration in container" path="inh_ref_po_300mg_rapid|Organism|LargeIntestine|Mucosa|ColonSigmoid|Intracellular|Amidase_liver|Concentration in container" unit="µmol/l" persistable="0" formulaId="17826" />
    <Observer id="17843" entityId="WEockG_tt0eZEXUg_AEzHA" name="Concentration in container" path="inh_ref_po_300mg_rapid|Organism|LargeIntestine|Mucosa|ColonSigmoid|Intracellular|Conjugase_liver|Concentration in container" unit="µmol/l" persistable="0" formulaId="17844" />
    <Observer id="17861" entityId="_yNGBKPIGkiWdzWPYmkX6Q" name="Concentration in container" path="inh_ref_po_300mg_rapid|Organism|LargeIntestine|Mucosa|ColonSigmoid|Intracellular|CYP2E1|Concentration in container" unit="µmol/l" persistable="0" formulaId="17862" />
    <Observer id="17879" entityId="DjA1YY4Qd0mJGpRZAyykcA" name="Concentration in container" path="inh_ref_po_300mg_rapid|Organism|LargeIntestine|Mucosa|ColonSigmoid|Intracellular|INHA_liver_transporter|Concentration in container" unit="µmol/l" persistable="0" formulaId="17880" />
    <Observer id="17897" entityId="hGFZNK-_1UGGzOJEp7cmEw" name="Concentration in container" path="inh_ref_po_300mg_rapid|Organism|LargeIntestine|Mucosa|ColonSigmoid|Intracellular|NAAA|Concentration in container" unit="µmol/l" persistable="0" formulaId="17898" />
    <Observer id="17915" entityId="Hy4II4aNU0yHyHI1nQZ7iQ" name="Concentration in container" path="inh_ref_po_300mg_rapid|Organism|LargeIntestine|Mucosa|ColonSigmoid|Intracellular|BAAT|Concentration in container" unit="µmol/l" persistable="0" formulaId="17916" />
    <Observer id="17933" entityId="yT13Qixb-E6q8TWq2GZ6jA" name="Concentration in container" path="inh_ref_po_300mg_rapid|Organism|LargeIntestine|Mucosa|ColonSigmoid|Intracellular|SLC16A10|Concentration in container" unit="µmol/l" persistable="0" formulaId="17934" />
    <Observer id="17951" entityId="0hoYOXwv3kOAdb1bssSRcA" name="Concentration in container" path="inh_ref_po_300mg_rapid|Organism|LargeIntestine|Mucosa|ColonSigmoid|Intracellular|GLYAT|Concentration in container" unit="µmol/l" persistable="0" formulaId="17952" />
    <Observer id="17969" entityId="6aKDbYX8iU6yNBpAOVIwfA" name="Concentration in container" path="inh_ref_po_300mg_rapid|Organism|LargeIntestine|Mucosa|ColonSigmoid|Intracellular|SLC22A6|Concentration in container" unit="µmol/l" persistable="0" formulaId="17970" />
    <Observer id="17987" entityId="0Bh3umVEfEajsXqH4CK3jw" name="Concentration in container" path="inh_ref_po_300mg_rapid|Organism|LargeIntestine|Mucosa|ColonSigmoid|Intracellular|SLC16A10.apical.efflux|Concentration in container" unit="µmol/l" persistable="0" formulaId="17988" />
    <Observer id="18005" entityId="rbia6uFdKEG6P8P-iX9Qow" name="Concentration in container" path="inh_ref_po_300mg_rapid|Organism|LargeIntestine|Mucosa|ColonSigmoid|Intracellular|SLC16A10.influx|Concentration in container" unit="µmol/l" persistable="0" formulaId="18006" />
    <Observer id="18013" entityId="XdRAPTVogEGdB_cnZLIa9g" name="Concentration in container" path="inh_ref_po_300mg_rapid|Organism|LargeIntestine|Mucosa|ColonSigmoid|Intracellular|Acetylisoniazid|Concentration in container" unit="µmol/l" persistable="0" formulaId="18014" />
    <Observer id="18021" entityId="rqxaggCvFEe7LMxiMT9P-w" name="Concentration in container" path="inh_ref_po_300mg_rapid|Organism|LargeIntestine|Mucosa|ColonSigmoid|Intracellular|isoniazid|Concentration in container" unit="µmol/l" persistable="0" formulaId="18022" />
    <Observer id="18029" entityId="Wjp9f8AmlUqDZXuejkxhOg" name="Fraction of dose-isoniazid" path="inh_ref_po_300mg_rapid|Organism|LargeIntestine|Mucosa|ColonSigmoid|Intracellular|isoniazid-NAAA Metabolite|Fraction of dose-isoniazid" persistable="0" formulaId="18030" />
    <Observer id="18117" entityId="P3BnleHVWkulszPcEeLgwA" name="Concentration in container" path="inh_ref_po_300mg_rapid|Organism|LargeIntestine|Mucosa|Rectum|Plasma|NAT2|Concentration in container" unit="µmol/l" persistable="0" formulaId="18118" />
    <Observer id="18137" entityId="8TnndZmkj0W5NIJdIKAgug" name="Concentration in container" path="inh_ref_po_300mg_rapid|Organism|LargeIntestine|Mucosa|Rectum|Plasma|Amidase_liver|Concentration in container" unit="µmol/l" persistable="0" formulaId="18138" />
    <Observer id="18157" entityId="Wno8QdI-00GkijZ6jaYYjw" name="Concentration in container" path="inh_ref_po_300mg_rapid|Organism|LargeIntestine|Mucosa|Rectum|Plasma|Conjugase_liver|Concentration in container" unit="µmol/l" persistable="0" formulaId="18158" />
    <Observer id="18177" entityId="9yZf8UaatEmURiPzENLpTw" name="Concentration in container" path="inh_ref_po_300mg_rapid|Organism|LargeIntestine|Mucosa|Rectum|Plasma|CYP2E1|Concentration in container" unit="µmol/l" persistable="0" formulaId="18178" />
    <Observer id="18197" entityId="wxtIlPkAE02KL500XISeww" name="Concentration in container" path="inh_ref_po_300mg_rapid|Organism|LargeIntestine|Mucosa|Rectum|Plasma|NAAA|Concentration in container" unit="µmol/l" persistable="0" formulaId="18198" />
    <Observer id="18217" entityId="ATyulElhBUKVcGTj34kmmg" name="Concentration in container" path="inh_ref_po_300mg_rapid|Organism|LargeIntestine|Mucosa|Rectum|Plasma|BAAT|Concentration in container" unit="µmol/l" persistable="0" formulaId="18218" />
    <Observer id="18237" entityId="H1ykrctfh0iOg3_Q_Zt17Q" name="Concentration in container" path="inh_ref_po_300mg_rapid|Organism|LargeIntestine|Mucosa|Rectum|Plasma|GLYAT|Concentration in container" unit="µmol/l" persistable="0" formulaId="18238" />
    <Observer id="18244" entityId="a7-dRHTA10WLwZsUTOrMrw" name="Concentration in container" path="inh_ref_po_300mg_rapid|Organism|LargeIntestine|Mucosa|Rectum|Plasma|Acetylisoniazid|Concentration in container" unit="µmol/l" persistable="0" formulaId="18245" />
    <Observer id="18251" entityId="aEqO02DoKEmWZ5N3P82dxA" name="Concentration in container" path="inh_ref_po_300mg_rapid|Organism|LargeIntestine|Mucosa|Rectum|Plasma|isoniazid|Concentration in container" unit="µmol/l" persistable="0" formulaId="18252" />
    <Observer id="18259" entityId="I0Xqv81lHkGmbeY6rMuwwQ" name="Fraction of dose-isoniazid" path="inh_ref_po_300mg_rapid|Organism|LargeIntestine|Mucosa|Rectum|Plasma|isoniazid-NAAA Metabolite|Fraction of dose-isoniazid" persistable="0" formulaId="18260" />
    <Observer id="18307" entityId="_bngL2brnUWP_nk88jLdzw" name="Concentration in container" path="inh_ref_po_300mg_rapid|Organism|LargeIntestine|Mucosa|Rectum|BloodCells|NAT2|Concentration in container" unit="µmol/l" persistable="0" formulaId="18308" />
    <Observer id="18327" entityId="a4P2WNo5Ak-2N6vc3cRhCg" name="Concentration in container" path="inh_ref_po_300mg_rapid|Organism|LargeIntestine|Mucosa|Rectum|BloodCells|Amidase_liver|Concentration in container" unit="µmol/l" persistable="0" formulaId="18328" />
    <Observer id="18347" entityId="qb6lJLBIpE6gUH_N2hQPIA" name="Concentration in container" path="inh_ref_po_300mg_rapid|Organism|LargeIntestine|Mucosa|Rectum|BloodCells|Conjugase_liver|Concentration in container" unit="µmol/l" persistable="0" formulaId="18348" />
    <Observer id="18367" entityId="e-ShOTEa-ki1Qo_b5BPqnw" name="Concentration in container" path="inh_ref_po_300mg_rapid|Organism|LargeIntestine|Mucosa|Rectum|BloodCells|CYP2E1|Concentration in container" unit="µmol/l" persistable="0" formulaId="18368" />
    <Observer id="18387" entityId="tbNFd5uEpEi4oeFvpsHz0Q" name="Concentration in container" path="inh_ref_po_300mg_rapid|Organism|LargeIntestine|Mucosa|Rectum|BloodCells|NAAA|Concentration in container" unit="µmol/l" persistable="0" formulaId="18388" />
    <Observer id="18407" entityId="UK1NYDqs-kqodul872DIMA" name="Concentration in container" path="inh_ref_po_300mg_rapid|Organism|LargeIntestine|Mucosa|Rectum|BloodCells|BAAT|Concentration in container" unit="µmol/l" persistable="0" formulaId="18408" />
    <Observer id="18427" entityId="0OxLeSnydkSG9GLPnz3TUA" name="Concentration in container" path="inh_ref_po_300mg_rapid|Organism|LargeIntestine|Mucosa|Rectum|BloodCells|GLYAT|Concentration in container" unit="µmol/l" persistable="0" formulaId="18428" />
    <Observer id="18434" entityId="oNvlF8rPrUK49ldoHoQG_A" name="Concentration in container" path="inh_ref_po_300mg_rapid|Organism|LargeIntestine|Mucosa|Rectum|BloodCells|Acetylisoniazid|Concentration in container" unit="µmol/l" persistable="0" formulaId="18435" />
    <Observer id="18441" entityId="x2XPbMtKska0nx3y6VwEcg" name="Concentration in container" path="inh_ref_po_300mg_rapid|Organism|LargeIntestine|Mucosa|Rectum|BloodCells|isoniazid|Concentration in container" unit="µmol/l" persistable="0" formulaId="18442" />
    <Observer id="18449" entityId="DfduleeZc06u4jL6xB-kMQ" name="Fraction of dose-isoniazid" path="inh_ref_po_300mg_rapid|Organism|LargeIntestine|Mucosa|Rectum|BloodCells|isoniazid-NAAA Metabolite|Fraction of dose-isoniazid" persistable="0" formulaId="18450" />
    <Observer id="18487" entityId="-8Qu2PRGXEyQAHFOjmrkrw" name="Concentration in container" path="inh_ref_po_300mg_rapid|Organism|LargeIntestine|Mucosa|Rectum|Interstitial|Acetylisoniazid|Concentration in container" unit="µmol/l" persistable="0" formulaId="18488" />
    <Observer id="18495" entityId="nP1U21-3IU-9-iprerio7w" name="Concentration in container" path="inh_ref_po_300mg_rapid|Organism|LargeIntestine|Mucosa|Rectum|Interstitial|isoniazid|Concentration in container" unit="µmol/l" persistable="0" formulaId="18496" />
    <Observer id="18518" entityId="6F9KRKP6XkSiqq4-SG7FyA" name="Concentration in container" path="inh_ref_po_300mg_rapid|Organism|LargeIntestine|Mucosa|Rectum|Intracellular|NAT2|Concentration in container" unit="µmol/l" persistable="0" formulaId="18519" />
    <Observer id="18536" entityId="KzjU91E3FU-qr_aVajgk-A" name="Concentration in container" path="inh_ref_po_300mg_rapid|Organism|LargeIntestine|Mucosa|Rectum|Intracellular|Amidase_liver|Concentration in container" unit="µmol/l" persistable="0" formulaId="18537" />
    <Observer id="18554" entityId="iVSPpBNvM0OTaaBranwPMQ" name="Concentration in container" path="inh_ref_po_300mg_rapid|Organism|LargeIntestine|Mucosa|Rectum|Intracellular|Conjugase_liver|Concentration in container" unit="µmol/l" persistable="0" formulaId="18555" />
    <Observer id="18572" entityId="0M-3yaQrG0aI95QKj_swhA" name="Concentration in container" path="inh_ref_po_300mg_rapid|Organism|LargeIntestine|Mucosa|Rectum|Intracellular|CYP2E1|Concentration in container" unit="µmol/l" persistable="0" formulaId="18573" />
    <Observer id="18590" entityId="TGcgZBPe40ucpOJKNUzhLQ" name="Concentration in container" path="inh_ref_po_300mg_rapid|Organism|LargeIntestine|Mucosa|Rectum|Intracellular|INHA_liver_transporter|Concentration in container" unit="µmol/l" persistable="0" formulaId="18591" />
    <Observer id="18608" entityId="lnIlOYYc6USQtibv3g9z2A" name="Concentration in container" path="inh_ref_po_300mg_rapid|Organism|LargeIntestine|Mucosa|Rectum|Intracellular|NAAA|Concentration in container" unit="µmol/l" persistable="0" formulaId="18609" />
    <Observer id="18626" entityId="oRMAMt7DHUm_1YVlDgwKCA" name="Concentration in container" path="inh_ref_po_300mg_rapid|Organism|LargeIntestine|Mucosa|Rectum|Intracellular|BAAT|Concentration in container" unit="µmol/l" persistable="0" formulaId="18627" />
    <Observer id="18644" entityId="1kxV8Fp-ck69VxVrO-E15Q" name="Concentration in container" path="inh_ref_po_300mg_rapid|Organism|LargeIntestine|Mucosa|Rectum|Intracellular|SLC16A10|Concentration in container" unit="µmol/l" persistable="0" formulaId="18645" />
    <Observer id="18662" entityId="iPgvmzfS7kiO7uohjNzkzA" name="Concentration in container" path="inh_ref_po_300mg_rapid|Organism|LargeIntestine|Mucosa|Rectum|Intracellular|GLYAT|Concentration in container" unit="µmol/l" persistable="0" formulaId="18663" />
    <Observer id="18680" entityId="Tl8iBx94pkuhegVbOpV1Ig" name="Concentration in container" path="inh_ref_po_300mg_rapid|Organism|LargeIntestine|Mucosa|Rectum|Intracellular|SLC22A6|Concentration in container" unit="µmol/l" persistable="0" formulaId="18681" />
    <Observer id="18698" entityId="uEA03Fukz0e40VmCaI29Xw" name="Concentration in container" path="inh_ref_po_300mg_rapid|Organism|LargeIntestine|Mucosa|Rectum|Intracellular|SLC16A10.apical.efflux|Concentration in container" unit="µmol/l" persistable="0" formulaId="18699" />
    <Observer id="18716" entityId="XYuKUzXAaEedpkhTcOMFaQ" name="Concentration in container" path="inh_ref_po_300mg_rapid|Organism|LargeIntestine|Mucosa|Rectum|Intracellular|SLC16A10.influx|Concentration in container" unit="µmol/l" persistable="0" formulaId="18717" />
    <Observer id="18724" entityId="CskReVFZHUCdEdcbhFBktQ" name="Concentration in container" path="inh_ref_po_300mg_rapid|Organism|LargeIntestine|Mucosa|Rectum|Intracellular|Acetylisoniazid|Concentration in container" unit="µmol/l" persistable="0" formulaId="18725" />
    <Observer id="18732" entityId="FlFx2gwl306oan1PHuiMyA" name="Concentration in container" path="inh_ref_po_300mg_rapid|Organism|LargeIntestine|Mucosa|Rectum|Intracellular|isoniazid|Concentration in container" unit="µmol/l" persistable="0" formulaId="18733" />
    <Observer id="18740" entityId="YtZH6ypdV0Cep3zzGWfTXg" name="Fraction of dose-isoniazid" path="inh_ref_po_300mg_rapid|Organism|LargeIntestine|Mucosa|Rectum|Intracellular|isoniazid-NAAA Metabolite|Fraction of dose-isoniazid" persistable="0" formulaId="18741" />
    <Observer id="18766" entityId="u0oe_-rNR0Kfym99A-u8OA" name="Interstitial Unbound" path="inh_ref_po_300mg_rapid|Organism|LargeIntestine|Acetylisoniazid|Interstitial Unbound" unit="µmol/l" persistable="0" formulaId="18767" />
    <Observer id="18768" entityId="HKNBgAYYhUKQN0jpdfcPmA" name="Intracellular Unbound" path="inh_ref_po_300mg_rapid|Organism|LargeIntestine|Acetylisoniazid|Intracellular Unbound" unit="µmol/l" persistable="0" formulaId="18769" />
    <Observer id="18770" entityId="3Zs5vfwGdUScS22jrOEmuA" name="Total Tissue (Large Intestine)" path="inh_ref_po_300mg_rapid|Organism|LargeIntestine|Acetylisoniazid|Total Tissue (Large Intestine)" unit="µmol/l" persistable="0" formulaId="18771" />
    <Observer id="18772" entityId="5U8lXVCpTESig6zjwVF_qw" name="Interstitial Unbound" path="inh_ref_po_300mg_rapid|Organism|LargeIntestine|isoniazid|Interstitial Unbound" unit="µmol/l" persistable="0" formulaId="18773" />
    <Observer id="18774" entityId="ZGPr_8ZSXEq060vSMxbUxA" name="Intracellular Unbound" path="inh_ref_po_300mg_rapid|Organism|LargeIntestine|isoniazid|Intracellular Unbound" unit="µmol/l" persistable="0" formulaId="18775" />
    <Observer id="18776" entityId="C8o-_NN3REuthzYMSWodpw" name="Total Tissue (Large Intestine)" path="inh_ref_po_300mg_rapid|Organism|LargeIntestine|isoniazid|Total Tissue (Large Intestine)" unit="µmol/l" persistable="0" formulaId="18777" />
    <Observer id="18925" entityId="sMaOaXnurUW9BJIDx_CbWA" name="Concentration in container" path="inh_ref_po_300mg_rapid|Organism|Liver|Periportal|Plasma|NAT2|Concentration in container" unit="µmol/l" persistable="0" formulaId="18926" />
    <Observer id="18945" entityId="TyZAaSi_p0mTQbyxsBwHbw" name="Concentration in container" path="inh_ref_po_300mg_rapid|Organism|Liver|Periportal|Plasma|Amidase_liver|Concentration in container" unit="µmol/l" persistable="0" formulaId="18946" />
    <Observer id="18965" entityId="zrpH5u-e7E-KyoOjcEdeuA" name="Concentration in container" path="inh_ref_po_300mg_rapid|Organism|Liver|Periportal|Plasma|Conjugase_liver|Concentration in container" unit="µmol/l" persistable="0" formulaId="18966" />
    <Observer id="18985" entityId="zmpyexzUhUW0KCR3QGRAmw" name="Concentration in container" path="inh_ref_po_300mg_rapid|Organism|Liver|Periportal|Plasma|CYP2E1|Concentration in container" unit="µmol/l" persistable="0" formulaId="18986" />
    <Observer id="19005" entityId="fEu0JOUuGk6BBQG1muLw3w" name="Concentration in container" path="inh_ref_po_300mg_rapid|Organism|Liver|Periportal|Plasma|NAAA|Concentration in container" unit="µmol/l" persistable="0" formulaId="19006" />
    <Observer id="19025" entityId="zCz7VhZlYk-ZdqXWmR8vMA" name="Concentration in container" path="inh_ref_po_300mg_rapid|Organism|Liver|Periportal|Plasma|BAAT|Concentration in container" unit="µmol/l" persistable="0" formulaId="19026" />
    <Observer id="19045" entityId="3Kdjwk-iVEug9L2XFsB66Q" name="Concentration in container" path="inh_ref_po_300mg_rapid|Organism|Liver|Periportal|Plasma|GLYAT|Concentration in container" unit="µmol/l" persistable="0" formulaId="19046" />
    <Observer id="19052" entityId="b50thRWuoUeE7DAnYC8Ibg" name="Concentration in container" path="inh_ref_po_300mg_rapid|Organism|Liver|Periportal|Plasma|Acetylisoniazid|Concentration in container" unit="µmol/l" persistable="0" formulaId="19053" />
    <Observer id="19059" entityId="yMTWNMeteE6V8w68Wy-qtg" name="Concentration in container" path="inh_ref_po_300mg_rapid|Organism|Liver|Periportal|Plasma|isoniazid|Concentration in container" unit="µmol/l" persistable="0" formulaId="19060" />
    <Observer id="19067" entityId="HcfwsR0EAUCbRj2SCeCVEA" name="Fraction of dose-isoniazid" path="inh_ref_po_300mg_rapid|Organism|Liver|Periportal|Plasma|isoniazid-NAAA Metabolite|Fraction of dose-isoniazid" persistable="0" formulaId="19068" />
    <Observer id="19115" entityId="9uyncjRVNEKFWtIusOGbyg" name="Concentration in container" path="inh_ref_po_300mg_rapid|Organism|Liver|Periportal|BloodCells|NAT2|Concentration in container" unit="µmol/l" persistable="0" formulaId="19116" />
    <Observer id="19135" entityId="3a1IK1qEpkGAG8_OEqy2FA" name="Concentration in container" path="inh_ref_po_300mg_rapid|Organism|Liver|Periportal|BloodCells|Amidase_liver|Concentration in container" unit="µmol/l" persistable="0" formulaId="19136" />
    <Observer id="19155" entityId="XWDxhRdbw02HH5Uz19jchg" name="Concentration in container" path="inh_ref_po_300mg_rapid|Organism|Liver|Periportal|BloodCells|Conjugase_liver|Concentration in container" unit="µmol/l" persistable="0" formulaId="19156" />
    <Observer id="19175" entityId="O-0za5A6b0W3eVJznNikQw" name="Concentration in container" path="inh_ref_po_300mg_rapid|Organism|Liver|Periportal|BloodCells|CYP2E1|Concentration in container" unit="µmol/l" persistable="0" formulaId="19176" />
    <Observer id="19195" entityId="dT81oXrgV0yUsj70crICTQ" name="Concentration in container" path="inh_ref_po_300mg_rapid|Organism|Liver|Periportal|BloodCells|NAAA|Concentration in container" unit="µmol/l" persistable="0" formulaId="19196" />
    <Observer id="19215" entityId="TJrkyfcUFUqMgBVQqoamvg" name="Concentration in container" path="inh_ref_po_300mg_rapid|Organism|Liver|Periportal|BloodCells|BAAT|Concentration in container" unit="µmol/l" persistable="0" formulaId="19216" />
    <Observer id="19235" entityId="N5REtr_zO0qajPfOqDQMug" name="Concentration in container" path="inh_ref_po_300mg_rapid|Organism|Liver|Periportal|BloodCells|GLYAT|Concentration in container" unit="µmol/l" persistable="0" formulaId="19236" />
    <Observer id="19242" entityId="en2crrAWjk-aPYa6SXOkuA" name="Concentration in container" path="inh_ref_po_300mg_rapid|Organism|Liver|Periportal|BloodCells|Acetylisoniazid|Concentration in container" unit="µmol/l" persistable="0" formulaId="19243" />
    <Observer id="19249" entityId="_exTKrC2EE2JG379vc92Wg" name="Concentration in container" path="inh_ref_po_300mg_rapid|Organism|Liver|Periportal|BloodCells|isoniazid|Concentration in container" unit="µmol/l" persistable="0" formulaId="19250" />
    <Observer id="19257" entityId="nyjqpLS1XUSoOPxc9iGLaA" name="Fraction of dose-isoniazid" path="inh_ref_po_300mg_rapid|Organism|Liver|Periportal|BloodCells|isoniazid-NAAA Metabolite|Fraction of dose-isoniazid" persistable="0" formulaId="19258" />
    <Observer id="19305" entityId="b7Ez1HjiZEGB-R0k6Nuvzg" name="Concentration in container" path="inh_ref_po_300mg_rapid|Organism|Liver|Periportal|Interstitial|SLC22A6|Concentration in container" unit="µmol/l" persistable="0" formulaId="19306" />
    <Observer id="19323" entityId="MX-bQL7xvUSwuTmR3oBPgA" name="Concentration in container" path="inh_ref_po_300mg_rapid|Organism|Liver|Periportal|Interstitial|SLC16A10.influx|Concentration in container" unit="µmol/l" persistable="0" formulaId="19324" />
    <Observer id="19331" entityId="-jRTmV4z0UShfeLwM_BXUg" name="Concentration in container" path="inh_ref_po_300mg_rapid|Organism|Liver|Periportal|Interstitial|Acetylisoniazid|Concentration in container" unit="µmol/l" persistable="0" formulaId="19332" />
    <Observer id="19339" entityId="1NdbPfXlHE6DqsrIS0Tljw" name="Concentration in container" path="inh_ref_po_300mg_rapid|Organism|Liver|Periportal|Interstitial|isoniazid|Concentration in container" unit="µmol/l" persistable="0" formulaId="19340" />
    <Observer id="19364" entityId="flR_8m-VW0OqPRehNxQJiA" name="Concentration in container" path="inh_ref_po_300mg_rapid|Organism|Liver|Periportal|Intracellular|NAT2|Concentration in container" unit="µmol/l" persistable="0" formulaId="19365" />
    <Observer id="19382" entityId="9qCbp0PexUe76UtpqdYaKQ" name="Concentration in container" path="inh_ref_po_300mg_rapid|Organism|Liver|Periportal|Intracellular|Amidase_liver|Concentration in container" unit="µmol/l" persistable="0" formulaId="19383" />
    <Observer id="19400" entityId="kNgeMkyR2k-P_KW94tvVAw" name="Concentration in container" path="inh_ref_po_300mg_rapid|Organism|Liver|Periportal|Intracellular|Conjugase_liver|Concentration in container" unit="µmol/l" persistable="0" formulaId="19401" />
    <Observer id="19418" entityId="HF1YqT6mOUuV_aONzx7sXg" name="Concentration in container" path="inh_ref_po_300mg_rapid|Organism|Liver|Periportal|Intracellular|CYP2E1|Concentration in container" unit="µmol/l" persistable="0" formulaId="19419" />
    <Observer id="19436" entityId="zZJfoM49X0CvfdAnxreYtA" name="Concentration in container" path="inh_ref_po_300mg_rapid|Organism|Liver|Periportal|Intracellular|INHA_liver_transporter|Concentration in container" unit="µmol/l" persistable="0" formulaId="19437" />
    <Observer id="19454" entityId="t7Ms6GDj4k2ZU5TCuxNdJA" name="Concentration in container" path="inh_ref_po_300mg_rapid|Organism|Liver|Periportal|Intracellular|NAAA|Concentration in container" unit="µmol/l" persistable="0" formulaId="19455" />
    <Observer id="19472" entityId="3QDFrqwD4ECEDnEohjVAUA" name="Concentration in container" path="inh_ref_po_300mg_rapid|Organism|Liver|Periportal|Intracellular|BAAT|Concentration in container" unit="µmol/l" persistable="0" formulaId="19473" />
    <Observer id="19490" entityId="lLmOal910kyuZWBgmjM9ZA" name="Concentration in container" path="inh_ref_po_300mg_rapid|Organism|Liver|Periportal|Intracellular|SLC16A10|Concentration in container" unit="µmol/l" persistable="0" formulaId="19491" />
    <Observer id="19508" entityId="iqP0vP-8VUOLwqaP4g1Apg" name="Concentration in container" path="inh_ref_po_300mg_rapid|Organism|Liver|Periportal|Intracellular|GLYAT|Concentration in container" unit="µmol/l" persistable="0" formulaId="19509" />
    <Observer id="19526" entityId="I9HghnL5ekyGdmUy7B_dZA" name="Concentration in container" path="inh_ref_po_300mg_rapid|Organism|Liver|Periportal|Intracellular|SLC16A10.apical.efflux|Concentration in container" unit="µmol/l" persistable="0" formulaId="19527" />
    <Observer id="19534" entityId="ITf1ArNPGECyLoJkMwmMfA" name="Concentration in container" path="inh_ref_po_300mg_rapid|Organism|Liver|Periportal|Intracellular|Acetylisoniazid|Concentration in container" unit="µmol/l" persistable="0" formulaId="19535" />
    <Observer id="19542" entityId="wN7xWAejq0y1_xSAVfGfGQ" name="Concentration in container" path="inh_ref_po_300mg_rapid|Organism|Liver|Periportal|Intracellular|isoniazid|Concentration in container" unit="µmol/l" persistable="0" formulaId="19543" />
    <Observer id="19550" entityId="B2KDdKCwFU-MeIBk5azVdg" name="Fraction of dose-isoniazid" path="inh_ref_po_300mg_rapid|Organism|Liver|Periportal|Intracellular|isoniazid-NAAA Metabolite|Fraction of dose-isoniazid" persistable="0" formulaId="19551" />
    <Observer id="19576" entityId="Vq5X1YG8eE6pk2BOiTLmUg" name="Interstitial Unbound" path="inh_ref_po_300mg_rapid|Organism|Liver|Periportal|Acetylisoniazid|Interstitial Unbound" unit="µmol/l" persistable="0" formulaId="19577" />
    <Observer id="19578" entityId="tMUy5SAUjUqcPObg4eqUkg" name="Intracellular Unbound" path="inh_ref_po_300mg_rapid|Organism|Liver|Periportal|Acetylisoniazid|Intracellular Unbound" unit="µmol/l" persistable="0" formulaId="19579" />
    <Observer id="19580" entityId="oE-X498sNEee99Dx_4368Q" name="Tissue" path="inh_ref_po_300mg_rapid|Organism|Liver|Periportal|Acetylisoniazid|Tissue" unit="µmol/l" persistable="0" formulaId="19581" />
    <Observer id="19582" entityId="aL9wivMCWkWlJipm6BbGbg" name="Interstitial Unbound" path="inh_ref_po_300mg_rapid|Organism|Liver|Periportal|isoniazid|Interstitial Unbound" unit="µmol/l" persistable="0" formulaId="19583" />
    <Observer id="19584" entityId="yllsBR9OZUSl_09-W0yy5Q" name="Intracellular Unbound" path="inh_ref_po_300mg_rapid|Organism|Liver|Periportal|isoniazid|Intracellular Unbound" unit="µmol/l" persistable="0" formulaId="19585" />
    <Observer id="19586" entityId="ZCF46-pkVkeszVYDH2f29g" name="Tissue" path="inh_ref_po_300mg_rapid|Organism|Liver|Periportal|isoniazid|Tissue" unit="µmol/l" persistable="0" formulaId="19587" />
    <Observer id="19686" entityId="ET_Fl_W5y02ElvqXwAfSwQ" name="Concentration in container" path="inh_ref_po_300mg_rapid|Organism|Liver|Pericentral|Plasma|NAT2|Concentration in container" unit="µmol/l" persistable="0" formulaId="19687" />
    <Observer id="19706" entityId="ANu96hljlE2NQu5tYn07kQ" name="Concentration in container" path="inh_ref_po_300mg_rapid|Organism|Liver|Pericentral|Plasma|Amidase_liver|Concentration in container" unit="µmol/l" persistable="0" formulaId="19707" />
    <Observer id="19726" entityId="NLXEPZ1TSk-ZtwO11R1PaA" name="Concentration in container" path="inh_ref_po_300mg_rapid|Organism|Liver|Pericentral|Plasma|Conjugase_liver|Concentration in container" unit="µmol/l" persistable="0" formulaId="19727" />
    <Observer id="19746" entityId="zIoXovZZ9UKkB1un86DIPg" name="Concentration in container" path="inh_ref_po_300mg_rapid|Organism|Liver|Pericentral|Plasma|CYP2E1|Concentration in container" unit="µmol/l" persistable="0" formulaId="19747" />
    <Observer id="19766" entityId="ZSPKv1C870O87nCkKfvtoQ" name="Concentration in container" path="inh_ref_po_300mg_rapid|Organism|Liver|Pericentral|Plasma|NAAA|Concentration in container" unit="µmol/l" persistable="0" formulaId="19767" />
    <Observer id="19786" entityId="7nK2vmmRo0GgqUb8sTLygg" name="Concentration in container" path="inh_ref_po_300mg_rapid|Organism|Liver|Pericentral|Plasma|BAAT|Concentration in container" unit="µmol/l" persistable="0" formulaId="19787" />
    <Observer id="19806" entityId="mxAC4rw19kGxmgTYHL2Zfg" name="Concentration in container" path="inh_ref_po_300mg_rapid|Organism|Liver|Pericentral|Plasma|GLYAT|Concentration in container" unit="µmol/l" persistable="0" formulaId="19807" />
    <Observer id="19813" entityId="Vg6AOL38ik-xqmy_kVtjyA" name="Concentration in container" path="inh_ref_po_300mg_rapid|Organism|Liver|Pericentral|Plasma|Acetylisoniazid|Concentration in container" unit="µmol/l" persistable="0" formulaId="19814" />
    <Observer id="19820" entityId="N7I9kozc0EWfziE0pz9hkw" name="Concentration in container" path="inh_ref_po_300mg_rapid|Organism|Liver|Pericentral|Plasma|isoniazid|Concentration in container" unit="µmol/l" persistable="0" formulaId="19821" />
    <Observer id="19828" entityId="E8TLMXNDrU6ZmONP9eA75g" name="Fraction of dose-isoniazid" path="inh_ref_po_300mg_rapid|Organism|Liver|Pericentral|Plasma|isoniazid-NAAA Metabolite|Fraction of dose-isoniazid" persistable="0" formulaId="19829" />
    <Observer id="19876" entityId="bL32bBnnf0a2i7lYMPSd_g" name="Concentration in container" path="inh_ref_po_300mg_rapid|Organism|Liver|Pericentral|BloodCells|NAT2|Concentration in container" unit="µmol/l" persistable="0" formulaId="19877" />
    <Observer id="19896" entityId="MboymEK_ZUyEENpFiY5KEg" name="Concentration in container" path="inh_ref_po_300mg_rapid|Organism|Liver|Pericentral|BloodCells|Amidase_liver|Concentration in container" unit="µmol/l" persistable="0" formulaId="19897" />
    <Observer id="19916" entityId="BFInOGRpXU-Iat6W3pbe6w" name="Concentration in container" path="inh_ref_po_300mg_rapid|Organism|Liver|Pericentral|BloodCells|Conjugase_liver|Concentration in container" unit="µmol/l" persistable="0" formulaId="19917" />
    <Observer id="19936" entityId="24c0ShPwMEmFawfg05xj-w" name="Concentration in container" path="inh_ref_po_300mg_rapid|Organism|Liver|Pericentral|BloodCells|CYP2E1|Concentration in container" unit="µmol/l" persistable="0" formulaId="19937" />
    <Observer id="19956" entityId="maM6lyrMNUuExa6bDL_M0g" name="Concentration in container" path="inh_ref_po_300mg_rapid|Organism|Liver|Pericentral|BloodCells|NAAA|Concentration in container" unit="µmol/l" persistable="0" formulaId="19957" />
    <Observer id="19976" entityId="BD06KUjq90aTKFPd5j-9GA" name="Concentration in container" path="inh_ref_po_300mg_rapid|Organism|Liver|Pericentral|BloodCells|BAAT|Concentration in container" unit="µmol/l" persistable="0" formulaId="19977" />
    <Observer id="19996" entityId="cYwDuxLzzEa3biylFGqeSA" name="Concentration in container" path="inh_ref_po_300mg_rapid|Organism|Liver|Pericentral|BloodCells|GLYAT|Concentration in container" unit="µmol/l" persistable="0" formulaId="19997" />
    <Observer id="20003" entityId="1vPrlyS92ka3N8eTav2-Pg" name="Concentration in container" path="inh_ref_po_300mg_rapid|Organism|Liver|Pericentral|BloodCells|Acetylisoniazid|Concentration in container" unit="µmol/l" persistable="0" formulaId="20004" />
    <Observer id="20010" entityId="wEVoUO1gE0GhV09UEwOfFw" name="Concentration in container" path="inh_ref_po_300mg_rapid|Organism|Liver|Pericentral|BloodCells|isoniazid|Concentration in container" unit="µmol/l" persistable="0" formulaId="20011" />
    <Observer id="20018" entityId="QODa4mvSg02a3xkMhy0D2A" name="Fraction of dose-isoniazid" path="inh_ref_po_300mg_rapid|Organism|Liver|Pericentral|BloodCells|isoniazid-NAAA Metabolite|Fraction of dose-isoniazid" persistable="0" formulaId="20019" />
    <Observer id="20066" entityId="IMr_bF11NEeu_B0J5vK6yQ" name="Concentration in container" path="inh_ref_po_300mg_rapid|Organism|Liver|Pericentral|Interstitial|SLC22A6|Concentration in container" unit="µmol/l" persistable="0" formulaId="20067" />
    <Observer id="20084" entityId="KvWejybPKkOf07pA9409Uw" name="Concentration in container" path="inh_ref_po_300mg_rapid|Organism|Liver|Pericentral|Interstitial|SLC16A10.influx|Concentration in container" unit="µmol/l" persistable="0" formulaId="20085" />
    <Observer id="20091" entityId="r0xJtD_igUWOg-eUcdceGg" name="Concentration in container" path="inh_ref_po_300mg_rapid|Organism|Liver|Pericentral|Interstitial|Acetylisoniazid|Concentration in container" unit="µmol/l" persistable="0" formulaId="20092" />
    <Observer id="20098" entityId="dV3oRnRfJk6w5KalgNyCVg" name="Concentration in container" path="inh_ref_po_300mg_rapid|Organism|Liver|Pericentral|Interstitial|isoniazid|Concentration in container" unit="µmol/l" persistable="0" formulaId="20099" />
    <Observer id="20122" entityId="8L-HIjjejUyZ1Apj6cQt2w" name="Concentration in container" path="inh_ref_po_300mg_rapid|Organism|Liver|Pericentral|Intracellular|NAT2|Concentration in container" unit="µmol/l" persistable="0" formulaId="20123" />
    <Observer id="20140" entityId="tAF0Yz7wnUy-OK4AHbqQwA" name="Concentration in container" path="inh_ref_po_300mg_rapid|Organism|Liver|Pericentral|Intracellular|Amidase_liver|Concentration in container" unit="µmol/l" persistable="0" formulaId="20141" />
    <Observer id="20158" entityId="-FrLLOJCBUOxeBtWImHOnQ" name="Concentration in container" path="inh_ref_po_300mg_rapid|Organism|Liver|Pericentral|Intracellular|Conjugase_liver|Concentration in container" unit="µmol/l" persistable="0" formulaId="20159" />
    <Observer id="20176" entityId="p43uBThm1ku5e6nPpCckhw" name="Concentration in container" path="inh_ref_po_300mg_rapid|Organism|Liver|Pericentral|Intracellular|CYP2E1|Concentration in container" unit="µmol/l" persistable="0" formulaId="20177" />
    <Observer id="20194" entityId="t9nmKzdw00WERJc6vEHUyA" name="Concentration in container" path="inh_ref_po_300mg_rapid|Organism|Liver|Pericentral|Intracellular|INHA_liver_transporter|Concentration in container" unit="µmol/l" persistable="0" formulaId="20195" />
    <Observer id="20212" entityId="XRLJWWv_rECtyp4aTQunrg" name="Concentration in container" path="inh_ref_po_300mg_rapid|Organism|Liver|Pericentral|Intracellular|NAAA|Concentration in container" unit="µmol/l" persistable="0" formulaId="20213" />
    <Observer id="20230" entityId="7YP5f-yc3ki1eF8nG2ZafA" name="Concentration in container" path="inh_ref_po_300mg_rapid|Organism|Liver|Pericentral|Intracellular|BAAT|Concentration in container" unit="µmol/l" persistable="0" formulaId="20231" />
    <Observer id="20248" entityId="Xu9OuqBwXkCGVVm3Bg9W-w" name="Concentration in container" path="inh_ref_po_300mg_rapid|Organism|Liver|Pericentral|Intracellular|SLC16A10|Concentration in container" unit="µmol/l" persistable="0" formulaId="20249" />
    <Observer id="20266" entityId="E315c2eIAEONFDycxJG-yQ" name="Concentration in container" path="inh_ref_po_300mg_rapid|Organism|Liver|Pericentral|Intracellular|GLYAT|Concentration in container" unit="µmol/l" persistable="0" formulaId="20267" />
    <Observer id="20284" entityId="589xydvyPkey7s1XARMG7g" name="Concentration in container" path="inh_ref_po_300mg_rapid|Organism|Liver|Pericentral|Intracellular|SLC16A10.apical.efflux|Concentration in container" unit="µmol/l" persistable="0" formulaId="20285" />
    <Observer id="20291" entityId="vdV7ZyyJkEyZwiA8d2mtiw" name="Concentration in container" path="inh_ref_po_300mg_rapid|Organism|Liver|Pericentral|Intracellular|Acetylisoniazid|Concentration in container" unit="µmol/l" persistable="0" formulaId="20292" />
    <Observer id="20298" entityId="JQ-_dpAtbE2FAUUU3eZMgQ" name="Concentration in container" path="inh_ref_po_300mg_rapid|Organism|Liver|Pericentral|Intracellular|isoniazid|Concentration in container" unit="µmol/l" persistable="0" formulaId="20299" />
    <Observer id="20306" entityId="Bdkutpqc2k6Yp1M1YpSCaQ" name="Fraction of dose-isoniazid" path="inh_ref_po_300mg_rapid|Organism|Liver|Pericentral|Intracellular|isoniazid-NAAA Metabolite|Fraction of dose-isoniazid" persistable="0" formulaId="20307" />
    <Observer id="20332" entityId="m7boJNum00aewUyeg4lDXA" name="Interstitial Unbound" path="inh_ref_po_300mg_rapid|Organism|Liver|Pericentral|Acetylisoniazid|Interstitial Unbound" unit="µmol/l" persistable="0" formulaId="20333" />
    <Observer id="20334" entityId="jpWa9JjeXEOLON2rybJneg" name="Intracellular Unbound" path="inh_ref_po_300mg_rapid|Organism|Liver|Pericentral|Acetylisoniazid|Intracellular Unbound" unit="µmol/l" persistable="0" formulaId="20335" />
    <Observer id="20336" entityId="ViIGrRRySUyuO7V_XGs-wQ" name="Tissue" path="inh_ref_po_300mg_rapid|Organism|Liver|Pericentral|Acetylisoniazid|Tissue" unit="µmol/l" persistable="0" formulaId="20337" />
    <Observer id="20338" entityId="tDUD87eC6kWDTVQ8_HEBLA" name="Interstitial Unbound" path="inh_ref_po_300mg_rapid|Organism|Liver|Pericentral|isoniazid|Interstitial Unbound" unit="µmol/l" persistable="0" formulaId="20339" />
    <Observer id="20340" entityId="DLqTXOemWE29i8_Oajpfbg" name="Intracellular Unbound" path="inh_ref_po_300mg_rapid|Organism|Liver|Pericentral|isoniazid|Intracellular Unbound" unit="µmol/l" persistable="0" formulaId="20341" />
    <Observer id="20342" entityId="xo78Y7r6JkaFeklIpyBvSw" name="Tissue" path="inh_ref_po_300mg_rapid|Organism|Liver|Pericentral|isoniazid|Tissue" unit="µmol/l" persistable="0" formulaId="20343" />
    <Observer id="20346" entityId="GeZwUd7Bsky896Gc0e7nsg" name="Concentration in container (Liver, Plasma)" path="inh_ref_po_300mg_rapid|Organism|Liver|Plasma|Acetylisoniazid|Concentration in container (Liver, Plasma)" unit="µmol/l" persistable="0" formulaId="20347" />
    <Observer id="20348" entityId="X0ywWFIX90KrHHHu4BA8qw" name="Concentration in container (Liver, Plasma)" path="inh_ref_po_300mg_rapid|Organism|Liver|Plasma|isoniazid|Concentration in container (Liver, Plasma)" unit="µmol/l" persistable="0" formulaId="20349" />
    <Observer id="20350" entityId="NBQhz2x7CkCsFFgTwAjTEw" name="Fraction of dose-isoniazid-Liver-Plasma" path="inh_ref_po_300mg_rapid|Organism|Liver|Plasma|isoniazid-NAAA Metabolite|Fraction of dose-isoniazid-Liver-Plasma" persistable="0" formulaId="20351" />
    <Observer id="20354" entityId="HOgdtlCpJUaHaX4bqof3yA" name="Concentration in container (Liver, BloodCells)" path="inh_ref_po_300mg_rapid|Organism|Liver|BloodCells|Acetylisoniazid|Concentration in container (Liver, BloodCells)" unit="µmol/l" persistable="0" formulaId="20355" />
    <Observer id="20356" entityId="KqS_O505jUOxHgvO3_pLQA" name="Concentration in container (Liver, BloodCells)" path="inh_ref_po_300mg_rapid|Organism|Liver|BloodCells|isoniazid|Concentration in container (Liver, BloodCells)" unit="µmol/l" persistable="0" formulaId="20357" />
    <Observer id="20358" entityId="74JZFtDhbU2jfpJG0wrBgg" name="Fraction of dose-isoniazid-Liver-BloodCells" path="inh_ref_po_300mg_rapid|Organism|Liver|BloodCells|isoniazid-NAAA Metabolite|Fraction of dose-isoniazid-Liver-BloodCells" persistable="0" formulaId="20359" />
    <Observer id="20364" entityId="KJP15EaMlE-BA-iSYMvR8A" name="Concentration in container (Liver, Interstitial)" path="inh_ref_po_300mg_rapid|Organism|Liver|Interstitial|Acetylisoniazid|Concentration in container (Liver, Interstitial)" unit="µmol/l" persistable="0" formulaId="20365" />
    <Observer id="20366" entityId="cjR1TKAZSkuRM-K1mCrlrw" name="Concentration in container (Liver, Interstitial)" path="inh_ref_po_300mg_rapid|Organism|Liver|Interstitial|isoniazid|Concentration in container (Liver, Interstitial)" unit="µmol/l" persistable="0" formulaId="20367" />
    <Observer id="20370" entityId="YQo_Go32Q0uktwMai-kQ6w" name="Concentration in container (Liver, Intracellular)" path="inh_ref_po_300mg_rapid|Organism|Liver|Intracellular|Acetylisoniazid|Concentration in container (Liver, Intracellular)" unit="µmol/l" persistable="0" formulaId="20371" />
    <Observer id="20372" entityId="PyJMnvTKEU2rvUI3Cg8H8A" name="Concentration in container (Liver, Intracellular)" path="inh_ref_po_300mg_rapid|Organism|Liver|Intracellular|isoniazid|Concentration in container (Liver, Intracellular)" unit="µmol/l" persistable="0" formulaId="20373" />
    <Observer id="20374" entityId="ID-wuCsY80qwyh8Po4BhZA" name="Fraction of dose-isoniazid-Liver-Intracellular" path="inh_ref_po_300mg_rapid|Organism|Liver|Intracellular|isoniazid-NAAA Metabolite|Fraction of dose-isoniazid-Liver-Intracellular" persistable="0" formulaId="20375" />
    <Observer id="20376" entityId="SO-K4RFp1USa-iUDcf_5XQ" name="Interstitial Unbound (Liver)" path="inh_ref_po_300mg_rapid|Organism|Liver|Acetylisoniazid|Interstitial Unbound (Liver)" unit="µmol/l" persistable="0" formulaId="20377" />
    <Observer id="20378" entityId="M5NS-jnSi0uEB4dJwbPPGg" name="Intracellular Unbound (Liver)" path="inh_ref_po_300mg_rapid|Organism|Liver|Acetylisoniazid|Intracellular Unbound (Liver)" unit="µmol/l" persistable="0" formulaId="20379" />
    <Observer id="20380" entityId="AkhKN_V0SUO23573o1D-jw" name="Tissue (Liver)" path="inh_ref_po_300mg_rapid|Organism|Liver|Acetylisoniazid|Tissue (Liver)" unit="µmol/l" persistable="0" formulaId="20381" />
    <Observer id="20382" entityId="U0Fvq63cCE2Uw4YGSJmeew" name="Interstitial Unbound (Liver)" path="inh_ref_po_300mg_rapid|Organism|Liver|isoniazid|Interstitial Unbound (Liver)" unit="µmol/l" persistable="0" formulaId="20383" />
    <Observer id="20384" entityId="YrKRvgydekGXZgYhafGT1g" name="Intracellular Unbound (Liver)" path="inh_ref_po_300mg_rapid|Organism|Liver|isoniazid|Intracellular Unbound (Liver)" unit="µmol/l" persistable="0" formulaId="20385" />
    <Observer id="20386" entityId="4Ze-PdzbFkWlVCloEARCjQ" name="Tissue (Liver)" path="inh_ref_po_300mg_rapid|Organism|Liver|isoniazid|Tissue (Liver)" unit="µmol/l" persistable="0" formulaId="20387" />
    <Observer id="20456" entityId="QEkw_Mp6lEyO7SlkOtwf1A" name="Concentration in container" path="inh_ref_po_300mg_rapid|Organism|Lung|Plasma|NAT2|Concentration in container" unit="µmol/l" persistable="0" formulaId="20457" />
    <Observer id="20476" entityId="1jvz9kqzgECxzMrdW7GYAQ" name="Concentration in container" path="inh_ref_po_300mg_rapid|Organism|Lung|Plasma|Amidase_liver|Concentration in container" unit="µmol/l" persistable="0" formulaId="20477" />
    <Observer id="20496" entityId="HK1fOX597ESUJhDj0dq9uw" name="Concentration in container" path="inh_ref_po_300mg_rapid|Organism|Lung|Plasma|Conjugase_liver|Concentration in container" unit="µmol/l" persistable="0" formulaId="20497" />
    <Observer id="20516" entityId="aYLCobvaVkOmQ4W2P-TRcQ" name="Concentration in container" path="inh_ref_po_300mg_rapid|Organism|Lung|Plasma|CYP2E1|Concentration in container" unit="µmol/l" persistable="0" formulaId="20517" />
    <Observer id="20536" entityId="WBHtoijbOkiYsK4nAm3qSQ" name="Concentration in container" path="inh_ref_po_300mg_rapid|Organism|Lung|Plasma|NAAA|Concentration in container" unit="µmol/l" persistable="0" formulaId="20537" />
    <Observer id="20556" entityId="fLbWF9lDiEaPn_gOa5BgNg" name="Concentration in container" path="inh_ref_po_300mg_rapid|Organism|Lung|Plasma|BAAT|Concentration in container" unit="µmol/l" persistable="0" formulaId="20557" />
    <Observer id="20576" entityId="ZSYMM1w2BEKnaT86uTpACg" name="Concentration in container" path="inh_ref_po_300mg_rapid|Organism|Lung|Plasma|GLYAT|Concentration in container" unit="µmol/l" persistable="0" formulaId="20577" />
    <Observer id="20583" entityId="YQOUuJC3mkWoeRAZynZRlw" name="Concentration in container" path="inh_ref_po_300mg_rapid|Organism|Lung|Plasma|Acetylisoniazid|Concentration in container" unit="µmol/l" persistable="0" formulaId="20584" />
    <Observer id="20590" entityId="mlF3ITg-Ek23tQHdy0ma1A" name="Concentration in container" path="inh_ref_po_300mg_rapid|Organism|Lung|Plasma|isoniazid|Concentration in container" unit="µmol/l" persistable="0" formulaId="20591" />
    <Observer id="20598" entityId="NNxucbj8KEKilmVtjgqZDw" name="Fraction of dose-isoniazid" path="inh_ref_po_300mg_rapid|Organism|Lung|Plasma|isoniazid-NAAA Metabolite|Fraction of dose-isoniazid" persistable="0" formulaId="20599" />
    <Observer id="20646" entityId="no3fZLTgXk2Tc1xd31ZrWw" name="Concentration in container" path="inh_ref_po_300mg_rapid|Organism|Lung|BloodCells|NAT2|Concentration in container" unit="µmol/l" persistable="0" formulaId="20647" />
    <Observer id="20666" entityId="b1QftNb-9EisUCaofpD9zw" name="Concentration in container" path="inh_ref_po_300mg_rapid|Organism|Lung|BloodCells|Amidase_liver|Concentration in container" unit="µmol/l" persistable="0" formulaId="20667" />
    <Observer id="20686" entityId="iMSdyoEnwk-zXrYt2VqhIQ" name="Concentration in container" path="inh_ref_po_300mg_rapid|Organism|Lung|BloodCells|Conjugase_liver|Concentration in container" unit="µmol/l" persistable="0" formulaId="20687" />
    <Observer id="20706" entityId="hlBNzGZ-EkKfhb34c80yvQ" name="Concentration in container" path="inh_ref_po_300mg_rapid|Organism|Lung|BloodCells|CYP2E1|Concentration in container" unit="µmol/l" persistable="0" formulaId="20707" />
    <Observer id="20726" entityId="hxJFx_JgHUGMVMp93sMtaw" name="Concentration in container" path="inh_ref_po_300mg_rapid|Organism|Lung|BloodCells|NAAA|Concentration in container" unit="µmol/l" persistable="0" formulaId="20727" />
    <Observer id="20746" entityId="sbsO5beqPke5tlZAn49XTA" name="Concentration in container" path="inh_ref_po_300mg_rapid|Organism|Lung|BloodCells|BAAT|Concentration in container" unit="µmol/l" persistable="0" formulaId="20747" />
    <Observer id="20766" entityId="vODerNEVFkqgFXqSnTT1lA" name="Concentration in container" path="inh_ref_po_300mg_rapid|Organism|Lung|BloodCells|GLYAT|Concentration in container" unit="µmol/l" persistable="0" formulaId="20767" />
    <Observer id="20773" entityId="0pKqnaDDI0eXUVcR5psBkA" name="Concentration in container" path="inh_ref_po_300mg_rapid|Organism|Lung|BloodCells|Acetylisoniazid|Concentration in container" unit="µmol/l" persistable="0" formulaId="20774" />
    <Observer id="20780" entityId="MKEpziYhJ0qDYIJTcq9gkA" name="Concentration in container" path="inh_ref_po_300mg_rapid|Organism|Lung|BloodCells|isoniazid|Concentration in container" unit="µmol/l" persistable="0" formulaId="20781" />
    <Observer id="20788" entityId="2SozFwe5i0C-82i-4LhntA" name="Fraction of dose-isoniazid" path="inh_ref_po_300mg_rapid|Organism|Lung|BloodCells|isoniazid-NAAA Metabolite|Fraction of dose-isoniazid" persistable="0" formulaId="20789" />
    <Observer id="20836" entityId="DBazx4o1zkqQY8Y5Y8Z3KA" name="Concentration in container" path="inh_ref_po_300mg_rapid|Organism|Lung|Interstitial|SLC22A6|Concentration in container" unit="µmol/l" persistable="0" formulaId="20837" />
    <Observer id="20854" entityId="mV4zacct0UeMxcRUJhGGcg" name="Concentration in container" path="inh_ref_po_300mg_rapid|Organism|Lung|Interstitial|SLC16A10.influx|Concentration in container" unit="µmol/l" persistable="0" formulaId="20855" />
    <Observer id="20862" entityId="hU3lMsRFoEyekQ-TfwH9nA" name="Concentration in container" path="inh_ref_po_300mg_rapid|Organism|Lung|Interstitial|Acetylisoniazid|Concentration in container" unit="µmol/l" persistable="0" formulaId="20863" />
    <Observer id="20870" entityId="BQ1-pVf4UUOh-3r-0qItSA" name="Concentration in container" path="inh_ref_po_300mg_rapid|Organism|Lung|Interstitial|isoniazid|Concentration in container" unit="µmol/l" persistable="0" formulaId="20871" />
    <Observer id="20893" entityId="WTmWyttJTkWCYmblsKMldQ" name="Concentration in container" path="inh_ref_po_300mg_rapid|Organism|Lung|Intracellular|NAT2|Concentration in container" unit="µmol/l" persistable="0" formulaId="20894" />
    <Observer id="20911" entityId="n1PNnlU060mFi4sEj8caIw" name="Concentration in container" path="inh_ref_po_300mg_rapid|Organism|Lung|Intracellular|Amidase_liver|Concentration in container" unit="µmol/l" persistable="0" formulaId="20912" />
    <Observer id="20929" entityId="mAHYwjT_hEOeVCBkhppyQQ" name="Concentration in container" path="inh_ref_po_300mg_rapid|Organism|Lung|Intracellular|Conjugase_liver|Concentration in container" unit="µmol/l" persistable="0" formulaId="20930" />
    <Observer id="20947" entityId="romiMPX8sUGlcR7XmW7bNw" name="Concentration in container" path="inh_ref_po_300mg_rapid|Organism|Lung|Intracellular|CYP2E1|Concentration in container" unit="µmol/l" persistable="0" formulaId="20948" />
    <Observer id="20965" entityId="uAn7nDwpAEaBtm-6UeOjBQ" name="Concentration in container" path="inh_ref_po_300mg_rapid|Organism|Lung|Intracellular|INHA_liver_transporter|Concentration in container" unit="µmol/l" persistable="0" formulaId="20966" />
    <Observer id="20983" entityId="OLr6gds3LkG0-D4TD8bkYQ" name="Concentration in container" path="inh_ref_po_300mg_rapid|Organism|Lung|Intracellular|NAAA|Concentration in container" unit="µmol/l" persistable="0" formulaId="20984" />
    <Observer id="21001" entityId="x9oI-EHYy0K-1G8t8OwbPA" name="Concentration in container" path="inh_ref_po_300mg_rapid|Organism|Lung|Intracellular|BAAT|Concentration in container" unit="µmol/l" persistable="0" formulaId="21002" />
    <Observer id="21019" entityId="EXkLTbTpJ0mL1G6jIIraHA" name="Concentration in container" path="inh_ref_po_300mg_rapid|Organism|Lung|Intracellular|SLC16A10|Concentration in container" unit="µmol/l" persistable="0" formulaId="21020" />
    <Observer id="21037" entityId="458X9JVnrk6IUTeDnQoFRQ" name="Concentration in container" path="inh_ref_po_300mg_rapid|Organism|Lung|Intracellular|GLYAT|Concentration in container" unit="µmol/l" persistable="0" formulaId="21038" />
    <Observer id="21055" entityId="XewooLLybEe87YMxdZ0r5g" name="Concentration in container" path="inh_ref_po_300mg_rapid|Organism|Lung|Intracellular|SLC16A10.apical.efflux|Concentration in container" unit="µmol/l" persistable="0" formulaId="21056" />
    <Observer id="21063" entityId="qElGT9nmMUOZizkFecT-pQ" name="Concentration in container" path="inh_ref_po_300mg_rapid|Organism|Lung|Intracellular|Acetylisoniazid|Concentration in container" unit="µmol/l" persistable="0" formulaId="21064" />
    <Observer id="21071" entityId="T0lr7QGYSkiF2It3ERNj8w" name="Concentration in container" path="inh_ref_po_300mg_rapid|Organism|Lung|Intracellular|isoniazid|Concentration in container" unit="µmol/l" persistable="0" formulaId="21072" />
    <Observer id="21079" entityId="Y75CHkY6l0-lAJqkVzSF0g" name="Fraction of dose-isoniazid" path="inh_ref_po_300mg_rapid|Organism|Lung|Intracellular|isoniazid-NAAA Metabolite|Fraction of dose-isoniazid" persistable="0" formulaId="21080" />
    <Observer id="21105" entityId="6Ru19BAc50SNmihbVTd1Ow" name="Interstitial Unbound" path="inh_ref_po_300mg_rapid|Organism|Lung|Acetylisoniazid|Interstitial Unbound" unit="µmol/l" persistable="0" formulaId="21106" />
    <Observer id="21107" entityId="hzuhE0yrn0mypKvAP_HFNw" name="Intracellular Unbound" path="inh_ref_po_300mg_rapid|Organism|Lung|Acetylisoniazid|Intracellular Unbound" unit="µmol/l" persistable="0" formulaId="21108" />
    <Observer id="21109" entityId="ozf-553YqU6p-OPL70G-lg" name="Tissue" path="inh_ref_po_300mg_rapid|Organism|Lung|Acetylisoniazid|Tissue" unit="µmol/l" persistable="0" formulaId="21110" />
    <Observer id="21111" entityId="0dtAW89wX0ClJeo7lYToNw" name="Interstitial Unbound" path="inh_ref_po_300mg_rapid|Organism|Lung|isoniazid|Interstitial Unbound" unit="µmol/l" persistable="0" formulaId="21112" />
    <Observer id="21113" entityId="bJRMGdaypUKOk2Eq-ItA0w" name="Intracellular Unbound" path="inh_ref_po_300mg_rapid|Organism|Lung|isoniazid|Intracellular Unbound" unit="µmol/l" persistable="0" formulaId="21114" />
    <Observer id="21115" entityId="eyXhJRoi306dBTAaOFt1xA" name="Tissue" path="inh_ref_po_300mg_rapid|Organism|Lung|isoniazid|Tissue" unit="µmol/l" persistable="0" formulaId="21116" />
    <Observer id="21196" entityId="KmyFU6HD30yzB808GcbMUw" name="Concentration in container" path="inh_ref_po_300mg_rapid|Organism|Muscle|Plasma|NAT2|Concentration in container" unit="µmol/l" persistable="0" formulaId="21197" />
    <Observer id="21216" entityId="bDi_vMG0ok6LcGM1yMLf6Q" name="Concentration in container" path="inh_ref_po_300mg_rapid|Organism|Muscle|Plasma|Amidase_liver|Concentration in container" unit="µmol/l" persistable="0" formulaId="21217" />
    <Observer id="21236" entityId="e8Ch6_ZBG06PSouNU6UEsQ" name="Concentration in container" path="inh_ref_po_300mg_rapid|Organism|Muscle|Plasma|Conjugase_liver|Concentration in container" unit="µmol/l" persistable="0" formulaId="21237" />
    <Observer id="21256" entityId="PCdzRRnTQkGny9Oie3ylOQ" name="Concentration in container" path="inh_ref_po_300mg_rapid|Organism|Muscle|Plasma|CYP2E1|Concentration in container" unit="µmol/l" persistable="0" formulaId="21257" />
    <Observer id="21276" entityId="MeooZzvPuUOFvd_uSgOWMw" name="Concentration in container" path="inh_ref_po_300mg_rapid|Organism|Muscle|Plasma|NAAA|Concentration in container" unit="µmol/l" persistable="0" formulaId="21277" />
    <Observer id="21296" entityId="xWt3RBauBUW4aJJo1OBEwg" name="Concentration in container" path="inh_ref_po_300mg_rapid|Organism|Muscle|Plasma|BAAT|Concentration in container" unit="µmol/l" persistable="0" formulaId="21297" />
    <Observer id="21316" entityId="qkbHC4gXDEKRcg6o586Nlg" name="Concentration in container" path="inh_ref_po_300mg_rapid|Organism|Muscle|Plasma|GLYAT|Concentration in container" unit="µmol/l" persistable="0" formulaId="21317" />
    <Observer id="21322" entityId="2W7atkgfHk-dhuwZhSbSSw" name="Concentration in container" path="inh_ref_po_300mg_rapid|Organism|Muscle|Plasma|Acetylisoniazid|Concentration in container" unit="µmol/l" persistable="0" formulaId="21323" />
    <Observer id="21328" entityId="jSlD_5SkBEua773PUfqV7w" name="Concentration in container" path="inh_ref_po_300mg_rapid|Organism|Muscle|Plasma|isoniazid|Concentration in container" unit="µmol/l" persistable="0" formulaId="21329" />
    <Observer id="21336" entityId="E3JM1YUrVkSwxFH_O7g59w" name="Fraction of dose-isoniazid" path="inh_ref_po_300mg_rapid|Organism|Muscle|Plasma|isoniazid-NAAA Metabolite|Fraction of dose-isoniazid" persistable="0" formulaId="21337" />
    <Observer id="21384" entityId="4IIqQFChK0SJaSIhzsZcsQ" name="Concentration in container" path="inh_ref_po_300mg_rapid|Organism|Muscle|BloodCells|NAT2|Concentration in container" unit="µmol/l" persistable="0" formulaId="21385" />
    <Observer id="21404" entityId="Y9DbbsYN70SJ337Q2kJ5iQ" name="Concentration in container" path="inh_ref_po_300mg_rapid|Organism|Muscle|BloodCells|Amidase_liver|Concentration in container" unit="µmol/l" persistable="0" formulaId="21405" />
    <Observer id="21424" entityId="zZapXXK2JkKb0j4qeeMyNA" name="Concentration in container" path="inh_ref_po_300mg_rapid|Organism|Muscle|BloodCells|Conjugase_liver|Concentration in container" unit="µmol/l" persistable="0" formulaId="21425" />
    <Observer id="21444" entityId="VgQkZKrTuEOhT-d0W7xYUw" name="Concentration in container" path="inh_ref_po_300mg_rapid|Organism|Muscle|BloodCells|CYP2E1|Concentration in container" unit="µmol/l" persistable="0" formulaId="21445" />
    <Observer id="21464" entityId="Koz6-N5Jl0-7PK3J9ehwkA" name="Concentration in container" path="inh_ref_po_300mg_rapid|Organism|Muscle|BloodCells|NAAA|Concentration in container" unit="µmol/l" persistable="0" formulaId="21465" />
    <Observer id="21484" entityId="WW_7GfZzrkq8qs6gLKqmuA" name="Concentration in container" path="inh_ref_po_300mg_rapid|Organism|Muscle|BloodCells|BAAT|Concentration in container" unit="µmol/l" persistable="0" formulaId="21485" />
    <Observer id="21504" entityId="PEsUWfOvokqdRy459jlqIQ" name="Concentration in container" path="inh_ref_po_300mg_rapid|Organism|Muscle|BloodCells|GLYAT|Concentration in container" unit="µmol/l" persistable="0" formulaId="21505" />
    <Observer id="21510" entityId="NY7v6mYiXEqZ5lXmgUTZpA" name="Concentration in container" path="inh_ref_po_300mg_rapid|Organism|Muscle|BloodCells|Acetylisoniazid|Concentration in container" unit="µmol/l" persistable="0" formulaId="21511" />
    <Observer id="21516" entityId="tHTQ8cU_Xki9gmpPfogMYg" name="Concentration in container" path="inh_ref_po_300mg_rapid|Organism|Muscle|BloodCells|isoniazid|Concentration in container" unit="µmol/l" persistable="0" formulaId="21517" />
    <Observer id="21524" entityId="WSnR1NytRECWbAZWehXg7w" name="Fraction of dose-isoniazid" path="inh_ref_po_300mg_rapid|Organism|Muscle|BloodCells|isoniazid-NAAA Metabolite|Fraction of dose-isoniazid" persistable="0" formulaId="21525" />
    <Observer id="21572" entityId="5YbixNECCk6olC79ODwFjA" name="Concentration in container" path="inh_ref_po_300mg_rapid|Organism|Muscle|Interstitial|SLC22A6|Concentration in container" unit="µmol/l" persistable="0" formulaId="21573" />
    <Observer id="21590" entityId="XmDgLkSO3k69mi0lKFw_vg" name="Concentration in container" path="inh_ref_po_300mg_rapid|Organism|Muscle|Interstitial|SLC16A10.influx|Concentration in container" unit="µmol/l" persistable="0" formulaId="21591" />
    <Observer id="21598" entityId="PmdchSgz_UCQixcMAUsNlQ" name="Concentration in container" path="inh_ref_po_300mg_rapid|Organism|Muscle|Interstitial|Acetylisoniazid|Concentration in container" unit="µmol/l" persistable="0" formulaId="21599" />
    <Observer id="21606" entityId="sod9vXVm6k-3V3cKBYEXmA" name="Concentration in container" path="inh_ref_po_300mg_rapid|Organism|Muscle|Interstitial|isoniazid|Concentration in container" unit="µmol/l" persistable="0" formulaId="21607" />
    <Observer id="21629" entityId="V2rzZ4NvR0OJaSzSffze-g" name="Concentration in container" path="inh_ref_po_300mg_rapid|Organism|Muscle|Intracellular|NAT2|Concentration in container" unit="µmol/l" persistable="0" formulaId="21630" />
    <Observer id="21647" entityId="_QGeEkrZW0asnBkoC-Ao1w" name="Concentration in container" path="inh_ref_po_300mg_rapid|Organism|Muscle|Intracellular|Amidase_liver|Concentration in container" unit="µmol/l" persistable="0" formulaId="21648" />
    <Observer id="21665" entityId="zr8l7LJFAUOXctZiyjBmEQ" name="Concentration in container" path="inh_ref_po_300mg_rapid|Organism|Muscle|Intracellular|Conjugase_liver|Concentration in container" unit="µmol/l" persistable="0" formulaId="21666" />
    <Observer id="21683" entityId="3Y_Tx0iQnUGNVDGu_mL-jw" name="Concentration in container" path="inh_ref_po_300mg_rapid|Organism|Muscle|Intracellular|CYP2E1|Concentration in container" unit="µmol/l" persistable="0" formulaId="21684" />
    <Observer id="21701" entityId="JC6zHHJXPkGvG12TpCd7vQ" name="Concentration in container" path="inh_ref_po_300mg_rapid|Organism|Muscle|Intracellular|INHA_liver_transporter|Concentration in container" unit="µmol/l" persistable="0" formulaId="21702" />
    <Observer id="21719" entityId="jpMY1I86qEiKhLQmWiNF5w" name="Concentration in container" path="inh_ref_po_300mg_rapid|Organism|Muscle|Intracellular|NAAA|Concentration in container" unit="µmol/l" persistable="0" formulaId="21720" />
    <Observer id="21737" entityId="zl7xapmGpk6mH6X4VKhlIA" name="Concentration in container" path="inh_ref_po_300mg_rapid|Organism|Muscle|Intracellular|BAAT|Concentration in container" unit="µmol/l" persistable="0" formulaId="21738" />
    <Observer id="21755" entityId="_IjIYO3mfUuNqLTdK9m2jg" name="Concentration in container" path="inh_ref_po_300mg_rapid|Organism|Muscle|Intracellular|SLC16A10|Concentration in container" unit="µmol/l" persistable="0" formulaId="21756" />
    <Observer id="21773" entityId="3u7D8nT_J0yig_eb_OEIqw" name="Concentration in container" path="inh_ref_po_300mg_rapid|Organism|Muscle|Intracellular|GLYAT|Concentration in container" unit="µmol/l" persistable="0" formulaId="21774" />
    <Observer id="21791" entityId="vgWyxCDBD0mNGQPpC_ki2w" name="Concentration in container" path="inh_ref_po_300mg_rapid|Organism|Muscle|Intracellular|SLC16A10.apical.efflux|Concentration in container" unit="µmol/l" persistable="0" formulaId="21792" />
    <Observer id="21799" entityId="kv9c6FbkZkKZ54mNvALvOw" name="Concentration in container" path="inh_ref_po_300mg_rapid|Organism|Muscle|Intracellular|Acetylisoniazid|Concentration in container" unit="µmol/l" persistable="0" formulaId="21800" />
    <Observer id="21807" entityId="vDZijFGVKk2rIb3V4a2gzg" name="Concentration in container" path="inh_ref_po_300mg_rapid|Organism|Muscle|Intracellular|isoniazid|Concentration in container" unit="µmol/l" persistable="0" formulaId="21808" />
    <Observer id="21815" entityId="ghvClI11M0e9GV63fSLwCg" name="Fraction of dose-isoniazid" path="inh_ref_po_300mg_rapid|Organism|Muscle|Intracellular|isoniazid-NAAA Metabolite|Fraction of dose-isoniazid" persistable="0" formulaId="21816" />
    <Observer id="21841" entityId="QBTJ8chozkmBO48nMJPIZA" name="Interstitial Unbound" path="inh_ref_po_300mg_rapid|Organism|Muscle|Acetylisoniazid|Interstitial Unbound" unit="µmol/l" persistable="0" formulaId="21842" />
    <Observer id="21843" entityId="pqO8RzeFLUWEwQA52ioZMA" name="Intracellular Unbound" path="inh_ref_po_300mg_rapid|Organism|Muscle|Acetylisoniazid|Intracellular Unbound" unit="µmol/l" persistable="0" formulaId="21844" />
    <Observer id="21845" entityId="fmHCzwwypkWrz0sCkGB-Vw" name="Tissue" path="inh_ref_po_300mg_rapid|Organism|Muscle|Acetylisoniazid|Tissue" unit="µmol/l" persistable="0" formulaId="21846" />
    <Observer id="21847" entityId="xnXQo82tV0iH2xtcFWgYCg" name="Interstitial Unbound" path="inh_ref_po_300mg_rapid|Organism|Muscle|isoniazid|Interstitial Unbound" unit="µmol/l" persistable="0" formulaId="21848" />
    <Observer id="21849" entityId="RLI3XirCAk6w-L0Kj7bJIw" name="Intracellular Unbound" path="inh_ref_po_300mg_rapid|Organism|Muscle|isoniazid|Intracellular Unbound" unit="µmol/l" persistable="0" formulaId="21850" />
    <Observer id="21851" entityId="w1Ev5uL4IkaBmSLaTwqW1Q" name="Tissue" path="inh_ref_po_300mg_rapid|Organism|Muscle|isoniazid|Tissue" unit="µmol/l" persistable="0" formulaId="21852" />
    <Observer id="21917" entityId="P7pGNF82nE6wDoew5E7sJw" name="Concentration in container" path="inh_ref_po_300mg_rapid|Organism|Pancreas|Plasma|NAT2|Concentration in container" unit="µmol/l" persistable="0" formulaId="21918" />
    <Observer id="21937" entityId="xb0BGHIYJkmY364B3F_Mjg" name="Concentration in container" path="inh_ref_po_300mg_rapid|Organism|Pancreas|Plasma|Amidase_liver|Concentration in container" unit="µmol/l" persistable="0" formulaId="21938" />
    <Observer id="21957" entityId="-u1BhV80WEukgfwNCHHIog" name="Concentration in container" path="inh_ref_po_300mg_rapid|Organism|Pancreas|Plasma|Conjugase_liver|Concentration in container" unit="µmol/l" persistable="0" formulaId="21958" />
    <Observer id="21977" entityId="Q6eoilBO1kW0JY7ai5JbmQ" name="Concentration in container" path="inh_ref_po_300mg_rapid|Organism|Pancreas|Plasma|CYP2E1|Concentration in container" unit="µmol/l" persistable="0" formulaId="21978" />
    <Observer id="21997" entityId="7YoryxftiUKhsu4JLLsSYw" name="Concentration in container" path="inh_ref_po_300mg_rapid|Organism|Pancreas|Plasma|NAAA|Concentration in container" unit="µmol/l" persistable="0" formulaId="21998" />
    <Observer id="22017" entityId="GDUFdr2mC0-63_lcRIpP6w" name="Concentration in container" path="inh_ref_po_300mg_rapid|Organism|Pancreas|Plasma|BAAT|Concentration in container" unit="µmol/l" persistable="0" formulaId="22018" />
    <Observer id="22037" entityId="zP8dQ8xqhESffE_JaWp9Gw" name="Concentration in container" path="inh_ref_po_300mg_rapid|Organism|Pancreas|Plasma|GLYAT|Concentration in container" unit="µmol/l" persistable="0" formulaId="22038" />
    <Observer id="22044" entityId="PuMKRoxN7EGWEyc3zWSfJA" name="Concentration in container" path="inh_ref_po_300mg_rapid|Organism|Pancreas|Plasma|Acetylisoniazid|Concentration in container" unit="µmol/l" persistable="0" formulaId="22045" />
    <Observer id="22051" entityId="Y3IOaTb6Q0Kd2ktP8trvAg" name="Concentration in container" path="inh_ref_po_300mg_rapid|Organism|Pancreas|Plasma|isoniazid|Concentration in container" unit="µmol/l" persistable="0" formulaId="22052" />
    <Observer id="22059" entityId="E2yU9luH-0awyH-oJNLBzQ" name="Fraction of dose-isoniazid" path="inh_ref_po_300mg_rapid|Organism|Pancreas|Plasma|isoniazid-NAAA Metabolite|Fraction of dose-isoniazid" persistable="0" formulaId="22060" />
    <Observer id="22107" entityId="P1M30CWO102rngG6m0kzeA" name="Concentration in container" path="inh_ref_po_300mg_rapid|Organism|Pancreas|BloodCells|NAT2|Concentration in container" unit="µmol/l" persistable="0" formulaId="22108" />
    <Observer id="22127" entityId="m9ZRmCuSaUK5vCP1xd1qIw" name="Concentration in container" path="inh_ref_po_300mg_rapid|Organism|Pancreas|BloodCells|Amidase_liver|Concentration in container" unit="µmol/l" persistable="0" formulaId="22128" />
    <Observer id="22147" entityId="8264ZkyKmUONlbJNMpVAuw" name="Concentration in container" path="inh_ref_po_300mg_rapid|Organism|Pancreas|BloodCells|Conjugase_liver|Concentration in container" unit="µmol/l" persistable="0" formulaId="22148" />
    <Observer id="22167" entityId="IRXj49bKlEKr2QPrlis-8g" name="Concentration in container" path="inh_ref_po_300mg_rapid|Organism|Pancreas|BloodCells|CYP2E1|Concentration in container" unit="µmol/l" persistable="0" formulaId="22168" />
    <Observer id="22187" entityId="8GZWfHNB6EawCuUoSgXzCg" name="Concentration in container" path="inh_ref_po_300mg_rapid|Organism|Pancreas|BloodCells|NAAA|Concentration in container" unit="µmol/l" persistable="0" formulaId="22188" />
    <Observer id="22207" entityId="9RiS_xr2qU-GWcXrcvQK5A" name="Concentration in container" path="inh_ref_po_300mg_rapid|Organism|Pancreas|BloodCells|BAAT|Concentration in container" unit="µmol/l" persistable="0" formulaId="22208" />
    <Observer id="22227" entityId="3lmT1dQnGEm3L5DWH4heqg" name="Concentration in container" path="inh_ref_po_300mg_rapid|Organism|Pancreas|BloodCells|GLYAT|Concentration in container" unit="µmol/l" persistable="0" formulaId="22228" />
    <Observer id="22234" entityId="fJRIVurzTEiA55XBCRy67Q" name="Concentration in container" path="inh_ref_po_300mg_rapid|Organism|Pancreas|BloodCells|Acetylisoniazid|Concentration in container" unit="µmol/l" persistable="0" formulaId="22235" />
    <Observer id="22241" entityId="vvaPYWjSfkmRup26r6baRg" name="Concentration in container" path="inh_ref_po_300mg_rapid|Organism|Pancreas|BloodCells|isoniazid|Concentration in container" unit="µmol/l" persistable="0" formulaId="22242" />
    <Observer id="22249" entityId="aK9Pw51wA0Sop9SLPGXpdA" name="Fraction of dose-isoniazid" path="inh_ref_po_300mg_rapid|Organism|Pancreas|BloodCells|isoniazid-NAAA Metabolite|Fraction of dose-isoniazid" persistable="0" formulaId="22250" />
    <Observer id="22297" entityId="b4uYotoyD061uIoTItLR6w" name="Concentration in container" path="inh_ref_po_300mg_rapid|Organism|Pancreas|Interstitial|SLC22A6|Concentration in container" unit="µmol/l" persistable="0" formulaId="22298" />
    <Observer id="22315" entityId="cFNmUYTFK0ugskT6m4RN5Q" name="Concentration in container" path="inh_ref_po_300mg_rapid|Organism|Pancreas|Interstitial|SLC16A10.influx|Concentration in container" unit="µmol/l" persistable="0" formulaId="22316" />
    <Observer id="22323" entityId="i04s4kY_KUiwTgg5zJ9XUw" name="Concentration in container" path="inh_ref_po_300mg_rapid|Organism|Pancreas|Interstitial|Acetylisoniazid|Concentration in container" unit="µmol/l" persistable="0" formulaId="22324" />
    <Observer id="22331" entityId="6zWv7wy0dUuqRel7DRWxQQ" name="Concentration in container" path="inh_ref_po_300mg_rapid|Organism|Pancreas|Interstitial|isoniazid|Concentration in container" unit="µmol/l" persistable="0" formulaId="22332" />
    <Observer id="22354" entityId="1QoM4qvC6EuPHJLLx-j6MA" name="Concentration in container" path="inh_ref_po_300mg_rapid|Organism|Pancreas|Intracellular|NAT2|Concentration in container" unit="µmol/l" persistable="0" formulaId="22355" />
    <Observer id="22372" entityId="5nzMIRSfc0S7xs51R1Fjmg" name="Concentration in container" path="inh_ref_po_300mg_rapid|Organism|Pancreas|Intracellular|Amidase_liver|Concentration in container" unit="µmol/l" persistable="0" formulaId="22373" />
    <Observer id="22390" entityId="8oBpjyYvLk-d3RlGTU_8ww" name="Concentration in container" path="inh_ref_po_300mg_rapid|Organism|Pancreas|Intracellular|Conjugase_liver|Concentration in container" unit="µmol/l" persistable="0" formulaId="22391" />
    <Observer id="22408" entityId="z0eVeNl-QkGQYLyUW7stYQ" name="Concentration in container" path="inh_ref_po_300mg_rapid|Organism|Pancreas|Intracellular|CYP2E1|Concentration in container" unit="µmol/l" persistable="0" formulaId="22409" />
    <Observer id="22426" entityId="PJXgGnEFVk-SqHmSP0vvZQ" name="Concentration in container" path="inh_ref_po_300mg_rapid|Organism|Pancreas|Intracellular|INHA_liver_transporter|Concentration in container" unit="µmol/l" persistable="0" formulaId="22427" />
    <Observer id="22444" entityId="Y5bE77n3mEyjbqfWqjSevg" name="Concentration in container" path="inh_ref_po_300mg_rapid|Organism|Pancreas|Intracellular|NAAA|Concentration in container" unit="µmol/l" persistable="0" formulaId="22445" />
    <Observer id="22462" entityId="1vkxtlSAnE-MgK-hAsF7tg" name="Concentration in container" path="inh_ref_po_300mg_rapid|Organism|Pancreas|Intracellular|BAAT|Concentration in container" unit="µmol/l" persistable="0" formulaId="22463" />
    <Observer id="22480" entityId="oR0eeDy5-EWGOiV0u3ja-w" name="Concentration in container" path="inh_ref_po_300mg_rapid|Organism|Pancreas|Intracellular|SLC16A10|Concentration in container" unit="µmol/l" persistable="0" formulaId="22481" />
    <Observer id="22498" entityId="XifbsG7nTUaO2IWqIVVvsQ" name="Concentration in container" path="inh_ref_po_300mg_rapid|Organism|Pancreas|Intracellular|GLYAT|Concentration in container" unit="µmol/l" persistable="0" formulaId="22499" />
    <Observer id="22516" entityId="1P9jCKfOpUKRfAVCsPcsiw" name="Concentration in container" path="inh_ref_po_300mg_rapid|Organism|Pancreas|Intracellular|SLC16A10.apical.efflux|Concentration in container" unit="µmol/l" persistable="0" formulaId="22517" />
    <Observer id="22524" entityId="xraH4uq5FUW_6KrcD3fZUQ" name="Concentration in container" path="inh_ref_po_300mg_rapid|Organism|Pancreas|Intracellular|Acetylisoniazid|Concentration in container" unit="µmol/l" persistable="0" formulaId="22525" />
    <Observer id="22532" entityId="mJPLd6wIqUSb1-Uw3bX4_w" name="Concentration in container" path="inh_ref_po_300mg_rapid|Organism|Pancreas|Intracellular|isoniazid|Concentration in container" unit="µmol/l" persistable="0" formulaId="22533" />
    <Observer id="22540" entityId="I-irr2sIHkWz7W5quT-twQ" name="Fraction of dose-isoniazid" path="inh_ref_po_300mg_rapid|Organism|Pancreas|Intracellular|isoniazid-NAAA Metabolite|Fraction of dose-isoniazid" persistable="0" formulaId="22541" />
    <Observer id="22566" entityId="QEN_l04mlEGdEW7Zad_B-w" name="Interstitial Unbound" path="inh_ref_po_300mg_rapid|Organism|Pancreas|Acetylisoniazid|Interstitial Unbound" unit="µmol/l" persistable="0" formulaId="22567" />
    <Observer id="22568" entityId="v5Mx8va_4kG85QWhcZ3TwA" name="Intracellular Unbound" path="inh_ref_po_300mg_rapid|Organism|Pancreas|Acetylisoniazid|Intracellular Unbound" unit="µmol/l" persistable="0" formulaId="22569" />
    <Observer id="22570" entityId="b06kTNlclEKFoHn59veXMg" name="Tissue" path="inh_ref_po_300mg_rapid|Organism|Pancreas|Acetylisoniazid|Tissue" unit="µmol/l" persistable="0" formulaId="22571" />
    <Observer id="22572" entityId="X0o0EkKv7kupKaAm0P0ROA" name="Interstitial Unbound" path="inh_ref_po_300mg_rapid|Organism|Pancreas|isoniazid|Interstitial Unbound" unit="µmol/l" persistable="0" formulaId="22573" />
    <Observer id="22574" entityId="WGpavq3VdUyYtrYDE5snEw" name="Intracellular Unbound" path="inh_ref_po_300mg_rapid|Organism|Pancreas|isoniazid|Intracellular Unbound" unit="µmol/l" persistable="0" formulaId="22575" />
    <Observer id="22576" entityId="Ml9KauRy7EqjA7saSJY16A" name="Tissue" path="inh_ref_po_300mg_rapid|Organism|Pancreas|isoniazid|Tissue" unit="µmol/l" persistable="0" formulaId="22577" />
    <Observer id="22610" entityId="alfx5eaumkyYFw6RqOE-nA" name="Concentration in container" path="inh_ref_po_300mg_rapid|Organism|PortalVein|Plasma|NAT2|Concentration in container" unit="µmol/l" persistable="0" formulaId="22611" />
    <Observer id="22630" entityId="8Y5pr2gVlE-yKJfBiLJnFA" name="Concentration in container" path="inh_ref_po_300mg_rapid|Organism|PortalVein|Plasma|Amidase_liver|Concentration in container" unit="µmol/l" persistable="0" formulaId="22631" />
    <Observer id="22650" entityId="MT9sxSZ720u0PAQXp26VDw" name="Concentration in container" path="inh_ref_po_300mg_rapid|Organism|PortalVein|Plasma|Conjugase_liver|Concentration in container" unit="µmol/l" persistable="0" formulaId="22651" />
    <Observer id="22670" entityId="bSop84PtukqAicjGsAqDMw" name="Concentration in container" path="inh_ref_po_300mg_rapid|Organism|PortalVein|Plasma|CYP2E1|Concentration in container" unit="µmol/l" persistable="0" formulaId="22671" />
    <Observer id="22690" entityId="C1tyFqqJIkmkg1I8TKHi4A" name="Concentration in container" path="inh_ref_po_300mg_rapid|Organism|PortalVein|Plasma|NAAA|Concentration in container" unit="µmol/l" persistable="0" formulaId="22691" />
    <Observer id="22710" entityId="8y03r38GsUCIb5YGkBedQg" name="Concentration in container" path="inh_ref_po_300mg_rapid|Organism|PortalVein|Plasma|BAAT|Concentration in container" unit="µmol/l" persistable="0" formulaId="22711" />
    <Observer id="22730" entityId="L2PJ2fX1Nk6FO73_tyRQiA" name="Concentration in container" path="inh_ref_po_300mg_rapid|Organism|PortalVein|Plasma|GLYAT|Concentration in container" unit="µmol/l" persistable="0" formulaId="22731" />
    <Observer id="22737" entityId="QfXZ-aHTaku6yCRN7b3wkg" name="Concentration in container" path="inh_ref_po_300mg_rapid|Organism|PortalVein|Plasma|Acetylisoniazid|Concentration in container" unit="µmol/l" persistable="0" formulaId="22738" />
    <Observer id="22739" entityId="o6OxLwhkw0aRDvrHok4oHw" name="Plasma Unbound" path="inh_ref_po_300mg_rapid|Organism|PortalVein|Plasma|Acetylisoniazid|Plasma Unbound" unit="µmol/l" persistable="0" formulaId="22740" />
    <Observer id="22746" entityId="b9oQkWAajEykKTAykWLL-Q" name="Concentration in container" path="inh_ref_po_300mg_rapid|Organism|PortalVein|Plasma|isoniazid|Concentration in container" unit="µmol/l" persistable="0" formulaId="22747" />
    <Observer id="22748" entityId="NRrWPMkMn0KihRrs5d2TaQ" name="Plasma Unbound" path="inh_ref_po_300mg_rapid|Organism|PortalVein|Plasma|isoniazid|Plasma Unbound" unit="µmol/l" persistable="0" formulaId="22749" />
    <Observer id="22756" entityId="jQclGNLlpEmyz8frASIsOA" name="Fraction of dose-isoniazid" path="inh_ref_po_300mg_rapid|Organism|PortalVein|Plasma|isoniazid-NAAA Metabolite|Fraction of dose-isoniazid" persistable="0" formulaId="22757" />
    <Observer id="22804" entityId="woPxzie2pEa3roJqD8Ui-Q" name="Concentration in container" path="inh_ref_po_300mg_rapid|Organism|PortalVein|BloodCells|NAT2|Concentration in container" unit="µmol/l" persistable="0" formulaId="22805" />
    <Observer id="22824" entityId="M_jB-YQp_E6qx51jLJd5ug" name="Concentration in container" path="inh_ref_po_300mg_rapid|Organism|PortalVein|BloodCells|Amidase_liver|Concentration in container" unit="µmol/l" persistable="0" formulaId="22825" />
    <Observer id="22844" entityId="0PdirbFItkShcPdHlPDmqw" name="Concentration in container" path="inh_ref_po_300mg_rapid|Organism|PortalVein|BloodCells|Conjugase_liver|Concentration in container" unit="µmol/l" persistable="0" formulaId="22845" />
    <Observer id="22864" entityId="h5XtxIB0MEeZ-WCAcIqIcg" name="Concentration in container" path="inh_ref_po_300mg_rapid|Organism|PortalVein|BloodCells|CYP2E1|Concentration in container" unit="µmol/l" persistable="0" formulaId="22865" />
    <Observer id="22884" entityId="8iCjPRrXVEi0pInRGiOQGQ" name="Concentration in container" path="inh_ref_po_300mg_rapid|Organism|PortalVein|BloodCells|NAAA|Concentration in container" unit="µmol/l" persistable="0" formulaId="22885" />
    <Observer id="22904" entityId="RjIYsHwYrEyRJvY5sC4XoQ" name="Concentration in container" path="inh_ref_po_300mg_rapid|Organism|PortalVein|BloodCells|BAAT|Concentration in container" unit="µmol/l" persistable="0" formulaId="22905" />
    <Observer id="22924" entityId="tzZEpHnrYUukK2b67eO5rQ" name="Concentration in container" path="inh_ref_po_300mg_rapid|Organism|PortalVein|BloodCells|GLYAT|Concentration in container" unit="µmol/l" persistable="0" formulaId="22925" />
    <Observer id="22931" entityId="8UlVKP44bEm97FfzMXnmfg" name="Concentration in container" path="inh_ref_po_300mg_rapid|Organism|PortalVein|BloodCells|Acetylisoniazid|Concentration in container" unit="µmol/l" persistable="0" formulaId="22932" />
    <Observer id="22938" entityId="Q5xv9WGGhkCMawKa7JnySg" name="Concentration in container" path="inh_ref_po_300mg_rapid|Organism|PortalVein|BloodCells|isoniazid|Concentration in container" unit="µmol/l" persistable="0" formulaId="22939" />
    <Observer id="22946" entityId="DwJ62Me120Cc6Pok97KJzA" name="Fraction of dose-isoniazid" path="inh_ref_po_300mg_rapid|Organism|PortalVein|BloodCells|isoniazid-NAAA Metabolite|Fraction of dose-isoniazid" persistable="0" formulaId="22947" />
    <Observer id="22972" entityId="DqXfNERZV0iNkrcwLHl26A" name="Whole Blood" path="inh_ref_po_300mg_rapid|Organism|PortalVein|Acetylisoniazid|Whole Blood" unit="µmol/l" persistable="0" formulaId="22973" />
    <Observer id="22974" entityId="ZBFDfXgygUO4-r4cu0S2Mw" name="Whole Blood" path="inh_ref_po_300mg_rapid|Organism|PortalVein|isoniazid|Whole Blood" unit="µmol/l" persistable="0" formulaId="22975" />
    <Observer id="23040" entityId="hfAoPfzkxk2eqJtIPSNaZA" name="Concentration in container" path="inh_ref_po_300mg_rapid|Organism|Skin|Plasma|NAT2|Concentration in container" unit="µmol/l" persistable="0" formulaId="23041" />
    <Observer id="23060" entityId="bd5qbWnyjka2U0hq4kBOmA" name="Concentration in container" path="inh_ref_po_300mg_rapid|Organism|Skin|Plasma|Amidase_liver|Concentration in container" unit="µmol/l" persistable="0" formulaId="23061" />
    <Observer id="23080" entityId="sKAcfzP-H0WelYO7b9zPug" name="Concentration in container" path="inh_ref_po_300mg_rapid|Organism|Skin|Plasma|Conjugase_liver|Concentration in container" unit="µmol/l" persistable="0" formulaId="23081" />
    <Observer id="23100" entityId="1UfnQSI3v0agT6kxUU_L_g" name="Concentration in container" path="inh_ref_po_300mg_rapid|Organism|Skin|Plasma|CYP2E1|Concentration in container" unit="µmol/l" persistable="0" formulaId="23101" />
    <Observer id="23120" entityId="ICZmuwdGtEWg_ia-p19OwA" name="Concentration in container" path="inh_ref_po_300mg_rapid|Organism|Skin|Plasma|NAAA|Concentration in container" unit="µmol/l" persistable="0" formulaId="23121" />
    <Observer id="23140" entityId="nPl9WI0jvEqMuZAdnV4ZPA" name="Concentration in container" path="inh_ref_po_300mg_rapid|Organism|Skin|Plasma|BAAT|Concentration in container" unit="µmol/l" persistable="0" formulaId="23141" />
    <Observer id="23160" entityId="LhtFzC94H0qO83rJ70TR3g" name="Concentration in container" path="inh_ref_po_300mg_rapid|Organism|Skin|Plasma|GLYAT|Concentration in container" unit="µmol/l" persistable="0" formulaId="23161" />
    <Observer id="23166" entityId="eaH_dQvrA0mHglq7NxivZQ" name="Concentration in container" path="inh_ref_po_300mg_rapid|Organism|Skin|Plasma|Acetylisoniazid|Concentration in container" unit="µmol/l" persistable="0" formulaId="23167" />
    <Observer id="23172" entityId="tqDA9lpXtkWpZU1jGwPbBA" name="Concentration in container" path="inh_ref_po_300mg_rapid|Organism|Skin|Plasma|isoniazid|Concentration in container" unit="µmol/l" persistable="0" formulaId="23173" />
    <Observer id="23180" entityId="8YsNeBl5PECnNU4jtzJsug" name="Fraction of dose-isoniazid" path="inh_ref_po_300mg_rapid|Organism|Skin|Plasma|isoniazid-NAAA Metabolite|Fraction of dose-isoniazid" persistable="0" formulaId="23181" />
    <Observer id="23228" entityId="WaXNe7tDRky6y4daMW1p6A" name="Concentration in container" path="inh_ref_po_300mg_rapid|Organism|Skin|BloodCells|NAT2|Concentration in container" unit="µmol/l" persistable="0" formulaId="23229" />
    <Observer id="23248" entityId="fJ9iMqetxkS0yBJE7ciEmA" name="Concentration in container" path="inh_ref_po_300mg_rapid|Organism|Skin|BloodCells|Amidase_liver|Concentration in container" unit="µmol/l" persistable="0" formulaId="23249" />
    <Observer id="23268" entityId="xA2H6pXBv0ecbbKMsAmkPg" name="Concentration in container" path="inh_ref_po_300mg_rapid|Organism|Skin|BloodCells|Conjugase_liver|Concentration in container" unit="µmol/l" persistable="0" formulaId="23269" />
    <Observer id="23288" entityId="gKlow4kyvEGh4AfiIXFdkQ" name="Concentration in container" path="inh_ref_po_300mg_rapid|Organism|Skin|BloodCells|CYP2E1|Concentration in container" unit="µmol/l" persistable="0" formulaId="23289" />
    <Observer id="23308" entityId="3o0dsbeup0CXiaZfZ5yhVQ" name="Concentration in container" path="inh_ref_po_300mg_rapid|Organism|Skin|BloodCells|NAAA|Concentration in container" unit="µmol/l" persistable="0" formulaId="23309" />
    <Observer id="23328" entityId="SCHlYOgMs06tnxUYthIbdQ" name="Concentration in container" path="inh_ref_po_300mg_rapid|Organism|Skin|BloodCells|BAAT|Concentration in container" unit="µmol/l" persistable="0" formulaId="23329" />
    <Observer id="23348" entityId="4lGGriN010CFpFWJBNNKZA" name="Concentration in container" path="inh_ref_po_300mg_rapid|Organism|Skin|BloodCells|GLYAT|Concentration in container" unit="µmol/l" persistable="0" formulaId="23349" />
    <Observer id="23354" entityId="msTNY_R28Eal20lSA9v4hQ" name="Concentration in container" path="inh_ref_po_300mg_rapid|Organism|Skin|BloodCells|Acetylisoniazid|Concentration in container" unit="µmol/l" persistable="0" formulaId="23355" />
    <Observer id="23360" entityId="Am7iIs-PuUqjLLy98NcBmw" name="Concentration in container" path="inh_ref_po_300mg_rapid|Organism|Skin|BloodCells|isoniazid|Concentration in container" unit="µmol/l" persistable="0" formulaId="23361" />
    <Observer id="23368" entityId="Ih_oPrIARky6ITF66ImvLg" name="Fraction of dose-isoniazid" path="inh_ref_po_300mg_rapid|Organism|Skin|BloodCells|isoniazid-NAAA Metabolite|Fraction of dose-isoniazid" persistable="0" formulaId="23369" />
    <Observer id="23416" entityId="-EZ-UBc1vEuZhY9jAFQV2g" name="Concentration in container" path="inh_ref_po_300mg_rapid|Organism|Skin|Interstitial|SLC22A6|Concentration in container" unit="µmol/l" persistable="0" formulaId="23417" />
    <Observer id="23434" entityId="eJfzFTtNZU2xZcqCY0vkqw" name="Concentration in container" path="inh_ref_po_300mg_rapid|Organism|Skin|Interstitial|SLC16A10.influx|Concentration in container" unit="µmol/l" persistable="0" formulaId="23435" />
    <Observer id="23442" entityId="nr7qG0QAEE2VhHQJY8v9pQ" name="Concentration in container" path="inh_ref_po_300mg_rapid|Organism|Skin|Interstitial|Acetylisoniazid|Concentration in container" unit="µmol/l" persistable="0" formulaId="23443" />
    <Observer id="23450" entityId="Rh6-ieUQrUiMdkVNDhm47w" name="Concentration in container" path="inh_ref_po_300mg_rapid|Organism|Skin|Interstitial|isoniazid|Concentration in container" unit="µmol/l" persistable="0" formulaId="23451" />
    <Observer id="23473" entityId="uUJytvaU_0K_oZTI6njddw" name="Concentration in container" path="inh_ref_po_300mg_rapid|Organism|Skin|Intracellular|NAT2|Concentration in container" unit="µmol/l" persistable="0" formulaId="23474" />
    <Observer id="23491" entityId="rna5OTlA_Uymv9akLopYiQ" name="Concentration in container" path="inh_ref_po_300mg_rapid|Organism|Skin|Intracellular|Amidase_liver|Concentration in container" unit="µmol/l" persistable="0" formulaId="23492" />
    <Observer id="23509" entityId="0fL2cK8SdUC5fZV4eBIK6w" name="Concentration in container" path="inh_ref_po_300mg_rapid|Organism|Skin|Intracellular|Conjugase_liver|Concentration in container" unit="µmol/l" persistable="0" formulaId="23510" />
    <Observer id="23527" entityId="l-5a14fs3U6zW1fVoaKTCg" name="Concentration in container" path="inh_ref_po_300mg_rapid|Organism|Skin|Intracellular|CYP2E1|Concentration in container" unit="µmol/l" persistable="0" formulaId="23528" />
    <Observer id="23545" entityId="rfnlBrySjEOfjsQcTg5pVQ" name="Concentration in container" path="inh_ref_po_300mg_rapid|Organism|Skin|Intracellular|INHA_liver_transporter|Concentration in container" unit="µmol/l" persistable="0" formulaId="23546" />
    <Observer id="23563" entityId="ZkPvnGelOE-vDNNMDVUoQw" name="Concentration in container" path="inh_ref_po_300mg_rapid|Organism|Skin|Intracellular|NAAA|Concentration in container" unit="µmol/l" persistable="0" formulaId="23564" />
    <Observer id="23581" entityId="U4EnOWmcf0OOb25ZXqwBCQ" name="Concentration in container" path="inh_ref_po_300mg_rapid|Organism|Skin|Intracellular|BAAT|Concentration in container" unit="µmol/l" persistable="0" formulaId="23582" />
    <Observer id="23599" entityId="Zkywe0YWUEyrct4-NhY8Eg" name="Concentration in container" path="inh_ref_po_300mg_rapid|Organism|Skin|Intracellular|SLC16A10|Concentration in container" unit="µmol/l" persistable="0" formulaId="23600" />
    <Observer id="23617" entityId="AEZQpKCD7Ee0ZIbv6ULlEA" name="Concentration in container" path="inh_ref_po_300mg_rapid|Organism|Skin|Intracellular|GLYAT|Concentration in container" unit="µmol/l" persistable="0" formulaId="23618" />
    <Observer id="23635" entityId="Lg5gpFvYg0eYjVigEJ_epQ" name="Concentration in container" path="inh_ref_po_300mg_rapid|Organism|Skin|Intracellular|SLC16A10.apical.efflux|Concentration in container" unit="µmol/l" persistable="0" formulaId="23636" />
    <Observer id="23643" entityId="ISgQQkRpKkqV4XLYoSOVNg" name="Concentration in container" path="inh_ref_po_300mg_rapid|Organism|Skin|Intracellular|Acetylisoniazid|Concentration in container" unit="µmol/l" persistable="0" formulaId="23644" />
    <Observer id="23651" entityId="uSof9vVpOEeaPAHDu-UPtQ" name="Concentration in container" path="inh_ref_po_300mg_rapid|Organism|Skin|Intracellular|isoniazid|Concentration in container" unit="µmol/l" persistable="0" formulaId="23652" />
    <Observer id="23659" entityId="C7LZHkd-O0iwhIvgy8I4fw" name="Fraction of dose-isoniazid" path="inh_ref_po_300mg_rapid|Organism|Skin|Intracellular|isoniazid-NAAA Metabolite|Fraction of dose-isoniazid" persistable="0" formulaId="23660" />
    <Observer id="23685" entityId="pmYYXRm3pk2z0KkIgl_9Ww" name="Interstitial Unbound" path="inh_ref_po_300mg_rapid|Organism|Skin|Acetylisoniazid|Interstitial Unbound" unit="µmol/l" persistable="0" formulaId="23686" />
    <Observer id="23687" entityId="epqIJnpDuUWMAxfypn6F_w" name="Intracellular Unbound" path="inh_ref_po_300mg_rapid|Organism|Skin|Acetylisoniazid|Intracellular Unbound" unit="µmol/l" persistable="0" formulaId="23688" />
    <Observer id="23689" entityId="WZgI62qGhUaqnXm35fwz7Q" name="Tissue" path="inh_ref_po_300mg_rapid|Organism|Skin|Acetylisoniazid|Tissue" unit="µmol/l" persistable="0" formulaId="23690" />
    <Observer id="23691" entityId="RyX80IzGtUS427Lx9oGKaA" name="Interstitial Unbound" path="inh_ref_po_300mg_rapid|Organism|Skin|isoniazid|Interstitial Unbound" unit="µmol/l" persistable="0" formulaId="23692" />
    <Observer id="23693" entityId="GWu3w26qqE2rshAXKuQYoA" name="Intracellular Unbound" path="inh_ref_po_300mg_rapid|Organism|Skin|isoniazid|Intracellular Unbound" unit="µmol/l" persistable="0" formulaId="23694" />
    <Observer id="23695" entityId="q15CAjyyT0OF0W9ZDXUFYw" name="Tissue" path="inh_ref_po_300mg_rapid|Organism|Skin|isoniazid|Tissue" unit="µmol/l" persistable="0" formulaId="23696" />
    <Observer id="23760" entityId="NwaHHR64AUyiGnpb5H-zvA" name="Concentration in container" path="inh_ref_po_300mg_rapid|Organism|Spleen|Plasma|NAT2|Concentration in container" unit="µmol/l" persistable="0" formulaId="23761" />
    <Observer id="23780" entityId="KUHj6xf8jUGXf3qECE1-Dg" name="Concentration in container" path="inh_ref_po_300mg_rapid|Organism|Spleen|Plasma|Amidase_liver|Concentration in container" unit="µmol/l" persistable="0" formulaId="23781" />
    <Observer id="23800" entityId="L78z_IWDmkGwOv7IsL66yQ" name="Concentration in container" path="inh_ref_po_300mg_rapid|Organism|Spleen|Plasma|Conjugase_liver|Concentration in container" unit="µmol/l" persistable="0" formulaId="23801" />
    <Observer id="23820" entityId="0giX2ifOCUqJnLGuKQqawA" name="Concentration in container" path="inh_ref_po_300mg_rapid|Organism|Spleen|Plasma|CYP2E1|Concentration in container" unit="µmol/l" persistable="0" formulaId="23821" />
    <Observer id="23840" entityId="RBSwBIJD5UOy6Jhm8mB4rg" name="Concentration in container" path="inh_ref_po_300mg_rapid|Organism|Spleen|Plasma|NAAA|Concentration in container" unit="µmol/l" persistable="0" formulaId="23841" />
    <Observer id="23860" entityId="k_fT9u3NjkanesSaMKlFVQ" name="Concentration in container" path="inh_ref_po_300mg_rapid|Organism|Spleen|Plasma|BAAT|Concentration in container" unit="µmol/l" persistable="0" formulaId="23861" />
    <Observer id="23880" entityId="tz1VUS6A-U-vB5lG-CKAgA" name="Concentration in container" path="inh_ref_po_300mg_rapid|Organism|Spleen|Plasma|GLYAT|Concentration in container" unit="µmol/l" persistable="0" formulaId="23881" />
    <Observer id="23887" entityId="4OQvn7YmNUSPvj42ZsgZEw" name="Concentration in container" path="inh_ref_po_300mg_rapid|Organism|Spleen|Plasma|Acetylisoniazid|Concentration in container" unit="µmol/l" persistable="0" formulaId="23888" />
    <Observer id="23894" entityId="KrtlDTZs50CKHEsuZee7dA" name="Concentration in container" path="inh_ref_po_300mg_rapid|Organism|Spleen|Plasma|isoniazid|Concentration in container" unit="µmol/l" persistable="0" formulaId="23895" />
    <Observer id="23902" entityId="iX0WXSkgmEuYMqgPYG_eHA" name="Fraction of dose-isoniazid" path="inh_ref_po_300mg_rapid|Organism|Spleen|Plasma|isoniazid-NAAA Metabolite|Fraction of dose-isoniazid" persistable="0" formulaId="23903" />
    <Observer id="23950" entityId="gvJL1q07P0ycZwEREe2D3Q" name="Concentration in container" path="inh_ref_po_300mg_rapid|Organism|Spleen|BloodCells|NAT2|Concentration in container" unit="µmol/l" persistable="0" formulaId="23951" />
    <Observer id="23970" entityId="ZtlXi_fWIE2Fgx6CK6kolA" name="Concentration in container" path="inh_ref_po_300mg_rapid|Organism|Spleen|BloodCells|Amidase_liver|Concentration in container" unit="µmol/l" persistable="0" formulaId="23971" />
    <Observer id="23990" entityId="q-WP3CO5g0CV41-WIkfQjQ" name="Concentration in container" path="inh_ref_po_300mg_rapid|Organism|Spleen|BloodCells|Conjugase_liver|Concentration in container" unit="µmol/l" persistable="0" formulaId="23991" />
    <Observer id="24010" entityId="xmMwj_WqJkC26n_wDN14hQ" name="Concentration in container" path="inh_ref_po_300mg_rapid|Organism|Spleen|BloodCells|CYP2E1|Concentration in container" unit="µmol/l" persistable="0" formulaId="24011" />
    <Observer id="24030" entityId="iudC2ehVOECAUV8em6a-3Q" name="Concentration in container" path="inh_ref_po_300mg_rapid|Organism|Spleen|BloodCells|NAAA|Concentration in container" unit="µmol/l" persistable="0" formulaId="24031" />
    <Observer id="24050" entityId="cLKa820F0Ee0PyJTf5Ue6Q" name="Concentration in container" path="inh_ref_po_300mg_rapid|Organism|Spleen|BloodCells|BAAT|Concentration in container" unit="µmol/l" persistable="0" formulaId="24051" />
    <Observer id="24070" entityId="seuCvnl5lEuG75Z4CFu0fQ" name="Concentration in container" path="inh_ref_po_300mg_rapid|Organism|Spleen|BloodCells|GLYAT|Concentration in container" unit="µmol/l" persistable="0" formulaId="24071" />
    <Observer id="24077" entityId="wniKBgITk0CugONr-GXThg" name="Concentration in container" path="inh_ref_po_300mg_rapid|Organism|Spleen|BloodCells|Acetylisoniazid|Concentration in container" unit="µmol/l" persistable="0" formulaId="24078" />
    <Observer id="24084" entityId="L2i_ah22mEmq-27u37luEQ" name="Concentration in container" path="inh_ref_po_300mg_rapid|Organism|Spleen|BloodCells|isoniazid|Concentration in container" unit="µmol/l" persistable="0" formulaId="24085" />
    <Observer id="24092" entityId="RRdJnfiSsU6tyMpafAYBFQ" name="Fraction of dose-isoniazid" path="inh_ref_po_300mg_rapid|Organism|Spleen|BloodCells|isoniazid-NAAA Metabolite|Fraction of dose-isoniazid" persistable="0" formulaId="24093" />
    <Observer id="24140" entityId="z8ma7wXXH0qVnD-8VIf5MQ" name="Concentration in container" path="inh_ref_po_300mg_rapid|Organism|Spleen|Interstitial|SLC22A6|Concentration in container" unit="µmol/l" persistable="0" formulaId="24141" />
    <Observer id="24158" entityId="ZlcafaF-B0qSUIQ59Aar-g" name="Concentration in container" path="inh_ref_po_300mg_rapid|Organism|Spleen|Interstitial|SLC16A10.influx|Concentration in container" unit="µmol/l" persistable="0" formulaId="24159" />
    <Observer id="24166" entityId="bN8wKHGT7ki_QlOQilHukw" name="Concentration in container" path="inh_ref_po_300mg_rapid|Organism|Spleen|Interstitial|Acetylisoniazid|Concentration in container" unit="µmol/l" persistable="0" formulaId="24167" />
    <Observer id="24174" entityId="BAhlSbryp0K847hNLUsEdg" name="Concentration in container" path="inh_ref_po_300mg_rapid|Organism|Spleen|Interstitial|isoniazid|Concentration in container" unit="µmol/l" persistable="0" formulaId="24175" />
    <Observer id="24197" entityId="P8Z0yUeX9kmXdkVcJrhVuA" name="Concentration in container" path="inh_ref_po_300mg_rapid|Organism|Spleen|Intracellular|NAT2|Concentration in container" unit="µmol/l" persistable="0" formulaId="24198" />
    <Observer id="24215" entityId="SCKC7Ehqi0yC-mnCOpTVLQ" name="Concentration in container" path="inh_ref_po_300mg_rapid|Organism|Spleen|Intracellular|Amidase_liver|Concentration in container" unit="µmol/l" persistable="0" formulaId="24216" />
    <Observer id="24233" entityId="-ZoyYi6xTESIyaiPcRTG5A" name="Concentration in container" path="inh_ref_po_300mg_rapid|Organism|Spleen|Intracellular|Conjugase_liver|Concentration in container" unit="µmol/l" persistable="0" formulaId="24234" />
    <Observer id="24251" entityId="tuMpRYED9UWqBnu5wmDsYA" name="Concentration in container" path="inh_ref_po_300mg_rapid|Organism|Spleen|Intracellular|CYP2E1|Concentration in container" unit="µmol/l" persistable="0" formulaId="24252" />
    <Observer id="24269" entityId="cU6u_dGFZEKEFSZwuuRONA" name="Concentration in container" path="inh_ref_po_300mg_rapid|Organism|Spleen|Intracellular|INHA_liver_transporter|Concentration in container" unit="µmol/l" persistable="0" formulaId="24270" />
    <Observer id="24287" entityId="0zBNSnBmlUSJnOD89pz0VQ" name="Concentration in container" path="inh_ref_po_300mg_rapid|Organism|Spleen|Intracellular|NAAA|Concentration in container" unit="µmol/l" persistable="0" formulaId="24288" />
    <Observer id="24305" entityId="1wZ1ho0d-UGT467g-F_GHg" name="Concentration in container" path="inh_ref_po_300mg_rapid|Organism|Spleen|Intracellular|BAAT|Concentration in container" unit="µmol/l" persistable="0" formulaId="24306" />
    <Observer id="24323" entityId="brxppoJ3SkGSlpaB-yXWxA" name="Concentration in container" path="inh_ref_po_300mg_rapid|Organism|Spleen|Intracellular|SLC16A10|Concentration in container" unit="µmol/l" persistable="0" formulaId="24324" />
    <Observer id="24341" entityId="sRW9kMIgxk6yPL_iIgpcYw" name="Concentration in container" path="inh_ref_po_300mg_rapid|Organism|Spleen|Intracellular|GLYAT|Concentration in container" unit="µmol/l" persistable="0" formulaId="24342" />
    <Observer id="24359" entityId="COeNNXlPVUOE1hXQOIpNSQ" name="Concentration in container" path="inh_ref_po_300mg_rapid|Organism|Spleen|Intracellular|SLC16A10.apical.efflux|Concentration in container" unit="µmol/l" persistable="0" formulaId="24360" />
    <Observer id="24367" entityId="R7Bz07o3mUevcbc6gNAM4Q" name="Concentration in container" path="inh_ref_po_300mg_rapid|Organism|Spleen|Intracellular|Acetylisoniazid|Concentration in container" unit="µmol/l" persistable="0" formulaId="24368" />
    <Observer id="24375" entityId="gqYXSNVwl0m7RWKX6sSdug" name="Concentration in container" path="inh_ref_po_300mg_rapid|Organism|Spleen|Intracellular|isoniazid|Concentration in container" unit="µmol/l" persistable="0" formulaId="24376" />
    <Observer id="24383" entityId="ggt4YgrZREuZo_eDyEB8tQ" name="Fraction of dose-isoniazid" path="inh_ref_po_300mg_rapid|Organism|Spleen|Intracellular|isoniazid-NAAA Metabolite|Fraction of dose-isoniazid" persistable="0" formulaId="24384" />
    <Observer id="24409" entityId="aLv2WqQd_k-7rLb7CwZlww" name="Interstitial Unbound" path="inh_ref_po_300mg_rapid|Organism|Spleen|Acetylisoniazid|Interstitial Unbound" unit="µmol/l" persistable="0" formulaId="24410" />
    <Observer id="24411" entityId="5dcvqyq0R02zcO2ujpDWlw" name="Intracellular Unbound" path="inh_ref_po_300mg_rapid|Organism|Spleen|Acetylisoniazid|Intracellular Unbound" unit="µmol/l" persistable="0" formulaId="24412" />
    <Observer id="24413" entityId="ATqdA363cE6xD60lQBiI-A" name="Tissue" path="inh_ref_po_300mg_rapid|Organism|Spleen|Acetylisoniazid|Tissue" unit="µmol/l" persistable="0" formulaId="24414" />
    <Observer id="24415" entityId="V5vsdnZDoUWCryJYnFChjA" name="Interstitial Unbound" path="inh_ref_po_300mg_rapid|Organism|Spleen|isoniazid|Interstitial Unbound" unit="µmol/l" persistable="0" formulaId="24416" />
    <Observer id="24417" entityId="jTrwO-uy9k6fwOGPaJq23g" name="Intracellular Unbound" path="inh_ref_po_300mg_rapid|Organism|Spleen|isoniazid|Intracellular Unbound" unit="µmol/l" persistable="0" formulaId="24418" />
    <Observer id="24419" entityId="39dYl0w6hUeCR3A4zCgV1Q" name="Tissue" path="inh_ref_po_300mg_rapid|Organism|Spleen|isoniazid|Tissue" unit="µmol/l" persistable="0" formulaId="24420" />
    <Observer id="24433" entityId="h4glWLQ1CUOcB4RyOq-JYA" name="Concentration in container" path="inh_ref_po_300mg_rapid|Organism|Saliva|Saliva|Acetylisoniazid|Concentration in container" unit="µmol/l" persistable="0" formulaId="24434" />
    <Observer id="24438" entityId="DDYDOLZ-_EaLbWfNhLLstg" name="Concentration in container" path="inh_ref_po_300mg_rapid|Organism|Saliva|Saliva|isoniazid|Concentration in container" unit="µmol/l" persistable="0" formulaId="24439" />
    <Observer id="24445" entityId="u75ahjDoVkSDF33Hr-IyXA" name="Concentration in container" path="inh_ref_po_300mg_rapid|Organism|Saliva|SalivaGland|Acetylisoniazid|Concentration in container" unit="µmol/l" persistable="0" formulaId="24446" />
    <Observer id="24450" entityId="E9KOFkFWlkWZ_oNeW-HXiA" name="Concentration in container" path="inh_ref_po_300mg_rapid|Organism|Saliva|SalivaGland|isoniazid|Concentration in container" unit="µmol/l" persistable="0" formulaId="24451" />
    <Observer id="33549" entityId="rJPJDOpUoU6aIgC6zeMvPQ" name="Concentration in container" path="inh_ref_po_300mg_rapid|Applications|Bing2011|Dissolved|Application_1|isoniazid|Concentration in container" unit="µmol/l" persistable="0" formulaId="33550" />
  </ObserverList>
  <EventList>
    <Event conditionFormulaId="33533" id="33531" entityId="D-C6hvbNPUKFE0UofBeoXw" oneTime="1">
      <AssignmentList>
        <Assignment objectId="5941" newFormulaId="33534" useAsValue="1" />
        <Assignment objectId="5408" newFormulaId="33535" useAsValue="1" />
        <Assignment objectId="5433" newFormulaId="33537" useAsValue="1" />
        <Assignment objectId="5624" newFormulaId="33538" useAsValue="1" />
      </AssignmentList>
    </Event>
  </EventList>
  <FormulaList>
    <ExplicitFormula id="5">
      <Equation>K_uptake-K_rec&gt;=0 ? K_uptake-K_rec : 0</Equation>
      <ReferenceList>
        <R alias="K_uptake" id="3" />
        <R alias="K_rec" id="4" />
      </ReferenceList>
    </ExplicitFormula>
    <ExplicitFormula id="38">
      <Equation>V_pls_art+V_pls_bon+V_pls_brn+V_pls_cae+V_pls_colasc+V_pls_coldesc+V_pls_colsigm+V_pls_coltrans+V_pls_duo+V_pls_fat+V_pls_tes+V_pls_hrt+V_pls_kid+V_pls_lin+V_pls_lil+V_pls_lje+V_pls_lng+V_pls_mus+V_pls_pan+V_pls_prc+V_pls_prp+V_pls_pve+V_pls_rect+V_pls_skn+V_pls_sin+V_pls_spl+V_pls_sto+V_pls_uil+V_pls_uje+V_pls_ven</Equation>
      <ReferenceList>
        <R alias="V_pls_art" id="8" />
        <R alias="V_pls_bon" id="9" />
        <R alias="V_pls_brn" id="10" />
        <R alias="V_pls_fat" id="11" />
        <R alias="V_pls_tes" id="12" />
        <R alias="V_pls_hrt" id="13" />
        <R alias="V_pls_kid" id="14" />
        <R alias="V_pls_lin" id="15" />
        <R alias="V_pls_lng" id="16" />
        <R alias="V_pls_mus" id="17" />
        <R alias="V_pls_pan" id="18" />
        <R alias="V_pls_pve" id="19" />
        <R alias="V_pls_skn" id="20" />
        <R alias="V_pls_sin" id="21" />
        <R alias="V_pls_spl" id="22" />
        <R alias="V_pls_sto" id="23" />
        <R alias="V_pls_ven" id="24" />
        <R alias="V_pls_duo" id="25" />
        <R alias="V_pls_uje" id="26" />
        <R alias="V_pls_lje" id="27" />
        <R alias="V_pls_uil" id="28" />
        <R alias="V_pls_lil" id="29" />
        <R alias="V_pls_cae" id="30" />
        <R alias="V_pls_colasc" id="31" />
        <R alias="V_pls_coltrans" id="32" />
        <R alias="V_pls_coldesc" id="33" />
        <R alias="V_pls_colsigm" id="34" />
        <R alias="V_pls_rect" id="35" />
        <R alias="V_pls_prp" id="36" />
        <R alias="V_pls_prc" id="37" />
      </ReferenceList>
    </ExplicitFormula>
    <ExplicitFormula id="58">
      <Equation>M_art + M_sto + M_sin + M_lin + M_pan + M_spl + M_liv + M_lng + M_mus + M_fat + M_skn + M_kid + M_brn + M_hrt + M_bon + M_tes + M_pve + M_ven</Equation>
      <ReferenceList>
        <R alias="M_art" id="40" />
        <R alias="M_bon" id="41" />
        <R alias="M_brn" id="42" />
        <R alias="M_fat" id="43" />
        <R alias="M_tes" id="44" />
        <R alias="M_hrt" id="45" />
        <R alias="M_kid" id="46" />
        <R alias="M_lin" id="47" />
        <R alias="M_liv" id="48" />
        <R alias="M_lng" id="49" />
        <R alias="M_mus" id="50" />
        <R alias="M_pan" id="51" />
        <R alias="M_pve" id="52" />
        <R alias="M_skn" id="53" />
        <R alias="M_sin" id="54" />
        <R alias="M_spl" id="55" />
        <R alias="M_sto" id="56" />
        <R alias="M_ven" id="57" />
      </ReferenceList>
    </ExplicitFormula>
    <ExplicitFormula id="62">
      <Equation>Age* 365.25/7 + GA</Equation>
      <ReferenceList>
        <R alias="Age" id="60" />
        <R alias="GA" id="61" />
      </ReferenceList>
    </ExplicitFormula>
    <ExplicitFormula id="65">
      <Equation>Height&gt;0 ? BW / (Height)^2 : 0</Equation>
      <ReferenceList>
        <R alias="Height" id="64" />
        <R alias="BW" id="39" />
      </ReferenceList>
    </ExplicitFormula>
    <ExplicitFormula id="101">
      <Equation>0.451333333333333</Equation>
    </ExplicitFormula>
    <ExplicitFormula id="103">
      <Equation>59.9726666666667</Equation>
    </ExplicitFormula>
    <ExplicitFormula id="105">
      <Equation>17.0433333333333</Equation>
    </ExplicitFormula>
    <ExplicitFormula id="117">
      <Equation>fQ_art*C_bc_art+fQ_bon*C_bc_bon+fQ_fat*C_bc_fat+fQ_mus*C_bc_mus+fQ_skn*C_bc_skn</Equation>
      <ReferenceList>
        <R alias="C_bc_art" id="107" />
        <R alias="C_bc_bon" id="108" />
        <R alias="C_bc_fat" id="109" />
        <R alias="C_bc_mus" id="110" />
        <R alias="C_bc_skn" id="111" />
        <R alias="fQ_art" id="112" />
        <R alias="fQ_bon" id="113" />
        <R alias="fQ_fat" id="114" />
        <R alias="fQ_mus" id="115" />
        <R alias="fQ_skn" id="116" />
      </ReferenceList>
    </ExplicitFormula>
    <ExplicitFormula id="124">
      <Equation>fQ_art*C_pls_art+fQ_bon*C_pls_bon+fQ_fat*C_pls_fat+fQ_mus*C_pls_mus+fQ_skn*C_pls_skn</Equation>
      <ReferenceList>
        <R alias="C_pls_art" id="119" />
        <R alias="C_pls_bon" id="120" />
        <R alias="C_pls_fat" id="121" />
        <R alias="C_pls_mus" id="122" />
        <R alias="C_pls_skn" id="123" />
        <R alias="fQ_art" id="112" />
        <R alias="fQ_bon" id="113" />
        <R alias="fQ_fat" id="114" />
        <R alias="fQ_mus" id="115" />
        <R alias="fQ_skn" id="116" />
      </ReferenceList>
    </ExplicitFormula>
    <ExplicitFormula id="127">
      <Equation>(fQ_art*C_pls_art+fQ_bon*C_pls_bon+fQ_fat*C_pls_fat+fQ_mus*C_pls_mus+fQ_skn*C_pls_skn)*fu</Equation>
      <ReferenceList>
        <R alias="C_pls_art" id="119" />
        <R alias="C_pls_bon" id="120" />
        <R alias="C_pls_fat" id="121" />
        <R alias="C_pls_mus" id="122" />
        <R alias="C_pls_skn" id="123" />
        <R alias="fu" id="126" />
        <R alias="fQ_art" id="112" />
        <R alias="fQ_bon" id="113" />
        <R alias="fQ_fat" id="114" />
        <R alias="fQ_mus" id="115" />
        <R alias="fQ_skn" id="116" />
      </ReferenceList>
    </ExplicitFormula>
    <ExplicitFormula id="129">
      <Equation>(1-HCT)*(fQ_art*C_pls_art+fQ_bon*C_pls_bon+fQ_fat*C_pls_fat+fQ_mus*C_pls_mus+fQ_skn*C_pls_skn) + HCT*(fQ_art*C_bc_art+fQ_bon*C_bc_bon+fQ_fat*C_bc_fat+fQ_mus*C_bc_mus+fQ_skn*C_bc_skn)</Equation>
      <ReferenceList>
        <R alias="C_bc_art" id="107" />
        <R alias="C_bc_bon" id="108" />
        <R alias="C_bc_fat" id="109" />
        <R alias="C_bc_mus" id="110" />
        <R alias="C_bc_skn" id="111" />
        <R alias="C_pls_art" id="119" />
        <R alias="C_pls_bon" id="120" />
        <R alias="C_pls_fat" id="121" />
        <R alias="C_pls_mus" id="122" />
        <R alias="C_pls_skn" id="123" />
        <R alias="fQ_art" id="112" />
        <R alias="fQ_bon" id="113" />
        <R alias="fQ_fat" id="114" />
        <R alias="fQ_mus" id="115" />
        <R alias="fQ_skn" id="116" />
        <R alias="HCT" id="100" />
      </ReferenceList>
    </ExplicitFormula>
    <ExplicitFormula id="136">
      <Equation>fQ_art*C_bc_art+fQ_bon*C_bc_bon+fQ_fat*C_bc_fat+fQ_mus*C_bc_mus+fQ_skn*C_bc_skn</Equation>
      <ReferenceList>
        <R alias="C_bc_art" id="131" />
        <R alias="C_bc_bon" id="132" />
        <R alias="C_bc_fat" id="133" />
        <R alias="C_bc_mus" id="134" />
        <R alias="C_bc_skn" id="135" />
        <R alias="fQ_art" id="112" />
        <R alias="fQ_bon" id="113" />
        <R alias="fQ_fat" id="114" />
        <R alias="fQ_mus" id="115" />
        <R alias="fQ_skn" id="116" />
      </ReferenceList>
    </ExplicitFormula>
    <ExplicitFormula id="143">
      <Equation>fQ_art*C_pls_art+fQ_bon*C_pls_bon+fQ_fat*C_pls_fat+fQ_mus*C_pls_mus+fQ_skn*C_pls_skn</Equation>
      <ReferenceList>
        <R alias="C_pls_art" id="138" />
        <R alias="C_pls_bon" id="139" />
        <R alias="C_pls_fat" id="140" />
        <R alias="C_pls_mus" id="141" />
        <R alias="C_pls_skn" id="142" />
        <R alias="fQ_art" id="112" />
        <R alias="fQ_bon" id="113" />
        <R alias="fQ_fat" id="114" />
        <R alias="fQ_mus" id="115" />
        <R alias="fQ_skn" id="116" />
      </ReferenceList>
    </ExplicitFormula>
    <ExplicitFormula id="146">
      <Equation>(fQ_art*C_pls_art+fQ_bon*C_pls_bon+fQ_fat*C_pls_fat+fQ_mus*C_pls_mus+fQ_skn*C_pls_skn)*fu</Equation>
      <ReferenceList>
        <R alias="C_pls_art" id="138" />
        <R alias="C_pls_bon" id="139" />
        <R alias="C_pls_fat" id="140" />
        <R alias="C_pls_mus" id="141" />
        <R alias="C_pls_skn" id="142" />
        <R alias="fu" id="145" />
        <R alias="fQ_art" id="112" />
        <R alias="fQ_bon" id="113" />
        <R alias="fQ_fat" id="114" />
        <R alias="fQ_mus" id="115" />
        <R alias="fQ_skn" id="116" />
      </ReferenceList>
    </ExplicitFormula>
    <ExplicitFormula id="148">
      <Equation>(1-HCT)*(fQ_art*C_pls_art+fQ_bon*C_pls_bon+fQ_fat*C_pls_fat+fQ_mus*C_pls_mus+fQ_skn*C_pls_skn) + HCT*(fQ_art*C_bc_art+fQ_bon*C_bc_bon+fQ_fat*C_bc_fat+fQ_mus*C_bc_mus+fQ_skn*C_bc_skn)</Equation>
      <ReferenceList>
        <R alias="C_bc_art" id="131" />
        <R alias="C_bc_bon" id="132" />
        <R alias="C_bc_fat" id="133" />
        <R alias="C_bc_mus" id="134" />
        <R alias="C_bc_skn" id="135" />
        <R alias="C_pls_art" id="138" />
        <R alias="C_pls_bon" id="139" />
        <R alias="C_pls_fat" id="140" />
        <R alias="C_pls_mus" id="141" />
        <R alias="C_pls_skn" id="142" />
        <R alias="fQ_art" id="112" />
        <R alias="fQ_bon" id="113" />
        <R alias="fQ_fat" id="114" />
        <R alias="fQ_mus" id="115" />
        <R alias="fQ_skn" id="116" />
        <R alias="HCT" id="100" />
      </ReferenceList>
    </ExplicitFormula>
    <ExplicitFormula id="151">
      <Equation>Volume * Density</Equation>
      <ReferenceList>
        <R alias="Density" id="149" />
        <R alias="Volume" id="150" />
      </ReferenceList>
    </ExplicitFormula>
    <ExplicitFormula id="154">
      <Equation>0.781453433634407</Equation>
    </ExplicitFormula>
    <ExplicitFormula id="156">
      <Equation>Volume</Equation>
      <ReferenceList>
        <R alias="Volume" id="24" />
      </ReferenceList>
    </ExplicitFormula>
    <ExplicitFormula id="157">
      <Equation>(1-HCT)*V</Equation>
      <ReferenceList>
        <R alias="f_vas" id="153" />
        <R alias="V" id="150" />
        <R alias="HCT" id="100" />
      </ReferenceList>
    </ExplicitFormula>
    <ExplicitFormula id="160">
      <Equation>M_0</Equation>
      <ReferenceList>
        <R alias="M_0" id="159" />
      </ReferenceList>
    </ExplicitFormula>
    <ExplicitFormula id="164">
      <Equation>rel_exp_out * AF * f_onto * ProteinContainerVolume</Equation>
      <ReferenceList>
        <R alias="f_onto" id="161" />
        <R alias="rel_exp_out" id="162" />
        <R alias="AF" id="163" />
        <R alias="ProteinContainerVolume" id="155" />
      </ReferenceList>
    </ExplicitFormula>
    <ExplicitFormula id="167">
      <Equation>ln(2)/tHalf</Equation>
      <ReferenceList>
        <R alias="tHalf" id="166" />
      </ReferenceList>
    </ExplicitFormula>
    <ExplicitFormula id="169">
      <Equation>rel_exp_norm</Equation>
      <ReferenceList>
        <R alias="rel_exp_norm" id="168" />
      </ReferenceList>
    </ExplicitFormula>
    <ExplicitFormula id="171">
      <Equation>rel_exp_pls_norm</Equation>
      <ReferenceList>
        <R alias="rel_exp_pls_norm" id="170" />
      </ReferenceList>
    </ExplicitFormula>
    <ExplicitFormula id="174">
      <Equation>rel_exp_pls</Equation>
      <ReferenceList>
        <R alias="rel_exp_pls" id="173" />
      </ReferenceList>
    </ExplicitFormula>
    <ExplicitFormula id="176">
      <Equation>V&gt;0 ? M/V : 0</Equation>
      <ReferenceList>
        <R alias="M" id="158" />
        <R alias="V" id="24" />
      </ReferenceList>
    </ExplicitFormula>
    <ExplicitFormula id="178">
      <Equation>tHalf</Equation>
      <ReferenceList>
        <R alias="tHalf" id="177" />
      </ReferenceList>
    </ExplicitFormula>
    <ExplicitFormula id="180">
      <Equation>f_onto</Equation>
      <ReferenceList>
        <R alias="f_onto" id="179" />
      </ReferenceList>
    </ExplicitFormula>
    <ExplicitFormula id="182">
      <Equation>V&gt;0 ? M/V : 0</Equation>
      <ReferenceList>
        <R alias="M" id="158" />
        <R alias="V" id="24" />
      </ReferenceList>
    </ExplicitFormula>
    <ExplicitFormula id="185">
      <Equation>M_0</Equation>
      <ReferenceList>
        <R alias="M_0" id="184" />
      </ReferenceList>
    </ExplicitFormula>
    <ExplicitFormula id="189">
      <Equation>rel_exp_out * AF * f_onto * ProteinContainerVolume</Equation>
      <ReferenceList>
        <R alias="f_onto" id="186" />
        <R alias="rel_exp_out" id="187" />
        <R alias="AF" id="188" />
        <R alias="ProteinContainerVolume" id="155" />
      </ReferenceList>
    </ExplicitFormula>
    <ExplicitFormula id="192">
      <Equation>ln(2)/tHalf</Equation>
      <ReferenceList>
        <R alias="tHalf" id="191" />
      </ReferenceList>
    </ExplicitFormula>
    <ExplicitFormula id="194">
      <Equation>rel_exp_norm</Equation>
      <ReferenceList>
        <R alias="rel_exp_norm" id="193" />
      </ReferenceList>
    </ExplicitFormula>
    <ExplicitFormula id="196">
      <Equation>rel_exp_pls_norm</Equation>
      <ReferenceList>
        <R alias="rel_exp_pls_norm" id="195" />
      </ReferenceList>
    </ExplicitFormula>
    <ExplicitFormula id="199">
      <Equation>rel_exp_pls</Equation>
      <ReferenceList>
        <R alias="rel_exp_pls" id="198" />
      </ReferenceList>
    </ExplicitFormula>
    <ExplicitFormula id="201">
      <Equation>V&gt;0 ? M/V : 0</Equation>
      <ReferenceList>
        <R alias="M" id="183" />
        <R alias="V" id="24" />
      </ReferenceList>
    </ExplicitFormula>
    <ExplicitFormula id="203">
      <Equation>tHalf</Equation>
      <ReferenceList>
        <R alias="tHalf" id="202" />
      </ReferenceList>
    </ExplicitFormula>
    <ExplicitFormula id="205">
      <Equation>f_onto</Equation>
      <ReferenceList>
        <R alias="f_onto" id="204" />
      </ReferenceList>
    </ExplicitFormula>
    <ExplicitFormula id="207">
      <Equation>V&gt;0 ? M/V : 0</Equation>
      <ReferenceList>
        <R alias="M" id="183" />
        <R alias="V" id="24" />
      </ReferenceList>
    </ExplicitFormula>
    <ExplicitFormula id="210">
      <Equation>M_0</Equation>
      <ReferenceList>
        <R alias="M_0" id="209" />
      </ReferenceList>
    </ExplicitFormula>
    <ExplicitFormula id="214">
      <Equation>rel_exp_out * AF * f_onto * ProteinContainerVolume</Equation>
      <ReferenceList>
        <R alias="f_onto" id="211" />
        <R alias="rel_exp_out" id="212" />
        <R alias="AF" id="213" />
        <R alias="ProteinContainerVolume" id="155" />
      </ReferenceList>
    </ExplicitFormula>
    <ExplicitFormula id="217">
      <Equation>ln(2)/tHalf</Equation>
      <ReferenceList>
        <R alias="tHalf" id="216" />
      </ReferenceList>
    </ExplicitFormula>
    <ExplicitFormula id="219">
      <Equation>rel_exp_norm</Equation>
      <ReferenceList>
        <R alias="rel_exp_norm" id="218" />
      </ReferenceList>
    </ExplicitFormula>
    <ExplicitFormula id="221">
      <Equation>rel_exp_pls_norm</Equation>
      <ReferenceList>
        <R alias="rel_exp_pls_norm" id="220" />
      </ReferenceList>
    </ExplicitFormula>
    <ExplicitFormula id="224">
      <Equation>rel_exp_pls</Equation>
      <ReferenceList>
        <R alias="rel_exp_pls" id="223" />
      </ReferenceList>
    </ExplicitFormula>
    <ExplicitFormula id="226">
      <Equation>V&gt;0 ? M/V : 0</Equation>
      <ReferenceList>
        <R alias="M" id="208" />
        <R alias="V" id="24" />
      </ReferenceList>
    </ExplicitFormula>
    <ExplicitFormula id="228">
      <Equation>tHalf</Equation>
      <ReferenceList>
        <R alias="tHalf" id="227" />
      </ReferenceList>
    </ExplicitFormula>
    <ExplicitFormula id="230">
      <Equation>f_onto</Equation>
      <ReferenceList>
        <R alias="f_onto" id="229" />
      </ReferenceList>
    </ExplicitFormula>
    <ExplicitFormula id="232">
      <Equation>V&gt;0 ? M/V : 0</Equation>
      <ReferenceList>
        <R alias="M" id="208" />
        <R alias="V" id="24" />
      </ReferenceList>
    </ExplicitFormula>
    <ExplicitFormula id="235">
      <Equation>M_0</Equation>
      <ReferenceList>
        <R alias="M_0" id="234" />
      </ReferenceList>
    </ExplicitFormula>
    <ExplicitFormula id="239">
      <Equation>rel_exp_out * AF * f_onto * ProteinContainerVolume</Equation>
      <ReferenceList>
        <R alias="f_onto" id="236" />
        <R alias="rel_exp_out" id="237" />
        <R alias="AF" id="238" />
        <R alias="ProteinContainerVolume" id="155" />
      </ReferenceList>
    </ExplicitFormula>
    <ExplicitFormula id="242">
      <Equation>ln(2)/tHalf</Equation>
      <ReferenceList>
        <R alias="tHalf" id="241" />
      </ReferenceList>
    </ExplicitFormula>
    <ExplicitFormula id="244">
      <Equation>rel_exp_norm</Equation>
      <ReferenceList>
        <R alias="rel_exp_norm" id="243" />
      </ReferenceList>
    </ExplicitFormula>
    <ExplicitFormula id="246">
      <Equation>rel_exp_pls_norm</Equation>
      <ReferenceList>
        <R alias="rel_exp_pls_norm" id="245" />
      </ReferenceList>
    </ExplicitFormula>
    <ExplicitFormula id="249">
      <Equation>rel_exp_pls</Equation>
      <ReferenceList>
        <R alias="rel_exp_pls" id="248" />
      </ReferenceList>
    </ExplicitFormula>
    <ExplicitFormula id="251">
      <Equation>V&gt;0 ? M/V : 0</Equation>
      <ReferenceList>
        <R alias="M" id="233" />
        <R alias="V" id="24" />
      </ReferenceList>
    </ExplicitFormula>
    <ExplicitFormula id="253">
      <Equation>tHalf</Equation>
      <ReferenceList>
        <R alias="tHalf" id="252" />
      </ReferenceList>
    </ExplicitFormula>
    <ExplicitFormula id="255">
      <Equation>f_onto</Equation>
      <ReferenceList>
        <R alias="f_onto" id="254" />
      </ReferenceList>
    </ExplicitFormula>
    <ExplicitFormula id="257">
      <Equation>V&gt;0 ? M/V : 0</Equation>
      <ReferenceList>
        <R alias="M" id="233" />
        <R alias="V" id="24" />
      </ReferenceList>
    </ExplicitFormula>
    <ExplicitFormula id="260">
      <Equation>M_0</Equation>
      <ReferenceList>
        <R alias="M_0" id="259" />
      </ReferenceList>
    </ExplicitFormula>
    <ExplicitFormula id="264">
      <Equation>rel_exp_out * AF * f_onto * ProteinContainerVolume</Equation>
      <ReferenceList>
        <R alias="f_onto" id="261" />
        <R alias="rel_exp_out" id="262" />
        <R alias="AF" id="263" />
        <R alias="ProteinContainerVolume" id="155" />
      </ReferenceList>
    </ExplicitFormula>
    <ExplicitFormula id="267">
      <Equation>ln(2)/tHalf</Equation>
      <ReferenceList>
        <R alias="tHalf" id="266" />
      </ReferenceList>
    </ExplicitFormula>
    <ExplicitFormula id="269">
      <Equation>rel_exp_norm</Equation>
      <ReferenceList>
        <R alias="rel_exp_norm" id="268" />
      </ReferenceList>
    </ExplicitFormula>
    <ExplicitFormula id="271">
      <Equation>rel_exp_pls_norm</Equation>
      <ReferenceList>
        <R alias="rel_exp_pls_norm" id="270" />
      </ReferenceList>
    </ExplicitFormula>
    <ExplicitFormula id="274">
      <Equation>rel_exp_pls</Equation>
      <ReferenceList>
        <R alias="rel_exp_pls" id="273" />
      </ReferenceList>
    </ExplicitFormula>
    <ExplicitFormula id="276">
      <Equation>V&gt;0 ? M/V : 0</Equation>
      <ReferenceList>
        <R alias="M" id="258" />
        <R alias="V" id="24" />
      </ReferenceList>
    </ExplicitFormula>
    <ExplicitFormula id="278">
      <Equation>tHalf</Equation>
      <ReferenceList>
        <R alias="tHalf" id="277" />
      </ReferenceList>
    </ExplicitFormula>
    <ExplicitFormula id="280">
      <Equation>f_onto</Equation>
      <ReferenceList>
        <R alias="f_onto" id="279" />
      </ReferenceList>
    </ExplicitFormula>
    <ExplicitFormula id="282">
      <Equation>V&gt;0 ? M/V : 0</Equation>
      <ReferenceList>
        <R alias="M" id="258" />
        <R alias="V" id="24" />
      </ReferenceList>
    </ExplicitFormula>
    <ExplicitFormula id="285">
      <Equation>M_0</Equation>
      <ReferenceList>
        <R alias="M_0" id="284" />
      </ReferenceList>
    </ExplicitFormula>
    <ExplicitFormula id="289">
      <Equation>rel_exp_out * AF * f_onto * ProteinContainerVolume</Equation>
      <ReferenceList>
        <R alias="f_onto" id="286" />
        <R alias="rel_exp_out" id="287" />
        <R alias="AF" id="288" />
        <R alias="ProteinContainerVolume" id="155" />
      </ReferenceList>
    </ExplicitFormula>
    <ExplicitFormula id="292">
      <Equation>ln(2)/tHalf</Equation>
      <ReferenceList>
        <R alias="tHalf" id="291" />
      </ReferenceList>
    </ExplicitFormula>
    <ExplicitFormula id="294">
      <Equation>rel_exp_norm</Equation>
      <ReferenceList>
        <R alias="rel_exp_norm" id="293" />
      </ReferenceList>
    </ExplicitFormula>
    <ExplicitFormula id="296">
      <Equation>rel_exp_pls_norm</Equation>
      <ReferenceList>
        <R alias="rel_exp_pls_norm" id="295" />
      </ReferenceList>
    </ExplicitFormula>
    <ExplicitFormula id="299">
      <Equation>rel_exp_pls</Equation>
      <ReferenceList>
        <R alias="rel_exp_pls" id="298" />
      </ReferenceList>
    </ExplicitFormula>
    <ExplicitFormula id="301">
      <Equation>V&gt;0 ? M/V : 0</Equation>
      <ReferenceList>
        <R alias="M" id="283" />
        <R alias="V" id="24" />
      </ReferenceList>
    </ExplicitFormula>
    <ExplicitFormula id="303">
      <Equation>tHalf</Equation>
      <ReferenceList>
        <R alias="tHalf" id="302" />
      </ReferenceList>
    </ExplicitFormula>
    <ExplicitFormula id="305">
      <Equation>f_onto</Equation>
      <ReferenceList>
        <R alias="f_onto" id="304" />
      </ReferenceList>
    </ExplicitFormula>
    <ExplicitFormula id="307">
      <Equation>V&gt;0 ? M/V : 0</Equation>
      <ReferenceList>
        <R alias="M" id="283" />
        <R alias="V" id="24" />
      </ReferenceList>
    </ExplicitFormula>
    <ExplicitFormula id="310">
      <Equation>M_0</Equation>
      <ReferenceList>
        <R alias="M_0" id="309" />
      </ReferenceList>
    </ExplicitFormula>
    <ExplicitFormula id="314">
      <Equation>rel_exp_out * AF * f_onto * ProteinContainerVolume</Equation>
      <ReferenceList>
        <R alias="f_onto" id="311" />
        <R alias="rel_exp_out" id="312" />
        <R alias="AF" id="313" />
        <R alias="ProteinContainerVolume" id="155" />
      </ReferenceList>
    </ExplicitFormula>
    <ExplicitFormula id="317">
      <Equation>ln(2)/tHalf</Equation>
      <ReferenceList>
        <R alias="tHalf" id="316" />
      </ReferenceList>
    </ExplicitFormula>
    <ExplicitFormula id="319">
      <Equation>rel_exp_norm</Equation>
      <ReferenceList>
        <R alias="rel_exp_norm" id="318" />
      </ReferenceList>
    </ExplicitFormula>
    <ExplicitFormula id="321">
      <Equation>rel_exp_pls_norm</Equation>
      <ReferenceList>
        <R alias="rel_exp_pls_norm" id="320" />
      </ReferenceList>
    </ExplicitFormula>
    <ExplicitFormula id="324">
      <Equation>rel_exp_pls</Equation>
      <ReferenceList>
        <R alias="rel_exp_pls" id="323" />
      </ReferenceList>
    </ExplicitFormula>
    <ExplicitFormula id="326">
      <Equation>V&gt;0 ? M/V : 0</Equation>
      <ReferenceList>
        <R alias="M" id="308" />
        <R alias="V" id="24" />
      </ReferenceList>
    </ExplicitFormula>
    <ExplicitFormula id="328">
      <Equation>tHalf</Equation>
      <ReferenceList>
        <R alias="tHalf" id="327" />
      </ReferenceList>
    </ExplicitFormula>
    <ExplicitFormula id="330">
      <Equation>f_onto</Equation>
      <ReferenceList>
        <R alias="f_onto" id="329" />
      </ReferenceList>
    </ExplicitFormula>
    <ExplicitFormula id="332">
      <Equation>V&gt;0 ? M/V : 0</Equation>
      <ReferenceList>
        <R alias="M" id="308" />
        <R alias="V" id="24" />
      </ReferenceList>
    </ExplicitFormula>
    <ExplicitFormula id="335">
      <Equation>V&gt;0 ? M/V : 0</Equation>
      <ReferenceList>
        <R alias="M" id="333" />
        <R alias="V" id="24" />
      </ReferenceList>
    </ExplicitFormula>
    <ExplicitFormula id="337">
      <Equation>fu</Equation>
      <ReferenceList>
        <R alias="fu" id="126" />
      </ReferenceList>
    </ExplicitFormula>
    <ExplicitFormula id="339">
      <Equation>V&gt;0 ? M/V : 0</Equation>
      <ReferenceList>
        <R alias="M" id="333" />
        <R alias="V" id="24" />
      </ReferenceList>
    </ExplicitFormula>
    <ExplicitFormula id="341">
      <Equation>C_pls*fu</Equation>
      <ReferenceList>
        <R alias="C_pls" id="334" />
        <R alias="fu" id="126" />
      </ReferenceList>
    </ExplicitFormula>
    <ExplicitFormula id="344">
      <Equation>V&gt;0 ? M/V : 0</Equation>
      <ReferenceList>
        <R alias="M" id="342" />
        <R alias="V" id="24" />
      </ReferenceList>
    </ExplicitFormula>
    <ExplicitFormula id="346">
      <Equation>fu</Equation>
      <ReferenceList>
        <R alias="fu" id="145" />
      </ReferenceList>
    </ExplicitFormula>
    <ExplicitFormula id="348">
      <Equation>V&gt;0 ? M/V : 0</Equation>
      <ReferenceList>
        <R alias="M" id="342" />
        <R alias="V" id="24" />
      </ReferenceList>
    </ExplicitFormula>
    <ExplicitFormula id="350">
      <Equation>C_pls*fu</Equation>
      <ReferenceList>
        <R alias="C_pls" id="343" />
        <R alias="fu" id="145" />
      </ReferenceList>
    </ExplicitFormula>
    <ExplicitFormula id="353">
      <Equation>V&gt;0 ? M/V : 0</Equation>
      <ReferenceList>
        <R alias="M" id="351" />
        <R alias="V" id="24" />
      </ReferenceList>
    </ExplicitFormula>
    <ExplicitFormula id="356">
      <Equation>V&gt;0 ? M/V : 0</Equation>
      <ReferenceList>
        <R alias="M" id="354" />
        <R alias="V" id="24" />
      </ReferenceList>
    </ExplicitFormula>
    <ExplicitFormula id="359">
      <Equation>M/TotalDrugMass</Equation>
      <ReferenceList>
        <R alias="M" id="354" />
        <R alias="TotalDrugMass" id="358" />
      </ReferenceList>
    </ExplicitFormula>
    <ExplicitFormula id="362">
      <Equation>-(CP * kcat * V * K_water * C / (Km + K_water * C))</Equation>
      <ReferenceList>
        <R alias="V" id="24" />
        <R alias="CP" id="275" />
        <R alias="C" id="334" />
        <R alias="K_water" id="336" />
        <R alias="kcat" id="360" />
        <R alias="Km" id="361" />
      </ReferenceList>
    </ExplicitFormula>
    <ExplicitFormula id="363">
      <Equation>CP * kcat * V * K_water * C / (Km + K_water * C)</Equation>
      <ReferenceList>
        <R alias="V" id="24" />
        <R alias="CP" id="275" />
        <R alias="C" id="334" />
        <R alias="K_water" id="336" />
        <R alias="kcat" id="360" />
        <R alias="Km" id="361" />
      </ReferenceList>
    </ExplicitFormula>
    <ExplicitFormula id="366">
      <Equation>kcat * kcat_interaction_factor</Equation>
      <ReferenceList>
        <R alias="kcat_interaction_factor" id="364" />
        <R alias="kcat" id="365" />
      </ReferenceList>
    </ExplicitFormula>
    <ExplicitFormula id="369">
      <Equation>Km * Km_interaction_factor</Equation>
      <ReferenceList>
        <R alias="Km_interaction_factor" id="367" />
        <R alias="Km" id="368" />
      </ReferenceList>
    </ExplicitFormula>
    <ExplicitFormula id="372">
      <Equation>-(CP * kcat * V * K_water * C / (Km + K_water * C))</Equation>
      <ReferenceList>
        <R alias="V" id="24" />
        <R alias="CP" id="175" />
        <R alias="C" id="343" />
        <R alias="K_water" id="345" />
        <R alias="kcat" id="370" />
        <R alias="Km" id="371" />
      </ReferenceList>
    </ExplicitFormula>
    <ExplicitFormula id="373">
      <Equation>CP * kcat * V * K_water * C / (Km + K_water * C)</Equation>
      <ReferenceList>
        <R alias="V" id="24" />
        <R alias="CP" id="175" />
        <R alias="C" id="343" />
        <R alias="K_water" id="345" />
        <R alias="kcat" id="370" />
        <R alias="Km" id="371" />
      </ReferenceList>
    </ExplicitFormula>
    <ExplicitFormula id="376">
      <Equation>kcat * kcat_interaction_factor</Equation>
      <ReferenceList>
        <R alias="kcat_interaction_factor" id="374" />
        <R alias="kcat" id="375" />
      </ReferenceList>
    </ExplicitFormula>
    <ExplicitFormula id="379">
      <Equation>Km * Km_interaction_factor</Equation>
      <ReferenceList>
        <R alias="Km_interaction_factor" id="377" />
        <R alias="Km" id="378" />
      </ReferenceList>
    </ExplicitFormula>
    <ExplicitFormula id="382">
      <Equation>-(CP * kcat * V * K_water * C / (Km + K_water * C))</Equation>
      <ReferenceList>
        <R alias="V" id="24" />
        <R alias="CP" id="275" />
        <R alias="C" id="343" />
        <R alias="K_water" id="345" />
        <R alias="kcat" id="380" />
        <R alias="Km" id="381" />
      </ReferenceList>
    </ExplicitFormula>
    <ExplicitFormula id="383">
      <Equation>CP * kcat * V * K_water * C / (Km + K_water * C)</Equation>
      <ReferenceList>
        <R alias="V" id="24" />
        <R alias="CP" id="275" />
        <R alias="C" id="343" />
        <R alias="K_water" id="345" />
        <R alias="kcat" id="380" />
        <R alias="Km" id="381" />
      </ReferenceList>
    </ExplicitFormula>
    <ExplicitFormula id="386">
      <Equation>kcat * kcat_interaction_factor</Equation>
      <ReferenceList>
        <R alias="kcat_interaction_factor" id="384" />
        <R alias="kcat" id="385" />
      </ReferenceList>
    </ExplicitFormula>
    <ExplicitFormula id="389">
      <Equation>Km * Km_interaction_factor</Equation>
      <ReferenceList>
        <R alias="Km_interaction_factor" id="387" />
        <R alias="Km" id="388" />
      </ReferenceList>
    </ExplicitFormula>
    <ExplicitFormula id="392">
      <Equation>Volume</Equation>
      <ReferenceList>
        <R alias="Volume" id="391" />
      </ReferenceList>
    </ExplicitFormula>
    <ExplicitFormula id="393">
      <Equation>HCT*V</Equation>
      <ReferenceList>
        <R alias="V" id="150" />
        <R alias="HCT" id="100" />
      </ReferenceList>
    </ExplicitFormula>
    <ExplicitFormula id="396">
      <Equation>M_0</Equation>
      <ReferenceList>
        <R alias="M_0" id="395" />
      </ReferenceList>
    </ExplicitFormula>
    <ExplicitFormula id="399">
      <Equation>rel_exp_out * AF * f_onto * ProteinContainerVolume</Equation>
      <ReferenceList>
        <R alias="f_onto" id="397" />
        <R alias="rel_exp_out" id="398" />
        <R alias="AF" id="163" />
        <R alias="ProteinContainerVolume" id="390" />
      </ReferenceList>
    </ExplicitFormula>
    <ExplicitFormula id="402">
      <Equation>ln(2)/tHalf</Equation>
      <ReferenceList>
        <R alias="tHalf" id="401" />
      </ReferenceList>
    </ExplicitFormula>
    <ExplicitFormula id="404">
      <Equation>rel_exp_norm</Equation>
      <ReferenceList>
        <R alias="rel_exp_norm" id="403" />
      </ReferenceList>
    </ExplicitFormula>
    <ExplicitFormula id="406">
      <Equation>rel_exp_bc_norm</Equation>
      <ReferenceList>
        <R alias="rel_exp_bc_norm" id="405" />
      </ReferenceList>
    </ExplicitFormula>
    <ExplicitFormula id="409">
      <Equation>rel_exp_bc</Equation>
      <ReferenceList>
        <R alias="rel_exp_bc" id="408" />
      </ReferenceList>
    </ExplicitFormula>
    <ExplicitFormula id="411">
      <Equation>V&gt;0 ? M/V : 0</Equation>
      <ReferenceList>
        <R alias="M" id="394" />
        <R alias="V" id="391" />
      </ReferenceList>
    </ExplicitFormula>
    <ExplicitFormula id="412">
      <Equation>f_onto</Equation>
      <ReferenceList>
        <R alias="f_onto" id="179" />
      </ReferenceList>
    </ExplicitFormula>
    <ExplicitFormula id="413">
      <Equation>tHalf</Equation>
      <ReferenceList>
        <R alias="tHalf" id="177" />
      </ReferenceList>
    </ExplicitFormula>
    <ExplicitFormula id="415">
      <Equation>V&gt;0 ? M/V : 0</Equation>
      <ReferenceList>
        <R alias="M" id="394" />
        <R alias="V" id="391" />
      </ReferenceList>
    </ExplicitFormula>
    <ExplicitFormula id="418">
      <Equation>M_0</Equation>
      <ReferenceList>
        <R alias="M_0" id="417" />
      </ReferenceList>
    </ExplicitFormula>
    <ExplicitFormula id="421">
      <Equation>rel_exp_out * AF * f_onto * ProteinContainerVolume</Equation>
      <ReferenceList>
        <R alias="f_onto" id="419" />
        <R alias="rel_exp_out" id="420" />
        <R alias="AF" id="188" />
        <R alias="ProteinContainerVolume" id="390" />
      </ReferenceList>
    </ExplicitFormula>
    <ExplicitFormula id="424">
      <Equation>ln(2)/tHalf</Equation>
      <ReferenceList>
        <R alias="tHalf" id="423" />
      </ReferenceList>
    </ExplicitFormula>
    <ExplicitFormula id="426">
      <Equation>rel_exp_norm</Equation>
      <ReferenceList>
        <R alias="rel_exp_norm" id="425" />
      </ReferenceList>
    </ExplicitFormula>
    <ExplicitFormula id="428">
      <Equation>rel_exp_bc_norm</Equation>
      <ReferenceList>
        <R alias="rel_exp_bc_norm" id="427" />
      </ReferenceList>
    </ExplicitFormula>
    <ExplicitFormula id="431">
      <Equation>rel_exp_bc</Equation>
      <ReferenceList>
        <R alias="rel_exp_bc" id="430" />
      </ReferenceList>
    </ExplicitFormula>
    <ExplicitFormula id="433">
      <Equation>V&gt;0 ? M/V : 0</Equation>
      <ReferenceList>
        <R alias="M" id="416" />
        <R alias="V" id="391" />
      </ReferenceList>
    </ExplicitFormula>
    <ExplicitFormula id="434">
      <Equation>f_onto</Equation>
      <ReferenceList>
        <R alias="f_onto" id="204" />
      </ReferenceList>
    </ExplicitFormula>
    <ExplicitFormula id="435">
      <Equation>tHalf</Equation>
      <ReferenceList>
        <R alias="tHalf" id="202" />
      </ReferenceList>
    </ExplicitFormula>
    <ExplicitFormula id="437">
      <Equation>V&gt;0 ? M/V : 0</Equation>
      <ReferenceList>
        <R alias="M" id="416" />
        <R alias="V" id="391" />
      </ReferenceList>
    </ExplicitFormula>
    <ExplicitFormula id="440">
      <Equation>M_0</Equation>
      <ReferenceList>
        <R alias="M_0" id="439" />
      </ReferenceList>
    </ExplicitFormula>
    <ExplicitFormula id="443">
      <Equation>rel_exp_out * AF * f_onto * ProteinContainerVolume</Equation>
      <ReferenceList>
        <R alias="f_onto" id="441" />
        <R alias="rel_exp_out" id="442" />
        <R alias="AF" id="213" />
        <R alias="ProteinContainerVolume" id="390" />
      </ReferenceList>
    </ExplicitFormula>
    <ExplicitFormula id="446">
      <Equation>ln(2)/tHalf</Equation>
      <ReferenceList>
        <R alias="tHalf" id="445" />
      </ReferenceList>
    </ExplicitFormula>
    <ExplicitFormula id="448">
      <Equation>rel_exp_norm</Equation>
      <ReferenceList>
        <R alias="rel_exp_norm" id="447" />
      </ReferenceList>
    </ExplicitFormula>
    <ExplicitFormula id="450">
      <Equation>rel_exp_bc_norm</Equation>
      <ReferenceList>
        <R alias="rel_exp_bc_norm" id="449" />
      </ReferenceList>
    </ExplicitFormula>
    <ExplicitFormula id="453">
      <Equation>rel_exp_bc</Equation>
      <ReferenceList>
        <R alias="rel_exp_bc" id="452" />
      </ReferenceList>
    </ExplicitFormula>
    <ExplicitFormula id="455">
      <Equation>V&gt;0 ? M/V : 0</Equation>
      <ReferenceList>
        <R alias="M" id="438" />
        <R alias="V" id="391" />
      </ReferenceList>
    </ExplicitFormula>
    <ExplicitFormula id="456">
      <Equation>f_onto</Equation>
      <ReferenceList>
        <R alias="f_onto" id="229" />
      </ReferenceList>
    </ExplicitFormula>
    <ExplicitFormula id="457">
      <Equation>tHalf</Equation>
      <ReferenceList>
        <R alias="tHalf" id="227" />
      </ReferenceList>
    </ExplicitFormula>
    <ExplicitFormula id="459">
      <Equation>V&gt;0 ? M/V : 0</Equation>
      <ReferenceList>
        <R alias="M" id="438" />
        <R alias="V" id="391" />
      </ReferenceList>
    </ExplicitFormula>
    <ExplicitFormula id="462">
      <Equation>M_0</Equation>
      <ReferenceList>
        <R alias="M_0" id="461" />
      </ReferenceList>
    </ExplicitFormula>
    <ExplicitFormula id="465">
      <Equation>rel_exp_out * AF * f_onto * ProteinContainerVolume</Equation>
      <ReferenceList>
        <R alias="f_onto" id="463" />
        <R alias="rel_exp_out" id="464" />
        <R alias="AF" id="238" />
        <R alias="ProteinContainerVolume" id="390" />
      </ReferenceList>
    </ExplicitFormula>
    <ExplicitFormula id="468">
      <Equation>ln(2)/tHalf</Equation>
      <ReferenceList>
        <R alias="tHalf" id="467" />
      </ReferenceList>
    </ExplicitFormula>
    <ExplicitFormula id="470">
      <Equation>rel_exp_norm</Equation>
      <ReferenceList>
        <R alias="rel_exp_norm" id="469" />
      </ReferenceList>
    </ExplicitFormula>
    <ExplicitFormula id="472">
      <Equation>rel_exp_bc_norm</Equation>
      <ReferenceList>
        <R alias="rel_exp_bc_norm" id="471" />
      </ReferenceList>
    </ExplicitFormula>
    <ExplicitFormula id="475">
      <Equation>rel_exp_bc</Equation>
      <ReferenceList>
        <R alias="rel_exp_bc" id="474" />
      </ReferenceList>
    </ExplicitFormula>
    <ExplicitFormula id="477">
      <Equation>V&gt;0 ? M/V : 0</Equation>
      <ReferenceList>
        <R alias="M" id="460" />
        <R alias="V" id="391" />
      </ReferenceList>
    </ExplicitFormula>
    <ExplicitFormula id="478">
      <Equation>f_onto</Equation>
      <ReferenceList>
        <R alias="f_onto" id="254" />
      </ReferenceList>
    </ExplicitFormula>
    <ExplicitFormula id="479">
      <Equation>tHalf</Equation>
      <ReferenceList>
        <R alias="tHalf" id="252" />
      </ReferenceList>
    </ExplicitFormula>
    <ExplicitFormula id="481">
      <Equation>V&gt;0 ? M/V : 0</Equation>
      <ReferenceList>
        <R alias="M" id="460" />
        <R alias="V" id="391" />
      </ReferenceList>
    </ExplicitFormula>
    <ExplicitFormula id="484">
      <Equation>M_0</Equation>
      <ReferenceList>
        <R alias="M_0" id="483" />
      </ReferenceList>
    </ExplicitFormula>
    <ExplicitFormula id="487">
      <Equation>rel_exp_out * AF * f_onto * ProteinContainerVolume</Equation>
      <ReferenceList>
        <R alias="f_onto" id="485" />
        <R alias="rel_exp_out" id="486" />
        <R alias="AF" id="263" />
        <R alias="ProteinContainerVolume" id="390" />
      </ReferenceList>
    </ExplicitFormula>
    <ExplicitFormula id="490">
      <Equation>ln(2)/tHalf</Equation>
      <ReferenceList>
        <R alias="tHalf" id="489" />
      </ReferenceList>
    </ExplicitFormula>
    <ExplicitFormula id="492">
      <Equation>rel_exp_norm</Equation>
      <ReferenceList>
        <R alias="rel_exp_norm" id="491" />
      </ReferenceList>
    </ExplicitFormula>
    <ExplicitFormula id="494">
      <Equation>rel_exp_bc_norm</Equation>
      <ReferenceList>
        <R alias="rel_exp_bc_norm" id="493" />
      </ReferenceList>
    </ExplicitFormula>
    <ExplicitFormula id="497">
      <Equation>rel_exp_bc</Equation>
      <ReferenceList>
        <R alias="rel_exp_bc" id="496" />
      </ReferenceList>
    </ExplicitFormula>
    <ExplicitFormula id="499">
      <Equation>V&gt;0 ? M/V : 0</Equation>
      <ReferenceList>
        <R alias="M" id="482" />
        <R alias="V" id="391" />
      </ReferenceList>
    </ExplicitFormula>
    <ExplicitFormula id="500">
      <Equation>f_onto</Equation>
      <ReferenceList>
        <R alias="f_onto" id="279" />
      </ReferenceList>
    </ExplicitFormula>
    <ExplicitFormula id="501">
      <Equation>tHalf</Equation>
      <ReferenceList>
        <R alias="tHalf" id="277" />
      </ReferenceList>
    </ExplicitFormula>
    <ExplicitFormula id="503">
      <Equation>V&gt;0 ? M/V : 0</Equation>
      <ReferenceList>
        <R alias="M" id="482" />
        <R alias="V" id="391" />
      </ReferenceList>
    </ExplicitFormula>
    <ExplicitFormula id="506">
      <Equation>M_0</Equation>
      <ReferenceList>
        <R alias="M_0" id="505" />
      </ReferenceList>
    </ExplicitFormula>
    <ExplicitFormula id="509">
      <Equation>rel_exp_out * AF * f_onto * ProteinContainerVolume</Equation>
      <ReferenceList>
        <R alias="f_onto" id="507" />
        <R alias="rel_exp_out" id="508" />
        <R alias="AF" id="288" />
        <R alias="ProteinContainerVolume" id="390" />
      </ReferenceList>
    </ExplicitFormula>
    <ExplicitFormula id="512">
      <Equation>ln(2)/tHalf</Equation>
      <ReferenceList>
        <R alias="tHalf" id="511" />
      </ReferenceList>
    </ExplicitFormula>
    <ExplicitFormula id="514">
      <Equation>rel_exp_norm</Equation>
      <ReferenceList>
        <R alias="rel_exp_norm" id="513" />
      </ReferenceList>
    </ExplicitFormula>
    <ExplicitFormula id="516">
      <Equation>rel_exp_bc_norm</Equation>
      <ReferenceList>
        <R alias="rel_exp_bc_norm" id="515" />
      </ReferenceList>
    </ExplicitFormula>
    <ExplicitFormula id="519">
      <Equation>rel_exp_bc</Equation>
      <ReferenceList>
        <R alias="rel_exp_bc" id="518" />
      </ReferenceList>
    </ExplicitFormula>
    <ExplicitFormula id="521">
      <Equation>V&gt;0 ? M/V : 0</Equation>
      <ReferenceList>
        <R alias="M" id="504" />
        <R alias="V" id="391" />
      </ReferenceList>
    </ExplicitFormula>
    <ExplicitFormula id="522">
      <Equation>f_onto</Equation>
      <ReferenceList>
        <R alias="f_onto" id="304" />
      </ReferenceList>
    </ExplicitFormula>
    <ExplicitFormula id="523">
      <Equation>tHalf</Equation>
      <ReferenceList>
        <R alias="tHalf" id="302" />
      </ReferenceList>
    </ExplicitFormula>
    <ExplicitFormula id="525">
      <Equation>V&gt;0 ? M/V : 0</Equation>
      <ReferenceList>
        <R alias="M" id="504" />
        <R alias="V" id="391" />
      </ReferenceList>
    </ExplicitFormula>
    <ExplicitFormula id="528">
      <Equation>M_0</Equation>
      <ReferenceList>
        <R alias="M_0" id="527" />
      </ReferenceList>
    </ExplicitFormula>
    <ExplicitFormula id="531">
      <Equation>rel_exp_out * AF * f_onto * ProteinContainerVolume</Equation>
      <ReferenceList>
        <R alias="f_onto" id="529" />
        <R alias="rel_exp_out" id="530" />
        <R alias="AF" id="313" />
        <R alias="ProteinContainerVolume" id="390" />
      </ReferenceList>
    </ExplicitFormula>
    <ExplicitFormula id="534">
      <Equation>ln(2)/tHalf</Equation>
      <ReferenceList>
        <R alias="tHalf" id="533" />
      </ReferenceList>
    </ExplicitFormula>
    <ExplicitFormula id="536">
      <Equation>rel_exp_norm</Equation>
      <ReferenceList>
        <R alias="rel_exp_norm" id="535" />
      </ReferenceList>
    </ExplicitFormula>
    <ExplicitFormula id="538">
      <Equation>rel_exp_bc_norm</Equation>
      <ReferenceList>
        <R alias="rel_exp_bc_norm" id="537" />
      </ReferenceList>
    </ExplicitFormula>
    <ExplicitFormula id="541">
      <Equation>rel_exp_bc</Equation>
      <ReferenceList>
        <R alias="rel_exp_bc" id="540" />
      </ReferenceList>
    </ExplicitFormula>
    <ExplicitFormula id="543">
      <Equation>V&gt;0 ? M/V : 0</Equation>
      <ReferenceList>
        <R alias="M" id="526" />
        <R alias="V" id="391" />
      </ReferenceList>
    </ExplicitFormula>
    <ExplicitFormula id="544">
      <Equation>f_onto</Equation>
      <ReferenceList>
        <R alias="f_onto" id="329" />
      </ReferenceList>
    </ExplicitFormula>
    <ExplicitFormula id="545">
      <Equation>tHalf</Equation>
      <ReferenceList>
        <R alias="tHalf" id="327" />
      </ReferenceList>
    </ExplicitFormula>
    <ExplicitFormula id="547">
      <Equation>V&gt;0 ? M/V : 0</Equation>
      <ReferenceList>
        <R alias="M" id="526" />
        <R alias="V" id="391" />
      </ReferenceList>
    </ExplicitFormula>
    <ExplicitFormula id="550">
      <Equation>V&gt;0 ? M/V : 0</Equation>
      <ReferenceList>
        <R alias="M" id="548" />
        <R alias="V" id="391" />
      </ReferenceList>
    </ExplicitFormula>
    <ExplicitFormula id="553">
      <Equation>K_rbc/fu</Equation>
      <ReferenceList>
        <R alias="fu" id="126" />
        <R alias="K_rbc" id="552" />
      </ReferenceList>
    </ExplicitFormula>
    <ExplicitFormula id="555">
      <Equation>V&gt;0 ? M/V : 0</Equation>
      <ReferenceList>
        <R alias="M" id="548" />
        <R alias="V" id="391" />
      </ReferenceList>
    </ExplicitFormula>
    <ExplicitFormula id="558">
      <Equation>V&gt;0 ? M/V : 0</Equation>
      <ReferenceList>
        <R alias="M" id="556" />
        <R alias="V" id="391" />
      </ReferenceList>
    </ExplicitFormula>
    <ExplicitFormula id="561">
      <Equation>K_rbc/fu</Equation>
      <ReferenceList>
        <R alias="fu" id="145" />
        <R alias="K_rbc" id="560" />
      </ReferenceList>
    </ExplicitFormula>
    <ExplicitFormula id="563">
      <Equation>V&gt;0 ? M/V : 0</Equation>
      <ReferenceList>
        <R alias="M" id="556" />
        <R alias="V" id="391" />
      </ReferenceList>
    </ExplicitFormula>
    <ExplicitFormula id="566">
      <Equation>V&gt;0 ? M/V : 0</Equation>
      <ReferenceList>
        <R alias="M" id="564" />
        <R alias="V" id="391" />
      </ReferenceList>
    </ExplicitFormula>
    <ExplicitFormula id="569">
      <Equation>V&gt;0 ? M/V : 0</Equation>
      <ReferenceList>
        <R alias="M" id="567" />
        <R alias="V" id="391" />
      </ReferenceList>
    </ExplicitFormula>
    <ExplicitFormula id="571">
      <Equation>M/TotalDrugMass</Equation>
      <ReferenceList>
        <R alias="M" id="567" />
        <R alias="TotalDrugMass" id="358" />
      </ReferenceList>
    </ExplicitFormula>
    <ExplicitFormula id="574">
      <Equation>-(CP * kcat * V * K_water * C / (Km + K_water * C))</Equation>
      <ReferenceList>
        <R alias="V" id="391" />
        <R alias="CP" id="498" />
        <R alias="C" id="549" />
        <R alias="K_water" id="551" />
        <R alias="kcat" id="572" />
        <R alias="Km" id="573" />
      </ReferenceList>
    </ExplicitFormula>
    <ExplicitFormula id="575">
      <Equation>CP * kcat * V * K_water * C / (Km + K_water * C)</Equation>
      <ReferenceList>
        <R alias="V" id="391" />
        <R alias="CP" id="498" />
        <R alias="C" id="549" />
        <R alias="K_water" id="551" />
        <R alias="kcat" id="572" />
        <R alias="Km" id="573" />
      </ReferenceList>
    </ExplicitFormula>
    <ExplicitFormula id="577">
      <Equation>kcat * kcat_interaction_factor</Equation>
      <ReferenceList>
        <R alias="kcat_interaction_factor" id="576" />
        <R alias="kcat" id="365" />
      </ReferenceList>
    </ExplicitFormula>
    <ExplicitFormula id="579">
      <Equation>Km * Km_interaction_factor</Equation>
      <ReferenceList>
        <R alias="Km_interaction_factor" id="578" />
        <R alias="Km" id="368" />
      </ReferenceList>
    </ExplicitFormula>
    <ExplicitFormula id="582">
      <Equation>-(CP * kcat * V * K_water * C / (Km + K_water * C))</Equation>
      <ReferenceList>
        <R alias="V" id="391" />
        <R alias="CP" id="410" />
        <R alias="C" id="557" />
        <R alias="K_water" id="559" />
        <R alias="kcat" id="580" />
        <R alias="Km" id="581" />
      </ReferenceList>
    </ExplicitFormula>
    <ExplicitFormula id="583">
      <Equation>CP * kcat * V * K_water * C / (Km + K_water * C)</Equation>
      <ReferenceList>
        <R alias="V" id="391" />
        <R alias="CP" id="410" />
        <R alias="C" id="557" />
        <R alias="K_water" id="559" />
        <R alias="kcat" id="580" />
        <R alias="Km" id="581" />
      </ReferenceList>
    </ExplicitFormula>
    <ExplicitFormula id="585">
      <Equation>kcat * kcat_interaction_factor</Equation>
      <ReferenceList>
        <R alias="kcat_interaction_factor" id="584" />
        <R alias="kcat" id="375" />
      </ReferenceList>
    </ExplicitFormula>
    <ExplicitFormula id="587">
      <Equation>Km * Km_interaction_factor</Equation>
      <ReferenceList>
        <R alias="Km_interaction_factor" id="586" />
        <R alias="Km" id="378" />
      </ReferenceList>
    </ExplicitFormula>
    <ExplicitFormula id="590">
      <Equation>-(CP * kcat * V * K_water * C / (Km + K_water * C))</Equation>
      <ReferenceList>
        <R alias="V" id="391" />
        <R alias="CP" id="498" />
        <R alias="C" id="557" />
        <R alias="K_water" id="559" />
        <R alias="kcat" id="588" />
        <R alias="Km" id="589" />
      </ReferenceList>
    </ExplicitFormula>
    <ExplicitFormula id="591">
      <Equation>CP * kcat * V * K_water * C / (Km + K_water * C)</Equation>
      <ReferenceList>
        <R alias="V" id="391" />
        <R alias="CP" id="498" />
        <R alias="C" id="557" />
        <R alias="K_water" id="559" />
        <R alias="kcat" id="588" />
        <R alias="Km" id="589" />
      </ReferenceList>
    </ExplicitFormula>
    <ExplicitFormula id="593">
      <Equation>kcat * kcat_interaction_factor</Equation>
      <ReferenceList>
        <R alias="kcat_interaction_factor" id="592" />
        <R alias="kcat" id="385" />
      </ReferenceList>
    </ExplicitFormula>
    <ExplicitFormula id="595">
      <Equation>Km * Km_interaction_factor</Equation>
      <ReferenceList>
        <R alias="Km_interaction_factor" id="594" />
        <R alias="Km" id="388" />
      </ReferenceList>
    </ExplicitFormula>
    <ExplicitFormula id="597">
      <Equation>(1 - HCT) * C_pls+HCT * C_bc</Equation>
      <ReferenceList>
        <R alias="C_bc" id="549" />
        <R alias="C_pls" id="334" />
        <R alias="HCT" id="100" />
      </ReferenceList>
    </ExplicitFormula>
    <ExplicitFormula id="599">
      <Equation>(1 - HCT) * C_pls+HCT * C_bc</Equation>
      <ReferenceList>
        <R alias="C_bc" id="557" />
        <R alias="C_pls" id="343" />
        <R alias="HCT" id="100" />
      </ReferenceList>
    </ExplicitFormula>
    <ExplicitFormula id="602">
      <Equation>Volume * Density</Equation>
      <ReferenceList>
        <R alias="Density" id="600" />
        <R alias="Volume" id="601" />
      </ReferenceList>
    </ExplicitFormula>
    <ExplicitFormula id="605">
      <Equation>0.339718683951203</Equation>
    </ExplicitFormula>
    <ExplicitFormula id="607">
      <Equation>Volume</Equation>
      <ReferenceList>
        <R alias="Volume" id="8" />
      </ReferenceList>
    </ExplicitFormula>
    <ExplicitFormula id="608">
      <Equation>(1-HCT)*V</Equation>
      <ReferenceList>
        <R alias="f_vas" id="604" />
        <R alias="V" id="601" />
        <R alias="HCT" id="100" />
      </ReferenceList>
    </ExplicitFormula>
    <ExplicitFormula id="611">
      <Equation>M_0</Equation>
      <ReferenceList>
        <R alias="M_0" id="610" />
      </ReferenceList>
    </ExplicitFormula>
    <ExplicitFormula id="614">
      <Equation>rel_exp_out * AF * f_onto * ProteinContainerVolume</Equation>
      <ReferenceList>
        <R alias="f_onto" id="612" />
        <R alias="rel_exp_out" id="613" />
        <R alias="AF" id="163" />
        <R alias="ProteinContainerVolume" id="606" />
      </ReferenceList>
    </ExplicitFormula>
    <ExplicitFormula id="617">
      <Equation>ln(2)/tHalf</Equation>
      <ReferenceList>
        <R alias="tHalf" id="616" />
      </ReferenceList>
    </ExplicitFormula>
    <ExplicitFormula id="619">
      <Equation>rel_exp_norm</Equation>
      <ReferenceList>
        <R alias="rel_exp_norm" id="618" />
      </ReferenceList>
    </ExplicitFormula>
    <ExplicitFormula id="620">
      <Equation>rel_exp_pls_norm</Equation>
      <ReferenceList>
        <R alias="rel_exp_pls_norm" id="170" />
      </ReferenceList>
    </ExplicitFormula>
    <ExplicitFormula id="622">
      <Equation>rel_exp_pls</Equation>
      <ReferenceList>
        <R alias="rel_exp_pls" id="173" />
      </ReferenceList>
    </ExplicitFormula>
    <ExplicitFormula id="624">
      <Equation>V&gt;0 ? M/V : 0</Equation>
      <ReferenceList>
        <R alias="M" id="609" />
        <R alias="V" id="8" />
      </ReferenceList>
    </ExplicitFormula>
    <ExplicitFormula id="625">
      <Equation>f_onto</Equation>
      <ReferenceList>
        <R alias="f_onto" id="179" />
      </ReferenceList>
    </ExplicitFormula>
    <ExplicitFormula id="626">
      <Equation>tHalf</Equation>
      <ReferenceList>
        <R alias="tHalf" id="177" />
      </ReferenceList>
    </ExplicitFormula>
    <ExplicitFormula id="628">
      <Equation>V&gt;0 ? M/V : 0</Equation>
      <ReferenceList>
        <R alias="M" id="609" />
        <R alias="V" id="8" />
      </ReferenceList>
    </ExplicitFormula>
    <ExplicitFormula id="631">
      <Equation>M_0</Equation>
      <ReferenceList>
        <R alias="M_0" id="630" />
      </ReferenceList>
    </ExplicitFormula>
    <ExplicitFormula id="634">
      <Equation>rel_exp_out * AF * f_onto * ProteinContainerVolume</Equation>
      <ReferenceList>
        <R alias="f_onto" id="632" />
        <R alias="rel_exp_out" id="633" />
        <R alias="AF" id="188" />
        <R alias="ProteinContainerVolume" id="606" />
      </ReferenceList>
    </ExplicitFormula>
    <ExplicitFormula id="637">
      <Equation>ln(2)/tHalf</Equation>
      <ReferenceList>
        <R alias="tHalf" id="636" />
      </ReferenceList>
    </ExplicitFormula>
    <ExplicitFormula id="639">
      <Equation>rel_exp_norm</Equation>
      <ReferenceList>
        <R alias="rel_exp_norm" id="638" />
      </ReferenceList>
    </ExplicitFormula>
    <ExplicitFormula id="640">
      <Equation>rel_exp_pls_norm</Equation>
      <ReferenceList>
        <R alias="rel_exp_pls_norm" id="195" />
      </ReferenceList>
    </ExplicitFormula>
    <ExplicitFormula id="642">
      <Equation>rel_exp_pls</Equation>
      <ReferenceList>
        <R alias="rel_exp_pls" id="198" />
      </ReferenceList>
    </ExplicitFormula>
    <ExplicitFormula id="644">
      <Equation>V&gt;0 ? M/V : 0</Equation>
      <ReferenceList>
        <R alias="M" id="629" />
        <R alias="V" id="8" />
      </ReferenceList>
    </ExplicitFormula>
    <ExplicitFormula id="645">
      <Equation>f_onto</Equation>
      <ReferenceList>
        <R alias="f_onto" id="204" />
      </ReferenceList>
    </ExplicitFormula>
    <ExplicitFormula id="646">
      <Equation>tHalf</Equation>
      <ReferenceList>
        <R alias="tHalf" id="202" />
      </ReferenceList>
    </ExplicitFormula>
    <ExplicitFormula id="648">
      <Equation>V&gt;0 ? M/V : 0</Equation>
      <ReferenceList>
        <R alias="M" id="629" />
        <R alias="V" id="8" />
      </ReferenceList>
    </ExplicitFormula>
    <ExplicitFormula id="651">
      <Equation>M_0</Equation>
      <ReferenceList>
        <R alias="M_0" id="650" />
      </ReferenceList>
    </ExplicitFormula>
    <ExplicitFormula id="654">
      <Equation>rel_exp_out * AF * f_onto * ProteinContainerVolume</Equation>
      <ReferenceList>
        <R alias="f_onto" id="652" />
        <R alias="rel_exp_out" id="653" />
        <R alias="AF" id="213" />
        <R alias="ProteinContainerVolume" id="606" />
      </ReferenceList>
    </ExplicitFormula>
    <ExplicitFormula id="657">
      <Equation>ln(2)/tHalf</Equation>
      <ReferenceList>
        <R alias="tHalf" id="656" />
      </ReferenceList>
    </ExplicitFormula>
    <ExplicitFormula id="659">
      <Equation>rel_exp_norm</Equation>
      <ReferenceList>
        <R alias="rel_exp_norm" id="658" />
      </ReferenceList>
    </ExplicitFormula>
    <ExplicitFormula id="660">
      <Equation>rel_exp_pls_norm</Equation>
      <ReferenceList>
        <R alias="rel_exp_pls_norm" id="220" />
      </ReferenceList>
    </ExplicitFormula>
    <ExplicitFormula id="662">
      <Equation>rel_exp_pls</Equation>
      <ReferenceList>
        <R alias="rel_exp_pls" id="223" />
      </ReferenceList>
    </ExplicitFormula>
    <ExplicitFormula id="664">
      <Equation>V&gt;0 ? M/V : 0</Equation>
      <ReferenceList>
        <R alias="M" id="649" />
        <R alias="V" id="8" />
      </ReferenceList>
    </ExplicitFormula>
    <ExplicitFormula id="665">
      <Equation>f_onto</Equation>
      <ReferenceList>
        <R alias="f_onto" id="229" />
      </ReferenceList>
    </ExplicitFormula>
    <ExplicitFormula id="666">
      <Equation>tHalf</Equation>
      <ReferenceList>
        <R alias="tHalf" id="227" />
      </ReferenceList>
    </ExplicitFormula>
    <ExplicitFormula id="668">
      <Equation>V&gt;0 ? M/V : 0</Equation>
      <ReferenceList>
        <R alias="M" id="649" />
        <R alias="V" id="8" />
      </ReferenceList>
    </ExplicitFormula>
    <ExplicitFormula id="671">
      <Equation>M_0</Equation>
      <ReferenceList>
        <R alias="M_0" id="670" />
      </ReferenceList>
    </ExplicitFormula>
    <ExplicitFormula id="674">
      <Equation>rel_exp_out * AF * f_onto * ProteinContainerVolume</Equation>
      <ReferenceList>
        <R alias="f_onto" id="672" />
        <R alias="rel_exp_out" id="673" />
        <R alias="AF" id="238" />
        <R alias="ProteinContainerVolume" id="606" />
      </ReferenceList>
    </ExplicitFormula>
    <ExplicitFormula id="677">
      <Equation>ln(2)/tHalf</Equation>
      <ReferenceList>
        <R alias="tHalf" id="676" />
      </ReferenceList>
    </ExplicitFormula>
    <ExplicitFormula id="679">
      <Equation>rel_exp_norm</Equation>
      <ReferenceList>
        <R alias="rel_exp_norm" id="678" />
      </ReferenceList>
    </ExplicitFormula>
    <ExplicitFormula id="680">
      <Equation>rel_exp_pls_norm</Equation>
      <ReferenceList>
        <R alias="rel_exp_pls_norm" id="245" />
      </ReferenceList>
    </ExplicitFormula>
    <ExplicitFormula id="682">
      <Equation>rel_exp_pls</Equation>
      <ReferenceList>
        <R alias="rel_exp_pls" id="248" />
      </ReferenceList>
    </ExplicitFormula>
    <ExplicitFormula id="684">
      <Equation>V&gt;0 ? M/V : 0</Equation>
      <ReferenceList>
        <R alias="M" id="669" />
        <R alias="V" id="8" />
      </ReferenceList>
    </ExplicitFormula>
    <ExplicitFormula id="685">
      <Equation>f_onto</Equation>
      <ReferenceList>
        <R alias="f_onto" id="254" />
      </ReferenceList>
    </ExplicitFormula>
    <ExplicitFormula id="686">
      <Equation>tHalf</Equation>
      <ReferenceList>
        <R alias="tHalf" id="252" />
      </ReferenceList>
    </ExplicitFormula>
    <ExplicitFormula id="688">
      <Equation>V&gt;0 ? M/V : 0</Equation>
      <ReferenceList>
        <R alias="M" id="669" />
        <R alias="V" id="8" />
      </ReferenceList>
    </ExplicitFormula>
    <ExplicitFormula id="691">
      <Equation>M_0</Equation>
      <ReferenceList>
        <R alias="M_0" id="690" />
      </ReferenceList>
    </ExplicitFormula>
    <ExplicitFormula id="694">
      <Equation>rel_exp_out * AF * f_onto * ProteinContainerVolume</Equation>
      <ReferenceList>
        <R alias="f_onto" id="692" />
        <R alias="rel_exp_out" id="693" />
        <R alias="AF" id="263" />
        <R alias="ProteinContainerVolume" id="606" />
      </ReferenceList>
    </ExplicitFormula>
    <ExplicitFormula id="697">
      <Equation>ln(2)/tHalf</Equation>
      <ReferenceList>
        <R alias="tHalf" id="696" />
      </ReferenceList>
    </ExplicitFormula>
    <ExplicitFormula id="699">
      <Equation>rel_exp_norm</Equation>
      <ReferenceList>
        <R alias="rel_exp_norm" id="698" />
      </ReferenceList>
    </ExplicitFormula>
    <ExplicitFormula id="700">
      <Equation>rel_exp_pls_norm</Equation>
      <ReferenceList>
        <R alias="rel_exp_pls_norm" id="270" />
      </ReferenceList>
    </ExplicitFormula>
    <ExplicitFormula id="702">
      <Equation>rel_exp_pls</Equation>
      <ReferenceList>
        <R alias="rel_exp_pls" id="273" />
      </ReferenceList>
    </ExplicitFormula>
    <ExplicitFormula id="704">
      <Equation>V&gt;0 ? M/V : 0</Equation>
      <ReferenceList>
        <R alias="M" id="689" />
        <R alias="V" id="8" />
      </ReferenceList>
    </ExplicitFormula>
    <ExplicitFormula id="705">
      <Equation>f_onto</Equation>
      <ReferenceList>
        <R alias="f_onto" id="279" />
      </ReferenceList>
    </ExplicitFormula>
    <ExplicitFormula id="706">
      <Equation>tHalf</Equation>
      <ReferenceList>
        <R alias="tHalf" id="277" />
      </ReferenceList>
    </ExplicitFormula>
    <ExplicitFormula id="708">
      <Equation>V&gt;0 ? M/V : 0</Equation>
      <ReferenceList>
        <R alias="M" id="689" />
        <R alias="V" id="8" />
      </ReferenceList>
    </ExplicitFormula>
    <ExplicitFormula id="711">
      <Equation>M_0</Equation>
      <ReferenceList>
        <R alias="M_0" id="710" />
      </ReferenceList>
    </ExplicitFormula>
    <ExplicitFormula id="714">
      <Equation>rel_exp_out * AF * f_onto * ProteinContainerVolume</Equation>
      <ReferenceList>
        <R alias="f_onto" id="712" />
        <R alias="rel_exp_out" id="713" />
        <R alias="AF" id="288" />
        <R alias="ProteinContainerVolume" id="606" />
      </ReferenceList>
    </ExplicitFormula>
    <ExplicitFormula id="717">
      <Equation>ln(2)/tHalf</Equation>
      <ReferenceList>
        <R alias="tHalf" id="716" />
      </ReferenceList>
    </ExplicitFormula>
    <ExplicitFormula id="719">
      <Equation>rel_exp_norm</Equation>
      <ReferenceList>
        <R alias="rel_exp_norm" id="718" />
      </ReferenceList>
    </ExplicitFormula>
    <ExplicitFormula id="720">
      <Equation>rel_exp_pls_norm</Equation>
      <ReferenceList>
        <R alias="rel_exp_pls_norm" id="295" />
      </ReferenceList>
    </ExplicitFormula>
    <ExplicitFormula id="722">
      <Equation>rel_exp_pls</Equation>
      <ReferenceList>
        <R alias="rel_exp_pls" id="298" />
      </ReferenceList>
    </ExplicitFormula>
    <ExplicitFormula id="724">
      <Equation>V&gt;0 ? M/V : 0</Equation>
      <ReferenceList>
        <R alias="M" id="709" />
        <R alias="V" id="8" />
      </ReferenceList>
    </ExplicitFormula>
    <ExplicitFormula id="725">
      <Equation>f_onto</Equation>
      <ReferenceList>
        <R alias="f_onto" id="304" />
      </ReferenceList>
    </ExplicitFormula>
    <ExplicitFormula id="726">
      <Equation>tHalf</Equation>
      <ReferenceList>
        <R alias="tHalf" id="302" />
      </ReferenceList>
    </ExplicitFormula>
    <ExplicitFormula id="728">
      <Equation>V&gt;0 ? M/V : 0</Equation>
      <ReferenceList>
        <R alias="M" id="709" />
        <R alias="V" id="8" />
      </ReferenceList>
    </ExplicitFormula>
    <ExplicitFormula id="731">
      <Equation>M_0</Equation>
      <ReferenceList>
        <R alias="M_0" id="730" />
      </ReferenceList>
    </ExplicitFormula>
    <ExplicitFormula id="734">
      <Equation>rel_exp_out * AF * f_onto * ProteinContainerVolume</Equation>
      <ReferenceList>
        <R alias="f_onto" id="732" />
        <R alias="rel_exp_out" id="733" />
        <R alias="AF" id="313" />
        <R alias="ProteinContainerVolume" id="606" />
      </ReferenceList>
    </ExplicitFormula>
    <ExplicitFormula id="737">
      <Equation>ln(2)/tHalf</Equation>
      <ReferenceList>
        <R alias="tHalf" id="736" />
      </ReferenceList>
    </ExplicitFormula>
    <ExplicitFormula id="739">
      <Equation>rel_exp_norm</Equation>
      <ReferenceList>
        <R alias="rel_exp_norm" id="738" />
      </ReferenceList>
    </ExplicitFormula>
    <ExplicitFormula id="740">
      <Equation>rel_exp_pls_norm</Equation>
      <ReferenceList>
        <R alias="rel_exp_pls_norm" id="320" />
      </ReferenceList>
    </ExplicitFormula>
    <ExplicitFormula id="742">
      <Equation>rel_exp_pls</Equation>
      <ReferenceList>
        <R alias="rel_exp_pls" id="323" />
      </ReferenceList>
    </ExplicitFormula>
    <ExplicitFormula id="744">
      <Equation>V&gt;0 ? M/V : 0</Equation>
      <ReferenceList>
        <R alias="M" id="729" />
        <R alias="V" id="8" />
      </ReferenceList>
    </ExplicitFormula>
    <ExplicitFormula id="745">
      <Equation>f_onto</Equation>
      <ReferenceList>
        <R alias="f_onto" id="329" />
      </ReferenceList>
    </ExplicitFormula>
    <ExplicitFormula id="746">
      <Equation>tHalf</Equation>
      <ReferenceList>
        <R alias="tHalf" id="327" />
      </ReferenceList>
    </ExplicitFormula>
    <ExplicitFormula id="748">
      <Equation>V&gt;0 ? M/V : 0</Equation>
      <ReferenceList>
        <R alias="M" id="729" />
        <R alias="V" id="8" />
      </ReferenceList>
    </ExplicitFormula>
    <ExplicitFormula id="750">
      <Equation>V&gt;0 ? M/V : 0</Equation>
      <ReferenceList>
        <R alias="M" id="749" />
        <R alias="V" id="8" />
      </ReferenceList>
    </ExplicitFormula>
    <ExplicitFormula id="752">
      <Equation>fu</Equation>
      <ReferenceList>
        <R alias="fu" id="126" />
      </ReferenceList>
    </ExplicitFormula>
    <ExplicitFormula id="754">
      <Equation>V&gt;0 ? M/V : 0</Equation>
      <ReferenceList>
        <R alias="M" id="749" />
        <R alias="V" id="8" />
      </ReferenceList>
    </ExplicitFormula>
    <ExplicitFormula id="756">
      <Equation>C_pls*fu</Equation>
      <ReferenceList>
        <R alias="C_pls" id="119" />
        <R alias="fu" id="126" />
      </ReferenceList>
    </ExplicitFormula>
    <ExplicitFormula id="758">
      <Equation>V&gt;0 ? M/V : 0</Equation>
      <ReferenceList>
        <R alias="M" id="757" />
        <R alias="V" id="8" />
      </ReferenceList>
    </ExplicitFormula>
    <ExplicitFormula id="760">
      <Equation>fu</Equation>
      <ReferenceList>
        <R alias="fu" id="145" />
      </ReferenceList>
    </ExplicitFormula>
    <ExplicitFormula id="762">
      <Equation>V&gt;0 ? M/V : 0</Equation>
      <ReferenceList>
        <R alias="M" id="757" />
        <R alias="V" id="8" />
      </ReferenceList>
    </ExplicitFormula>
    <ExplicitFormula id="764">
      <Equation>C_pls*fu</Equation>
      <ReferenceList>
        <R alias="C_pls" id="138" />
        <R alias="fu" id="145" />
      </ReferenceList>
    </ExplicitFormula>
    <ExplicitFormula id="767">
      <Equation>V&gt;0 ? M/V : 0</Equation>
      <ReferenceList>
        <R alias="M" id="765" />
        <R alias="V" id="8" />
      </ReferenceList>
    </ExplicitFormula>
    <ExplicitFormula id="770">
      <Equation>V&gt;0 ? M/V : 0</Equation>
      <ReferenceList>
        <R alias="M" id="768" />
        <R alias="V" id="8" />
      </ReferenceList>
    </ExplicitFormula>
    <ExplicitFormula id="772">
      <Equation>M/TotalDrugMass</Equation>
      <ReferenceList>
        <R alias="M" id="768" />
        <R alias="TotalDrugMass" id="358" />
      </ReferenceList>
    </ExplicitFormula>
    <ExplicitFormula id="775">
      <Equation>-(CP * kcat * V * K_water * C / (Km + K_water * C))</Equation>
      <ReferenceList>
        <R alias="V" id="8" />
        <R alias="CP" id="703" />
        <R alias="C" id="119" />
        <R alias="K_water" id="751" />
        <R alias="kcat" id="773" />
        <R alias="Km" id="774" />
      </ReferenceList>
    </ExplicitFormula>
    <ExplicitFormula id="776">
      <Equation>CP * kcat * V * K_water * C / (Km + K_water * C)</Equation>
      <ReferenceList>
        <R alias="V" id="8" />
        <R alias="CP" id="703" />
        <R alias="C" id="119" />
        <R alias="K_water" id="751" />
        <R alias="kcat" id="773" />
        <R alias="Km" id="774" />
      </ReferenceList>
    </ExplicitFormula>
    <ExplicitFormula id="778">
      <Equation>kcat * kcat_interaction_factor</Equation>
      <ReferenceList>
        <R alias="kcat_interaction_factor" id="777" />
        <R alias="kcat" id="365" />
      </ReferenceList>
    </ExplicitFormula>
    <ExplicitFormula id="780">
      <Equation>Km * Km_interaction_factor</Equation>
      <ReferenceList>
        <R alias="Km_interaction_factor" id="779" />
        <R alias="Km" id="368" />
      </ReferenceList>
    </ExplicitFormula>
    <ExplicitFormula id="783">
      <Equation>-(CP * kcat * V * K_water * C / (Km + K_water * C))</Equation>
      <ReferenceList>
        <R alias="V" id="8" />
        <R alias="CP" id="623" />
        <R alias="C" id="138" />
        <R alias="K_water" id="759" />
        <R alias="kcat" id="781" />
        <R alias="Km" id="782" />
      </ReferenceList>
    </ExplicitFormula>
    <ExplicitFormula id="784">
      <Equation>CP * kcat * V * K_water * C / (Km + K_water * C)</Equation>
      <ReferenceList>
        <R alias="V" id="8" />
        <R alias="CP" id="623" />
        <R alias="C" id="138" />
        <R alias="K_water" id="759" />
        <R alias="kcat" id="781" />
        <R alias="Km" id="782" />
      </ReferenceList>
    </ExplicitFormula>
    <ExplicitFormula id="786">
      <Equation>kcat * kcat_interaction_factor</Equation>
      <ReferenceList>
        <R alias="kcat_interaction_factor" id="785" />
        <R alias="kcat" id="375" />
      </ReferenceList>
    </ExplicitFormula>
    <ExplicitFormula id="788">
      <Equation>Km * Km_interaction_factor</Equation>
      <ReferenceList>
        <R alias="Km_interaction_factor" id="787" />
        <R alias="Km" id="378" />
      </ReferenceList>
    </ExplicitFormula>
    <ExplicitFormula id="791">
      <Equation>-(CP * kcat * V * K_water * C / (Km + K_water * C))</Equation>
      <ReferenceList>
        <R alias="V" id="8" />
        <R alias="CP" id="703" />
        <R alias="C" id="138" />
        <R alias="K_water" id="759" />
        <R alias="kcat" id="789" />
        <R alias="Km" id="790" />
      </ReferenceList>
    </ExplicitFormula>
    <ExplicitFormula id="792">
      <Equation>CP * kcat * V * K_water * C / (Km + K_water * C)</Equation>
      <ReferenceList>
        <R alias="V" id="8" />
        <R alias="CP" id="703" />
        <R alias="C" id="138" />
        <R alias="K_water" id="759" />
        <R alias="kcat" id="789" />
        <R alias="Km" id="790" />
      </ReferenceList>
    </ExplicitFormula>
    <ExplicitFormula id="794">
      <Equation>kcat * kcat_interaction_factor</Equation>
      <ReferenceList>
        <R alias="kcat_interaction_factor" id="793" />
        <R alias="kcat" id="385" />
      </ReferenceList>
    </ExplicitFormula>
    <ExplicitFormula id="796">
      <Equation>Km * Km_interaction_factor</Equation>
      <ReferenceList>
        <R alias="Km_interaction_factor" id="795" />
        <R alias="Km" id="388" />
      </ReferenceList>
    </ExplicitFormula>
    <ExplicitFormula id="799">
      <Equation>Volume</Equation>
      <ReferenceList>
        <R alias="Volume" id="798" />
      </ReferenceList>
    </ExplicitFormula>
    <ExplicitFormula id="800">
      <Equation>HCT*V</Equation>
      <ReferenceList>
        <R alias="V" id="601" />
        <R alias="HCT" id="100" />
      </ReferenceList>
    </ExplicitFormula>
    <ExplicitFormula id="803">
      <Equation>M_0</Equation>
      <ReferenceList>
        <R alias="M_0" id="802" />
      </ReferenceList>
    </ExplicitFormula>
    <ExplicitFormula id="806">
      <Equation>rel_exp_out * AF * f_onto * ProteinContainerVolume</Equation>
      <ReferenceList>
        <R alias="f_onto" id="804" />
        <R alias="rel_exp_out" id="805" />
        <R alias="AF" id="163" />
        <R alias="ProteinContainerVolume" id="797" />
      </ReferenceList>
    </ExplicitFormula>
    <ExplicitFormula id="809">
      <Equation>ln(2)/tHalf</Equation>
      <ReferenceList>
        <R alias="tHalf" id="808" />
      </ReferenceList>
    </ExplicitFormula>
    <ExplicitFormula id="811">
      <Equation>rel_exp_norm</Equation>
      <ReferenceList>
        <R alias="rel_exp_norm" id="810" />
      </ReferenceList>
    </ExplicitFormula>
    <ExplicitFormula id="812">
      <Equation>rel_exp_bc_norm</Equation>
      <ReferenceList>
        <R alias="rel_exp_bc_norm" id="405" />
      </ReferenceList>
    </ExplicitFormula>
    <ExplicitFormula id="814">
      <Equation>rel_exp_bc</Equation>
      <ReferenceList>
        <R alias="rel_exp_bc" id="408" />
      </ReferenceList>
    </ExplicitFormula>
    <ExplicitFormula id="816">
      <Equation>V&gt;0 ? M/V : 0</Equation>
      <ReferenceList>
        <R alias="M" id="801" />
        <R alias="V" id="798" />
      </ReferenceList>
    </ExplicitFormula>
    <ExplicitFormula id="817">
      <Equation>f_onto</Equation>
      <ReferenceList>
        <R alias="f_onto" id="179" />
      </ReferenceList>
    </ExplicitFormula>
    <ExplicitFormula id="818">
      <Equation>tHalf</Equation>
      <ReferenceList>
        <R alias="tHalf" id="177" />
      </ReferenceList>
    </ExplicitFormula>
    <ExplicitFormula id="820">
      <Equation>V&gt;0 ? M/V : 0</Equation>
      <ReferenceList>
        <R alias="M" id="801" />
        <R alias="V" id="798" />
      </ReferenceList>
    </ExplicitFormula>
    <ExplicitFormula id="823">
      <Equation>M_0</Equation>
      <ReferenceList>
        <R alias="M_0" id="822" />
      </ReferenceList>
    </ExplicitFormula>
    <ExplicitFormula id="826">
      <Equation>rel_exp_out * AF * f_onto * ProteinContainerVolume</Equation>
      <ReferenceList>
        <R alias="f_onto" id="824" />
        <R alias="rel_exp_out" id="825" />
        <R alias="AF" id="188" />
        <R alias="ProteinContainerVolume" id="797" />
      </ReferenceList>
    </ExplicitFormula>
    <ExplicitFormula id="829">
      <Equation>ln(2)/tHalf</Equation>
      <ReferenceList>
        <R alias="tHalf" id="828" />
      </ReferenceList>
    </ExplicitFormula>
    <ExplicitFormula id="831">
      <Equation>rel_exp_norm</Equation>
      <ReferenceList>
        <R alias="rel_exp_norm" id="830" />
      </ReferenceList>
    </ExplicitFormula>
    <ExplicitFormula id="832">
      <Equation>rel_exp_bc_norm</Equation>
      <ReferenceList>
        <R alias="rel_exp_bc_norm" id="427" />
      </ReferenceList>
    </ExplicitFormula>
    <ExplicitFormula id="834">
      <Equation>rel_exp_bc</Equation>
      <ReferenceList>
        <R alias="rel_exp_bc" id="430" />
      </ReferenceList>
    </ExplicitFormula>
    <ExplicitFormula id="836">
      <Equation>V&gt;0 ? M/V : 0</Equation>
      <ReferenceList>
        <R alias="M" id="821" />
        <R alias="V" id="798" />
      </ReferenceList>
    </ExplicitFormula>
    <ExplicitFormula id="837">
      <Equation>f_onto</Equation>
      <ReferenceList>
        <R alias="f_onto" id="204" />
      </ReferenceList>
    </ExplicitFormula>
    <ExplicitFormula id="838">
      <Equation>tHalf</Equation>
      <ReferenceList>
        <R alias="tHalf" id="202" />
      </ReferenceList>
    </ExplicitFormula>
    <ExplicitFormula id="840">
      <Equation>V&gt;0 ? M/V : 0</Equation>
      <ReferenceList>
        <R alias="M" id="821" />
        <R alias="V" id="798" />
      </ReferenceList>
    </ExplicitFormula>
    <ExplicitFormula id="843">
      <Equation>M_0</Equation>
      <ReferenceList>
        <R alias="M_0" id="842" />
      </ReferenceList>
    </ExplicitFormula>
    <ExplicitFormula id="846">
      <Equation>rel_exp_out * AF * f_onto * ProteinContainerVolume</Equation>
      <ReferenceList>
        <R alias="f_onto" id="844" />
        <R alias="rel_exp_out" id="845" />
        <R alias="AF" id="213" />
        <R alias="ProteinContainerVolume" id="797" />
      </ReferenceList>
    </ExplicitFormula>
    <ExplicitFormula id="849">
      <Equation>ln(2)/tHalf</Equation>
      <ReferenceList>
        <R alias="tHalf" id="848" />
      </ReferenceList>
    </ExplicitFormula>
    <ExplicitFormula id="851">
      <Equation>rel_exp_norm</Equation>
      <ReferenceList>
        <R alias="rel_exp_norm" id="850" />
      </ReferenceList>
    </ExplicitFormula>
    <ExplicitFormula id="852">
      <Equation>rel_exp_bc_norm</Equation>
      <ReferenceList>
        <R alias="rel_exp_bc_norm" id="449" />
      </ReferenceList>
    </ExplicitFormula>
    <ExplicitFormula id="854">
      <Equation>rel_exp_bc</Equation>
      <ReferenceList>
        <R alias="rel_exp_bc" id="452" />
      </ReferenceList>
    </ExplicitFormula>
    <ExplicitFormula id="856">
      <Equation>V&gt;0 ? M/V : 0</Equation>
      <ReferenceList>
        <R alias="M" id="841" />
        <R alias="V" id="798" />
      </ReferenceList>
    </ExplicitFormula>
    <ExplicitFormula id="857">
      <Equation>f_onto</Equation>
      <ReferenceList>
        <R alias="f_onto" id="229" />
      </ReferenceList>
    </ExplicitFormula>
    <ExplicitFormula id="858">
      <Equation>tHalf</Equation>
      <ReferenceList>
        <R alias="tHalf" id="227" />
      </ReferenceList>
    </ExplicitFormula>
    <ExplicitFormula id="860">
      <Equation>V&gt;0 ? M/V : 0</Equation>
      <ReferenceList>
        <R alias="M" id="841" />
        <R alias="V" id="798" />
      </ReferenceList>
    </ExplicitFormula>
    <ExplicitFormula id="863">
      <Equation>M_0</Equation>
      <ReferenceList>
        <R alias="M_0" id="862" />
      </ReferenceList>
    </ExplicitFormula>
    <ExplicitFormula id="866">
      <Equation>rel_exp_out * AF * f_onto * ProteinContainerVolume</Equation>
      <ReferenceList>
        <R alias="f_onto" id="864" />
        <R alias="rel_exp_out" id="865" />
        <R alias="AF" id="238" />
        <R alias="ProteinContainerVolume" id="797" />
      </ReferenceList>
    </ExplicitFormula>
    <ExplicitFormula id="869">
      <Equation>ln(2)/tHalf</Equation>
      <ReferenceList>
        <R alias="tHalf" id="868" />
      </ReferenceList>
    </ExplicitFormula>
    <ExplicitFormula id="871">
      <Equation>rel_exp_norm</Equation>
      <ReferenceList>
        <R alias="rel_exp_norm" id="870" />
      </ReferenceList>
    </ExplicitFormula>
    <ExplicitFormula id="872">
      <Equation>rel_exp_bc_norm</Equation>
      <ReferenceList>
        <R alias="rel_exp_bc_norm" id="471" />
      </ReferenceList>
    </ExplicitFormula>
    <ExplicitFormula id="874">
      <Equation>rel_exp_bc</Equation>
      <ReferenceList>
        <R alias="rel_exp_bc" id="474" />
      </ReferenceList>
    </ExplicitFormula>
    <ExplicitFormula id="876">
      <Equation>V&gt;0 ? M/V : 0</Equation>
      <ReferenceList>
        <R alias="M" id="861" />
        <R alias="V" id="798" />
      </ReferenceList>
    </ExplicitFormula>
    <ExplicitFormula id="877">
      <Equation>f_onto</Equation>
      <ReferenceList>
        <R alias="f_onto" id="254" />
      </ReferenceList>
    </ExplicitFormula>
    <ExplicitFormula id="878">
      <Equation>tHalf</Equation>
      <ReferenceList>
        <R alias="tHalf" id="252" />
      </ReferenceList>
    </ExplicitFormula>
    <ExplicitFormula id="880">
      <Equation>V&gt;0 ? M/V : 0</Equation>
      <ReferenceList>
        <R alias="M" id="861" />
        <R alias="V" id="798" />
      </ReferenceList>
    </ExplicitFormula>
    <ExplicitFormula id="883">
      <Equation>M_0</Equation>
      <ReferenceList>
        <R alias="M_0" id="882" />
      </ReferenceList>
    </ExplicitFormula>
    <ExplicitFormula id="886">
      <Equation>rel_exp_out * AF * f_onto * ProteinContainerVolume</Equation>
      <ReferenceList>
        <R alias="f_onto" id="884" />
        <R alias="rel_exp_out" id="885" />
        <R alias="AF" id="263" />
        <R alias="ProteinContainerVolume" id="797" />
      </ReferenceList>
    </ExplicitFormula>
    <ExplicitFormula id="889">
      <Equation>ln(2)/tHalf</Equation>
      <ReferenceList>
        <R alias="tHalf" id="888" />
      </ReferenceList>
    </ExplicitFormula>
    <ExplicitFormula id="891">
      <Equation>rel_exp_norm</Equation>
      <ReferenceList>
        <R alias="rel_exp_norm" id="890" />
      </ReferenceList>
    </ExplicitFormula>
    <ExplicitFormula id="892">
      <Equation>rel_exp_bc_norm</Equation>
      <ReferenceList>
        <R alias="rel_exp_bc_norm" id="493" />
      </ReferenceList>
    </ExplicitFormula>
    <ExplicitFormula id="894">
      <Equation>rel_exp_bc</Equation>
      <ReferenceList>
        <R alias="rel_exp_bc" id="496" />
      </ReferenceList>
    </ExplicitFormula>
    <ExplicitFormula id="896">
      <Equation>V&gt;0 ? M/V : 0</Equation>
      <ReferenceList>
        <R alias="M" id="881" />
        <R alias="V" id="798" />
      </ReferenceList>
    </ExplicitFormula>
    <ExplicitFormula id="897">
      <Equation>f_onto</Equation>
      <ReferenceList>
        <R alias="f_onto" id="279" />
      </ReferenceList>
    </ExplicitFormula>
    <ExplicitFormula id="898">
      <Equation>tHalf</Equation>
      <ReferenceList>
        <R alias="tHalf" id="277" />
      </ReferenceList>
    </ExplicitFormula>
    <ExplicitFormula id="900">
      <Equation>V&gt;0 ? M/V : 0</Equation>
      <ReferenceList>
        <R alias="M" id="881" />
        <R alias="V" id="798" />
      </ReferenceList>
    </ExplicitFormula>
    <ExplicitFormula id="903">
      <Equation>M_0</Equation>
      <ReferenceList>
        <R alias="M_0" id="902" />
      </ReferenceList>
    </ExplicitFormula>
    <ExplicitFormula id="906">
      <Equation>rel_exp_out * AF * f_onto * ProteinContainerVolume</Equation>
      <ReferenceList>
        <R alias="f_onto" id="904" />
        <R alias="rel_exp_out" id="905" />
        <R alias="AF" id="288" />
        <R alias="ProteinContainerVolume" id="797" />
      </ReferenceList>
    </ExplicitFormula>
    <ExplicitFormula id="909">
      <Equation>ln(2)/tHalf</Equation>
      <ReferenceList>
        <R alias="tHalf" id="908" />
      </ReferenceList>
    </ExplicitFormula>
    <ExplicitFormula id="911">
      <Equation>rel_exp_norm</Equation>
      <ReferenceList>
        <R alias="rel_exp_norm" id="910" />
      </ReferenceList>
    </ExplicitFormula>
    <ExplicitFormula id="912">
      <Equation>rel_exp_bc_norm</Equation>
      <ReferenceList>
        <R alias="rel_exp_bc_norm" id="515" />
      </ReferenceList>
    </ExplicitFormula>
    <ExplicitFormula id="914">
      <Equation>rel_exp_bc</Equation>
      <ReferenceList>
        <R alias="rel_exp_bc" id="518" />
      </ReferenceList>
    </ExplicitFormula>
    <ExplicitFormula id="916">
      <Equation>V&gt;0 ? M/V : 0</Equation>
      <ReferenceList>
        <R alias="M" id="901" />
        <R alias="V" id="798" />
      </ReferenceList>
    </ExplicitFormula>
    <ExplicitFormula id="917">
      <Equation>f_onto</Equation>
      <ReferenceList>
        <R alias="f_onto" id="304" />
      </ReferenceList>
    </ExplicitFormula>
    <ExplicitFormula id="918">
      <Equation>tHalf</Equation>
      <ReferenceList>
        <R alias="tHalf" id="302" />
      </ReferenceList>
    </ExplicitFormula>
    <ExplicitFormula id="920">
      <Equation>V&gt;0 ? M/V : 0</Equation>
      <ReferenceList>
        <R alias="M" id="901" />
        <R alias="V" id="798" />
      </ReferenceList>
    </ExplicitFormula>
    <ExplicitFormula id="923">
      <Equation>M_0</Equation>
      <ReferenceList>
        <R alias="M_0" id="922" />
      </ReferenceList>
    </ExplicitFormula>
    <ExplicitFormula id="926">
      <Equation>rel_exp_out * AF * f_onto * ProteinContainerVolume</Equation>
      <ReferenceList>
        <R alias="f_onto" id="924" />
        <R alias="rel_exp_out" id="925" />
        <R alias="AF" id="313" />
        <R alias="ProteinContainerVolume" id="797" />
      </ReferenceList>
    </ExplicitFormula>
    <ExplicitFormula id="929">
      <Equation>ln(2)/tHalf</Equation>
      <ReferenceList>
        <R alias="tHalf" id="928" />
      </ReferenceList>
    </ExplicitFormula>
    <ExplicitFormula id="931">
      <Equation>rel_exp_norm</Equation>
      <ReferenceList>
        <R alias="rel_exp_norm" id="930" />
      </ReferenceList>
    </ExplicitFormula>
    <ExplicitFormula id="932">
      <Equation>rel_exp_bc_norm</Equation>
      <ReferenceList>
        <R alias="rel_exp_bc_norm" id="537" />
      </ReferenceList>
    </ExplicitFormula>
    <ExplicitFormula id="934">
      <Equation>rel_exp_bc</Equation>
      <ReferenceList>
        <R alias="rel_exp_bc" id="540" />
      </ReferenceList>
    </ExplicitFormula>
    <ExplicitFormula id="936">
      <Equation>V&gt;0 ? M/V : 0</Equation>
      <ReferenceList>
        <R alias="M" id="921" />
        <R alias="V" id="798" />
      </ReferenceList>
    </ExplicitFormula>
    <ExplicitFormula id="937">
      <Equation>f_onto</Equation>
      <ReferenceList>
        <R alias="f_onto" id="329" />
      </ReferenceList>
    </ExplicitFormula>
    <ExplicitFormula id="938">
      <Equation>tHalf</Equation>
      <ReferenceList>
        <R alias="tHalf" id="327" />
      </ReferenceList>
    </ExplicitFormula>
    <ExplicitFormula id="940">
      <Equation>V&gt;0 ? M/V : 0</Equation>
      <ReferenceList>
        <R alias="M" id="921" />
        <R alias="V" id="798" />
      </ReferenceList>
    </ExplicitFormula>
    <ExplicitFormula id="942">
      <Equation>V&gt;0 ? M/V : 0</Equation>
      <ReferenceList>
        <R alias="M" id="941" />
        <R alias="V" id="798" />
      </ReferenceList>
    </ExplicitFormula>
    <ExplicitFormula id="944">
      <Equation>K_rbc/fu</Equation>
      <ReferenceList>
        <R alias="fu" id="126" />
        <R alias="K_rbc" id="552" />
      </ReferenceList>
    </ExplicitFormula>
    <ExplicitFormula id="946">
      <Equation>V&gt;0 ? M/V : 0</Equation>
      <ReferenceList>
        <R alias="M" id="941" />
        <R alias="V" id="798" />
      </ReferenceList>
    </ExplicitFormula>
    <ExplicitFormula id="948">
      <Equation>V&gt;0 ? M/V : 0</Equation>
      <ReferenceList>
        <R alias="M" id="947" />
        <R alias="V" id="798" />
      </ReferenceList>
    </ExplicitFormula>
    <ExplicitFormula id="950">
      <Equation>K_rbc/fu</Equation>
      <ReferenceList>
        <R alias="fu" id="145" />
        <R alias="K_rbc" id="560" />
      </ReferenceList>
    </ExplicitFormula>
    <ExplicitFormula id="952">
      <Equation>V&gt;0 ? M/V : 0</Equation>
      <ReferenceList>
        <R alias="M" id="947" />
        <R alias="V" id="798" />
      </ReferenceList>
    </ExplicitFormula>
    <ExplicitFormula id="955">
      <Equation>V&gt;0 ? M/V : 0</Equation>
      <ReferenceList>
        <R alias="M" id="953" />
        <R alias="V" id="798" />
      </ReferenceList>
    </ExplicitFormula>
    <ExplicitFormula id="958">
      <Equation>V&gt;0 ? M/V : 0</Equation>
      <ReferenceList>
        <R alias="M" id="956" />
        <R alias="V" id="798" />
      </ReferenceList>
    </ExplicitFormula>
    <ExplicitFormula id="960">
      <Equation>M/TotalDrugMass</Equation>
      <ReferenceList>
        <R alias="M" id="956" />
        <R alias="TotalDrugMass" id="358" />
      </ReferenceList>
[truncated: 7,700,441 more chars]
