# Supplementary material for: A Comparative Analysis of Drug-Induced Hepatotoxicity in Clinically Relevant Situations
Source: PLoS Comput Biol. 2017 Feb 2;13(2):e1005280. doi: 10.1371/journal.pcbi.1005280 (PMC5289425; doi:10.1371/journal.pcbi.1005280)
Supplement: S1 Model Files — (ZIP) [file pcbi.1005280.s019.zip › inh_ref_po_300mg_slow.xml]

<?xml version="1.0" encoding="utf-8"?>
<Simulation objectPathDelimiter="|" version="4" xmlns="http://www.systems-biology.com">
  <ObserverList>
    <Observer id="106" entityId="h-a5pUo1xEWUIT1JTo_fDA" name="Blood Cells" path="inh_ref_po_300mg_slow|Organism|PeripheralVenousBlood|Acetylisoniazid|Blood Cells" unit="µmol/l" persistable="0" formulaId="117" />
    <Observer id="118" entityId="P39nbvUt5E6DMBI6k7jpOQ" name="Plasma (Peripheral Venous Blood)" path="inh_ref_po_300mg_slow|Organism|PeripheralVenousBlood|Acetylisoniazid|Plasma (Peripheral Venous Blood)" unit="µmol/l" persistable="1" formulaId="124" />
    <Observer id="125" entityId="bWlBdPiczkmL4EdcTU08xA" name="Plasma Unbound (Peripheral Venous Blood)" path="inh_ref_po_300mg_slow|Organism|PeripheralVenousBlood|Acetylisoniazid|Plasma Unbound (Peripheral Venous Blood)" unit="µmol/l" persistable="0" formulaId="127" />
    <Observer id="128" entityId="vBUkH6JFh0aRBZKb1i2FlA" name="Whole Blood (Peripheral Venous Blood)" path="inh_ref_po_300mg_slow|Organism|PeripheralVenousBlood|Acetylisoniazid|Whole Blood (Peripheral Venous Blood)" unit="µmol/l" persistable="0" formulaId="129" />
    <Observer id="130" entityId="b2NA-sAkKEa0DycOMOMNdA" name="Blood Cells" path="inh_ref_po_300mg_slow|Organism|PeripheralVenousBlood|isoniazid|Blood Cells" unit="µmol/l" persistable="0" formulaId="136" />
    <Observer id="137" entityId="jzkvW9QyYka95HLh83P-CQ" name="Plasma (Peripheral Venous Blood)" path="inh_ref_po_300mg_slow|Organism|PeripheralVenousBlood|isoniazid|Plasma (Peripheral Venous Blood)" unit="µmol/l" persistable="1" formulaId="143" />
    <Observer id="144" entityId="fxahvyXDfUegTA2m7o3DIQ" name="Plasma Unbound (Peripheral Venous Blood)" path="inh_ref_po_300mg_slow|Organism|PeripheralVenousBlood|isoniazid|Plasma Unbound (Peripheral Venous Blood)" unit="µmol/l" persistable="0" formulaId="146" />
    <Observer id="147" entityId="lSk3emo4R0Os1jdaTIRDkA" name="Whole Blood (Peripheral Venous Blood)" path="inh_ref_po_300mg_slow|Organism|PeripheralVenousBlood|isoniazid|Whole Blood (Peripheral Venous Blood)" unit="µmol/l" persistable="0" formulaId="148" />
    <Observer id="181" entityId="WL7at-FbeE2n9Hu7OlinPw" name="Concentration in container" path="inh_ref_po_300mg_slow|Organism|VenousBlood|Plasma|NAT2|Concentration in container" unit="µmol/l" persistable="0" formulaId="182" />
    <Observer id="206" entityId="cyJGdO9HZEuh5v_v676H7A" name="Concentration in container" path="inh_ref_po_300mg_slow|Organism|VenousBlood|Plasma|Amidase_liver|Concentration in container" unit="µmol/l" persistable="0" formulaId="207" />
    <Observer id="231" entityId="g41IakMjOkemciUyNm8r6Q" name="Concentration in container" path="inh_ref_po_300mg_slow|Organism|VenousBlood|Plasma|Conjugase_liver|Concentration in container" unit="µmol/l" persistable="0" formulaId="232" />
    <Observer id="256" entityId="OqkuSkw350qn0Bstg6CysQ" name="Concentration in container" path="inh_ref_po_300mg_slow|Organism|VenousBlood|Plasma|CYP2E1|Concentration in container" unit="µmol/l" persistable="0" formulaId="257" />
    <Observer id="281" entityId="HaHifkK9N0C-I4zBkPTntQ" name="Concentration in container" path="inh_ref_po_300mg_slow|Organism|VenousBlood|Plasma|NAAA|Concentration in container" unit="µmol/l" persistable="0" formulaId="282" />
    <Observer id="306" entityId="qFjTSbDnZkOXUSBT6qKOUA" name="Concentration in container" path="inh_ref_po_300mg_slow|Organism|VenousBlood|Plasma|BAAT|Concentration in container" unit="µmol/l" persistable="0" formulaId="307" />
    <Observer id="331" entityId="uhG2_aNThEe9w3P7Q08riQ" name="Concentration in container" path="inh_ref_po_300mg_slow|Organism|VenousBlood|Plasma|GLYAT|Concentration in container" unit="µmol/l" persistable="0" formulaId="332" />
    <Observer id="338" entityId="y3OCgPml5ECjAWqdNdpCgQ" name="Concentration in container" path="inh_ref_po_300mg_slow|Organism|VenousBlood|Plasma|Acetylisoniazid|Concentration in container" unit="µmol/l" persistable="1" formulaId="339" />
    <Observer id="340" entityId="rJ1-48ikI06BNYXpKsD_aA" name="Plasma Unbound" path="inh_ref_po_300mg_slow|Organism|VenousBlood|Plasma|Acetylisoniazid|Plasma Unbound" unit="µmol/l" persistable="0" formulaId="341" />
    <Observer id="347" entityId="hX6WvDoNsE6hrVT7GHMPLQ" name="Concentration in container" path="inh_ref_po_300mg_slow|Organism|VenousBlood|Plasma|isoniazid|Concentration in container" unit="µmol/l" persistable="1" formulaId="348" />
    <Observer id="349" entityId="Ki_cPsC6jEq9Y8N_7osMWQ" name="Plasma Unbound" path="inh_ref_po_300mg_slow|Organism|VenousBlood|Plasma|isoniazid|Plasma Unbound" unit="µmol/l" persistable="0" formulaId="350" />
    <Observer id="357" entityId="Qr8OZrwrrUKEbOPcJV0sZg" name="Fraction of dose-isoniazid" path="inh_ref_po_300mg_slow|Organism|VenousBlood|Plasma|isoniazid-NAAA Metabolite|Fraction of dose-isoniazid" persistable="0" formulaId="359" />
    <Observer id="414" entityId="1-ZKRKC5BUSutEyzRJjKsw" name="Concentration in container" path="inh_ref_po_300mg_slow|Organism|VenousBlood|BloodCells|NAT2|Concentration in container" unit="µmol/l" persistable="0" formulaId="415" />
    <Observer id="436" entityId="jxXVBn3nMk-cCXCYxUFFhw" name="Concentration in container" path="inh_ref_po_300mg_slow|Organism|VenousBlood|BloodCells|Amidase_liver|Concentration in container" unit="µmol/l" persistable="0" formulaId="437" />
    <Observer id="458" entityId="pEhcdocMYUqv6YpI-yMtAw" name="Concentration in container" path="inh_ref_po_300mg_slow|Organism|VenousBlood|BloodCells|Conjugase_liver|Concentration in container" unit="µmol/l" persistable="0" formulaId="459" />
    <Observer id="480" entityId="nTuHVEPQpkigYIQwPMRAuw" name="Concentration in container" path="inh_ref_po_300mg_slow|Organism|VenousBlood|BloodCells|CYP2E1|Concentration in container" unit="µmol/l" persistable="0" formulaId="481" />
    <Observer id="502" entityId="4sl8y0WGUEyX8jDcKM53wg" name="Concentration in container" path="inh_ref_po_300mg_slow|Organism|VenousBlood|BloodCells|NAAA|Concentration in container" unit="µmol/l" persistable="0" formulaId="503" />
    <Observer id="524" entityId="QUbolnj7Lk6YzeKj2DhSqg" name="Concentration in container" path="inh_ref_po_300mg_slow|Organism|VenousBlood|BloodCells|BAAT|Concentration in container" unit="µmol/l" persistable="0" formulaId="525" />
    <Observer id="546" entityId="192oyYy4zkuVA-K0bqcfNA" name="Concentration in container" path="inh_ref_po_300mg_slow|Organism|VenousBlood|BloodCells|GLYAT|Concentration in container" unit="µmol/l" persistable="0" formulaId="547" />
    <Observer id="554" entityId="ZuMKvG0ld0-SibYnrDqI3A" name="Concentration in container" path="inh_ref_po_300mg_slow|Organism|VenousBlood|BloodCells|Acetylisoniazid|Concentration in container" unit="µmol/l" persistable="0" formulaId="555" />
    <Observer id="562" entityId="uJMnXwBQsU2q5K5pZprTXA" name="Concentration in container" path="inh_ref_po_300mg_slow|Organism|VenousBlood|BloodCells|isoniazid|Concentration in container" unit="µmol/l" persistable="0" formulaId="563" />
    <Observer id="570" entityId="1uvgcJ3Xvkarn4eG83XpWw" name="Fraction of dose-isoniazid" path="inh_ref_po_300mg_slow|Organism|VenousBlood|BloodCells|isoniazid-NAAA Metabolite|Fraction of dose-isoniazid" persistable="0" formulaId="571" />
    <Observer id="596" entityId="hO2wuFPvUUKYvjmeOSZ0ZA" name="Whole Blood" path="inh_ref_po_300mg_slow|Organism|VenousBlood|Acetylisoniazid|Whole Blood" unit="µmol/l" persistable="0" formulaId="597" />
    <Observer id="598" entityId="TROyN5yPg0Wks1RTl-aGNQ" name="Whole Blood" path="inh_ref_po_300mg_slow|Organism|VenousBlood|isoniazid|Whole Blood" unit="µmol/l" persistable="0" formulaId="599" />
    <Observer id="627" entityId="T6P1TIEf4kO4Sh4JGD0vIw" name="Concentration in container" path="inh_ref_po_300mg_slow|Organism|ArterialBlood|Plasma|NAT2|Concentration in container" unit="µmol/l" persistable="0" formulaId="628" />
    <Observer id="647" entityId="dazh4wIPskW7CftNyTrgUQ" name="Concentration in container" path="inh_ref_po_300mg_slow|Organism|ArterialBlood|Plasma|Amidase_liver|Concentration in container" unit="µmol/l" persistable="0" formulaId="648" />
    <Observer id="667" entityId="q7CRaFkXqkC9hXc6ppiifg" name="Concentration in container" path="inh_ref_po_300mg_slow|Organism|ArterialBlood|Plasma|Conjugase_liver|Concentration in container" unit="µmol/l" persistable="0" formulaId="668" />
    <Observer id="687" entityId="JQC8ceJeZkCkXDxsmqcQ2A" name="Concentration in container" path="inh_ref_po_300mg_slow|Organism|ArterialBlood|Plasma|CYP2E1|Concentration in container" unit="µmol/l" persistable="0" formulaId="688" />
    <Observer id="707" entityId="60K13s0P5UK1ogWn6TQQgA" name="Concentration in container" path="inh_ref_po_300mg_slow|Organism|ArterialBlood|Plasma|NAAA|Concentration in container" unit="µmol/l" persistable="0" formulaId="708" />
    <Observer id="727" entityId="MBV_ok2jx0y-elR_knyBlA" name="Concentration in container" path="inh_ref_po_300mg_slow|Organism|ArterialBlood|Plasma|BAAT|Concentration in container" unit="µmol/l" persistable="0" formulaId="728" />
    <Observer id="747" entityId="0N-livJF6k6rP3f9-5ZKfA" name="Concentration in container" path="inh_ref_po_300mg_slow|Organism|ArterialBlood|Plasma|GLYAT|Concentration in container" unit="µmol/l" persistable="0" formulaId="748" />
    <Observer id="753" entityId="pfcMF22xG0effBtb_g-LQA" name="Concentration in container" path="inh_ref_po_300mg_slow|Organism|ArterialBlood|Plasma|Acetylisoniazid|Concentration in container" unit="µmol/l" persistable="0" formulaId="754" />
    <Observer id="755" entityId="grg1jfvrMEOwLOYW1GGQ5A" name="Plasma Unbound" path="inh_ref_po_300mg_slow|Organism|ArterialBlood|Plasma|Acetylisoniazid|Plasma Unbound" unit="µmol/l" persistable="0" formulaId="756" />
    <Observer id="761" entityId="Mq9C5rQYPUODe-qSXKRUXw" name="Concentration in container" path="inh_ref_po_300mg_slow|Organism|ArterialBlood|Plasma|isoniazid|Concentration in container" unit="µmol/l" persistable="0" formulaId="762" />
    <Observer id="763" entityId="cLOiL0YxQkSRpkbBqtnVyg" name="Plasma Unbound" path="inh_ref_po_300mg_slow|Organism|ArterialBlood|Plasma|isoniazid|Plasma Unbound" unit="µmol/l" persistable="0" formulaId="764" />
    <Observer id="771" entityId="XuV-BGOw7UiGDQPlteJoxA" name="Fraction of dose-isoniazid" path="inh_ref_po_300mg_slow|Organism|ArterialBlood|Plasma|isoniazid-NAAA Metabolite|Fraction of dose-isoniazid" persistable="0" formulaId="772" />
    <Observer id="819" entityId="EPmp0WgRGEiyvyeqF6BCZQ" name="Concentration in container" path="inh_ref_po_300mg_slow|Organism|ArterialBlood|BloodCells|NAT2|Concentration in container" unit="µmol/l" persistable="0" formulaId="820" />
    <Observer id="839" entityId="laFXc8CYxUOkaimiOpI8UQ" name="Concentration in container" path="inh_ref_po_300mg_slow|Organism|ArterialBlood|BloodCells|Amidase_liver|Concentration in container" unit="µmol/l" persistable="0" formulaId="840" />
    <Observer id="859" entityId="5ThtMROpb0OXOt7RKbmfkA" name="Concentration in container" path="inh_ref_po_300mg_slow|Organism|ArterialBlood|BloodCells|Conjugase_liver|Concentration in container" unit="µmol/l" persistable="0" formulaId="860" />
    <Observer id="879" entityId="weIcSGLvY0iMyXBaB90P_w" name="Concentration in container" path="inh_ref_po_300mg_slow|Organism|ArterialBlood|BloodCells|CYP2E1|Concentration in container" unit="µmol/l" persistable="0" formulaId="880" />
    <Observer id="899" entityId="bJ1OaBBuYUe7O9dd-wnNYw" name="Concentration in container" path="inh_ref_po_300mg_slow|Organism|ArterialBlood|BloodCells|NAAA|Concentration in container" unit="µmol/l" persistable="0" formulaId="900" />
    <Observer id="919" entityId="tp7poYGRI0CWCndRVi1xAA" name="Concentration in container" path="inh_ref_po_300mg_slow|Organism|ArterialBlood|BloodCells|BAAT|Concentration in container" unit="µmol/l" persistable="0" formulaId="920" />
    <Observer id="939" entityId="2q8o6JA8UEK8eMTmiSG3Rw" name="Concentration in container" path="inh_ref_po_300mg_slow|Organism|ArterialBlood|BloodCells|GLYAT|Concentration in container" unit="µmol/l" persistable="0" formulaId="940" />
    <Observer id="945" entityId="GXtYubbcnE6gTmjiPXMlDg" name="Concentration in container" path="inh_ref_po_300mg_slow|Organism|ArterialBlood|BloodCells|Acetylisoniazid|Concentration in container" unit="µmol/l" persistable="0" formulaId="946" />
    <Observer id="951" entityId="A_8OpmtDHkyGC0tq7WSPag" name="Concentration in container" path="inh_ref_po_300mg_slow|Organism|ArterialBlood|BloodCells|isoniazid|Concentration in container" unit="µmol/l" persistable="0" formulaId="952" />
    <Observer id="959" entityId="h23zuTpC7ECQLJYNczFqOw" name="Fraction of dose-isoniazid" path="inh_ref_po_300mg_slow|Organism|ArterialBlood|BloodCells|isoniazid-NAAA Metabolite|Fraction of dose-isoniazid" persistable="0" formulaId="960" />
    <Observer id="985" entityId="3v74hW7L_EiknpRDNNgGGA" name="Whole Blood" path="inh_ref_po_300mg_slow|Organism|ArterialBlood|Acetylisoniazid|Whole Blood" unit="µmol/l" persistable="0" formulaId="986" />
    <Observer id="987" entityId="0eZfqJZSnEK_ua9prGLHKA" name="Whole Blood" path="inh_ref_po_300mg_slow|Organism|ArterialBlood|isoniazid|Whole Blood" unit="µmol/l" persistable="0" formulaId="988" />
    <Observer id="998" entityId="TyEjGKisBkOz7lRZF2-GQQ" name="Fraction excreted to bile" path="inh_ref_po_300mg_slow|Organism|Gallbladder|Acetylisoniazid|Fraction excreted to bile" persistable="0" formulaId="1000" />
    <Observer id="1004" entityId="9ssQR2yQIUmH-qCMZAQTbA" name="Fraction excreted to bile" path="inh_ref_po_300mg_slow|Organism|Gallbladder|isoniazid|Fraction excreted to bile" persistable="0" formulaId="1005" />
    <Observer id="1071" entityId="KGSDrkEj30S47dG20T5ybg" name="Concentration in container" path="inh_ref_po_300mg_slow|Organism|Bone|Plasma|NAT2|Concentration in container" unit="µmol/l" persistable="0" formulaId="1072" />
    <Observer id="1091" entityId="b4mdV-_DWkivJMJ-9gef6Q" name="Concentration in container" path="inh_ref_po_300mg_slow|Organism|Bone|Plasma|Amidase_liver|Concentration in container" unit="µmol/l" persistable="0" formulaId="1092" />
    <Observer id="1111" entityId="dIhvpSMnzkSeii6pNRhOUg" name="Concentration in container" path="inh_ref_po_300mg_slow|Organism|Bone|Plasma|Conjugase_liver|Concentration in container" unit="µmol/l" persistable="0" formulaId="1112" />
    <Observer id="1131" entityId="lFwHfzJmLUu5RXUUtlcL1Q" name="Concentration in container" path="inh_ref_po_300mg_slow|Organism|Bone|Plasma|CYP2E1|Concentration in container" unit="µmol/l" persistable="0" formulaId="1132" />
    <Observer id="1151" entityId="7OU39ZDwVUuQwTryK1E8dw" name="Concentration in container" path="inh_ref_po_300mg_slow|Organism|Bone|Plasma|NAAA|Concentration in container" unit="µmol/l" persistable="0" formulaId="1152" />
    <Observer id="1171" entityId="VwRxo2OhXEa6co8AXLQIzg" name="Concentration in container" path="inh_ref_po_300mg_slow|Organism|Bone|Plasma|BAAT|Concentration in container" unit="µmol/l" persistable="0" formulaId="1172" />
    <Observer id="1191" entityId="8DZ5cAqkqUe8BJ_cyYkpEQ" name="Concentration in container" path="inh_ref_po_300mg_slow|Organism|Bone|Plasma|GLYAT|Concentration in container" unit="µmol/l" persistable="0" formulaId="1192" />
    <Observer id="1197" entityId="pfMqVgm9CU6n5ARllOIHrg" name="Concentration in container" path="inh_ref_po_300mg_slow|Organism|Bone|Plasma|Acetylisoniazid|Concentration in container" unit="µmol/l" persistable="0" formulaId="1198" />
    <Observer id="1203" entityId="s__WMUCXZkuUHQQO7-ynwg" name="Concentration in container" path="inh_ref_po_300mg_slow|Organism|Bone|Plasma|isoniazid|Concentration in container" unit="µmol/l" persistable="0" formulaId="1204" />
    <Observer id="1211" entityId="2sWKiFamyUu-UMWBuy3e2A" name="Fraction of dose-isoniazid" path="inh_ref_po_300mg_slow|Organism|Bone|Plasma|isoniazid-NAAA Metabolite|Fraction of dose-isoniazid" persistable="0" formulaId="1212" />
    <Observer id="1259" entityId="huyfkdUkfkCHwRVeC1mBAA" name="Concentration in container" path="inh_ref_po_300mg_slow|Organism|Bone|BloodCells|NAT2|Concentration in container" unit="µmol/l" persistable="0" formulaId="1260" />
    <Observer id="1279" entityId="gO4FOBVXmkqbteFSg5wGoQ" name="Concentration in container" path="inh_ref_po_300mg_slow|Organism|Bone|BloodCells|Amidase_liver|Concentration in container" unit="µmol/l" persistable="0" formulaId="1280" />
    <Observer id="1299" entityId="6gO1u_oP3UyfazzDk6JJPQ" name="Concentration in container" path="inh_ref_po_300mg_slow|Organism|Bone|BloodCells|Conjugase_liver|Concentration in container" unit="µmol/l" persistable="0" formulaId="1300" />
    <Observer id="1319" entityId="yLL9nUgOIk2X73LEukJAqg" name="Concentration in container" path="inh_ref_po_300mg_slow|Organism|Bone|BloodCells|CYP2E1|Concentration in container" unit="µmol/l" persistable="0" formulaId="1320" />
    <Observer id="1339" entityId="3D-sur0Nek-bGNQ2U9v9qQ" name="Concentration in container" path="inh_ref_po_300mg_slow|Organism|Bone|BloodCells|NAAA|Concentration in container" unit="µmol/l" persistable="0" formulaId="1340" />
    <Observer id="1359" entityId="9DMAMex46EescQLd2L31Dw" name="Concentration in container" path="inh_ref_po_300mg_slow|Organism|Bone|BloodCells|BAAT|Concentration in container" unit="µmol/l" persistable="0" formulaId="1360" />
    <Observer id="1379" entityId="HBLiTX0I5UujfuTrC7pWqA" name="Concentration in container" path="inh_ref_po_300mg_slow|Organism|Bone|BloodCells|GLYAT|Concentration in container" unit="µmol/l" persistable="0" formulaId="1380" />
    <Observer id="1385" entityId="wlpdytJ6Y0ufcqLaBVXS6Q" name="Concentration in container" path="inh_ref_po_300mg_slow|Organism|Bone|BloodCells|Acetylisoniazid|Concentration in container" unit="µmol/l" persistable="0" formulaId="1386" />
    <Observer id="1391" entityId="cQfeUC00G0OyTmylDa0CyQ" name="Concentration in container" path="inh_ref_po_300mg_slow|Organism|Bone|BloodCells|isoniazid|Concentration in container" unit="µmol/l" persistable="0" formulaId="1392" />
    <Observer id="1399" entityId="TD0hIiP7Mk27Ags8SdB-hw" name="Fraction of dose-isoniazid" path="inh_ref_po_300mg_slow|Organism|Bone|BloodCells|isoniazid-NAAA Metabolite|Fraction of dose-isoniazid" persistable="0" formulaId="1400" />
    <Observer id="1450" entityId="5NNXHE5ny0SACcVTkBcbzw" name="Concentration in container" path="inh_ref_po_300mg_slow|Organism|Bone|Interstitial|SLC22A6|Concentration in container" unit="µmol/l" persistable="0" formulaId="1451" />
    <Observer id="1471" entityId="ZS5W4nPfQkKa5rHdN-iKGw" name="Concentration in container" path="inh_ref_po_300mg_slow|Organism|Bone|Interstitial|SLC16A10.influx|Concentration in container" unit="µmol/l" persistable="0" formulaId="1472" />
    <Observer id="1479" entityId="h-ddfHA1BkenaRR6Rhc9EQ" name="Concentration in container" path="inh_ref_po_300mg_slow|Organism|Bone|Interstitial|Acetylisoniazid|Concentration in container" unit="µmol/l" persistable="0" formulaId="1480" />
    <Observer id="1487" entityId="ELxq1hlY3kyBVAjwS2oTYA" name="Concentration in container" path="inh_ref_po_300mg_slow|Organism|Bone|Interstitial|isoniazid|Concentration in container" unit="µmol/l" persistable="0" formulaId="1488" />
    <Observer id="1510" entityId="i4towBVypU2UDoLgoNwgGQ" name="Concentration in container" path="inh_ref_po_300mg_slow|Organism|Bone|Intracellular|NAT2|Concentration in container" unit="µmol/l" persistable="0" formulaId="1511" />
    <Observer id="1528" entityId="NUyXVYdDJkCX9Mtt3vLv_A" name="Concentration in container" path="inh_ref_po_300mg_slow|Organism|Bone|Intracellular|Amidase_liver|Concentration in container" unit="µmol/l" persistable="0" formulaId="1529" />
    <Observer id="1546" entityId="M-V5MTijZ0G6oghEnc15uw" name="Concentration in container" path="inh_ref_po_300mg_slow|Organism|Bone|Intracellular|Conjugase_liver|Concentration in container" unit="µmol/l" persistable="0" formulaId="1547" />
    <Observer id="1564" entityId="nn7nfRfRmkeuEtqUYo8RAg" name="Concentration in container" path="inh_ref_po_300mg_slow|Organism|Bone|Intracellular|CYP2E1|Concentration in container" unit="µmol/l" persistable="0" formulaId="1565" />
    <Observer id="1585" entityId="U2XP65B5skSVhtPMnJJ62Q" name="Concentration in container" path="inh_ref_po_300mg_slow|Organism|Bone|Intracellular|INHA_liver_transporter|Concentration in container" unit="µmol/l" persistable="0" formulaId="1586" />
    <Observer id="1603" entityId="H7FDVtND0kid61fhPIzE_w" name="Concentration in container" path="inh_ref_po_300mg_slow|Organism|Bone|Intracellular|NAAA|Concentration in container" unit="µmol/l" persistable="0" formulaId="1604" />
    <Observer id="1621" entityId="OC_lDUhdIkmKXKZN2NbFhw" name="Concentration in container" path="inh_ref_po_300mg_slow|Organism|Bone|Intracellular|BAAT|Concentration in container" unit="µmol/l" persistable="0" formulaId="1622" />
    <Observer id="1642" entityId="ay8onJ4TnEGRLgOWstjFyw" name="Concentration in container" path="inh_ref_po_300mg_slow|Organism|Bone|Intracellular|SLC16A10|Concentration in container" unit="µmol/l" persistable="0" formulaId="1643" />
    <Observer id="1660" entityId="6x_FZziEY0-4Vf7B_54fyA" name="Concentration in container" path="inh_ref_po_300mg_slow|Organism|Bone|Intracellular|GLYAT|Concentration in container" unit="µmol/l" persistable="0" formulaId="1661" />
    <Observer id="1681" entityId="hDBuOHHD1EerTSehRc6OXg" name="Concentration in container" path="inh_ref_po_300mg_slow|Organism|Bone|Intracellular|SLC16A10.apical.efflux|Concentration in container" unit="µmol/l" persistable="0" formulaId="1682" />
    <Observer id="1689" entityId="9a64DH2tnkCNriSgw71z6Q" name="Concentration in container" path="inh_ref_po_300mg_slow|Organism|Bone|Intracellular|Acetylisoniazid|Concentration in container" unit="µmol/l" persistable="0" formulaId="1690" />
    <Observer id="1697" entityId="CV3Vj_ktR0GpdS-dakHxHA" name="Concentration in container" path="inh_ref_po_300mg_slow|Organism|Bone|Intracellular|isoniazid|Concentration in container" unit="µmol/l" persistable="0" formulaId="1698" />
    <Observer id="1705" entityId="1lZ-auQ1HUW8yXeFGy2niQ" name="Fraction of dose-isoniazid" path="inh_ref_po_300mg_slow|Organism|Bone|Intracellular|isoniazid-NAAA Metabolite|Fraction of dose-isoniazid" persistable="0" formulaId="1706" />
    <Observer id="1731" entityId="nlOUUYfrBkOdlnw-916mXg" name="Interstitial Unbound" path="inh_ref_po_300mg_slow|Organism|Bone|Acetylisoniazid|Interstitial Unbound" unit="µmol/l" persistable="0" formulaId="1732" />
    <Observer id="1733" entityId="WqhepafM1Ea0lU-_dHqYXg" name="Intracellular Unbound" path="inh_ref_po_300mg_slow|Organism|Bone|Acetylisoniazid|Intracellular Unbound" unit="µmol/l" persistable="0" formulaId="1734" />
    <Observer id="1735" entityId="a76BmgkwnUyMmmEphUTq4Q" name="Tissue" path="inh_ref_po_300mg_slow|Organism|Bone|Acetylisoniazid|Tissue" unit="µmol/l" persistable="0" formulaId="1736" />
    <Observer id="1737" entityId="08ORwFiVfku_H02OY5e-HQ" name="Interstitial Unbound" path="inh_ref_po_300mg_slow|Organism|Bone|isoniazid|Interstitial Unbound" unit="µmol/l" persistable="0" formulaId="1738" />
    <Observer id="1739" entityId="nORJuLw5jUWBHlwMO0HEDw" name="Intracellular Unbound" path="inh_ref_po_300mg_slow|Organism|Bone|isoniazid|Intracellular Unbound" unit="µmol/l" persistable="0" formulaId="1740" />
    <Observer id="1741" entityId="2s5NWQBKlUSDE0fIv2USaA" name="Tissue" path="inh_ref_po_300mg_slow|Organism|Bone|isoniazid|Tissue" unit="µmol/l" persistable="0" formulaId="1742" />
    <Observer id="1808" entityId="PVZtLgU5F0i0rczhyzdAJg" name="Concentration in container" path="inh_ref_po_300mg_slow|Organism|Brain|Plasma|NAT2|Concentration in container" unit="µmol/l" persistable="0" formulaId="1809" />
    <Observer id="1828" entityId="dcpxnV8co0G0JDzs8aqwgw" name="Concentration in container" path="inh_ref_po_300mg_slow|Organism|Brain|Plasma|Amidase_liver|Concentration in container" unit="µmol/l" persistable="0" formulaId="1829" />
    <Observer id="1848" entityId="9hr3MehtkUeVO8p6Izs52w" name="Concentration in container" path="inh_ref_po_300mg_slow|Organism|Brain|Plasma|Conjugase_liver|Concentration in container" unit="µmol/l" persistable="0" formulaId="1849" />
    <Observer id="1868" entityId="ZP0jPDgW4EOyc3u0cb66lg" name="Concentration in container" path="inh_ref_po_300mg_slow|Organism|Brain|Plasma|CYP2E1|Concentration in container" unit="µmol/l" persistable="0" formulaId="1869" />
    <Observer id="1888" entityId="TJX0iv7wQU-6OlzkuyPygA" name="Concentration in container" path="inh_ref_po_300mg_slow|Organism|Brain|Plasma|NAAA|Concentration in container" unit="µmol/l" persistable="0" formulaId="1889" />
    <Observer id="1908" entityId="KjuEopwrKE-JiXulbeKAGg" name="Concentration in container" path="inh_ref_po_300mg_slow|Organism|Brain|Plasma|BAAT|Concentration in container" unit="µmol/l" persistable="0" formulaId="1909" />
    <Observer id="1928" entityId="dRfR8NokiEaonXFpyOWIag" name="Concentration in container" path="inh_ref_po_300mg_slow|Organism|Brain|Plasma|GLYAT|Concentration in container" unit="µmol/l" persistable="0" formulaId="1929" />
    <Observer id="1946" entityId="7kvHpbIryk-z3_V5SpNGxw" name="Concentration in container" path="inh_ref_po_300mg_slow|Organism|Brain|Plasma|SLC22A6|Concentration in container" unit="µmol/l" persistable="0" formulaId="1947" />
    <Observer id="1964" entityId="_cycPTwQ4kSk2ERi-cAe8A" name="Concentration in container" path="inh_ref_po_300mg_slow|Organism|Brain|Plasma|SLC16A10.influx|Concentration in container" unit="µmol/l" persistable="0" formulaId="1965" />
    <Observer id="1971" entityId="TCtD0YWPIEO0kms0RtMAWw" name="Concentration in container" path="inh_ref_po_300mg_slow|Organism|Brain|Plasma|Acetylisoniazid|Concentration in container" unit="µmol/l" persistable="0" formulaId="1972" />
    <Observer id="1978" entityId="mc6iHw3Hdk6inj5suRbYNw" name="Concentration in container" path="inh_ref_po_300mg_slow|Organism|Brain|Plasma|isoniazid|Concentration in container" unit="µmol/l" persistable="0" formulaId="1979" />
    <Observer id="1986" entityId="jHtCi9m93UaT8GWQK1Dx5A" name="Fraction of dose-isoniazid" path="inh_ref_po_300mg_slow|Organism|Brain|Plasma|isoniazid-NAAA Metabolite|Fraction of dose-isoniazid" persistable="0" formulaId="1987" />
    <Observer id="2034" entityId="xolD1Xhcrk-fCrOfBmXk1w" name="Concentration in container" path="inh_ref_po_300mg_slow|Organism|Brain|BloodCells|NAT2|Concentration in container" unit="µmol/l" persistable="0" formulaId="2035" />
    <Observer id="2054" entityId="4hSoIfHFrkeSM4TCKAYaaQ" name="Concentration in container" path="inh_ref_po_300mg_slow|Organism|Brain|BloodCells|Amidase_liver|Concentration in container" unit="µmol/l" persistable="0" formulaId="2055" />
    <Observer id="2074" entityId="fQGKT0bcP0agyE3yx1_OPw" name="Concentration in container" path="inh_ref_po_300mg_slow|Organism|Brain|BloodCells|Conjugase_liver|Concentration in container" unit="µmol/l" persistable="0" formulaId="2075" />
    <Observer id="2094" entityId="8Rd0tvUBF06lHpkSS09QOQ" name="Concentration in container" path="inh_ref_po_300mg_slow|Organism|Brain|BloodCells|CYP2E1|Concentration in container" unit="µmol/l" persistable="0" formulaId="2095" />
    <Observer id="2114" entityId="J8puRnts1Uu3AZZZFMVmwQ" name="Concentration in container" path="inh_ref_po_300mg_slow|Organism|Brain|BloodCells|NAAA|Concentration in container" unit="µmol/l" persistable="0" formulaId="2115" />
    <Observer id="2134" entityId="n88ZHBqiL0adaY6Q4_wYng" name="Concentration in container" path="inh_ref_po_300mg_slow|Organism|Brain|BloodCells|BAAT|Concentration in container" unit="µmol/l" persistable="0" formulaId="2135" />
    <Observer id="2154" entityId="ZppQ2CvcwEeW3m4Y9Zk02A" name="Concentration in container" path="inh_ref_po_300mg_slow|Organism|Brain|BloodCells|GLYAT|Concentration in container" unit="µmol/l" persistable="0" formulaId="2155" />
    <Observer id="2161" entityId="RxsslRhUvkaAg1OMbuvfQQ" name="Concentration in container" path="inh_ref_po_300mg_slow|Organism|Brain|BloodCells|Acetylisoniazid|Concentration in container" unit="µmol/l" persistable="0" formulaId="2162" />
    <Observer id="2168" entityId="UJkOwtQJ6Um4Pzxx8C2maA" name="Concentration in container" path="inh_ref_po_300mg_slow|Organism|Brain|BloodCells|isoniazid|Concentration in container" unit="µmol/l" persistable="0" formulaId="2169" />
    <Observer id="2176" entityId="Xpe_pW3rME6DnBBe1ZkjEQ" name="Fraction of dose-isoniazid" path="inh_ref_po_300mg_slow|Organism|Brain|BloodCells|isoniazid-NAAA Metabolite|Fraction of dose-isoniazid" persistable="0" formulaId="2177" />
    <Observer id="2224" entityId="4Wl5EluvXECSmGyTfBnlyw" name="Concentration in container" path="inh_ref_po_300mg_slow|Organism|Brain|Interstitial|INHA_liver_transporter|Concentration in container" unit="µmol/l" persistable="0" formulaId="2225" />
    <Observer id="2242" entityId="AdqPyQeagk6622K1QowNzQ" name="Concentration in container" path="inh_ref_po_300mg_slow|Organism|Brain|Interstitial|SLC16A10|Concentration in container" unit="µmol/l" persistable="0" formulaId="2243" />
    <Observer id="2260" entityId="SbzXlYVhYkWzKE9mVbvEzQ" name="Concentration in container" path="inh_ref_po_300mg_slow|Organism|Brain|Interstitial|SLC16A10.apical.efflux|Concentration in container" unit="µmol/l" persistable="0" formulaId="2261" />
    <Observer id="2268" entityId="106fgWe9p0C2C6uyde-RmQ" name="Concentration in container" path="inh_ref_po_300mg_slow|Organism|Brain|Interstitial|Acetylisoniazid|Concentration in container" unit="µmol/l" persistable="0" formulaId="2269" />
    <Observer id="2276" entityId="nnERLyMBlEOhGyxF1IUOEQ" name="Concentration in container" path="inh_ref_po_300mg_slow|Organism|Brain|Interstitial|isoniazid|Concentration in container" unit="µmol/l" persistable="0" formulaId="2277" />
    <Observer id="2299" entityId="jC6AbjWNG02v5E3WHQEwKw" name="Concentration in container" path="inh_ref_po_300mg_slow|Organism|Brain|Intracellular|NAT2|Concentration in container" unit="µmol/l" persistable="0" formulaId="2300" />
    <Observer id="2317" entityId="nqHqQcx3TE6e2UgizrYIbw" name="Concentration in container" path="inh_ref_po_300mg_slow|Organism|Brain|Intracellular|Amidase_liver|Concentration in container" unit="µmol/l" persistable="0" formulaId="2318" />
    <Observer id="2335" entityId="tjoOGQCHWE60w0rvnKtm1Q" name="Concentration in container" path="inh_ref_po_300mg_slow|Organism|Brain|Intracellular|Conjugase_liver|Concentration in container" unit="µmol/l" persistable="0" formulaId="2336" />
    <Observer id="2353" entityId="Bdhk72MShEKLhCLemfcIHA" name="Concentration in container" path="inh_ref_po_300mg_slow|Organism|Brain|Intracellular|CYP2E1|Concentration in container" unit="µmol/l" persistable="0" formulaId="2354" />
    <Observer id="2371" entityId="yj16qQlYbUyGNHENRakuRQ" name="Concentration in container" path="inh_ref_po_300mg_slow|Organism|Brain|Intracellular|NAAA|Concentration in container" unit="µmol/l" persistable="0" formulaId="2372" />
    <Observer id="2389" entityId="9-UOuN8XDU6GFO3xaMQmyA" name="Concentration in container" path="inh_ref_po_300mg_slow|Organism|Brain|Intracellular|BAAT|Concentration in container" unit="µmol/l" persistable="0" formulaId="2390" />
    <Observer id="2407" entityId="Hl8mufeSREmn4F2Lsqt5vA" name="Concentration in container" path="inh_ref_po_300mg_slow|Organism|Brain|Intracellular|GLYAT|Concentration in container" unit="µmol/l" persistable="0" formulaId="2408" />
    <Observer id="2415" entityId="i3y_WhC3TUurKqRUggnTjQ" name="Concentration in container" path="inh_ref_po_300mg_slow|Organism|Brain|Intracellular|Acetylisoniazid|Concentration in container" unit="µmol/l" persistable="0" formulaId="2416" />
    <Observer id="2423" entityId="Yp8ARL-uOkW6jR8PQ8xCYg" name="Concentration in container" path="inh_ref_po_300mg_slow|Organism|Brain|Intracellular|isoniazid|Concentration in container" unit="µmol/l" persistable="0" formulaId="2424" />
    <Observer id="2431" entityId="93xyyzoN90mEQDp482_oAg" name="Fraction of dose-isoniazid" path="inh_ref_po_300mg_slow|Organism|Brain|Intracellular|isoniazid-NAAA Metabolite|Fraction of dose-isoniazid" persistable="0" formulaId="2432" />
    <Observer id="2457" entityId="rT1Gsz_qIEyarwOpHiorRg" name="Interstitial Unbound" path="inh_ref_po_300mg_slow|Organism|Brain|Acetylisoniazid|Interstitial Unbound" unit="µmol/l" persistable="0" formulaId="2458" />
    <Observer id="2459" entityId="PyRIq6Ju8UqE-J1BK2Oe4g" name="Intracellular Unbound" path="inh_ref_po_300mg_slow|Organism|Brain|Acetylisoniazid|Intracellular Unbound" unit="µmol/l" persistable="0" formulaId="2460" />
    <Observer id="2461" entityId="YQrLfeINmkCU1me0cEE9ng" name="Tissue" path="inh_ref_po_300mg_slow|Organism|Brain|Acetylisoniazid|Tissue" unit="µmol/l" persistable="0" formulaId="2462" />
    <Observer id="2463" entityId="v-CHOdo-s0GwQEcekitFlQ" name="Interstitial Unbound" path="inh_ref_po_300mg_slow|Organism|Brain|isoniazid|Interstitial Unbound" unit="µmol/l" persistable="0" formulaId="2464" />
    <Observer id="2465" entityId="3vqIbhwvmUGxu57uVZ1kEg" name="Intracellular Unbound" path="inh_ref_po_300mg_slow|Organism|Brain|isoniazid|Intracellular Unbound" unit="µmol/l" persistable="0" formulaId="2466" />
    <Observer id="2467" entityId="atTLIvIHxEOpg0qIBHy0vQ" name="Tissue" path="inh_ref_po_300mg_slow|Organism|Brain|isoniazid|Tissue" unit="µmol/l" persistable="0" formulaId="2468" />
    <Observer id="2547" entityId="q7RY91cgfkWnoqJctzFbzQ" name="Concentration in container" path="inh_ref_po_300mg_slow|Organism|Fat|Plasma|NAT2|Concentration in container" unit="µmol/l" persistable="0" formulaId="2548" />
    <Observer id="2567" entityId="QgFF3FCx-EexxuPoh_pxpA" name="Concentration in container" path="inh_ref_po_300mg_slow|Organism|Fat|Plasma|Amidase_liver|Concentration in container" unit="µmol/l" persistable="0" formulaId="2568" />
    <Observer id="2587" entityId="3J4Du_JmFkuIZjUjTMtuJw" name="Concentration in container" path="inh_ref_po_300mg_slow|Organism|Fat|Plasma|Conjugase_liver|Concentration in container" unit="µmol/l" persistable="0" formulaId="2588" />
    <Observer id="2607" entityId="GlhhwEQbrU6YUopZfQXFRw" name="Concentration in container" path="inh_ref_po_300mg_slow|Organism|Fat|Plasma|CYP2E1|Concentration in container" unit="µmol/l" persistable="0" formulaId="2608" />
    <Observer id="2627" entityId="Yrw0Fa7vCU2xxhh7ZSME4w" name="Concentration in container" path="inh_ref_po_300mg_slow|Organism|Fat|Plasma|NAAA|Concentration in container" unit="µmol/l" persistable="0" formulaId="2628" />
    <Observer id="2647" entityId="0jiAKzIfUEGO-XEFLmX7dQ" name="Concentration in container" path="inh_ref_po_300mg_slow|Organism|Fat|Plasma|BAAT|Concentration in container" unit="µmol/l" persistable="0" formulaId="2648" />
    <Observer id="2667" entityId="wf63YvMrOUeK9kXlFzd94g" name="Concentration in container" path="inh_ref_po_300mg_slow|Organism|Fat|Plasma|GLYAT|Concentration in container" unit="µmol/l" persistable="0" formulaId="2668" />
    <Observer id="2673" entityId="QfZ5C_f7E0q2nyIPjw4-PQ" name="Concentration in container" path="inh_ref_po_300mg_slow|Organism|Fat|Plasma|Acetylisoniazid|Concentration in container" unit="µmol/l" persistable="0" formulaId="2674" />
    <Observer id="2679" entityId="Sl4f_m4QZkWOWPZ4Nyzd1Q" name="Concentration in container" path="inh_ref_po_300mg_slow|Organism|Fat|Plasma|isoniazid|Concentration in container" unit="µmol/l" persistable="0" formulaId="2680" />
    <Observer id="2687" entityId="PJ3yiGuL8kOlupfxfLSHRA" name="Fraction of dose-isoniazid" path="inh_ref_po_300mg_slow|Organism|Fat|Plasma|isoniazid-NAAA Metabolite|Fraction of dose-isoniazid" persistable="0" formulaId="2688" />
    <Observer id="2735" entityId="aaYYKMChAkaLGtj8yQ3mNw" name="Concentration in container" path="inh_ref_po_300mg_slow|Organism|Fat|BloodCells|NAT2|Concentration in container" unit="µmol/l" persistable="0" formulaId="2736" />
    <Observer id="2755" entityId="Vt-Z3ATcIEi3gLzkcS62uw" name="Concentration in container" path="inh_ref_po_300mg_slow|Organism|Fat|BloodCells|Amidase_liver|Concentration in container" unit="µmol/l" persistable="0" formulaId="2756" />
    <Observer id="2775" entityId="t4Pl5UOUgkCr23XRL_Dwbw" name="Concentration in container" path="inh_ref_po_300mg_slow|Organism|Fat|BloodCells|Conjugase_liver|Concentration in container" unit="µmol/l" persistable="0" formulaId="2776" />
    <Observer id="2795" entityId="heQYBD4Kj0C8qTtSBIJxCQ" name="Concentration in container" path="inh_ref_po_300mg_slow|Organism|Fat|BloodCells|CYP2E1|Concentration in container" unit="µmol/l" persistable="0" formulaId="2796" />
    <Observer id="2815" entityId="VDLPl6J8h0yBpHxYtzMF-Q" name="Concentration in container" path="inh_ref_po_300mg_slow|Organism|Fat|BloodCells|NAAA|Concentration in container" unit="µmol/l" persistable="0" formulaId="2816" />
    <Observer id="2835" entityId="sXJkR66TZk6goFVvMROVyQ" name="Concentration in container" path="inh_ref_po_300mg_slow|Organism|Fat|BloodCells|BAAT|Concentration in container" unit="µmol/l" persistable="0" formulaId="2836" />
    <Observer id="2855" entityId="SQa6nVhFo0edTt_Z_SyT1w" name="Concentration in container" path="inh_ref_po_300mg_slow|Organism|Fat|BloodCells|GLYAT|Concentration in container" unit="µmol/l" persistable="0" formulaId="2856" />
    <Observer id="2861" entityId="zhyU0DAw4kqNTpTd4JLPtg" name="Concentration in container" path="inh_ref_po_300mg_slow|Organism|Fat|BloodCells|Acetylisoniazid|Concentration in container" unit="µmol/l" persistable="0" formulaId="2862" />
    <Observer id="2867" entityId="KVVMYgkkY0uDH0ofm4kkQA" name="Concentration in container" path="inh_ref_po_300mg_slow|Organism|Fat|BloodCells|isoniazid|Concentration in container" unit="µmol/l" persistable="0" formulaId="2868" />
    <Observer id="2875" entityId="_hKBpMywgU6hqrOLsS-1Ag" name="Fraction of dose-isoniazid" path="inh_ref_po_300mg_slow|Organism|Fat|BloodCells|isoniazid-NAAA Metabolite|Fraction of dose-isoniazid" persistable="0" formulaId="2876" />
    <Observer id="2923" entityId="WMt0jEuTBEqwOnV9L-uTzw" name="Concentration in container" path="inh_ref_po_300mg_slow|Organism|Fat|Interstitial|SLC22A6|Concentration in container" unit="µmol/l" persistable="0" formulaId="2924" />
    <Observer id="2941" entityId="S-1DH89S6ESBPFvg8qXG7Q" name="Concentration in container" path="inh_ref_po_300mg_slow|Organism|Fat|Interstitial|SLC16A10.influx|Concentration in container" unit="µmol/l" persistable="0" formulaId="2942" />
    <Observer id="2949" entityId="P6wmh262-0KCtGGkCfMoig" name="Concentration in container" path="inh_ref_po_300mg_slow|Organism|Fat|Interstitial|Acetylisoniazid|Concentration in container" unit="µmol/l" persistable="0" formulaId="2950" />
    <Observer id="2957" entityId="ghrwuYp9Ek-WNvaT48AaOw" name="Concentration in container" path="inh_ref_po_300mg_slow|Organism|Fat|Interstitial|isoniazid|Concentration in container" unit="µmol/l" persistable="0" formulaId="2958" />
    <Observer id="2980" entityId="3ejKBADr50-adaMNBmF3_Q" name="Concentration in container" path="inh_ref_po_300mg_slow|Organism|Fat|Intracellular|NAT2|Concentration in container" unit="µmol/l" persistable="0" formulaId="2981" />
    <Observer id="2998" entityId="JMgAW1e0c02fowsiKrM5Gw" name="Concentration in container" path="inh_ref_po_300mg_slow|Organism|Fat|Intracellular|Amidase_liver|Concentration in container" unit="µmol/l" persistable="0" formulaId="2999" />
    <Observer id="3016" entityId="wyJjL8HzIEeYVY8veE-hUA" name="Concentration in container" path="inh_ref_po_300mg_slow|Organism|Fat|Intracellular|Conjugase_liver|Concentration in container" unit="µmol/l" persistable="0" formulaId="3017" />
    <Observer id="3034" entityId="c9p4q7kJmUmicIBms7n0Aw" name="Concentration in container" path="inh_ref_po_300mg_slow|Organism|Fat|Intracellular|CYP2E1|Concentration in container" unit="µmol/l" persistable="0" formulaId="3035" />
    <Observer id="3052" entityId="ftQvILuAUUyBShZrGL0qkA" name="Concentration in container" path="inh_ref_po_300mg_slow|Organism|Fat|Intracellular|INHA_liver_transporter|Concentration in container" unit="µmol/l" persistable="0" formulaId="3053" />
    <Observer id="3070" entityId="P-CgjE-iSEmAJME9i-3HHg" name="Concentration in container" path="inh_ref_po_300mg_slow|Organism|Fat|Intracellular|NAAA|Concentration in container" unit="µmol/l" persistable="0" formulaId="3071" />
    <Observer id="3088" entityId="fgjrEb5VSk63fAWSvFQlsA" name="Concentration in container" path="inh_ref_po_300mg_slow|Organism|Fat|Intracellular|BAAT|Concentration in container" unit="µmol/l" persistable="0" formulaId="3089" />
    <Observer id="3106" entityId="uFgzBS2kFUOVGgQVazi-kA" name="Concentration in container" path="inh_ref_po_300mg_slow|Organism|Fat|Intracellular|SLC16A10|Concentration in container" unit="µmol/l" persistable="0" formulaId="3107" />
    <Observer id="3124" entityId="mqjKvzkVpECUzsDNNDsuIw" name="Concentration in container" path="inh_ref_po_300mg_slow|Organism|Fat|Intracellular|GLYAT|Concentration in container" unit="µmol/l" persistable="0" formulaId="3125" />
    <Observer id="3142" entityId="qB1XCWFeE0iN1xePeIA16w" name="Concentration in container" path="inh_ref_po_300mg_slow|Organism|Fat|Intracellular|SLC16A10.apical.efflux|Concentration in container" unit="µmol/l" persistable="0" formulaId="3143" />
    <Observer id="3150" entityId="6aCZdHHLEkug6x7oiUQitQ" name="Concentration in container" path="inh_ref_po_300mg_slow|Organism|Fat|Intracellular|Acetylisoniazid|Concentration in container" unit="µmol/l" persistable="0" formulaId="3151" />
    <Observer id="3158" entityId="gpSzv-6MiESQ46AnFsKL4g" name="Concentration in container" path="inh_ref_po_300mg_slow|Organism|Fat|Intracellular|isoniazid|Concentration in container" unit="µmol/l" persistable="0" formulaId="3159" />
    <Observer id="3166" entityId="6T9isOYoAkimmDoxIu0b_g" name="Fraction of dose-isoniazid" path="inh_ref_po_300mg_slow|Organism|Fat|Intracellular|isoniazid-NAAA Metabolite|Fraction of dose-isoniazid" persistable="0" formulaId="3167" />
    <Observer id="3192" entityId="-jQxjccmVU6YgWExH8frPQ" name="Interstitial Unbound" path="inh_ref_po_300mg_slow|Organism|Fat|Acetylisoniazid|Interstitial Unbound" unit="µmol/l" persistable="0" formulaId="3193" />
    <Observer id="3194" entityId="fdnd1jhktU6Y4WkNdF-HTA" name="Intracellular Unbound" path="inh_ref_po_300mg_slow|Organism|Fat|Acetylisoniazid|Intracellular Unbound" unit="µmol/l" persistable="0" formulaId="3195" />
    <Observer id="3196" entityId="Rz4eVQAzM0GTk207RNB0VA" name="Tissue" path="inh_ref_po_300mg_slow|Organism|Fat|Acetylisoniazid|Tissue" unit="µmol/l" persistable="0" formulaId="3197" />
    <Observer id="3198" entityId="y8IfhGC_HkKXv_Pj0pL4fg" name="Interstitial Unbound" path="inh_ref_po_300mg_slow|Organism|Fat|isoniazid|Interstitial Unbound" unit="µmol/l" persistable="0" formulaId="3199" />
    <Observer id="3200" entityId="IHpfbCvIfUuPsV7mRe90tg" name="Intracellular Unbound" path="inh_ref_po_300mg_slow|Organism|Fat|isoniazid|Intracellular Unbound" unit="µmol/l" persistable="0" formulaId="3201" />
    <Observer id="3202" entityId="ELan7yNnLEadFWnSayNgTw" name="Tissue" path="inh_ref_po_300mg_slow|Organism|Fat|isoniazid|Tissue" unit="µmol/l" persistable="0" formulaId="3203" />
    <Observer id="3269" entityId="Gxt0e4aLPECquRgT39pVJg" name="Concentration in container" path="inh_ref_po_300mg_slow|Organism|Gonads|Plasma|NAT2|Concentration in container" unit="µmol/l" persistable="0" formulaId="3270" />
    <Observer id="3289" entityId="8hZ_IbxMB0OfsRhmYTUzsQ" name="Concentration in container" path="inh_ref_po_300mg_slow|Organism|Gonads|Plasma|Amidase_liver|Concentration in container" unit="µmol/l" persistable="0" formulaId="3290" />
    <Observer id="3309" entityId="4JfZEmWoREWX7fdxhTuU3Q" name="Concentration in container" path="inh_ref_po_300mg_slow|Organism|Gonads|Plasma|Conjugase_liver|Concentration in container" unit="µmol/l" persistable="0" formulaId="3310" />
    <Observer id="3329" entityId="zUwS99LakUO9sgISe-ys1A" name="Concentration in container" path="inh_ref_po_300mg_slow|Organism|Gonads|Plasma|CYP2E1|Concentration in container" unit="µmol/l" persistable="0" formulaId="3330" />
    <Observer id="3349" entityId="n80b9dK3NEG6Xf8m8kmF9g" name="Concentration in container" path="inh_ref_po_300mg_slow|Organism|Gonads|Plasma|NAAA|Concentration in container" unit="µmol/l" persistable="0" formulaId="3350" />
    <Observer id="3369" entityId="2CRzIY40t06zaDszwfzjxg" name="Concentration in container" path="inh_ref_po_300mg_slow|Organism|Gonads|Plasma|BAAT|Concentration in container" unit="µmol/l" persistable="0" formulaId="3370" />
    <Observer id="3389" entityId="45QqZfeJhU6iSmgXwNGH0g" name="Concentration in container" path="inh_ref_po_300mg_slow|Organism|Gonads|Plasma|GLYAT|Concentration in container" unit="µmol/l" persistable="0" formulaId="3390" />
    <Observer id="3396" entityId="BYeiF4UiN06dbPhXnp7VIA" name="Concentration in container" path="inh_ref_po_300mg_slow|Organism|Gonads|Plasma|Acetylisoniazid|Concentration in container" unit="µmol/l" persistable="0" formulaId="3397" />
    <Observer id="3403" entityId="4GX4ou-_EE-f64G4fvfFFw" name="Concentration in container" path="inh_ref_po_300mg_slow|Organism|Gonads|Plasma|isoniazid|Concentration in container" unit="µmol/l" persistable="0" formulaId="3404" />
    <Observer id="3411" entityId="nVYZ-3XPA0iLc0ZYCNSCFg" name="Fraction of dose-isoniazid" path="inh_ref_po_300mg_slow|Organism|Gonads|Plasma|isoniazid-NAAA Metabolite|Fraction of dose-isoniazid" persistable="0" formulaId="3412" />
    <Observer id="3459" entityId="H2piNkV5TUG2hdI1Xqhtdg" name="Concentration in container" path="inh_ref_po_300mg_slow|Organism|Gonads|BloodCells|NAT2|Concentration in container" unit="µmol/l" persistable="0" formulaId="3460" />
    <Observer id="3479" entityId="iox-RxuR40i8sWsTFOqWzg" name="Concentration in container" path="inh_ref_po_300mg_slow|Organism|Gonads|BloodCells|Amidase_liver|Concentration in container" unit="µmol/l" persistable="0" formulaId="3480" />
    <Observer id="3499" entityId="rn1znlDklEapdvrT1SfRvg" name="Concentration in container" path="inh_ref_po_300mg_slow|Organism|Gonads|BloodCells|Conjugase_liver|Concentration in container" unit="µmol/l" persistable="0" formulaId="3500" />
    <Observer id="3519" entityId="S9MVo9UAN0eNlGcRlE6iPw" name="Concentration in container" path="inh_ref_po_300mg_slow|Organism|Gonads|BloodCells|CYP2E1|Concentration in container" unit="µmol/l" persistable="0" formulaId="3520" />
    <Observer id="3539" entityId="TqXhfjDt80O9h9wEmFBopQ" name="Concentration in container" path="inh_ref_po_300mg_slow|Organism|Gonads|BloodCells|NAAA|Concentration in container" unit="µmol/l" persistable="0" formulaId="3540" />
    <Observer id="3559" entityId="oKFmF-v12kW43uzrB9_rkA" name="Concentration in container" path="inh_ref_po_300mg_slow|Organism|Gonads|BloodCells|BAAT|Concentration in container" unit="µmol/l" persistable="0" formulaId="3560" />
    <Observer id="3579" entityId="P4mWvyJeokmQYHg2t040og" name="Concentration in container" path="inh_ref_po_300mg_slow|Organism|Gonads|BloodCells|GLYAT|Concentration in container" unit="µmol/l" persistable="0" formulaId="3580" />
    <Observer id="3586" entityId="CUlJRLgOXkOKeyHBo8tWTw" name="Concentration in container" path="inh_ref_po_300mg_slow|Organism|Gonads|BloodCells|Acetylisoniazid|Concentration in container" unit="µmol/l" persistable="0" formulaId="3587" />
    <Observer id="3593" entityId="voX2nPHfXES8_ndWxzhxBA" name="Concentration in container" path="inh_ref_po_300mg_slow|Organism|Gonads|BloodCells|isoniazid|Concentration in container" unit="µmol/l" persistable="0" formulaId="3594" />
    <Observer id="3601" entityId="7npt2yyJ9EuYQ_Ro1J6IVQ" name="Fraction of dose-isoniazid" path="inh_ref_po_300mg_slow|Organism|Gonads|BloodCells|isoniazid-NAAA Metabolite|Fraction of dose-isoniazid" persistable="0" formulaId="3602" />
    <Observer id="3649" entityId="3T-odGnk4E-5K-QlBZHQNw" name="Concentration in container" path="inh_ref_po_300mg_slow|Organism|Gonads|Interstitial|SLC22A6|Concentration in container" unit="µmol/l" persistable="0" formulaId="3650" />
    <Observer id="3667" entityId="qzBxCuSTHEiwOpACDah1qw" name="Concentration in container" path="inh_ref_po_300mg_slow|Organism|Gonads|Interstitial|SLC16A10.influx|Concentration in container" unit="µmol/l" persistable="0" formulaId="3668" />
    <Observer id="3675" entityId="neuFSbQ-SU2cWYGeN0P4aA" name="Concentration in container" path="inh_ref_po_300mg_slow|Organism|Gonads|Interstitial|Acetylisoniazid|Concentration in container" unit="µmol/l" persistable="0" formulaId="3676" />
    <Observer id="3683" entityId="3EIwZ73ZEEG-9F1cPK0GRw" name="Concentration in container" path="inh_ref_po_300mg_slow|Organism|Gonads|Interstitial|isoniazid|Concentration in container" unit="µmol/l" persistable="0" formulaId="3684" />
    <Observer id="3706" entityId="EXUQEyglokCczxAERgMrzg" name="Concentration in container" path="inh_ref_po_300mg_slow|Organism|Gonads|Intracellular|NAT2|Concentration in container" unit="µmol/l" persistable="0" formulaId="3707" />
    <Observer id="3724" entityId="_dN4PQOnGUy-D52QXlms8A" name="Concentration in container" path="inh_ref_po_300mg_slow|Organism|Gonads|Intracellular|Amidase_liver|Concentration in container" unit="µmol/l" persistable="0" formulaId="3725" />
    <Observer id="3742" entityId="T1HtxRbknUuLICr5CZW6aw" name="Concentration in container" path="inh_ref_po_300mg_slow|Organism|Gonads|Intracellular|Conjugase_liver|Concentration in container" unit="µmol/l" persistable="0" formulaId="3743" />
    <Observer id="3760" entityId="Gb6h7i6iskOMsLBQWbtTuA" name="Concentration in container" path="inh_ref_po_300mg_slow|Organism|Gonads|Intracellular|CYP2E1|Concentration in container" unit="µmol/l" persistable="0" formulaId="3761" />
    <Observer id="3778" entityId="6m7hH7LmiUCjDzpldS8CHg" name="Concentration in container" path="inh_ref_po_300mg_slow|Organism|Gonads|Intracellular|INHA_liver_transporter|Concentration in container" unit="µmol/l" persistable="0" formulaId="3779" />
    <Observer id="3796" entityId="U84-O9EMhUyJfNLiz0pXgg" name="Concentration in container" path="inh_ref_po_300mg_slow|Organism|Gonads|Intracellular|NAAA|Concentration in container" unit="µmol/l" persistable="0" formulaId="3797" />
    <Observer id="3814" entityId="Eq9SXSA6QUGFVB3Gj7hetQ" name="Concentration in container" path="inh_ref_po_300mg_slow|Organism|Gonads|Intracellular|BAAT|Concentration in container" unit="µmol/l" persistable="0" formulaId="3815" />
    <Observer id="3832" entityId="iOorXY4AkEC4Trkwh4jkSg" name="Concentration in container" path="inh_ref_po_300mg_slow|Organism|Gonads|Intracellular|SLC16A10|Concentration in container" unit="µmol/l" persistable="0" formulaId="3833" />
    <Observer id="3850" entityId="RShhExdNMk-jhHsjiQoKDw" name="Concentration in container" path="inh_ref_po_300mg_slow|Organism|Gonads|Intracellular|GLYAT|Concentration in container" unit="µmol/l" persistable="0" formulaId="3851" />
    <Observer id="3868" entityId="LdkogSxob0eaqX2YrEDiTg" name="Concentration in container" path="inh_ref_po_300mg_slow|Organism|Gonads|Intracellular|SLC16A10.apical.efflux|Concentration in container" unit="µmol/l" persistable="0" formulaId="3869" />
    <Observer id="3876" entityId="gTbAXWwllkahYhKi4_MAfQ" name="Concentration in container" path="inh_ref_po_300mg_slow|Organism|Gonads|Intracellular|Acetylisoniazid|Concentration in container" unit="µmol/l" persistable="0" formulaId="3877" />
    <Observer id="3884" entityId="A1uHtm5cjEmGzsUV4v5XnQ" name="Concentration in container" path="inh_ref_po_300mg_slow|Organism|Gonads|Intracellular|isoniazid|Concentration in container" unit="µmol/l" persistable="0" formulaId="3885" />
    <Observer id="3892" entityId="OO3dpT4B7EeVS2MNRx7vtw" name="Fraction of dose-isoniazid" path="inh_ref_po_300mg_slow|Organism|Gonads|Intracellular|isoniazid-NAAA Metabolite|Fraction of dose-isoniazid" persistable="0" formulaId="3893" />
    <Observer id="3918" entityId="UuMtTqR1SESaEYEI33RlaA" name="Interstitial Unbound" path="inh_ref_po_300mg_slow|Organism|Gonads|Acetylisoniazid|Interstitial Unbound" unit="µmol/l" persistable="0" formulaId="3919" />
    <Observer id="3920" entityId="XnSnaJjv9Ey0-nvoaIzTHQ" name="Intracellular Unbound" path="inh_ref_po_300mg_slow|Organism|Gonads|Acetylisoniazid|Intracellular Unbound" unit="µmol/l" persistable="0" formulaId="3921" />
    <Observer id="3922" entityId="GBmvNbxw6UmpUxPLEyMz4A" name="Tissue" path="inh_ref_po_300mg_slow|Organism|Gonads|Acetylisoniazid|Tissue" unit="µmol/l" persistable="0" formulaId="3923" />
    <Observer id="3924" entityId="YD0bntN3wUyIQUFRNsrjCw" name="Interstitial Unbound" path="inh_ref_po_300mg_slow|Organism|Gonads|isoniazid|Interstitial Unbound" unit="µmol/l" persistable="0" formulaId="3925" />
    <Observer id="3926" entityId="VvZTub_to0mFidg0OuubEg" name="Intracellular Unbound" path="inh_ref_po_300mg_slow|Organism|Gonads|isoniazid|Intracellular Unbound" unit="µmol/l" persistable="0" formulaId="3927" />
    <Observer id="3928" entityId="GZbALrFrwU6GS46pu_1fMw" name="Tissue" path="inh_ref_po_300mg_slow|Organism|Gonads|isoniazid|Tissue" unit="µmol/l" persistable="0" formulaId="3929" />
    <Observer id="3995" entityId="pO2N4Bf440y-Tb3FwHjuyw" name="Concentration in container" path="inh_ref_po_300mg_slow|Organism|Heart|Plasma|NAT2|Concentration in container" unit="µmol/l" persistable="0" formulaId="3996" />
    <Observer id="4015" entityId="ZEexfWA4iEeyiVJO_Vw5ew" name="Concentration in container" path="inh_ref_po_300mg_slow|Organism|Heart|Plasma|Amidase_liver|Concentration in container" unit="µmol/l" persistable="0" formulaId="4016" />
    <Observer id="4035" entityId="o7C7O-Z-RUG-O8xPu0CS1A" name="Concentration in container" path="inh_ref_po_300mg_slow|Organism|Heart|Plasma|Conjugase_liver|Concentration in container" unit="µmol/l" persistable="0" formulaId="4036" />
    <Observer id="4055" entityId="FTd8ezLsV0CB85rKDVyb8A" name="Concentration in container" path="inh_ref_po_300mg_slow|Organism|Heart|Plasma|CYP2E1|Concentration in container" unit="µmol/l" persistable="0" formulaId="4056" />
    <Observer id="4075" entityId="7MJF14vOL0GskMwGN13Mzg" name="Concentration in container" path="inh_ref_po_300mg_slow|Organism|Heart|Plasma|NAAA|Concentration in container" unit="µmol/l" persistable="0" formulaId="4076" />
    <Observer id="4095" entityId="HJndlZtwl0KZTzr_PYdwNg" name="Concentration in container" path="inh_ref_po_300mg_slow|Organism|Heart|Plasma|BAAT|Concentration in container" unit="µmol/l" persistable="0" formulaId="4096" />
    <Observer id="4115" entityId="Px3aENMZlUmi0hghDyG8zA" name="Concentration in container" path="inh_ref_po_300mg_slow|Organism|Heart|Plasma|GLYAT|Concentration in container" unit="µmol/l" persistable="0" formulaId="4116" />
    <Observer id="4122" entityId="lsh8k_ErYU-GGFO1LXc8Rg" name="Concentration in container" path="inh_ref_po_300mg_slow|Organism|Heart|Plasma|Acetylisoniazid|Concentration in container" unit="µmol/l" persistable="0" formulaId="4123" />
    <Observer id="4129" entityId="iaF-8LtJ1UCnvhNkicRmhA" name="Concentration in container" path="inh_ref_po_300mg_slow|Organism|Heart|Plasma|isoniazid|Concentration in container" unit="µmol/l" persistable="0" formulaId="4130" />
    <Observer id="4137" entityId="O16B30hSGkS5eSy3qjRcfQ" name="Fraction of dose-isoniazid" path="inh_ref_po_300mg_slow|Organism|Heart|Plasma|isoniazid-NAAA Metabolite|Fraction of dose-isoniazid" persistable="0" formulaId="4138" />
    <Observer id="4185" entityId="IycmkWBDOE6hFzUWB8Xbig" name="Concentration in container" path="inh_ref_po_300mg_slow|Organism|Heart|BloodCells|NAT2|Concentration in container" unit="µmol/l" persistable="0" formulaId="4186" />
    <Observer id="4205" entityId="VWcIF82URUK0jhhms6F3lQ" name="Concentration in container" path="inh_ref_po_300mg_slow|Organism|Heart|BloodCells|Amidase_liver|Concentration in container" unit="µmol/l" persistable="0" formulaId="4206" />
    <Observer id="4225" entityId="voAcTGO3k0iwvuZc5AP7Yg" name="Concentration in container" path="inh_ref_po_300mg_slow|Organism|Heart|BloodCells|Conjugase_liver|Concentration in container" unit="µmol/l" persistable="0" formulaId="4226" />
    <Observer id="4245" entityId="RCHu9F7y3Uqh_hLEAOFsMg" name="Concentration in container" path="inh_ref_po_300mg_slow|Organism|Heart|BloodCells|CYP2E1|Concentration in container" unit="µmol/l" persistable="0" formulaId="4246" />
    <Observer id="4265" entityId="6HvABnHRF0WeE_z4HWMHCw" name="Concentration in container" path="inh_ref_po_300mg_slow|Organism|Heart|BloodCells|NAAA|Concentration in container" unit="µmol/l" persistable="0" formulaId="4266" />
    <Observer id="4285" entityId="qFWZmJg8jEKZ1ssVX2hc6w" name="Concentration in container" path="inh_ref_po_300mg_slow|Organism|Heart|BloodCells|BAAT|Concentration in container" unit="µmol/l" persistable="0" formulaId="4286" />
    <Observer id="4305" entityId="5sWP3aqNkEeSdM4nomUW5w" name="Concentration in container" path="inh_ref_po_300mg_slow|Organism|Heart|BloodCells|GLYAT|Concentration in container" unit="µmol/l" persistable="0" formulaId="4306" />
    <Observer id="4312" entityId="HTCZNygtWkSGROnY3GN8Ow" name="Concentration in container" path="inh_ref_po_300mg_slow|Organism|Heart|BloodCells|Acetylisoniazid|Concentration in container" unit="µmol/l" persistable="0" formulaId="4313" />
    <Observer id="4319" entityId="B-GVkiAU306KREU5tzfivw" name="Concentration in container" path="inh_ref_po_300mg_slow|Organism|Heart|BloodCells|isoniazid|Concentration in container" unit="µmol/l" persistable="0" formulaId="4320" />
    <Observer id="4327" entityId="OJlfGuiJK029Jo9RkNx1KQ" name="Fraction of dose-isoniazid" path="inh_ref_po_300mg_slow|Organism|Heart|BloodCells|isoniazid-NAAA Metabolite|Fraction of dose-isoniazid" persistable="0" formulaId="4328" />
    <Observer id="4375" entityId="qxIWftoknkmCsi0SUaxjhw" name="Concentration in container" path="inh_ref_po_300mg_slow|Organism|Heart|Interstitial|SLC22A6|Concentration in container" unit="µmol/l" persistable="0" formulaId="4376" />
    <Observer id="4393" entityId="4gqCo1hlzEWUEBPkzGIWKQ" name="Concentration in container" path="inh_ref_po_300mg_slow|Organism|Heart|Interstitial|SLC16A10.influx|Concentration in container" unit="µmol/l" persistable="0" formulaId="4394" />
    <Observer id="4401" entityId="ZMXor6EpK0qRAyY8HbDEEA" name="Concentration in container" path="inh_ref_po_300mg_slow|Organism|Heart|Interstitial|Acetylisoniazid|Concentration in container" unit="µmol/l" persistable="0" formulaId="4402" />
    <Observer id="4409" entityId="iA-KQpOzyEKAXdnD6zkmfg" name="Concentration in container" path="inh_ref_po_300mg_slow|Organism|Heart|Interstitial|isoniazid|Concentration in container" unit="µmol/l" persistable="0" formulaId="4410" />
    <Observer id="4432" entityId="zCMN0UWV6Eelj1uktSxjBw" name="Concentration in container" path="inh_ref_po_300mg_slow|Organism|Heart|Intracellular|NAT2|Concentration in container" unit="µmol/l" persistable="0" formulaId="4433" />
    <Observer id="4450" entityId="u25-GsgXp0mUxpY6STQyQQ" name="Concentration in container" path="inh_ref_po_300mg_slow|Organism|Heart|Intracellular|Amidase_liver|Concentration in container" unit="µmol/l" persistable="0" formulaId="4451" />
    <Observer id="4468" entityId="6kmtjHAMgUirHoDGyBr6Ng" name="Concentration in container" path="inh_ref_po_300mg_slow|Organism|Heart|Intracellular|Conjugase_liver|Concentration in container" unit="µmol/l" persistable="0" formulaId="4469" />
    <Observer id="4486" entityId="91l-mSWlukeTZS_1JN4SXg" name="Concentration in container" path="inh_ref_po_300mg_slow|Organism|Heart|Intracellular|CYP2E1|Concentration in container" unit="µmol/l" persistable="0" formulaId="4487" />
    <Observer id="4504" entityId="uu4J38Iy_EitmL-GFyF08w" name="Concentration in container" path="inh_ref_po_300mg_slow|Organism|Heart|Intracellular|INHA_liver_transporter|Concentration in container" unit="µmol/l" persistable="0" formulaId="4505" />
    <Observer id="4522" entityId="NK5SrNOjrUeNv7vtvUBCTw" name="Concentration in container" path="inh_ref_po_300mg_slow|Organism|Heart|Intracellular|NAAA|Concentration in container" unit="µmol/l" persistable="0" formulaId="4523" />
    <Observer id="4540" entityId="fCIPhdlXQUqUmVxCmf-wOA" name="Concentration in container" path="inh_ref_po_300mg_slow|Organism|Heart|Intracellular|BAAT|Concentration in container" unit="µmol/l" persistable="0" formulaId="4541" />
    <Observer id="4558" entityId="Wi24BrNeqUWCAYHyOyjuKg" name="Concentration in container" path="inh_ref_po_300mg_slow|Organism|Heart|Intracellular|SLC16A10|Concentration in container" unit="µmol/l" persistable="0" formulaId="4559" />
    <Observer id="4576" entityId="YDTnDvjDbkCyDvOhiOZTgg" name="Concentration in container" path="inh_ref_po_300mg_slow|Organism|Heart|Intracellular|GLYAT|Concentration in container" unit="µmol/l" persistable="0" formulaId="4577" />
    <Observer id="4594" entityId="qDXkVK48x0-hRNz0OByFoQ" name="Concentration in container" path="inh_ref_po_300mg_slow|Organism|Heart|Intracellular|SLC16A10.apical.efflux|Concentration in container" unit="µmol/l" persistable="0" formulaId="4595" />
    <Observer id="4602" entityId="GxNX4Lh310eUG8oEpqGJMA" name="Concentration in container" path="inh_ref_po_300mg_slow|Organism|Heart|Intracellular|Acetylisoniazid|Concentration in container" unit="µmol/l" persistable="0" formulaId="4603" />
    <Observer id="4610" entityId="O8uwYY8lz0uDy_f_SHifHQ" name="Concentration in container" path="inh_ref_po_300mg_slow|Organism|Heart|Intracellular|isoniazid|Concentration in container" unit="µmol/l" persistable="0" formulaId="4611" />
    <Observer id="4618" entityId="MTMGvqqMm0yf_ZkiaSCrwQ" name="Fraction of dose-isoniazid" path="inh_ref_po_300mg_slow|Organism|Heart|Intracellular|isoniazid-NAAA Metabolite|Fraction of dose-isoniazid" persistable="0" formulaId="4619" />
    <Observer id="4644" entityId="voabA82iIUKuTf0k1hhhGw" name="Interstitial Unbound" path="inh_ref_po_300mg_slow|Organism|Heart|Acetylisoniazid|Interstitial Unbound" unit="µmol/l" persistable="0" formulaId="4645" />
    <Observer id="4646" entityId="nDzGvmunHUi56D_rVgBVfA" name="Intracellular Unbound" path="inh_ref_po_300mg_slow|Organism|Heart|Acetylisoniazid|Intracellular Unbound" unit="µmol/l" persistable="0" formulaId="4647" />
    <Observer id="4648" entityId="OmXSW3ueDEmPY9H_Gkx1yQ" name="Tissue" path="inh_ref_po_300mg_slow|Organism|Heart|Acetylisoniazid|Tissue" unit="µmol/l" persistable="0" formulaId="4649" />
    <Observer id="4650" entityId="nowjaRhO_kaP4aUrAjHVfA" name="Interstitial Unbound" path="inh_ref_po_300mg_slow|Organism|Heart|isoniazid|Interstitial Unbound" unit="µmol/l" persistable="0" formulaId="4651" />
    <Observer id="4652" entityId="V-afuwB5UEKd4FUtJSPQiw" name="Intracellular Unbound" path="inh_ref_po_300mg_slow|Organism|Heart|isoniazid|Intracellular Unbound" unit="µmol/l" persistable="0" formulaId="4653" />
    <Observer id="4654" entityId="1SWBxYg-P0utYddSmGE1vw" name="Tissue" path="inh_ref_po_300mg_slow|Organism|Heart|isoniazid|Tissue" unit="µmol/l" persistable="0" formulaId="4655" />
    <Observer id="4731" entityId="Wf_P1Xb1NEmdP7xK-Db-SQ" name="Concentration in container" path="inh_ref_po_300mg_slow|Organism|Kidney|Plasma|NAT2|Concentration in container" unit="µmol/l" persistable="0" formulaId="4732" />
    <Observer id="4751" entityId="KMhOfn072U-VnYSiIH2a0Q" name="Concentration in container" path="inh_ref_po_300mg_slow|Organism|Kidney|Plasma|Amidase_liver|Concentration in container" unit="µmol/l" persistable="0" formulaId="4752" />
    <Observer id="4771" entityId="mektGtlsR0iPpbQ8S0ysuA" name="Concentration in container" path="inh_ref_po_300mg_slow|Organism|Kidney|Plasma|Conjugase_liver|Concentration in container" unit="µmol/l" persistable="0" formulaId="4772" />
    <Observer id="4791" entityId="zN5rFiad20ix8aD_Bat_6w" name="Concentration in container" path="inh_ref_po_300mg_slow|Organism|Kidney|Plasma|CYP2E1|Concentration in container" unit="µmol/l" persistable="0" formulaId="4792" />
    <Observer id="4811" entityId="flhVkYkeGU6PW9fxp8HVgw" name="Concentration in container" path="inh_ref_po_300mg_slow|Organism|Kidney|Plasma|NAAA|Concentration in container" unit="µmol/l" persistable="0" formulaId="4812" />
    <Observer id="4831" entityId="CGTsUG5l9Eq3Za2unZ3ong" name="Concentration in container" path="inh_ref_po_300mg_slow|Organism|Kidney|Plasma|BAAT|Concentration in container" unit="µmol/l" persistable="0" formulaId="4832" />
    <Observer id="4851" entityId="9YdlUZDECE-0iRO_02e99Q" name="Concentration in container" path="inh_ref_po_300mg_slow|Organism|Kidney|Plasma|GLYAT|Concentration in container" unit="µmol/l" persistable="0" formulaId="4852" />
    <Observer id="4858" entityId="p9qvYQG0RUSfCpRHWcEsrg" name="Concentration in container" path="inh_ref_po_300mg_slow|Organism|Kidney|Plasma|Acetylisoniazid|Concentration in container" unit="µmol/l" persistable="0" formulaId="4859" />
    <Observer id="4865" entityId="dV_gO94jbUCTQeX_2eQu8A" name="Concentration in container" path="inh_ref_po_300mg_slow|Organism|Kidney|Plasma|isoniazid|Concentration in container" unit="µmol/l" persistable="0" formulaId="4866" />
    <Observer id="4873" entityId="G-p-Plzgnkymd8aAwNbPYg" name="Fraction of dose-isoniazid" path="inh_ref_po_300mg_slow|Organism|Kidney|Plasma|isoniazid-NAAA Metabolite|Fraction of dose-isoniazid" persistable="0" formulaId="4874" />
    <Observer id="4921" entityId="o1rnBeBPTUy8exgNVCgM9Q" name="Concentration in container" path="inh_ref_po_300mg_slow|Organism|Kidney|BloodCells|NAT2|Concentration in container" unit="µmol/l" persistable="0" formulaId="4922" />
    <Observer id="4941" entityId="dC4JhKGELEGJrPWeMcGntg" name="Concentration in container" path="inh_ref_po_300mg_slow|Organism|Kidney|BloodCells|Amidase_liver|Concentration in container" unit="µmol/l" persistable="0" formulaId="4942" />
    <Observer id="4961" entityId="q2hAOULpikCEB_acQYBDDg" name="Concentration in container" path="inh_ref_po_300mg_slow|Organism|Kidney|BloodCells|Conjugase_liver|Concentration in container" unit="µmol/l" persistable="0" formulaId="4962" />
    <Observer id="4981" entityId="g4NXY5-YfUa924mu7Q3Q4A" name="Concentration in container" path="inh_ref_po_300mg_slow|Organism|Kidney|BloodCells|CYP2E1|Concentration in container" unit="µmol/l" persistable="0" formulaId="4982" />
    <Observer id="5001" entityId="C9bqQbM3QES7tv7_2RsGtQ" name="Concentration in container" path="inh_ref_po_300mg_slow|Organism|Kidney|BloodCells|NAAA|Concentration in container" unit="µmol/l" persistable="0" formulaId="5002" />
    <Observer id="5021" entityId="JBexZxtL1ESwO--xxE5jUg" name="Concentration in container" path="inh_ref_po_300mg_slow|Organism|Kidney|BloodCells|BAAT|Concentration in container" unit="µmol/l" persistable="0" formulaId="5022" />
    <Observer id="5041" entityId="jdvX2rOsWkqTt0iohiZC2g" name="Concentration in container" path="inh_ref_po_300mg_slow|Organism|Kidney|BloodCells|GLYAT|Concentration in container" unit="µmol/l" persistable="0" formulaId="5042" />
    <Observer id="5048" entityId="jPwDTFtn_UynYl2DiEECJg" name="Concentration in container" path="inh_ref_po_300mg_slow|Organism|Kidney|BloodCells|Acetylisoniazid|Concentration in container" unit="µmol/l" persistable="0" formulaId="5049" />
    <Observer id="5055" entityId="_eBkS5uNZ0CcDQ6pDeTZlA" name="Concentration in container" path="inh_ref_po_300mg_slow|Organism|Kidney|BloodCells|isoniazid|Concentration in container" unit="µmol/l" persistable="0" formulaId="5056" />
    <Observer id="5063" entityId="jIGSungcxUqbdF1x1iFUHw" name="Fraction of dose-isoniazid" path="inh_ref_po_300mg_slow|Organism|Kidney|BloodCells|isoniazid-NAAA Metabolite|Fraction of dose-isoniazid" persistable="0" formulaId="5064" />
    <Observer id="5111" entityId="SSRsFrOeUEq6ZWcvRWS9eQ" name="Concentration in container" path="inh_ref_po_300mg_slow|Organism|Kidney|Interstitial|SLC22A6|Concentration in container" unit="µmol/l" persistable="0" formulaId="5112" />
    <Observer id="5129" entityId="JXjIuvmlhUeszGRutw6wyQ" name="Concentration in container" path="inh_ref_po_300mg_slow|Organism|Kidney|Interstitial|SLC16A10.influx|Concentration in container" unit="µmol/l" persistable="0" formulaId="5130" />
    <Observer id="5137" entityId="HMs9y9L9MUKrvkjsRXBv_Q" name="Concentration in container" path="inh_ref_po_300mg_slow|Organism|Kidney|Interstitial|Acetylisoniazid|Concentration in container" unit="µmol/l" persistable="0" formulaId="5138" />
    <Observer id="5145" entityId="_aTWy6rLgEyGst_aRI8N9Q" name="Concentration in container" path="inh_ref_po_300mg_slow|Organism|Kidney|Interstitial|isoniazid|Concentration in container" unit="µmol/l" persistable="0" formulaId="5146" />
    <Observer id="5168" entityId="qVToIyl29UqVS8VWzRMUzQ" name="Concentration in container" path="inh_ref_po_300mg_slow|Organism|Kidney|Intracellular|NAT2|Concentration in container" unit="µmol/l" persistable="0" formulaId="5169" />
    <Observer id="5186" entityId="HWV-y3RIwEyMuQiJqP98RQ" name="Concentration in container" path="inh_ref_po_300mg_slow|Organism|Kidney|Intracellular|Amidase_liver|Concentration in container" unit="µmol/l" persistable="0" formulaId="5187" />
    <Observer id="5204" entityId="YpAs5CiFcUS8oM4qDm9w1Q" name="Concentration in container" path="inh_ref_po_300mg_slow|Organism|Kidney|Intracellular|Conjugase_liver|Concentration in container" unit="µmol/l" persistable="0" formulaId="5205" />
    <Observer id="5222" entityId="hri-xEy5JEiif5FEB9b7xQ" name="Concentration in container" path="inh_ref_po_300mg_slow|Organism|Kidney|Intracellular|CYP2E1|Concentration in container" unit="µmol/l" persistable="0" formulaId="5223" />
    <Observer id="5240" entityId="QdBetqtM20GXQp-wegsFeg" name="Concentration in container" path="inh_ref_po_300mg_slow|Organism|Kidney|Intracellular|INHA_liver_transporter|Concentration in container" unit="µmol/l" persistable="0" formulaId="5241" />
    <Observer id="5258" entityId="7sRezuUFQUyDcM5nQkcaCQ" name="Concentration in container" path="inh_ref_po_300mg_slow|Organism|Kidney|Intracellular|NAAA|Concentration in container" unit="µmol/l" persistable="0" formulaId="5259" />
    <Observer id="5276" entityId="H6orggQlIUCOU25ibDCyTw" name="Concentration in container" path="inh_ref_po_300mg_slow|Organism|Kidney|Intracellular|BAAT|Concentration in container" unit="µmol/l" persistable="0" formulaId="5277" />
    <Observer id="5294" entityId="9rfXqw-UH0-fBr63Eoec3w" name="Concentration in container" path="inh_ref_po_300mg_slow|Organism|Kidney|Intracellular|SLC16A10|Concentration in container" unit="µmol/l" persistable="0" formulaId="5295" />
    <Observer id="5312" entityId="UvCl9zdJjUCZUsF4YuxUjA" name="Concentration in container" path="inh_ref_po_300mg_slow|Organism|Kidney|Intracellular|GLYAT|Concentration in container" unit="µmol/l" persistable="0" formulaId="5313" />
    <Observer id="5330" entityId="uOYZeykMuEWDDjNq4K38Ng" name="Concentration in container" path="inh_ref_po_300mg_slow|Organism|Kidney|Intracellular|SLC16A10.apical.efflux|Concentration in container" unit="µmol/l" persistable="0" formulaId="5331" />
    <Observer id="5338" entityId="YB5DGqDrX0GfI-Fanc6efA" name="Concentration in container" path="inh_ref_po_300mg_slow|Organism|Kidney|Intracellular|Acetylisoniazid|Concentration in container" unit="µmol/l" persistable="0" formulaId="5339" />
    <Observer id="5346" entityId="_nDb9DPeNEeKgWVHEd-RTA" name="Concentration in container" path="inh_ref_po_300mg_slow|Organism|Kidney|Intracellular|isoniazid|Concentration in container" unit="µmol/l" persistable="0" formulaId="5347" />
    <Observer id="5354" entityId="bCn8XoUYB06sWKkiXld9lg" name="Fraction of dose-isoniazid" path="inh_ref_po_300mg_slow|Organism|Kidney|Intracellular|isoniazid-NAAA Metabolite|Fraction of dose-isoniazid" persistable="0" formulaId="5355" />
    <Observer id="5384" entityId="AIMfNYB2lUKr2_6EyHM0WQ" name="Concentration in container" path="inh_ref_po_300mg_slow|Organism|Kidney|Urine|Acetylisoniazid|Concentration in container" unit="µmol/l" persistable="1" formulaId="5385" />
    <Observer id="5386" entityId="U4-U2x_C50GsItCWzMvnXg" name="Fraction excreted" path="inh_ref_po_300mg_slow|Organism|Kidney|Urine|Acetylisoniazid|Fraction excreted" persistable="1" formulaId="5387" />
    <Observer id="5391" entityId="JJg538P4OEWgV-oW-8UkYg" name="Concentration in container" path="inh_ref_po_300mg_slow|Organism|Kidney|Urine|isoniazid|Concentration in container" unit="µmol/l" persistable="1" formulaId="5392" />
    <Observer id="5393" entityId="MySN1FTshk6LcCFOSEIkBA" name="Fraction excreted" path="inh_ref_po_300mg_slow|Organism|Kidney|Urine|isoniazid|Fraction excreted" persistable="1" formulaId="5394" />
    <Observer id="5395" entityId="C3Pm-Mhkk0SakJsgyd0BSQ" name="Interstitial Unbound" path="inh_ref_po_300mg_slow|Organism|Kidney|Acetylisoniazid|Interstitial Unbound" unit="µmol/l" persistable="0" formulaId="5396" />
    <Observer id="5397" entityId="Zh545Dt5W02ebk5b5n-VCw" name="Intracellular Unbound" path="inh_ref_po_300mg_slow|Organism|Kidney|Acetylisoniazid|Intracellular Unbound" unit="µmol/l" persistable="0" formulaId="5398" />
    <Observer id="5399" entityId="NVoPaZUFaEGvdVzKKoGH3g" name="Tissue" path="inh_ref_po_300mg_slow|Organism|Kidney|Acetylisoniazid|Tissue" unit="µmol/l" persistable="0" formulaId="5400" />
    <Observer id="5401" entityId="-pX9gRGsrEeTznai1S3llQ" name="Interstitial Unbound" path="inh_ref_po_300mg_slow|Organism|Kidney|isoniazid|Interstitial Unbound" unit="µmol/l" persistable="0" formulaId="5402" />
    <Observer id="5403" entityId="MD_0Yfkcz0CIq2OsrDR0zg" name="Intracellular Unbound" path="inh_ref_po_300mg_slow|Organism|Kidney|isoniazid|Intracellular Unbound" unit="µmol/l" persistable="0" formulaId="5404" />
    <Observer id="5405" entityId="VeTqX4Z9ykamp9GdVDKerw" name="Tissue" path="inh_ref_po_300mg_slow|Organism|Kidney|isoniazid|Tissue" unit="µmol/l" persistable="0" formulaId="5406" />
    <Observer id="5621" entityId="hpInB6sQWEiJLXiu2HoStw" name="Concentration in lumen" path="inh_ref_po_300mg_slow|Organism|Lumen|Stomach|Acetylisoniazid|Concentration in lumen" unit="µmol/l" persistable="0" formulaId="5623" />
    <Observer id="5664" entityId="eWnN5FoHskuy-dd1ab2QgA" name="Concentration in lumen" path="inh_ref_po_300mg_slow|Organism|Lumen|Stomach|isoniazid|Concentration in lumen" unit="µmol/l" persistable="0" formulaId="5666" />
    <Observer id="5673" entityId="m8cRdVRDfUy0bKpdTGu-Ow" name="Fraction of dose-isoniazid" path="inh_ref_po_300mg_slow|Organism|Lumen|Stomach|isoniazid-NAAA Metabolite|Fraction of dose-isoniazid" persistable="0" formulaId="5674" />
    <Observer id="5897" entityId="jYAEQfIG7Ui5nUTk11AE1w" name="Concentration in lumen" path="inh_ref_po_300mg_slow|Organism|Lumen|Duodenum|Acetylisoniazid|Concentration in lumen" unit="µmol/l" persistable="0" formulaId="5898" />
    <Observer id="5899" entityId="swkT3Frzk0-qoxIRy5uv2w" name="Fraction of oral drug mass absorbed into mucosa segment" path="inh_ref_po_300mg_slow|Organism|Lumen|Duodenum|Acetylisoniazid|Fraction of oral drug mass absorbed into mucosa segment" persistable="0" formulaId="5901" />
    <Observer id="5938" entityId="P73aM826E0KFeMgTEpDAoQ" name="Concentration in lumen" path="inh_ref_po_300mg_slow|Organism|Lumen|Duodenum|isoniazid|Concentration in lumen" unit="µmol/l" persistable="0" formulaId="5939" />
    <Observer id="5940" entityId="xAqaXdTqoU-a0DnzwjikrA" name="Fraction of oral drug mass absorbed into mucosa segment" path="inh_ref_po_300mg_slow|Organism|Lumen|Duodenum|isoniazid|Fraction of oral drug mass absorbed into mucosa segment" persistable="0" formulaId="5942" />
    <Observer id="5949" entityId="ff1-1Uiyjk-iyBQKRZ2ywQ" name="Fraction of dose-isoniazid" path="inh_ref_po_300mg_slow|Organism|Lumen|Duodenum|isoniazid-NAAA Metabolite|Fraction of dose-isoniazid" persistable="0" formulaId="5950" />
    <Observer id="6171" entityId="-YLl7IK5D0uefm0eKPisEQ" name="Concentration in lumen" path="inh_ref_po_300mg_slow|Organism|Lumen|UpperJejunum|Acetylisoniazid|Concentration in lumen" unit="µmol/l" persistable="0" formulaId="6172" />
    <Observer id="6173" entityId="RncsRgdTM0CC0oKyMUwD_A" name="Fraction of oral drug mass absorbed into mucosa segment" path="inh_ref_po_300mg_slow|Organism|Lumen|UpperJejunum|Acetylisoniazid|Fraction of oral drug mass absorbed into mucosa segment" persistable="0" formulaId="6174" />
    <Observer id="6211" entityId="VF2RgFXCV0-EAvePROvFjg" name="Concentration in lumen" path="inh_ref_po_300mg_slow|Organism|Lumen|UpperJejunum|isoniazid|Concentration in lumen" unit="µmol/l" persistable="0" formulaId="6212" />
    <Observer id="6213" entityId="XWij79e8IUOIMo95V_BhBA" name="Fraction of oral drug mass absorbed into mucosa segment" path="inh_ref_po_300mg_slow|Organism|Lumen|UpperJejunum|isoniazid|Fraction of oral drug mass absorbed into mucosa segment" persistable="0" formulaId="6214" />
    <Observer id="6221" entityId="jYQx1CST40uNcnQaNnx1ww" name="Fraction of dose-isoniazid" path="inh_ref_po_300mg_slow|Organism|Lumen|UpperJejunum|isoniazid-NAAA Metabolite|Fraction of dose-isoniazid" persistable="0" formulaId="6222" />
    <Observer id="6443" entityId="3k-ffJmAc0S-YCfNb3H3dw" name="Concentration in lumen" path="inh_ref_po_300mg_slow|Organism|Lumen|LowerJejunum|Acetylisoniazid|Concentration in lumen" unit="µmol/l" persistable="0" formulaId="6444" />
    <Observer id="6445" entityId="QVj8jghMJkGZO11NHNSQXg" name="Fraction of oral drug mass absorbed into mucosa segment" path="inh_ref_po_300mg_slow|Organism|Lumen|LowerJejunum|Acetylisoniazid|Fraction of oral drug mass absorbed into mucosa segment" persistable="0" formulaId="6446" />
    <Observer id="6483" entityId="IAHhXG6anUuGh5E1rWGI0w" name="Concentration in lumen" path="inh_ref_po_300mg_slow|Organism|Lumen|LowerJejunum|isoniazid|Concentration in lumen" unit="µmol/l" persistable="0" formulaId="6484" />
    <Observer id="6485" entityId="fnzXwVeilEyY4P9Tb2_0ww" name="Fraction of oral drug mass absorbed into mucosa segment" path="inh_ref_po_300mg_slow|Organism|Lumen|LowerJejunum|isoniazid|Fraction of oral drug mass absorbed into mucosa segment" persistable="0" formulaId="6486" />
    <Observer id="6493" entityId="G8aBO6MG40iDvF5zNHl5ew" name="Fraction of dose-isoniazid" path="inh_ref_po_300mg_slow|Organism|Lumen|LowerJejunum|isoniazid-NAAA Metabolite|Fraction of dose-isoniazid" persistable="0" formulaId="6494" />
    <Observer id="6715" entityId="5yN5A6mb_k-CiEK6xGuLUA" name="Concentration in lumen" path="inh_ref_po_300mg_slow|Organism|Lumen|UpperIleum|Acetylisoniazid|Concentration in lumen" unit="µmol/l" persistable="0" formulaId="6716" />
    <Observer id="6717" entityId="iNUDadq3zkqv1IQ1jyXZoQ" name="Fraction of oral drug mass absorbed into mucosa segment" path="inh_ref_po_300mg_slow|Organism|Lumen|UpperIleum|Acetylisoniazid|Fraction of oral drug mass absorbed into mucosa segment" persistable="0" formulaId="6718" />
    <Observer id="6755" entityId="Dewc2tK_ZEOYVyMwNLQwDg" name="Concentration in lumen" path="inh_ref_po_300mg_slow|Organism|Lumen|UpperIleum|isoniazid|Concentration in lumen" unit="µmol/l" persistable="0" formulaId="6756" />
    <Observer id="6757" entityId="85NIa4sWy06_IWxUgR0HiA" name="Fraction of oral drug mass absorbed into mucosa segment" path="inh_ref_po_300mg_slow|Organism|Lumen|UpperIleum|isoniazid|Fraction of oral drug mass absorbed into mucosa segment" persistable="0" formulaId="6758" />
    <Observer id="6765" entityId="kOHf9bipdE2rKQkHm9b5bA" name="Fraction of dose-isoniazid" path="inh_ref_po_300mg_slow|Organism|Lumen|UpperIleum|isoniazid-NAAA Metabolite|Fraction of dose-isoniazid" persistable="0" formulaId="6766" />
    <Observer id="6987" entityId="y5ctCYdBgEaWuN4QkufFHQ" name="Concentration in lumen" path="inh_ref_po_300mg_slow|Organism|Lumen|LowerIleum|Acetylisoniazid|Concentration in lumen" unit="µmol/l" persistable="0" formulaId="6988" />
    <Observer id="6989" entityId="BVkNcMuv2UqPRhSvWs2rHg" name="Fraction of oral drug mass absorbed into mucosa segment" path="inh_ref_po_300mg_slow|Organism|Lumen|LowerIleum|Acetylisoniazid|Fraction of oral drug mass absorbed into mucosa segment" persistable="0" formulaId="6990" />
    <Observer id="7027" entityId="21YMOwjPI0eeAXRBzkZcLw" name="Concentration in lumen" path="inh_ref_po_300mg_slow|Organism|Lumen|LowerIleum|isoniazid|Concentration in lumen" unit="µmol/l" persistable="0" formulaId="7028" />
    <Observer id="7029" entityId="uY7xBMG2zEmE18Zp3smP3g" name="Fraction of oral drug mass absorbed into mucosa segment" path="inh_ref_po_300mg_slow|Organism|Lumen|LowerIleum|isoniazid|Fraction of oral drug mass absorbed into mucosa segment" persistable="0" formulaId="7030" />
    <Observer id="7037" entityId="gl4Ss5fTHE2BTa-Ak7tujQ" name="Fraction of dose-isoniazid" path="inh_ref_po_300mg_slow|Organism|Lumen|LowerIleum|isoniazid-NAAA Metabolite|Fraction of dose-isoniazid" persistable="0" formulaId="7038" />
    <Observer id="7261" entityId="lfvDOmIkMU6l1Jmg2VmprA" name="Concentration in lumen" path="inh_ref_po_300mg_slow|Organism|Lumen|Caecum|Acetylisoniazid|Concentration in lumen" unit="µmol/l" persistable="0" formulaId="7262" />
    <Observer id="7263" entityId="zSUibt9YFkqyseLMebopPg" name="Fraction of oral drug mass absorbed into mucosa segment" path="inh_ref_po_300mg_slow|Organism|Lumen|Caecum|Acetylisoniazid|Fraction of oral drug mass absorbed into mucosa segment" persistable="0" formulaId="7264" />
    <Observer id="7301" entityId="7uRlte9JxUCQVK8FTSCRZw" name="Concentration in lumen" path="inh_ref_po_300mg_slow|Organism|Lumen|Caecum|isoniazid|Concentration in lumen" unit="µmol/l" persistable="0" formulaId="7302" />
    <Observer id="7303" entityId="KLo0el_JYkGII-9nGUIo2A" name="Fraction of oral drug mass absorbed into mucosa segment" path="inh_ref_po_300mg_slow|Organism|Lumen|Caecum|isoniazid|Fraction of oral drug mass absorbed into mucosa segment" persistable="0" formulaId="7304" />
    <Observer id="7311" entityId="xAcF1h3gA06f3iq9kW2w0g" name="Fraction of dose-isoniazid" path="inh_ref_po_300mg_slow|Organism|Lumen|Caecum|isoniazid-NAAA Metabolite|Fraction of dose-isoniazid" persistable="0" formulaId="7312" />
    <Observer id="7533" entityId="EVuDB_uiaUCKbdrYo3FcZw" name="Concentration in lumen" path="inh_ref_po_300mg_slow|Organism|Lumen|ColonAscendens|Acetylisoniazid|Concentration in lumen" unit="µmol/l" persistable="0" formulaId="7534" />
    <Observer id="7535" entityId="FNON-1eUKEm35gF8Ml3cuA" name="Fraction of oral drug mass absorbed into mucosa segment" path="inh_ref_po_300mg_slow|Organism|Lumen|ColonAscendens|Acetylisoniazid|Fraction of oral drug mass absorbed into mucosa segment" persistable="0" formulaId="7536" />
    <Observer id="7573" entityId="Q7_IFyh9f0ycZ2wVmYqOIQ" name="Concentration in lumen" path="inh_ref_po_300mg_slow|Organism|Lumen|ColonAscendens|isoniazid|Concentration in lumen" unit="µmol/l" persistable="0" formulaId="7574" />
    <Observer id="7575" entityId="Y5rs5-7YF06XIGJZ1nmA-w" name="Fraction of oral drug mass absorbed into mucosa segment" path="inh_ref_po_300mg_slow|Organism|Lumen|ColonAscendens|isoniazid|Fraction of oral drug mass absorbed into mucosa segment" persistable="0" formulaId="7576" />
    <Observer id="7583" entityId="DCRLV4X6Jke9uaxE3Nmmsg" name="Fraction of dose-isoniazid" path="inh_ref_po_300mg_slow|Organism|Lumen|ColonAscendens|isoniazid-NAAA Metabolite|Fraction of dose-isoniazid" persistable="0" formulaId="7584" />
    <Observer id="7805" entityId="5vIRfWoi2k6dqmEpGMnTkw" name="Concentration in lumen" path="inh_ref_po_300mg_slow|Organism|Lumen|ColonTransversum|Acetylisoniazid|Concentration in lumen" unit="µmol/l" persistable="0" formulaId="7806" />
    <Observer id="7807" entityId="4LcCRbr-uk2-rmszBwCFyA" name="Fraction of oral drug mass absorbed into mucosa segment" path="inh_ref_po_300mg_slow|Organism|Lumen|ColonTransversum|Acetylisoniazid|Fraction of oral drug mass absorbed into mucosa segment" persistable="0" formulaId="7808" />
    <Observer id="7845" entityId="ue6YGdpdCU-u7srpnIDdjQ" name="Concentration in lumen" path="inh_ref_po_300mg_slow|Organism|Lumen|ColonTransversum|isoniazid|Concentration in lumen" unit="µmol/l" persistable="0" formulaId="7846" />
    <Observer id="7847" entityId="KRSRNA-vVUS27wG7vdxk2A" name="Fraction of oral drug mass absorbed into mucosa segment" path="inh_ref_po_300mg_slow|Organism|Lumen|ColonTransversum|isoniazid|Fraction of oral drug mass absorbed into mucosa segment" persistable="0" formulaId="7848" />
    <Observer id="7855" entityId="6zy4B1-nmUecpknYLDTb1g" name="Fraction of dose-isoniazid" path="inh_ref_po_300mg_slow|Organism|Lumen|ColonTransversum|isoniazid-NAAA Metabolite|Fraction of dose-isoniazid" persistable="0" formulaId="7856" />
    <Observer id="8077" entityId="dyQzrkU28UWjz78mB7ZmUw" name="Concentration in lumen" path="inh_ref_po_300mg_slow|Organism|Lumen|ColonDescendens|Acetylisoniazid|Concentration in lumen" unit="µmol/l" persistable="0" formulaId="8078" />
    <Observer id="8079" entityId="H3APrJ91LkKtKrG3gYAszQ" name="Fraction of oral drug mass absorbed into mucosa segment" path="inh_ref_po_300mg_slow|Organism|Lumen|ColonDescendens|Acetylisoniazid|Fraction of oral drug mass absorbed into mucosa segment" persistable="0" formulaId="8080" />
    <Observer id="8117" entityId="H9agFu2YQUa2TdfEDEsRFw" name="Concentration in lumen" path="inh_ref_po_300mg_slow|Organism|Lumen|ColonDescendens|isoniazid|Concentration in lumen" unit="µmol/l" persistable="0" formulaId="8118" />
    <Observer id="8119" entityId="dk9BSqDg4k6SETe83Td0HQ" name="Fraction of oral drug mass absorbed into mucosa segment" path="inh_ref_po_300mg_slow|Organism|Lumen|ColonDescendens|isoniazid|Fraction of oral drug mass absorbed into mucosa segment" persistable="0" formulaId="8120" />
    <Observer id="8127" entityId="j55ikApssUmG_cER96b4NQ" name="Fraction of dose-isoniazid" path="inh_ref_po_300mg_slow|Organism|Lumen|ColonDescendens|isoniazid-NAAA Metabolite|Fraction of dose-isoniazid" persistable="0" formulaId="8128" />
    <Observer id="8349" entityId="bynecg9M0kG8RtRyW8z1hA" name="Concentration in lumen" path="inh_ref_po_300mg_slow|Organism|Lumen|ColonSigmoid|Acetylisoniazid|Concentration in lumen" unit="µmol/l" persistable="0" formulaId="8350" />
    <Observer id="8351" entityId="sInyGrJIXEq8mFS6qHX96Q" name="Fraction of oral drug mass absorbed into mucosa segment" path="inh_ref_po_300mg_slow|Organism|Lumen|ColonSigmoid|Acetylisoniazid|Fraction of oral drug mass absorbed into mucosa segment" persistable="0" formulaId="8352" />
    <Observer id="8389" entityId="1uo6gm8bwkG-kz09jUQGvQ" name="Concentration in lumen" path="inh_ref_po_300mg_slow|Organism|Lumen|ColonSigmoid|isoniazid|Concentration in lumen" unit="µmol/l" persistable="0" formulaId="8390" />
    <Observer id="8391" entityId="ACChNFr_6UmyTFIZjzjfcQ" name="Fraction of oral drug mass absorbed into mucosa segment" path="inh_ref_po_300mg_slow|Organism|Lumen|ColonSigmoid|isoniazid|Fraction of oral drug mass absorbed into mucosa segment" persistable="0" formulaId="8392" />
    <Observer id="8399" entityId="OLeyDuiXYUuJdmlvppw4mA" name="Fraction of dose-isoniazid" path="inh_ref_po_300mg_slow|Organism|Lumen|ColonSigmoid|isoniazid-NAAA Metabolite|Fraction of dose-isoniazid" persistable="0" formulaId="8400" />
    <Observer id="8620" entityId="iXGtwbsU3E2bHiUDxTP_RA" name="Concentration in lumen" path="inh_ref_po_300mg_slow|Organism|Lumen|Rectum|Acetylisoniazid|Concentration in lumen" unit="µmol/l" persistable="0" formulaId="8621" />
    <Observer id="8622" entityId="rOoJt-U-ZEyqYp5bHbmVrA" name="Fraction of oral drug mass absorbed into mucosa segment" path="inh_ref_po_300mg_slow|Organism|Lumen|Rectum|Acetylisoniazid|Fraction of oral drug mass absorbed into mucosa segment" persistable="0" formulaId="8623" />
    <Observer id="8660" entityId="2bYKpQw5jU6B-KQCGkWLvA" name="Concentration in lumen" path="inh_ref_po_300mg_slow|Organism|Lumen|Rectum|isoniazid|Concentration in lumen" unit="µmol/l" persistable="0" formulaId="8661" />
    <Observer id="8662" entityId="L1IYcAB3uEC-hct0I5R5AA" name="Fraction of oral drug mass absorbed into mucosa segment" path="inh_ref_po_300mg_slow|Organism|Lumen|Rectum|isoniazid|Fraction of oral drug mass absorbed into mucosa segment" persistable="0" formulaId="8663" />
    <Observer id="8670" entityId="7qfW3YGxyka3BQSbKmkgfw" name="Fraction of dose-isoniazid" path="inh_ref_po_300mg_slow|Organism|Lumen|Rectum|isoniazid-NAAA Metabolite|Fraction of dose-isoniazid" persistable="0" formulaId="8671" />
    <Observer id="8702" entityId="T6SW-iZSI0irtmo7A1BV4g" name="Fraction excreted to feces" path="inh_ref_po_300mg_slow|Organism|Lumen|Feces|Acetylisoniazid|Fraction excreted to feces" persistable="0" formulaId="8703" />
    <Observer id="8707" entityId="spcNMPrY5UyeuiKwNCcF1w" name="Fraction excreted to feces" path="inh_ref_po_300mg_slow|Organism|Lumen|Feces|isoniazid|Fraction excreted to feces" persistable="0" formulaId="8708" />
    <Observer id="8709" entityId="_EPbnTcuN0u9ofNusHZP4Q" name="Fraction dissolved" path="inh_ref_po_300mg_slow|Organism|Lumen|Acetylisoniazid|Fraction dissolved" persistable="0" formulaId="8711" />
    <Observer id="8712" entityId="W0N4TWsqSEe0IoSpLP3o_w" name="Fraction of oral drug mass absorbed into mucosa" path="inh_ref_po_300mg_slow|Organism|Lumen|Acetylisoniazid|Fraction of oral drug mass absorbed into mucosa" persistable="1" formulaId="8713" />
    <Observer id="8714" entityId="uKAEAYiUSU2f-DkXikQH9w" name="Fraction dissolved" path="inh_ref_po_300mg_slow|Organism|Lumen|isoniazid|Fraction dissolved" persistable="0" formulaId="8716" />
    <Observer id="8717" entityId="IFKZ7D4T60uNzEwwInDHKA" name="Fraction of oral drug mass absorbed into mucosa" path="inh_ref_po_300mg_slow|Organism|Lumen|isoniazid|Fraction of oral drug mass absorbed into mucosa" persistable="1" formulaId="8718" />
    <Observer id="8784" entityId="zKKhP1SHd0uDTEytkxvDMg" name="Concentration in container" path="inh_ref_po_300mg_slow|Organism|Stomach|Plasma|NAT2|Concentration in container" unit="µmol/l" persistable="0" formulaId="8785" />
    <Observer id="8804" entityId="DfZ6doPBP0aN2V1gbD_5Zw" name="Concentration in container" path="inh_ref_po_300mg_slow|Organism|Stomach|Plasma|Amidase_liver|Concentration in container" unit="µmol/l" persistable="0" formulaId="8805" />
    <Observer id="8824" entityId="lvK9OFgmMkmGP5rI2TandQ" name="Concentration in container" path="inh_ref_po_300mg_slow|Organism|Stomach|Plasma|Conjugase_liver|Concentration in container" unit="µmol/l" persistable="0" formulaId="8825" />
    <Observer id="8844" entityId="ca-sK4Tx80qX7DTcdgpIug" name="Concentration in container" path="inh_ref_po_300mg_slow|Organism|Stomach|Plasma|CYP2E1|Concentration in container" unit="µmol/l" persistable="0" formulaId="8845" />
    <Observer id="8864" entityId="OR-_jCINbUSIUeXuJA1kGg" name="Concentration in container" path="inh_ref_po_300mg_slow|Organism|Stomach|Plasma|NAAA|Concentration in container" unit="µmol/l" persistable="0" formulaId="8865" />
    <Observer id="8884" entityId="Zt2UCoTgw0OT-NV86J9v7Q" name="Concentration in container" path="inh_ref_po_300mg_slow|Organism|Stomach|Plasma|BAAT|Concentration in container" unit="µmol/l" persistable="0" formulaId="8885" />
    <Observer id="8904" entityId="WX7Ke7ucu0uAHjIhOMqNdw" name="Concentration in container" path="inh_ref_po_300mg_slow|Organism|Stomach|Plasma|GLYAT|Concentration in container" unit="µmol/l" persistable="0" formulaId="8905" />
    <Observer id="8911" entityId="gne6sNuicUyiLUNWAmCKuA" name="Concentration in container" path="inh_ref_po_300mg_slow|Organism|Stomach|Plasma|Acetylisoniazid|Concentration in container" unit="µmol/l" persistable="0" formulaId="8912" />
    <Observer id="8918" entityId="4hJqGxDgXkuFRsotvSojrA" name="Concentration in container" path="inh_ref_po_300mg_slow|Organism|Stomach|Plasma|isoniazid|Concentration in container" unit="µmol/l" persistable="0" formulaId="8919" />
    <Observer id="8926" entityId="bGgJJ2wbBkO-emmAcQ6roA" name="Fraction of dose-isoniazid" path="inh_ref_po_300mg_slow|Organism|Stomach|Plasma|isoniazid-NAAA Metabolite|Fraction of dose-isoniazid" persistable="0" formulaId="8927" />
    <Observer id="8974" entityId="hw250EljTEq-C4yENYCvjw" name="Concentration in container" path="inh_ref_po_300mg_slow|Organism|Stomach|BloodCells|NAT2|Concentration in container" unit="µmol/l" persistable="0" formulaId="8975" />
    <Observer id="8994" entityId="Fl-QQ-1Oc0OwIM6AEbCd6g" name="Concentration in container" path="inh_ref_po_300mg_slow|Organism|Stomach|BloodCells|Amidase_liver|Concentration in container" unit="µmol/l" persistable="0" formulaId="8995" />
    <Observer id="9014" entityId="MAlOlkss2EeWkzN_vjGjnA" name="Concentration in container" path="inh_ref_po_300mg_slow|Organism|Stomach|BloodCells|Conjugase_liver|Concentration in container" unit="µmol/l" persistable="0" formulaId="9015" />
    <Observer id="9034" entityId="S9QOgZ4MlEO-AkiVPznbrw" name="Concentration in container" path="inh_ref_po_300mg_slow|Organism|Stomach|BloodCells|CYP2E1|Concentration in container" unit="µmol/l" persistable="0" formulaId="9035" />
    <Observer id="9054" entityId="7rOR_TRTpU6l0vzIfyDo7w" name="Concentration in container" path="inh_ref_po_300mg_slow|Organism|Stomach|BloodCells|NAAA|Concentration in container" unit="µmol/l" persistable="0" formulaId="9055" />
    <Observer id="9074" entityId="-nzNAdvT_EiFknTXtJX39w" name="Concentration in container" path="inh_ref_po_300mg_slow|Organism|Stomach|BloodCells|BAAT|Concentration in container" unit="µmol/l" persistable="0" formulaId="9075" />
    <Observer id="9094" entityId="gVXDgs0OxEuz_BLdcKtYcg" name="Concentration in container" path="inh_ref_po_300mg_slow|Organism|Stomach|BloodCells|GLYAT|Concentration in container" unit="µmol/l" persistable="0" formulaId="9095" />
    <Observer id="9101" entityId="XFzsiHmuL0y18pPOpOrvnQ" name="Concentration in container" path="inh_ref_po_300mg_slow|Organism|Stomach|BloodCells|Acetylisoniazid|Concentration in container" unit="µmol/l" persistable="0" formulaId="9102" />
    <Observer id="9108" entityId="CEPYW2HwWEWpfQ_2q9ubWQ" name="Concentration in container" path="inh_ref_po_300mg_slow|Organism|Stomach|BloodCells|isoniazid|Concentration in container" unit="µmol/l" persistable="0" formulaId="9109" />
    <Observer id="9116" entityId="KaESRVdzDkiJQAG9JE9OnQ" name="Fraction of dose-isoniazid" path="inh_ref_po_300mg_slow|Organism|Stomach|BloodCells|isoniazid-NAAA Metabolite|Fraction of dose-isoniazid" persistable="0" formulaId="9117" />
    <Observer id="9164" entityId="9ZbHdwkz30yVVbAJd6O53w" name="Concentration in container" path="inh_ref_po_300mg_slow|Organism|Stomach|Interstitial|SLC22A6|Concentration in container" unit="µmol/l" persistable="0" formulaId="9165" />
    <Observer id="9182" entityId="s64iC0S9Q0CTlMRND_qXzQ" name="Concentration in container" path="inh_ref_po_300mg_slow|Organism|Stomach|Interstitial|SLC16A10.influx|Concentration in container" unit="µmol/l" persistable="0" formulaId="9183" />
    <Observer id="9190" entityId="UHWVcRSXw0ycQSEJ8YrsDQ" name="Concentration in container" path="inh_ref_po_300mg_slow|Organism|Stomach|Interstitial|Acetylisoniazid|Concentration in container" unit="µmol/l" persistable="0" formulaId="9191" />
    <Observer id="9198" entityId="Jec-rDLXoUSPcVL2S3PUHw" name="Concentration in container" path="inh_ref_po_300mg_slow|Organism|Stomach|Interstitial|isoniazid|Concentration in container" unit="µmol/l" persistable="0" formulaId="9199" />
    <Observer id="9221" entityId="2mvumnhd0EKp2d4irjuWAA" name="Concentration in container" path="inh_ref_po_300mg_slow|Organism|Stomach|Intracellular|NAT2|Concentration in container" unit="µmol/l" persistable="0" formulaId="9222" />
    <Observer id="9239" entityId="50Y3hhoN6Eyhg4SBHZHvfQ" name="Concentration in container" path="inh_ref_po_300mg_slow|Organism|Stomach|Intracellular|Amidase_liver|Concentration in container" unit="µmol/l" persistable="0" formulaId="9240" />
    <Observer id="9257" entityId="d7UDaGM97kurPOwv38yhLg" name="Concentration in container" path="inh_ref_po_300mg_slow|Organism|Stomach|Intracellular|Conjugase_liver|Concentration in container" unit="µmol/l" persistable="0" formulaId="9258" />
    <Observer id="9275" entityId="xdFctOQLAE29jWnR0B5LCg" name="Concentration in container" path="inh_ref_po_300mg_slow|Organism|Stomach|Intracellular|CYP2E1|Concentration in container" unit="µmol/l" persistable="0" formulaId="9276" />
    <Observer id="9293" entityId="acdMUhGNUk-XuCF7utIWEw" name="Concentration in container" path="inh_ref_po_300mg_slow|Organism|Stomach|Intracellular|INHA_liver_transporter|Concentration in container" unit="µmol/l" persistable="0" formulaId="9294" />
    <Observer id="9311" entityId="PJkYy_DD00aBrlT_Y1nWew" name="Concentration in container" path="inh_ref_po_300mg_slow|Organism|Stomach|Intracellular|NAAA|Concentration in container" unit="µmol/l" persistable="0" formulaId="9312" />
    <Observer id="9329" entityId="QpvGwiVZikOqA1Or6CK-xA" name="Concentration in container" path="inh_ref_po_300mg_slow|Organism|Stomach|Intracellular|BAAT|Concentration in container" unit="µmol/l" persistable="0" formulaId="9330" />
    <Observer id="9347" entityId="G8kckuAEJEGNIItJG5X_xQ" name="Concentration in container" path="inh_ref_po_300mg_slow|Organism|Stomach|Intracellular|SLC16A10|Concentration in container" unit="µmol/l" persistable="0" formulaId="9348" />
    <Observer id="9365" entityId="QmqOi2nQ00ygJk0KmSqOCg" name="Concentration in container" path="inh_ref_po_300mg_slow|Organism|Stomach|Intracellular|GLYAT|Concentration in container" unit="µmol/l" persistable="0" formulaId="9366" />
    <Observer id="9383" entityId="8XllMyiAUUGj9g2nXVXz5Q" name="Concentration in container" path="inh_ref_po_300mg_slow|Organism|Stomach|Intracellular|SLC16A10.apical.efflux|Concentration in container" unit="µmol/l" persistable="0" formulaId="9384" />
    <Observer id="9391" entityId="yNht-QMoN06DctRXWyHW6A" name="Concentration in container" path="inh_ref_po_300mg_slow|Organism|Stomach|Intracellular|Acetylisoniazid|Concentration in container" unit="µmol/l" persistable="0" formulaId="9392" />
    <Observer id="9399" entityId="AmlqFGc-XUyHsI7YkscD4g" name="Concentration in container" path="inh_ref_po_300mg_slow|Organism|Stomach|Intracellular|isoniazid|Concentration in container" unit="µmol/l" persistable="0" formulaId="9400" />
    <Observer id="9407" entityId="mSkUT7FvqEe8GtQZWFPqgQ" name="Fraction of dose-isoniazid" path="inh_ref_po_300mg_slow|Organism|Stomach|Intracellular|isoniazid-NAAA Metabolite|Fraction of dose-isoniazid" persistable="0" formulaId="9408" />
    <Observer id="9433" entityId="I-1AzcZaQkucxYssifkdIQ" name="Interstitial Unbound" path="inh_ref_po_300mg_slow|Organism|Stomach|Acetylisoniazid|Interstitial Unbound" unit="µmol/l" persistable="0" formulaId="9434" />
    <Observer id="9435" entityId="OfiQANs-_0ufOmrgq6ocyw" name="Intracellular Unbound" path="inh_ref_po_300mg_slow|Organism|Stomach|Acetylisoniazid|Intracellular Unbound" unit="µmol/l" persistable="0" formulaId="9436" />
    <Observer id="9437" entityId="znTHjcs_GEqlhIHg_lzRIA" name="Tissue" path="inh_ref_po_300mg_slow|Organism|Stomach|Acetylisoniazid|Tissue" unit="µmol/l" persistable="0" formulaId="9438" />
    <Observer id="9439" entityId="cMtPQYgyKEqEXsm-bKFCjQ" name="Interstitial Unbound" path="inh_ref_po_300mg_slow|Organism|Stomach|isoniazid|Interstitial Unbound" unit="µmol/l" persistable="0" formulaId="9440" />
    <Observer id="9441" entityId="CIAnCibCREOAac_z_0acPw" name="Intracellular Unbound" path="inh_ref_po_300mg_slow|Organism|Stomach|isoniazid|Intracellular Unbound" unit="µmol/l" persistable="0" formulaId="9442" />
    <Observer id="9443" entityId="duwWBa17pkCqgiEkSFSnvg" name="Tissue" path="inh_ref_po_300mg_slow|Organism|Stomach|isoniazid|Tissue" unit="µmol/l" persistable="0" formulaId="9444" />
    <Observer id="9536" entityId="XSpmXrUKWkm-DuJyNfh-dg" name="Concentration in container" path="inh_ref_po_300mg_slow|Organism|SmallIntestine|Plasma|NAT2|Concentration in container" unit="µmol/l" persistable="0" formulaId="9537" />
    <Observer id="9556" entityId="Vg_t45a2k0ixiAZ_VcnQ_Q" name="Concentration in container" path="inh_ref_po_300mg_slow|Organism|SmallIntestine|Plasma|Amidase_liver|Concentration in container" unit="µmol/l" persistable="0" formulaId="9557" />
    <Observer id="9576" entityId="TgyFaezvhku2gdgf71ZH7Q" name="Concentration in container" path="inh_ref_po_300mg_slow|Organism|SmallIntestine|Plasma|Conjugase_liver|Concentration in container" unit="µmol/l" persistable="0" formulaId="9577" />
    <Observer id="9596" entityId="Vcqul4DUbk2v12nU0ASKPA" name="Concentration in container" path="inh_ref_po_300mg_slow|Organism|SmallIntestine|Plasma|CYP2E1|Concentration in container" unit="µmol/l" persistable="0" formulaId="9597" />
    <Observer id="9616" entityId="VsYfZo9SdECu2tOdJeC1PA" name="Concentration in container" path="inh_ref_po_300mg_slow|Organism|SmallIntestine|Plasma|NAAA|Concentration in container" unit="µmol/l" persistable="0" formulaId="9617" />
    <Observer id="9636" entityId="bZe-jb2BaEi0ieOKDpFyVQ" name="Concentration in container" path="inh_ref_po_300mg_slow|Organism|SmallIntestine|Plasma|BAAT|Concentration in container" unit="µmol/l" persistable="0" formulaId="9637" />
    <Observer id="9656" entityId="CL0pge6FlkWrTb00dGU36A" name="Concentration in container" path="inh_ref_po_300mg_slow|Organism|SmallIntestine|Plasma|GLYAT|Concentration in container" unit="µmol/l" persistable="0" formulaId="9657" />
    <Observer id="9663" entityId="7Qz5NlgpH0-KucrRboMlSQ" name="Concentration in container" path="inh_ref_po_300mg_slow|Organism|SmallIntestine|Plasma|Acetylisoniazid|Concentration in container" unit="µmol/l" persistable="0" formulaId="9664" />
    <Observer id="9670" entityId="WZe8wYbTNEisibVVXXtN6w" name="Concentration in container" path="inh_ref_po_300mg_slow|Organism|SmallIntestine|Plasma|isoniazid|Concentration in container" unit="µmol/l" persistable="0" formulaId="9671" />
    <Observer id="9678" entityId="HZ9Mb0beFE6kpa3HpNA1QA" name="Fraction of dose-isoniazid" path="inh_ref_po_300mg_slow|Organism|SmallIntestine|Plasma|isoniazid-NAAA Metabolite|Fraction of dose-isoniazid" persistable="0" formulaId="9679" />
    <Observer id="9726" entityId="vCLc52WUx0-IA-dN2ZE1BA" name="Concentration in container" path="inh_ref_po_300mg_slow|Organism|SmallIntestine|BloodCells|NAT2|Concentration in container" unit="µmol/l" persistable="0" formulaId="9727" />
    <Observer id="9746" entityId="3BE0PCdLQEyyiawSpXg4Eg" name="Concentration in container" path="inh_ref_po_300mg_slow|Organism|SmallIntestine|BloodCells|Amidase_liver|Concentration in container" unit="µmol/l" persistable="0" formulaId="9747" />
    <Observer id="9766" entityId="fxl9su6W2UuaJizXCFmQ4A" name="Concentration in container" path="inh_ref_po_300mg_slow|Organism|SmallIntestine|BloodCells|Conjugase_liver|Concentration in container" unit="µmol/l" persistable="0" formulaId="9767" />
    <Observer id="9786" entityId="sx4btG0YtEKmzuMmQPv0JA" name="Concentration in container" path="inh_ref_po_300mg_slow|Organism|SmallIntestine|BloodCells|CYP2E1|Concentration in container" unit="µmol/l" persistable="0" formulaId="9787" />
    <Observer id="9806" entityId="XCFmI4BwSEulosi7tSgyXg" name="Concentration in container" path="inh_ref_po_300mg_slow|Organism|SmallIntestine|BloodCells|NAAA|Concentration in container" unit="µmol/l" persistable="0" formulaId="9807" />
    <Observer id="9826" entityId="hjW06WaEgEqGPMFMuvY2UA" name="Concentration in container" path="inh_ref_po_300mg_slow|Organism|SmallIntestine|BloodCells|BAAT|Concentration in container" unit="µmol/l" persistable="0" formulaId="9827" />
    <Observer id="9846" entityId="5DHQH62wLkCJxNY94k8C0g" name="Concentration in container" path="inh_ref_po_300mg_slow|Organism|SmallIntestine|BloodCells|GLYAT|Concentration in container" unit="µmol/l" persistable="0" formulaId="9847" />
    <Observer id="9853" entityId="sWIgx7rOjEa-2GZXR4GaGg" name="Concentration in container" path="inh_ref_po_300mg_slow|Organism|SmallIntestine|BloodCells|Acetylisoniazid|Concentration in container" unit="µmol/l" persistable="0" formulaId="9854" />
    <Observer id="9860" entityId="B2dBrJ2c3UmOD1NqEQ4IJw" name="Concentration in container" path="inh_ref_po_300mg_slow|Organism|SmallIntestine|BloodCells|isoniazid|Concentration in container" unit="µmol/l" persistable="0" formulaId="9861" />
    <Observer id="9868" entityId="sFzvGKlWDUWvdpF90ISlxA" name="Fraction of dose-isoniazid" path="inh_ref_po_300mg_slow|Organism|SmallIntestine|BloodCells|isoniazid-NAAA Metabolite|Fraction of dose-isoniazid" persistable="0" formulaId="9869" />
    <Observer id="9916" entityId="ER50jigprUimBEBi7AqoJA" name="Concentration in container" path="inh_ref_po_300mg_slow|Organism|SmallIntestine|Interstitial|SLC22A6|Concentration in container" unit="µmol/l" persistable="0" formulaId="9917" />
    <Observer id="9934" entityId="s2utThXNq0ingBC5Kw6GuQ" name="Concentration in container" path="inh_ref_po_300mg_slow|Organism|SmallIntestine|Interstitial|SLC16A10.influx|Concentration in container" unit="µmol/l" persistable="0" formulaId="9935" />
    <Observer id="9942" entityId="_tLxwG69TkymMugvUD0iWA" name="Concentration in container" path="inh_ref_po_300mg_slow|Organism|SmallIntestine|Interstitial|Acetylisoniazid|Concentration in container" unit="µmol/l" persistable="0" formulaId="9943" />
    <Observer id="9950" entityId="-ddK1NNb20WXL3vTBU8hcQ" name="Concentration in container" path="inh_ref_po_300mg_slow|Organism|SmallIntestine|Interstitial|isoniazid|Concentration in container" unit="µmol/l" persistable="0" formulaId="9951" />
    <Observer id="9973" entityId="HcnbeL9C4keIaK_h5V-64A" name="Concentration in container" path="inh_ref_po_300mg_slow|Organism|SmallIntestine|Intracellular|NAT2|Concentration in container" unit="µmol/l" persistable="0" formulaId="9974" />
    <Observer id="9991" entityId="yfnM-AfIbk2y5tLYHhAd0w" name="Concentration in container" path="inh_ref_po_300mg_slow|Organism|SmallIntestine|Intracellular|Amidase_liver|Concentration in container" unit="µmol/l" persistable="0" formulaId="9992" />
    <Observer id="10009" entityId="ZRWsCFEBGUedDpSKIuI7oA" name="Concentration in container" path="inh_ref_po_300mg_slow|Organism|SmallIntestine|Intracellular|Conjugase_liver|Concentration in container" unit="µmol/l" persistable="0" formulaId="10010" />
    <Observer id="10027" entityId="xH1rBqASJEW5c3UUq9xeLA" name="Concentration in container" path="inh_ref_po_300mg_slow|Organism|SmallIntestine|Intracellular|CYP2E1|Concentration in container" unit="µmol/l" persistable="0" formulaId="10028" />
    <Observer id="10045" entityId="FiZJVgmbY0G9FdkwHEU0jw" name="Concentration in container" path="inh_ref_po_300mg_slow|Organism|SmallIntestine|Intracellular|INHA_liver_transporter|Concentration in container" unit="µmol/l" persistable="0" formulaId="10046" />
    <Observer id="10063" entityId="reqsomzetECw3CiZjZteFw" name="Concentration in container" path="inh_ref_po_300mg_slow|Organism|SmallIntestine|Intracellular|NAAA|Concentration in container" unit="µmol/l" persistable="0" formulaId="10064" />
    <Observer id="10081" entityId="ozniC6IB8EeF4V5X7M0XJQ" name="Concentration in container" path="inh_ref_po_300mg_slow|Organism|SmallIntestine|Intracellular|BAAT|Concentration in container" unit="µmol/l" persistable="0" formulaId="10082" />
    <Observer id="10099" entityId="fmR4T1VglEKNFp2HDN9tmw" name="Concentration in container" path="inh_ref_po_300mg_slow|Organism|SmallIntestine|Intracellular|SLC16A10|Concentration in container" unit="µmol/l" persistable="0" formulaId="10100" />
    <Observer id="10117" entityId="rbmjsROhBk-3SWqDX_edCg" name="Concentration in container" path="inh_ref_po_300mg_slow|Organism|SmallIntestine|Intracellular|GLYAT|Concentration in container" unit="µmol/l" persistable="0" formulaId="10118" />
    <Observer id="10135" entityId="z-ZQIcFA5Uy3A859ICwwQw" name="Concentration in container" path="inh_ref_po_300mg_slow|Organism|SmallIntestine|Intracellular|SLC16A10.apical.efflux|Concentration in container" unit="µmol/l" persistable="0" formulaId="10136" />
    <Observer id="10143" entityId="pixlMFtL4EqzIC0P8rVUug" name="Concentration in container" path="inh_ref_po_300mg_slow|Organism|SmallIntestine|Intracellular|Acetylisoniazid|Concentration in container" unit="µmol/l" persistable="0" formulaId="10144" />
    <Observer id="10151" entityId="GgDhotQev0Se8mH8KIUYVQ" name="Concentration in container" path="inh_ref_po_300mg_slow|Organism|SmallIntestine|Intracellular|isoniazid|Concentration in container" unit="µmol/l" persistable="0" formulaId="10152" />
    <Observer id="10159" entityId="9rEDSUqdZ0a6yk18gj3wng" name="Fraction of dose-isoniazid" path="inh_ref_po_300mg_slow|Organism|SmallIntestine|Intracellular|isoniazid-NAAA Metabolite|Fraction of dose-isoniazid" persistable="0" formulaId="10160" />
    <Observer id="10247" entityId="-EK33rLN2kSR1qNMQrojgg" name="Concentration in container" path="inh_ref_po_300mg_slow|Organism|SmallIntestine|Mucosa|Duodenum|Plasma|NAT2|Concentration in container" unit="µmol/l" persistable="0" formulaId="10248" />
    <Observer id="10267" entityId="iNaPijoiaUCtHAccfUKXsA" name="Concentration in container" path="inh_ref_po_300mg_slow|Organism|SmallIntestine|Mucosa|Duodenum|Plasma|Amidase_liver|Concentration in container" unit="µmol/l" persistable="0" formulaId="10268" />
    <Observer id="10287" entityId="nEXoVxM0QUCM3iBccvDXAA" name="Concentration in container" path="inh_ref_po_300mg_slow|Organism|SmallIntestine|Mucosa|Duodenum|Plasma|Conjugase_liver|Concentration in container" unit="µmol/l" persistable="0" formulaId="10288" />
    <Observer id="10307" entityId="kPAGMf7ZwEi21DEc22PT2g" name="Concentration in container" path="inh_ref_po_300mg_slow|Organism|SmallIntestine|Mucosa|Duodenum|Plasma|CYP2E1|Concentration in container" unit="µmol/l" persistable="0" formulaId="10308" />
    <Observer id="10327" entityId="q_pcEugg_UO06h77TAcYsg" name="Concentration in container" path="inh_ref_po_300mg_slow|Organism|SmallIntestine|Mucosa|Duodenum|Plasma|NAAA|Concentration in container" unit="µmol/l" persistable="0" formulaId="10328" />
    <Observer id="10347" entityId="K00_mqK-jkeqwL5Z5k3wsQ" name="Concentration in container" path="inh_ref_po_300mg_slow|Organism|SmallIntestine|Mucosa|Duodenum|Plasma|BAAT|Concentration in container" unit="µmol/l" persistable="0" formulaId="10348" />
    <Observer id="10367" entityId="4zCk7XODGUeJIu_8Gvgt6Q" name="Concentration in container" path="inh_ref_po_300mg_slow|Organism|SmallIntestine|Mucosa|Duodenum|Plasma|GLYAT|Concentration in container" unit="µmol/l" persistable="0" formulaId="10368" />
    <Observer id="10374" entityId="pebOCd1YM06WfsUsILyE5Q" name="Concentration in container" path="inh_ref_po_300mg_slow|Organism|SmallIntestine|Mucosa|Duodenum|Plasma|Acetylisoniazid|Concentration in container" unit="µmol/l" persistable="0" formulaId="10375" />
    <Observer id="10381" entityId="4hJuB_PIsUO1b0uu6t7LYQ" name="Concentration in container" path="inh_ref_po_300mg_slow|Organism|SmallIntestine|Mucosa|Duodenum|Plasma|isoniazid|Concentration in container" unit="µmol/l" persistable="0" formulaId="10382" />
    <Observer id="10389" entityId="KXu5bZ6xc067NyZ1ZUa17g" name="Fraction of dose-isoniazid" path="inh_ref_po_300mg_slow|Organism|SmallIntestine|Mucosa|Duodenum|Plasma|isoniazid-NAAA Metabolite|Fraction of dose-isoniazid" persistable="0" formulaId="10390" />
    <Observer id="10437" entityId="e5AJ92oHRUOplkbFaT2p7A" name="Concentration in container" path="inh_ref_po_300mg_slow|Organism|SmallIntestine|Mucosa|Duodenum|BloodCells|NAT2|Concentration in container" unit="µmol/l" persistable="0" formulaId="10438" />
    <Observer id="10457" entityId="GqZKFDCvuUujsbfuRkj-fA" name="Concentration in container" path="inh_ref_po_300mg_slow|Organism|SmallIntestine|Mucosa|Duodenum|BloodCells|Amidase_liver|Concentration in container" unit="µmol/l" persistable="0" formulaId="10458" />
    <Observer id="10477" entityId="ItoY37uLo0ePm_ukhT1_8A" name="Concentration in container" path="inh_ref_po_300mg_slow|Organism|SmallIntestine|Mucosa|Duodenum|BloodCells|Conjugase_liver|Concentration in container" unit="µmol/l" persistable="0" formulaId="10478" />
    <Observer id="10497" entityId="lhrYdekn2kuAVnsIICUw3Q" name="Concentration in container" path="inh_ref_po_300mg_slow|Organism|SmallIntestine|Mucosa|Duodenum|BloodCells|CYP2E1|Concentration in container" unit="µmol/l" persistable="0" formulaId="10498" />
    <Observer id="10517" entityId="9LNfDkLw6E67Aj0FCg-0lw" name="Concentration in container" path="inh_ref_po_300mg_slow|Organism|SmallIntestine|Mucosa|Duodenum|BloodCells|NAAA|Concentration in container" unit="µmol/l" persistable="0" formulaId="10518" />
    <Observer id="10537" entityId="F2XSFG-Q4UCauVqrnpAdaQ" name="Concentration in container" path="inh_ref_po_300mg_slow|Organism|SmallIntestine|Mucosa|Duodenum|BloodCells|BAAT|Concentration in container" unit="µmol/l" persistable="0" formulaId="10538" />
    <Observer id="10557" entityId="eWDl8oLQIEyhxNEkqMS-ug" name="Concentration in container" path="inh_ref_po_300mg_slow|Organism|SmallIntestine|Mucosa|Duodenum|BloodCells|GLYAT|Concentration in container" unit="µmol/l" persistable="0" formulaId="10558" />
    <Observer id="10564" entityId="t0Ue9p5aYUCS_OeQICTiVQ" name="Concentration in container" path="inh_ref_po_300mg_slow|Organism|SmallIntestine|Mucosa|Duodenum|BloodCells|Acetylisoniazid|Concentration in container" unit="µmol/l" persistable="0" formulaId="10565" />
    <Observer id="10571" entityId="y4y8OAg9E0OG9HTsvK9ZFw" name="Concentration in container" path="inh_ref_po_300mg_slow|Organism|SmallIntestine|Mucosa|Duodenum|BloodCells|isoniazid|Concentration in container" unit="µmol/l" persistable="0" formulaId="10572" />
    <Observer id="10579" entityId="Stc9FilSdEacwQ2X-r_xBA" name="Fraction of dose-isoniazid" path="inh_ref_po_300mg_slow|Organism|SmallIntestine|Mucosa|Duodenum|BloodCells|isoniazid-NAAA Metabolite|Fraction of dose-isoniazid" persistable="0" formulaId="10580" />
    <Observer id="10617" entityId="BHwAUsaiCU-aLWDOcCZ09g" name="Concentration in container" path="inh_ref_po_300mg_slow|Organism|SmallIntestine|Mucosa|Duodenum|Interstitial|Acetylisoniazid|Concentration in container" unit="µmol/l" persistable="0" formulaId="10618" />
    <Observer id="10625" entityId="S5xjIqi-6kmu3BKaVe9zGA" name="Concentration in container" path="inh_ref_po_300mg_slow|Organism|SmallIntestine|Mucosa|Duodenum|Interstitial|isoniazid|Concentration in container" unit="µmol/l" persistable="0" formulaId="10626" />
    <Observer id="10648" entityId="FXZB8PlGS023eJYkxpcKYw" name="Concentration in container" path="inh_ref_po_300mg_slow|Organism|SmallIntestine|Mucosa|Duodenum|Intracellular|NAT2|Concentration in container" unit="µmol/l" persistable="0" formulaId="10649" />
    <Observer id="10666" entityId="qQvTP8bIjki8WfoK2brPDg" name="Concentration in container" path="inh_ref_po_300mg_slow|Organism|SmallIntestine|Mucosa|Duodenum|Intracellular|Amidase_liver|Concentration in container" unit="µmol/l" persistable="0" formulaId="10667" />
    <Observer id="10684" entityId="6KweiPshaUectMKDQAgATQ" name="Concentration in container" path="inh_ref_po_300mg_slow|Organism|SmallIntestine|Mucosa|Duodenum|Intracellular|Conjugase_liver|Concentration in container" unit="µmol/l" persistable="0" formulaId="10685" />
    <Observer id="10702" entityId="tbN2SFH4hkWNToepVFkvAg" name="Concentration in container" path="inh_ref_po_300mg_slow|Organism|SmallIntestine|Mucosa|Duodenum|Intracellular|CYP2E1|Concentration in container" unit="µmol/l" persistable="0" formulaId="10703" />
    <Observer id="10721" entityId="e6x8n-wbXkGvS2r4vsCgHw" name="Concentration in container" path="inh_ref_po_300mg_slow|Organism|SmallIntestine|Mucosa|Duodenum|Intracellular|INHA_liver_transporter|Concentration in container" unit="µmol/l" persistable="0" formulaId="10722" />
    <Observer id="10739" entityId="pu8e6o8reE-VexFvsgXfuQ" name="Concentration in container" path="inh_ref_po_300mg_slow|Organism|SmallIntestine|Mucosa|Duodenum|Intracellular|NAAA|Concentration in container" unit="µmol/l" persistable="0" formulaId="10740" />
    <Observer id="10757" entityId="jM71JSdb6E-i2xbdobEogQ" name="Concentration in container" path="inh_ref_po_300mg_slow|Organism|SmallIntestine|Mucosa|Duodenum|Intracellular|BAAT|Concentration in container" unit="µmol/l" persistable="0" formulaId="10758" />
    <Observer id="10776" entityId="ol1YbBetyk6I70y06bioeQ" name="Concentration in container" path="inh_ref_po_300mg_slow|Organism|SmallIntestine|Mucosa|Duodenum|Intracellular|SLC16A10|Concentration in container" unit="µmol/l" persistable="0" formulaId="10777" />
    <Observer id="10794" entityId="ikEajBI8K06FmGkb4aWcQg" name="Concentration in container" path="inh_ref_po_300mg_slow|Organism|SmallIntestine|Mucosa|Duodenum|Intracellular|GLYAT|Concentration in container" unit="µmol/l" persistable="0" formulaId="10795" />
    <Observer id="10813" entityId="WtZ7esMDtk21QvQTwr46lw" name="Concentration in container" path="inh_ref_po_300mg_slow|Organism|SmallIntestine|Mucosa|Duodenum|Intracellular|SLC22A6|Concentration in container" unit="µmol/l" persistable="0" formulaId="10814" />
    <Observer id="10832" entityId="-7__8VPZ3UWZZGGu578-wg" name="Concentration in container" path="inh_ref_po_300mg_slow|Organism|SmallIntestine|Mucosa|Duodenum|Intracellular|SLC16A10.apical.efflux|Concentration in container" unit="µmol/l" persistable="0" formulaId="10833" />
    <Observer id="10851" entityId="K0XXqc0Sq0mTJ2iHaFbnPA" name="Concentration in container" path="inh_ref_po_300mg_slow|Organism|SmallIntestine|Mucosa|Duodenum|Intracellular|SLC16A10.influx|Concentration in container" unit="µmol/l" persistable="0" formulaId="10852" />
    <Observer id="10859" entityId="nN-LOVyFc0miWYbdWLaJDA" name="Concentration in container" path="inh_ref_po_300mg_slow|Organism|SmallIntestine|Mucosa|Duodenum|Intracellular|Acetylisoniazid|Concentration in container" unit="µmol/l" persistable="0" formulaId="10860" />
    <Observer id="10867" entityId="jSwSyXPZgU6ggDkGqouXjw" name="Concentration in container" path="inh_ref_po_300mg_slow|Organism|SmallIntestine|Mucosa|Duodenum|Intracellular|isoniazid|Concentration in container" unit="µmol/l" persistable="0" formulaId="10868" />
    <Observer id="10875" entityId="Jrqa0FcGFEOjwP2MdkGpDQ" name="Fraction of dose-isoniazid" path="inh_ref_po_300mg_slow|Organism|SmallIntestine|Mucosa|Duodenum|Intracellular|isoniazid-NAAA Metabolite|Fraction of dose-isoniazid" persistable="0" formulaId="10876" />
    <Observer id="10963" entityId="AiHC9oZTmEi6eDRNQInD4Q" name="Concentration in container" path="inh_ref_po_300mg_slow|Organism|SmallIntestine|Mucosa|UpperJejunum|Plasma|NAT2|Concentration in container" unit="µmol/l" persistable="0" formulaId="10964" />
    <Observer id="10983" entityId="wOWk28HRvUSZhC55tul6Gg" name="Concentration in container" path="inh_ref_po_300mg_slow|Organism|SmallIntestine|Mucosa|UpperJejunum|Plasma|Amidase_liver|Concentration in container" unit="µmol/l" persistable="0" formulaId="10984" />
    <Observer id="11003" entityId="2g1YTG6PS0eTe9OGypTmvw" name="Concentration in container" path="inh_ref_po_300mg_slow|Organism|SmallIntestine|Mucosa|UpperJejunum|Plasma|Conjugase_liver|Concentration in container" unit="µmol/l" persistable="0" formulaId="11004" />
    <Observer id="11023" entityId="boWoKhTnekahza9VlOkWrg" name="Concentration in container" path="inh_ref_po_300mg_slow|Organism|SmallIntestine|Mucosa|UpperJejunum|Plasma|CYP2E1|Concentration in container" unit="µmol/l" persistable="0" formulaId="11024" />
    <Observer id="11043" entityId="79Ct78_2_UyH3Pd38MYU3A" name="Concentration in container" path="inh_ref_po_300mg_slow|Organism|SmallIntestine|Mucosa|UpperJejunum|Plasma|NAAA|Concentration in container" unit="µmol/l" persistable="0" formulaId="11044" />
    <Observer id="11063" entityId="zZVWH5i8xku1CxSXXEkqUw" name="Concentration in container" path="inh_ref_po_300mg_slow|Organism|SmallIntestine|Mucosa|UpperJejunum|Plasma|BAAT|Concentration in container" unit="µmol/l" persistable="0" formulaId="11064" />
    <Observer id="11083" entityId="b6mjV_tAikWaoD0Av9N6YA" name="Concentration in container" path="inh_ref_po_300mg_slow|Organism|SmallIntestine|Mucosa|UpperJejunum|Plasma|GLYAT|Concentration in container" unit="µmol/l" persistable="0" formulaId="11084" />
    <Observer id="11090" entityId="ll4yPsCu3EOJPbOMOO4chg" name="Concentration in container" path="inh_ref_po_300mg_slow|Organism|SmallIntestine|Mucosa|UpperJejunum|Plasma|Acetylisoniazid|Concentration in container" unit="µmol/l" persistable="0" formulaId="11091" />
    <Observer id="11097" entityId="au_hwWrZRUarrfhUo14S-Q" name="Concentration in container" path="inh_ref_po_300mg_slow|Organism|SmallIntestine|Mucosa|UpperJejunum|Plasma|isoniazid|Concentration in container" unit="µmol/l" persistable="0" formulaId="11098" />
    <Observer id="11105" entityId="ivrzXjooT0Cy1OQlvki-aw" name="Fraction of dose-isoniazid" path="inh_ref_po_300mg_slow|Organism|SmallIntestine|Mucosa|UpperJejunum|Plasma|isoniazid-NAAA Metabolite|Fraction of dose-isoniazid" persistable="0" formulaId="11106" />
    <Observer id="11153" entityId="mAIEwKF_NkCS7kwU9Fx8Qw" name="Concentration in container" path="inh_ref_po_300mg_slow|Organism|SmallIntestine|Mucosa|UpperJejunum|BloodCells|NAT2|Concentration in container" unit="µmol/l" persistable="0" formulaId="11154" />
    <Observer id="11173" entityId="M1b8LvCJzEu64623BUsAZw" name="Concentration in container" path="inh_ref_po_300mg_slow|Organism|SmallIntestine|Mucosa|UpperJejunum|BloodCells|Amidase_liver|Concentration in container" unit="µmol/l" persistable="0" formulaId="11174" />
    <Observer id="11193" entityId="l6giQ2H840yALFfie1AY4Q" name="Concentration in container" path="inh_ref_po_300mg_slow|Organism|SmallIntestine|Mucosa|UpperJejunum|BloodCells|Conjugase_liver|Concentration in container" unit="µmol/l" persistable="0" formulaId="11194" />
    <Observer id="11213" entityId="bx1elvC_rkqX6kAabbythA" name="Concentration in container" path="inh_ref_po_300mg_slow|Organism|SmallIntestine|Mucosa|UpperJejunum|BloodCells|CYP2E1|Concentration in container" unit="µmol/l" persistable="0" formulaId="11214" />
    <Observer id="11233" entityId="wmC43YkXMU630a5V1hPHeQ" name="Concentration in container" path="inh_ref_po_300mg_slow|Organism|SmallIntestine|Mucosa|UpperJejunum|BloodCells|NAAA|Concentration in container" unit="µmol/l" persistable="0" formulaId="11234" />
    <Observer id="11253" entityId="3x0XsZ9-iUqXA8oyUcIwNA" name="Concentration in container" path="inh_ref_po_300mg_slow|Organism|SmallIntestine|Mucosa|UpperJejunum|BloodCells|BAAT|Concentration in container" unit="µmol/l" persistable="0" formulaId="11254" />
    <Observer id="11273" entityId="YTYKAaROS068EOl2IQqYwg" name="Concentration in container" path="inh_ref_po_300mg_slow|Organism|SmallIntestine|Mucosa|UpperJejunum|BloodCells|GLYAT|Concentration in container" unit="µmol/l" persistable="0" formulaId="11274" />
    <Observer id="11280" entityId="hoPRGEqQrEqobhPScEtTFA" name="Concentration in container" path="inh_ref_po_300mg_slow|Organism|SmallIntestine|Mucosa|UpperJejunum|BloodCells|Acetylisoniazid|Concentration in container" unit="µmol/l" persistable="0" formulaId="11281" />
    <Observer id="11287" entityId="_Iz9Bk5dt0Gj0V38CQFPQw" name="Concentration in container" path="inh_ref_po_300mg_slow|Organism|SmallIntestine|Mucosa|UpperJejunum|BloodCells|isoniazid|Concentration in container" unit="µmol/l" persistable="0" formulaId="11288" />
    <Observer id="11295" entityId="PKMG5NG6HUm0bMNvsJkAqQ" name="Fraction of dose-isoniazid" path="inh_ref_po_300mg_slow|Organism|SmallIntestine|Mucosa|UpperJejunum|BloodCells|isoniazid-NAAA Metabolite|Fraction of dose-isoniazid" persistable="0" formulaId="11296" />
    <Observer id="11333" entityId="JLfhZJNmgEmaRSjW38SBvw" name="Concentration in container" path="inh_ref_po_300mg_slow|Organism|SmallIntestine|Mucosa|UpperJejunum|Interstitial|Acetylisoniazid|Concentration in container" unit="µmol/l" persistable="0" formulaId="11334" />
    <Observer id="11341" entityId="zbnQpNuOLU-9WjZC_OWiHw" name="Concentration in container" path="inh_ref_po_300mg_slow|Organism|SmallIntestine|Mucosa|UpperJejunum|Interstitial|isoniazid|Concentration in container" unit="µmol/l" persistable="0" formulaId="11342" />
    <Observer id="11364" entityId="d_f4g8D7bk6Yvaicyunr0g" name="Concentration in container" path="inh_ref_po_300mg_slow|Organism|SmallIntestine|Mucosa|UpperJejunum|Intracellular|NAT2|Concentration in container" unit="µmol/l" persistable="0" formulaId="11365" />
    <Observer id="11382" entityId="v3SQ93TjHUGb1JGZZGj4zQ" name="Concentration in container" path="inh_ref_po_300mg_slow|Organism|SmallIntestine|Mucosa|UpperJejunum|Intracellular|Amidase_liver|Concentration in container" unit="µmol/l" persistable="0" formulaId="11383" />
    <Observer id="11400" entityId="cb_Uqy1MyEaK7hXm_lOxXA" name="Concentration in container" path="inh_ref_po_300mg_slow|Organism|SmallIntestine|Mucosa|UpperJejunum|Intracellular|Conjugase_liver|Concentration in container" unit="µmol/l" persistable="0" formulaId="11401" />
    <Observer id="11418" entityId="-7KCV_n8-kaSREvxTNmJOA" name="Concentration in container" path="inh_ref_po_300mg_slow|Organism|SmallIntestine|Mucosa|UpperJejunum|Intracellular|CYP2E1|Concentration in container" unit="µmol/l" persistable="0" formulaId="11419" />
    <Observer id="11436" entityId="AMwcfL4KJ0i2FpxY4H2pkw" name="Concentration in container" path="inh_ref_po_300mg_slow|Organism|SmallIntestine|Mucosa|UpperJejunum|Intracellular|INHA_liver_transporter|Concentration in container" unit="µmol/l" persistable="0" formulaId="11437" />
    <Observer id="11454" entityId="HSSya_EvsEi-_u1RRgoCjQ" name="Concentration in container" path="inh_ref_po_300mg_slow|Organism|SmallIntestine|Mucosa|UpperJejunum|Intracellular|NAAA|Concentration in container" unit="µmol/l" persistable="0" formulaId="11455" />
    <Observer id="11472" entityId="S5LHW40pXU-azV0wvhZXBw" name="Concentration in container" path="inh_ref_po_300mg_slow|Organism|SmallIntestine|Mucosa|UpperJejunum|Intracellular|BAAT|Concentration in container" unit="µmol/l" persistable="0" formulaId="11473" />
    <Observer id="11490" entityId="7gSDQwY8gEKLWzAyZ4vBZw" name="Concentration in container" path="inh_ref_po_300mg_slow|Organism|SmallIntestine|Mucosa|UpperJejunum|Intracellular|SLC16A10|Concentration in container" unit="µmol/l" persistable="0" formulaId="11491" />
    <Observer id="11508" entityId="rUwcd5_Jr0ufTpEgMxifnA" name="Concentration in container" path="inh_ref_po_300mg_slow|Organism|SmallIntestine|Mucosa|UpperJejunum|Intracellular|GLYAT|Concentration in container" unit="µmol/l" persistable="0" formulaId="11509" />
    <Observer id="11526" entityId="5vIbCkXfn0exOVpU9H2Zng" name="Concentration in container" path="inh_ref_po_300mg_slow|Organism|SmallIntestine|Mucosa|UpperJejunum|Intracellular|SLC22A6|Concentration in container" unit="µmol/l" persistable="0" formulaId="11527" />
    <Observer id="11544" entityId="nC7fLSQQ9U-3JaBc3pBJvw" name="Concentration in container" path="inh_ref_po_300mg_slow|Organism|SmallIntestine|Mucosa|UpperJejunum|Intracellular|SLC16A10.apical.efflux|Concentration in container" unit="µmol/l" persistable="0" formulaId="11545" />
    <Observer id="11562" entityId="ujIfuX9cV0iofL6t267oZA" name="Concentration in container" path="inh_ref_po_300mg_slow|Organism|SmallIntestine|Mucosa|UpperJejunum|Intracellular|SLC16A10.influx|Concentration in container" unit="µmol/l" persistable="0" formulaId="11563" />
    <Observer id="11570" entityId="10wTqn61FEm-AyrSfvh6PQ" name="Concentration in container" path="inh_ref_po_300mg_slow|Organism|SmallIntestine|Mucosa|UpperJejunum|Intracellular|Acetylisoniazid|Concentration in container" unit="µmol/l" persistable="0" formulaId="11571" />
    <Observer id="11578" entityId="zJ6k0yd9JEy6szMfeKIETg" name="Concentration in container" path="inh_ref_po_300mg_slow|Organism|SmallIntestine|Mucosa|UpperJejunum|Intracellular|isoniazid|Concentration in container" unit="µmol/l" persistable="0" formulaId="11579" />
    <Observer id="11586" entityId="VLm8RlLikk-CY1yAahVo9w" name="Fraction of dose-isoniazid" path="inh_ref_po_300mg_slow|Organism|SmallIntestine|Mucosa|UpperJejunum|Intracellular|isoniazid-NAAA Metabolite|Fraction of dose-isoniazid" persistable="0" formulaId="11587" />
    <Observer id="11674" entityId="2bHa7QUPn0SlccEfaxQ-MQ" name="Concentration in container" path="inh_ref_po_300mg_slow|Organism|SmallIntestine|Mucosa|LowerJejunum|Plasma|NAT2|Concentration in container" unit="µmol/l" persistable="0" formulaId="11675" />
    <Observer id="11694" entityId="nXXMZgYl2UiYFRt0EY9vig" name="Concentration in container" path="inh_ref_po_300mg_slow|Organism|SmallIntestine|Mucosa|LowerJejunum|Plasma|Amidase_liver|Concentration in container" unit="µmol/l" persistable="0" formulaId="11695" />
    <Observer id="11714" entityId="SSklY4vlwkGS1Zu-I_-lew" name="Concentration in container" path="inh_ref_po_300mg_slow|Organism|SmallIntestine|Mucosa|LowerJejunum|Plasma|Conjugase_liver|Concentration in container" unit="µmol/l" persistable="0" formulaId="11715" />
    <Observer id="11734" entityId="iXc22QKbYUiqhebXwqu7-A" name="Concentration in container" path="inh_ref_po_300mg_slow|Organism|SmallIntestine|Mucosa|LowerJejunum|Plasma|CYP2E1|Concentration in container" unit="µmol/l" persistable="0" formulaId="11735" />
    <Observer id="11754" entityId="kUObGBGrZk2ZYt9_Pipcdg" name="Concentration in container" path="inh_ref_po_300mg_slow|Organism|SmallIntestine|Mucosa|LowerJejunum|Plasma|NAAA|Concentration in container" unit="µmol/l" persistable="0" formulaId="11755" />
    <Observer id="11774" entityId="6E7HltNvuUCWNKpfL8Kakw" name="Concentration in container" path="inh_ref_po_300mg_slow|Organism|SmallIntestine|Mucosa|LowerJejunum|Plasma|BAAT|Concentration in container" unit="µmol/l" persistable="0" formulaId="11775" />
    <Observer id="11794" entityId="9Z6WLcqXwUKVYHtqU2OQQA" name="Concentration in container" path="inh_ref_po_300mg_slow|Organism|SmallIntestine|Mucosa|LowerJejunum|Plasma|GLYAT|Concentration in container" unit="µmol/l" persistable="0" formulaId="11795" />
    <Observer id="11801" entityId="0a9PrivCaUiA99sx8BbQQw" name="Concentration in container" path="inh_ref_po_300mg_slow|Organism|SmallIntestine|Mucosa|LowerJejunum|Plasma|Acetylisoniazid|Concentration in container" unit="µmol/l" persistable="0" formulaId="11802" />
    <Observer id="11808" entityId="ZOkBktdPVECeDUFRo2fQ3w" name="Concentration in container" path="inh_ref_po_300mg_slow|Organism|SmallIntestine|Mucosa|LowerJejunum|Plasma|isoniazid|Concentration in container" unit="µmol/l" persistable="0" formulaId="11809" />
    <Observer id="11816" entityId="OAn4nZHpVUicKGw7UwQa-A" name="Fraction of dose-isoniazid" path="inh_ref_po_300mg_slow|Organism|SmallIntestine|Mucosa|LowerJejunum|Plasma|isoniazid-NAAA Metabolite|Fraction of dose-isoniazid" persistable="0" formulaId="11817" />
    <Observer id="11864" entityId="Y0SByvVJR0eNEs1oB8hZJg" name="Concentration in container" path="inh_ref_po_300mg_slow|Organism|SmallIntestine|Mucosa|LowerJejunum|BloodCells|NAT2|Concentration in container" unit="µmol/l" persistable="0" formulaId="11865" />
    <Observer id="11884" entityId="yY9QLbps7EWArmdmlgdHqw" name="Concentration in container" path="inh_ref_po_300mg_slow|Organism|SmallIntestine|Mucosa|LowerJejunum|BloodCells|Amidase_liver|Concentration in container" unit="µmol/l" persistable="0" formulaId="11885" />
    <Observer id="11904" entityId="bU1FBYk4Y0agBqyOHh2YHA" name="Concentration in container" path="inh_ref_po_300mg_slow|Organism|SmallIntestine|Mucosa|LowerJejunum|BloodCells|Conjugase_liver|Concentration in container" unit="µmol/l" persistable="0" formulaId="11905" />
    <Observer id="11924" entityId="0pAzeU1tdEylfsVZbXwY_g" name="Concentration in container" path="inh_ref_po_300mg_slow|Organism|SmallIntestine|Mucosa|LowerJejunum|BloodCells|CYP2E1|Concentration in container" unit="µmol/l" persistable="0" formulaId="11925" />
    <Observer id="11944" entityId="8Z4GOKQ1Yk-ugtulFqzpEA" name="Concentration in container" path="inh_ref_po_300mg_slow|Organism|SmallIntestine|Mucosa|LowerJejunum|BloodCells|NAAA|Concentration in container" unit="µmol/l" persistable="0" formulaId="11945" />
    <Observer id="11964" entityId="2SRcmw_2XEGvHLhGkQtwbw" name="Concentration in container" path="inh_ref_po_300mg_slow|Organism|SmallIntestine|Mucosa|LowerJejunum|BloodCells|BAAT|Concentration in container" unit="µmol/l" persistable="0" formulaId="11965" />
    <Observer id="11984" entityId="tgY10HitjUaG7N1lsVnD7g" name="Concentration in container" path="inh_ref_po_300mg_slow|Organism|SmallIntestine|Mucosa|LowerJejunum|BloodCells|GLYAT|Concentration in container" unit="µmol/l" persistable="0" formulaId="11985" />
    <Observer id="11991" entityId="18bTqsPbuECDFND7RW7kjg" name="Concentration in container" path="inh_ref_po_300mg_slow|Organism|SmallIntestine|Mucosa|LowerJejunum|BloodCells|Acetylisoniazid|Concentration in container" unit="µmol/l" persistable="0" formulaId="11992" />
    <Observer id="11998" entityId="0YKIIcIb5kCBgetCw7dwFA" name="Concentration in container" path="inh_ref_po_300mg_slow|Organism|SmallIntestine|Mucosa|LowerJejunum|BloodCells|isoniazid|Concentration in container" unit="µmol/l" persistable="0" formulaId="11999" />
    <Observer id="12006" entityId="RWdqgF8rk0uYBJRgURMN8g" name="Fraction of dose-isoniazid" path="inh_ref_po_300mg_slow|Organism|SmallIntestine|Mucosa|LowerJejunum|BloodCells|isoniazid-NAAA Metabolite|Fraction of dose-isoniazid" persistable="0" formulaId="12007" />
    <Observer id="12044" entityId="tPPO6NNeW0-_t4SezYYLxw" name="Concentration in container" path="inh_ref_po_300mg_slow|Organism|SmallIntestine|Mucosa|LowerJejunum|Interstitial|Acetylisoniazid|Concentration in container" unit="µmol/l" persistable="0" formulaId="12045" />
    <Observer id="12052" entityId="IV2WgNyiVECCZmqroiRABw" name="Concentration in container" path="inh_ref_po_300mg_slow|Organism|SmallIntestine|Mucosa|LowerJejunum|Interstitial|isoniazid|Concentration in container" unit="µmol/l" persistable="0" formulaId="12053" />
    <Observer id="12075" entityId="rKgKm3QGUUiaTcR61ftnlg" name="Concentration in container" path="inh_ref_po_300mg_slow|Organism|SmallIntestine|Mucosa|LowerJejunum|Intracellular|NAT2|Concentration in container" unit="µmol/l" persistable="0" formulaId="12076" />
    <Observer id="12093" entityId="xMdhORvVH0GsZzyePYdPvA" name="Concentration in container" path="inh_ref_po_300mg_slow|Organism|SmallIntestine|Mucosa|LowerJejunum|Intracellular|Amidase_liver|Concentration in container" unit="µmol/l" persistable="0" formulaId="12094" />
    <Observer id="12111" entityId="J3yOfYQY70C3VfcM3bsD6A" name="Concentration in container" path="inh_ref_po_300mg_slow|Organism|SmallIntestine|Mucosa|LowerJejunum|Intracellular|Conjugase_liver|Concentration in container" unit="µmol/l" persistable="0" formulaId="12112" />
    <Observer id="12129" entityId="TMhGSw5fdUumzcF4ROOlEA" name="Concentration in container" path="inh_ref_po_300mg_slow|Organism|SmallIntestine|Mucosa|LowerJejunum|Intracellular|CYP2E1|Concentration in container" unit="µmol/l" persistable="0" formulaId="12130" />
    <Observer id="12147" entityId="U9InIikX60S7BRZ5PXNuCw" name="Concentration in container" path="inh_ref_po_300mg_slow|Organism|SmallIntestine|Mucosa|LowerJejunum|Intracellular|INHA_liver_transporter|Concentration in container" unit="µmol/l" persistable="0" formulaId="12148" />
    <Observer id="12165" entityId="mLUvUVx_ok6vsuUu0mEkLQ" name="Concentration in container" path="inh_ref_po_300mg_slow|Organism|SmallIntestine|Mucosa|LowerJejunum|Intracellular|NAAA|Concentration in container" unit="µmol/l" persistable="0" formulaId="12166" />
    <Observer id="12183" entityId="p56AfQuGYkKRlkovFqDy0Q" name="Concentration in container" path="inh_ref_po_300mg_slow|Organism|SmallIntestine|Mucosa|LowerJejunum|Intracellular|BAAT|Concentration in container" unit="µmol/l" persistable="0" formulaId="12184" />
    <Observer id="12201" entityId="nldTsIWoPUeXi7g4i3TxTg" name="Concentration in container" path="inh_ref_po_300mg_slow|Organism|SmallIntestine|Mucosa|LowerJejunum|Intracellular|SLC16A10|Concentration in container" unit="µmol/l" persistable="0" formulaId="12202" />
    <Observer id="12219" entityId="Mp3WCWoxi0m4wrwvDJ7XNA" name="Concentration in container" path="inh_ref_po_300mg_slow|Organism|SmallIntestine|Mucosa|LowerJejunum|Intracellular|GLYAT|Concentration in container" unit="µmol/l" persistable="0" formulaId="12220" />
    <Observer id="12237" entityId="QUmJqsiGYUGvWf6NvLfksQ" name="Concentration in container" path="inh_ref_po_300mg_slow|Organism|SmallIntestine|Mucosa|LowerJejunum|Intracellular|SLC22A6|Concentration in container" unit="µmol/l" persistable="0" formulaId="12238" />
    <Observer id="12255" entityId="EfV05eWYYEKvPgfaRK4KxQ" name="Concentration in container" path="inh_ref_po_300mg_slow|Organism|SmallIntestine|Mucosa|LowerJejunum|Intracellular|SLC16A10.apical.efflux|Concentration in container" unit="µmol/l" persistable="0" formulaId="12256" />
    <Observer id="12273" entityId="MO9ruuMta0eDEcYGJcT9lw" name="Concentration in container" path="inh_ref_po_300mg_slow|Organism|SmallIntestine|Mucosa|LowerJejunum|Intracellular|SLC16A10.influx|Concentration in container" unit="µmol/l" persistable="0" formulaId="12274" />
    <Observer id="12281" entityId="51YY6I5E20O6Hq9EqbgrWg" name="Concentration in container" path="inh_ref_po_300mg_slow|Organism|SmallIntestine|Mucosa|LowerJejunum|Intracellular|Acetylisoniazid|Concentration in container" unit="µmol/l" persistable="0" formulaId="12282" />
    <Observer id="12289" entityId="D0zEQOcgAk2zFyj5qBFnYw" name="Concentration in container" path="inh_ref_po_300mg_slow|Organism|SmallIntestine|Mucosa|LowerJejunum|Intracellular|isoniazid|Concentration in container" unit="µmol/l" persistable="0" formulaId="12290" />
    <Observer id="12297" entityId="3TLF81kM302of-Bo2e9E4Q" name="Fraction of dose-isoniazid" path="inh_ref_po_300mg_slow|Organism|SmallIntestine|Mucosa|LowerJejunum|Intracellular|isoniazid-NAAA Metabolite|Fraction of dose-isoniazid" persistable="0" formulaId="12298" />
    <Observer id="12385" entityId="kq3BYmos3kyu5eCkkuYvsQ" name="Concentration in container" path="inh_ref_po_300mg_slow|Organism|SmallIntestine|Mucosa|UpperIleum|Plasma|NAT2|Concentration in container" unit="µmol/l" persistable="0" formulaId="12386" />
    <Observer id="12405" entityId="PFbqYcCEDUenzBvPwbTAxA" name="Concentration in container" path="inh_ref_po_300mg_slow|Organism|SmallIntestine|Mucosa|UpperIleum|Plasma|Amidase_liver|Concentration in container" unit="µmol/l" persistable="0" formulaId="12406" />
    <Observer id="12425" entityId="g_ed_zHcVEuxNliBTglWNQ" name="Concentration in container" path="inh_ref_po_300mg_slow|Organism|SmallIntestine|Mucosa|UpperIleum|Plasma|Conjugase_liver|Concentration in container" unit="µmol/l" persistable="0" formulaId="12426" />
    <Observer id="12445" entityId="j4oOkIaL_0yVV9AMXNyxtQ" name="Concentration in container" path="inh_ref_po_300mg_slow|Organism|SmallIntestine|Mucosa|UpperIleum|Plasma|CYP2E1|Concentration in container" unit="µmol/l" persistable="0" formulaId="12446" />
    <Observer id="12465" entityId="UEVRl7Jfi0ygbl3EWAYCbg" name="Concentration in container" path="inh_ref_po_300mg_slow|Organism|SmallIntestine|Mucosa|UpperIleum|Plasma|NAAA|Concentration in container" unit="µmol/l" persistable="0" formulaId="12466" />
    <Observer id="12485" entityId="Sb-NPRQkS0GLC90xhNBa-A" name="Concentration in container" path="inh_ref_po_300mg_slow|Organism|SmallIntestine|Mucosa|UpperIleum|Plasma|BAAT|Concentration in container" unit="µmol/l" persistable="0" formulaId="12486" />
    <Observer id="12505" entityId="Z6V5hXNWY0uQEMjpoi2b6w" name="Concentration in container" path="inh_ref_po_300mg_slow|Organism|SmallIntestine|Mucosa|UpperIleum|Plasma|GLYAT|Concentration in container" unit="µmol/l" persistable="0" formulaId="12506" />
    <Observer id="12512" entityId="ilwdbJMdQk6V_YIMOVigIQ" name="Concentration in container" path="inh_ref_po_300mg_slow|Organism|SmallIntestine|Mucosa|UpperIleum|Plasma|Acetylisoniazid|Concentration in container" unit="µmol/l" persistable="0" formulaId="12513" />
    <Observer id="12519" entityId="a26tePBOGUyErGndqQmxqw" name="Concentration in container" path="inh_ref_po_300mg_slow|Organism|SmallIntestine|Mucosa|UpperIleum|Plasma|isoniazid|Concentration in container" unit="µmol/l" persistable="0" formulaId="12520" />
    <Observer id="12527" entityId="3BR0YY0-8k6JEjTKbXJDiw" name="Fraction of dose-isoniazid" path="inh_ref_po_300mg_slow|Organism|SmallIntestine|Mucosa|UpperIleum|Plasma|isoniazid-NAAA Metabolite|Fraction of dose-isoniazid" persistable="0" formulaId="12528" />
    <Observer id="12575" entityId="nrXKfM9si0-ZPoSfVBRBPQ" name="Concentration in container" path="inh_ref_po_300mg_slow|Organism|SmallIntestine|Mucosa|UpperIleum|BloodCells|NAT2|Concentration in container" unit="µmol/l" persistable="0" formulaId="12576" />
    <Observer id="12595" entityId="iBrksdKwLES0aFGz3PUgvg" name="Concentration in container" path="inh_ref_po_300mg_slow|Organism|SmallIntestine|Mucosa|UpperIleum|BloodCells|Amidase_liver|Concentration in container" unit="µmol/l" persistable="0" formulaId="12596" />
    <Observer id="12615" entityId="iPeovbAZnUWeqfMbra2hYQ" name="Concentration in container" path="inh_ref_po_300mg_slow|Organism|SmallIntestine|Mucosa|UpperIleum|BloodCells|Conjugase_liver|Concentration in container" unit="µmol/l" persistable="0" formulaId="12616" />
    <Observer id="12635" entityId="tGT_4YaQAkGeyKa91XGjOA" name="Concentration in container" path="inh_ref_po_300mg_slow|Organism|SmallIntestine|Mucosa|UpperIleum|BloodCells|CYP2E1|Concentration in container" unit="µmol/l" persistable="0" formulaId="12636" />
    <Observer id="12655" entityId="n3fwUOQ3nk--bK5P5b13zQ" name="Concentration in container" path="inh_ref_po_300mg_slow|Organism|SmallIntestine|Mucosa|UpperIleum|BloodCells|NAAA|Concentration in container" unit="µmol/l" persistable="0" formulaId="12656" />
    <Observer id="12675" entityId="eMrpIW1TTUqDREVLl_Rh_g" name="Concentration in container" path="inh_ref_po_300mg_slow|Organism|SmallIntestine|Mucosa|UpperIleum|BloodCells|BAAT|Concentration in container" unit="µmol/l" persistable="0" formulaId="12676" />
    <Observer id="12695" entityId="6FOzzSlIWEe8RWkA6Z_13w" name="Concentration in container" path="inh_ref_po_300mg_slow|Organism|SmallIntestine|Mucosa|UpperIleum|BloodCells|GLYAT|Concentration in container" unit="µmol/l" persistable="0" formulaId="12696" />
    <Observer id="12702" entityId="Tw9vQgSzEUaknAuFUUZtWg" name="Concentration in container" path="inh_ref_po_300mg_slow|Organism|SmallIntestine|Mucosa|UpperIleum|BloodCells|Acetylisoniazid|Concentration in container" unit="µmol/l" persistable="0" formulaId="12703" />
    <Observer id="12709" entityId="0BJct5xVVU6ieRYUy1XypA" name="Concentration in container" path="inh_ref_po_300mg_slow|Organism|SmallIntestine|Mucosa|UpperIleum|BloodCells|isoniazid|Concentration in container" unit="µmol/l" persistable="0" formulaId="12710" />
    <Observer id="12717" entityId="xNugP1CrgE-M6rxYmAv2aw" name="Fraction of dose-isoniazid" path="inh_ref_po_300mg_slow|Organism|SmallIntestine|Mucosa|UpperIleum|BloodCells|isoniazid-NAAA Metabolite|Fraction of dose-isoniazid" persistable="0" formulaId="12718" />
    <Observer id="12755" entityId="mo2SRVSQIUqGe_J8Cxailg" name="Concentration in container" path="inh_ref_po_300mg_slow|Organism|SmallIntestine|Mucosa|UpperIleum|Interstitial|Acetylisoniazid|Concentration in container" unit="µmol/l" persistable="0" formulaId="12756" />
    <Observer id="12763" entityId="MdDoW2O0rUGhqQkxyc789Q" name="Concentration in container" path="inh_ref_po_300mg_slow|Organism|SmallIntestine|Mucosa|UpperIleum|Interstitial|isoniazid|Concentration in container" unit="µmol/l" persistable="0" formulaId="12764" />
    <Observer id="12786" entityId="d6Y86O24bkCYNvGD2RHTlA" name="Concentration in container" path="inh_ref_po_300mg_slow|Organism|SmallIntestine|Mucosa|UpperIleum|Intracellular|NAT2|Concentration in container" unit="µmol/l" persistable="0" formulaId="12787" />
    <Observer id="12804" entityId="C08PSEV0nk2qrZMv-VnxXg" name="Concentration in container" path="inh_ref_po_300mg_slow|Organism|SmallIntestine|Mucosa|UpperIleum|Intracellular|Amidase_liver|Concentration in container" unit="µmol/l" persistable="0" formulaId="12805" />
    <Observer id="12822" entityId="NZuE91I4qkaIdM6moHsVbg" name="Concentration in container" path="inh_ref_po_300mg_slow|Organism|SmallIntestine|Mucosa|UpperIleum|Intracellular|Conjugase_liver|Concentration in container" unit="µmol/l" persistable="0" formulaId="12823" />
    <Observer id="12840" entityId="mSVVcpU7cUGU3LBWW7P_FA" name="Concentration in container" path="inh_ref_po_300mg_slow|Organism|SmallIntestine|Mucosa|UpperIleum|Intracellular|CYP2E1|Concentration in container" unit="µmol/l" persistable="0" formulaId="12841" />
    <Observer id="12858" entityId="265ut4ELn0KBzD4iGr8xzQ" name="Concentration in container" path="inh_ref_po_300mg_slow|Organism|SmallIntestine|Mucosa|UpperIleum|Intracellular|INHA_liver_transporter|Concentration in container" unit="µmol/l" persistable="0" formulaId="12859" />
    <Observer id="12876" entityId="h6EaqSjRjUaZ7LP3tHvkKw" name="Concentration in container" path="inh_ref_po_300mg_slow|Organism|SmallIntestine|Mucosa|UpperIleum|Intracellular|NAAA|Concentration in container" unit="µmol/l" persistable="0" formulaId="12877" />
    <Observer id="12894" entityId="N5MZePyT4EC3TijqlS30oQ" name="Concentration in container" path="inh_ref_po_300mg_slow|Organism|SmallIntestine|Mucosa|UpperIleum|Intracellular|BAAT|Concentration in container" unit="µmol/l" persistable="0" formulaId="12895" />
    <Observer id="12912" entityId="LUay9PMeaEqt3slJJLrpdQ" name="Concentration in container" path="inh_ref_po_300mg_slow|Organism|SmallIntestine|Mucosa|UpperIleum|Intracellular|SLC16A10|Concentration in container" unit="µmol/l" persistable="0" formulaId="12913" />
    <Observer id="12930" entityId="RWQ5I8EGKUSQDU4xBJAQow" name="Concentration in container" path="inh_ref_po_300mg_slow|Organism|SmallIntestine|Mucosa|UpperIleum|Intracellular|GLYAT|Concentration in container" unit="µmol/l" persistable="0" formulaId="12931" />
    <Observer id="12948" entityId="7djftNBE0kWOqfBOMk1Z7Q" name="Concentration in container" path="inh_ref_po_300mg_slow|Organism|SmallIntestine|Mucosa|UpperIleum|Intracellular|SLC22A6|Concentration in container" unit="µmol/l" persistable="0" formulaId="12949" />
    <Observer id="12966" entityId="c_1Lyk_3sk-YVKCdumNzjA" name="Concentration in container" path="inh_ref_po_300mg_slow|Organism|SmallIntestine|Mucosa|UpperIleum|Intracellular|SLC16A10.apical.efflux|Concentration in container" unit="µmol/l" persistable="0" formulaId="12967" />
    <Observer id="12984" entityId="XCOjOGAkfEadSpevf_LAhg" name="Concentration in container" path="inh_ref_po_300mg_slow|Organism|SmallIntestine|Mucosa|UpperIleum|Intracellular|SLC16A10.influx|Concentration in container" unit="µmol/l" persistable="0" formulaId="12985" />
    <Observer id="12992" entityId="f8yANi-G5Uq64Yo7EiA2Xw" name="Concentration in container" path="inh_ref_po_300mg_slow|Organism|SmallIntestine|Mucosa|UpperIleum|Intracellular|Acetylisoniazid|Concentration in container" unit="µmol/l" persistable="0" formulaId="12993" />
    <Observer id="13000" entityId="V1n8bnJb60SA_quwe1BzSg" name="Concentration in container" path="inh_ref_po_300mg_slow|Organism|SmallIntestine|Mucosa|UpperIleum|Intracellular|isoniazid|Concentration in container" unit="µmol/l" persistable="0" formulaId="13001" />
    <Observer id="13008" entityId="5ymzT2cPRk6XHcGdm618cw" name="Fraction of dose-isoniazid" path="inh_ref_po_300mg_slow|Organism|SmallIntestine|Mucosa|UpperIleum|Intracellular|isoniazid-NAAA Metabolite|Fraction of dose-isoniazid" persistable="0" formulaId="13009" />
    <Observer id="13096" entityId="R_S5baQVsEyyMMGc8Bnuzg" name="Concentration in container" path="inh_ref_po_300mg_slow|Organism|SmallIntestine|Mucosa|LowerIleum|Plasma|NAT2|Concentration in container" unit="µmol/l" persistable="0" formulaId="13097" />
    <Observer id="13116" entityId="gxbRAynwfEaRkhr5JZZd3w" name="Concentration in container" path="inh_ref_po_300mg_slow|Organism|SmallIntestine|Mucosa|LowerIleum|Plasma|Amidase_liver|Concentration in container" unit="µmol/l" persistable="0" formulaId="13117" />
    <Observer id="13136" entityId="-3SOonhEX0msvJ0H07rQrw" name="Concentration in container" path="inh_ref_po_300mg_slow|Organism|SmallIntestine|Mucosa|LowerIleum|Plasma|Conjugase_liver|Concentration in container" unit="µmol/l" persistable="0" formulaId="13137" />
    <Observer id="13156" entityId="ErOMOqlSlkKGMLy-jfV4AA" name="Concentration in container" path="inh_ref_po_300mg_slow|Organism|SmallIntestine|Mucosa|LowerIleum|Plasma|CYP2E1|Concentration in container" unit="µmol/l" persistable="0" formulaId="13157" />
    <Observer id="13176" entityId="QucD9GLW10WJmMZOHHnp4A" name="Concentration in container" path="inh_ref_po_300mg_slow|Organism|SmallIntestine|Mucosa|LowerIleum|Plasma|NAAA|Concentration in container" unit="µmol/l" persistable="0" formulaId="13177" />
    <Observer id="13196" entityId="gZtW5DEb-E2AAyjt08PkeQ" name="Concentration in container" path="inh_ref_po_300mg_slow|Organism|SmallIntestine|Mucosa|LowerIleum|Plasma|BAAT|Concentration in container" unit="µmol/l" persistable="0" formulaId="13197" />
    <Observer id="13216" entityId="Btw5q5iEH0G0MuknhcTazg" name="Concentration in container" path="inh_ref_po_300mg_slow|Organism|SmallIntestine|Mucosa|LowerIleum|Plasma|GLYAT|Concentration in container" unit="µmol/l" persistable="0" formulaId="13217" />
    <Observer id="13223" entityId="0sduSVQx8EqfdfoSc8ZO6Q" name="Concentration in container" path="inh_ref_po_300mg_slow|Organism|SmallIntestine|Mucosa|LowerIleum|Plasma|Acetylisoniazid|Concentration in container" unit="µmol/l" persistable="0" formulaId="13224" />
    <Observer id="13230" entityId="5JNqw27egUq-s177VIXkOg" name="Concentration in container" path="inh_ref_po_300mg_slow|Organism|SmallIntestine|Mucosa|LowerIleum|Plasma|isoniazid|Concentration in container" unit="µmol/l" persistable="0" formulaId="13231" />
    <Observer id="13238" entityId="fgBQ2NudbkCsNLKkvyNWhg" name="Fraction of dose-isoniazid" path="inh_ref_po_300mg_slow|Organism|SmallIntestine|Mucosa|LowerIleum|Plasma|isoniazid-NAAA Metabolite|Fraction of dose-isoniazid" persistable="0" formulaId="13239" />
    <Observer id="13286" entityId="M48sMtHKKU6wO41D-ouRHw" name="Concentration in container" path="inh_ref_po_300mg_slow|Organism|SmallIntestine|Mucosa|LowerIleum|BloodCells|NAT2|Concentration in container" unit="µmol/l" persistable="0" formulaId="13287" />
    <Observer id="13306" entityId="TF9_uZ9va0ay315w8NdUXw" name="Concentration in container" path="inh_ref_po_300mg_slow|Organism|SmallIntestine|Mucosa|LowerIleum|BloodCells|Amidase_liver|Concentration in container" unit="µmol/l" persistable="0" formulaId="13307" />
    <Observer id="13326" entityId="X4BZvhTQ00yJVwopcYLHIA" name="Concentration in container" path="inh_ref_po_300mg_slow|Organism|SmallIntestine|Mucosa|LowerIleum|BloodCells|Conjugase_liver|Concentration in container" unit="µmol/l" persistable="0" formulaId="13327" />
    <Observer id="13346" entityId="0QyfsWhO-ECSwYQoMi6rEA" name="Concentration in container" path="inh_ref_po_300mg_slow|Organism|SmallIntestine|Mucosa|LowerIleum|BloodCells|CYP2E1|Concentration in container" unit="µmol/l" persistable="0" formulaId="13347" />
    <Observer id="13366" entityId="4T8l3QiPyUu9ENcdgOnaIQ" name="Concentration in container" path="inh_ref_po_300mg_slow|Organism|SmallIntestine|Mucosa|LowerIleum|BloodCells|NAAA|Concentration in container" unit="µmol/l" persistable="0" formulaId="13367" />
    <Observer id="13386" entityId="wr62cK8OOE2amw3Jfg876A" name="Concentration in container" path="inh_ref_po_300mg_slow|Organism|SmallIntestine|Mucosa|LowerIleum|BloodCells|BAAT|Concentration in container" unit="µmol/l" persistable="0" formulaId="13387" />
    <Observer id="13406" entityId="wvvGOG__ik-IJ51m3Twv3Q" name="Concentration in container" path="inh_ref_po_300mg_slow|Organism|SmallIntestine|Mucosa|LowerIleum|BloodCells|GLYAT|Concentration in container" unit="µmol/l" persistable="0" formulaId="13407" />
    <Observer id="13413" entityId="cfbBGQGSREuK9okPAvHleA" name="Concentration in container" path="inh_ref_po_300mg_slow|Organism|SmallIntestine|Mucosa|LowerIleum|BloodCells|Acetylisoniazid|Concentration in container" unit="µmol/l" persistable="0" formulaId="13414" />
    <Observer id="13420" entityId="spKwZ7Jf0Uiqx1Xn8oiv7Q" name="Concentration in container" path="inh_ref_po_300mg_slow|Organism|SmallIntestine|Mucosa|LowerIleum|BloodCells|isoniazid|Concentration in container" unit="µmol/l" persistable="0" formulaId="13421" />
    <Observer id="13428" entityId="zo2uu4BScEmjTruzNGI2uw" name="Fraction of dose-isoniazid" path="inh_ref_po_300mg_slow|Organism|SmallIntestine|Mucosa|LowerIleum|BloodCells|isoniazid-NAAA Metabolite|Fraction of dose-isoniazid" persistable="0" formulaId="13429" />
    <Observer id="13466" entityId="DGEUKHzWjUmrDc2OSxYDyQ" name="Concentration in container" path="inh_ref_po_300mg_slow|Organism|SmallIntestine|Mucosa|LowerIleum|Interstitial|Acetylisoniazid|Concentration in container" unit="µmol/l" persistable="0" formulaId="13467" />
    <Observer id="13474" entityId="neaeoYckFEq5-GLF_-8hTA" name="Concentration in container" path="inh_ref_po_300mg_slow|Organism|SmallIntestine|Mucosa|LowerIleum|Interstitial|isoniazid|Concentration in container" unit="µmol/l" persistable="0" formulaId="13475" />
    <Observer id="13497" entityId="FtLUJBfngkeeoSpRN96KdQ" name="Concentration in container" path="inh_ref_po_300mg_slow|Organism|SmallIntestine|Mucosa|LowerIleum|Intracellular|NAT2|Concentration in container" unit="µmol/l" persistable="0" formulaId="13498" />
    <Observer id="13515" entityId="ZN5bIlsgFUydwgkU7Z5Aug" name="Concentration in container" path="inh_ref_po_300mg_slow|Organism|SmallIntestine|Mucosa|LowerIleum|Intracellular|Amidase_liver|Concentration in container" unit="µmol/l" persistable="0" formulaId="13516" />
    <Observer id="13533" entityId="L1eCk4zgnk6zfKVnTfMG6g" name="Concentration in container" path="inh_ref_po_300mg_slow|Organism|SmallIntestine|Mucosa|LowerIleum|Intracellular|Conjugase_liver|Concentration in container" unit="µmol/l" persistable="0" formulaId="13534" />
    <Observer id="13551" entityId="RPReNPrtuE6-qrkUhHUyug" name="Concentration in container" path="inh_ref_po_300mg_slow|Organism|SmallIntestine|Mucosa|LowerIleum|Intracellular|CYP2E1|Concentration in container" unit="µmol/l" persistable="0" formulaId="13552" />
    <Observer id="13569" entityId="pv8XUKvaWEqSZe9yIBvesQ" name="Concentration in container" path="inh_ref_po_300mg_slow|Organism|SmallIntestine|Mucosa|LowerIleum|Intracellular|INHA_liver_transporter|Concentration in container" unit="µmol/l" persistable="0" formulaId="13570" />
    <Observer id="13587" entityId="PIfHWCNbYEmkx6cx0zU4GA" name="Concentration in container" path="inh_ref_po_300mg_slow|Organism|SmallIntestine|Mucosa|LowerIleum|Intracellular|NAAA|Concentration in container" unit="µmol/l" persistable="0" formulaId="13588" />
    <Observer id="13605" entityId="awkw9ByMI0Sb3BkGuBSuHg" name="Concentration in container" path="inh_ref_po_300mg_slow|Organism|SmallIntestine|Mucosa|LowerIleum|Intracellular|BAAT|Concentration in container" unit="µmol/l" persistable="0" formulaId="13606" />
    <Observer id="13623" entityId="VGMB_RGxTkWXyp2wj2k-2A" name="Concentration in container" path="inh_ref_po_300mg_slow|Organism|SmallIntestine|Mucosa|LowerIleum|Intracellular|SLC16A10|Concentration in container" unit="µmol/l" persistable="0" formulaId="13624" />
    <Observer id="13641" entityId="Sb4VI7cJWECyt5hOjmZ3oA" name="Concentration in container" path="inh_ref_po_300mg_slow|Organism|SmallIntestine|Mucosa|LowerIleum|Intracellular|GLYAT|Concentration in container" unit="µmol/l" persistable="0" formulaId="13642" />
    <Observer id="13659" entityId="B2Bqqg-_1U2cZAD3enLiaA" name="Concentration in container" path="inh_ref_po_300mg_slow|Organism|SmallIntestine|Mucosa|LowerIleum|Intracellular|SLC22A6|Concentration in container" unit="µmol/l" persistable="0" formulaId="13660" />
    <Observer id="13677" entityId="R4D1Z5-yd0OXTUzrLjD39Q" name="Concentration in container" path="inh_ref_po_300mg_slow|Organism|SmallIntestine|Mucosa|LowerIleum|Intracellular|SLC16A10.apical.efflux|Concentration in container" unit="µmol/l" persistable="0" formulaId="13678" />
    <Observer id="13695" entityId="F9xOZi4FKUO8_RquMD31PA" name="Concentration in container" path="inh_ref_po_300mg_slow|Organism|SmallIntestine|Mucosa|LowerIleum|Intracellular|SLC16A10.influx|Concentration in container" unit="µmol/l" persistable="0" formulaId="13696" />
    <Observer id="13703" entityId="A9WC_vGdM0ao5rnGBwPTxQ" name="Concentration in container" path="inh_ref_po_300mg_slow|Organism|SmallIntestine|Mucosa|LowerIleum|Intracellular|Acetylisoniazid|Concentration in container" unit="µmol/l" persistable="0" formulaId="13704" />
    <Observer id="13711" entityId="S5OWPJ7710qSg342wl53Dg" name="Concentration in container" path="inh_ref_po_300mg_slow|Organism|SmallIntestine|Mucosa|LowerIleum|Intracellular|isoniazid|Concentration in container" unit="µmol/l" persistable="0" formulaId="13712" />
    <Observer id="13719" entityId="x5Vbwzg2EE6GwU-zfKp3pw" name="Fraction of dose-isoniazid" path="inh_ref_po_300mg_slow|Organism|SmallIntestine|Mucosa|LowerIleum|Intracellular|isoniazid-NAAA Metabolite|Fraction of dose-isoniazid" persistable="0" formulaId="13720" />
    <Observer id="13745" entityId="u-h1yFk8F0aQX6GpXeMCiQ" name="Interstitial Unbound" path="inh_ref_po_300mg_slow|Organism|SmallIntestine|Acetylisoniazid|Interstitial Unbound" unit="µmol/l" persistable="0" formulaId="13746" />
    <Observer id="13747" entityId="TtpgdWl0G0OynKSgQ2KrTw" name="Intracellular Unbound" path="inh_ref_po_300mg_slow|Organism|SmallIntestine|Acetylisoniazid|Intracellular Unbound" unit="µmol/l" persistable="0" formulaId="13748" />
    <Observer id="13749" entityId="kEYBEufKBEmcrfsrHyDtCQ" name="Total Tissue (Small Intestine)" path="inh_ref_po_300mg_slow|Organism|SmallIntestine|Acetylisoniazid|Total Tissue (Small Intestine)" unit="µmol/l" persistable="0" formulaId="13750" />
    <Observer id="13751" entityId="-zoLKsYl00qSsrWQ86QsfQ" name="Interstitial Unbound" path="inh_ref_po_300mg_slow|Organism|SmallIntestine|isoniazid|Interstitial Unbound" unit="µmol/l" persistable="0" formulaId="13752" />
    <Observer id="13753" entityId="GFL5Jv4EG0SPWdKPaCeVZQ" name="Intracellular Unbound" path="inh_ref_po_300mg_slow|Organism|SmallIntestine|isoniazid|Intracellular Unbound" unit="µmol/l" persistable="0" formulaId="13754" />
    <Observer id="13755" entityId="Q6xaPAjq8U6VXbErnpYDKg" name="Total Tissue (Small Intestine)" path="inh_ref_po_300mg_slow|Organism|SmallIntestine|isoniazid|Total Tissue (Small Intestine)" unit="µmol/l" persistable="0" formulaId="13756" />
    <Observer id="13851" entityId="jRUNgHxYtkaViM9X1-5NSQ" name="Concentration in container" path="inh_ref_po_300mg_slow|Organism|LargeIntestine|Plasma|NAT2|Concentration in container" unit="µmol/l" persistable="0" formulaId="13852" />
    <Observer id="13871" entityId="FGz__0keAkawnnkc85H_LA" name="Concentration in container" path="inh_ref_po_300mg_slow|Organism|LargeIntestine|Plasma|Amidase_liver|Concentration in container" unit="µmol/l" persistable="0" formulaId="13872" />
    <Observer id="13891" entityId="zGMhRjq1uEyA51rgeBgp2g" name="Concentration in container" path="inh_ref_po_300mg_slow|Organism|LargeIntestine|Plasma|Conjugase_liver|Concentration in container" unit="µmol/l" persistable="0" formulaId="13892" />
    <Observer id="13911" entityId="6OCXL0qFGkyRpbWfAoFaZQ" name="Concentration in container" path="inh_ref_po_300mg_slow|Organism|LargeIntestine|Plasma|CYP2E1|Concentration in container" unit="µmol/l" persistable="0" formulaId="13912" />
    <Observer id="13931" entityId="qLri_CI9v02Opp8xyjAbrw" name="Concentration in container" path="inh_ref_po_300mg_slow|Organism|LargeIntestine|Plasma|NAAA|Concentration in container" unit="µmol/l" persistable="0" formulaId="13932" />
    <Observer id="13951" entityId="JWtAAk1ApEGDz3Alu1wf0A" name="Concentration in container" path="inh_ref_po_300mg_slow|Organism|LargeIntestine|Plasma|BAAT|Concentration in container" unit="µmol/l" persistable="0" formulaId="13952" />
    <Observer id="13971" entityId="YkVzrRYaKEa2ZN6XjnKF2w" name="Concentration in container" path="inh_ref_po_300mg_slow|Organism|LargeIntestine|Plasma|GLYAT|Concentration in container" unit="µmol/l" persistable="0" formulaId="13972" />
    <Observer id="13978" entityId="Uq1h-HNe9kavVxo-PUwiRA" name="Concentration in container" path="inh_ref_po_300mg_slow|Organism|LargeIntestine|Plasma|Acetylisoniazid|Concentration in container" unit="µmol/l" persistable="0" formulaId="13979" />
    <Observer id="13985" entityId="GhhWx4w8I0-o8wU_rIWqSg" name="Concentration in container" path="inh_ref_po_300mg_slow|Organism|LargeIntestine|Plasma|isoniazid|Concentration in container" unit="µmol/l" persistable="0" formulaId="13986" />
    <Observer id="13993" entityId="iPH8MuBMVEyA-4NTSL6s_g" name="Fraction of dose-isoniazid" path="inh_ref_po_300mg_slow|Organism|LargeIntestine|Plasma|isoniazid-NAAA Metabolite|Fraction of dose-isoniazid" persistable="0" formulaId="13994" />
    <Observer id="14041" entityId="tK4SKPm4SEWIU4rPjBNsEA" name="Concentration in container" path="inh_ref_po_300mg_slow|Organism|LargeIntestine|BloodCells|NAT2|Concentration in container" unit="µmol/l" persistable="0" formulaId="14042" />
    <Observer id="14061" entityId="YPqpfg2cEEqUuG56cMSifA" name="Concentration in container" path="inh_ref_po_300mg_slow|Organism|LargeIntestine|BloodCells|Amidase_liver|Concentration in container" unit="µmol/l" persistable="0" formulaId="14062" />
    <Observer id="14081" entityId="BQI_zyZOaEq5tKvz8pULEw" name="Concentration in container" path="inh_ref_po_300mg_slow|Organism|LargeIntestine|BloodCells|Conjugase_liver|Concentration in container" unit="µmol/l" persistable="0" formulaId="14082" />
    <Observer id="14101" entityId="AzUduhzdlEu-UYQmawWI7g" name="Concentration in container" path="inh_ref_po_300mg_slow|Organism|LargeIntestine|BloodCells|CYP2E1|Concentration in container" unit="µmol/l" persistable="0" formulaId="14102" />
    <Observer id="14121" entityId="vlZrPy9GBkiuPGPem0eI4A" name="Concentration in container" path="inh_ref_po_300mg_slow|Organism|LargeIntestine|BloodCells|NAAA|Concentration in container" unit="µmol/l" persistable="0" formulaId="14122" />
    <Observer id="14141" entityId="V8FjaDJTH025PHGP5wapZw" name="Concentration in container" path="inh_ref_po_300mg_slow|Organism|LargeIntestine|BloodCells|BAAT|Concentration in container" unit="µmol/l" persistable="0" formulaId="14142" />
    <Observer id="14161" entityId="n8XBXQFakE6MNaq3WBxxHA" name="Concentration in container" path="inh_ref_po_300mg_slow|Organism|LargeIntestine|BloodCells|GLYAT|Concentration in container" unit="µmol/l" persistable="0" formulaId="14162" />
    <Observer id="14168" entityId="_9M60UNrN0aRm-17B9TyhQ" name="Concentration in container" path="inh_ref_po_300mg_slow|Organism|LargeIntestine|BloodCells|Acetylisoniazid|Concentration in container" unit="µmol/l" persistable="0" formulaId="14169" />
    <Observer id="14175" entityId="IXKhKAYfYkmrztRvKR_01w" name="Concentration in container" path="inh_ref_po_300mg_slow|Organism|LargeIntestine|BloodCells|isoniazid|Concentration in container" unit="µmol/l" persistable="0" formulaId="14176" />
    <Observer id="14183" entityId="gPhjhEmh7kmGq0g68JpRYg" name="Fraction of dose-isoniazid" path="inh_ref_po_300mg_slow|Organism|LargeIntestine|BloodCells|isoniazid-NAAA Metabolite|Fraction of dose-isoniazid" persistable="0" formulaId="14184" />
    <Observer id="14231" entityId="VCBbi2K8pEGJQIzUn6L9xQ" name="Concentration in container" path="inh_ref_po_300mg_slow|Organism|LargeIntestine|Interstitial|SLC22A6|Concentration in container" unit="µmol/l" persistable="0" formulaId="14232" />
    <Observer id="14249" entityId="7GIufw6gH0W6opNkDCKr9Q" name="Concentration in container" path="inh_ref_po_300mg_slow|Organism|LargeIntestine|Interstitial|SLC16A10.influx|Concentration in container" unit="µmol/l" persistable="0" formulaId="14250" />
    <Observer id="14257" entityId="IWKNSQKGjUmO_2sM4A57Ug" name="Concentration in container" path="inh_ref_po_300mg_slow|Organism|LargeIntestine|Interstitial|Acetylisoniazid|Concentration in container" unit="µmol/l" persistable="0" formulaId="14258" />
    <Observer id="14265" entityId="KDg8OuhNYUmqewBDGmjQKg" name="Concentration in container" path="inh_ref_po_300mg_slow|Organism|LargeIntestine|Interstitial|isoniazid|Concentration in container" unit="µmol/l" persistable="0" formulaId="14266" />
    <Observer id="14288" entityId="jCC2O96QJUatDC8mVABg9w" name="Concentration in container" path="inh_ref_po_300mg_slow|Organism|LargeIntestine|Intracellular|NAT2|Concentration in container" unit="µmol/l" persistable="0" formulaId="14289" />
    <Observer id="14306" entityId="5SS13LetT0OBC-YdJ0q1-Q" name="Concentration in container" path="inh_ref_po_300mg_slow|Organism|LargeIntestine|Intracellular|Amidase_liver|Concentration in container" unit="µmol/l" persistable="0" formulaId="14307" />
    <Observer id="14324" entityId="iJprDhXFhUil3N7ypj1CjA" name="Concentration in container" path="inh_ref_po_300mg_slow|Organism|LargeIntestine|Intracellular|Conjugase_liver|Concentration in container" unit="µmol/l" persistable="0" formulaId="14325" />
    <Observer id="14342" entityId="WwZZ9-UyvEeCIW8VHhSO2A" name="Concentration in container" path="inh_ref_po_300mg_slow|Organism|LargeIntestine|Intracellular|CYP2E1|Concentration in container" unit="µmol/l" persistable="0" formulaId="14343" />
    <Observer id="14360" entityId="5AaVadI_K0-fcLb2Z2xIjw" name="Concentration in container" path="inh_ref_po_300mg_slow|Organism|LargeIntestine|Intracellular|INHA_liver_transporter|Concentration in container" unit="µmol/l" persistable="0" formulaId="14361" />
    <Observer id="14378" entityId="Ddo0_hs5bU-XKXWjRuJzNA" name="Concentration in container" path="inh_ref_po_300mg_slow|Organism|LargeIntestine|Intracellular|NAAA|Concentration in container" unit="µmol/l" persistable="0" formulaId="14379" />
    <Observer id="14396" entityId="HuUq58YjS0yy99NXju_kvw" name="Concentration in container" path="inh_ref_po_300mg_slow|Organism|LargeIntestine|Intracellular|BAAT|Concentration in container" unit="µmol/l" persistable="0" formulaId="14397" />
    <Observer id="14414" entityId="CMeMlgMDWkSW9j-lqBkmOg" name="Concentration in container" path="inh_ref_po_300mg_slow|Organism|LargeIntestine|Intracellular|SLC16A10|Concentration in container" unit="µmol/l" persistable="0" formulaId="14415" />
    <Observer id="14432" entityId="ELVZPTN3xEipTNl1cXio2w" name="Concentration in container" path="inh_ref_po_300mg_slow|Organism|LargeIntestine|Intracellular|GLYAT|Concentration in container" unit="µmol/l" persistable="0" formulaId="14433" />
    <Observer id="14450" entityId="jVXiQZ6kFUG2_nbJmPIAiw" name="Concentration in container" path="inh_ref_po_300mg_slow|Organism|LargeIntestine|Intracellular|SLC16A10.apical.efflux|Concentration in container" unit="µmol/l" persistable="0" formulaId="14451" />
    <Observer id="14458" entityId="Wd3FOI_g5EKssXlHVwGBKg" name="Concentration in container" path="inh_ref_po_300mg_slow|Organism|LargeIntestine|Intracellular|Acetylisoniazid|Concentration in container" unit="µmol/l" persistable="0" formulaId="14459" />
    <Observer id="14466" entityId="UQNLxNoYYkuEg2w6ZwakLA" name="Concentration in container" path="inh_ref_po_300mg_slow|Organism|LargeIntestine|Intracellular|isoniazid|Concentration in container" unit="µmol/l" persistable="0" formulaId="14467" />
    <Observer id="14474" entityId="AZwBPRd4qkm6NVn1GhSydQ" name="Fraction of dose-isoniazid" path="inh_ref_po_300mg_slow|Organism|LargeIntestine|Intracellular|isoniazid-NAAA Metabolite|Fraction of dose-isoniazid" persistable="0" formulaId="14475" />
    <Observer id="14562" entityId="F7jsVlxQV0ifKiUcSDYOYg" name="Concentration in container" path="inh_ref_po_300mg_slow|Organism|LargeIntestine|Mucosa|Caecum|Plasma|NAT2|Concentration in container" unit="µmol/l" persistable="0" formulaId="14563" />
    <Observer id="14582" entityId="6wPR4KEldUSPay7MrBqeIw" name="Concentration in container" path="inh_ref_po_300mg_slow|Organism|LargeIntestine|Mucosa|Caecum|Plasma|Amidase_liver|Concentration in container" unit="µmol/l" persistable="0" formulaId="14583" />
    <Observer id="14602" entityId="lvWj3NH-GUKR8F0I2B7Rug" name="Concentration in container" path="inh_ref_po_300mg_slow|Organism|LargeIntestine|Mucosa|Caecum|Plasma|Conjugase_liver|Concentration in container" unit="µmol/l" persistable="0" formulaId="14603" />
    <Observer id="14622" entityId="ncsv9jXi70K_I5FuVNkvZA" name="Concentration in container" path="inh_ref_po_300mg_slow|Organism|LargeIntestine|Mucosa|Caecum|Plasma|CYP2E1|Concentration in container" unit="µmol/l" persistable="0" formulaId="14623" />
    <Observer id="14642" entityId="EmALmW9hVkmHD6zhgDNRbw" name="Concentration in container" path="inh_ref_po_300mg_slow|Organism|LargeIntestine|Mucosa|Caecum|Plasma|NAAA|Concentration in container" unit="µmol/l" persistable="0" formulaId="14643" />
    <Observer id="14662" entityId="rqohQj7HsESVkF5jGewk8Q" name="Concentration in container" path="inh_ref_po_300mg_slow|Organism|LargeIntestine|Mucosa|Caecum|Plasma|BAAT|Concentration in container" unit="µmol/l" persistable="0" formulaId="14663" />
    <Observer id="14682" entityId="Ym5e5nXY10Kdsk_vz-m5BQ" name="Concentration in container" path="inh_ref_po_300mg_slow|Organism|LargeIntestine|Mucosa|Caecum|Plasma|GLYAT|Concentration in container" unit="µmol/l" persistable="0" formulaId="14683" />
    <Observer id="14689" entityId="nsHeNtjB2kW2Ln2GQQfPMg" name="Concentration in container" path="inh_ref_po_300mg_slow|Organism|LargeIntestine|Mucosa|Caecum|Plasma|Acetylisoniazid|Concentration in container" unit="µmol/l" persistable="0" formulaId="14690" />
    <Observer id="14696" entityId="PjV5H1Ul3Euhlyqk-sh9GQ" name="Concentration in container" path="inh_ref_po_300mg_slow|Organism|LargeIntestine|Mucosa|Caecum|Plasma|isoniazid|Concentration in container" unit="µmol/l" persistable="0" formulaId="14697" />
    <Observer id="14704" entityId="t2ZsU3DA60ifM0sIJnjmbg" name="Fraction of dose-isoniazid" path="inh_ref_po_300mg_slow|Organism|LargeIntestine|Mucosa|Caecum|Plasma|isoniazid-NAAA Metabolite|Fraction of dose-isoniazid" persistable="0" formulaId="14705" />
    <Observer id="14752" entityId="XGQOF8yut0a2FTJpBd7fEQ" name="Concentration in container" path="inh_ref_po_300mg_slow|Organism|LargeIntestine|Mucosa|Caecum|BloodCells|NAT2|Concentration in container" unit="µmol/l" persistable="0" formulaId="14753" />
    <Observer id="14772" entityId="Mf00XGRgyEycyz7gTm1A8A" name="Concentration in container" path="inh_ref_po_300mg_slow|Organism|LargeIntestine|Mucosa|Caecum|BloodCells|Amidase_liver|Concentration in container" unit="µmol/l" persistable="0" formulaId="14773" />
    <Observer id="14792" entityId="ZuVY08H1cUu--M_OSR-ZsA" name="Concentration in container" path="inh_ref_po_300mg_slow|Organism|LargeIntestine|Mucosa|Caecum|BloodCells|Conjugase_liver|Concentration in container" unit="µmol/l" persistable="0" formulaId="14793" />
    <Observer id="14812" entityId="l3QMXgTxJEGpt9uW6QDZnQ" name="Concentration in container" path="inh_ref_po_300mg_slow|Organism|LargeIntestine|Mucosa|Caecum|BloodCells|CYP2E1|Concentration in container" unit="µmol/l" persistable="0" formulaId="14813" />
    <Observer id="14832" entityId="wIUXZ0_MiEqRaCoZ1wMdGg" name="Concentration in container" path="inh_ref_po_300mg_slow|Organism|LargeIntestine|Mucosa|Caecum|BloodCells|NAAA|Concentration in container" unit="µmol/l" persistable="0" formulaId="14833" />
    <Observer id="14852" entityId="n8pUWQ6_h0GOqn2ZA__hBg" name="Concentration in container" path="inh_ref_po_300mg_slow|Organism|LargeIntestine|Mucosa|Caecum|BloodCells|BAAT|Concentration in container" unit="µmol/l" persistable="0" formulaId="14853" />
    <Observer id="14872" entityId="chdeVrrqxkK-Bzqd3CaUyw" name="Concentration in container" path="inh_ref_po_300mg_slow|Organism|LargeIntestine|Mucosa|Caecum|BloodCells|GLYAT|Concentration in container" unit="µmol/l" persistable="0" formulaId="14873" />
    <Observer id="14879" entityId="Mu5GHA1KIU6z4O6Si0ZMYQ" name="Concentration in container" path="inh_ref_po_300mg_slow|Organism|LargeIntestine|Mucosa|Caecum|BloodCells|Acetylisoniazid|Concentration in container" unit="µmol/l" persistable="0" formulaId="14880" />
    <Observer id="14886" entityId="dfLX-AXZkkO61lnSqxlzsQ" name="Concentration in container" path="inh_ref_po_300mg_slow|Organism|LargeIntestine|Mucosa|Caecum|BloodCells|isoniazid|Concentration in container" unit="µmol/l" persistable="0" formulaId="14887" />
    <Observer id="14894" entityId="Bm2bSRmvYUqJNy1fTSXF9Q" name="Fraction of dose-isoniazid" path="inh_ref_po_300mg_slow|Organism|LargeIntestine|Mucosa|Caecum|BloodCells|isoniazid-NAAA Metabolite|Fraction of dose-isoniazid" persistable="0" formulaId="14895" />
    <Observer id="14932" entityId="wGjde6uiC0OPL2PBcEvHXA" name="Concentration in container" path="inh_ref_po_300mg_slow|Organism|LargeIntestine|Mucosa|Caecum|Interstitial|Acetylisoniazid|Concentration in container" unit="µmol/l" persistable="0" formulaId="14933" />
    <Observer id="14940" entityId="Z7cpMxxau0mL7sYgAcoIRw" name="Concentration in container" path="inh_ref_po_300mg_slow|Organism|LargeIntestine|Mucosa|Caecum|Interstitial|isoniazid|Concentration in container" unit="µmol/l" persistable="0" formulaId="14941" />
    <Observer id="14963" entityId="gjSHDI-NPkO_J5_w2N0ocA" name="Concentration in container" path="inh_ref_po_300mg_slow|Organism|LargeIntestine|Mucosa|Caecum|Intracellular|NAT2|Concentration in container" unit="µmol/l" persistable="0" formulaId="14964" />
    <Observer id="14981" entityId="hx7jgx_5k0a1UBXEfrexng" name="Concentration in container" path="inh_ref_po_300mg_slow|Organism|LargeIntestine|Mucosa|Caecum|Intracellular|Amidase_liver|Concentration in container" unit="µmol/l" persistable="0" formulaId="14982" />
    <Observer id="14999" entityId="j1rbsh7Ic0ereyw_I3YvWQ" name="Concentration in container" path="inh_ref_po_300mg_slow|Organism|LargeIntestine|Mucosa|Caecum|Intracellular|Conjugase_liver|Concentration in container" unit="µmol/l" persistable="0" formulaId="15000" />
    <Observer id="15017" entityId="NdG7u-j9dEy9SzyNHpwRaA" name="Concentration in container" path="inh_ref_po_300mg_slow|Organism|LargeIntestine|Mucosa|Caecum|Intracellular|CYP2E1|Concentration in container" unit="µmol/l" persistable="0" formulaId="15018" />
    <Observer id="15035" entityId="hpyvFu_xiEmqtIlr6xgeZw" name="Concentration in container" path="inh_ref_po_300mg_slow|Organism|LargeIntestine|Mucosa|Caecum|Intracellular|INHA_liver_transporter|Concentration in container" unit="µmol/l" persistable="0" formulaId="15036" />
    <Observer id="15053" entityId="Am_7x5XTXE-tyFYM-hql6g" name="Concentration in container" path="inh_ref_po_300mg_slow|Organism|LargeIntestine|Mucosa|Caecum|Intracellular|NAAA|Concentration in container" unit="µmol/l" persistable="0" formulaId="15054" />
    <Observer id="15071" entityId="2d290DQfhUS3-ZzhcNXXRg" name="Concentration in container" path="inh_ref_po_300mg_slow|Organism|LargeIntestine|Mucosa|Caecum|Intracellular|BAAT|Concentration in container" unit="µmol/l" persistable="0" formulaId="15072" />
    <Observer id="15089" entityId="RrjoBS8ogU6lPdgXbwzRow" name="Concentration in container" path="inh_ref_po_300mg_slow|Organism|LargeIntestine|Mucosa|Caecum|Intracellular|SLC16A10|Concentration in container" unit="µmol/l" persistable="0" formulaId="15090" />
    <Observer id="15107" entityId="P65T_Svf70Sr3onu2goT8w" name="Concentration in container" path="inh_ref_po_300mg_slow|Organism|LargeIntestine|Mucosa|Caecum|Intracellular|GLYAT|Concentration in container" unit="µmol/l" persistable="0" formulaId="15108" />
    <Observer id="15125" entityId="6dlOtFsPI06c3Ej0dM8zkA" name="Concentration in container" path="inh_ref_po_300mg_slow|Organism|LargeIntestine|Mucosa|Caecum|Intracellular|SLC22A6|Concentration in container" unit="µmol/l" persistable="0" formulaId="15126" />
    <Observer id="15143" entityId="citFnMSimEGnIEtTax1yOQ" name="Concentration in container" path="inh_ref_po_300mg_slow|Organism|LargeIntestine|Mucosa|Caecum|Intracellular|SLC16A10.apical.efflux|Concentration in container" unit="µmol/l" persistable="0" formulaId="15144" />
    <Observer id="15161" entityId="Qaph_mde40GfAtDolJ9NOA" name="Concentration in container" path="inh_ref_po_300mg_slow|Organism|LargeIntestine|Mucosa|Caecum|Intracellular|SLC16A10.influx|Concentration in container" unit="µmol/l" persistable="0" formulaId="15162" />
    <Observer id="15169" entityId="FEPRudcehkuhtu4vZMPvFQ" name="Concentration in container" path="inh_ref_po_300mg_slow|Organism|LargeIntestine|Mucosa|Caecum|Intracellular|Acetylisoniazid|Concentration in container" unit="µmol/l" persistable="0" formulaId="15170" />
    <Observer id="15177" entityId="RUfN84Zq70O_MdynuYeJpA" name="Concentration in container" path="inh_ref_po_300mg_slow|Organism|LargeIntestine|Mucosa|Caecum|Intracellular|isoniazid|Concentration in container" unit="µmol/l" persistable="0" formulaId="15178" />
    <Observer id="15185" entityId="i5JkfygQqkGw7PWYe8Nfkw" name="Fraction of dose-isoniazid" path="inh_ref_po_300mg_slow|Organism|LargeIntestine|Mucosa|Caecum|Intracellular|isoniazid-NAAA Metabolite|Fraction of dose-isoniazid" persistable="0" formulaId="15186" />
    <Observer id="15273" entityId="nks7LuTv902qVVhZcHx0hQ" name="Concentration in container" path="inh_ref_po_300mg_slow|Organism|LargeIntestine|Mucosa|ColonAscendens|Plasma|NAT2|Concentration in container" unit="µmol/l" persistable="0" formulaId="15274" />
    <Observer id="15293" entityId="v6lGpoC_gUKYaSj_DX6bTQ" name="Concentration in container" path="inh_ref_po_300mg_slow|Organism|LargeIntestine|Mucosa|ColonAscendens|Plasma|Amidase_liver|Concentration in container" unit="µmol/l" persistable="0" formulaId="15294" />
    <Observer id="15313" entityId="LwEgiKOO7keosQfovu2VoA" name="Concentration in container" path="inh_ref_po_300mg_slow|Organism|LargeIntestine|Mucosa|ColonAscendens|Plasma|Conjugase_liver|Concentration in container" unit="µmol/l" persistable="0" formulaId="15314" />
    <Observer id="15333" entityId="W5kp48b9i02kdCB2mj2l5w" name="Concentration in container" path="inh_ref_po_300mg_slow|Organism|LargeIntestine|Mucosa|ColonAscendens|Plasma|CYP2E1|Concentration in container" unit="µmol/l" persistable="0" formulaId="15334" />
    <Observer id="15353" entityId="J1X7ui_s4ESMsYdx04YqXg" name="Concentration in container" path="inh_ref_po_300mg_slow|Organism|LargeIntestine|Mucosa|ColonAscendens|Plasma|NAAA|Concentration in container" unit="µmol/l" persistable="0" formulaId="15354" />
    <Observer id="15373" entityId="AHKvfePqx0m9cVy6XruXOA" name="Concentration in container" path="inh_ref_po_300mg_slow|Organism|LargeIntestine|Mucosa|ColonAscendens|Plasma|BAAT|Concentration in container" unit="µmol/l" persistable="0" formulaId="15374" />
    <Observer id="15393" entityId="fIE3pGcRF0Sd20G2SjmDOw" name="Concentration in container" path="inh_ref_po_300mg_slow|Organism|LargeIntestine|Mucosa|ColonAscendens|Plasma|GLYAT|Concentration in container" unit="µmol/l" persistable="0" formulaId="15394" />
    <Observer id="15400" entityId="0XkIhiawpU6C3axMXSHdbQ" name="Concentration in container" path="inh_ref_po_300mg_slow|Organism|LargeIntestine|Mucosa|ColonAscendens|Plasma|Acetylisoniazid|Concentration in container" unit="µmol/l" persistable="0" formulaId="15401" />
    <Observer id="15407" entityId="SEcrdkxhTESHesXDt1s5Qg" name="Concentration in container" path="inh_ref_po_300mg_slow|Organism|LargeIntestine|Mucosa|ColonAscendens|Plasma|isoniazid|Concentration in container" unit="µmol/l" persistable="0" formulaId="15408" />
    <Observer id="15415" entityId="3AbETvKTf0aEvU13MUMJbw" name="Fraction of dose-isoniazid" path="inh_ref_po_300mg_slow|Organism|LargeIntestine|Mucosa|ColonAscendens|Plasma|isoniazid-NAAA Metabolite|Fraction of dose-isoniazid" persistable="0" formulaId="15416" />
    <Observer id="15463" entityId="fLXAfB3LTUelrRW3CrVOCA" name="Concentration in container" path="inh_ref_po_300mg_slow|Organism|LargeIntestine|Mucosa|ColonAscendens|BloodCells|NAT2|Concentration in container" unit="µmol/l" persistable="0" formulaId="15464" />
    <Observer id="15483" entityId="3lVSSCIyD0mrAimK017lEw" name="Concentration in container" path="inh_ref_po_300mg_slow|Organism|LargeIntestine|Mucosa|ColonAscendens|BloodCells|Amidase_liver|Concentration in container" unit="µmol/l" persistable="0" formulaId="15484" />
    <Observer id="15503" entityId="OcUkAcN-20qloTb5yUezcA" name="Concentration in container" path="inh_ref_po_300mg_slow|Organism|LargeIntestine|Mucosa|ColonAscendens|BloodCells|Conjugase_liver|Concentration in container" unit="µmol/l" persistable="0" formulaId="15504" />
    <Observer id="15523" entityId="ENCn4LtHaUyTbGUmWIIqVQ" name="Concentration in container" path="inh_ref_po_300mg_slow|Organism|LargeIntestine|Mucosa|ColonAscendens|BloodCells|CYP2E1|Concentration in container" unit="µmol/l" persistable="0" formulaId="15524" />
    <Observer id="15543" entityId="RulHHBebyUiG4C4tQ_ayuw" name="Concentration in container" path="inh_ref_po_300mg_slow|Organism|LargeIntestine|Mucosa|ColonAscendens|BloodCells|NAAA|Concentration in container" unit="µmol/l" persistable="0" formulaId="15544" />
    <Observer id="15563" entityId="xQZ-43YLLEiV_goyxcQ4Pg" name="Concentration in container" path="inh_ref_po_300mg_slow|Organism|LargeIntestine|Mucosa|ColonAscendens|BloodCells|BAAT|Concentration in container" unit="µmol/l" persistable="0" formulaId="15564" />
    <Observer id="15583" entityId="n1_cO3xj5Emo8RRD7UBDww" name="Concentration in container" path="inh_ref_po_300mg_slow|Organism|LargeIntestine|Mucosa|ColonAscendens|BloodCells|GLYAT|Concentration in container" unit="µmol/l" persistable="0" formulaId="15584" />
    <Observer id="15590" entityId="yRUyPe_5HUqRLiYgjcS_Nw" name="Concentration in container" path="inh_ref_po_300mg_slow|Organism|LargeIntestine|Mucosa|ColonAscendens|BloodCells|Acetylisoniazid|Concentration in container" unit="µmol/l" persistable="0" formulaId="15591" />
    <Observer id="15597" entityId="KfiE6GAwQkSTBoh5_oNcDA" name="Concentration in container" path="inh_ref_po_300mg_slow|Organism|LargeIntestine|Mucosa|ColonAscendens|BloodCells|isoniazid|Concentration in container" unit="µmol/l" persistable="0" formulaId="15598" />
    <Observer id="15605" entityId="SUdrcCP9T06SN5MMkZnYiA" name="Fraction of dose-isoniazid" path="inh_ref_po_300mg_slow|Organism|LargeIntestine|Mucosa|ColonAscendens|BloodCells|isoniazid-NAAA Metabolite|Fraction of dose-isoniazid" persistable="0" formulaId="15606" />
    <Observer id="15643" entityId="2A57-BPE-0WASBf3t6PuGA" name="Concentration in container" path="inh_ref_po_300mg_slow|Organism|LargeIntestine|Mucosa|ColonAscendens|Interstitial|Acetylisoniazid|Concentration in container" unit="µmol/l" persistable="0" formulaId="15644" />
    <Observer id="15651" entityId="9qML3yUTVka6kBmEUrgROg" name="Concentration in container" path="inh_ref_po_300mg_slow|Organism|LargeIntestine|Mucosa|ColonAscendens|Interstitial|isoniazid|Concentration in container" unit="µmol/l" persistable="0" formulaId="15652" />
    <Observer id="15674" entityId="as07SNl_SEWc0QO547-fDQ" name="Concentration in container" path="inh_ref_po_300mg_slow|Organism|LargeIntestine|Mucosa|ColonAscendens|Intracellular|NAT2|Concentration in container" unit="µmol/l" persistable="0" formulaId="15675" />
    <Observer id="15692" entityId="yIOgKf-N8E65q7kIeeWjxA" name="Concentration in container" path="inh_ref_po_300mg_slow|Organism|LargeIntestine|Mucosa|ColonAscendens|Intracellular|Amidase_liver|Concentration in container" unit="µmol/l" persistable="0" formulaId="15693" />
    <Observer id="15710" entityId="6lpvRBhs7kapIJEg0XLgIw" name="Concentration in container" path="inh_ref_po_300mg_slow|Organism|LargeIntestine|Mucosa|ColonAscendens|Intracellular|Conjugase_liver|Concentration in container" unit="µmol/l" persistable="0" formulaId="15711" />
    <Observer id="15728" entityId="e96ltI43V0Wy3f5zIfh6xg" name="Concentration in container" path="inh_ref_po_300mg_slow|Organism|LargeIntestine|Mucosa|ColonAscendens|Intracellular|CYP2E1|Concentration in container" unit="µmol/l" persistable="0" formulaId="15729" />
    <Observer id="15746" entityId="E8qkiiTGs0GsRxfqTgMfuQ" name="Concentration in container" path="inh_ref_po_300mg_slow|Organism|LargeIntestine|Mucosa|ColonAscendens|Intracellular|INHA_liver_transporter|Concentration in container" unit="µmol/l" persistable="0" formulaId="15747" />
    <Observer id="15764" entityId="GOy1U2m4TEeZW5ZAlGCwmw" name="Concentration in container" path="inh_ref_po_300mg_slow|Organism|LargeIntestine|Mucosa|ColonAscendens|Intracellular|NAAA|Concentration in container" unit="µmol/l" persistable="0" formulaId="15765" />
    <Observer id="15782" entityId="0L5SJ5gyoUaJvPN1FkYvXQ" name="Concentration in container" path="inh_ref_po_300mg_slow|Organism|LargeIntestine|Mucosa|ColonAscendens|Intracellular|BAAT|Concentration in container" unit="µmol/l" persistable="0" formulaId="15783" />
    <Observer id="15800" entityId="V3OE9lXUWEaZ9j8L6BbY6g" name="Concentration in container" path="inh_ref_po_300mg_slow|Organism|LargeIntestine|Mucosa|ColonAscendens|Intracellular|SLC16A10|Concentration in container" unit="µmol/l" persistable="0" formulaId="15801" />
    <Observer id="15818" entityId="sFe3XexMdk6J6lhQj4xgjQ" name="Concentration in container" path="inh_ref_po_300mg_slow|Organism|LargeIntestine|Mucosa|ColonAscendens|Intracellular|GLYAT|Concentration in container" unit="µmol/l" persistable="0" formulaId="15819" />
    <Observer id="15836" entityId="m31LV_j9LECjD_LpdoSlkQ" name="Concentration in container" path="inh_ref_po_300mg_slow|Organism|LargeIntestine|Mucosa|ColonAscendens|Intracellular|SLC22A6|Concentration in container" unit="µmol/l" persistable="0" formulaId="15837" />
    <Observer id="15854" entityId="4pIp7sG1jkq68kBGU9KDGA" name="Concentration in container" path="inh_ref_po_300mg_slow|Organism|LargeIntestine|Mucosa|ColonAscendens|Intracellular|SLC16A10.apical.efflux|Concentration in container" unit="µmol/l" persistable="0" formulaId="15855" />
    <Observer id="15872" entityId="7UtFsVsLSUOpXuJ7bI2XWw" name="Concentration in container" path="inh_ref_po_300mg_slow|Organism|LargeIntestine|Mucosa|ColonAscendens|Intracellular|SLC16A10.influx|Concentration in container" unit="µmol/l" persistable="0" formulaId="15873" />
    <Observer id="15880" entityId="OIlZJE6PBEibF21DsTqLrA" name="Concentration in container" path="inh_ref_po_300mg_slow|Organism|LargeIntestine|Mucosa|ColonAscendens|Intracellular|Acetylisoniazid|Concentration in container" unit="µmol/l" persistable="0" formulaId="15881" />
    <Observer id="15888" entityId="lBcZpIOopkSr__f_fIUmRg" name="Concentration in container" path="inh_ref_po_300mg_slow|Organism|LargeIntestine|Mucosa|ColonAscendens|Intracellular|isoniazid|Concentration in container" unit="µmol/l" persistable="0" formulaId="15889" />
    <Observer id="15896" entityId="8fVuQJvMmUCuUA-3NhvZUg" name="Fraction of dose-isoniazid" path="inh_ref_po_300mg_slow|Organism|LargeIntestine|Mucosa|ColonAscendens|Intracellular|isoniazid-NAAA Metabolite|Fraction of dose-isoniazid" persistable="0" formulaId="15897" />
    <Observer id="15984" entityId="fI0iIbd8PUG-2QoUriz9og" name="Concentration in container" path="inh_ref_po_300mg_slow|Organism|LargeIntestine|Mucosa|ColonTransversum|Plasma|NAT2|Concentration in container" unit="µmol/l" persistable="0" formulaId="15985" />
    <Observer id="16004" entityId="wRDBlPKah0efXWkV1jnFZw" name="Concentration in container" path="inh_ref_po_300mg_slow|Organism|LargeIntestine|Mucosa|ColonTransversum|Plasma|Amidase_liver|Concentration in container" unit="µmol/l" persistable="0" formulaId="16005" />
    <Observer id="16024" entityId="MFUeIF8kd0yHRR6q_Kg8EA" name="Concentration in container" path="inh_ref_po_300mg_slow|Organism|LargeIntestine|Mucosa|ColonTransversum|Plasma|Conjugase_liver|Concentration in container" unit="µmol/l" persistable="0" formulaId="16025" />
    <Observer id="16044" entityId="yF1G2NDl40-XHFlqE1erLw" name="Concentration in container" path="inh_ref_po_300mg_slow|Organism|LargeIntestine|Mucosa|ColonTransversum|Plasma|CYP2E1|Concentration in container" unit="µmol/l" persistable="0" formulaId="16045" />
    <Observer id="16064" entityId="N30gFnPJ8U6oZi0ZP5GBBQ" name="Concentration in container" path="inh_ref_po_300mg_slow|Organism|LargeIntestine|Mucosa|ColonTransversum|Plasma|NAAA|Concentration in container" unit="µmol/l" persistable="0" formulaId="16065" />
    <Observer id="16084" entityId="8JFFZGWXcEWhJNZlH2vnjA" name="Concentration in container" path="inh_ref_po_300mg_slow|Organism|LargeIntestine|Mucosa|ColonTransversum|Plasma|BAAT|Concentration in container" unit="µmol/l" persistable="0" formulaId="16085" />
    <Observer id="16104" entityId="BnQAtUcnoE64h8gP8BjwKQ" name="Concentration in container" path="inh_ref_po_300mg_slow|Organism|LargeIntestine|Mucosa|ColonTransversum|Plasma|GLYAT|Concentration in container" unit="µmol/l" persistable="0" formulaId="16105" />
    <Observer id="16111" entityId="tzEs_VPUtkSPd0E869Yn1w" name="Concentration in container" path="inh_ref_po_300mg_slow|Organism|LargeIntestine|Mucosa|ColonTransversum|Plasma|Acetylisoniazid|Concentration in container" unit="µmol/l" persistable="0" formulaId="16112" />
    <Observer id="16118" entityId="ztu1i9EFpESrZNHfsm_A_A" name="Concentration in container" path="inh_ref_po_300mg_slow|Organism|LargeIntestine|Mucosa|ColonTransversum|Plasma|isoniazid|Concentration in container" unit="µmol/l" persistable="0" formulaId="16119" />
    <Observer id="16126" entityId="Ug22REfd7kqoZMOZvUJs9Q" name="Fraction of dose-isoniazid" path="inh_ref_po_300mg_slow|Organism|LargeIntestine|Mucosa|ColonTransversum|Plasma|isoniazid-NAAA Metabolite|Fraction of dose-isoniazid" persistable="0" formulaId="16127" />
    <Observer id="16174" entityId="DI-KKe4w7kG12JZ7sLedRA" name="Concentration in container" path="inh_ref_po_300mg_slow|Organism|LargeIntestine|Mucosa|ColonTransversum|BloodCells|NAT2|Concentration in container" unit="µmol/l" persistable="0" formulaId="16175" />
    <Observer id="16194" entityId="6bRLv9D7fkK2QJjIUxDR1Q" name="Concentration in container" path="inh_ref_po_300mg_slow|Organism|LargeIntestine|Mucosa|ColonTransversum|BloodCells|Amidase_liver|Concentration in container" unit="µmol/l" persistable="0" formulaId="16195" />
    <Observer id="16214" entityId="Fm48UR2PcEaudN07tzEsyQ" name="Concentration in container" path="inh_ref_po_300mg_slow|Organism|LargeIntestine|Mucosa|ColonTransversum|BloodCells|Conjugase_liver|Concentration in container" unit="µmol/l" persistable="0" formulaId="16215" />
    <Observer id="16234" entityId="qzLpcqjdu0O6sutFFbFzNg" name="Concentration in container" path="inh_ref_po_300mg_slow|Organism|LargeIntestine|Mucosa|ColonTransversum|BloodCells|CYP2E1|Concentration in container" unit="µmol/l" persistable="0" formulaId="16235" />
    <Observer id="16254" entityId="dMEcbpnPYEiN1LWdAGl2Xw" name="Concentration in container" path="inh_ref_po_300mg_slow|Organism|LargeIntestine|Mucosa|ColonTransversum|BloodCells|NAAA|Concentration in container" unit="µmol/l" persistable="0" formulaId="16255" />
    <Observer id="16274" entityId="95q8DLHyJUaqSHb-HahRng" name="Concentration in container" path="inh_ref_po_300mg_slow|Organism|LargeIntestine|Mucosa|ColonTransversum|BloodCells|BAAT|Concentration in container" unit="µmol/l" persistable="0" formulaId="16275" />
    <Observer id="16294" entityId="jWRoJJWK2Uaqws_6Hk7nDQ" name="Concentration in container" path="inh_ref_po_300mg_slow|Organism|LargeIntestine|Mucosa|ColonTransversum|BloodCells|GLYAT|Concentration in container" unit="µmol/l" persistable="0" formulaId="16295" />
    <Observer id="16301" entityId="IVp11dJNZUGLroswNLaLnQ" name="Concentration in container" path="inh_ref_po_300mg_slow|Organism|LargeIntestine|Mucosa|ColonTransversum|BloodCells|Acetylisoniazid|Concentration in container" unit="µmol/l" persistable="0" formulaId="16302" />
    <Observer id="16308" entityId="uzTGwXQDSUiU1QGj8WRScw" name="Concentration in container" path="inh_ref_po_300mg_slow|Organism|LargeIntestine|Mucosa|ColonTransversum|BloodCells|isoniazid|Concentration in container" unit="µmol/l" persistable="0" formulaId="16309" />
    <Observer id="16316" entityId="ZuViwCn0_UuOjlZxqYYwVQ" name="Fraction of dose-isoniazid" path="inh_ref_po_300mg_slow|Organism|LargeIntestine|Mucosa|ColonTransversum|BloodCells|isoniazid-NAAA Metabolite|Fraction of dose-isoniazid" persistable="0" formulaId="16317" />
    <Observer id="16354" entityId="K4qGC6ifjkmZafL4EObKSw" name="Concentration in container" path="inh_ref_po_300mg_slow|Organism|LargeIntestine|Mucosa|ColonTransversum|Interstitial|Acetylisoniazid|Concentration in container" unit="µmol/l" persistable="0" formulaId="16355" />
    <Observer id="16362" entityId="jniVBSSbG06gwjJHMwYFLQ" name="Concentration in container" path="inh_ref_po_300mg_slow|Organism|LargeIntestine|Mucosa|ColonTransversum|Interstitial|isoniazid|Concentration in container" unit="µmol/l" persistable="0" formulaId="16363" />
    <Observer id="16385" entityId="cao0Nfg3akKAWK-ioQYoWg" name="Concentration in container" path="inh_ref_po_300mg_slow|Organism|LargeIntestine|Mucosa|ColonTransversum|Intracellular|NAT2|Concentration in container" unit="µmol/l" persistable="0" formulaId="16386" />
    <Observer id="16403" entityId="QHYKXP1vWEmH9rLh-BRlgQ" name="Concentration in container" path="inh_ref_po_300mg_slow|Organism|LargeIntestine|Mucosa|ColonTransversum|Intracellular|Amidase_liver|Concentration in container" unit="µmol/l" persistable="0" formulaId="16404" />
    <Observer id="16421" entityId="Ro7vn_SEWEGUQUMi6vvc9g" name="Concentration in container" path="inh_ref_po_300mg_slow|Organism|LargeIntestine|Mucosa|ColonTransversum|Intracellular|Conjugase_liver|Concentration in container" unit="µmol/l" persistable="0" formulaId="16422" />
    <Observer id="16439" entityId="1M5ecYxG10qsTkO_aNTx3g" name="Concentration in container" path="inh_ref_po_300mg_slow|Organism|LargeIntestine|Mucosa|ColonTransversum|Intracellular|CYP2E1|Concentration in container" unit="µmol/l" persistable="0" formulaId="16440" />
    <Observer id="16457" entityId="zGTDkY3qC0aHhI-0x-kUEA" name="Concentration in container" path="inh_ref_po_300mg_slow|Organism|LargeIntestine|Mucosa|ColonTransversum|Intracellular|INHA_liver_transporter|Concentration in container" unit="µmol/l" persistable="0" formulaId="16458" />
    <Observer id="16475" entityId="JSCGYQNL9Em3XP8X_iltfQ" name="Concentration in container" path="inh_ref_po_300mg_slow|Organism|LargeIntestine|Mucosa|ColonTransversum|Intracellular|NAAA|Concentration in container" unit="µmol/l" persistable="0" formulaId="16476" />
    <Observer id="16493" entityId="HKSAZ4TiYEqjjagk4HPL5g" name="Concentration in container" path="inh_ref_po_300mg_slow|Organism|LargeIntestine|Mucosa|ColonTransversum|Intracellular|BAAT|Concentration in container" unit="µmol/l" persistable="0" formulaId="16494" />
    <Observer id="16511" entityId="r5fTf6JAr0GXUf5qOxGQng" name="Concentration in container" path="inh_ref_po_300mg_slow|Organism|LargeIntestine|Mucosa|ColonTransversum|Intracellular|SLC16A10|Concentration in container" unit="µmol/l" persistable="0" formulaId="16512" />
    <Observer id="16529" entityId="RIYAfdU6eUWcGd_LE9raBg" name="Concentration in container" path="inh_ref_po_300mg_slow|Organism|LargeIntestine|Mucosa|ColonTransversum|Intracellular|GLYAT|Concentration in container" unit="µmol/l" persistable="0" formulaId="16530" />
    <Observer id="16547" entityId="LCMSwA_HtkWBM1deUm2Iew" name="Concentration in container" path="inh_ref_po_300mg_slow|Organism|LargeIntestine|Mucosa|ColonTransversum|Intracellular|SLC22A6|Concentration in container" unit="µmol/l" persistable="0" formulaId="16548" />
    <Observer id="16565" entityId="JK0K7fCLMEqfNg6bmmkg0Q" name="Concentration in container" path="inh_ref_po_300mg_slow|Organism|LargeIntestine|Mucosa|ColonTransversum|Intracellular|SLC16A10.apical.efflux|Concentration in container" unit="µmol/l" persistable="0" formulaId="16566" />
    <Observer id="16583" entityId="2VGpifelokiIXZO98EUfOg" name="Concentration in container" path="inh_ref_po_300mg_slow|Organism|LargeIntestine|Mucosa|ColonTransversum|Intracellular|SLC16A10.influx|Concentration in container" unit="µmol/l" persistable="0" formulaId="16584" />
    <Observer id="16591" entityId="l2f0k3L7qEGJbrQMSCElpw" name="Concentration in container" path="inh_ref_po_300mg_slow|Organism|LargeIntestine|Mucosa|ColonTransversum|Intracellular|Acetylisoniazid|Concentration in container" unit="µmol/l" persistable="0" formulaId="16592" />
    <Observer id="16599" entityId="pUPIVj-SO0eZjFmupCSL4w" name="Concentration in container" path="inh_ref_po_300mg_slow|Organism|LargeIntestine|Mucosa|ColonTransversum|Intracellular|isoniazid|Concentration in container" unit="µmol/l" persistable="0" formulaId="16600" />
    <Observer id="16607" entityId="fWQ_2mcUeUePFng2h0zS-A" name="Fraction of dose-isoniazid" path="inh_ref_po_300mg_slow|Organism|LargeIntestine|Mucosa|ColonTransversum|Intracellular|isoniazid-NAAA Metabolite|Fraction of dose-isoniazid" persistable="0" formulaId="16608" />
    <Observer id="16695" entityId="bbd4Pcx9NUir6GYj5YHwHw" name="Concentration in container" path="inh_ref_po_300mg_slow|Organism|LargeIntestine|Mucosa|ColonDescendens|Plasma|NAT2|Concentration in container" unit="µmol/l" persistable="0" formulaId="16696" />
    <Observer id="16715" entityId="yfO-oDpqfEKtRkqbCVnHGA" name="Concentration in container" path="inh_ref_po_300mg_slow|Organism|LargeIntestine|Mucosa|ColonDescendens|Plasma|Amidase_liver|Concentration in container" unit="µmol/l" persistable="0" formulaId="16716" />
    <Observer id="16735" entityId="Mi-p7Hj4Z06o1f_pjC7tjw" name="Concentration in container" path="inh_ref_po_300mg_slow|Organism|LargeIntestine|Mucosa|ColonDescendens|Plasma|Conjugase_liver|Concentration in container" unit="µmol/l" persistable="0" formulaId="16736" />
    <Observer id="16755" entityId="6wvAv3vhGEywSfX51T-zSw" name="Concentration in container" path="inh_ref_po_300mg_slow|Organism|LargeIntestine|Mucosa|ColonDescendens|Plasma|CYP2E1|Concentration in container" unit="µmol/l" persistable="0" formulaId="16756" />
    <Observer id="16775" entityId="-cyrEsdJpEauLMK7YqlTMA" name="Concentration in container" path="inh_ref_po_300mg_slow|Organism|LargeIntestine|Mucosa|ColonDescendens|Plasma|NAAA|Concentration in container" unit="µmol/l" persistable="0" formulaId="16776" />
    <Observer id="16795" entityId="CjiY3LWv8ESY5XnQeoYzxg" name="Concentration in container" path="inh_ref_po_300mg_slow|Organism|LargeIntestine|Mucosa|ColonDescendens|Plasma|BAAT|Concentration in container" unit="µmol/l" persistable="0" formulaId="16796" />
    <Observer id="16815" entityId="Hk4E_idoik6Ux-pzViy-5A" name="Concentration in container" path="inh_ref_po_300mg_slow|Organism|LargeIntestine|Mucosa|ColonDescendens|Plasma|GLYAT|Concentration in container" unit="µmol/l" persistable="0" formulaId="16816" />
    <Observer id="16822" entityId="SRwHPlyzckmjaRdknsE4xg" name="Concentration in container" path="inh_ref_po_300mg_slow|Organism|LargeIntestine|Mucosa|ColonDescendens|Plasma|Acetylisoniazid|Concentration in container" unit="µmol/l" persistable="0" formulaId="16823" />
    <Observer id="16829" entityId="AQ0rNexaYE6jLklAiT752w" name="Concentration in container" path="inh_ref_po_300mg_slow|Organism|LargeIntestine|Mucosa|ColonDescendens|Plasma|isoniazid|Concentration in container" unit="µmol/l" persistable="0" formulaId="16830" />
    <Observer id="16837" entityId="yA5qHnQaNk2mM-Zb85ohtg" name="Fraction of dose-isoniazid" path="inh_ref_po_300mg_slow|Organism|LargeIntestine|Mucosa|ColonDescendens|Plasma|isoniazid-NAAA Metabolite|Fraction of dose-isoniazid" persistable="0" formulaId="16838" />
    <Observer id="16885" entityId="AAK-9ZoDBk--T2c_F_gocA" name="Concentration in container" path="inh_ref_po_300mg_slow|Organism|LargeIntestine|Mucosa|ColonDescendens|BloodCells|NAT2|Concentration in container" unit="µmol/l" persistable="0" formulaId="16886" />
    <Observer id="16905" entityId="KwawZmwNc0iaS9KTXeFsAQ" name="Concentration in container" path="inh_ref_po_300mg_slow|Organism|LargeIntestine|Mucosa|ColonDescendens|BloodCells|Amidase_liver|Concentration in container" unit="µmol/l" persistable="0" formulaId="16906" />
    <Observer id="16925" entityId="Sl0AB1eavkaSBljvY5jJzQ" name="Concentration in container" path="inh_ref_po_300mg_slow|Organism|LargeIntestine|Mucosa|ColonDescendens|BloodCells|Conjugase_liver|Concentration in container" unit="µmol/l" persistable="0" formulaId="16926" />
    <Observer id="16945" entityId="Pvwi-VijGkmNsa4gksfmDw" name="Concentration in container" path="inh_ref_po_300mg_slow|Organism|LargeIntestine|Mucosa|ColonDescendens|BloodCells|CYP2E1|Concentration in container" unit="µmol/l" persistable="0" formulaId="16946" />
    <Observer id="16965" entityId="0pVVZoI2_kGIK-M8_wlNtQ" name="Concentration in container" path="inh_ref_po_300mg_slow|Organism|LargeIntestine|Mucosa|ColonDescendens|BloodCells|NAAA|Concentration in container" unit="µmol/l" persistable="0" formulaId="16966" />
    <Observer id="16985" entityId="rtLhLfJJuU6xYyRNWx_E8g" name="Concentration in container" path="inh_ref_po_300mg_slow|Organism|LargeIntestine|Mucosa|ColonDescendens|BloodCells|BAAT|Concentration in container" unit="µmol/l" persistable="0" formulaId="16986" />
    <Observer id="17005" entityId="vqdksnwpdkarvmiu46tUXA" name="Concentration in container" path="inh_ref_po_300mg_slow|Organism|LargeIntestine|Mucosa|ColonDescendens|BloodCells|GLYAT|Concentration in container" unit="µmol/l" persistable="0" formulaId="17006" />
    <Observer id="17012" entityId="XNb-tSZhTEKlDUzzyjWK9g" name="Concentration in container" path="inh_ref_po_300mg_slow|Organism|LargeIntestine|Mucosa|ColonDescendens|BloodCells|Acetylisoniazid|Concentration in container" unit="µmol/l" persistable="0" formulaId="17013" />
    <Observer id="17019" entityId="9cll3nELNEqyPbqbFE0tpg" name="Concentration in container" path="inh_ref_po_300mg_slow|Organism|LargeIntestine|Mucosa|ColonDescendens|BloodCells|isoniazid|Concentration in container" unit="µmol/l" persistable="0" formulaId="17020" />
    <Observer id="17027" entityId="_RjR8vwRbkGFxbCRstsXkg" name="Fraction of dose-isoniazid" path="inh_ref_po_300mg_slow|Organism|LargeIntestine|Mucosa|ColonDescendens|BloodCells|isoniazid-NAAA Metabolite|Fraction of dose-isoniazid" persistable="0" formulaId="17028" />
    <Observer id="17065" entityId="Wj9jmS87V0uhqs1mBOOvPA" name="Concentration in container" path="inh_ref_po_300mg_slow|Organism|LargeIntestine|Mucosa|ColonDescendens|Interstitial|Acetylisoniazid|Concentration in container" unit="µmol/l" persistable="0" formulaId="17066" />
    <Observer id="17073" entityId="2rZrmvMozUywox5XFHUrGA" name="Concentration in container" path="inh_ref_po_300mg_slow|Organism|LargeIntestine|Mucosa|ColonDescendens|Interstitial|isoniazid|Concentration in container" unit="µmol/l" persistable="0" formulaId="17074" />
    <Observer id="17096" entityId="02WG4It7sUGrUC0Kg8fWtg" name="Concentration in container" path="inh_ref_po_300mg_slow|Organism|LargeIntestine|Mucosa|ColonDescendens|Intracellular|NAT2|Concentration in container" unit="µmol/l" persistable="0" formulaId="17097" />
    <Observer id="17114" entityId="fq0RXhhf3E2oOvyRvJb5Wg" name="Concentration in container" path="inh_ref_po_300mg_slow|Organism|LargeIntestine|Mucosa|ColonDescendens|Intracellular|Amidase_liver|Concentration in container" unit="µmol/l" persistable="0" formulaId="17115" />
    <Observer id="17132" entityId="kZLt48CjbEqIkJk68aLp3g" name="Concentration in container" path="inh_ref_po_300mg_slow|Organism|LargeIntestine|Mucosa|ColonDescendens|Intracellular|Conjugase_liver|Concentration in container" unit="µmol/l" persistable="0" formulaId="17133" />
    <Observer id="17150" entityId="N9oWPImTuU6lT8UFH-hCGg" name="Concentration in container" path="inh_ref_po_300mg_slow|Organism|LargeIntestine|Mucosa|ColonDescendens|Intracellular|CYP2E1|Concentration in container" unit="µmol/l" persistable="0" formulaId="17151" />
    <Observer id="17168" entityId="6hkUmXf9HE2-rQbtcksSJg" name="Concentration in container" path="inh_ref_po_300mg_slow|Organism|LargeIntestine|Mucosa|ColonDescendens|Intracellular|INHA_liver_transporter|Concentration in container" unit="µmol/l" persistable="0" formulaId="17169" />
    <Observer id="17186" entityId="rJJeb4_4N0GEcaKmxaJM1g" name="Concentration in container" path="inh_ref_po_300mg_slow|Organism|LargeIntestine|Mucosa|ColonDescendens|Intracellular|NAAA|Concentration in container" unit="µmol/l" persistable="0" formulaId="17187" />
    <Observer id="17204" entityId="xabgStzJykKKrHIl3S-PWQ" name="Concentration in container" path="inh_ref_po_300mg_slow|Organism|LargeIntestine|Mucosa|ColonDescendens|Intracellular|BAAT|Concentration in container" unit="µmol/l" persistable="0" formulaId="17205" />
    <Observer id="17222" entityId="Yg1K4PqdyEG-BZ5GFywB4g" name="Concentration in container" path="inh_ref_po_300mg_slow|Organism|LargeIntestine|Mucosa|ColonDescendens|Intracellular|SLC16A10|Concentration in container" unit="µmol/l" persistable="0" formulaId="17223" />
    <Observer id="17240" entityId="UI40Jd3GXEaSy_kbK8mzLA" name="Concentration in container" path="inh_ref_po_300mg_slow|Organism|LargeIntestine|Mucosa|ColonDescendens|Intracellular|GLYAT|Concentration in container" unit="µmol/l" persistable="0" formulaId="17241" />
    <Observer id="17258" entityId="lRVBhNp1YEmwNp6lvCcX8A" name="Concentration in container" path="inh_ref_po_300mg_slow|Organism|LargeIntestine|Mucosa|ColonDescendens|Intracellular|SLC22A6|Concentration in container" unit="µmol/l" persistable="0" formulaId="17259" />
    <Observer id="17276" entityId="WdJlViQ4gUebNgk8yxPlpQ" name="Concentration in container" path="inh_ref_po_300mg_slow|Organism|LargeIntestine|Mucosa|ColonDescendens|Intracellular|SLC16A10.apical.efflux|Concentration in container" unit="µmol/l" persistable="0" formulaId="17277" />
    <Observer id="17294" entityId="a7MPPGTLP0G5uardiC64eQ" name="Concentration in container" path="inh_ref_po_300mg_slow|Organism|LargeIntestine|Mucosa|ColonDescendens|Intracellular|SLC16A10.influx|Concentration in container" unit="µmol/l" persistable="0" formulaId="17295" />
    <Observer id="17302" entityId="Pom8FZmMQ0a89lYEKrTlqQ" name="Concentration in container" path="inh_ref_po_300mg_slow|Organism|LargeIntestine|Mucosa|ColonDescendens|Intracellular|Acetylisoniazid|Concentration in container" unit="µmol/l" persistable="0" formulaId="17303" />
    <Observer id="17310" entityId="qGNXjmEVBE6r6osdO2LYEw" name="Concentration in container" path="inh_ref_po_300mg_slow|Organism|LargeIntestine|Mucosa|ColonDescendens|Intracellular|isoniazid|Concentration in container" unit="µmol/l" persistable="0" formulaId="17311" />
    <Observer id="17318" entityId="8zvaB7-4y0aCXHY4gSoJDw" name="Fraction of dose-isoniazid" path="inh_ref_po_300mg_slow|Organism|LargeIntestine|Mucosa|ColonDescendens|Intracellular|isoniazid-NAAA Metabolite|Fraction of dose-isoniazid" persistable="0" formulaId="17319" />
    <Observer id="17406" entityId="jT_X7vAMOE6HedapMONcNw" name="Concentration in container" path="inh_ref_po_300mg_slow|Organism|LargeIntestine|Mucosa|ColonSigmoid|Plasma|NAT2|Concentration in container" unit="µmol/l" persistable="0" formulaId="17407" />
    <Observer id="17426" entityId="6gkAKV4wE0GqEbxkQeNHRQ" name="Concentration in container" path="inh_ref_po_300mg_slow|Organism|LargeIntestine|Mucosa|ColonSigmoid|Plasma|Amidase_liver|Concentration in container" unit="µmol/l" persistable="0" formulaId="17427" />
    <Observer id="17446" entityId="X-2uKdI51Eyv9OMfdxq7bw" name="Concentration in container" path="inh_ref_po_300mg_slow|Organism|LargeIntestine|Mucosa|ColonSigmoid|Plasma|Conjugase_liver|Concentration in container" unit="µmol/l" persistable="0" formulaId="17447" />
    <Observer id="17466" entityId="azB0Zly_UkaURraH4MF38g" name="Concentration in container" path="inh_ref_po_300mg_slow|Organism|LargeIntestine|Mucosa|ColonSigmoid|Plasma|CYP2E1|Concentration in container" unit="µmol/l" persistable="0" formulaId="17467" />
    <Observer id="17486" entityId="-qpl_5FO4Ea5dwyiFbyafg" name="Concentration in container" path="inh_ref_po_300mg_slow|Organism|LargeIntestine|Mucosa|ColonSigmoid|Plasma|NAAA|Concentration in container" unit="µmol/l" persistable="0" formulaId="17487" />
    <Observer id="17506" entityId="VZxDeP0DY0S9l6QPmYW_GQ" name="Concentration in container" path="inh_ref_po_300mg_slow|Organism|LargeIntestine|Mucosa|ColonSigmoid|Plasma|BAAT|Concentration in container" unit="µmol/l" persistable="0" formulaId="17507" />
    <Observer id="17526" entityId="AbWW5jGO80uBQp83i25Pgw" name="Concentration in container" path="inh_ref_po_300mg_slow|Organism|LargeIntestine|Mucosa|ColonSigmoid|Plasma|GLYAT|Concentration in container" unit="µmol/l" persistable="0" formulaId="17527" />
    <Observer id="17533" entityId="vnhHvpRdxUGWtdQ361Hjkg" name="Concentration in container" path="inh_ref_po_300mg_slow|Organism|LargeIntestine|Mucosa|ColonSigmoid|Plasma|Acetylisoniazid|Concentration in container" unit="µmol/l" persistable="0" formulaId="17534" />
    <Observer id="17540" entityId="jUnjpVrINEGcqjpsH4mdzg" name="Concentration in container" path="inh_ref_po_300mg_slow|Organism|LargeIntestine|Mucosa|ColonSigmoid|Plasma|isoniazid|Concentration in container" unit="µmol/l" persistable="0" formulaId="17541" />
    <Observer id="17548" entityId="DqXz1aPp506vNdJtlT2f3g" name="Fraction of dose-isoniazid" path="inh_ref_po_300mg_slow|Organism|LargeIntestine|Mucosa|ColonSigmoid|Plasma|isoniazid-NAAA Metabolite|Fraction of dose-isoniazid" persistable="0" formulaId="17549" />
    <Observer id="17596" entityId="-3f2VvnKf0-Kb01wn3nBKw" name="Concentration in container" path="inh_ref_po_300mg_slow|Organism|LargeIntestine|Mucosa|ColonSigmoid|BloodCells|NAT2|Concentration in container" unit="µmol/l" persistable="0" formulaId="17597" />
    <Observer id="17616" entityId="XNjjU0YFuk-u3tibh_Dyhw" name="Concentration in container" path="inh_ref_po_300mg_slow|Organism|LargeIntestine|Mucosa|ColonSigmoid|BloodCells|Amidase_liver|Concentration in container" unit="µmol/l" persistable="0" formulaId="17617" />
    <Observer id="17636" entityId="KioPvvZuA0yz7tGT6JdgLg" name="Concentration in container" path="inh_ref_po_300mg_slow|Organism|LargeIntestine|Mucosa|ColonSigmoid|BloodCells|Conjugase_liver|Concentration in container" unit="µmol/l" persistable="0" formulaId="17637" />
    <Observer id="17656" entityId="qmV1dLyPEk2ddKMX8GJFQA" name="Concentration in container" path="inh_ref_po_300mg_slow|Organism|LargeIntestine|Mucosa|ColonSigmoid|BloodCells|CYP2E1|Concentration in container" unit="µmol/l" persistable="0" formulaId="17657" />
    <Observer id="17676" entityId="ySrl0sWqxk6T0FCgi4v5vA" name="Concentration in container" path="inh_ref_po_300mg_slow|Organism|LargeIntestine|Mucosa|ColonSigmoid|BloodCells|NAAA|Concentration in container" unit="µmol/l" persistable="0" formulaId="17677" />
    <Observer id="17696" entityId="6AyjMhCsO0O7YY1bTHwEOg" name="Concentration in container" path="inh_ref_po_300mg_slow|Organism|LargeIntestine|Mucosa|ColonSigmoid|BloodCells|BAAT|Concentration in container" unit="µmol/l" persistable="0" formulaId="17697" />
    <Observer id="17716" entityId="jVnvbPsXwEqo9qBZcaCzJg" name="Concentration in container" path="inh_ref_po_300mg_slow|Organism|LargeIntestine|Mucosa|ColonSigmoid|BloodCells|GLYAT|Concentration in container" unit="µmol/l" persistable="0" formulaId="17717" />
    <Observer id="17723" entityId="6q8MttV04EChD2B-IRvw6A" name="Concentration in container" path="inh_ref_po_300mg_slow|Organism|LargeIntestine|Mucosa|ColonSigmoid|BloodCells|Acetylisoniazid|Concentration in container" unit="µmol/l" persistable="0" formulaId="17724" />
    <Observer id="17730" entityId="-3xI89tSLEGFdAHvKwSG6A" name="Concentration in container" path="inh_ref_po_300mg_slow|Organism|LargeIntestine|Mucosa|ColonSigmoid|BloodCells|isoniazid|Concentration in container" unit="µmol/l" persistable="0" formulaId="17731" />
    <Observer id="17738" entityId="k74ldLGwak28IaM4kaRJ4Q" name="Fraction of dose-isoniazid" path="inh_ref_po_300mg_slow|Organism|LargeIntestine|Mucosa|ColonSigmoid|BloodCells|isoniazid-NAAA Metabolite|Fraction of dose-isoniazid" persistable="0" formulaId="17739" />
    <Observer id="17776" entityId="GReeflYDrECgeRAO-V1bUw" name="Concentration in container" path="inh_ref_po_300mg_slow|Organism|LargeIntestine|Mucosa|ColonSigmoid|Interstitial|Acetylisoniazid|Concentration in container" unit="µmol/l" persistable="0" formulaId="17777" />
    <Observer id="17784" entityId="d2GJioFaGkqnulSyqdOwTw" name="Concentration in container" path="inh_ref_po_300mg_slow|Organism|LargeIntestine|Mucosa|ColonSigmoid|Interstitial|isoniazid|Concentration in container" unit="µmol/l" persistable="0" formulaId="17785" />
    <Observer id="17807" entityId="sspK0DL8G0Kfoqq3Fnygew" name="Concentration in container" path="inh_ref_po_300mg_slow|Organism|LargeIntestine|Mucosa|ColonSigmoid|Intracellular|NAT2|Concentration in container" unit="µmol/l" persistable="0" formulaId="17808" />
    <Observer id="17825" entityId="irtS6ohz90megzica2ILtQ" name="Concentration in container" path="inh_ref_po_300mg_slow|Organism|LargeIntestine|Mucosa|ColonSigmoid|Intracellular|Amidase_liver|Concentration in container" unit="µmol/l" persistable="0" formulaId="17826" />
    <Observer id="17843" entityId="1VsXhUyCI0uDPHbD27et6w" name="Concentration in container" path="inh_ref_po_300mg_slow|Organism|LargeIntestine|Mucosa|ColonSigmoid|Intracellular|Conjugase_liver|Concentration in container" unit="µmol/l" persistable="0" formulaId="17844" />
    <Observer id="17861" entityId="2RjqxxC13UC6ubcKza2Jtw" name="Concentration in container" path="inh_ref_po_300mg_slow|Organism|LargeIntestine|Mucosa|ColonSigmoid|Intracellular|CYP2E1|Concentration in container" unit="µmol/l" persistable="0" formulaId="17862" />
    <Observer id="17879" entityId="qMBYnj4n0kGRhKM8GJJpDA" name="Concentration in container" path="inh_ref_po_300mg_slow|Organism|LargeIntestine|Mucosa|ColonSigmoid|Intracellular|INHA_liver_transporter|Concentration in container" unit="µmol/l" persistable="0" formulaId="17880" />
    <Observer id="17897" entityId="oAt9kXhjbkG4HC-WZWXH9Q" name="Concentration in container" path="inh_ref_po_300mg_slow|Organism|LargeIntestine|Mucosa|ColonSigmoid|Intracellular|NAAA|Concentration in container" unit="µmol/l" persistable="0" formulaId="17898" />
    <Observer id="17915" entityId="QoJKq6b0JUy-neLr50OUcQ" name="Concentration in container" path="inh_ref_po_300mg_slow|Organism|LargeIntestine|Mucosa|ColonSigmoid|Intracellular|BAAT|Concentration in container" unit="µmol/l" persistable="0" formulaId="17916" />
    <Observer id="17933" entityId="pHbQmUe0A0eC7tm2SuwPgQ" name="Concentration in container" path="inh_ref_po_300mg_slow|Organism|LargeIntestine|Mucosa|ColonSigmoid|Intracellular|SLC16A10|Concentration in container" unit="µmol/l" persistable="0" formulaId="17934" />
    <Observer id="17951" entityId="R1MohjUCq0GZ5fhwfdYpwg" name="Concentration in container" path="inh_ref_po_300mg_slow|Organism|LargeIntestine|Mucosa|ColonSigmoid|Intracellular|GLYAT|Concentration in container" unit="µmol/l" persistable="0" formulaId="17952" />
    <Observer id="17969" entityId="qLsxptZdaUaymGxjDQpyiA" name="Concentration in container" path="inh_ref_po_300mg_slow|Organism|LargeIntestine|Mucosa|ColonSigmoid|Intracellular|SLC22A6|Concentration in container" unit="µmol/l" persistable="0" formulaId="17970" />
    <Observer id="17987" entityId="5cok7f0qLUCc2LsRWMe8Fw" name="Concentration in container" path="inh_ref_po_300mg_slow|Organism|LargeIntestine|Mucosa|ColonSigmoid|Intracellular|SLC16A10.apical.efflux|Concentration in container" unit="µmol/l" persistable="0" formulaId="17988" />
    <Observer id="18005" entityId="o8WhKHTtbkKBuvJR9CAYpw" name="Concentration in container" path="inh_ref_po_300mg_slow|Organism|LargeIntestine|Mucosa|ColonSigmoid|Intracellular|SLC16A10.influx|Concentration in container" unit="µmol/l" persistable="0" formulaId="18006" />
    <Observer id="18013" entityId="c9ByHQHww0qX-CZ6Axk9Tw" name="Concentration in container" path="inh_ref_po_300mg_slow|Organism|LargeIntestine|Mucosa|ColonSigmoid|Intracellular|Acetylisoniazid|Concentration in container" unit="µmol/l" persistable="0" formulaId="18014" />
    <Observer id="18021" entityId="L6VuPnkOi0SwDKCyLsJ05A" name="Concentration in container" path="inh_ref_po_300mg_slow|Organism|LargeIntestine|Mucosa|ColonSigmoid|Intracellular|isoniazid|Concentration in container" unit="µmol/l" persistable="0" formulaId="18022" />
    <Observer id="18029" entityId="BnAJcWqmGkWExCdwp-lwtA" name="Fraction of dose-isoniazid" path="inh_ref_po_300mg_slow|Organism|LargeIntestine|Mucosa|ColonSigmoid|Intracellular|isoniazid-NAAA Metabolite|Fraction of dose-isoniazid" persistable="0" formulaId="18030" />
    <Observer id="18117" entityId="b1fzm7Ms0ke13CVjsp6rhA" name="Concentration in container" path="inh_ref_po_300mg_slow|Organism|LargeIntestine|Mucosa|Rectum|Plasma|NAT2|Concentration in container" unit="µmol/l" persistable="0" formulaId="18118" />
    <Observer id="18137" entityId="ALd8ilKomUKFhfMhAZ_4Dg" name="Concentration in container" path="inh_ref_po_300mg_slow|Organism|LargeIntestine|Mucosa|Rectum|Plasma|Amidase_liver|Concentration in container" unit="µmol/l" persistable="0" formulaId="18138" />
    <Observer id="18157" entityId="ao-a3zpwZUy4h89uYs9QRg" name="Concentration in container" path="inh_ref_po_300mg_slow|Organism|LargeIntestine|Mucosa|Rectum|Plasma|Conjugase_liver|Concentration in container" unit="µmol/l" persistable="0" formulaId="18158" />
    <Observer id="18177" entityId="M4VVbUJdy027Kr7dloz_GA" name="Concentration in container" path="inh_ref_po_300mg_slow|Organism|LargeIntestine|Mucosa|Rectum|Plasma|CYP2E1|Concentration in container" unit="µmol/l" persistable="0" formulaId="18178" />
    <Observer id="18197" entityId="omeyyz2qTk2a8H1M0GJ46Q" name="Concentration in container" path="inh_ref_po_300mg_slow|Organism|LargeIntestine|Mucosa|Rectum|Plasma|NAAA|Concentration in container" unit="µmol/l" persistable="0" formulaId="18198" />
    <Observer id="18217" entityId="XlrGYCBTbka2R1TRN9ysvA" name="Concentration in container" path="inh_ref_po_300mg_slow|Organism|LargeIntestine|Mucosa|Rectum|Plasma|BAAT|Concentration in container" unit="µmol/l" persistable="0" formulaId="18218" />
    <Observer id="18237" entityId="4tIcmYT5fEOoQ_rC9aawtQ" name="Concentration in container" path="inh_ref_po_300mg_slow|Organism|LargeIntestine|Mucosa|Rectum|Plasma|GLYAT|Concentration in container" unit="µmol/l" persistable="0" formulaId="18238" />
    <Observer id="18244" entityId="5MRqZER8uUCJvOlClQ5BDA" name="Concentration in container" path="inh_ref_po_300mg_slow|Organism|LargeIntestine|Mucosa|Rectum|Plasma|Acetylisoniazid|Concentration in container" unit="µmol/l" persistable="0" formulaId="18245" />
    <Observer id="18251" entityId="nYX17U884EK8qj8GZMYtPA" name="Concentration in container" path="inh_ref_po_300mg_slow|Organism|LargeIntestine|Mucosa|Rectum|Plasma|isoniazid|Concentration in container" unit="µmol/l" persistable="0" formulaId="18252" />
    <Observer id="18259" entityId="r836SGAQEEO-RE2D48bAQQ" name="Fraction of dose-isoniazid" path="inh_ref_po_300mg_slow|Organism|LargeIntestine|Mucosa|Rectum|Plasma|isoniazid-NAAA Metabolite|Fraction of dose-isoniazid" persistable="0" formulaId="18260" />
    <Observer id="18307" entityId="9-yJdwq10UOs6oQM8IOTLQ" name="Concentration in container" path="inh_ref_po_300mg_slow|Organism|LargeIntestine|Mucosa|Rectum|BloodCells|NAT2|Concentration in container" unit="µmol/l" persistable="0" formulaId="18308" />
    <Observer id="18327" entityId="24lQHpQMakuTWKWPbCY-Og" name="Concentration in container" path="inh_ref_po_300mg_slow|Organism|LargeIntestine|Mucosa|Rectum|BloodCells|Amidase_liver|Concentration in container" unit="µmol/l" persistable="0" formulaId="18328" />
    <Observer id="18347" entityId="LiCRjfd3K0GHMxITPw95rA" name="Concentration in container" path="inh_ref_po_300mg_slow|Organism|LargeIntestine|Mucosa|Rectum|BloodCells|Conjugase_liver|Concentration in container" unit="µmol/l" persistable="0" formulaId="18348" />
    <Observer id="18367" entityId="etPnoJdZ0UOUqcB4YJsrHw" name="Concentration in container" path="inh_ref_po_300mg_slow|Organism|LargeIntestine|Mucosa|Rectum|BloodCells|CYP2E1|Concentration in container" unit="µmol/l" persistable="0" formulaId="18368" />
    <Observer id="18387" entityId="THcACcDZRkOO9WvrWfHmaw" name="Concentration in container" path="inh_ref_po_300mg_slow|Organism|LargeIntestine|Mucosa|Rectum|BloodCells|NAAA|Concentration in container" unit="µmol/l" persistable="0" formulaId="18388" />
    <Observer id="18407" entityId="Rra9G7fv9kubJlLfz23iaQ" name="Concentration in container" path="inh_ref_po_300mg_slow|Organism|LargeIntestine|Mucosa|Rectum|BloodCells|BAAT|Concentration in container" unit="µmol/l" persistable="0" formulaId="18408" />
    <Observer id="18427" entityId="MEjE4Pl9Mke7wJHIAL5Z7A" name="Concentration in container" path="inh_ref_po_300mg_slow|Organism|LargeIntestine|Mucosa|Rectum|BloodCells|GLYAT|Concentration in container" unit="µmol/l" persistable="0" formulaId="18428" />
    <Observer id="18434" entityId="2jZcOvHs9Eu6ouTWxVTE8Q" name="Concentration in container" path="inh_ref_po_300mg_slow|Organism|LargeIntestine|Mucosa|Rectum|BloodCells|Acetylisoniazid|Concentration in container" unit="µmol/l" persistable="0" formulaId="18435" />
    <Observer id="18441" entityId="RA_Oba7l10aMkauJfx9dRA" name="Concentration in container" path="inh_ref_po_300mg_slow|Organism|LargeIntestine|Mucosa|Rectum|BloodCells|isoniazid|Concentration in container" unit="µmol/l" persistable="0" formulaId="18442" />
    <Observer id="18449" entityId="lJLHeZ27iEq_RPL3rgVb6A" name="Fraction of dose-isoniazid" path="inh_ref_po_300mg_slow|Organism|LargeIntestine|Mucosa|Rectum|BloodCells|isoniazid-NAAA Metabolite|Fraction of dose-isoniazid" persistable="0" formulaId="18450" />
    <Observer id="18487" entityId="tToCFi0KBEOD07DbPp4abw" name="Concentration in container" path="inh_ref_po_300mg_slow|Organism|LargeIntestine|Mucosa|Rectum|Interstitial|Acetylisoniazid|Concentration in container" unit="µmol/l" persistable="0" formulaId="18488" />
    <Observer id="18495" entityId="lWwMM63oDEWd8ymlxJFnLQ" name="Concentration in container" path="inh_ref_po_300mg_slow|Organism|LargeIntestine|Mucosa|Rectum|Interstitial|isoniazid|Concentration in container" unit="µmol/l" persistable="0" formulaId="18496" />
    <Observer id="18518" entityId="ulEYHopapU-yi81X3oNYZg" name="Concentration in container" path="inh_ref_po_300mg_slow|Organism|LargeIntestine|Mucosa|Rectum|Intracellular|NAT2|Concentration in container" unit="µmol/l" persistable="0" formulaId="18519" />
    <Observer id="18536" entityId="P-YXWMCuBkCFUqEKGoa_ng" name="Concentration in container" path="inh_ref_po_300mg_slow|Organism|LargeIntestine|Mucosa|Rectum|Intracellular|Amidase_liver|Concentration in container" unit="µmol/l" persistable="0" formulaId="18537" />
    <Observer id="18554" entityId="iKnPiG_0ZE-quZGxxSU-tA" name="Concentration in container" path="inh_ref_po_300mg_slow|Organism|LargeIntestine|Mucosa|Rectum|Intracellular|Conjugase_liver|Concentration in container" unit="µmol/l" persistable="0" formulaId="18555" />
    <Observer id="18572" entityId="DOcuMyUaPEGyY399AcDfUA" name="Concentration in container" path="inh_ref_po_300mg_slow|Organism|LargeIntestine|Mucosa|Rectum|Intracellular|CYP2E1|Concentration in container" unit="µmol/l" persistable="0" formulaId="18573" />
    <Observer id="18590" entityId="wqmPKIXaOEaOzSHxp8dzaA" name="Concentration in container" path="inh_ref_po_300mg_slow|Organism|LargeIntestine|Mucosa|Rectum|Intracellular|INHA_liver_transporter|Concentration in container" unit="µmol/l" persistable="0" formulaId="18591" />
    <Observer id="18608" entityId="8yWcQflhnkSXI0QktFHmVQ" name="Concentration in container" path="inh_ref_po_300mg_slow|Organism|LargeIntestine|Mucosa|Rectum|Intracellular|NAAA|Concentration in container" unit="µmol/l" persistable="0" formulaId="18609" />
    <Observer id="18626" entityId="QUjpj7w99Ue6Eykf-kIjtg" name="Concentration in container" path="inh_ref_po_300mg_slow|Organism|LargeIntestine|Mucosa|Rectum|Intracellular|BAAT|Concentration in container" unit="µmol/l" persistable="0" formulaId="18627" />
    <Observer id="18644" entityId="Az7hCddicU2XAwxqcrCsWg" name="Concentration in container" path="inh_ref_po_300mg_slow|Organism|LargeIntestine|Mucosa|Rectum|Intracellular|SLC16A10|Concentration in container" unit="µmol/l" persistable="0" formulaId="18645" />
    <Observer id="18662" entityId="SPa0Vmkyk0eYfrhJEr3WZg" name="Concentration in container" path="inh_ref_po_300mg_slow|Organism|LargeIntestine|Mucosa|Rectum|Intracellular|GLYAT|Concentration in container" unit="µmol/l" persistable="0" formulaId="18663" />
    <Observer id="18680" entityId="4H2XZBWDVEes14RrcszNjw" name="Concentration in container" path="inh_ref_po_300mg_slow|Organism|LargeIntestine|Mucosa|Rectum|Intracellular|SLC22A6|Concentration in container" unit="µmol/l" persistable="0" formulaId="18681" />
    <Observer id="18698" entityId="M4evVNc4_EGqZwC2GrQPJQ" name="Concentration in container" path="inh_ref_po_300mg_slow|Organism|LargeIntestine|Mucosa|Rectum|Intracellular|SLC16A10.apical.efflux|Concentration in container" unit="µmol/l" persistable="0" formulaId="18699" />
    <Observer id="18716" entityId="rzKdCL9tGEOcEtQTJ5vqKA" name="Concentration in container" path="inh_ref_po_300mg_slow|Organism|LargeIntestine|Mucosa|Rectum|Intracellular|SLC16A10.influx|Concentration in container" unit="µmol/l" persistable="0" formulaId="18717" />
    <Observer id="18724" entityId="hjTO2x2qrEWEE8X6px7sCQ" name="Concentration in container" path="inh_ref_po_300mg_slow|Organism|LargeIntestine|Mucosa|Rectum|Intracellular|Acetylisoniazid|Concentration in container" unit="µmol/l" persistable="0" formulaId="18725" />
    <Observer id="18732" entityId="vqHXI2Kz9USQNIAw5RWnvw" name="Concentration in container" path="inh_ref_po_300mg_slow|Organism|LargeIntestine|Mucosa|Rectum|Intracellular|isoniazid|Concentration in container" unit="µmol/l" persistable="0" formulaId="18733" />
    <Observer id="18740" entityId="btZOw6ESoE6omWMwhZWUdg" name="Fraction of dose-isoniazid" path="inh_ref_po_300mg_slow|Organism|LargeIntestine|Mucosa|Rectum|Intracellular|isoniazid-NAAA Metabolite|Fraction of dose-isoniazid" persistable="0" formulaId="18741" />
    <Observer id="18766" entityId="fIfppRt60UGiF_HhEvwRbA" name="Interstitial Unbound" path="inh_ref_po_300mg_slow|Organism|LargeIntestine|Acetylisoniazid|Interstitial Unbound" unit="µmol/l" persistable="0" formulaId="18767" />
    <Observer id="18768" entityId="zeYTeLtJqEqkUN4NZW3-tA" name="Intracellular Unbound" path="inh_ref_po_300mg_slow|Organism|LargeIntestine|Acetylisoniazid|Intracellular Unbound" unit="µmol/l" persistable="0" formulaId="18769" />
    <Observer id="18770" entityId="fNa0l44HMESzDBS5w2jBbw" name="Total Tissue (Large Intestine)" path="inh_ref_po_300mg_slow|Organism|LargeIntestine|Acetylisoniazid|Total Tissue (Large Intestine)" unit="µmol/l" persistable="0" formulaId="18771" />
    <Observer id="18772" entityId="nDeEXoa7tk-inhMK3W435g" name="Interstitial Unbound" path="inh_ref_po_300mg_slow|Organism|LargeIntestine|isoniazid|Interstitial Unbound" unit="µmol/l" persistable="0" formulaId="18773" />
    <Observer id="18774" entityId="RAc6Mnd7aEGY9y9RX2Hz_A" name="Intracellular Unbound" path="inh_ref_po_300mg_slow|Organism|LargeIntestine|isoniazid|Intracellular Unbound" unit="µmol/l" persistable="0" formulaId="18775" />
    <Observer id="18776" entityId="d0sOW-a-J0Ccq09aSg1yHA" name="Total Tissue (Large Intestine)" path="inh_ref_po_300mg_slow|Organism|LargeIntestine|isoniazid|Total Tissue (Large Intestine)" unit="µmol/l" persistable="0" formulaId="18777" />
    <Observer id="18925" entityId="VzErZ0klzEakzJcmKnxwjg" name="Concentration in container" path="inh_ref_po_300mg_slow|Organism|Liver|Periportal|Plasma|NAT2|Concentration in container" unit="µmol/l" persistable="0" formulaId="18926" />
    <Observer id="18945" entityId="PkOhQI85n0CwHqhDgWFAVw" name="Concentration in container" path="inh_ref_po_300mg_slow|Organism|Liver|Periportal|Plasma|Amidase_liver|Concentration in container" unit="µmol/l" persistable="0" formulaId="18946" />
    <Observer id="18965" entityId="DOLZDYAveUSeK2oCeE4zOw" name="Concentration in container" path="inh_ref_po_300mg_slow|Organism|Liver|Periportal|Plasma|Conjugase_liver|Concentration in container" unit="µmol/l" persistable="0" formulaId="18966" />
    <Observer id="18985" entityId="Rnh-ei-XNkiZRLg-Q5WaZA" name="Concentration in container" path="inh_ref_po_300mg_slow|Organism|Liver|Periportal|Plasma|CYP2E1|Concentration in container" unit="µmol/l" persistable="0" formulaId="18986" />
    <Observer id="19005" entityId="JLKEa62x50m0k2F-wg59wQ" name="Concentration in container" path="inh_ref_po_300mg_slow|Organism|Liver|Periportal|Plasma|NAAA|Concentration in container" unit="µmol/l" persistable="0" formulaId="19006" />
    <Observer id="19025" entityId="WxDsKdPzQ0-VnWryPEgkKA" name="Concentration in container" path="inh_ref_po_300mg_slow|Organism|Liver|Periportal|Plasma|BAAT|Concentration in container" unit="µmol/l" persistable="0" formulaId="19026" />
    <Observer id="19045" entityId="19iuCLBjSUigan-abvEcOA" name="Concentration in container" path="inh_ref_po_300mg_slow|Organism|Liver|Periportal|Plasma|GLYAT|Concentration in container" unit="µmol/l" persistable="0" formulaId="19046" />
    <Observer id="19052" entityId="BPYqddKkT0200133v1BU2g" name="Concentration in container" path="inh_ref_po_300mg_slow|Organism|Liver|Periportal|Plasma|Acetylisoniazid|Concentration in container" unit="µmol/l" persistable="0" formulaId="19053" />
    <Observer id="19059" entityId="K4GsPeiVn0yDXZM2e9bYhw" name="Concentration in container" path="inh_ref_po_300mg_slow|Organism|Liver|Periportal|Plasma|isoniazid|Concentration in container" unit="µmol/l" persistable="0" formulaId="19060" />
    <Observer id="19067" entityId="y5fy-dQnRk-DUOV0B_5nYA" name="Fraction of dose-isoniazid" path="inh_ref_po_300mg_slow|Organism|Liver|Periportal|Plasma|isoniazid-NAAA Metabolite|Fraction of dose-isoniazid" persistable="0" formulaId="19068" />
    <Observer id="19115" entityId="zsGK1g67BESLsfUIMSEmXQ" name="Concentration in container" path="inh_ref_po_300mg_slow|Organism|Liver|Periportal|BloodCells|NAT2|Concentration in container" unit="µmol/l" persistable="0" formulaId="19116" />
    <Observer id="19135" entityId="gMa6Nx7GrE-C5lb09Ihngg" name="Concentration in container" path="inh_ref_po_300mg_slow|Organism|Liver|Periportal|BloodCells|Amidase_liver|Concentration in container" unit="µmol/l" persistable="0" formulaId="19136" />
    <Observer id="19155" entityId="pt4VXQN8VEuzvmSVLg1Ldg" name="Concentration in container" path="inh_ref_po_300mg_slow|Organism|Liver|Periportal|BloodCells|Conjugase_liver|Concentration in container" unit="µmol/l" persistable="0" formulaId="19156" />
    <Observer id="19175" entityId="6ubFPKrqrUiUfk5IHG3zCg" name="Concentration in container" path="inh_ref_po_300mg_slow|Organism|Liver|Periportal|BloodCells|CYP2E1|Concentration in container" unit="µmol/l" persistable="0" formulaId="19176" />
    <Observer id="19195" entityId="DmFJEqimmka9h6k6SkvKww" name="Concentration in container" path="inh_ref_po_300mg_slow|Organism|Liver|Periportal|BloodCells|NAAA|Concentration in container" unit="µmol/l" persistable="0" formulaId="19196" />
    <Observer id="19215" entityId="bWhdhlxEl0GQvZvn_JQLgg" name="Concentration in container" path="inh_ref_po_300mg_slow|Organism|Liver|Periportal|BloodCells|BAAT|Concentration in container" unit="µmol/l" persistable="0" formulaId="19216" />
    <Observer id="19235" entityId="92EvAfyygkS1e6BNd2nrFQ" name="Concentration in container" path="inh_ref_po_300mg_slow|Organism|Liver|Periportal|BloodCells|GLYAT|Concentration in container" unit="µmol/l" persistable="0" formulaId="19236" />
    <Observer id="19242" entityId="KQ-OL9w8G02T68hUQX5ZKA" name="Concentration in container" path="inh_ref_po_300mg_slow|Organism|Liver|Periportal|BloodCells|Acetylisoniazid|Concentration in container" unit="µmol/l" persistable="0" formulaId="19243" />
    <Observer id="19249" entityId="iT5xwQj29kmX53G3nhcT2A" name="Concentration in container" path="inh_ref_po_300mg_slow|Organism|Liver|Periportal|BloodCells|isoniazid|Concentration in container" unit="µmol/l" persistable="0" formulaId="19250" />
    <Observer id="19257" entityId="9xG2hL0rDUq_jovQcMwZFA" name="Fraction of dose-isoniazid" path="inh_ref_po_300mg_slow|Organism|Liver|Periportal|BloodCells|isoniazid-NAAA Metabolite|Fraction of dose-isoniazid" persistable="0" formulaId="19258" />
    <Observer id="19305" entityId="Oq3m1PEt6kKmRqAcH1msLg" name="Concentration in container" path="inh_ref_po_300mg_slow|Organism|Liver|Periportal|Interstitial|SLC22A6|Concentration in container" unit="µmol/l" persistable="0" formulaId="19306" />
    <Observer id="19323" entityId="TeRzoRVEa0KmK7mdun9lXg" name="Concentration in container" path="inh_ref_po_300mg_slow|Organism|Liver|Periportal|Interstitial|SLC16A10.influx|Concentration in container" unit="µmol/l" persistable="0" formulaId="19324" />
    <Observer id="19331" entityId="dm45fXznpUWBfeT-an3DWA" name="Concentration in container" path="inh_ref_po_300mg_slow|Organism|Liver|Periportal|Interstitial|Acetylisoniazid|Concentration in container" unit="µmol/l" persistable="0" formulaId="19332" />
    <Observer id="19339" entityId="W-YzlssbsEy3kkS2ArCpQg" name="Concentration in container" path="inh_ref_po_300mg_slow|Organism|Liver|Periportal|Interstitial|isoniazid|Concentration in container" unit="µmol/l" persistable="0" formulaId="19340" />
    <Observer id="19364" entityId="So27Py6MYkqMBIQIuAOZrA" name="Concentration in container" path="inh_ref_po_300mg_slow|Organism|Liver|Periportal|Intracellular|NAT2|Concentration in container" unit="µmol/l" persistable="0" formulaId="19365" />
    <Observer id="19382" entityId="DEJY08L-7E2YLitTxdq_mg" name="Concentration in container" path="inh_ref_po_300mg_slow|Organism|Liver|Periportal|Intracellular|Amidase_liver|Concentration in container" unit="µmol/l" persistable="0" formulaId="19383" />
    <Observer id="19400" entityId="Zfuasg9vY0OmUpBCmwBhpA" name="Concentration in container" path="inh_ref_po_300mg_slow|Organism|Liver|Periportal|Intracellular|Conjugase_liver|Concentration in container" unit="µmol/l" persistable="0" formulaId="19401" />
    <Observer id="19418" entityId="LvVbw04ZXESK2cYREZzTKg" name="Concentration in container" path="inh_ref_po_300mg_slow|Organism|Liver|Periportal|Intracellular|CYP2E1|Concentration in container" unit="µmol/l" persistable="0" formulaId="19419" />
    <Observer id="19436" entityId="8Q12HudGS0SOlKtAsn1uSw" name="Concentration in container" path="inh_ref_po_300mg_slow|Organism|Liver|Periportal|Intracellular|INHA_liver_transporter|Concentration in container" unit="µmol/l" persistable="0" formulaId="19437" />
    <Observer id="19454" entityId="SbPXYbe4HUSlEfUH23l0Kg" name="Concentration in container" path="inh_ref_po_300mg_slow|Organism|Liver|Periportal|Intracellular|NAAA|Concentration in container" unit="µmol/l" persistable="0" formulaId="19455" />
    <Observer id="19472" entityId="D1lH_WXK0kaaWwGEcPdsxg" name="Concentration in container" path="inh_ref_po_300mg_slow|Organism|Liver|Periportal|Intracellular|BAAT|Concentration in container" unit="µmol/l" persistable="0" formulaId="19473" />
    <Observer id="19490" entityId="VbD5586e5E-QEbghfgUJ8g" name="Concentration in container" path="inh_ref_po_300mg_slow|Organism|Liver|Periportal|Intracellular|SLC16A10|Concentration in container" unit="µmol/l" persistable="0" formulaId="19491" />
    <Observer id="19508" entityId="6W46o-vPSEmewWJ-AS7o1Q" name="Concentration in container" path="inh_ref_po_300mg_slow|Organism|Liver|Periportal|Intracellular|GLYAT|Concentration in container" unit="µmol/l" persistable="0" formulaId="19509" />
    <Observer id="19526" entityId="6pIuM82-ikq1XuArhphPmQ" name="Concentration in container" path="inh_ref_po_300mg_slow|Organism|Liver|Periportal|Intracellular|SLC16A10.apical.efflux|Concentration in container" unit="µmol/l" persistable="0" formulaId="19527" />
    <Observer id="19534" entityId="9Tmdw_Rt9UmZiVfkwBkGXw" name="Concentration in container" path="inh_ref_po_300mg_slow|Organism|Liver|Periportal|Intracellular|Acetylisoniazid|Concentration in container" unit="µmol/l" persistable="0" formulaId="19535" />
    <Observer id="19542" entityId="pLUAsmvfVUGjW7wBKnVyIg" name="Concentration in container" path="inh_ref_po_300mg_slow|Organism|Liver|Periportal|Intracellular|isoniazid|Concentration in container" unit="µmol/l" persistable="0" formulaId="19543" />
    <Observer id="19550" entityId="4dKMXN9iUUKYXH-IG6dJgg" name="Fraction of dose-isoniazid" path="inh_ref_po_300mg_slow|Organism|Liver|Periportal|Intracellular|isoniazid-NAAA Metabolite|Fraction of dose-isoniazid" persistable="0" formulaId="19551" />
    <Observer id="19576" entityId="xZwd7MdLFkCuxoSpqv4X-Q" name="Interstitial Unbound" path="inh_ref_po_300mg_slow|Organism|Liver|Periportal|Acetylisoniazid|Interstitial Unbound" unit="µmol/l" persistable="0" formulaId="19577" />
    <Observer id="19578" entityId="es65UPe0vEi9MDsEPKfB1Q" name="Intracellular Unbound" path="inh_ref_po_300mg_slow|Organism|Liver|Periportal|Acetylisoniazid|Intracellular Unbound" unit="µmol/l" persistable="0" formulaId="19579" />
    <Observer id="19580" entityId="UWADMRfvt0OnbC6CCxd_SQ" name="Tissue" path="inh_ref_po_300mg_slow|Organism|Liver|Periportal|Acetylisoniazid|Tissue" unit="µmol/l" persistable="0" formulaId="19581" />
    <Observer id="19582" entityId="H1JPyxRJS0Wbu0fB6whbCA" name="Interstitial Unbound" path="inh_ref_po_300mg_slow|Organism|Liver|Periportal|isoniazid|Interstitial Unbound" unit="µmol/l" persistable="0" formulaId="19583" />
    <Observer id="19584" entityId="5HyIgmwt6U2AZWEFNQxGYA" name="Intracellular Unbound" path="inh_ref_po_300mg_slow|Organism|Liver|Periportal|isoniazid|Intracellular Unbound" unit="µmol/l" persistable="0" formulaId="19585" />
    <Observer id="19586" entityId="e-0P0HnLeEGhXStImm98qg" name="Tissue" path="inh_ref_po_300mg_slow|Organism|Liver|Periportal|isoniazid|Tissue" unit="µmol/l" persistable="0" formulaId="19587" />
    <Observer id="19686" entityId="4ThaOepB_kC-qRb7MTTIMw" name="Concentration in container" path="inh_ref_po_300mg_slow|Organism|Liver|Pericentral|Plasma|NAT2|Concentration in container" unit="µmol/l" persistable="0" formulaId="19687" />
    <Observer id="19706" entityId="MPxm5mVcP0CrY4H81vLGDg" name="Concentration in container" path="inh_ref_po_300mg_slow|Organism|Liver|Pericentral|Plasma|Amidase_liver|Concentration in container" unit="µmol/l" persistable="0" formulaId="19707" />
    <Observer id="19726" entityId="GRfDFls7UEGh6QAw5woEpw" name="Concentration in container" path="inh_ref_po_300mg_slow|Organism|Liver|Pericentral|Plasma|Conjugase_liver|Concentration in container" unit="µmol/l" persistable="0" formulaId="19727" />
    <Observer id="19746" entityId="TAkwu-gdRUyD9oRviAuJDQ" name="Concentration in container" path="inh_ref_po_300mg_slow|Organism|Liver|Pericentral|Plasma|CYP2E1|Concentration in container" unit="µmol/l" persistable="0" formulaId="19747" />
    <Observer id="19766" entityId="QeS6S50AkEyECzNhtc4aMw" name="Concentration in container" path="inh_ref_po_300mg_slow|Organism|Liver|Pericentral|Plasma|NAAA|Concentration in container" unit="µmol/l" persistable="0" formulaId="19767" />
    <Observer id="19786" entityId="a4517QGkY0e0inqDFcfl3g" name="Concentration in container" path="inh_ref_po_300mg_slow|Organism|Liver|Pericentral|Plasma|BAAT|Concentration in container" unit="µmol/l" persistable="0" formulaId="19787" />
    <Observer id="19806" entityId="u3ih82ttlE2Z2f0ZgwgDyA" name="Concentration in container" path="inh_ref_po_300mg_slow|Organism|Liver|Pericentral|Plasma|GLYAT|Concentration in container" unit="µmol/l" persistable="0" formulaId="19807" />
    <Observer id="19813" entityId="6wg5GxNF6U6tlGyShghItQ" name="Concentration in container" path="inh_ref_po_300mg_slow|Organism|Liver|Pericentral|Plasma|Acetylisoniazid|Concentration in container" unit="µmol/l" persistable="0" formulaId="19814" />
    <Observer id="19820" entityId="taatPNZoNki8xwZATykZBA" name="Concentration in container" path="inh_ref_po_300mg_slow|Organism|Liver|Pericentral|Plasma|isoniazid|Concentration in container" unit="µmol/l" persistable="0" formulaId="19821" />
    <Observer id="19828" entityId="ARCLNLGfUUmEeqN_yUiPHw" name="Fraction of dose-isoniazid" path="inh_ref_po_300mg_slow|Organism|Liver|Pericentral|Plasma|isoniazid-NAAA Metabolite|Fraction of dose-isoniazid" persistable="0" formulaId="19829" />
    <Observer id="19876" entityId="XcDbJ3N4d0ipvv7yfYndPw" name="Concentration in container" path="inh_ref_po_300mg_slow|Organism|Liver|Pericentral|BloodCells|NAT2|Concentration in container" unit="µmol/l" persistable="0" formulaId="19877" />
    <Observer id="19896" entityId="RJ_QK_7epEaZ4oXFjV6TLw" name="Concentration in container" path="inh_ref_po_300mg_slow|Organism|Liver|Pericentral|BloodCells|Amidase_liver|Concentration in container" unit="µmol/l" persistable="0" formulaId="19897" />
    <Observer id="19916" entityId="SNqrsNsOEUCKzbwo_UjzcQ" name="Concentration in container" path="inh_ref_po_300mg_slow|Organism|Liver|Pericentral|BloodCells|Conjugase_liver|Concentration in container" unit="µmol/l" persistable="0" formulaId="19917" />
    <Observer id="19936" entityId="T3xLSkkasE6YIASYf8DV-w" name="Concentration in container" path="inh_ref_po_300mg_slow|Organism|Liver|Pericentral|BloodCells|CYP2E1|Concentration in container" unit="µmol/l" persistable="0" formulaId="19937" />
    <Observer id="19956" entityId="30M8TKGvJEem6O0kcQP2OQ" name="Concentration in container" path="inh_ref_po_300mg_slow|Organism|Liver|Pericentral|BloodCells|NAAA|Concentration in container" unit="µmol/l" persistable="0" formulaId="19957" />
    <Observer id="19976" entityId="lg2GGIFgrk-mtaEm86njyQ" name="Concentration in container" path="inh_ref_po_300mg_slow|Organism|Liver|Pericentral|BloodCells|BAAT|Concentration in container" unit="µmol/l" persistable="0" formulaId="19977" />
    <Observer id="19996" entityId="5pKcV6MXkECgc4OIL1dltA" name="Concentration in container" path="inh_ref_po_300mg_slow|Organism|Liver|Pericentral|BloodCells|GLYAT|Concentration in container" unit="µmol/l" persistable="0" formulaId="19997" />
    <Observer id="20003" entityId="3Xk2kB_5fUeff-edY2qKCg" name="Concentration in container" path="inh_ref_po_300mg_slow|Organism|Liver|Pericentral|BloodCells|Acetylisoniazid|Concentration in container" unit="µmol/l" persistable="0" formulaId="20004" />
    <Observer id="20010" entityId="xBWNFbg1a0SMG3NeAbystw" name="Concentration in container" path="inh_ref_po_300mg_slow|Organism|Liver|Pericentral|BloodCells|isoniazid|Concentration in container" unit="µmol/l" persistable="0" formulaId="20011" />
    <Observer id="20018" entityId="0Dzaxgz7F0miBszxVMnKwQ" name="Fraction of dose-isoniazid" path="inh_ref_po_300mg_slow|Organism|Liver|Pericentral|BloodCells|isoniazid-NAAA Metabolite|Fraction of dose-isoniazid" persistable="0" formulaId="20019" />
    <Observer id="20066" entityId="IamL8r-deEyennkrz3-qXg" name="Concentration in container" path="inh_ref_po_300mg_slow|Organism|Liver|Pericentral|Interstitial|SLC22A6|Concentration in container" unit="µmol/l" persistable="0" formulaId="20067" />
    <Observer id="20084" entityId="V5MkgSJPC0CgAvkzpX-ZWg" name="Concentration in container" path="inh_ref_po_300mg_slow|Organism|Liver|Pericentral|Interstitial|SLC16A10.influx|Concentration in container" unit="µmol/l" persistable="0" formulaId="20085" />
    <Observer id="20091" entityId="kcBR9MFxmk-T8lU2rHTe-g" name="Concentration in container" path="inh_ref_po_300mg_slow|Organism|Liver|Pericentral|Interstitial|Acetylisoniazid|Concentration in container" unit="µmol/l" persistable="0" formulaId="20092" />
    <Observer id="20098" entityId="Db1sXPfAJUezduNj72XhzA" name="Concentration in container" path="inh_ref_po_300mg_slow|Organism|Liver|Pericentral|Interstitial|isoniazid|Concentration in container" unit="µmol/l" persistable="0" formulaId="20099" />
    <Observer id="20122" entityId="lsjIQZV_DkuCx3BM4FvsDg" name="Concentration in container" path="inh_ref_po_300mg_slow|Organism|Liver|Pericentral|Intracellular|NAT2|Concentration in container" unit="µmol/l" persistable="0" formulaId="20123" />
    <Observer id="20140" entityId="JhvkI0fUFUmRMrSvaO-ITg" name="Concentration in container" path="inh_ref_po_300mg_slow|Organism|Liver|Pericentral|Intracellular|Amidase_liver|Concentration in container" unit="µmol/l" persistable="0" formulaId="20141" />
    <Observer id="20158" entityId="BGzKF7Lrc0O79-y_C9mZNQ" name="Concentration in container" path="inh_ref_po_300mg_slow|Organism|Liver|Pericentral|Intracellular|Conjugase_liver|Concentration in container" unit="µmol/l" persistable="0" formulaId="20159" />
    <Observer id="20176" entityId="pVmI2EAwXkCOPUZtUODGAQ" name="Concentration in container" path="inh_ref_po_300mg_slow|Organism|Liver|Pericentral|Intracellular|CYP2E1|Concentration in container" unit="µmol/l" persistable="0" formulaId="20177" />
    <Observer id="20194" entityId="47rnbSaW0Em4kkgj3tGVjA" name="Concentration in container" path="inh_ref_po_300mg_slow|Organism|Liver|Pericentral|Intracellular|INHA_liver_transporter|Concentration in container" unit="µmol/l" persistable="0" formulaId="20195" />
    <Observer id="20212" entityId="ea3l-h7feU6745gJPKg_TQ" name="Concentration in container" path="inh_ref_po_300mg_slow|Organism|Liver|Pericentral|Intracellular|NAAA|Concentration in container" unit="µmol/l" persistable="0" formulaId="20213" />
    <Observer id="20230" entityId="bw76C52VyEqfR7viHyfLgg" name="Concentration in container" path="inh_ref_po_300mg_slow|Organism|Liver|Pericentral|Intracellular|BAAT|Concentration in container" unit="µmol/l" persistable="0" formulaId="20231" />
    <Observer id="20248" entityId="HFAqPHV9a0qSrFV0hLrSaA" name="Concentration in container" path="inh_ref_po_300mg_slow|Organism|Liver|Pericentral|Intracellular|SLC16A10|Concentration in container" unit="µmol/l" persistable="0" formulaId="20249" />
    <Observer id="20266" entityId="yIJsD9PiX0e1uR5atvDc_g" name="Concentration in container" path="inh_ref_po_300mg_slow|Organism|Liver|Pericentral|Intracellular|GLYAT|Concentration in container" unit="µmol/l" persistable="0" formulaId="20267" />
    <Observer id="20284" entityId="BV3fHYkDZU65cYyNUz8YKQ" name="Concentration in container" path="inh_ref_po_300mg_slow|Organism|Liver|Pericentral|Intracellular|SLC16A10.apical.efflux|Concentration in container" unit="µmol/l" persistable="0" formulaId="20285" />
    <Observer id="20291" entityId="jle7PiMl4kWLcXZxfQXJYQ" name="Concentration in container" path="inh_ref_po_300mg_slow|Organism|Liver|Pericentral|Intracellular|Acetylisoniazid|Concentration in container" unit="µmol/l" persistable="0" formulaId="20292" />
    <Observer id="20298" entityId="2VdoKWKdCUqUHvFCDt7lbQ" name="Concentration in container" path="inh_ref_po_300mg_slow|Organism|Liver|Pericentral|Intracellular|isoniazid|Concentration in container" unit="µmol/l" persistable="0" formulaId="20299" />
    <Observer id="20306" entityId="1A-CBA7IzE-kexL7Wlg4qQ" name="Fraction of dose-isoniazid" path="inh_ref_po_300mg_slow|Organism|Liver|Pericentral|Intracellular|isoniazid-NAAA Metabolite|Fraction of dose-isoniazid" persistable="0" formulaId="20307" />
    <Observer id="20332" entityId="lap0jI-y5kaSEeu-MIE2WQ" name="Interstitial Unbound" path="inh_ref_po_300mg_slow|Organism|Liver|Pericentral|Acetylisoniazid|Interstitial Unbound" unit="µmol/l" persistable="0" formulaId="20333" />
    <Observer id="20334" entityId="KXT5G6-0sUajohBPqIhUSw" name="Intracellular Unbound" path="inh_ref_po_300mg_slow|Organism|Liver|Pericentral|Acetylisoniazid|Intracellular Unbound" unit="µmol/l" persistable="0" formulaId="20335" />
    <Observer id="20336" entityId="soDp8m3dYEOQFQEW0VFb4w" name="Tissue" path="inh_ref_po_300mg_slow|Organism|Liver|Pericentral|Acetylisoniazid|Tissue" unit="µmol/l" persistable="0" formulaId="20337" />
    <Observer id="20338" entityId="_dWcEf0jJ0qyZsBGIa1iCw" name="Interstitial Unbound" path="inh_ref_po_300mg_slow|Organism|Liver|Pericentral|isoniazid|Interstitial Unbound" unit="µmol/l" persistable="0" formulaId="20339" />
    <Observer id="20340" entityId="sh4sn6ZgVU6ou3sLXSlxhw" name="Intracellular Unbound" path="inh_ref_po_300mg_slow|Organism|Liver|Pericentral|isoniazid|Intracellular Unbound" unit="µmol/l" persistable="0" formulaId="20341" />
    <Observer id="20342" entityId="QhktmJw0O0CLCrGrgxZkyQ" name="Tissue" path="inh_ref_po_300mg_slow|Organism|Liver|Pericentral|isoniazid|Tissue" unit="µmol/l" persistable="0" formulaId="20343" />
    <Observer id="20346" entityId="ohnT5UneM0qTuro2jDF8qw" name="Concentration in container (Liver, Plasma)" path="inh_ref_po_300mg_slow|Organism|Liver|Plasma|Acetylisoniazid|Concentration in container (Liver, Plasma)" unit="µmol/l" persistable="0" formulaId="20347" />
    <Observer id="20348" entityId="VkuVcW9P9UeS4-BGHxV_ew" name="Concentration in container (Liver, Plasma)" path="inh_ref_po_300mg_slow|Organism|Liver|Plasma|isoniazid|Concentration in container (Liver, Plasma)" unit="µmol/l" persistable="0" formulaId="20349" />
    <Observer id="20350" entityId="Ee_a-NRzF0qY3hJI6IKmNQ" name="Fraction of dose-isoniazid-Liver-Plasma" path="inh_ref_po_300mg_slow|Organism|Liver|Plasma|isoniazid-NAAA Metabolite|Fraction of dose-isoniazid-Liver-Plasma" persistable="0" formulaId="20351" />
    <Observer id="20354" entityId="QPgDm_MSK0-qKEDTmbRa4A" name="Concentration in container (Liver, BloodCells)" path="inh_ref_po_300mg_slow|Organism|Liver|BloodCells|Acetylisoniazid|Concentration in container (Liver, BloodCells)" unit="µmol/l" persistable="0" formulaId="20355" />
    <Observer id="20356" entityId="I6C4yga0NkevMIG2L_r4Ig" name="Concentration in container (Liver, BloodCells)" path="inh_ref_po_300mg_slow|Organism|Liver|BloodCells|isoniazid|Concentration in container (Liver, BloodCells)" unit="µmol/l" persistable="0" formulaId="20357" />
    <Observer id="20358" entityId="Q_2SCPvy10CLVQnj1uHc3A" name="Fraction of dose-isoniazid-Liver-BloodCells" path="inh_ref_po_300mg_slow|Organism|Liver|BloodCells|isoniazid-NAAA Metabolite|Fraction of dose-isoniazid-Liver-BloodCells" persistable="0" formulaId="20359" />
    <Observer id="20364" entityId="QLSSdx3KzkOWdNzyeTh7UQ" name="Concentration in container (Liver, Interstitial)" path="inh_ref_po_300mg_slow|Organism|Liver|Interstitial|Acetylisoniazid|Concentration in container (Liver, Interstitial)" unit="µmol/l" persistable="0" formulaId="20365" />
    <Observer id="20366" entityId="hFY96BZsmEqKhcxuoFR_Rw" name="Concentration in container (Liver, Interstitial)" path="inh_ref_po_300mg_slow|Organism|Liver|Interstitial|isoniazid|Concentration in container (Liver, Interstitial)" unit="µmol/l" persistable="0" formulaId="20367" />
    <Observer id="20370" entityId="mXmpmB-nmEy1K6FgcpBD-g" name="Concentration in container (Liver, Intracellular)" path="inh_ref_po_300mg_slow|Organism|Liver|Intracellular|Acetylisoniazid|Concentration in container (Liver, Intracellular)" unit="µmol/l" persistable="0" formulaId="20371" />
    <Observer id="20372" entityId="6ehLbAYZbES0l1eBjcUfNg" name="Concentration in container (Liver, Intracellular)" path="inh_ref_po_300mg_slow|Organism|Liver|Intracellular|isoniazid|Concentration in container (Liver, Intracellular)" unit="µmol/l" persistable="0" formulaId="20373" />
    <Observer id="20374" entityId="zlsiKdLaGUOzmT_q6UMzDQ" name="Fraction of dose-isoniazid-Liver-Intracellular" path="inh_ref_po_300mg_slow|Organism|Liver|Intracellular|isoniazid-NAAA Metabolite|Fraction of dose-isoniazid-Liver-Intracellular" persistable="0" formulaId="20375" />
    <Observer id="20376" entityId="rZ-JPpDROUGdlKM8UsyW3Q" name="Interstitial Unbound (Liver)" path="inh_ref_po_300mg_slow|Organism|Liver|Acetylisoniazid|Interstitial Unbound (Liver)" unit="µmol/l" persistable="0" formulaId="20377" />
    <Observer id="20378" entityId="21SFDHCK10m0j10VUP04dQ" name="Intracellular Unbound (Liver)" path="inh_ref_po_300mg_slow|Organism|Liver|Acetylisoniazid|Intracellular Unbound (Liver)" unit="µmol/l" persistable="0" formulaId="20379" />
    <Observer id="20380" entityId="Pcdv-kgKLEGlBv4fUOI9VQ" name="Tissue (Liver)" path="inh_ref_po_300mg_slow|Organism|Liver|Acetylisoniazid|Tissue (Liver)" unit="µmol/l" persistable="0" formulaId="20381" />
    <Observer id="20382" entityId="iR4yzCjFiUiqrvhGVbOg7Q" name="Interstitial Unbound (Liver)" path="inh_ref_po_300mg_slow|Organism|Liver|isoniazid|Interstitial Unbound (Liver)" unit="µmol/l" persistable="0" formulaId="20383" />
    <Observer id="20384" entityId="qn5ubx4NDkyOi0WWF4ixcA" name="Intracellular Unbound (Liver)" path="inh_ref_po_300mg_slow|Organism|Liver|isoniazid|Intracellular Unbound (Liver)" unit="µmol/l" persistable="0" formulaId="20385" />
    <Observer id="20386" entityId="hBVketxtP0mIxyF4pwK1lw" name="Tissue (Liver)" path="inh_ref_po_300mg_slow|Organism|Liver|isoniazid|Tissue (Liver)" unit="µmol/l" persistable="0" formulaId="20387" />
    <Observer id="20456" entityId="Id1B7wP5Yk-GcK-4b3qryw" name="Concentration in container" path="inh_ref_po_300mg_slow|Organism|Lung|Plasma|NAT2|Concentration in container" unit="µmol/l" persistable="0" formulaId="20457" />
    <Observer id="20476" entityId="YwtlnMQ6z0O73zOaXLCTnw" name="Concentration in container" path="inh_ref_po_300mg_slow|Organism|Lung|Plasma|Amidase_liver|Concentration in container" unit="µmol/l" persistable="0" formulaId="20477" />
    <Observer id="20496" entityId="jEoF22VLO067WlucKDDmnw" name="Concentration in container" path="inh_ref_po_300mg_slow|Organism|Lung|Plasma|Conjugase_liver|Concentration in container" unit="µmol/l" persistable="0" formulaId="20497" />
    <Observer id="20516" entityId="OxIcOYvs3UaNIKU-alnYLg" name="Concentration in container" path="inh_ref_po_300mg_slow|Organism|Lung|Plasma|CYP2E1|Concentration in container" unit="µmol/l" persistable="0" formulaId="20517" />
    <Observer id="20536" entityId="-JvNiWHJp0W93CotvEGtig" name="Concentration in container" path="inh_ref_po_300mg_slow|Organism|Lung|Plasma|NAAA|Concentration in container" unit="µmol/l" persistable="0" formulaId="20537" />
    <Observer id="20556" entityId="Io88y-OLQkm2Dy-hGaS7EQ" name="Concentration in container" path="inh_ref_po_300mg_slow|Organism|Lung|Plasma|BAAT|Concentration in container" unit="µmol/l" persistable="0" formulaId="20557" />
    <Observer id="20576" entityId="jEQma8x2Sky8ueYrB_JLkQ" name="Concentration in container" path="inh_ref_po_300mg_slow|Organism|Lung|Plasma|GLYAT|Concentration in container" unit="µmol/l" persistable="0" formulaId="20577" />
    <Observer id="20583" entityId="QMdjEEHEi02vKgTtAAD3Iw" name="Concentration in container" path="inh_ref_po_300mg_slow|Organism|Lung|Plasma|Acetylisoniazid|Concentration in container" unit="µmol/l" persistable="0" formulaId="20584" />
    <Observer id="20590" entityId="SkUdok4CDEm2bS0DU3gO5w" name="Concentration in container" path="inh_ref_po_300mg_slow|Organism|Lung|Plasma|isoniazid|Concentration in container" unit="µmol/l" persistable="0" formulaId="20591" />
    <Observer id="20598" entityId="r4aO5dyJxEee0bk8uIwvMQ" name="Fraction of dose-isoniazid" path="inh_ref_po_300mg_slow|Organism|Lung|Plasma|isoniazid-NAAA Metabolite|Fraction of dose-isoniazid" persistable="0" formulaId="20599" />
    <Observer id="20646" entityId="tTY2wdhvgUmOf-ikF_JiUw" name="Concentration in container" path="inh_ref_po_300mg_slow|Organism|Lung|BloodCells|NAT2|Concentration in container" unit="µmol/l" persistable="0" formulaId="20647" />
    <Observer id="20666" entityId="eNFB0p6_EkCjUs1IEvQuDQ" name="Concentration in container" path="inh_ref_po_300mg_slow|Organism|Lung|BloodCells|Amidase_liver|Concentration in container" unit="µmol/l" persistable="0" formulaId="20667" />
    <Observer id="20686" entityId="Zwqu_jy2B0iHzOt7EAxQ0g" name="Concentration in container" path="inh_ref_po_300mg_slow|Organism|Lung|BloodCells|Conjugase_liver|Concentration in container" unit="µmol/l" persistable="0" formulaId="20687" />
    <Observer id="20706" entityId="7UOJlebuIUmrS4nI7eQw6Q" name="Concentration in container" path="inh_ref_po_300mg_slow|Organism|Lung|BloodCells|CYP2E1|Concentration in container" unit="µmol/l" persistable="0" formulaId="20707" />
    <Observer id="20726" entityId="U64cwc1N00C2U2heBhpbAg" name="Concentration in container" path="inh_ref_po_300mg_slow|Organism|Lung|BloodCells|NAAA|Concentration in container" unit="µmol/l" persistable="0" formulaId="20727" />
    <Observer id="20746" entityId="Mqtf72B5H0CnUORSn2eTMA" name="Concentration in container" path="inh_ref_po_300mg_slow|Organism|Lung|BloodCells|BAAT|Concentration in container" unit="µmol/l" persistable="0" formulaId="20747" />
    <Observer id="20766" entityId="GOfrdAy6c0CukP5TsEzweA" name="Concentration in container" path="inh_ref_po_300mg_slow|Organism|Lung|BloodCells|GLYAT|Concentration in container" unit="µmol/l" persistable="0" formulaId="20767" />
    <Observer id="20773" entityId="wiGgaljo0kSDw1mRt9nfog" name="Concentration in container" path="inh_ref_po_300mg_slow|Organism|Lung|BloodCells|Acetylisoniazid|Concentration in container" unit="µmol/l" persistable="0" formulaId="20774" />
    <Observer id="20780" entityId="ukmuqnJkVUm391ryZZyIaw" name="Concentration in container" path="inh_ref_po_300mg_slow|Organism|Lung|BloodCells|isoniazid|Concentration in container" unit="µmol/l" persistable="0" formulaId="20781" />
    <Observer id="20788" entityId="AeQlhJUNj0Cirxb6jkpSkQ" name="Fraction of dose-isoniazid" path="inh_ref_po_300mg_slow|Organism|Lung|BloodCells|isoniazid-NAAA Metabolite|Fraction of dose-isoniazid" persistable="0" formulaId="20789" />
    <Observer id="20836" entityId="tWMMP-t6VEiuGJBh6fZqAg" name="Concentration in container" path="inh_ref_po_300mg_slow|Organism|Lung|Interstitial|SLC22A6|Concentration in container" unit="µmol/l" persistable="0" formulaId="20837" />
    <Observer id="20854" entityId="IMgsbAIUg0WcSvKeiOrrXw" name="Concentration in container" path="inh_ref_po_300mg_slow|Organism|Lung|Interstitial|SLC16A10.influx|Concentration in container" unit="µmol/l" persistable="0" formulaId="20855" />
    <Observer id="20862" entityId="3fcW1cVl8EOui1nUc8qA1g" name="Concentration in container" path="inh_ref_po_300mg_slow|Organism|Lung|Interstitial|Acetylisoniazid|Concentration in container" unit="µmol/l" persistable="0" formulaId="20863" />
    <Observer id="20870" entityId="gK30Ya19XEGJnsebFfQbfg" name="Concentration in container" path="inh_ref_po_300mg_slow|Organism|Lung|Interstitial|isoniazid|Concentration in container" unit="µmol/l" persistable="0" formulaId="20871" />
    <Observer id="20893" entityId="z9q72Xp-OEGP0vUtegsGMw" name="Concentration in container" path="inh_ref_po_300mg_slow|Organism|Lung|Intracellular|NAT2|Concentration in container" unit="µmol/l" persistable="0" formulaId="20894" />
    <Observer id="20911" entityId="qmo-Quy9XUeMWNi4VykIAA" name="Concentration in container" path="inh_ref_po_300mg_slow|Organism|Lung|Intracellular|Amidase_liver|Concentration in container" unit="µmol/l" persistable="0" formulaId="20912" />
    <Observer id="20929" entityId="b0G4xYv9RUO5wUqqfdsIoA" name="Concentration in container" path="inh_ref_po_300mg_slow|Organism|Lung|Intracellular|Conjugase_liver|Concentration in container" unit="µmol/l" persistable="0" formulaId="20930" />
    <Observer id="20947" entityId="CS_kfK0u_0mrF2UsjV1-3g" name="Concentration in container" path="inh_ref_po_300mg_slow|Organism|Lung|Intracellular|CYP2E1|Concentration in container" unit="µmol/l" persistable="0" formulaId="20948" />
    <Observer id="20965" entityId="72JoMZzh_ki3DwSJxI9ltg" name="Concentration in container" path="inh_ref_po_300mg_slow|Organism|Lung|Intracellular|INHA_liver_transporter|Concentration in container" unit="µmol/l" persistable="0" formulaId="20966" />
    <Observer id="20983" entityId="KUvtMwuZXEKekPQSVnXAMA" name="Concentration in container" path="inh_ref_po_300mg_slow|Organism|Lung|Intracellular|NAAA|Concentration in container" unit="µmol/l" persistable="0" formulaId="20984" />
    <Observer id="21001" entityId="2tyL-iRdhkSTY67GZ0aOCw" name="Concentration in container" path="inh_ref_po_300mg_slow|Organism|Lung|Intracellular|BAAT|Concentration in container" unit="µmol/l" persistable="0" formulaId="21002" />
    <Observer id="21019" entityId="ROrW314xYUSJ9yBStVnXYA" name="Concentration in container" path="inh_ref_po_300mg_slow|Organism|Lung|Intracellular|SLC16A10|Concentration in container" unit="µmol/l" persistable="0" formulaId="21020" />
    <Observer id="21037" entityId="dGvCwWw97ECKgVKqHg8E7A" name="Concentration in container" path="inh_ref_po_300mg_slow|Organism|Lung|Intracellular|GLYAT|Concentration in container" unit="µmol/l" persistable="0" formulaId="21038" />
    <Observer id="21055" entityId="02vNa2Fk5kCqvgH-HtfcTw" name="Concentration in container" path="inh_ref_po_300mg_slow|Organism|Lung|Intracellular|SLC16A10.apical.efflux|Concentration in container" unit="µmol/l" persistable="0" formulaId="21056" />
    <Observer id="21063" entityId="VlqdS7oGUkuy4pzrb5jRYA" name="Concentration in container" path="inh_ref_po_300mg_slow|Organism|Lung|Intracellular|Acetylisoniazid|Concentration in container" unit="µmol/l" persistable="0" formulaId="21064" />
    <Observer id="21071" entityId="4RzFpUw8LEOTYoYx24PZWw" name="Concentration in container" path="inh_ref_po_300mg_slow|Organism|Lung|Intracellular|isoniazid|Concentration in container" unit="µmol/l" persistable="0" formulaId="21072" />
    <Observer id="21079" entityId="3SlL7zn4JE-QUPVIsxY4Mw" name="Fraction of dose-isoniazid" path="inh_ref_po_300mg_slow|Organism|Lung|Intracellular|isoniazid-NAAA Metabolite|Fraction of dose-isoniazid" persistable="0" formulaId="21080" />
    <Observer id="21105" entityId="gULF8Xik60qk6uR74Ij5nQ" name="Interstitial Unbound" path="inh_ref_po_300mg_slow|Organism|Lung|Acetylisoniazid|Interstitial Unbound" unit="µmol/l" persistable="0" formulaId="21106" />
    <Observer id="21107" entityId="5RmjIopuAkuSPa5ax4Gd7g" name="Intracellular Unbound" path="inh_ref_po_300mg_slow|Organism|Lung|Acetylisoniazid|Intracellular Unbound" unit="µmol/l" persistable="0" formulaId="21108" />
    <Observer id="21109" entityId="wc9pI9Qg-kC8iQBmDBKeoA" name="Tissue" path="inh_ref_po_300mg_slow|Organism|Lung|Acetylisoniazid|Tissue" unit="µmol/l" persistable="0" formulaId="21110" />
    <Observer id="21111" entityId="3mRzwPwYDkuYkACpjOCPAA" name="Interstitial Unbound" path="inh_ref_po_300mg_slow|Organism|Lung|isoniazid|Interstitial Unbound" unit="µmol/l" persistable="0" formulaId="21112" />
    <Observer id="21113" entityId="aR1H3t1LV0eiaAB_nmd3VQ" name="Intracellular Unbound" path="inh_ref_po_300mg_slow|Organism|Lung|isoniazid|Intracellular Unbound" unit="µmol/l" persistable="0" formulaId="21114" />
    <Observer id="21115" entityId="7kyztjQSdkO2c8Sowk8NXw" name="Tissue" path="inh_ref_po_300mg_slow|Organism|Lung|isoniazid|Tissue" unit="µmol/l" persistable="0" formulaId="21116" />
    <Observer id="21196" entityId="OTjTG-wSAUGydK0OyJTmLw" name="Concentration in container" path="inh_ref_po_300mg_slow|Organism|Muscle|Plasma|NAT2|Concentration in container" unit="µmol/l" persistable="0" formulaId="21197" />
    <Observer id="21216" entityId="C1miMIxtoEO2gfBYxJ5nAQ" name="Concentration in container" path="inh_ref_po_300mg_slow|Organism|Muscle|Plasma|Amidase_liver|Concentration in container" unit="µmol/l" persistable="0" formulaId="21217" />
    <Observer id="21236" entityId="98dy9wMcs0-zztKLYesfcA" name="Concentration in container" path="inh_ref_po_300mg_slow|Organism|Muscle|Plasma|Conjugase_liver|Concentration in container" unit="µmol/l" persistable="0" formulaId="21237" />
    <Observer id="21256" entityId="Lcm0fD1sg0KIwa-xwjGA1g" name="Concentration in container" path="inh_ref_po_300mg_slow|Organism|Muscle|Plasma|CYP2E1|Concentration in container" unit="µmol/l" persistable="0" formulaId="21257" />
    <Observer id="21276" entityId="DHl-pfuSa0eYXpoPXfky4Q" name="Concentration in container" path="inh_ref_po_300mg_slow|Organism|Muscle|Plasma|NAAA|Concentration in container" unit="µmol/l" persistable="0" formulaId="21277" />
    <Observer id="21296" entityId="MN1dDmZ8Lk-1XHY3PA85_w" name="Concentration in container" path="inh_ref_po_300mg_slow|Organism|Muscle|Plasma|BAAT|Concentration in container" unit="µmol/l" persistable="0" formulaId="21297" />
    <Observer id="21316" entityId="XqVbSzFbzEKfk3fgLX5KdQ" name="Concentration in container" path="inh_ref_po_300mg_slow|Organism|Muscle|Plasma|GLYAT|Concentration in container" unit="µmol/l" persistable="0" formulaId="21317" />
    <Observer id="21322" entityId="btwJBFfBBkGUcJ7Kb2Y1ug" name="Concentration in container" path="inh_ref_po_300mg_slow|Organism|Muscle|Plasma|Acetylisoniazid|Concentration in container" unit="µmol/l" persistable="0" formulaId="21323" />
    <Observer id="21328" entityId="iux3Pzl8j0mgl9RtBrpaug" name="Concentration in container" path="inh_ref_po_300mg_slow|Organism|Muscle|Plasma|isoniazid|Concentration in container" unit="µmol/l" persistable="0" formulaId="21329" />
    <Observer id="21336" entityId="5Q2FRESbSESBTooO6wm77A" name="Fraction of dose-isoniazid" path="inh_ref_po_300mg_slow|Organism|Muscle|Plasma|isoniazid-NAAA Metabolite|Fraction of dose-isoniazid" persistable="0" formulaId="21337" />
    <Observer id="21384" entityId="336A75RVC0K2LdhkRTaIew" name="Concentration in container" path="inh_ref_po_300mg_slow|Organism|Muscle|BloodCells|NAT2|Concentration in container" unit="µmol/l" persistable="0" formulaId="21385" />
    <Observer id="21404" entityId="R8uUUO4d40mji4lpk7xoYw" name="Concentration in container" path="inh_ref_po_300mg_slow|Organism|Muscle|BloodCells|Amidase_liver|Concentration in container" unit="µmol/l" persistable="0" formulaId="21405" />
    <Observer id="21424" entityId="6bOAjGEJr0-TR5c0ViVdTg" name="Concentration in container" path="inh_ref_po_300mg_slow|Organism|Muscle|BloodCells|Conjugase_liver|Concentration in container" unit="µmol/l" persistable="0" formulaId="21425" />
    <Observer id="21444" entityId="vA-cfDwoqEyavLngKha0Ag" name="Concentration in container" path="inh_ref_po_300mg_slow|Organism|Muscle|BloodCells|CYP2E1|Concentration in container" unit="µmol/l" persistable="0" formulaId="21445" />
    <Observer id="21464" entityId="wUdAhoydpk69tkySQBwCPg" name="Concentration in container" path="inh_ref_po_300mg_slow|Organism|Muscle|BloodCells|NAAA|Concentration in container" unit="µmol/l" persistable="0" formulaId="21465" />
    <Observer id="21484" entityId="deaxlTL-CE-AJEWCnADGcg" name="Concentration in container" path="inh_ref_po_300mg_slow|Organism|Muscle|BloodCells|BAAT|Concentration in container" unit="µmol/l" persistable="0" formulaId="21485" />
    <Observer id="21504" entityId="UqCSKpW35kqR9fRME4hATA" name="Concentration in container" path="inh_ref_po_300mg_slow|Organism|Muscle|BloodCells|GLYAT|Concentration in container" unit="µmol/l" persistable="0" formulaId="21505" />
    <Observer id="21510" entityId="xmHbRFQUOEyolnIK7Yf60Q" name="Concentration in container" path="inh_ref_po_300mg_slow|Organism|Muscle|BloodCells|Acetylisoniazid|Concentration in container" unit="µmol/l" persistable="0" formulaId="21511" />
    <Observer id="21516" entityId="UgwNE2Pr-0eaWG0oiam4WA" name="Concentration in container" path="inh_ref_po_300mg_slow|Organism|Muscle|BloodCells|isoniazid|Concentration in container" unit="µmol/l" persistable="0" formulaId="21517" />
    <Observer id="21524" entityId="Fsqe7AF_5Ua7N4_g3Ug3hg" name="Fraction of dose-isoniazid" path="inh_ref_po_300mg_slow|Organism|Muscle|BloodCells|isoniazid-NAAA Metabolite|Fraction of dose-isoniazid" persistable="0" formulaId="21525" />
    <Observer id="21572" entityId="iVkfa_Bfj0Co2ma7mBrvqA" name="Concentration in container" path="inh_ref_po_300mg_slow|Organism|Muscle|Interstitial|SLC22A6|Concentration in container" unit="µmol/l" persistable="0" formulaId="21573" />
    <Observer id="21590" entityId="Pg0d_VkR8kKfvpkQzsr1Cw" name="Concentration in container" path="inh_ref_po_300mg_slow|Organism|Muscle|Interstitial|SLC16A10.influx|Concentration in container" unit="µmol/l" persistable="0" formulaId="21591" />
    <Observer id="21598" entityId="sbApcDpgwUqy7jiesH2f7g" name="Concentration in container" path="inh_ref_po_300mg_slow|Organism|Muscle|Interstitial|Acetylisoniazid|Concentration in container" unit="µmol/l" persistable="0" formulaId="21599" />
    <Observer id="21606" entityId="OfCBOwSfok6M_KQxMd4sLg" name="Concentration in container" path="inh_ref_po_300mg_slow|Organism|Muscle|Interstitial|isoniazid|Concentration in container" unit="µmol/l" persistable="0" formulaId="21607" />
    <Observer id="21629" entityId="wYEBfcO9DUeXi9zw9NgF8g" name="Concentration in container" path="inh_ref_po_300mg_slow|Organism|Muscle|Intracellular|NAT2|Concentration in container" unit="µmol/l" persistable="0" formulaId="21630" />
    <Observer id="21647" entityId="6kNRJymLak2oYwOqROqh_A" name="Concentration in container" path="inh_ref_po_300mg_slow|Organism|Muscle|Intracellular|Amidase_liver|Concentration in container" unit="µmol/l" persistable="0" formulaId="21648" />
    <Observer id="21665" entityId="vVr2_K2XckuTYyhTeezX5w" name="Concentration in container" path="inh_ref_po_300mg_slow|Organism|Muscle|Intracellular|Conjugase_liver|Concentration in container" unit="µmol/l" persistable="0" formulaId="21666" />
    <Observer id="21683" entityId="eTgD5slrZkGrMPh4BVQUTg" name="Concentration in container" path="inh_ref_po_300mg_slow|Organism|Muscle|Intracellular|CYP2E1|Concentration in container" unit="µmol/l" persistable="0" formulaId="21684" />
    <Observer id="21701" entityId="oRUXT2aR1kik7IxbcxsgpA" name="Concentration in container" path="inh_ref_po_300mg_slow|Organism|Muscle|Intracellular|INHA_liver_transporter|Concentration in container" unit="µmol/l" persistable="0" formulaId="21702" />
    <Observer id="21719" entityId="iIrB1P9Kk0GKLDXl_KDYrw" name="Concentration in container" path="inh_ref_po_300mg_slow|Organism|Muscle|Intracellular|NAAA|Concentration in container" unit="µmol/l" persistable="0" formulaId="21720" />
    <Observer id="21737" entityId="TbYEAFvcAk67G14Cly8xSw" name="Concentration in container" path="inh_ref_po_300mg_slow|Organism|Muscle|Intracellular|BAAT|Concentration in container" unit="µmol/l" persistable="0" formulaId="21738" />
    <Observer id="21755" entityId="DDBi6kFtN0WBRaOzxF6Qcw" name="Concentration in container" path="inh_ref_po_300mg_slow|Organism|Muscle|Intracellular|SLC16A10|Concentration in container" unit="µmol/l" persistable="0" formulaId="21756" />
    <Observer id="21773" entityId="MiKf4KCXU020WxuloWYhhg" name="Concentration in container" path="inh_ref_po_300mg_slow|Organism|Muscle|Intracellular|GLYAT|Concentration in container" unit="µmol/l" persistable="0" formulaId="21774" />
    <Observer id="21791" entityId="SJtQa38lZESyJJp8dxQR0A" name="Concentration in container" path="inh_ref_po_300mg_slow|Organism|Muscle|Intracellular|SLC16A10.apical.efflux|Concentration in container" unit="µmol/l" persistable="0" formulaId="21792" />
    <Observer id="21799" entityId="_2bWrFqzK0ynmMgam4JrlA" name="Concentration in container" path="inh_ref_po_300mg_slow|Organism|Muscle|Intracellular|Acetylisoniazid|Concentration in container" unit="µmol/l" persistable="0" formulaId="21800" />
    <Observer id="21807" entityId="OdBTDuKVs0--wLTeT-IL2w" name="Concentration in container" path="inh_ref_po_300mg_slow|Organism|Muscle|Intracellular|isoniazid|Concentration in container" unit="µmol/l" persistable="0" formulaId="21808" />
    <Observer id="21815" entityId="O9XmrwemqkOzaSdp46-kKQ" name="Fraction of dose-isoniazid" path="inh_ref_po_300mg_slow|Organism|Muscle|Intracellular|isoniazid-NAAA Metabolite|Fraction of dose-isoniazid" persistable="0" formulaId="21816" />
    <Observer id="21841" entityId="oREFvzr6C0q6k7lXvIoVvw" name="Interstitial Unbound" path="inh_ref_po_300mg_slow|Organism|Muscle|Acetylisoniazid|Interstitial Unbound" unit="µmol/l" persistable="0" formulaId="21842" />
    <Observer id="21843" entityId="W6mlwQPsy02JrGcLn3hhFg" name="Intracellular Unbound" path="inh_ref_po_300mg_slow|Organism|Muscle|Acetylisoniazid|Intracellular Unbound" unit="µmol/l" persistable="0" formulaId="21844" />
    <Observer id="21845" entityId="Vz5H-CWf0UaRyTODfbaeTA" name="Tissue" path="inh_ref_po_300mg_slow|Organism|Muscle|Acetylisoniazid|Tissue" unit="µmol/l" persistable="0" formulaId="21846" />
    <Observer id="21847" entityId="o047_WU-7kiSY9iWGy-tGA" name="Interstitial Unbound" path="inh_ref_po_300mg_slow|Organism|Muscle|isoniazid|Interstitial Unbound" unit="µmol/l" persistable="0" formulaId="21848" />
    <Observer id="21849" entityId="Oza8Kg2yP06v9nYAoSoalA" name="Intracellular Unbound" path="inh_ref_po_300mg_slow|Organism|Muscle|isoniazid|Intracellular Unbound" unit="µmol/l" persistable="0" formulaId="21850" />
    <Observer id="21851" entityId="TSQ-0AF-XkqDddcaLTy5Cg" name="Tissue" path="inh_ref_po_300mg_slow|Organism|Muscle|isoniazid|Tissue" unit="µmol/l" persistable="0" formulaId="21852" />
    <Observer id="21917" entityId="g1BRLsCFgkWnKm2Lz8gUOA" name="Concentration in container" path="inh_ref_po_300mg_slow|Organism|Pancreas|Plasma|NAT2|Concentration in container" unit="µmol/l" persistable="0" formulaId="21918" />
    <Observer id="21937" entityId="ncN8oi_p5UKO4ztXiR5PIA" name="Concentration in container" path="inh_ref_po_300mg_slow|Organism|Pancreas|Plasma|Amidase_liver|Concentration in container" unit="µmol/l" persistable="0" formulaId="21938" />
    <Observer id="21957" entityId="uJ50li-sg0SI_ZkvVF23ew" name="Concentration in container" path="inh_ref_po_300mg_slow|Organism|Pancreas|Plasma|Conjugase_liver|Concentration in container" unit="µmol/l" persistable="0" formulaId="21958" />
    <Observer id="21977" entityId="CnufhL9BbEGG8kE3M2YnhQ" name="Concentration in container" path="inh_ref_po_300mg_slow|Organism|Pancreas|Plasma|CYP2E1|Concentration in container" unit="µmol/l" persistable="0" formulaId="21978" />
    <Observer id="21997" entityId="HFIfCmVUHEynoVRYwUgZwQ" name="Concentration in container" path="inh_ref_po_300mg_slow|Organism|Pancreas|Plasma|NAAA|Concentration in container" unit="µmol/l" persistable="0" formulaId="21998" />
    <Observer id="22017" entityId="YFr_zYhTmEut-QfzBaahug" name="Concentration in container" path="inh_ref_po_300mg_slow|Organism|Pancreas|Plasma|BAAT|Concentration in container" unit="µmol/l" persistable="0" formulaId="22018" />
    <Observer id="22037" entityId="4j9xNcZoFEuLyG5Pdt6bVQ" name="Concentration in container" path="inh_ref_po_300mg_slow|Organism|Pancreas|Plasma|GLYAT|Concentration in container" unit="µmol/l" persistable="0" formulaId="22038" />
    <Observer id="22044" entityId="Qg8raiIr2EGAZirf1Lkk-g" name="Concentration in container" path="inh_ref_po_300mg_slow|Organism|Pancreas|Plasma|Acetylisoniazid|Concentration in container" unit="µmol/l" persistable="0" formulaId="22045" />
    <Observer id="22051" entityId="M447fdPUF0aSZFhD-8_fWQ" name="Concentration in container" path="inh_ref_po_300mg_slow|Organism|Pancreas|Plasma|isoniazid|Concentration in container" unit="µmol/l" persistable="0" formulaId="22052" />
    <Observer id="22059" entityId="zRy9rqZS1EqqoUwanejxZw" name="Fraction of dose-isoniazid" path="inh_ref_po_300mg_slow|Organism|Pancreas|Plasma|isoniazid-NAAA Metabolite|Fraction of dose-isoniazid" persistable="0" formulaId="22060" />
    <Observer id="22107" entityId="ztzHfAC3ZU273R2vPUDBZQ" name="Concentration in container" path="inh_ref_po_300mg_slow|Organism|Pancreas|BloodCells|NAT2|Concentration in container" unit="µmol/l" persistable="0" formulaId="22108" />
    <Observer id="22127" entityId="QofR7acdkUerL582W_49hA" name="Concentration in container" path="inh_ref_po_300mg_slow|Organism|Pancreas|BloodCells|Amidase_liver|Concentration in container" unit="µmol/l" persistable="0" formulaId="22128" />
    <Observer id="22147" entityId="1hgMhi2qOESM823LRY99TQ" name="Concentration in container" path="inh_ref_po_300mg_slow|Organism|Pancreas|BloodCells|Conjugase_liver|Concentration in container" unit="µmol/l" persistable="0" formulaId="22148" />
    <Observer id="22167" entityId="hwVSLpjaEU2-OWizM2xOsg" name="Concentration in container" path="inh_ref_po_300mg_slow|Organism|Pancreas|BloodCells|CYP2E1|Concentration in container" unit="µmol/l" persistable="0" formulaId="22168" />
    <Observer id="22187" entityId="jDXc2ej7NkOGFtwxWoExLQ" name="Concentration in container" path="inh_ref_po_300mg_slow|Organism|Pancreas|BloodCells|NAAA|Concentration in container" unit="µmol/l" persistable="0" formulaId="22188" />
    <Observer id="22207" entityId="8kARNJFu_kS7iT7uc-SYYA" name="Concentration in container" path="inh_ref_po_300mg_slow|Organism|Pancreas|BloodCells|BAAT|Concentration in container" unit="µmol/l" persistable="0" formulaId="22208" />
    <Observer id="22227" entityId="OZY2wIos6kGf6PYCtNhR-g" name="Concentration in container" path="inh_ref_po_300mg_slow|Organism|Pancreas|BloodCells|GLYAT|Concentration in container" unit="µmol/l" persistable="0" formulaId="22228" />
    <Observer id="22234" entityId="CHj23GX6WUeHPSae2gGTUg" name="Concentration in container" path="inh_ref_po_300mg_slow|Organism|Pancreas|BloodCells|Acetylisoniazid|Concentration in container" unit="µmol/l" persistable="0" formulaId="22235" />
    <Observer id="22241" entityId="CgcBOMOA9UeAvKZ7LeJxxQ" name="Concentration in container" path="inh_ref_po_300mg_slow|Organism|Pancreas|BloodCells|isoniazid|Concentration in container" unit="µmol/l" persistable="0" formulaId="22242" />
    <Observer id="22249" entityId="JSdNpCekjUafhvl6nGbLNw" name="Fraction of dose-isoniazid" path="inh_ref_po_300mg_slow|Organism|Pancreas|BloodCells|isoniazid-NAAA Metabolite|Fraction of dose-isoniazid" persistable="0" formulaId="22250" />
    <Observer id="22297" entityId="J_n6Wkmtsk2b7GUwwyaodg" name="Concentration in container" path="inh_ref_po_300mg_slow|Organism|Pancreas|Interstitial|SLC22A6|Concentration in container" unit="µmol/l" persistable="0" formulaId="22298" />
    <Observer id="22315" entityId="cmVZ38FSJUSDWsMveQMSQA" name="Concentration in container" path="inh_ref_po_300mg_slow|Organism|Pancreas|Interstitial|SLC16A10.influx|Concentration in container" unit="µmol/l" persistable="0" formulaId="22316" />
    <Observer id="22323" entityId="EiQ4Rm7geUiHg_BTCYv4qg" name="Concentration in container" path="inh_ref_po_300mg_slow|Organism|Pancreas|Interstitial|Acetylisoniazid|Concentration in container" unit="µmol/l" persistable="0" formulaId="22324" />
    <Observer id="22331" entityId="g701htPc50iM92ocY4O2cQ" name="Concentration in container" path="inh_ref_po_300mg_slow|Organism|Pancreas|Interstitial|isoniazid|Concentration in container" unit="µmol/l" persistable="0" formulaId="22332" />
    <Observer id="22354" entityId="RxDBqTBg8kGlEQjpXTtj8w" name="Concentration in container" path="inh_ref_po_300mg_slow|Organism|Pancreas|Intracellular|NAT2|Concentration in container" unit="µmol/l" persistable="0" formulaId="22355" />
    <Observer id="22372" entityId="kwPQXliNiEWyXaMPBvnROg" name="Concentration in container" path="inh_ref_po_300mg_slow|Organism|Pancreas|Intracellular|Amidase_liver|Concentration in container" unit="µmol/l" persistable="0" formulaId="22373" />
    <Observer id="22390" entityId="yVHktFjWh0qSg4kSWDFYEA" name="Concentration in container" path="inh_ref_po_300mg_slow|Organism|Pancreas|Intracellular|Conjugase_liver|Concentration in container" unit="µmol/l" persistable="0" formulaId="22391" />
    <Observer id="22408" entityId="HCw6Ej4KEkSruP2wXV3f_Q" name="Concentration in container" path="inh_ref_po_300mg_slow|Organism|Pancreas|Intracellular|CYP2E1|Concentration in container" unit="µmol/l" persistable="0" formulaId="22409" />
    <Observer id="22426" entityId="TBaBSxOfakeecrnL6CD_ew" name="Concentration in container" path="inh_ref_po_300mg_slow|Organism|Pancreas|Intracellular|INHA_liver_transporter|Concentration in container" unit="µmol/l" persistable="0" formulaId="22427" />
    <Observer id="22444" entityId="y4nu4nMZ90KOxRRh2KVptA" name="Concentration in container" path="inh_ref_po_300mg_slow|Organism|Pancreas|Intracellular|NAAA|Concentration in container" unit="µmol/l" persistable="0" formulaId="22445" />
    <Observer id="22462" entityId="AlLxLqInLUKOLee7kPdW3A" name="Concentration in container" path="inh_ref_po_300mg_slow|Organism|Pancreas|Intracellular|BAAT|Concentration in container" unit="µmol/l" persistable="0" formulaId="22463" />
    <Observer id="22480" entityId="mV-O60r0LUSH58Kss5ANjg" name="Concentration in container" path="inh_ref_po_300mg_slow|Organism|Pancreas|Intracellular|SLC16A10|Concentration in container" unit="µmol/l" persistable="0" formulaId="22481" />
    <Observer id="22498" entityId="7JLyP_XaDESPCVDKDLb-Fw" name="Concentration in container" path="inh_ref_po_300mg_slow|Organism|Pancreas|Intracellular|GLYAT|Concentration in container" unit="µmol/l" persistable="0" formulaId="22499" />
    <Observer id="22516" entityId="LESiNsr_70q1b-uRH4Degw" name="Concentration in container" path="inh_ref_po_300mg_slow|Organism|Pancreas|Intracellular|SLC16A10.apical.efflux|Concentration in container" unit="µmol/l" persistable="0" formulaId="22517" />
    <Observer id="22524" entityId="moS1B9u-NE-UR0xV9cgwMg" name="Concentration in container" path="inh_ref_po_300mg_slow|Organism|Pancreas|Intracellular|Acetylisoniazid|Concentration in container" unit="µmol/l" persistable="0" formulaId="22525" />
    <Observer id="22532" entityId="zbeFWaux6kq_JoGHDjpeqQ" name="Concentration in container" path="inh_ref_po_300mg_slow|Organism|Pancreas|Intracellular|isoniazid|Concentration in container" unit="µmol/l" persistable="0" formulaId="22533" />
    <Observer id="22540" entityId="T9rueoyfTkGvMugsN7lEMA" name="Fraction of dose-isoniazid" path="inh_ref_po_300mg_slow|Organism|Pancreas|Intracellular|isoniazid-NAAA Metabolite|Fraction of dose-isoniazid" persistable="0" formulaId="22541" />
    <Observer id="22566" entityId="TZixjz9MjU2owb1WOLnePg" name="Interstitial Unbound" path="inh_ref_po_300mg_slow|Organism|Pancreas|Acetylisoniazid|Interstitial Unbound" unit="µmol/l" persistable="0" formulaId="22567" />
    <Observer id="22568" entityId="QlG6L0Mdi0a2w7WU4kkMzQ" name="Intracellular Unbound" path="inh_ref_po_300mg_slow|Organism|Pancreas|Acetylisoniazid|Intracellular Unbound" unit="µmol/l" persistable="0" formulaId="22569" />
    <Observer id="22570" entityId="vY1QWhy5WUmm8zEeILdMuQ" name="Tissue" path="inh_ref_po_300mg_slow|Organism|Pancreas|Acetylisoniazid|Tissue" unit="µmol/l" persistable="0" formulaId="22571" />
    <Observer id="22572" entityId="8gXffDo4wkSHDUV8mfGsXw" name="Interstitial Unbound" path="inh_ref_po_300mg_slow|Organism|Pancreas|isoniazid|Interstitial Unbound" unit="µmol/l" persistable="0" formulaId="22573" />
    <Observer id="22574" entityId="DRMNGjV2nEibZ6E4fcfFpw" name="Intracellular Unbound" path="inh_ref_po_300mg_slow|Organism|Pancreas|isoniazid|Intracellular Unbound" unit="µmol/l" persistable="0" formulaId="22575" />
    <Observer id="22576" entityId="BEvlzo9Azki6aYn3eLHMGA" name="Tissue" path="inh_ref_po_300mg_slow|Organism|Pancreas|isoniazid|Tissue" unit="µmol/l" persistable="0" formulaId="22577" />
    <Observer id="22610" entityId="tm5T3vrtgU2Rq0z-oAmNIA" name="Concentration in container" path="inh_ref_po_300mg_slow|Organism|PortalVein|Plasma|NAT2|Concentration in container" unit="µmol/l" persistable="0" formulaId="22611" />
    <Observer id="22630" entityId="yG92ty_mY0mjgWcYvmjx5g" name="Concentration in container" path="inh_ref_po_300mg_slow|Organism|PortalVein|Plasma|Amidase_liver|Concentration in container" unit="µmol/l" persistable="0" formulaId="22631" />
    <Observer id="22650" entityId="m38tRkFCDEajxxofBaMWmw" name="Concentration in container" path="inh_ref_po_300mg_slow|Organism|PortalVein|Plasma|Conjugase_liver|Concentration in container" unit="µmol/l" persistable="0" formulaId="22651" />
    <Observer id="22670" entityId="z0ECJI-Tk0ygTJMmdUUB1g" name="Concentration in container" path="inh_ref_po_300mg_slow|Organism|PortalVein|Plasma|CYP2E1|Concentration in container" unit="µmol/l" persistable="0" formulaId="22671" />
    <Observer id="22690" entityId="dU0xrTHJxUerukTJuW1KuQ" name="Concentration in container" path="inh_ref_po_300mg_slow|Organism|PortalVein|Plasma|NAAA|Concentration in container" unit="µmol/l" persistable="0" formulaId="22691" />
    <Observer id="22710" entityId="qxhunZkSy0K4DV4e2UpLZw" name="Concentration in container" path="inh_ref_po_300mg_slow|Organism|PortalVein|Plasma|BAAT|Concentration in container" unit="µmol/l" persistable="0" formulaId="22711" />
    <Observer id="22730" entityId="JdeQOkEVkEuADOUdp9JwFQ" name="Concentration in container" path="inh_ref_po_300mg_slow|Organism|PortalVein|Plasma|GLYAT|Concentration in container" unit="µmol/l" persistable="0" formulaId="22731" />
    <Observer id="22737" entityId="6NH7-gyD6UyckBGsgBxE5g" name="Concentration in container" path="inh_ref_po_300mg_slow|Organism|PortalVein|Plasma|Acetylisoniazid|Concentration in container" unit="µmol/l" persistable="0" formulaId="22738" />
    <Observer id="22739" entityId="tVH3EkpN7UW4PvAqTnBuyg" name="Plasma Unbound" path="inh_ref_po_300mg_slow|Organism|PortalVein|Plasma|Acetylisoniazid|Plasma Unbound" unit="µmol/l" persistable="0" formulaId="22740" />
    <Observer id="22746" entityId="sLpxez4dCkeu-ax2BooSeQ" name="Concentration in container" path="inh_ref_po_300mg_slow|Organism|PortalVein|Plasma|isoniazid|Concentration in container" unit="µmol/l" persistable="0" formulaId="22747" />
    <Observer id="22748" entityId="3PeVBdy8pUiPJ04u3DgXJg" name="Plasma Unbound" path="inh_ref_po_300mg_slow|Organism|PortalVein|Plasma|isoniazid|Plasma Unbound" unit="µmol/l" persistable="0" formulaId="22749" />
    <Observer id="22756" entityId="mAx5xaowcE-8tHsGTvLfGg" name="Fraction of dose-isoniazid" path="inh_ref_po_300mg_slow|Organism|PortalVein|Plasma|isoniazid-NAAA Metabolite|Fraction of dose-isoniazid" persistable="0" formulaId="22757" />
    <Observer id="22804" entityId="4sgK0VIwe06hjcFuFgQkmw" name="Concentration in container" path="inh_ref_po_300mg_slow|Organism|PortalVein|BloodCells|NAT2|Concentration in container" unit="µmol/l" persistable="0" formulaId="22805" />
    <Observer id="22824" entityId="5om6EX-lX0--kqRTHnCqWA" name="Concentration in container" path="inh_ref_po_300mg_slow|Organism|PortalVein|BloodCells|Amidase_liver|Concentration in container" unit="µmol/l" persistable="0" formulaId="22825" />
    <Observer id="22844" entityId="40Z-ctHrD0i_ZvDqEczUPg" name="Concentration in container" path="inh_ref_po_300mg_slow|Organism|PortalVein|BloodCells|Conjugase_liver|Concentration in container" unit="µmol/l" persistable="0" formulaId="22845" />
    <Observer id="22864" entityId="f_VPBLKNa0emHvxAZrPaog" name="Concentration in container" path="inh_ref_po_300mg_slow|Organism|PortalVein|BloodCells|CYP2E1|Concentration in container" unit="µmol/l" persistable="0" formulaId="22865" />
    <Observer id="22884" entityId="zqeLnRkrW0WSN0ooFJ0VaQ" name="Concentration in container" path="inh_ref_po_300mg_slow|Organism|PortalVein|BloodCells|NAAA|Concentration in container" unit="µmol/l" persistable="0" formulaId="22885" />
    <Observer id="22904" entityId="jMhn19XAi0axSHV6yVDg5A" name="Concentration in container" path="inh_ref_po_300mg_slow|Organism|PortalVein|BloodCells|BAAT|Concentration in container" unit="µmol/l" persistable="0" formulaId="22905" />
    <Observer id="22924" entityId="QcK8DMLZ3UGiKarnz6FMbA" name="Concentration in container" path="inh_ref_po_300mg_slow|Organism|PortalVein|BloodCells|GLYAT|Concentration in container" unit="µmol/l" persistable="0" formulaId="22925" />
    <Observer id="22931" entityId="5BT6-a6TBUeZ-6sHghoOAQ" name="Concentration in container" path="inh_ref_po_300mg_slow|Organism|PortalVein|BloodCells|Acetylisoniazid|Concentration in container" unit="µmol/l" persistable="0" formulaId="22932" />
    <Observer id="22938" entityId="cLIoB8RM8kaHkg9KtXPouQ" name="Concentration in container" path="inh_ref_po_300mg_slow|Organism|PortalVein|BloodCells|isoniazid|Concentration in container" unit="µmol/l" persistable="0" formulaId="22939" />
    <Observer id="22946" entityId="4jfttj8V80yk84S2FwkHxA" name="Fraction of dose-isoniazid" path="inh_ref_po_300mg_slow|Organism|PortalVein|BloodCells|isoniazid-NAAA Metabolite|Fraction of dose-isoniazid" persistable="0" formulaId="22947" />
    <Observer id="22972" entityId="HZd35lcOEk-axFLrzQmcew" name="Whole Blood" path="inh_ref_po_300mg_slow|Organism|PortalVein|Acetylisoniazid|Whole Blood" unit="µmol/l" persistable="0" formulaId="22973" />
    <Observer id="22974" entityId="X5gj-A1Rn0CpG2LHl4UT8g" name="Whole Blood" path="inh_ref_po_300mg_slow|Organism|PortalVein|isoniazid|Whole Blood" unit="µmol/l" persistable="0" formulaId="22975" />
    <Observer id="23040" entityId="gPC6Kn-kG0ys7kjPc1Sd3w" name="Concentration in container" path="inh_ref_po_300mg_slow|Organism|Skin|Plasma|NAT2|Concentration in container" unit="µmol/l" persistable="0" formulaId="23041" />
    <Observer id="23060" entityId="7rG5UZ-Wp0qkKrNsnKi-Jw" name="Concentration in container" path="inh_ref_po_300mg_slow|Organism|Skin|Plasma|Amidase_liver|Concentration in container" unit="µmol/l" persistable="0" formulaId="23061" />
    <Observer id="23080" entityId="XB-1DNLyS06evRt_AbLhXQ" name="Concentration in container" path="inh_ref_po_300mg_slow|Organism|Skin|Plasma|Conjugase_liver|Concentration in container" unit="µmol/l" persistable="0" formulaId="23081" />
    <Observer id="23100" entityId="BfwEw3BKS0SVgUL5pFOjnQ" name="Concentration in container" path="inh_ref_po_300mg_slow|Organism|Skin|Plasma|CYP2E1|Concentration in container" unit="µmol/l" persistable="0" formulaId="23101" />
    <Observer id="23120" entityId="lY0USWgg1Ey3lRlXW0lUwQ" name="Concentration in container" path="inh_ref_po_300mg_slow|Organism|Skin|Plasma|NAAA|Concentration in container" unit="µmol/l" persistable="0" formulaId="23121" />
    <Observer id="23140" entityId="0BFlCAWtgUapLYUNbnVFfg" name="Concentration in container" path="inh_ref_po_300mg_slow|Organism|Skin|Plasma|BAAT|Concentration in container" unit="µmol/l" persistable="0" formulaId="23141" />
    <Observer id="23160" entityId="EX2Bck_4Pka3vdHw08zQHA" name="Concentration in container" path="inh_ref_po_300mg_slow|Organism|Skin|Plasma|GLYAT|Concentration in container" unit="µmol/l" persistable="0" formulaId="23161" />
    <Observer id="23166" entityId="GEPb3eDisE63wcYKTxBzyA" name="Concentration in container" path="inh_ref_po_300mg_slow|Organism|Skin|Plasma|Acetylisoniazid|Concentration in container" unit="µmol/l" persistable="0" formulaId="23167" />
    <Observer id="23172" entityId="WScdhIpKb0KoXIGUtl4AHw" name="Concentration in container" path="inh_ref_po_300mg_slow|Organism|Skin|Plasma|isoniazid|Concentration in container" unit="µmol/l" persistable="0" formulaId="23173" />
    <Observer id="23180" entityId="GC6LwT24fUSqu3yAio9lxQ" name="Fraction of dose-isoniazid" path="inh_ref_po_300mg_slow|Organism|Skin|Plasma|isoniazid-NAAA Metabolite|Fraction of dose-isoniazid" persistable="0" formulaId="23181" />
    <Observer id="23228" entityId="G_Enh2ySPECuthNMWZkYrw" name="Concentration in container" path="inh_ref_po_300mg_slow|Organism|Skin|BloodCells|NAT2|Concentration in container" unit="µmol/l" persistable="0" formulaId="23229" />
    <Observer id="23248" entityId="IdhADe7jO0ifKuREjqd7MA" name="Concentration in container" path="inh_ref_po_300mg_slow|Organism|Skin|BloodCells|Amidase_liver|Concentration in container" unit="µmol/l" persistable="0" formulaId="23249" />
    <Observer id="23268" entityId="GBrKulUmME-IMry-z947EQ" name="Concentration in container" path="inh_ref_po_300mg_slow|Organism|Skin|BloodCells|Conjugase_liver|Concentration in container" unit="µmol/l" persistable="0" formulaId="23269" />
    <Observer id="23288" entityId="Ptcw2iAgyUey71ss0J166w" name="Concentration in container" path="inh_ref_po_300mg_slow|Organism|Skin|BloodCells|CYP2E1|Concentration in container" unit="µmol/l" persistable="0" formulaId="23289" />
    <Observer id="23308" entityId="4LGwSloo2kKhwLBUGzYwhQ" name="Concentration in container" path="inh_ref_po_300mg_slow|Organism|Skin|BloodCells|NAAA|Concentration in container" unit="µmol/l" persistable="0" formulaId="23309" />
    <Observer id="23328" entityId="80zyAZM0yky3o2PYohkFbA" name="Concentration in container" path="inh_ref_po_300mg_slow|Organism|Skin|BloodCells|BAAT|Concentration in container" unit="µmol/l" persistable="0" formulaId="23329" />
    <Observer id="23348" entityId="FNiVDLpTTkWlAHYqp2IrEQ" name="Concentration in container" path="inh_ref_po_300mg_slow|Organism|Skin|BloodCells|GLYAT|Concentration in container" unit="µmol/l" persistable="0" formulaId="23349" />
    <Observer id="23354" entityId="TIpJkqS3UkenrexFFMh7xQ" name="Concentration in container" path="inh_ref_po_300mg_slow|Organism|Skin|BloodCells|Acetylisoniazid|Concentration in container" unit="µmol/l" persistable="0" formulaId="23355" />
    <Observer id="23360" entityId="7cbPUeabPkCiPLaxf-QaHw" name="Concentration in container" path="inh_ref_po_300mg_slow|Organism|Skin|BloodCells|isoniazid|Concentration in container" unit="µmol/l" persistable="0" formulaId="23361" />
    <Observer id="23368" entityId="ZFEUzTkVWEGRJeQsDmmqVg" name="Fraction of dose-isoniazid" path="inh_ref_po_300mg_slow|Organism|Skin|BloodCells|isoniazid-NAAA Metabolite|Fraction of dose-isoniazid" persistable="0" formulaId="23369" />
    <Observer id="23416" entityId="OSGwCIPNR0mOHGNxju_7CQ" name="Concentration in container" path="inh_ref_po_300mg_slow|Organism|Skin|Interstitial|SLC22A6|Concentration in container" unit="µmol/l" persistable="0" formulaId="23417" />
    <Observer id="23434" entityId="gzmYgpnVuES_SrYoLzjBoA" name="Concentration in container" path="inh_ref_po_300mg_slow|Organism|Skin|Interstitial|SLC16A10.influx|Concentration in container" unit="µmol/l" persistable="0" formulaId="23435" />
    <Observer id="23442" entityId="iCwe8Hp8BkOuodk5WKhUOw" name="Concentration in container" path="inh_ref_po_300mg_slow|Organism|Skin|Interstitial|Acetylisoniazid|Concentration in container" unit="µmol/l" persistable="0" formulaId="23443" />
    <Observer id="23450" entityId="ZNNPDriU-EWIwWKhvhylTg" name="Concentration in container" path="inh_ref_po_300mg_slow|Organism|Skin|Interstitial|isoniazid|Concentration in container" unit="µmol/l" persistable="0" formulaId="23451" />
    <Observer id="23473" entityId="RqQjrhCHWEKK8y_fOk_oDg" name="Concentration in container" path="inh_ref_po_300mg_slow|Organism|Skin|Intracellular|NAT2|Concentration in container" unit="µmol/l" persistable="0" formulaId="23474" />
    <Observer id="23491" entityId="hj3eLFZu9kOeHyyBMg_J3g" name="Concentration in container" path="inh_ref_po_300mg_slow|Organism|Skin|Intracellular|Amidase_liver|Concentration in container" unit="µmol/l" persistable="0" formulaId="23492" />
    <Observer id="23509" entityId="ZZPfpFrQ7EeHXxxxFBhyLw" name="Concentration in container" path="inh_ref_po_300mg_slow|Organism|Skin|Intracellular|Conjugase_liver|Concentration in container" unit="µmol/l" persistable="0" formulaId="23510" />
    <Observer id="23527" entityId="nWlA65cfJ0uRihwikd7lOg" name="Concentration in container" path="inh_ref_po_300mg_slow|Organism|Skin|Intracellular|CYP2E1|Concentration in container" unit="µmol/l" persistable="0" formulaId="23528" />
    <Observer id="23545" entityId="I-Tdb77r1EWEuJpeOlAVnQ" name="Concentration in container" path="inh_ref_po_300mg_slow|Organism|Skin|Intracellular|INHA_liver_transporter|Concentration in container" unit="µmol/l" persistable="0" formulaId="23546" />
    <Observer id="23563" entityId="dk44vcZJc0uL2RV4u4jKog" name="Concentration in container" path="inh_ref_po_300mg_slow|Organism|Skin|Intracellular|NAAA|Concentration in container" unit="µmol/l" persistable="0" formulaId="23564" />
    <Observer id="23581" entityId="ljmUb0thd02YBaNmjUfpgg" name="Concentration in container" path="inh_ref_po_300mg_slow|Organism|Skin|Intracellular|BAAT|Concentration in container" unit="µmol/l" persistable="0" formulaId="23582" />
    <Observer id="23599" entityId="oIzvPE-ELkyHK26StJCysA" name="Concentration in container" path="inh_ref_po_300mg_slow|Organism|Skin|Intracellular|SLC16A10|Concentration in container" unit="µmol/l" persistable="0" formulaId="23600" />
    <Observer id="23617" entityId="lYEzO2IaSk6bafrHZ4gPfw" name="Concentration in container" path="inh_ref_po_300mg_slow|Organism|Skin|Intracellular|GLYAT|Concentration in container" unit="µmol/l" persistable="0" formulaId="23618" />
    <Observer id="23635" entityId="uvc3b3dQmEG-5DuKZlibcQ" name="Concentration in container" path="inh_ref_po_300mg_slow|Organism|Skin|Intracellular|SLC16A10.apical.efflux|Concentration in container" unit="µmol/l" persistable="0" formulaId="23636" />
    <Observer id="23643" entityId="0VTu0UjhAE2qduY2mVKJww" name="Concentration in container" path="inh_ref_po_300mg_slow|Organism|Skin|Intracellular|Acetylisoniazid|Concentration in container" unit="µmol/l" persistable="0" formulaId="23644" />
    <Observer id="23651" entityId="ORiUEWSYhU-0XMek1yepWw" name="Concentration in container" path="inh_ref_po_300mg_slow|Organism|Skin|Intracellular|isoniazid|Concentration in container" unit="µmol/l" persistable="0" formulaId="23652" />
    <Observer id="23659" entityId="FWzL9gSjS0K7hngI-3c48Q" name="Fraction of dose-isoniazid" path="inh_ref_po_300mg_slow|Organism|Skin|Intracellular|isoniazid-NAAA Metabolite|Fraction of dose-isoniazid" persistable="0" formulaId="23660" />
    <Observer id="23685" entityId="VDpUOD6LTEe1bLeby-vSTw" name="Interstitial Unbound" path="inh_ref_po_300mg_slow|Organism|Skin|Acetylisoniazid|Interstitial Unbound" unit="µmol/l" persistable="0" formulaId="23686" />
    <Observer id="23687" entityId="8uarsi-_vU6oGye8lx2DGQ" name="Intracellular Unbound" path="inh_ref_po_300mg_slow|Organism|Skin|Acetylisoniazid|Intracellular Unbound" unit="µmol/l" persistable="0" formulaId="23688" />
    <Observer id="23689" entityId="0rPl26yaeEmCDUR1WmdYcA" name="Tissue" path="inh_ref_po_300mg_slow|Organism|Skin|Acetylisoniazid|Tissue" unit="µmol/l" persistable="0" formulaId="23690" />
    <Observer id="23691" entityId="rTnbPwBL6UeE31t764YzNA" name="Interstitial Unbound" path="inh_ref_po_300mg_slow|Organism|Skin|isoniazid|Interstitial Unbound" unit="µmol/l" persistable="0" formulaId="23692" />
    <Observer id="23693" entityId="6fnoixb-0UqTV34DMqNrGg" name="Intracellular Unbound" path="inh_ref_po_300mg_slow|Organism|Skin|isoniazid|Intracellular Unbound" unit="µmol/l" persistable="0" formulaId="23694" />
    <Observer id="23695" entityId="8vn3V5xuLEeiEI3S7g-npQ" name="Tissue" path="inh_ref_po_300mg_slow|Organism|Skin|isoniazid|Tissue" unit="µmol/l" persistable="0" formulaId="23696" />
    <Observer id="23760" entityId="WlFwjwQ5Mk2G60GtZOnR6g" name="Concentration in container" path="inh_ref_po_300mg_slow|Organism|Spleen|Plasma|NAT2|Concentration in container" unit="µmol/l" persistable="0" formulaId="23761" />
    <Observer id="23780" entityId="VMHXnTZUHEG_ehzfEx-UNQ" name="Concentration in container" path="inh_ref_po_300mg_slow|Organism|Spleen|Plasma|Amidase_liver|Concentration in container" unit="µmol/l" persistable="0" formulaId="23781" />
    <Observer id="23800" entityId="pNbR6DIMZ0GMdnkp8CTlag" name="Concentration in container" path="inh_ref_po_300mg_slow|Organism|Spleen|Plasma|Conjugase_liver|Concentration in container" unit="µmol/l" persistable="0" formulaId="23801" />
    <Observer id="23820" entityId="hHhIRLPWdku86ooUNYvtPg" name="Concentration in container" path="inh_ref_po_300mg_slow|Organism|Spleen|Plasma|CYP2E1|Concentration in container" unit="µmol/l" persistable="0" formulaId="23821" />
    <Observer id="23840" entityId="-ETXqwNKCUC8VcYOkWDzEw" name="Concentration in container" path="inh_ref_po_300mg_slow|Organism|Spleen|Plasma|NAAA|Concentration in container" unit="µmol/l" persistable="0" formulaId="23841" />
    <Observer id="23860" entityId="WH7IvFJnZkWLtae_ejsBKQ" name="Concentration in container" path="inh_ref_po_300mg_slow|Organism|Spleen|Plasma|BAAT|Concentration in container" unit="µmol/l" persistable="0" formulaId="23861" />
    <Observer id="23880" entityId="vMN9tkX18UaVpuO63smy0A" name="Concentration in container" path="inh_ref_po_300mg_slow|Organism|Spleen|Plasma|GLYAT|Concentration in container" unit="µmol/l" persistable="0" formulaId="23881" />
    <Observer id="23887" entityId="bg2M82do7EyjC8vcLtVqcQ" name="Concentration in container" path="inh_ref_po_300mg_slow|Organism|Spleen|Plasma|Acetylisoniazid|Concentration in container" unit="µmol/l" persistable="0" formulaId="23888" />
    <Observer id="23894" entityId="hPYjmFLRhkK7XFD89YNndg" name="Concentration in container" path="inh_ref_po_300mg_slow|Organism|Spleen|Plasma|isoniazid|Concentration in container" unit="µmol/l" persistable="0" formulaId="23895" />
    <Observer id="23902" entityId="vpCpoGNAH027M6r9eMgnBQ" name="Fraction of dose-isoniazid" path="inh_ref_po_300mg_slow|Organism|Spleen|Plasma|isoniazid-NAAA Metabolite|Fraction of dose-isoniazid" persistable="0" formulaId="23903" />
    <Observer id="23950" entityId="gEoezwzZwU2YfZ_OwirTUQ" name="Concentration in container" path="inh_ref_po_300mg_slow|Organism|Spleen|BloodCells|NAT2|Concentration in container" unit="µmol/l" persistable="0" formulaId="23951" />
    <Observer id="23970" entityId="kmxU0nQgjUSU_bX6FqGLdg" name="Concentration in container" path="inh_ref_po_300mg_slow|Organism|Spleen|BloodCells|Amidase_liver|Concentration in container" unit="µmol/l" persistable="0" formulaId="23971" />
    <Observer id="23990" entityId="un4pX0AmBU6GdeTjA7G5pg" name="Concentration in container" path="inh_ref_po_300mg_slow|Organism|Spleen|BloodCells|Conjugase_liver|Concentration in container" unit="µmol/l" persistable="0" formulaId="23991" />
    <Observer id="24010" entityId="uUqqUCuTV0ySa9LvLsd6lg" name="Concentration in container" path="inh_ref_po_300mg_slow|Organism|Spleen|BloodCells|CYP2E1|Concentration in container" unit="µmol/l" persistable="0" formulaId="24011" />
    <Observer id="24030" entityId="wzpY1jGFe02z7FhO5EkXeg" name="Concentration in container" path="inh_ref_po_300mg_slow|Organism|Spleen|BloodCells|NAAA|Concentration in container" unit="µmol/l" persistable="0" formulaId="24031" />
    <Observer id="24050" entityId="olIMM5nhqU6OsZmiOUkiDQ" name="Concentration in container" path="inh_ref_po_300mg_slow|Organism|Spleen|BloodCells|BAAT|Concentration in container" unit="µmol/l" persistable="0" formulaId="24051" />
    <Observer id="24070" entityId="xhM6NJzNeUWHajEFlynpwg" name="Concentration in container" path="inh_ref_po_300mg_slow|Organism|Spleen|BloodCells|GLYAT|Concentration in container" unit="µmol/l" persistable="0" formulaId="24071" />
    <Observer id="24077" entityId="3kWSpmP5N0SAtZWjN7xb8Q" name="Concentration in container" path="inh_ref_po_300mg_slow|Organism|Spleen|BloodCells|Acetylisoniazid|Concentration in container" unit="µmol/l" persistable="0" formulaId="24078" />
    <Observer id="24084" entityId="pbTUoMb2r0m_I348bzBXYA" name="Concentration in container" path="inh_ref_po_300mg_slow|Organism|Spleen|BloodCells|isoniazid|Concentration in container" unit="µmol/l" persistable="0" formulaId="24085" />
    <Observer id="24092" entityId="HuNmSx9Ln0eLQD2G2pjQ5Q" name="Fraction of dose-isoniazid" path="inh_ref_po_300mg_slow|Organism|Spleen|BloodCells|isoniazid-NAAA Metabolite|Fraction of dose-isoniazid" persistable="0" formulaId="24093" />
    <Observer id="24140" entityId="YL81-7gLGUO94moTP51c6w" name="Concentration in container" path="inh_ref_po_300mg_slow|Organism|Spleen|Interstitial|SLC22A6|Concentration in container" unit="µmol/l" persistable="0" formulaId="24141" />
    <Observer id="24158" entityId="F3yCDZWs-0y2dTVePI9ZEw" name="Concentration in container" path="inh_ref_po_300mg_slow|Organism|Spleen|Interstitial|SLC16A10.influx|Concentration in container" unit="µmol/l" persistable="0" formulaId="24159" />
    <Observer id="24166" entityId="xx-mypby-EWq7NVaFqwlcA" name="Concentration in container" path="inh_ref_po_300mg_slow|Organism|Spleen|Interstitial|Acetylisoniazid|Concentration in container" unit="µmol/l" persistable="0" formulaId="24167" />
    <Observer id="24174" entityId="UFBjtcl5KUylzJm12F32XA" name="Concentration in container" path="inh_ref_po_300mg_slow|Organism|Spleen|Interstitial|isoniazid|Concentration in container" unit="µmol/l" persistable="0" formulaId="24175" />
    <Observer id="24197" entityId="-yB6-oEbFkKKjJMS-TP_cw" name="Concentration in container" path="inh_ref_po_300mg_slow|Organism|Spleen|Intracellular|NAT2|Concentration in container" unit="µmol/l" persistable="0" formulaId="24198" />
    <Observer id="24215" entityId="1VKgpNYVEUSLu6bXvwWbbQ" name="Concentration in container" path="inh_ref_po_300mg_slow|Organism|Spleen|Intracellular|Amidase_liver|Concentration in container" unit="µmol/l" persistable="0" formulaId="24216" />
    <Observer id="24233" entityId="06oiteKfxUKrkE2zJsg4jQ" name="Concentration in container" path="inh_ref_po_300mg_slow|Organism|Spleen|Intracellular|Conjugase_liver|Concentration in container" unit="µmol/l" persistable="0" formulaId="24234" />
    <Observer id="24251" entityId="FqoMvEboR0SaIcrm4vwv3w" name="Concentration in container" path="inh_ref_po_300mg_slow|Organism|Spleen|Intracellular|CYP2E1|Concentration in container" unit="µmol/l" persistable="0" formulaId="24252" />
    <Observer id="24269" entityId="HM-9GVlEkEGEWaQYDT7jLg" name="Concentration in container" path="inh_ref_po_300mg_slow|Organism|Spleen|Intracellular|INHA_liver_transporter|Concentration in container" unit="µmol/l" persistable="0" formulaId="24270" />
    <Observer id="24287" entityId="v-ft8QZY5U26OGsfhF-2og" name="Concentration in container" path="inh_ref_po_300mg_slow|Organism|Spleen|Intracellular|NAAA|Concentration in container" unit="µmol/l" persistable="0" formulaId="24288" />
    <Observer id="24305" entityId="Lfk1jt0ecE2J54-DUr21xw" name="Concentration in container" path="inh_ref_po_300mg_slow|Organism|Spleen|Intracellular|BAAT|Concentration in container" unit="µmol/l" persistable="0" formulaId="24306" />
    <Observer id="24323" entityId="7nqGt92wtEeFiJmBe-_xLQ" name="Concentration in container" path="inh_ref_po_300mg_slow|Organism|Spleen|Intracellular|SLC16A10|Concentration in container" unit="µmol/l" persistable="0" formulaId="24324" />
    <Observer id="24341" entityId="owB8O5q-hEyEG5Cs9o9TWg" name="Concentration in container" path="inh_ref_po_300mg_slow|Organism|Spleen|Intracellular|GLYAT|Concentration in container" unit="µmol/l" persistable="0" formulaId="24342" />
    <Observer id="24359" entityId="ycFk5eWxIUOOLdIH4KFM2g" name="Concentration in container" path="inh_ref_po_300mg_slow|Organism|Spleen|Intracellular|SLC16A10.apical.efflux|Concentration in container" unit="µmol/l" persistable="0" formulaId="24360" />
    <Observer id="24367" entityId="xe5R8xPJPU-BQPd0QSK-gA" name="Concentration in container" path="inh_ref_po_300mg_slow|Organism|Spleen|Intracellular|Acetylisoniazid|Concentration in container" unit="µmol/l" persistable="0" formulaId="24368" />
    <Observer id="24375" entityId="M4z82BbYkEaOGqHQLlbMug" name="Concentration in container" path="inh_ref_po_300mg_slow|Organism|Spleen|Intracellular|isoniazid|Concentration in container" unit="µmol/l" persistable="0" formulaId="24376" />
    <Observer id="24383" entityId="O4gsRuyOEk-NGqHfjEM25w" name="Fraction of dose-isoniazid" path="inh_ref_po_300mg_slow|Organism|Spleen|Intracellular|isoniazid-NAAA Metabolite|Fraction of dose-isoniazid" persistable="0" formulaId="24384" />
    <Observer id="24409" entityId="PBoS2Qc3Y0yPjVdO5AwHqg" name="Interstitial Unbound" path="inh_ref_po_300mg_slow|Organism|Spleen|Acetylisoniazid|Interstitial Unbound" unit="µmol/l" persistable="0" formulaId="24410" />
    <Observer id="24411" entityId="9V8ukV3NMEKFYZVTTt74Sw" name="Intracellular Unbound" path="inh_ref_po_300mg_slow|Organism|Spleen|Acetylisoniazid|Intracellular Unbound" unit="µmol/l" persistable="0" formulaId="24412" />
    <Observer id="24413" entityId="EB-9oD9QtUGIEhcQ9qa2lw" name="Tissue" path="inh_ref_po_300mg_slow|Organism|Spleen|Acetylisoniazid|Tissue" unit="µmol/l" persistable="0" formulaId="24414" />
    <Observer id="24415" entityId="nrXuZOoVlES8VnEJoef3KQ" name="Interstitial Unbound" path="inh_ref_po_300mg_slow|Organism|Spleen|isoniazid|Interstitial Unbound" unit="µmol/l" persistable="0" formulaId="24416" />
    <Observer id="24417" entityId="rBTBF_LgHEKLLye9BoYdLg" name="Intracellular Unbound" path="inh_ref_po_300mg_slow|Organism|Spleen|isoniazid|Intracellular Unbound" unit="µmol/l" persistable="0" formulaId="24418" />
    <Observer id="24419" entityId="9ii5WOEH5U-3gMFShCySLQ" name="Tissue" path="inh_ref_po_300mg_slow|Organism|Spleen|isoniazid|Tissue" unit="µmol/l" persistable="0" formulaId="24420" />
    <Observer id="24433" entityId="v_L1JOU6LkOu3Gy4NVci-Q" name="Concentration in container" path="inh_ref_po_300mg_slow|Organism|Saliva|Saliva|Acetylisoniazid|Concentration in container" unit="µmol/l" persistable="0" formulaId="24434" />
    <Observer id="24438" entityId="e9ZlJkd-6UGo79U7-vm0-A" name="Concentration in container" path="inh_ref_po_300mg_slow|Organism|Saliva|Saliva|isoniazid|Concentration in container" unit="µmol/l" persistable="0" formulaId="24439" />
    <Observer id="24445" entityId="6eQonbAY0E2JKr8vBFegtA" name="Concentration in container" path="inh_ref_po_300mg_slow|Organism|Saliva|SalivaGland|Acetylisoniazid|Concentration in container" unit="µmol/l" persistable="0" formulaId="24446" />
    <Observer id="24450" entityId="y7-hqtMHR0qN8AVgcanNeA" name="Concentration in container" path="inh_ref_po_300mg_slow|Organism|Saliva|SalivaGland|isoniazid|Concentration in container" unit="µmol/l" persistable="0" formulaId="24451" />
    <Observer id="33549" entityId="PBO6fDIl_UCrKNz5gr6rvQ" name="Concentration in container" path="inh_ref_po_300mg_slow|Applications|Bing2011|Dissolved|Application_1|isoniazid|Concentration in container" unit="µmol/l" persistable="0" formulaId="33550" />
  </ObserverList>
  <EventList>
    <Event conditionFormulaId="33533" id="33531" entityId="nUCSqe0PyUaoUuTpPtSdqA" oneTime="1">
      <AssignmentList>
        <Assignment objectId="5941" newFormulaId="33534" useAsValue="1" />
        <Assignment objectId="5408" newFormulaId="33535" useAsValue="1" />
        <Assignment objectId="5433" newFormulaId="33537" useAsValue="1" />
        <Assignment objectId="5624" newFormulaId="33538" useAsValue="1" />
      </AssignmentList>
    </Event>
  </EventList>
  <FormulaList>
    <ExplicitFormula id="5">
      <Equation>K_uptake-K_rec&gt;=0 ? K_uptake-K_rec : 0</Equation>
      <ReferenceList>
        <R alias="K_uptake" id="3" />
        <R alias="K_rec" id="4" />
      </ReferenceList>
    </ExplicitFormula>
    <ExplicitFormula id="38">
      <Equation>V_pls_art+V_pls_bon+V_pls_brn+V_pls_cae+V_pls_colasc+V_pls_coldesc+V_pls_colsigm+V_pls_coltrans+V_pls_duo+V_pls_fat+V_pls_tes+V_pls_hrt+V_pls_kid+V_pls_lin+V_pls_lil+V_pls_lje+V_pls_lng+V_pls_mus+V_pls_pan+V_pls_prc+V_pls_prp+V_pls_pve+V_pls_rect+V_pls_skn+V_pls_sin+V_pls_spl+V_pls_sto+V_pls_uil+V_pls_uje+V_pls_ven</Equation>
      <ReferenceList>
        <R alias="V_pls_art" id="8" />
        <R alias="V_pls_bon" id="9" />
        <R alias="V_pls_brn" id="10" />
        <R alias="V_pls_fat" id="11" />
        <R alias="V_pls_tes" id="12" />
        <R alias="V_pls_hrt" id="13" />
        <R alias="V_pls_kid" id="14" />
        <R alias="V_pls_lin" id="15" />
        <R alias="V_pls_lng" id="16" />
        <R alias="V_pls_mus" id="17" />
        <R alias="V_pls_pan" id="18" />
        <R alias="V_pls_pve" id="19" />
        <R alias="V_pls_skn" id="20" />
        <R alias="V_pls_sin" id="21" />
        <R alias="V_pls_spl" id="22" />
        <R alias="V_pls_sto" id="23" />
        <R alias="V_pls_ven" id="24" />
        <R alias="V_pls_duo" id="25" />
        <R alias="V_pls_uje" id="26" />
        <R alias="V_pls_lje" id="27" />
        <R alias="V_pls_uil" id="28" />
        <R alias="V_pls_lil" id="29" />
        <R alias="V_pls_cae" id="30" />
        <R alias="V_pls_colasc" id="31" />
        <R alias="V_pls_coltrans" id="32" />
        <R alias="V_pls_coldesc" id="33" />
        <R alias="V_pls_colsigm" id="34" />
        <R alias="V_pls_rect" id="35" />
        <R alias="V_pls_prp" id="36" />
        <R alias="V_pls_prc" id="37" />
      </ReferenceList>
    </ExplicitFormula>
    <ExplicitFormula id="58">
      <Equation>M_art + M_sto + M_sin + M_lin + M_pan + M_spl + M_liv + M_lng + M_mus + M_fat + M_skn + M_kid + M_brn + M_hrt + M_bon + M_tes + M_pve + M_ven</Equation>
      <ReferenceList>
        <R alias="M_art" id="40" />
        <R alias="M_bon" id="41" />
        <R alias="M_brn" id="42" />
        <R alias="M_fat" id="43" />
        <R alias="M_tes" id="44" />
        <R alias="M_hrt" id="45" />
        <R alias="M_kid" id="46" />
        <R alias="M_lin" id="47" />
        <R alias="M_liv" id="48" />
        <R alias="M_lng" id="49" />
        <R alias="M_mus" id="50" />
        <R alias="M_pan" id="51" />
        <R alias="M_pve" id="52" />
        <R alias="M_skn" id="53" />
        <R alias="M_sin" id="54" />
        <R alias="M_spl" id="55" />
        <R alias="M_sto" id="56" />
        <R alias="M_ven" id="57" />
      </ReferenceList>
    </ExplicitFormula>
    <ExplicitFormula id="62">
      <Equation>Age* 365.25/7 + GA</Equation>
      <ReferenceList>
        <R alias="Age" id="60" />
        <R alias="GA" id="61" />
      </ReferenceList>
    </ExplicitFormula>
    <ExplicitFormula id="65">
      <Equation>Height&gt;0 ? BW / (Height)^2 : 0</Equation>
      <ReferenceList>
        <R alias="Height" id="64" />
        <R alias="BW" id="39" />
      </ReferenceList>
    </ExplicitFormula>
    <ExplicitFormula id="101">
      <Equation>0.451333333333333</Equation>
    </ExplicitFormula>
    <ExplicitFormula id="103">
      <Equation>59.9726666666667</Equation>
    </ExplicitFormula>
    <ExplicitFormula id="105">
      <Equation>17.0433333333333</Equation>
    </ExplicitFormula>
    <ExplicitFormula id="117">
      <Equation>fQ_art*C_bc_art+fQ_bon*C_bc_bon+fQ_fat*C_bc_fat+fQ_mus*C_bc_mus+fQ_skn*C_bc_skn</Equation>
      <ReferenceList>
        <R alias="C_bc_art" id="107" />
        <R alias="C_bc_bon" id="108" />
        <R alias="C_bc_fat" id="109" />
        <R alias="C_bc_mus" id="110" />
        <R alias="C_bc_skn" id="111" />
        <R alias="fQ_art" id="112" />
        <R alias="fQ_bon" id="113" />
        <R alias="fQ_fat" id="114" />
        <R alias="fQ_mus" id="115" />
        <R alias="fQ_skn" id="116" />
      </ReferenceList>
    </ExplicitFormula>
    <ExplicitFormula id="124">
      <Equation>fQ_art*C_pls_art+fQ_bon*C_pls_bon+fQ_fat*C_pls_fat+fQ_mus*C_pls_mus+fQ_skn*C_pls_skn</Equation>
      <ReferenceList>
        <R alias="C_pls_art" id="119" />
        <R alias="C_pls_bon" id="120" />
        <R alias="C_pls_fat" id="121" />
        <R alias="C_pls_mus" id="122" />
        <R alias="C_pls_skn" id="123" />
        <R alias="fQ_art" id="112" />
        <R alias="fQ_bon" id="113" />
        <R alias="fQ_fat" id="114" />
        <R alias="fQ_mus" id="115" />
        <R alias="fQ_skn" id="116" />
      </ReferenceList>
    </ExplicitFormula>
    <ExplicitFormula id="127">
      <Equation>(fQ_art*C_pls_art+fQ_bon*C_pls_bon+fQ_fat*C_pls_fat+fQ_mus*C_pls_mus+fQ_skn*C_pls_skn)*fu</Equation>
      <ReferenceList>
        <R alias="C_pls_art" id="119" />
        <R alias="C_pls_bon" id="120" />
        <R alias="C_pls_fat" id="121" />
        <R alias="C_pls_mus" id="122" />
        <R alias="C_pls_skn" id="123" />
        <R alias="fu" id="126" />
        <R alias="fQ_art" id="112" />
        <R alias="fQ_bon" id="113" />
        <R alias="fQ_fat" id="114" />
        <R alias="fQ_mus" id="115" />
        <R alias="fQ_skn" id="116" />
      </ReferenceList>
    </ExplicitFormula>
    <ExplicitFormula id="129">
      <Equation>(1-HCT)*(fQ_art*C_pls_art+fQ_bon*C_pls_bon+fQ_fat*C_pls_fat+fQ_mus*C_pls_mus+fQ_skn*C_pls_skn) + HCT*(fQ_art*C_bc_art+fQ_bon*C_bc_bon+fQ_fat*C_bc_fat+fQ_mus*C_bc_mus+fQ_skn*C_bc_skn)</Equation>
      <ReferenceList>
        <R alias="C_bc_art" id="107" />
        <R alias="C_bc_bon" id="108" />
        <R alias="C_bc_fat" id="109" />
        <R alias="C_bc_mus" id="110" />
        <R alias="C_bc_skn" id="111" />
        <R alias="C_pls_art" id="119" />
        <R alias="C_pls_bon" id="120" />
        <R alias="C_pls_fat" id="121" />
        <R alias="C_pls_mus" id="122" />
        <R alias="C_pls_skn" id="123" />
        <R alias="fQ_art" id="112" />
        <R alias="fQ_bon" id="113" />
        <R alias="fQ_fat" id="114" />
        <R alias="fQ_mus" id="115" />
        <R alias="fQ_skn" id="116" />
        <R alias="HCT" id="100" />
      </ReferenceList>
    </ExplicitFormula>
    <ExplicitFormula id="136">
      <Equation>fQ_art*C_bc_art+fQ_bon*C_bc_bon+fQ_fat*C_bc_fat+fQ_mus*C_bc_mus+fQ_skn*C_bc_skn</Equation>
      <ReferenceList>
        <R alias="C_bc_art" id="131" />
        <R alias="C_bc_bon" id="132" />
        <R alias="C_bc_fat" id="133" />
        <R alias="C_bc_mus" id="134" />
        <R alias="C_bc_skn" id="135" />
        <R alias="fQ_art" id="112" />
        <R alias="fQ_bon" id="113" />
        <R alias="fQ_fat" id="114" />
        <R alias="fQ_mus" id="115" />
        <R alias="fQ_skn" id="116" />
      </ReferenceList>
    </ExplicitFormula>
    <ExplicitFormula id="143">
      <Equation>fQ_art*C_pls_art+fQ_bon*C_pls_bon+fQ_fat*C_pls_fat+fQ_mus*C_pls_mus+fQ_skn*C_pls_skn</Equation>
      <ReferenceList>
        <R alias="C_pls_art" id="138" />
        <R alias="C_pls_bon" id="139" />
        <R alias="C_pls_fat" id="140" />
        <R alias="C_pls_mus" id="141" />
        <R alias="C_pls_skn" id="142" />
        <R alias="fQ_art" id="112" />
        <R alias="fQ_bon" id="113" />
        <R alias="fQ_fat" id="114" />
        <R alias="fQ_mus" id="115" />
        <R alias="fQ_skn" id="116" />
      </ReferenceList>
    </ExplicitFormula>
    <ExplicitFormula id="146">
      <Equation>(fQ_art*C_pls_art+fQ_bon*C_pls_bon+fQ_fat*C_pls_fat+fQ_mus*C_pls_mus+fQ_skn*C_pls_skn)*fu</Equation>
      <ReferenceList>
        <R alias="C_pls_art" id="138" />
        <R alias="C_pls_bon" id="139" />
        <R alias="C_pls_fat" id="140" />
        <R alias="C_pls_mus" id="141" />
        <R alias="C_pls_skn" id="142" />
        <R alias="fu" id="145" />
        <R alias="fQ_art" id="112" />
        <R alias="fQ_bon" id="113" />
        <R alias="fQ_fat" id="114" />
        <R alias="fQ_mus" id="115" />
        <R alias="fQ_skn" id="116" />
      </ReferenceList>
    </ExplicitFormula>
    <ExplicitFormula id="148">
      <Equation>(1-HCT)*(fQ_art*C_pls_art+fQ_bon*C_pls_bon+fQ_fat*C_pls_fat+fQ_mus*C_pls_mus+fQ_skn*C_pls_skn) + HCT*(fQ_art*C_bc_art+fQ_bon*C_bc_bon+fQ_fat*C_bc_fat+fQ_mus*C_bc_mus+fQ_skn*C_bc_skn)</Equation>
      <ReferenceList>
        <R alias="C_bc_art" id="131" />
        <R alias="C_bc_bon" id="132" />
        <R alias="C_bc_fat" id="133" />
        <R alias="C_bc_mus" id="134" />
        <R alias="C_bc_skn" id="135" />
        <R alias="C_pls_art" id="138" />
        <R alias="C_pls_bon" id="139" />
        <R alias="C_pls_fat" id="140" />
        <R alias="C_pls_mus" id="141" />
        <R alias="C_pls_skn" id="142" />
        <R alias="fQ_art" id="112" />
        <R alias="fQ_bon" id="113" />
        <R alias="fQ_fat" id="114" />
        <R alias="fQ_mus" id="115" />
        <R alias="fQ_skn" id="116" />
        <R alias="HCT" id="100" />
      </ReferenceList>
    </ExplicitFormula>
    <ExplicitFormula id="151">
      <Equation>Volume * Density</Equation>
      <ReferenceList>
        <R alias="Density" id="149" />
        <R alias="Volume" id="150" />
      </ReferenceList>
    </ExplicitFormula>
    <ExplicitFormula id="154">
      <Equation>0.781453433634407</Equation>
    </ExplicitFormula>
    <ExplicitFormula id="156">
      <Equation>Volume</Equation>
      <ReferenceList>
        <R alias="Volume" id="24" />
      </ReferenceList>
    </ExplicitFormula>
    <ExplicitFormula id="157">
      <Equation>(1-HCT)*V</Equation>
      <ReferenceList>
        <R alias="f_vas" id="153" />
        <R alias="V" id="150" />
        <R alias="HCT" id="100" />
      </ReferenceList>
    </ExplicitFormula>
    <ExplicitFormula id="160">
      <Equation>M_0</Equation>
      <ReferenceList>
        <R alias="M_0" id="159" />
      </ReferenceList>
    </ExplicitFormula>
    <ExplicitFormula id="164">
      <Equation>rel_exp_out * AF * f_onto * ProteinContainerVolume</Equation>
      <ReferenceList>
        <R alias="f_onto" id="161" />
        <R alias="rel_exp_out" id="162" />
        <R alias="AF" id="163" />
        <R alias="ProteinContainerVolume" id="155" />
      </ReferenceList>
    </ExplicitFormula>
    <ExplicitFormula id="167">
      <Equation>ln(2)/tHalf</Equation>
      <ReferenceList>
        <R alias="tHalf" id="166" />
      </ReferenceList>
    </ExplicitFormula>
    <ExplicitFormula id="169">
      <Equation>rel_exp_norm</Equation>
      <ReferenceList>
        <R alias="rel_exp_norm" id="168" />
      </ReferenceList>
    </ExplicitFormula>
    <ExplicitFormula id="171">
      <Equation>rel_exp_pls_norm</Equation>
      <ReferenceList>
        <R alias="rel_exp_pls_norm" id="170" />
      </ReferenceList>
    </ExplicitFormula>
    <ExplicitFormula id="174">
      <Equation>rel_exp_pls</Equation>
      <ReferenceList>
        <R alias="rel_exp_pls" id="173" />
      </ReferenceList>
    </ExplicitFormula>
    <ExplicitFormula id="176">
      <Equation>V&gt;0 ? M/V : 0</Equation>
      <ReferenceList>
        <R alias="M" id="158" />
        <R alias="V" id="24" />
      </ReferenceList>
    </ExplicitFormula>
    <ExplicitFormula id="178">
      <Equation>tHalf</Equation>
      <ReferenceList>
        <R alias="tHalf" id="177" />
      </ReferenceList>
    </ExplicitFormula>
    <ExplicitFormula id="180">
      <Equation>f_onto</Equation>
      <ReferenceList>
        <R alias="f_onto" id="179" />
      </ReferenceList>
    </ExplicitFormula>
    <ExplicitFormula id="182">
      <Equation>V&gt;0 ? M/V : 0</Equation>
      <ReferenceList>
        <R alias="M" id="158" />
        <R alias="V" id="24" />
      </ReferenceList>
    </ExplicitFormula>
    <ExplicitFormula id="185">
      <Equation>M_0</Equation>
      <ReferenceList>
        <R alias="M_0" id="184" />
      </ReferenceList>
    </ExplicitFormula>
    <ExplicitFormula id="189">
      <Equation>rel_exp_out * AF * f_onto * ProteinContainerVolume</Equation>
      <ReferenceList>
        <R alias="f_onto" id="186" />
        <R alias="rel_exp_out" id="187" />
        <R alias="AF" id="188" />
        <R alias="ProteinContainerVolume" id="155" />
      </ReferenceList>
    </ExplicitFormula>
    <ExplicitFormula id="192">
      <Equation>ln(2)/tHalf</Equation>
      <ReferenceList>
        <R alias="tHalf" id="191" />
      </ReferenceList>
    </ExplicitFormula>
    <ExplicitFormula id="194">
      <Equation>rel_exp_norm</Equation>
      <ReferenceList>
        <R alias="rel_exp_norm" id="193" />
      </ReferenceList>
    </ExplicitFormula>
    <ExplicitFormula id="196">
      <Equation>rel_exp_pls_norm</Equation>
      <ReferenceList>
        <R alias="rel_exp_pls_norm" id="195" />
      </ReferenceList>
    </ExplicitFormula>
    <ExplicitFormula id="199">
      <Equation>rel_exp_pls</Equation>
      <ReferenceList>
        <R alias="rel_exp_pls" id="198" />
      </ReferenceList>
    </ExplicitFormula>
    <ExplicitFormula id="201">
      <Equation>V&gt;0 ? M/V : 0</Equation>
      <ReferenceList>
        <R alias="M" id="183" />
        <R alias="V" id="24" />
      </ReferenceList>
    </ExplicitFormula>
    <ExplicitFormula id="203">
      <Equation>tHalf</Equation>
      <ReferenceList>
        <R alias="tHalf" id="202" />
      </ReferenceList>
    </ExplicitFormula>
    <ExplicitFormula id="205">
      <Equation>f_onto</Equation>
      <ReferenceList>
        <R alias="f_onto" id="204" />
      </ReferenceList>
    </ExplicitFormula>
    <ExplicitFormula id="207">
      <Equation>V&gt;0 ? M/V : 0</Equation>
      <ReferenceList>
        <R alias="M" id="183" />
        <R alias="V" id="24" />
      </ReferenceList>
    </ExplicitFormula>
    <ExplicitFormula id="210">
      <Equation>M_0</Equation>
      <ReferenceList>
        <R alias="M_0" id="209" />
      </ReferenceList>
    </ExplicitFormula>
    <ExplicitFormula id="214">
      <Equation>rel_exp_out * AF * f_onto * ProteinContainerVolume</Equation>
      <ReferenceList>
        <R alias="f_onto" id="211" />
        <R alias="rel_exp_out" id="212" />
        <R alias="AF" id="213" />
        <R alias="ProteinContainerVolume" id="155" />
      </ReferenceList>
    </ExplicitFormula>
    <ExplicitFormula id="217">
      <Equation>ln(2)/tHalf</Equation>
      <ReferenceList>
        <R alias="tHalf" id="216" />
      </ReferenceList>
    </ExplicitFormula>
    <ExplicitFormula id="219">
      <Equation>rel_exp_norm</Equation>
      <ReferenceList>
        <R alias="rel_exp_norm" id="218" />
      </ReferenceList>
    </ExplicitFormula>
    <ExplicitFormula id="221">
      <Equation>rel_exp_pls_norm</Equation>
      <ReferenceList>
        <R alias="rel_exp_pls_norm" id="220" />
      </ReferenceList>
    </ExplicitFormula>
    <ExplicitFormula id="224">
      <Equation>rel_exp_pls</Equation>
      <ReferenceList>
        <R alias="rel_exp_pls" id="223" />
      </ReferenceList>
    </ExplicitFormula>
    <ExplicitFormula id="226">
      <Equation>V&gt;0 ? M/V : 0</Equation>
      <ReferenceList>
        <R alias="M" id="208" />
        <R alias="V" id="24" />
      </ReferenceList>
    </ExplicitFormula>
    <ExplicitFormula id="228">
      <Equation>tHalf</Equation>
      <ReferenceList>
        <R alias="tHalf" id="227" />
      </ReferenceList>
    </ExplicitFormula>
    <ExplicitFormula id="230">
      <Equation>f_onto</Equation>
      <ReferenceList>
        <R alias="f_onto" id="229" />
      </ReferenceList>
    </ExplicitFormula>
    <ExplicitFormula id="232">
      <Equation>V&gt;0 ? M/V : 0</Equation>
      <ReferenceList>
        <R alias="M" id="208" />
        <R alias="V" id="24" />
      </ReferenceList>
    </ExplicitFormula>
    <ExplicitFormula id="235">
      <Equation>M_0</Equation>
      <ReferenceList>
        <R alias="M_0" id="234" />
      </ReferenceList>
    </ExplicitFormula>
    <ExplicitFormula id="239">
      <Equation>rel_exp_out * AF * f_onto * ProteinContainerVolume</Equation>
      <ReferenceList>
        <R alias="f_onto" id="236" />
        <R alias="rel_exp_out" id="237" />
        <R alias="AF" id="238" />
        <R alias="ProteinContainerVolume" id="155" />
      </ReferenceList>
    </ExplicitFormula>
    <ExplicitFormula id="242">
      <Equation>ln(2)/tHalf</Equation>
      <ReferenceList>
        <R alias="tHalf" id="241" />
      </ReferenceList>
    </ExplicitFormula>
    <ExplicitFormula id="244">
      <Equation>rel_exp_norm</Equation>
      <ReferenceList>
        <R alias="rel_exp_norm" id="243" />
      </ReferenceList>
    </ExplicitFormula>
    <ExplicitFormula id="246">
      <Equation>rel_exp_pls_norm</Equation>
      <ReferenceList>
        <R alias="rel_exp_pls_norm" id="245" />
      </ReferenceList>
    </ExplicitFormula>
    <ExplicitFormula id="249">
      <Equation>rel_exp_pls</Equation>
      <ReferenceList>
        <R alias="rel_exp_pls" id="248" />
      </ReferenceList>
    </ExplicitFormula>
    <ExplicitFormula id="251">
      <Equation>V&gt;0 ? M/V : 0</Equation>
      <ReferenceList>
        <R alias="M" id="233" />
        <R alias="V" id="24" />
      </ReferenceList>
    </ExplicitFormula>
    <ExplicitFormula id="253">
      <Equation>tHalf</Equation>
      <ReferenceList>
        <R alias="tHalf" id="252" />
      </ReferenceList>
    </ExplicitFormula>
    <ExplicitFormula id="255">
      <Equation>f_onto</Equation>
      <ReferenceList>
        <R alias="f_onto" id="254" />
      </ReferenceList>
    </ExplicitFormula>
    <ExplicitFormula id="257">
      <Equation>V&gt;0 ? M/V : 0</Equation>
      <ReferenceList>
        <R alias="M" id="233" />
        <R alias="V" id="24" />
      </ReferenceList>
    </ExplicitFormula>
    <ExplicitFormula id="260">
      <Equation>M_0</Equation>
      <ReferenceList>
        <R alias="M_0" id="259" />
      </ReferenceList>
    </ExplicitFormula>
    <ExplicitFormula id="264">
      <Equation>rel_exp_out * AF * f_onto * ProteinContainerVolume</Equation>
      <ReferenceList>
        <R alias="f_onto" id="261" />
        <R alias="rel_exp_out" id="262" />
        <R alias="AF" id="263" />
        <R alias="ProteinContainerVolume" id="155" />
      </ReferenceList>
    </ExplicitFormula>
    <ExplicitFormula id="267">
      <Equation>ln(2)/tHalf</Equation>
      <ReferenceList>
        <R alias="tHalf" id="266" />
      </ReferenceList>
    </ExplicitFormula>
    <ExplicitFormula id="269">
      <Equation>rel_exp_norm</Equation>
      <ReferenceList>
        <R alias="rel_exp_norm" id="268" />
      </ReferenceList>
    </ExplicitFormula>
    <ExplicitFormula id="271">
      <Equation>rel_exp_pls_norm</Equation>
      <ReferenceList>
        <R alias="rel_exp_pls_norm" id="270" />
      </ReferenceList>
    </ExplicitFormula>
    <ExplicitFormula id="274">
      <Equation>rel_exp_pls</Equation>
      <ReferenceList>
        <R alias="rel_exp_pls" id="273" />
      </ReferenceList>
    </ExplicitFormula>
    <ExplicitFormula id="276">
      <Equation>V&gt;0 ? M/V : 0</Equation>
      <ReferenceList>
        <R alias="M" id="258" />
        <R alias="V" id="24" />
      </ReferenceList>
    </ExplicitFormula>
    <ExplicitFormula id="278">
      <Equation>tHalf</Equation>
      <ReferenceList>
        <R alias="tHalf" id="277" />
      </ReferenceList>
    </ExplicitFormula>
    <ExplicitFormula id="280">
      <Equation>f_onto</Equation>
      <ReferenceList>
        <R alias="f_onto" id="279" />
      </ReferenceList>
    </ExplicitFormula>
    <ExplicitFormula id="282">
      <Equation>V&gt;0 ? M/V : 0</Equation>
      <ReferenceList>
        <R alias="M" id="258" />
        <R alias="V" id="24" />
      </ReferenceList>
    </ExplicitFormula>
    <ExplicitFormula id="285">
      <Equation>M_0</Equation>
      <ReferenceList>
        <R alias="M_0" id="284" />
      </ReferenceList>
    </ExplicitFormula>
    <ExplicitFormula id="289">
      <Equation>rel_exp_out * AF * f_onto * ProteinContainerVolume</Equation>
      <ReferenceList>
        <R alias="f_onto" id="286" />
        <R alias="rel_exp_out" id="287" />
        <R alias="AF" id="288" />
        <R alias="ProteinContainerVolume" id="155" />
      </ReferenceList>
    </ExplicitFormula>
    <ExplicitFormula id="292">
      <Equation>ln(2)/tHalf</Equation>
      <ReferenceList>
        <R alias="tHalf" id="291" />
      </ReferenceList>
    </ExplicitFormula>
    <ExplicitFormula id="294">
      <Equation>rel_exp_norm</Equation>
      <ReferenceList>
        <R alias="rel_exp_norm" id="293" />
      </ReferenceList>
    </ExplicitFormula>
    <ExplicitFormula id="296">
      <Equation>rel_exp_pls_norm</Equation>
      <ReferenceList>
        <R alias="rel_exp_pls_norm" id="295" />
      </ReferenceList>
    </ExplicitFormula>
    <ExplicitFormula id="299">
      <Equation>rel_exp_pls</Equation>
      <ReferenceList>
        <R alias="rel_exp_pls" id="298" />
      </ReferenceList>
    </ExplicitFormula>
    <ExplicitFormula id="301">
      <Equation>V&gt;0 ? M/V : 0</Equation>
      <ReferenceList>
        <R alias="M" id="283" />
        <R alias="V" id="24" />
      </ReferenceList>
    </ExplicitFormula>
    <ExplicitFormula id="303">
      <Equation>tHalf</Equation>
      <ReferenceList>
        <R alias="tHalf" id="302" />
      </ReferenceList>
    </ExplicitFormula>
    <ExplicitFormula id="305">
      <Equation>f_onto</Equation>
      <ReferenceList>
        <R alias="f_onto" id="304" />
      </ReferenceList>
    </ExplicitFormula>
    <ExplicitFormula id="307">
      <Equation>V&gt;0 ? M/V : 0</Equation>
      <ReferenceList>
        <R alias="M" id="283" />
        <R alias="V" id="24" />
      </ReferenceList>
    </ExplicitFormula>
    <ExplicitFormula id="310">
      <Equation>M_0</Equation>
      <ReferenceList>
        <R alias="M_0" id="309" />
      </ReferenceList>
    </ExplicitFormula>
    <ExplicitFormula id="314">
      <Equation>rel_exp_out * AF * f_onto * ProteinContainerVolume</Equation>
      <ReferenceList>
        <R alias="f_onto" id="311" />
        <R alias="rel_exp_out" id="312" />
        <R alias="AF" id="313" />
        <R alias="ProteinContainerVolume" id="155" />
      </ReferenceList>
    </ExplicitFormula>
    <ExplicitFormula id="317">
      <Equation>ln(2)/tHalf</Equation>
      <ReferenceList>
        <R alias="tHalf" id="316" />
      </ReferenceList>
    </ExplicitFormula>
    <ExplicitFormula id="319">
      <Equation>rel_exp_norm</Equation>
      <ReferenceList>
        <R alias="rel_exp_norm" id="318" />
      </ReferenceList>
    </ExplicitFormula>
    <ExplicitFormula id="321">
      <Equation>rel_exp_pls_norm</Equation>
      <ReferenceList>
        <R alias="rel_exp_pls_norm" id="320" />
      </ReferenceList>
    </ExplicitFormula>
    <ExplicitFormula id="324">
      <Equation>rel_exp_pls</Equation>
      <ReferenceList>
        <R alias="rel_exp_pls" id="323" />
      </ReferenceList>
    </ExplicitFormula>
    <ExplicitFormula id="326">
      <Equation>V&gt;0 ? M/V : 0</Equation>
      <ReferenceList>
        <R alias="M" id="308" />
        <R alias="V" id="24" />
      </ReferenceList>
    </ExplicitFormula>
    <ExplicitFormula id="328">
      <Equation>tHalf</Equation>
      <ReferenceList>
        <R alias="tHalf" id="327" />
      </ReferenceList>
    </ExplicitFormula>
    <ExplicitFormula id="330">
      <Equation>f_onto</Equation>
      <ReferenceList>
        <R alias="f_onto" id="329" />
      </ReferenceList>
    </ExplicitFormula>
    <ExplicitFormula id="332">
      <Equation>V&gt;0 ? M/V : 0</Equation>
      <ReferenceList>
        <R alias="M" id="308" />
        <R alias="V" id="24" />
      </ReferenceList>
    </ExplicitFormula>
    <ExplicitFormula id="335">
      <Equation>V&gt;0 ? M/V : 0</Equation>
      <ReferenceList>
        <R alias="M" id="333" />
        <R alias="V" id="24" />
      </ReferenceList>
    </ExplicitFormula>
    <ExplicitFormula id="337">
      <Equation>fu</Equation>
      <ReferenceList>
        <R alias="fu" id="126" />
      </ReferenceList>
    </ExplicitFormula>
    <ExplicitFormula id="339">
      <Equation>V&gt;0 ? M/V : 0</Equation>
      <ReferenceList>
        <R alias="M" id="333" />
        <R alias="V" id="24" />
      </ReferenceList>
    </ExplicitFormula>
    <ExplicitFormula id="341">
      <Equation>C_pls*fu</Equation>
      <ReferenceList>
        <R alias="C_pls" id="334" />
        <R alias="fu" id="126" />
      </ReferenceList>
    </ExplicitFormula>
    <ExplicitFormula id="344">
      <Equation>V&gt;0 ? M/V : 0</Equation>
      <ReferenceList>
        <R alias="M" id="342" />
        <R alias="V" id="24" />
      </ReferenceList>
    </ExplicitFormula>
    <ExplicitFormula id="346">
      <Equation>fu</Equation>
      <ReferenceList>
        <R alias="fu" id="145" />
      </ReferenceList>
    </ExplicitFormula>
    <ExplicitFormula id="348">
      <Equation>V&gt;0 ? M/V : 0</Equation>
      <ReferenceList>
        <R alias="M" id="342" />
        <R alias="V" id="24" />
      </ReferenceList>
    </ExplicitFormula>
    <ExplicitFormula id="350">
      <Equation>C_pls*fu</Equation>
      <ReferenceList>
        <R alias="C_pls" id="343" />
        <R alias="fu" id="145" />
      </ReferenceList>
    </ExplicitFormula>
    <ExplicitFormula id="353">
      <Equation>V&gt;0 ? M/V : 0</Equation>
      <ReferenceList>
        <R alias="M" id="351" />
        <R alias="V" id="24" />
      </ReferenceList>
    </ExplicitFormula>
    <ExplicitFormula id="356">
      <Equation>V&gt;0 ? M/V : 0</Equation>
      <ReferenceList>
        <R alias="M" id="354" />
        <R alias="V" id="24" />
      </ReferenceList>
    </ExplicitFormula>
    <ExplicitFormula id="359">
      <Equation>M/TotalDrugMass</Equation>
      <ReferenceList>
        <R alias="M" id="354" />
        <R alias="TotalDrugMass" id="358" />
      </ReferenceList>
    </ExplicitFormula>
    <ExplicitFormula id="362">
      <Equation>-(CP * kcat * V * K_water * C / (Km + K_water * C))</Equation>
      <ReferenceList>
        <R alias="V" id="24" />
        <R alias="CP" id="275" />
        <R alias="C" id="334" />
        <R alias="K_water" id="336" />
        <R alias="kcat" id="360" />
        <R alias="Km" id="361" />
      </ReferenceList>
    </ExplicitFormula>
    <ExplicitFormula id="363">
      <Equation>CP * kcat * V * K_water * C / (Km + K_water * C)</Equation>
      <ReferenceList>
        <R alias="V" id="24" />
        <R alias="CP" id="275" />
        <R alias="C" id="334" />
        <R alias="K_water" id="336" />
        <R alias="kcat" id="360" />
        <R alias="Km" id="361" />
      </ReferenceList>
    </ExplicitFormula>
    <ExplicitFormula id="366">
      <Equation>kcat * kcat_interaction_factor</Equation>
      <ReferenceList>
        <R alias="kcat_interaction_factor" id="364" />
        <R alias="kcat" id="365" />
      </ReferenceList>
    </ExplicitFormula>
    <ExplicitFormula id="369">
      <Equation>Km * Km_interaction_factor</Equation>
      <ReferenceList>
        <R alias="Km_interaction_factor" id="367" />
        <R alias="Km" id="368" />
      </ReferenceList>
    </ExplicitFormula>
    <ExplicitFormula id="372">
      <Equation>-(CP * kcat * V * K_water * C / (Km + K_water * C))</Equation>
      <ReferenceList>
        <R alias="V" id="24" />
        <R alias="CP" id="175" />
        <R alias="C" id="343" />
        <R alias="K_water" id="345" />
        <R alias="kcat" id="370" />
        <R alias="Km" id="371" />
      </ReferenceList>
    </ExplicitFormula>
    <ExplicitFormula id="373">
      <Equation>CP * kcat * V * K_water * C / (Km + K_water * C)</Equation>
      <ReferenceList>
        <R alias="V" id="24" />
        <R alias="CP" id="175" />
        <R alias="C" id="343" />
        <R alias="K_water" id="345" />
        <R alias="kcat" id="370" />
        <R alias="Km" id="371" />
      </ReferenceList>
    </ExplicitFormula>
    <ExplicitFormula id="376">
      <Equation>kcat * kcat_interaction_factor</Equation>
      <ReferenceList>
        <R alias="kcat_interaction_factor" id="374" />
        <R alias="kcat" id="375" />
      </ReferenceList>
    </ExplicitFormula>
    <ExplicitFormula id="379">
      <Equation>Km * Km_interaction_factor</Equation>
      <ReferenceList>
        <R alias="Km_interaction_factor" id="377" />
        <R alias="Km" id="378" />
      </ReferenceList>
    </ExplicitFormula>
    <ExplicitFormula id="382">
      <Equation>-(CP * kcat * V * K_water * C / (Km + K_water * C))</Equation>
      <ReferenceList>
        <R alias="V" id="24" />
        <R alias="CP" id="275" />
        <R alias="C" id="343" />
        <R alias="K_water" id="345" />
        <R alias="kcat" id="380" />
        <R alias="Km" id="381" />
      </ReferenceList>
    </ExplicitFormula>
    <ExplicitFormula id="383">
      <Equation>CP * kcat * V * K_water * C / (Km + K_water * C)</Equation>
      <ReferenceList>
        <R alias="V" id="24" />
        <R alias="CP" id="275" />
        <R alias="C" id="343" />
        <R alias="K_water" id="345" />
        <R alias="kcat" id="380" />
        <R alias="Km" id="381" />
      </ReferenceList>
    </ExplicitFormula>
    <ExplicitFormula id="386">
      <Equation>kcat * kcat_interaction_factor</Equation>
      <ReferenceList>
        <R alias="kcat_interaction_factor" id="384" />
        <R alias="kcat" id="385" />
      </ReferenceList>
    </ExplicitFormula>
    <ExplicitFormula id="389">
      <Equation>Km * Km_interaction_factor</Equation>
      <ReferenceList>
        <R alias="Km_interaction_factor" id="387" />
        <R alias="Km" id="388" />
      </ReferenceList>
    </ExplicitFormula>
    <ExplicitFormula id="392">
      <Equation>Volume</Equation>
      <ReferenceList>
        <R alias="Volume" id="391" />
      </ReferenceList>
    </ExplicitFormula>
    <ExplicitFormula id="393">
      <Equation>HCT*V</Equation>
      <ReferenceList>
        <R alias="V" id="150" />
        <R alias="HCT" id="100" />
      </ReferenceList>
    </ExplicitFormula>
    <ExplicitFormula id="396">
      <Equation>M_0</Equation>
      <ReferenceList>
        <R alias="M_0" id="395" />
      </ReferenceList>
    </ExplicitFormula>
    <ExplicitFormula id="399">
      <Equation>rel_exp_out * AF * f_onto * ProteinContainerVolume</Equation>
      <ReferenceList>
        <R alias="f_onto" id="397" />
        <R alias="rel_exp_out" id="398" />
        <R alias="AF" id="163" />
        <R alias="ProteinContainerVolume" id="390" />
      </ReferenceList>
    </ExplicitFormula>
    <ExplicitFormula id="402">
      <Equation>ln(2)/tHalf</Equation>
      <ReferenceList>
        <R alias="tHalf" id="401" />
      </ReferenceList>
    </ExplicitFormula>
    <ExplicitFormula id="404">
      <Equation>rel_exp_norm</Equation>
      <ReferenceList>
        <R alias="rel_exp_norm" id="403" />
      </ReferenceList>
    </ExplicitFormula>
    <ExplicitFormula id="406">
      <Equation>rel_exp_bc_norm</Equation>
      <ReferenceList>
        <R alias="rel_exp_bc_norm" id="405" />
      </ReferenceList>
    </ExplicitFormula>
    <ExplicitFormula id="409">
      <Equation>rel_exp_bc</Equation>
      <ReferenceList>
        <R alias="rel_exp_bc" id="408" />
      </ReferenceList>
    </ExplicitFormula>
    <ExplicitFormula id="411">
      <Equation>V&gt;0 ? M/V : 0</Equation>
      <ReferenceList>
        <R alias="M" id="394" />
        <R alias="V" id="391" />
      </ReferenceList>
    </ExplicitFormula>
    <ExplicitFormula id="412">
      <Equation>f_onto</Equation>
      <ReferenceList>
        <R alias="f_onto" id="179" />
      </ReferenceList>
    </ExplicitFormula>
    <ExplicitFormula id="413">
      <Equation>tHalf</Equation>
      <ReferenceList>
        <R alias="tHalf" id="177" />
      </ReferenceList>
    </ExplicitFormula>
    <ExplicitFormula id="415">
      <Equation>V&gt;0 ? M/V : 0</Equation>
      <ReferenceList>
        <R alias="M" id="394" />
        <R alias="V" id="391" />
      </ReferenceList>
    </ExplicitFormula>
    <ExplicitFormula id="418">
      <Equation>M_0</Equation>
      <ReferenceList>
        <R alias="M_0" id="417" />
      </ReferenceList>
    </ExplicitFormula>
    <ExplicitFormula id="421">
      <Equation>rel_exp_out * AF * f_onto * ProteinContainerVolume</Equation>
      <ReferenceList>
        <R alias="f_onto" id="419" />
        <R alias="rel_exp_out" id="420" />
        <R alias="AF" id="188" />
        <R alias="ProteinContainerVolume" id="390" />
      </ReferenceList>
    </ExplicitFormula>
    <ExplicitFormula id="424">
      <Equation>ln(2)/tHalf</Equation>
      <ReferenceList>
        <R alias="tHalf" id="423" />
      </ReferenceList>
    </ExplicitFormula>
    <ExplicitFormula id="426">
      <Equation>rel_exp_norm</Equation>
      <ReferenceList>
        <R alias="rel_exp_norm" id="425" />
      </ReferenceList>
    </ExplicitFormula>
    <ExplicitFormula id="428">
      <Equation>rel_exp_bc_norm</Equation>
      <ReferenceList>
        <R alias="rel_exp_bc_norm" id="427" />
      </ReferenceList>
    </ExplicitFormula>
    <ExplicitFormula id="431">
      <Equation>rel_exp_bc</Equation>
      <ReferenceList>
        <R alias="rel_exp_bc" id="430" />
      </ReferenceList>
    </ExplicitFormula>
    <ExplicitFormula id="433">
      <Equation>V&gt;0 ? M/V : 0</Equation>
      <ReferenceList>
        <R alias="M" id="416" />
        <R alias="V" id="391" />
      </ReferenceList>
    </ExplicitFormula>
    <ExplicitFormula id="434">
      <Equation>f_onto</Equation>
      <ReferenceList>
        <R alias="f_onto" id="204" />
      </ReferenceList>
    </ExplicitFormula>
    <ExplicitFormula id="435">
      <Equation>tHalf</Equation>
      <ReferenceList>
        <R alias="tHalf" id="202" />
      </ReferenceList>
    </ExplicitFormula>
    <ExplicitFormula id="437">
      <Equation>V&gt;0 ? M/V : 0</Equation>
      <ReferenceList>
        <R alias="M" id="416" />
        <R alias="V" id="391" />
      </ReferenceList>
    </ExplicitFormula>
    <ExplicitFormula id="440">
      <Equation>M_0</Equation>
      <ReferenceList>
        <R alias="M_0" id="439" />
      </ReferenceList>
    </ExplicitFormula>
    <ExplicitFormula id="443">
      <Equation>rel_exp_out * AF * f_onto * ProteinContainerVolume</Equation>
      <ReferenceList>
        <R alias="f_onto" id="441" />
        <R alias="rel_exp_out" id="442" />
        <R alias="AF" id="213" />
        <R alias="ProteinContainerVolume" id="390" />
      </ReferenceList>
    </ExplicitFormula>
    <ExplicitFormula id="446">
      <Equation>ln(2)/tHalf</Equation>
      <ReferenceList>
        <R alias="tHalf" id="445" />
      </ReferenceList>
    </ExplicitFormula>
    <ExplicitFormula id="448">
      <Equation>rel_exp_norm</Equation>
      <ReferenceList>
        <R alias="rel_exp_norm" id="447" />
      </ReferenceList>
    </ExplicitFormula>
    <ExplicitFormula id="450">
      <Equation>rel_exp_bc_norm</Equation>
      <ReferenceList>
        <R alias="rel_exp_bc_norm" id="449" />
      </ReferenceList>
    </ExplicitFormula>
    <ExplicitFormula id="453">
      <Equation>rel_exp_bc</Equation>
      <ReferenceList>
        <R alias="rel_exp_bc" id="452" />
      </ReferenceList>
    </ExplicitFormula>
    <ExplicitFormula id="455">
      <Equation>V&gt;0 ? M/V : 0</Equation>
      <ReferenceList>
        <R alias="M" id="438" />
        <R alias="V" id="391" />
      </ReferenceList>
    </ExplicitFormula>
    <ExplicitFormula id="456">
      <Equation>f_onto</Equation>
      <ReferenceList>
        <R alias="f_onto" id="229" />
      </ReferenceList>
    </ExplicitFormula>
    <ExplicitFormula id="457">
      <Equation>tHalf</Equation>
      <ReferenceList>
        <R alias="tHalf" id="227" />
      </ReferenceList>
    </ExplicitFormula>
    <ExplicitFormula id="459">
      <Equation>V&gt;0 ? M/V : 0</Equation>
      <ReferenceList>
        <R alias="M" id="438" />
        <R alias="V" id="391" />
      </ReferenceList>
    </ExplicitFormula>
    <ExplicitFormula id="462">
      <Equation>M_0</Equation>
      <ReferenceList>
        <R alias="M_0" id="461" />
      </ReferenceList>
    </ExplicitFormula>
    <ExplicitFormula id="465">
      <Equation>rel_exp_out * AF * f_onto * ProteinContainerVolume</Equation>
      <ReferenceList>
        <R alias="f_onto" id="463" />
        <R alias="rel_exp_out" id="464" />
        <R alias="AF" id="238" />
        <R alias="ProteinContainerVolume" id="390" />
      </ReferenceList>
    </ExplicitFormula>
    <ExplicitFormula id="468">
      <Equation>ln(2)/tHalf</Equation>
      <ReferenceList>
        <R alias="tHalf" id="467" />
      </ReferenceList>
    </ExplicitFormula>
    <ExplicitFormula id="470">
      <Equation>rel_exp_norm</Equation>
      <ReferenceList>
        <R alias="rel_exp_norm" id="469" />
      </ReferenceList>
    </ExplicitFormula>
    <ExplicitFormula id="472">
      <Equation>rel_exp_bc_norm</Equation>
      <ReferenceList>
        <R alias="rel_exp_bc_norm" id="471" />
      </ReferenceList>
    </ExplicitFormula>
    <ExplicitFormula id="475">
      <Equation>rel_exp_bc</Equation>
      <ReferenceList>
        <R alias="rel_exp_bc" id="474" />
      </ReferenceList>
    </ExplicitFormula>
    <ExplicitFormula id="477">
      <Equation>V&gt;0 ? M/V : 0</Equation>
      <ReferenceList>
        <R alias="M" id="460" />
        <R alias="V" id="391" />
      </ReferenceList>
    </ExplicitFormula>
    <ExplicitFormula id="478">
      <Equation>f_onto</Equation>
      <ReferenceList>
        <R alias="f_onto" id="254" />
      </ReferenceList>
    </ExplicitFormula>
    <ExplicitFormula id="479">
      <Equation>tHalf</Equation>
      <ReferenceList>
        <R alias="tHalf" id="252" />
      </ReferenceList>
    </ExplicitFormula>
    <ExplicitFormula id="481">
      <Equation>V&gt;0 ? M/V : 0</Equation>
      <ReferenceList>
        <R alias="M" id="460" />
        <R alias="V" id="391" />
      </ReferenceList>
    </ExplicitFormula>
    <ExplicitFormula id="484">
      <Equation>M_0</Equation>
      <ReferenceList>
        <R alias="M_0" id="483" />
      </ReferenceList>
    </ExplicitFormula>
    <ExplicitFormula id="487">
      <Equation>rel_exp_out * AF * f_onto * ProteinContainerVolume</Equation>
      <ReferenceList>
        <R alias="f_onto" id="485" />
        <R alias="rel_exp_out" id="486" />
        <R alias="AF" id="263" />
        <R alias="ProteinContainerVolume" id="390" />
      </ReferenceList>
    </ExplicitFormula>
    <ExplicitFormula id="490">
      <Equation>ln(2)/tHalf</Equation>
      <ReferenceList>
        <R alias="tHalf" id="489" />
      </ReferenceList>
    </ExplicitFormula>
    <ExplicitFormula id="492">
      <Equation>rel_exp_norm</Equation>
      <ReferenceList>
        <R alias="rel_exp_norm" id="491" />
      </ReferenceList>
    </ExplicitFormula>
    <ExplicitFormula id="494">
      <Equation>rel_exp_bc_norm</Equation>
      <ReferenceList>
        <R alias="rel_exp_bc_norm" id="493" />
      </ReferenceList>
    </ExplicitFormula>
    <ExplicitFormula id="497">
      <Equation>rel_exp_bc</Equation>
      <ReferenceList>
        <R alias="rel_exp_bc" id="496" />
      </ReferenceList>
    </ExplicitFormula>
    <ExplicitFormula id="499">
      <Equation>V&gt;0 ? M/V : 0</Equation>
      <ReferenceList>
        <R alias="M" id="482" />
        <R alias="V" id="391" />
      </ReferenceList>
    </ExplicitFormula>
    <ExplicitFormula id="500">
      <Equation>f_onto</Equation>
      <ReferenceList>
        <R alias="f_onto" id="279" />
      </ReferenceList>
    </ExplicitFormula>
    <ExplicitFormula id="501">
      <Equation>tHalf</Equation>
      <ReferenceList>
        <R alias="tHalf" id="277" />
      </ReferenceList>
    </ExplicitFormula>
    <ExplicitFormula id="503">
      <Equation>V&gt;0 ? M/V : 0</Equation>
      <ReferenceList>
        <R alias="M" id="482" />
        <R alias="V" id="391" />
      </ReferenceList>
    </ExplicitFormula>
    <ExplicitFormula id="506">
      <Equation>M_0</Equation>
      <ReferenceList>
        <R alias="M_0" id="505" />
      </ReferenceList>
    </ExplicitFormula>
    <ExplicitFormula id="509">
      <Equation>rel_exp_out * AF * f_onto * ProteinContainerVolume</Equation>
      <ReferenceList>
        <R alias="f_onto" id="507" />
        <R alias="rel_exp_out" id="508" />
        <R alias="AF" id="288" />
        <R alias="ProteinContainerVolume" id="390" />
      </ReferenceList>
    </ExplicitFormula>
    <ExplicitFormula id="512">
      <Equation>ln(2)/tHalf</Equation>
      <ReferenceList>
        <R alias="tHalf" id="511" />
      </ReferenceList>
    </ExplicitFormula>
    <ExplicitFormula id="514">
      <Equation>rel_exp_norm</Equation>
      <ReferenceList>
        <R alias="rel_exp_norm" id="513" />
      </ReferenceList>
    </ExplicitFormula>
    <ExplicitFormula id="516">
      <Equation>rel_exp_bc_norm</Equation>
      <ReferenceList>
        <R alias="rel_exp_bc_norm" id="515" />
      </ReferenceList>
    </ExplicitFormula>
    <ExplicitFormula id="519">
      <Equation>rel_exp_bc</Equation>
      <ReferenceList>
        <R alias="rel_exp_bc" id="518" />
      </ReferenceList>
    </ExplicitFormula>
    <ExplicitFormula id="521">
      <Equation>V&gt;0 ? M/V : 0</Equation>
      <ReferenceList>
        <R alias="M" id="504" />
        <R alias="V" id="391" />
      </ReferenceList>
    </ExplicitFormula>
    <ExplicitFormula id="522">
      <Equation>f_onto</Equation>
      <ReferenceList>
        <R alias="f_onto" id="304" />
      </ReferenceList>
    </ExplicitFormula>
    <ExplicitFormula id="523">
      <Equation>tHalf</Equation>
      <ReferenceList>
        <R alias="tHalf" id="302" />
      </ReferenceList>
    </ExplicitFormula>
    <ExplicitFormula id="525">
      <Equation>V&gt;0 ? M/V : 0</Equation>
      <ReferenceList>
        <R alias="M" id="504" />
        <R alias="V" id="391" />
      </ReferenceList>
    </ExplicitFormula>
    <ExplicitFormula id="528">
      <Equation>M_0</Equation>
      <ReferenceList>
        <R alias="M_0" id="527" />
      </ReferenceList>
    </ExplicitFormula>
    <ExplicitFormula id="531">
      <Equation>rel_exp_out * AF * f_onto * ProteinContainerVolume</Equation>
      <ReferenceList>
        <R alias="f_onto" id="529" />
        <R alias="rel_exp_out" id="530" />
        <R alias="AF" id="313" />
        <R alias="ProteinContainerVolume" id="390" />
      </ReferenceList>
    </ExplicitFormula>
    <ExplicitFormula id="534">
      <Equation>ln(2)/tHalf</Equation>
      <ReferenceList>
        <R alias="tHalf" id="533" />
      </ReferenceList>
    </ExplicitFormula>
    <ExplicitFormula id="536">
      <Equation>rel_exp_norm</Equation>
      <ReferenceList>
        <R alias="rel_exp_norm" id="535" />
      </ReferenceList>
    </ExplicitFormula>
    <ExplicitFormula id="538">
      <Equation>rel_exp_bc_norm</Equation>
      <ReferenceList>
        <R alias="rel_exp_bc_norm" id="537" />
      </ReferenceList>
    </ExplicitFormula>
    <ExplicitFormula id="541">
      <Equation>rel_exp_bc</Equation>
      <ReferenceList>
        <R alias="rel_exp_bc" id="540" />
      </ReferenceList>
    </ExplicitFormula>
    <ExplicitFormula id="543">
      <Equation>V&gt;0 ? M/V : 0</Equation>
      <ReferenceList>
        <R alias="M" id="526" />
        <R alias="V" id="391" />
      </ReferenceList>
    </ExplicitFormula>
    <ExplicitFormula id="544">
      <Equation>f_onto</Equation>
      <ReferenceList>
        <R alias="f_onto" id="329" />
      </ReferenceList>
    </ExplicitFormula>
    <ExplicitFormula id="545">
      <Equation>tHalf</Equation>
      <ReferenceList>
        <R alias="tHalf" id="327" />
      </ReferenceList>
    </ExplicitFormula>
    <ExplicitFormula id="547">
      <Equation>V&gt;0 ? M/V : 0</Equation>
      <ReferenceList>
        <R alias="M" id="526" />
        <R alias="V" id="391" />
      </ReferenceList>
    </ExplicitFormula>
    <ExplicitFormula id="550">
      <Equation>V&gt;0 ? M/V : 0</Equation>
      <ReferenceList>
        <R alias="M" id="548" />
        <R alias="V" id="391" />
      </ReferenceList>
    </ExplicitFormula>
    <ExplicitFormula id="553">
      <Equation>K_rbc/fu</Equation>
      <ReferenceList>
        <R alias="fu" id="126" />
        <R alias="K_rbc" id="552" />
      </ReferenceList>
    </ExplicitFormula>
    <ExplicitFormula id="555">
      <Equation>V&gt;0 ? M/V : 0</Equation>
      <ReferenceList>
        <R alias="M" id="548" />
        <R alias="V" id="391" />
      </ReferenceList>
    </ExplicitFormula>
    <ExplicitFormula id="558">
      <Equation>V&gt;0 ? M/V : 0</Equation>
      <ReferenceList>
        <R alias="M" id="556" />
        <R alias="V" id="391" />
      </ReferenceList>
    </ExplicitFormula>
    <ExplicitFormula id="561">
      <Equation>K_rbc/fu</Equation>
      <ReferenceList>
        <R alias="fu" id="145" />
        <R alias="K_rbc" id="560" />
      </ReferenceList>
    </ExplicitFormula>
    <ExplicitFormula id="563">
      <Equation>V&gt;0 ? M/V : 0</Equation>
      <ReferenceList>
        <R alias="M" id="556" />
        <R alias="V" id="391" />
      </ReferenceList>
    </ExplicitFormula>
    <ExplicitFormula id="566">
      <Equation>V&gt;0 ? M/V : 0</Equation>
      <ReferenceList>
        <R alias="M" id="564" />
        <R alias="V" id="391" />
      </ReferenceList>
    </ExplicitFormula>
    <ExplicitFormula id="569">
      <Equation>V&gt;0 ? M/V : 0</Equation>
      <ReferenceList>
        <R alias="M" id="567" />
        <R alias="V" id="391" />
      </ReferenceList>
    </ExplicitFormula>
    <ExplicitFormula id="571">
      <Equation>M/TotalDrugMass</Equation>
      <ReferenceList>
        <R alias="M" id="567" />
        <R alias="TotalDrugMass" id="358" />
      </ReferenceList>
    </ExplicitFormula>
    <ExplicitFormula id="574">
      <Equation>-(CP * kcat * V * K_water * C / (Km + K_water * C))</Equation>
      <ReferenceList>
        <R alias="V" id="391" />
        <R alias="CP" id="498" />
        <R alias="C" id="549" />
        <R alias="K_water" id="551" />
        <R alias="kcat" id="572" />
        <R alias="Km" id="573" />
      </ReferenceList>
    </ExplicitFormula>
    <ExplicitFormula id="575">
      <Equation>CP * kcat * V * K_water * C / (Km + K_water * C)</Equation>
      <ReferenceList>
        <R alias="V" id="391" />
        <R alias="CP" id="498" />
        <R alias="C" id="549" />
        <R alias="K_water" id="551" />
        <R alias="kcat" id="572" />
        <R alias="Km" id="573" />
      </ReferenceList>
    </ExplicitFormula>
    <ExplicitFormula id="577">
      <Equation>kcat * kcat_interaction_factor</Equation>
      <ReferenceList>
        <R alias="kcat_interaction_factor" id="576" />
        <R alias="kcat" id="365" />
      </ReferenceList>
    </ExplicitFormula>
    <ExplicitFormula id="579">
      <Equation>Km * Km_interaction_factor</Equation>
      <ReferenceList>
        <R alias="Km_interaction_factor" id="578" />
        <R alias="Km" id="368" />
      </ReferenceList>
    </ExplicitFormula>
    <ExplicitFormula id="582">
      <Equation>-(CP * kcat * V * K_water * C / (Km + K_water * C))</Equation>
      <ReferenceList>
        <R alias="V" id="391" />
        <R alias="CP" id="410" />
        <R alias="C" id="557" />
        <R alias="K_water" id="559" />
        <R alias="kcat" id="580" />
        <R alias="Km" id="581" />
      </ReferenceList>
    </ExplicitFormula>
    <ExplicitFormula id="583">
      <Equation>CP * kcat * V * K_water * C / (Km + K_water * C)</Equation>
      <ReferenceList>
        <R alias="V" id="391" />
        <R alias="CP" id="410" />
        <R alias="C" id="557" />
        <R alias="K_water" id="559" />
        <R alias="kcat" id="580" />
        <R alias="Km" id="581" />
      </ReferenceList>
    </ExplicitFormula>
    <ExplicitFormula id="585">
      <Equation>kcat * kcat_interaction_factor</Equation>
      <ReferenceList>
        <R alias="kcat_interaction_factor" id="584" />
        <R alias="kcat" id="375" />
      </ReferenceList>
    </ExplicitFormula>
    <ExplicitFormula id="587">
      <Equation>Km * Km_interaction_factor</Equation>
      <ReferenceList>
        <R alias="Km_interaction_factor" id="586" />
        <R alias="Km" id="378" />
      </ReferenceList>
    </ExplicitFormula>
    <ExplicitFormula id="590">
      <Equation>-(CP * kcat * V * K_water * C / (Km + K_water * C))</Equation>
      <ReferenceList>
        <R alias="V" id="391" />
        <R alias="CP" id="498" />
        <R alias="C" id="557" />
        <R alias="K_water" id="559" />
        <R alias="kcat" id="588" />
        <R alias="Km" id="589" />
      </ReferenceList>
    </ExplicitFormula>
    <ExplicitFormula id="591">
      <Equation>CP * kcat * V * K_water * C / (Km + K_water * C)</Equation>
      <ReferenceList>
        <R alias="V" id="391" />
        <R alias="CP" id="498" />
        <R alias="C" id="557" />
        <R alias="K_water" id="559" />
        <R alias="kcat" id="588" />
        <R alias="Km" id="589" />
      </ReferenceList>
    </ExplicitFormula>
    <ExplicitFormula id="593">
      <Equation>kcat * kcat_interaction_factor</Equation>
      <ReferenceList>
        <R alias="kcat_interaction_factor" id="592" />
        <R alias="kcat" id="385" />
      </ReferenceList>
    </ExplicitFormula>
    <ExplicitFormula id="595">
      <Equation>Km * Km_interaction_factor</Equation>
      <ReferenceList>
        <R alias="Km_interaction_factor" id="594" />
        <R alias="Km" id="388" />
      </ReferenceList>
    </ExplicitFormula>
    <ExplicitFormula id="597">
      <Equation>(1 - HCT) * C_pls+HCT * C_bc</Equation>
      <ReferenceList>
        <R alias="C_bc" id="549" />
        <R alias="C_pls" id="334" />
        <R alias="HCT" id="100" />
      </ReferenceList>
    </ExplicitFormula>
    <ExplicitFormula id="599">
      <Equation>(1 - HCT) * C_pls+HCT * C_bc</Equation>
      <ReferenceList>
        <R alias="C_bc" id="557" />
        <R alias="C_pls" id="343" />
        <R alias="HCT" id="100" />
      </ReferenceList>
    </ExplicitFormula>
    <ExplicitFormula id="602">
      <Equation>Volume * Density</Equation>
      <ReferenceList>
        <R alias="Density" id="600" />
        <R alias="Volume" id="601" />
      </ReferenceList>
    </ExplicitFormula>
    <ExplicitFormula id="605">
      <Equation>0.339718683951203</Equation>
    </ExplicitFormula>
    <ExplicitFormula id="607">
      <Equation>Volume</Equation>
      <ReferenceList>
        <R alias="Volume" id="8" />
      </ReferenceList>
    </ExplicitFormula>
    <ExplicitFormula id="608">
      <Equation>(1-HCT)*V</Equation>
      <ReferenceList>
        <R alias="f_vas" id="604" />
        <R alias="V" id="601" />
        <R alias="HCT" id="100" />
      </ReferenceList>
    </ExplicitFormula>
    <ExplicitFormula id="611">
      <Equation>M_0</Equation>
      <ReferenceList>
        <R alias="M_0" id="610" />
      </ReferenceList>
    </ExplicitFormula>
    <ExplicitFormula id="614">
      <Equation>rel_exp_out * AF * f_onto * ProteinContainerVolume</Equation>
      <ReferenceList>
        <R alias="f_onto" id="612" />
        <R alias="rel_exp_out" id="613" />
        <R alias="AF" id="163" />
        <R alias="ProteinContainerVolume" id="606" />
      </ReferenceList>
    </ExplicitFormula>
    <ExplicitFormula id="617">
      <Equation>ln(2)/tHalf</Equation>
      <ReferenceList>
        <R alias="tHalf" id="616" />
      </ReferenceList>
    </ExplicitFormula>
    <ExplicitFormula id="619">
      <Equation>rel_exp_norm</Equation>
      <ReferenceList>
        <R alias="rel_exp_norm" id="618" />
      </ReferenceList>
    </ExplicitFormula>
    <ExplicitFormula id="620">
      <Equation>rel_exp_pls_norm</Equation>
      <ReferenceList>
        <R alias="rel_exp_pls_norm" id="170" />
      </ReferenceList>
    </ExplicitFormula>
    <ExplicitFormula id="622">
      <Equation>rel_exp_pls</Equation>
      <ReferenceList>
        <R alias="rel_exp_pls" id="173" />
      </ReferenceList>
    </ExplicitFormula>
    <ExplicitFormula id="624">
      <Equation>V&gt;0 ? M/V : 0</Equation>
      <ReferenceList>
        <R alias="M" id="609" />
        <R alias="V" id="8" />
      </ReferenceList>
    </ExplicitFormula>
    <ExplicitFormula id="625">
      <Equation>f_onto</Equation>
      <ReferenceList>
        <R alias="f_onto" id="179" />
      </ReferenceList>
    </ExplicitFormula>
    <ExplicitFormula id="626">
      <Equation>tHalf</Equation>
      <ReferenceList>
        <R alias="tHalf" id="177" />
      </ReferenceList>
    </ExplicitFormula>
    <ExplicitFormula id="628">
      <Equation>V&gt;0 ? M/V : 0</Equation>
      <ReferenceList>
        <R alias="M" id="609" />
        <R alias="V" id="8" />
      </ReferenceList>
    </ExplicitFormula>
    <ExplicitFormula id="631">
      <Equation>M_0</Equation>
      <ReferenceList>
        <R alias="M_0" id="630" />
      </ReferenceList>
    </ExplicitFormula>
    <ExplicitFormula id="634">
      <Equation>rel_exp_out * AF * f_onto * ProteinContainerVolume</Equation>
      <ReferenceList>
        <R alias="f_onto" id="632" />
        <R alias="rel_exp_out" id="633" />
        <R alias="AF" id="188" />
        <R alias="ProteinContainerVolume" id="606" />
      </ReferenceList>
    </ExplicitFormula>
    <ExplicitFormula id="637">
      <Equation>ln(2)/tHalf</Equation>
      <ReferenceList>
        <R alias="tHalf" id="636" />
      </ReferenceList>
    </ExplicitFormula>
    <ExplicitFormula id="639">
      <Equation>rel_exp_norm</Equation>
      <ReferenceList>
        <R alias="rel_exp_norm" id="638" />
      </ReferenceList>
    </ExplicitFormula>
    <ExplicitFormula id="640">
      <Equation>rel_exp_pls_norm</Equation>
      <ReferenceList>
        <R alias="rel_exp_pls_norm" id="195" />
      </ReferenceList>
    </ExplicitFormula>
    <ExplicitFormula id="642">
      <Equation>rel_exp_pls</Equation>
      <ReferenceList>
        <R alias="rel_exp_pls" id="198" />
      </ReferenceList>
    </ExplicitFormula>
    <ExplicitFormula id="644">
      <Equation>V&gt;0 ? M/V : 0</Equation>
      <ReferenceList>
        <R alias="M" id="629" />
        <R alias="V" id="8" />
      </ReferenceList>
    </ExplicitFormula>
    <ExplicitFormula id="645">
      <Equation>f_onto</Equation>
      <ReferenceList>
        <R alias="f_onto" id="204" />
      </ReferenceList>
    </ExplicitFormula>
    <ExplicitFormula id="646">
      <Equation>tHalf</Equation>
      <ReferenceList>
        <R alias="tHalf" id="202" />
      </ReferenceList>
    </ExplicitFormula>
    <ExplicitFormula id="648">
      <Equation>V&gt;0 ? M/V : 0</Equation>
      <ReferenceList>
        <R alias="M" id="629" />
        <R alias="V" id="8" />
      </ReferenceList>
    </ExplicitFormula>
    <ExplicitFormula id="651">
      <Equation>M_0</Equation>
      <ReferenceList>
        <R alias="M_0" id="650" />
      </ReferenceList>
    </ExplicitFormula>
    <ExplicitFormula id="654">
      <Equation>rel_exp_out * AF * f_onto * ProteinContainerVolume</Equation>
      <ReferenceList>
        <R alias="f_onto" id="652" />
        <R alias="rel_exp_out" id="653" />
        <R alias="AF" id="213" />
        <R alias="ProteinContainerVolume" id="606" />
      </ReferenceList>
    </ExplicitFormula>
    <ExplicitFormula id="657">
      <Equation>ln(2)/tHalf</Equation>
      <ReferenceList>
        <R alias="tHalf" id="656" />
      </ReferenceList>
    </ExplicitFormula>
    <ExplicitFormula id="659">
      <Equation>rel_exp_norm</Equation>
      <ReferenceList>
        <R alias="rel_exp_norm" id="658" />
      </ReferenceList>
    </ExplicitFormula>
    <ExplicitFormula id="660">
      <Equation>rel_exp_pls_norm</Equation>
      <ReferenceList>
        <R alias="rel_exp_pls_norm" id="220" />
      </ReferenceList>
    </ExplicitFormula>
    <ExplicitFormula id="662">
      <Equation>rel_exp_pls</Equation>
      <ReferenceList>
        <R alias="rel_exp_pls" id="223" />
      </ReferenceList>
    </ExplicitFormula>
    <ExplicitFormula id="664">
      <Equation>V&gt;0 ? M/V : 0</Equation>
      <ReferenceList>
        <R alias="M" id="649" />
        <R alias="V" id="8" />
      </ReferenceList>
    </ExplicitFormula>
    <ExplicitFormula id="665">
      <Equation>f_onto</Equation>
      <ReferenceList>
        <R alias="f_onto" id="229" />
      </ReferenceList>
    </ExplicitFormula>
    <ExplicitFormula id="666">
      <Equation>tHalf</Equation>
      <ReferenceList>
        <R alias="tHalf" id="227" />
      </ReferenceList>
    </ExplicitFormula>
    <ExplicitFormula id="668">
      <Equation>V&gt;0 ? M/V : 0</Equation>
      <ReferenceList>
        <R alias="M" id="649" />
        <R alias="V" id="8" />
      </ReferenceList>
    </ExplicitFormula>
    <ExplicitFormula id="671">
      <Equation>M_0</Equation>
      <ReferenceList>
        <R alias="M_0" id="670" />
      </ReferenceList>
    </ExplicitFormula>
    <ExplicitFormula id="674">
      <Equation>rel_exp_out * AF * f_onto * ProteinContainerVolume</Equation>
      <ReferenceList>
        <R alias="f_onto" id="672" />
        <R alias="rel_exp_out" id="673" />
        <R alias="AF" id="238" />
        <R alias="ProteinContainerVolume" id="606" />
      </ReferenceList>
    </ExplicitFormula>
    <ExplicitFormula id="677">
      <Equation>ln(2)/tHalf</Equation>
      <ReferenceList>
        <R alias="tHalf" id="676" />
      </ReferenceList>
    </ExplicitFormula>
    <ExplicitFormula id="679">
      <Equation>rel_exp_norm</Equation>
      <ReferenceList>
        <R alias="rel_exp_norm" id="678" />
      </ReferenceList>
    </ExplicitFormula>
    <ExplicitFormula id="680">
      <Equation>rel_exp_pls_norm</Equation>
      <ReferenceList>
        <R alias="rel_exp_pls_norm" id="245" />
      </ReferenceList>
    </ExplicitFormula>
    <ExplicitFormula id="682">
      <Equation>rel_exp_pls</Equation>
      <ReferenceList>
        <R alias="rel_exp_pls" id="248" />
      </ReferenceList>
    </ExplicitFormula>
    <ExplicitFormula id="684">
      <Equation>V&gt;0 ? M/V : 0</Equation>
      <ReferenceList>
        <R alias="M" id="669" />
        <R alias="V" id="8" />
      </ReferenceList>
    </ExplicitFormula>
    <ExplicitFormula id="685">
      <Equation>f_onto</Equation>
      <ReferenceList>
        <R alias="f_onto" id="254" />
      </ReferenceList>
    </ExplicitFormula>
    <ExplicitFormula id="686">
      <Equation>tHalf</Equation>
      <ReferenceList>
        <R alias="tHalf" id="252" />
      </ReferenceList>
    </ExplicitFormula>
    <ExplicitFormula id="688">
      <Equation>V&gt;0 ? M/V : 0</Equation>
      <ReferenceList>
        <R alias="M" id="669" />
        <R alias="V" id="8" />
      </ReferenceList>
    </ExplicitFormula>
    <ExplicitFormula id="691">
      <Equation>M_0</Equation>
      <ReferenceList>
        <R alias="M_0" id="690" />
      </ReferenceList>
    </ExplicitFormula>
    <ExplicitFormula id="694">
      <Equation>rel_exp_out * AF * f_onto * ProteinContainerVolume</Equation>
      <ReferenceList>
        <R alias="f_onto" id="692" />
        <R alias="rel_exp_out" id="693" />
        <R alias="AF" id="263" />
        <R alias="ProteinContainerVolume" id="606" />
      </ReferenceList>
    </ExplicitFormula>
    <ExplicitFormula id="697">
      <Equation>ln(2)/tHalf</Equation>
      <ReferenceList>
        <R alias="tHalf" id="696" />
      </ReferenceList>
    </ExplicitFormula>
    <ExplicitFormula id="699">
      <Equation>rel_exp_norm</Equation>
      <ReferenceList>
        <R alias="rel_exp_norm" id="698" />
      </ReferenceList>
    </ExplicitFormula>
    <ExplicitFormula id="700">
      <Equation>rel_exp_pls_norm</Equation>
      <ReferenceList>
        <R alias="rel_exp_pls_norm" id="270" />
      </ReferenceList>
    </ExplicitFormula>
    <ExplicitFormula id="702">
      <Equation>rel_exp_pls</Equation>
      <ReferenceList>
        <R alias="rel_exp_pls" id="273" />
      </ReferenceList>
    </ExplicitFormula>
    <ExplicitFormula id="704">
      <Equation>V&gt;0 ? M/V : 0</Equation>
      <ReferenceList>
        <R alias="M" id="689" />
        <R alias="V" id="8" />
      </ReferenceList>
    </ExplicitFormula>
    <ExplicitFormula id="705">
      <Equation>f_onto</Equation>
      <ReferenceList>
        <R alias="f_onto" id="279" />
      </ReferenceList>
    </ExplicitFormula>
    <ExplicitFormula id="706">
      <Equation>tHalf</Equation>
      <ReferenceList>
        <R alias="tHalf" id="277" />
      </ReferenceList>
    </ExplicitFormula>
    <ExplicitFormula id="708">
      <Equation>V&gt;0 ? M/V : 0</Equation>
      <ReferenceList>
        <R alias="M" id="689" />
        <R alias="V" id="8" />
      </ReferenceList>
    </ExplicitFormula>
    <ExplicitFormula id="711">
      <Equation>M_0</Equation>
      <ReferenceList>
        <R alias="M_0" id="710" />
      </ReferenceList>
    </ExplicitFormula>
    <ExplicitFormula id="714">
      <Equation>rel_exp_out * AF * f_onto * ProteinContainerVolume</Equation>
      <ReferenceList>
        <R alias="f_onto" id="712" />
        <R alias="rel_exp_out" id="713" />
        <R alias="AF" id="288" />
        <R alias="ProteinContainerVolume" id="606" />
      </ReferenceList>
    </ExplicitFormula>
    <ExplicitFormula id="717">
      <Equation>ln(2)/tHalf</Equation>
      <ReferenceList>
        <R alias="tHalf" id="716" />
      </ReferenceList>
    </ExplicitFormula>
    <ExplicitFormula id="719">
      <Equation>rel_exp_norm</Equation>
      <ReferenceList>
        <R alias="rel_exp_norm" id="718" />
      </ReferenceList>
    </ExplicitFormula>
    <ExplicitFormula id="720">
      <Equation>rel_exp_pls_norm</Equation>
      <ReferenceList>
        <R alias="rel_exp_pls_norm" id="295" />
      </ReferenceList>
    </ExplicitFormula>
    <ExplicitFormula id="722">
      <Equation>rel_exp_pls</Equation>
      <ReferenceList>
        <R alias="rel_exp_pls" id="298" />
      </ReferenceList>
    </ExplicitFormula>
    <ExplicitFormula id="724">
      <Equation>V&gt;0 ? M/V : 0</Equation>
      <ReferenceList>
        <R alias="M" id="709" />
        <R alias="V" id="8" />
      </ReferenceList>
    </ExplicitFormula>
    <ExplicitFormula id="725">
      <Equation>f_onto</Equation>
      <ReferenceList>
        <R alias="f_onto" id="304" />
      </ReferenceList>
    </ExplicitFormula>
    <ExplicitFormula id="726">
      <Equation>tHalf</Equation>
      <ReferenceList>
        <R alias="tHalf" id="302" />
      </ReferenceList>
    </ExplicitFormula>
    <ExplicitFormula id="728">
      <Equation>V&gt;0 ? M/V : 0</Equation>
      <ReferenceList>
        <R alias="M" id="709" />
        <R alias="V" id="8" />
      </ReferenceList>
    </ExplicitFormula>
    <ExplicitFormula id="731">
      <Equation>M_0</Equation>
      <ReferenceList>
        <R alias="M_0" id="730" />
      </ReferenceList>
    </ExplicitFormula>
    <ExplicitFormula id="734">
      <Equation>rel_exp_out * AF * f_onto * ProteinContainerVolume</Equation>
      <ReferenceList>
        <R alias="f_onto" id="732" />
        <R alias="rel_exp_out" id="733" />
        <R alias="AF" id="313" />
        <R alias="ProteinContainerVolume" id="606" />
      </ReferenceList>
    </ExplicitFormula>
    <ExplicitFormula id="737">
      <Equation>ln(2)/tHalf</Equation>
      <ReferenceList>
        <R alias="tHalf" id="736" />
      </ReferenceList>
    </ExplicitFormula>
    <ExplicitFormula id="739">
      <Equation>rel_exp_norm</Equation>
      <ReferenceList>
        <R alias="rel_exp_norm" id="738" />
      </ReferenceList>
    </ExplicitFormula>
    <ExplicitFormula id="740">
      <Equation>rel_exp_pls_norm</Equation>
      <ReferenceList>
        <R alias="rel_exp_pls_norm" id="320" />
      </ReferenceList>
    </ExplicitFormula>
    <ExplicitFormula id="742">
      <Equation>rel_exp_pls</Equation>
      <ReferenceList>
        <R alias="rel_exp_pls" id="323" />
      </ReferenceList>
    </ExplicitFormula>
    <ExplicitFormula id="744">
      <Equation>V&gt;0 ? M/V : 0</Equation>
      <ReferenceList>
        <R alias="M" id="729" />
        <R alias="V" id="8" />
      </ReferenceList>
    </ExplicitFormula>
    <ExplicitFormula id="745">
      <Equation>f_onto</Equation>
      <ReferenceList>
        <R alias="f_onto" id="329" />
      </ReferenceList>
    </ExplicitFormula>
    <ExplicitFormula id="746">
      <Equation>tHalf</Equation>
      <ReferenceList>
        <R alias="tHalf" id="327" />
      </ReferenceList>
    </ExplicitFormula>
    <ExplicitFormula id="748">
      <Equation>V&gt;0 ? M/V : 0</Equation>
      <ReferenceList>
        <R alias="M" id="729" />
        <R alias="V" id="8" />
      </ReferenceList>
    </ExplicitFormula>
    <ExplicitFormula id="750">
      <Equation>V&gt;0 ? M/V : 0</Equation>
      <ReferenceList>
        <R alias="M" id="749" />
        <R alias="V" id="8" />
      </ReferenceList>
    </ExplicitFormula>
    <ExplicitFormula id="752">
      <Equation>fu</Equation>
      <ReferenceList>
        <R alias="fu" id="126" />
      </ReferenceList>
    </ExplicitFormula>
    <ExplicitFormula id="754">
      <Equation>V&gt;0 ? M/V : 0</Equation>
      <ReferenceList>
        <R alias="M" id="749" />
        <R alias="V" id="8" />
      </ReferenceList>
    </ExplicitFormula>
    <ExplicitFormula id="756">
      <Equation>C_pls*fu</Equation>
      <ReferenceList>
        <R alias="C_pls" id="119" />
        <R alias="fu" id="126" />
      </ReferenceList>
    </ExplicitFormula>
    <ExplicitFormula id="758">
      <Equation>V&gt;0 ? M/V : 0</Equation>
      <ReferenceList>
        <R alias="M" id="757" />
        <R alias="V" id="8" />
      </ReferenceList>
    </ExplicitFormula>
    <ExplicitFormula id="760">
      <Equation>fu</Equation>
      <ReferenceList>
        <R alias="fu" id="145" />
      </ReferenceList>
    </ExplicitFormula>
    <ExplicitFormula id="762">
      <Equation>V&gt;0 ? M/V : 0</Equation>
      <ReferenceList>
        <R alias="M" id="757" />
        <R alias="V" id="8" />
      </ReferenceList>
    </ExplicitFormula>
    <ExplicitFormula id="764">
      <Equation>C_pls*fu</Equation>
      <ReferenceList>
        <R alias="C_pls" id="138" />
        <R alias="fu" id="145" />
      </ReferenceList>
    </ExplicitFormula>
    <ExplicitFormula id="767">
      <Equation>V&gt;0 ? M/V : 0</Equation>
      <ReferenceList>
        <R alias="M" id="765" />
        <R alias="V" id="8" />
      </ReferenceList>
    </ExplicitFormula>
    <ExplicitFormula id="770">
      <Equation>V&gt;0 ? M/V : 0</Equation>
      <ReferenceList>
        <R alias="M" id="768" />
        <R alias="V" id="8" />
      </ReferenceList>
    </ExplicitFormula>
    <ExplicitFormula id="772">
      <Equation>M/TotalDrugMass</Equation>
      <ReferenceList>
        <R alias="M" id="768" />
        <R alias="TotalDrugMass" id="358" />
      </ReferenceList>
    </ExplicitFormula>
    <ExplicitFormula id="775">
      <Equation>-(CP * kcat * V * K_water * C / (Km + K_water * C))</Equation>
      <ReferenceList>
        <R alias="V" id="8" />
        <R alias="CP" id="703" />
        <R alias="C" id="119" />
        <R alias="K_water" id="751" />
        <R alias="kcat" id="773" />
        <R alias="Km" id="774" />
      </ReferenceList>
    </ExplicitFormula>
    <ExplicitFormula id="776">
      <Equation>CP * kcat * V * K_water * C / (Km + K_water * C)</Equation>
      <ReferenceList>
        <R alias="V" id="8" />
        <R alias="CP" id="703" />
        <R alias="C" id="119" />
        <R alias="K_water" id="751" />
        <R alias="kcat" id="773" />
        <R alias="Km" id="774" />
      </ReferenceList>
    </ExplicitFormula>
    <ExplicitFormula id="778">
      <Equation>kcat * kcat_interaction_factor</Equation>
      <ReferenceList>
        <R alias="kcat_interaction_factor" id="777" />
        <R alias="kcat" id="365" />
      </ReferenceList>
    </ExplicitFormula>
    <ExplicitFormula id="780">
      <Equation>Km * Km_interaction_factor</Equation>
      <ReferenceList>
        <R alias="Km_interaction_factor" id="779" />
        <R alias="Km" id="368" />
      </ReferenceList>
    </ExplicitFormula>
    <ExplicitFormula id="783">
      <Equation>-(CP * kcat * V * K_water * C / (Km + K_water * C))</Equation>
      <ReferenceList>
        <R alias="V" id="8" />
        <R alias="CP" id="623" />
        <R alias="C" id="138" />
        <R alias="K_water" id="759" />
        <R alias="kcat" id="781" />
        <R alias="Km" id="782" />
      </ReferenceList>
    </ExplicitFormula>
    <ExplicitFormula id="784">
      <Equation>CP * kcat * V * K_water * C / (Km + K_water * C)</Equation>
      <ReferenceList>
        <R alias="V" id="8" />
        <R alias="CP" id="623" />
        <R alias="C" id="138" />
        <R alias="K_water" id="759" />
        <R alias="kcat" id="781" />
        <R alias="Km" id="782" />
      </ReferenceList>
    </ExplicitFormula>
    <ExplicitFormula id="786">
      <Equation>kcat * kcat_interaction_factor</Equation>
      <ReferenceList>
        <R alias="kcat_interaction_factor" id="785" />
        <R alias="kcat" id="375" />
      </ReferenceList>
    </ExplicitFormula>
    <ExplicitFormula id="788">
      <Equation>Km * Km_interaction_factor</Equation>
      <ReferenceList>
        <R alias="Km_interaction_factor" id="787" />
        <R alias="Km" id="378" />
      </ReferenceList>
    </ExplicitFormula>
    <ExplicitFormula id="791">
      <Equation>-(CP * kcat * V * K_water * C / (Km + K_water * C))</Equation>
      <ReferenceList>
        <R alias="V" id="8" />
        <R alias="CP" id="703" />
        <R alias="C" id="138" />
        <R alias="K_water" id="759" />
        <R alias="kcat" id="789" />
        <R alias="Km" id="790" />
      </ReferenceList>
    </ExplicitFormula>
    <ExplicitFormula id="792">
      <Equation>CP * kcat * V * K_water * C / (Km + K_water * C)</Equation>
      <ReferenceList>
        <R alias="V" id="8" />
        <R alias="CP" id="703" />
        <R alias="C" id="138" />
        <R alias="K_water" id="759" />
        <R alias="kcat" id="789" />
        <R alias="Km" id="790" />
      </ReferenceList>
    </ExplicitFormula>
    <ExplicitFormula id="794">
      <Equation>kcat * kcat_interaction_factor</Equation>
      <ReferenceList>
        <R alias="kcat_interaction_factor" id="793" />
        <R alias="kcat" id="385" />
      </ReferenceList>
    </ExplicitFormula>
    <ExplicitFormula id="796">
      <Equation>Km * Km_interaction_factor</Equation>
      <ReferenceList>
        <R alias="Km_interaction_factor" id="795" />
        <R alias="Km" id="388" />
      </ReferenceList>
    </ExplicitFormula>
    <ExplicitFormula id="799">
      <Equation>Volume</Equation>
      <ReferenceList>
        <R alias="Volume" id="798" />
      </ReferenceList>
    </ExplicitFormula>
    <ExplicitFormula id="800">
      <Equation>HCT*V</Equation>
      <ReferenceList>
        <R alias="V" id="601" />
        <R alias="HCT" id="100" />
      </ReferenceList>
    </ExplicitFormula>
    <ExplicitFormula id="803">
      <Equation>M_0</Equation>
      <ReferenceList>
        <R alias="M_0" id="802" />
      </ReferenceList>
    </ExplicitFormula>
    <ExplicitFormula id="806">
      <Equation>rel_exp_out * AF * f_onto * ProteinContainerVolume</Equation>
      <ReferenceList>
        <R alias="f_onto" id="804" />
        <R alias="rel_exp_out" id="805" />
        <R alias="AF" id="163" />
        <R alias="ProteinContainerVolume" id="797" />
      </ReferenceList>
    </ExplicitFormula>
    <ExplicitFormula id="809">
      <Equation>ln(2)/tHalf</Equation>
      <ReferenceList>
        <R alias="tHalf" id="808" />
      </ReferenceList>
    </ExplicitFormula>
    <ExplicitFormula id="811">
      <Equation>rel_exp_norm</Equation>
      <ReferenceList>
        <R alias="rel_exp_norm" id="810" />
      </ReferenceList>
    </ExplicitFormula>
    <ExplicitFormula id="812">
      <Equation>rel_exp_bc_norm</Equation>
      <ReferenceList>
        <R alias="rel_exp_bc_norm" id="405" />
      </ReferenceList>
    </ExplicitFormula>
    <ExplicitFormula id="814">
      <Equation>rel_exp_bc</Equation>
      <ReferenceList>
        <R alias="rel_exp_bc" id="408" />
      </ReferenceList>
    </ExplicitFormula>
    <ExplicitFormula id="816">
      <Equation>V&gt;0 ? M/V : 0</Equation>
      <ReferenceList>
        <R alias="M" id="801" />
        <R alias="V" id="798" />
      </ReferenceList>
    </ExplicitFormula>
    <ExplicitFormula id="817">
      <Equation>f_onto</Equation>
      <ReferenceList>
        <R alias="f_onto" id="179" />
      </ReferenceList>
    </ExplicitFormula>
    <ExplicitFormula id="818">
      <Equation>tHalf</Equation>
      <ReferenceList>
        <R alias="tHalf" id="177" />
      </ReferenceList>
    </ExplicitFormula>
    <ExplicitFormula id="820">
      <Equation>V&gt;0 ? M/V : 0</Equation>
      <ReferenceList>
        <R alias="M" id="801" />
        <R alias="V" id="798" />
      </ReferenceList>
    </ExplicitFormula>
    <ExplicitFormula id="823">
      <Equation>M_0</Equation>
      <ReferenceList>
        <R alias="M_0" id="822" />
      </ReferenceList>
    </ExplicitFormula>
    <ExplicitFormula id="826">
      <Equation>rel_exp_out * AF * f_onto * ProteinContainerVolume</Equation>
      <ReferenceList>
        <R alias="f_onto" id="824" />
        <R alias="rel_exp_out" id="825" />
        <R alias="AF" id="188" />
        <R alias="ProteinContainerVolume" id="797" />
      </ReferenceList>
    </ExplicitFormula>
    <ExplicitFormula id="829">
      <Equation>ln(2)/tHalf</Equation>
      <ReferenceList>
        <R alias="tHalf" id="828" />
      </ReferenceList>
    </ExplicitFormula>
    <ExplicitFormula id="831">
      <Equation>rel_exp_norm</Equation>
      <ReferenceList>
        <R alias="rel_exp_norm" id="830" />
      </ReferenceList>
    </ExplicitFormula>
    <ExplicitFormula id="832">
      <Equation>rel_exp_bc_norm</Equation>
      <ReferenceList>
        <R alias="rel_exp_bc_norm" id="427" />
      </ReferenceList>
    </ExplicitFormula>
    <ExplicitFormula id="834">
      <Equation>rel_exp_bc</Equation>
      <ReferenceList>
        <R alias="rel_exp_bc" id="430" />
      </ReferenceList>
    </ExplicitFormula>
    <ExplicitFormula id="836">
      <Equation>V&gt;0 ? M/V : 0</Equation>
      <ReferenceList>
        <R alias="M" id="821" />
        <R alias="V" id="798" />
      </ReferenceList>
    </ExplicitFormula>
    <ExplicitFormula id="837">
      <Equation>f_onto</Equation>
      <ReferenceList>
        <R alias="f_onto" id="204" />
      </ReferenceList>
    </ExplicitFormula>
    <ExplicitFormula id="838">
      <Equation>tHalf</Equation>
      <ReferenceList>
        <R alias="tHalf" id="202" />
      </ReferenceList>
    </ExplicitFormula>
    <ExplicitFormula id="840">
      <Equation>V&gt;0 ? M/V : 0</Equation>
      <ReferenceList>
        <R alias="M" id="821" />
        <R alias="V" id="798" />
      </ReferenceList>
    </ExplicitFormula>
    <ExplicitFormula id="843">
      <Equation>M_0</Equation>
      <ReferenceList>
        <R alias="M_0" id="842" />
      </ReferenceList>
    </ExplicitFormula>
    <ExplicitFormula id="846">
      <Equation>rel_exp_out * AF * f_onto * ProteinContainerVolume</Equation>
      <ReferenceList>
        <R alias="f_onto" id="844" />
        <R alias="rel_exp_out" id="845" />
        <R alias="AF" id="213" />
        <R alias="ProteinContainerVolume" id="797" />
      </ReferenceList>
    </ExplicitFormula>
    <ExplicitFormula id="849">
      <Equation>ln(2)/tHalf</Equation>
      <ReferenceList>
        <R alias="tHalf" id="848" />
      </ReferenceList>
    </ExplicitFormula>
    <ExplicitFormula id="851">
      <Equation>rel_exp_norm</Equation>
      <ReferenceList>
        <R alias="rel_exp_norm" id="850" />
      </ReferenceList>
    </ExplicitFormula>
    <ExplicitFormula id="852">
      <Equation>rel_exp_bc_norm</Equation>
      <ReferenceList>
        <R alias="rel_exp_bc_norm" id="449" />
      </ReferenceList>
    </ExplicitFormula>
    <ExplicitFormula id="854">
      <Equation>rel_exp_bc</Equation>
      <ReferenceList>
        <R alias="rel_exp_bc" id="452" />
      </ReferenceList>
    </ExplicitFormula>
    <ExplicitFormula id="856">
      <Equation>V&gt;0 ? M/V : 0</Equation>
      <ReferenceList>
        <R alias="M" id="841" />
        <R alias="V" id="798" />
      </ReferenceList>
    </ExplicitFormula>
    <ExplicitFormula id="857">
      <Equation>f_onto</Equation>
      <ReferenceList>
        <R alias="f_onto" id="229" />
      </ReferenceList>
    </ExplicitFormula>
    <ExplicitFormula id="858">
      <Equation>tHalf</Equation>
      <ReferenceList>
        <R alias="tHalf" id="227" />
      </ReferenceList>
    </ExplicitFormula>
    <ExplicitFormula id="860">
      <Equation>V&gt;0 ? M/V : 0</Equation>
      <ReferenceList>
        <R alias="M" id="841" />
        <R alias="V" id="798" />
      </ReferenceList>
    </ExplicitFormula>
    <ExplicitFormula id="863">
      <Equation>M_0</Equation>
      <ReferenceList>
        <R alias="M_0" id="862" />
      </ReferenceList>
    </ExplicitFormula>
    <ExplicitFormula id="866">
      <Equation>rel_exp_out * AF * f_onto * ProteinContainerVolume</Equation>
      <ReferenceList>
        <R alias="f_onto" id="864" />
        <R alias="rel_exp_out" id="865" />
        <R alias="AF" id="238" />
        <R alias="ProteinContainerVolume" id="797" />
      </ReferenceList>
    </ExplicitFormula>
    <ExplicitFormula id="869">
      <Equation>ln(2)/tHalf</Equation>
      <ReferenceList>
        <R alias="tHalf" id="868" />
      </ReferenceList>
    </ExplicitFormula>
    <ExplicitFormula id="871">
      <Equation>rel_exp_norm</Equation>
      <ReferenceList>
        <R alias="rel_exp_norm" id="870" />
      </ReferenceList>
    </ExplicitFormula>
    <ExplicitFormula id="872">
      <Equation>rel_exp_bc_norm</Equation>
      <ReferenceList>
        <R alias="rel_exp_bc_norm" id="471" />
      </ReferenceList>
    </ExplicitFormula>
    <ExplicitFormula id="874">
      <Equation>rel_exp_bc</Equation>
      <ReferenceList>
        <R alias="rel_exp_bc" id="474" />
      </ReferenceList>
    </ExplicitFormula>
    <ExplicitFormula id="876">
      <Equation>V&gt;0 ? M/V : 0</Equation>
      <ReferenceList>
        <R alias="M" id="861" />
        <R alias="V" id="798" />
      </ReferenceList>
    </ExplicitFormula>
    <ExplicitFormula id="877">
      <Equation>f_onto</Equation>
      <ReferenceList>
        <R alias="f_onto" id="254" />
      </ReferenceList>
    </ExplicitFormula>
    <ExplicitFormula id="878">
      <Equation>tHalf</Equation>
      <ReferenceList>
        <R alias="tHalf" id="252" />
      </ReferenceList>
    </ExplicitFormula>
    <ExplicitFormula id="880">
      <Equation>V&gt;0 ? M/V : 0</Equation>
      <ReferenceList>
        <R alias="M" id="861" />
        <R alias="V" id="798" />
      </ReferenceList>
    </ExplicitFormula>
    <ExplicitFormula id="883">
      <Equation>M_0</Equation>
      <ReferenceList>
        <R alias="M_0" id="882" />
      </ReferenceList>
    </ExplicitFormula>
    <ExplicitFormula id="886">
      <Equation>rel_exp_out * AF * f_onto * ProteinContainerVolume</Equation>
      <ReferenceList>
        <R alias="f_onto" id="884" />
        <R alias="rel_exp_out" id="885" />
        <R alias="AF" id="263" />
        <R alias="ProteinContainerVolume" id="797" />
      </ReferenceList>
    </ExplicitFormula>
    <ExplicitFormula id="889">
      <Equation>ln(2)/tHalf</Equation>
      <ReferenceList>
        <R alias="tHalf" id="888" />
      </ReferenceList>
    </ExplicitFormula>
    <ExplicitFormula id="891">
      <Equation>rel_exp_norm</Equation>
      <ReferenceList>
        <R alias="rel_exp_norm" id="890" />
      </ReferenceList>
    </ExplicitFormula>
    <ExplicitFormula id="892">
      <Equation>rel_exp_bc_norm</Equation>
      <ReferenceList>
        <R alias="rel_exp_bc_norm" id="493" />
      </ReferenceList>
    </ExplicitFormula>
    <ExplicitFormula id="894">
      <Equation>rel_exp_bc</Equation>
      <ReferenceList>
        <R alias="rel_exp_bc" id="496" />
      </ReferenceList>
    </ExplicitFormula>
    <ExplicitFormula id="896">
      <Equation>V&gt;0 ? M/V : 0</Equation>
      <ReferenceList>
        <R alias="M" id="881" />
        <R alias="V" id="798" />
      </ReferenceList>
    </ExplicitFormula>
    <ExplicitFormula id="897">
      <Equation>f_onto</Equation>
      <ReferenceList>
        <R alias="f_onto" id="279" />
      </ReferenceList>
    </ExplicitFormula>
    <ExplicitFormula id="898">
      <Equation>tHalf</Equation>
      <ReferenceList>
        <R alias="tHalf" id="277" />
      </ReferenceList>
    </ExplicitFormula>
    <ExplicitFormula id="900">
      <Equation>V&gt;0 ? M/V : 0</Equation>
      <ReferenceList>
        <R alias="M" id="881" />
        <R alias="V" id="798" />
      </ReferenceList>
    </ExplicitFormula>
    <ExplicitFormula id="903">
      <Equation>M_0</Equation>
      <ReferenceList>
        <R alias="M_0" id="902" />
      </ReferenceList>
    </ExplicitFormula>
    <ExplicitFormula id="906">
      <Equation>rel_exp_out * AF * f_onto * ProteinContainerVolume</Equation>
      <ReferenceList>
        <R alias="f_onto" id="904" />
        <R alias="rel_exp_out" id="905" />
        <R alias="AF" id="288" />
        <R alias="ProteinContainerVolume" id="797" />
      </ReferenceList>
    </ExplicitFormula>
    <ExplicitFormula id="909">
      <Equation>ln(2)/tHalf</Equation>
      <ReferenceList>
        <R alias="tHalf" id="908" />
      </ReferenceList>
    </ExplicitFormula>
    <ExplicitFormula id="911">
      <Equation>rel_exp_norm</Equation>
      <ReferenceList>
        <R alias="rel_exp_norm" id="910" />
      </ReferenceList>
    </ExplicitFormula>
    <ExplicitFormula id="912">
      <Equation>rel_exp_bc_norm</Equation>
      <ReferenceList>
        <R alias="rel_exp_bc_norm" id="515" />
      </ReferenceList>
    </ExplicitFormula>
    <ExplicitFormula id="914">
      <Equation>rel_exp_bc</Equation>
      <ReferenceList>
        <R alias="rel_exp_bc" id="518" />
      </ReferenceList>
    </ExplicitFormula>
    <ExplicitFormula id="916">
      <Equation>V&gt;0 ? M/V : 0</Equation>
      <ReferenceList>
        <R alias="M" id="901" />
        <R alias="V" id="798" />
      </ReferenceList>
    </ExplicitFormula>
    <ExplicitFormula id="917">
      <Equation>f_onto</Equation>
      <ReferenceList>
        <R alias="f_onto" id="304" />
      </ReferenceList>
    </ExplicitFormula>
    <ExplicitFormula id="918">
      <Equation>tHalf</Equation>
      <ReferenceList>
        <R alias="tHalf" id="302" />
      </ReferenceList>
    </ExplicitFormula>
    <ExplicitFormula id="920">
      <Equation>V&gt;0 ? M/V : 0</Equation>
      <ReferenceList>
        <R alias="M" id="901" />
        <R alias="V" id="798" />
      </ReferenceList>
    </ExplicitFormula>
    <ExplicitFormula id="923">
      <Equation>M_0</Equation>
      <ReferenceList>
        <R alias="M_0" id="922" />
      </ReferenceList>
    </ExplicitFormula>
    <ExplicitFormula id="926">
      <Equation>rel_exp_out * AF * f_onto * ProteinContainerVolume</Equation>
      <ReferenceList>
        <R alias="f_onto" id="924" />
        <R alias="rel_exp_out" id="925" />
        <R alias="AF" id="313" />
        <R alias="ProteinContainerVolume" id="797" />
      </ReferenceList>
    </ExplicitFormula>
    <ExplicitFormula id="929">
      <Equation>ln(2)/tHalf</Equation>
      <ReferenceList>
        <R alias="tHalf" id="928" />
      </ReferenceList>
    </ExplicitFormula>
    <ExplicitFormula id="931">
      <Equation>rel_exp_norm</Equation>
      <ReferenceList>
        <R alias="rel_exp_norm" id="930" />
      </ReferenceList>
    </ExplicitFormula>
    <ExplicitFormula id="932">
      <Equation>rel_exp_bc_norm</Equation>
      <ReferenceList>
        <R alias="rel_exp_bc_norm" id="537" />
      </ReferenceList>
    </ExplicitFormula>
    <ExplicitFormula id="934">
      <Equation>rel_exp_bc</Equation>
      <ReferenceList>
        <R alias="rel_exp_bc" id="540" />
      </ReferenceList>
    </ExplicitFormula>
    <ExplicitFormula id="936">
      <Equation>V&gt;0 ? M/V : 0</Equation>
      <ReferenceList>
        <R alias="M" id="921" />
        <R alias="V" id="798" />
      </ReferenceList>
    </ExplicitFormula>
    <ExplicitFormula id="937">
      <Equation>f_onto</Equation>
      <ReferenceList>
        <R alias="f_onto" id="329" />
      </ReferenceList>
    </ExplicitFormula>
    <ExplicitFormula id="938">
      <Equation>tHalf</Equation>
      <ReferenceList>
        <R alias="tHalf" id="327" />
      </ReferenceList>
    </ExplicitFormula>
    <ExplicitFormula id="940">
      <Equation>V&gt;0 ? M/V : 0</Equation>
      <ReferenceList>
        <R alias="M" id="921" />
        <R alias="V" id="798" />
      </ReferenceList>
    </ExplicitFormula>
    <ExplicitFormula id="942">
      <Equation>V&gt;0 ? M/V : 0</Equation>
      <ReferenceList>
        <R alias="M" id="941" />
        <R alias="V" id="798" />
      </ReferenceList>
    </ExplicitFormula>
    <ExplicitFormula id="944">
      <Equation>K_rbc/fu</Equation>
      <ReferenceList>
        <R alias="fu" id="126" />
        <R alias="K_rbc" id="552" />
      </ReferenceList>
    </ExplicitFormula>
    <ExplicitFormula id="946">
      <Equation>V&gt;0 ? M/V : 0</Equation>
      <ReferenceList>
        <R alias="M" id="941" />
        <R alias="V" id="798" />
      </ReferenceList>
    </ExplicitFormula>
    <ExplicitFormula id="948">
      <Equation>V&gt;0 ? M/V : 0</Equation>
      <ReferenceList>
        <R alias="M" id="947" />
        <R alias="V" id="798" />
      </ReferenceList>
    </ExplicitFormula>
    <ExplicitFormula id="950">
      <Equation>K_rbc/fu</Equation>
      <ReferenceList>
        <R alias="fu" id="145" />
        <R alias="K_rbc" id="560" />
      </ReferenceList>
    </ExplicitFormula>
    <ExplicitFormula id="952">
      <Equation>V&gt;0 ? M/V : 0</Equation>
      <ReferenceList>
        <R alias="M" id="947" />
        <R alias="V" id="798" />
      </ReferenceList>
    </ExplicitFormula>
    <ExplicitFormula id="955">
      <Equation>V&gt;0 ? M/V : 0</Equation>
      <ReferenceList>
        <R alias="M" id="953" />
        <R alias="V" id="798" />
      </ReferenceList>
    </ExplicitFormula>
    <ExplicitFormula id="958">
      <Equation>V&gt;0 ? M/V : 0</Equation>
      <ReferenceList>
        <R alias="M" id="956" />
        <R alias="V" id="798" />
      </ReferenceList>
    </ExplicitFormula>
    <ExplicitFormula id="960">
      <Equation>M/TotalDrugMass</Equation>
      <ReferenceList>
        <R alias="M" id="956" />
        <R alias="TotalDrugMass" id="358" />
      </ReferenceList>
    </ExplicitFormula>
    <ExplicitFormula id="963">
      <Equation>-(CP * kcat * V * K_water * C / (Km + K_water * C))</Equation>
      <ReferenceList>
        <R alias="V" id="798" />
        <R alias="CP" id="895" />
        <R alias="C" id="107" />
        <R alias="K_water" id="943" />
        <R alias="kcat" id="961" />
        <R alias="Km" id="962" />
      </ReferenceList>
    </ExplicitFormula>
    <ExplicitFormula id="964">
      <Equation>CP * kcat * V * K_water * C / (Km + K_water * C)</Equation>
      <ReferenceList>
        <R alias="V" id="798" />
        <R alias="CP" id="895" />
        <R alias="C" id="107" />
        <R alias="K_water" id="943" />
        <R alias="kcat" id="961" />
        <R alias="Km" id="962" />
      </ReferenceList>
    </ExplicitFormula>
    <ExplicitFormula id="966">
      <Equation>kcat * kcat_interaction_factor</Equation>
      <ReferenceList>
        <R alias="kcat_interaction_factor" id="965" />
        <R alias="kcat" id="365" />
      </ReferenceList>
    </ExplicitFormula>
    <ExplicitFormula id="968">
      <Equation>Km * Km_interaction_factor</Equation>
      <ReferenceList>
        <R alias="Km_interaction_factor" id="967" />
        <R alias="Km" id="368" />
      </ReferenceList>
    </ExplicitFormula>
[truncated: 7,682,169 more chars]
