# Supplementary material for: A Comparative Analysis of Drug-Induced Hepatotoxicity in Clinically Relevant Situations
Source: PLoS Comput Biol. 2017 Feb 2;13(2):e1005280. doi: 10.1371/journal.pcbi.1005280 (PMC5289425; doi:10.1371/journal.pcbi.1005280)
Supplement: S1 Model Files — (ZIP) [file pcbi.1005280.s019.zip › PB_ref_iv_2.6mgkg.xml]

<?xml version="1.0" encoding="utf-8"?>
<Simulation objectPathDelimiter="|" version="4" xmlns="http://www.systems-biology.com">
  <ObserverList>
    <Observer id="109" entityId="fRoUuObGl0SQzoBZvo31EA" name="Blood Cells" path="PB_ref_iv_2.6mgkg|Organism|PeripheralVenousBlood|phenobarbital|Blood Cells" unit="µmol/l" persistable="0" formulaId="120" />
    <Observer id="121" entityId="wFXiJGyDS0GkNI_BcrsEJQ" name="Plasma (Peripheral Venous Blood)" path="PB_ref_iv_2.6mgkg|Organism|PeripheralVenousBlood|phenobarbital|Plasma (Peripheral Venous Blood)" unit="µmol/l" persistable="1" formulaId="127" />
    <Observer id="128" entityId="pTukg1kEf0GVPEbOSUcHJw" name="Plasma Unbound (Peripheral Venous Blood)" path="PB_ref_iv_2.6mgkg|Organism|PeripheralVenousBlood|phenobarbital|Plasma Unbound (Peripheral Venous Blood)" unit="µmol/l" persistable="0" formulaId="130" />
    <Observer id="131" entityId="oOI1aLtYyUitV2PzzytVqg" name="Whole Blood (Peripheral Venous Blood)" path="PB_ref_iv_2.6mgkg|Organism|PeripheralVenousBlood|phenobarbital|Whole Blood (Peripheral Venous Blood)" unit="µmol/l" persistable="0" formulaId="132" />
    <Observer id="147" entityId="Kkj7xC5tr0KK17EA7qHJFw" name="Concentration in container" path="PB_ref_iv_2.6mgkg|Organism|VenousBlood|Plasma|phenobarbital|Concentration in container" unit="µmol/l" persistable="1" formulaId="148" />
    <Observer id="149" entityId="kPPpQvyaL0yqfZKV2k8wQw" name="Plasma Unbound" path="PB_ref_iv_2.6mgkg|Organism|VenousBlood|Plasma|phenobarbital|Plasma Unbound" unit="µmol/l" persistable="0" formulaId="150" />
    <Observer id="167" entityId="og--GKK8fkmbh6mRcucwpw" name="Concentration in container" path="PB_ref_iv_2.6mgkg|Organism|VenousBlood|Plasma|CYP2C19_arr|Concentration in container" unit="µmol/l" persistable="0" formulaId="168" />
    <Observer id="185" entityId="YFsoipOaG0GSocwW8rarqg" name="Concentration in container" path="PB_ref_iv_2.6mgkg|Organism|VenousBlood|Plasma|CYP2C19|Concentration in container" unit="µmol/l" persistable="0" formulaId="186" />
    <Observer id="190" entityId="wtTBG4BapkyMqJcrgYTG7A" name="Fraction of dose" path="PB_ref_iv_2.6mgkg|Organism|VenousBlood|Plasma|phenobarbital-CYP2C19 Metabolite|Fraction of dose" persistable="0" formulaId="192" />
    <Observer id="207" entityId="UnkL3e4qVUOwthq2-oDYyA" name="Concentration in container" path="PB_ref_iv_2.6mgkg|Organism|VenousBlood|BloodCells|phenobarbital|Concentration in container" unit="µmol/l" persistable="0" formulaId="208" />
    <Observer id="223" entityId="YYsODyW1NkaV1ZI46RQOlQ" name="Concentration in container" path="PB_ref_iv_2.6mgkg|Organism|VenousBlood|BloodCells|CYP2C19_arr|Concentration in container" unit="µmol/l" persistable="0" formulaId="224" />
    <Observer id="239" entityId="MZtzi6_43k20NG7ABwObyw" name="Concentration in container" path="PB_ref_iv_2.6mgkg|Organism|VenousBlood|BloodCells|CYP2C19|Concentration in container" unit="µmol/l" persistable="0" formulaId="240" />
    <Observer id="244" entityId="xJH4bBxCBky7mtYlKXkOEg" name="Fraction of dose" path="PB_ref_iv_2.6mgkg|Organism|VenousBlood|BloodCells|phenobarbital-CYP2C19 Metabolite|Fraction of dose" persistable="0" formulaId="245" />
    <Observer id="248" entityId="redx_31VlE6aULpkHuCo1A" name="Whole Blood" path="PB_ref_iv_2.6mgkg|Organism|VenousBlood|phenobarbital|Whole Blood" unit="µmol/l" persistable="0" formulaId="249" />
    <Observer id="263" entityId="W2yEMM1sgEa_n7yUqaN3fw" name="Concentration in container" path="PB_ref_iv_2.6mgkg|Organism|ArterialBlood|Plasma|phenobarbital|Concentration in container" unit="µmol/l" persistable="0" formulaId="264" />
    <Observer id="265" entityId="21ahbvhWbUSK6xwn4pqO0Q" name="Plasma Unbound" path="PB_ref_iv_2.6mgkg|Organism|ArterialBlood|Plasma|phenobarbital|Plasma Unbound" unit="µmol/l" persistable="0" formulaId="266" />
    <Observer id="279" entityId="DBs-eK5jIEeQ2HL-IeqPEw" name="Concentration in container" path="PB_ref_iv_2.6mgkg|Organism|ArterialBlood|Plasma|CYP2C19_arr|Concentration in container" unit="µmol/l" persistable="0" formulaId="280" />
    <Observer id="293" entityId="8_jWv4uTcUm6el083UcQFQ" name="Concentration in container" path="PB_ref_iv_2.6mgkg|Organism|ArterialBlood|Plasma|CYP2C19|Concentration in container" unit="µmol/l" persistable="0" formulaId="294" />
    <Observer id="298" entityId="Sa7OJSquXECv1XLNN9nwIA" name="Fraction of dose" path="PB_ref_iv_2.6mgkg|Organism|ArterialBlood|Plasma|phenobarbital-CYP2C19 Metabolite|Fraction of dose" persistable="0" formulaId="299" />
    <Observer id="310" entityId="VZVfrZyo8UetHUV_vDMCqw" name="Concentration in container" path="PB_ref_iv_2.6mgkg|Organism|ArterialBlood|BloodCells|phenobarbital|Concentration in container" unit="µmol/l" persistable="0" formulaId="311" />
    <Observer id="324" entityId="4wzd61wnnEKvgWtF-9SBbw" name="Concentration in container" path="PB_ref_iv_2.6mgkg|Organism|ArterialBlood|BloodCells|CYP2C19_arr|Concentration in container" unit="µmol/l" persistable="0" formulaId="325" />
    <Observer id="338" entityId="6hKrPYaB8kGLxts4qvARVg" name="Concentration in container" path="PB_ref_iv_2.6mgkg|Organism|ArterialBlood|BloodCells|CYP2C19|Concentration in container" unit="µmol/l" persistable="0" formulaId="339" />
    <Observer id="343" entityId="TLcEtgkw_k6ITJTP4YLC8g" name="Fraction of dose" path="PB_ref_iv_2.6mgkg|Organism|ArterialBlood|BloodCells|phenobarbital-CYP2C19 Metabolite|Fraction of dose" persistable="0" formulaId="344" />
    <Observer id="347" entityId="463_vbKCh0idw-QIcQffEw" name="Whole Blood" path="PB_ref_iv_2.6mgkg|Organism|ArterialBlood|phenobarbital|Whole Blood" unit="µmol/l" persistable="0" formulaId="348" />
    <Observer id="358" entityId="vuIO_Ble9EuR9qnEGasS4Q" name="Fraction excreted to bile" path="PB_ref_iv_2.6mgkg|Organism|Gallbladder|phenobarbital|Fraction excreted to bile" persistable="0" formulaId="359" />
    <Observer id="410" entityId="MiiftweIeUKEPVIWPQPQVA" name="Concentration in container" path="PB_ref_iv_2.6mgkg|Organism|Bone|Plasma|phenobarbital|Concentration in container" unit="µmol/l" persistable="0" formulaId="411" />
    <Observer id="424" entityId="O5KM4A94zkKprb5XAwPyJw" name="Concentration in container" path="PB_ref_iv_2.6mgkg|Organism|Bone|Plasma|CYP2C19_arr|Concentration in container" unit="µmol/l" persistable="0" formulaId="425" />
    <Observer id="438" entityId="A9fcwgm1W0G5xEl3uEEyxA" name="Concentration in container" path="PB_ref_iv_2.6mgkg|Organism|Bone|Plasma|CYP2C19|Concentration in container" unit="µmol/l" persistable="0" formulaId="439" />
    <Observer id="443" entityId="XZ8eD1Jk0Uq1TqcGceEnDA" name="Fraction of dose" path="PB_ref_iv_2.6mgkg|Organism|Bone|Plasma|phenobarbital-CYP2C19 Metabolite|Fraction of dose" persistable="0" formulaId="444" />
    <Observer id="455" entityId="vrwkm-4SJ0qOSK7GPQq7Hw" name="Concentration in container" path="PB_ref_iv_2.6mgkg|Organism|Bone|BloodCells|phenobarbital|Concentration in container" unit="µmol/l" persistable="0" formulaId="456" />
    <Observer id="469" entityId="7X-PrUFT-UuFut29zpKH6w" name="Concentration in container" path="PB_ref_iv_2.6mgkg|Organism|Bone|BloodCells|CYP2C19_arr|Concentration in container" unit="µmol/l" persistable="0" formulaId="470" />
    <Observer id="483" entityId="n4VZ9cREGECaDiOogldSYA" name="Concentration in container" path="PB_ref_iv_2.6mgkg|Organism|Bone|BloodCells|CYP2C19|Concentration in container" unit="µmol/l" persistable="0" formulaId="484" />
    <Observer id="488" entityId="uj5Dypvir0OE54kk2UwZWg" name="Fraction of dose" path="PB_ref_iv_2.6mgkg|Organism|Bone|BloodCells|phenobarbital-CYP2C19 Metabolite|Fraction of dose" persistable="0" formulaId="489" />
    <Observer id="504" entityId="XYAk7YRvO0SjJfeGvDFLNw" name="Concentration in container" path="PB_ref_iv_2.6mgkg|Organism|Bone|Interstitial|phenobarbital|Concentration in container" unit="µmol/l" persistable="0" formulaId="505" />
    <Observer id="517" entityId="zHEV9BdnEkut1qSz6t57sA" name="Concentration in container" path="PB_ref_iv_2.6mgkg|Organism|Bone|Intracellular|phenobarbital|Concentration in container" unit="µmol/l" persistable="0" formulaId="518" />
    <Observer id="529" entityId="8TQjjwQqZkWGWlBwttpejQ" name="Concentration in container" path="PB_ref_iv_2.6mgkg|Organism|Bone|Intracellular|CYP2C19_arr|Concentration in container" unit="µmol/l" persistable="0" formulaId="530" />
    <Observer id="541" entityId="5UB5dlAeb0u2mEhUifAuCg" name="Concentration in container" path="PB_ref_iv_2.6mgkg|Organism|Bone|Intracellular|CYP2C19|Concentration in container" unit="µmol/l" persistable="0" formulaId="542" />
    <Observer id="546" entityId="WTtthyHxX0--mDO7FgIqiw" name="Fraction of dose" path="PB_ref_iv_2.6mgkg|Organism|Bone|Intracellular|phenobarbital-CYP2C19 Metabolite|Fraction of dose" persistable="0" formulaId="547" />
    <Observer id="550" entityId="NUZYcM6bRkytbcUFV5BJrg" name="Interstitial Unbound" path="PB_ref_iv_2.6mgkg|Organism|Bone|phenobarbital|Interstitial Unbound" unit="µmol/l" persistable="0" formulaId="551" />
    <Observer id="552" entityId="1U1TPptZREWuKmwQ0oSYxw" name="Intracellular Unbound" path="PB_ref_iv_2.6mgkg|Organism|Bone|phenobarbital|Intracellular Unbound" unit="µmol/l" persistable="0" formulaId="553" />
    <Observer id="554" entityId="ylwWrTSIDEWD-sGEP3YRvA" name="Tissue" path="PB_ref_iv_2.6mgkg|Organism|Bone|phenobarbital|Tissue" unit="µmol/l" persistable="0" formulaId="555" />
    <Observer id="607" entityId="m9FQwLM7w0eZRShXMvLzhw" name="Concentration in container" path="PB_ref_iv_2.6mgkg|Organism|Brain|Plasma|phenobarbital|Concentration in container" unit="µmol/l" persistable="0" formulaId="608" />
    <Observer id="621" entityId="MSulo-_f_kqhgLyhHZH1yA" name="Concentration in container" path="PB_ref_iv_2.6mgkg|Organism|Brain|Plasma|CYP2C19_arr|Concentration in container" unit="µmol/l" persistable="0" formulaId="622" />
    <Observer id="635" entityId="GvVOYKBKa0KyAhEmmjNnBg" name="Concentration in container" path="PB_ref_iv_2.6mgkg|Organism|Brain|Plasma|CYP2C19|Concentration in container" unit="µmol/l" persistable="0" formulaId="636" />
    <Observer id="640" entityId="L64XGl6XAkypzlKEQwjELw" name="Fraction of dose" path="PB_ref_iv_2.6mgkg|Organism|Brain|Plasma|phenobarbital-CYP2C19 Metabolite|Fraction of dose" persistable="0" formulaId="641" />
    <Observer id="653" entityId="k71rtQszikahF0MwBykiGA" name="Concentration in container" path="PB_ref_iv_2.6mgkg|Organism|Brain|BloodCells|phenobarbital|Concentration in container" unit="µmol/l" persistable="0" formulaId="654" />
    <Observer id="667" entityId="F0swt8h43Eqc2jD63QHQJQ" name="Concentration in container" path="PB_ref_iv_2.6mgkg|Organism|Brain|BloodCells|CYP2C19_arr|Concentration in container" unit="µmol/l" persistable="0" formulaId="668" />
    <Observer id="681" entityId="dEfvrfuxFUuzg8iwhPR9Gw" name="Concentration in container" path="PB_ref_iv_2.6mgkg|Organism|Brain|BloodCells|CYP2C19|Concentration in container" unit="µmol/l" persistable="0" formulaId="682" />
    <Observer id="686" entityId="TeSDK-68Kkmk_gwX6n99Hg" name="Fraction of dose" path="PB_ref_iv_2.6mgkg|Organism|Brain|BloodCells|phenobarbital-CYP2C19 Metabolite|Fraction of dose" persistable="0" formulaId="687" />
    <Observer id="702" entityId="lIXE4RckSkmVjVMe-Ew8Xw" name="Concentration in container" path="PB_ref_iv_2.6mgkg|Organism|Brain|Interstitial|phenobarbital|Concentration in container" unit="µmol/l" persistable="0" formulaId="703" />
    <Observer id="715" entityId="9w_jcAEIl02mexCicLDahQ" name="Concentration in container" path="PB_ref_iv_2.6mgkg|Organism|Brain|Intracellular|phenobarbital|Concentration in container" unit="µmol/l" persistable="0" formulaId="716" />
    <Observer id="727" entityId="A_lAohi1iEKTu6baMULTUw" name="Concentration in container" path="PB_ref_iv_2.6mgkg|Organism|Brain|Intracellular|CYP2C19_arr|Concentration in container" unit="µmol/l" persistable="0" formulaId="728" />
    <Observer id="739" entityId="QFfnGgWlXU6XLSq6KaUN5Q" name="Concentration in container" path="PB_ref_iv_2.6mgkg|Organism|Brain|Intracellular|CYP2C19|Concentration in container" unit="µmol/l" persistable="0" formulaId="740" />
    <Observer id="744" entityId="oeeZGtu-FUOBOkw-4H2TuQ" name="Fraction of dose" path="PB_ref_iv_2.6mgkg|Organism|Brain|Intracellular|phenobarbital-CYP2C19 Metabolite|Fraction of dose" persistable="0" formulaId="745" />
    <Observer id="748" entityId="ideLm4M_uU-tcITE3a16Lw" name="Interstitial Unbound" path="PB_ref_iv_2.6mgkg|Organism|Brain|phenobarbital|Interstitial Unbound" unit="µmol/l" persistable="0" formulaId="749" />
    <Observer id="750" entityId="O8qqzYaOuUOpRXxLU8jFJg" name="Intracellular Unbound" path="PB_ref_iv_2.6mgkg|Organism|Brain|phenobarbital|Intracellular Unbound" unit="µmol/l" persistable="0" formulaId="751" />
    <Observer id="752" entityId="pwHYpVs-6kijgHMOPYK6XQ" name="Tissue" path="PB_ref_iv_2.6mgkg|Organism|Brain|phenobarbital|Tissue" unit="µmol/l" persistable="0" formulaId="753" />
    <Observer id="817" entityId="gJdGdBqFjkOAx0yEZxdatw" name="Concentration in container" path="PB_ref_iv_2.6mgkg|Organism|Fat|Plasma|phenobarbital|Concentration in container" unit="µmol/l" persistable="0" formulaId="818" />
    <Observer id="831" entityId="NGINYenOOkCymjMkCqljVw" name="Concentration in container" path="PB_ref_iv_2.6mgkg|Organism|Fat|Plasma|CYP2C19_arr|Concentration in container" unit="µmol/l" persistable="0" formulaId="832" />
    <Observer id="845" entityId="yycYi0BWh0u-N06_Pttu-A" name="Concentration in container" path="PB_ref_iv_2.6mgkg|Organism|Fat|Plasma|CYP2C19|Concentration in container" unit="µmol/l" persistable="0" formulaId="846" />
    <Observer id="850" entityId="Oj7H6pmMfUCNO5RSNrk_Og" name="Fraction of dose" path="PB_ref_iv_2.6mgkg|Organism|Fat|Plasma|phenobarbital-CYP2C19 Metabolite|Fraction of dose" persistable="0" formulaId="851" />
    <Observer id="862" entityId="W80DsoGmSU2Ee8Ecf0cm6Q" name="Concentration in container" path="PB_ref_iv_2.6mgkg|Organism|Fat|BloodCells|phenobarbital|Concentration in container" unit="µmol/l" persistable="0" formulaId="863" />
    <Observer id="876" entityId="z1HmtPQ21EWsO-XiZXNlfQ" name="Concentration in container" path="PB_ref_iv_2.6mgkg|Organism|Fat|BloodCells|CYP2C19_arr|Concentration in container" unit="µmol/l" persistable="0" formulaId="877" />
    <Observer id="890" entityId="uoK3qQr0Xk6nGOOhBHkHUA" name="Concentration in container" path="PB_ref_iv_2.6mgkg|Organism|Fat|BloodCells|CYP2C19|Concentration in container" unit="µmol/l" persistable="0" formulaId="891" />
    <Observer id="895" entityId="cIEgxUCxeUOlg0f6bFZtVA" name="Fraction of dose" path="PB_ref_iv_2.6mgkg|Organism|Fat|BloodCells|phenobarbital-CYP2C19 Metabolite|Fraction of dose" persistable="0" formulaId="896" />
    <Observer id="911" entityId="7ij6lGBUK0CdTCnYIhOpsQ" name="Concentration in container" path="PB_ref_iv_2.6mgkg|Organism|Fat|Interstitial|phenobarbital|Concentration in container" unit="µmol/l" persistable="0" formulaId="912" />
    <Observer id="924" entityId="26Kcl_zckEevHwxB4DbgnQ" name="Concentration in container" path="PB_ref_iv_2.6mgkg|Organism|Fat|Intracellular|phenobarbital|Concentration in container" unit="µmol/l" persistable="0" formulaId="925" />
    <Observer id="936" entityId="Ewvzq_rJSU6snMoo-wJz1w" name="Concentration in container" path="PB_ref_iv_2.6mgkg|Organism|Fat|Intracellular|CYP2C19_arr|Concentration in container" unit="µmol/l" persistable="0" formulaId="937" />
    <Observer id="948" entityId="lajxZRGtSk6X5i4bFkta0g" name="Concentration in container" path="PB_ref_iv_2.6mgkg|Organism|Fat|Intracellular|CYP2C19|Concentration in container" unit="µmol/l" persistable="0" formulaId="949" />
    <Observer id="953" entityId="L7AO2sDbUkC9laj7Dz8X4A" name="Fraction of dose" path="PB_ref_iv_2.6mgkg|Organism|Fat|Intracellular|phenobarbital-CYP2C19 Metabolite|Fraction of dose" persistable="0" formulaId="954" />
    <Observer id="957" entityId="h2RGYHyoc0WM0G0y3Q0RXA" name="Interstitial Unbound" path="PB_ref_iv_2.6mgkg|Organism|Fat|phenobarbital|Interstitial Unbound" unit="µmol/l" persistable="0" formulaId="958" />
    <Observer id="959" entityId="_hO4MCYsekyNp_xT4jgRdA" name="Intracellular Unbound" path="PB_ref_iv_2.6mgkg|Organism|Fat|phenobarbital|Intracellular Unbound" unit="µmol/l" persistable="0" formulaId="960" />
    <Observer id="961" entityId="n0zZJ-nbIk2g54_heGSvBw" name="Tissue" path="PB_ref_iv_2.6mgkg|Organism|Fat|phenobarbital|Tissue" unit="µmol/l" persistable="0" formulaId="962" />
    <Observer id="1014" entityId="Z-Vhp4LPl0OPTezmKoyLSw" name="Concentration in container" path="PB_ref_iv_2.6mgkg|Organism|Gonads|Plasma|phenobarbital|Concentration in container" unit="µmol/l" persistable="0" formulaId="1015" />
    <Observer id="1028" entityId="rKwVNS1AaUKoEDcFRQ8g_Q" name="Concentration in container" path="PB_ref_iv_2.6mgkg|Organism|Gonads|Plasma|CYP2C19_arr|Concentration in container" unit="µmol/l" persistable="0" formulaId="1029" />
    <Observer id="1042" entityId="onDHRjjW2EalhOrwJ1qOnw" name="Concentration in container" path="PB_ref_iv_2.6mgkg|Organism|Gonads|Plasma|CYP2C19|Concentration in container" unit="µmol/l" persistable="0" formulaId="1043" />
    <Observer id="1047" entityId="M2msoeO_EkqyFp670rKmCQ" name="Fraction of dose" path="PB_ref_iv_2.6mgkg|Organism|Gonads|Plasma|phenobarbital-CYP2C19 Metabolite|Fraction of dose" persistable="0" formulaId="1048" />
    <Observer id="1060" entityId="XwPT34AODk6ZqAFKxl_1AA" name="Concentration in container" path="PB_ref_iv_2.6mgkg|Organism|Gonads|BloodCells|phenobarbital|Concentration in container" unit="µmol/l" persistable="0" formulaId="1061" />
    <Observer id="1074" entityId="43gJodjxokiUPgGfLtU4Ng" name="Concentration in container" path="PB_ref_iv_2.6mgkg|Organism|Gonads|BloodCells|CYP2C19_arr|Concentration in container" unit="µmol/l" persistable="0" formulaId="1075" />
    <Observer id="1088" entityId="9RvtTFQlBUqtye3T31PYbw" name="Concentration in container" path="PB_ref_iv_2.6mgkg|Organism|Gonads|BloodCells|CYP2C19|Concentration in container" unit="µmol/l" persistable="0" formulaId="1089" />
    <Observer id="1093" entityId="n0b6vAAbB0aOTtJyPJWZWg" name="Fraction of dose" path="PB_ref_iv_2.6mgkg|Organism|Gonads|BloodCells|phenobarbital-CYP2C19 Metabolite|Fraction of dose" persistable="0" formulaId="1094" />
    <Observer id="1109" entityId="9vNyvZsaQkCIsIWKPyT1nA" name="Concentration in container" path="PB_ref_iv_2.6mgkg|Organism|Gonads|Interstitial|phenobarbital|Concentration in container" unit="µmol/l" persistable="0" formulaId="1110" />
    <Observer id="1122" entityId="fzSKpjU8RUKqSwH05A31JA" name="Concentration in container" path="PB_ref_iv_2.6mgkg|Organism|Gonads|Intracellular|phenobarbital|Concentration in container" unit="µmol/l" persistable="0" formulaId="1123" />
    <Observer id="1134" entityId="4aHrITN6m0GTAfHk_sqAwA" name="Concentration in container" path="PB_ref_iv_2.6mgkg|Organism|Gonads|Intracellular|CYP2C19_arr|Concentration in container" unit="µmol/l" persistable="0" formulaId="1135" />
    <Observer id="1146" entityId="hyvSG2iz2Uas9RwpMtY0ew" name="Concentration in container" path="PB_ref_iv_2.6mgkg|Organism|Gonads|Intracellular|CYP2C19|Concentration in container" unit="µmol/l" persistable="0" formulaId="1147" />
    <Observer id="1151" entityId="_0ePeR3RI0C0wDOi03eTnQ" name="Fraction of dose" path="PB_ref_iv_2.6mgkg|Organism|Gonads|Intracellular|phenobarbital-CYP2C19 Metabolite|Fraction of dose" persistable="0" formulaId="1152" />
    <Observer id="1155" entityId="vNvayzXjDU--P1wEDKIc_w" name="Interstitial Unbound" path="PB_ref_iv_2.6mgkg|Organism|Gonads|phenobarbital|Interstitial Unbound" unit="µmol/l" persistable="0" formulaId="1156" />
    <Observer id="1157" entityId="y53TBJkygUi7oOk7a-KYZw" name="Intracellular Unbound" path="PB_ref_iv_2.6mgkg|Organism|Gonads|phenobarbital|Intracellular Unbound" unit="µmol/l" persistable="0" formulaId="1158" />
    <Observer id="1159" entityId="sbZXJni7xk2_5LE-InbNKg" name="Tissue" path="PB_ref_iv_2.6mgkg|Organism|Gonads|phenobarbital|Tissue" unit="µmol/l" persistable="0" formulaId="1160" />
    <Observer id="1212" entityId="GLOwysg-XEKaCe8PmxLSEA" name="Concentration in container" path="PB_ref_iv_2.6mgkg|Organism|Heart|Plasma|phenobarbital|Concentration in container" unit="µmol/l" persistable="0" formulaId="1213" />
    <Observer id="1226" entityId="oQriFYFx_ky3TC0ihT982Q" name="Concentration in container" path="PB_ref_iv_2.6mgkg|Organism|Heart|Plasma|CYP2C19_arr|Concentration in container" unit="µmol/l" persistable="0" formulaId="1227" />
    <Observer id="1240" entityId="KcUZjb8f7UObHD44lk9x1A" name="Concentration in container" path="PB_ref_iv_2.6mgkg|Organism|Heart|Plasma|CYP2C19|Concentration in container" unit="µmol/l" persistable="0" formulaId="1241" />
    <Observer id="1245" entityId="Zeq5TArEEU-Voz2x4zLvOA" name="Fraction of dose" path="PB_ref_iv_2.6mgkg|Organism|Heart|Plasma|phenobarbital-CYP2C19 Metabolite|Fraction of dose" persistable="0" formulaId="1246" />
    <Observer id="1258" entityId="FozCh99etke9TNSR6p5Hpw" name="Concentration in container" path="PB_ref_iv_2.6mgkg|Organism|Heart|BloodCells|phenobarbital|Concentration in container" unit="µmol/l" persistable="0" formulaId="1259" />
    <Observer id="1272" entityId="HbICwsUWUkav3ReJ6PgW_w" name="Concentration in container" path="PB_ref_iv_2.6mgkg|Organism|Heart|BloodCells|CYP2C19_arr|Concentration in container" unit="µmol/l" persistable="0" formulaId="1273" />
    <Observer id="1286" entityId="jhPwUfAbw0K-wIT4xLie1g" name="Concentration in container" path="PB_ref_iv_2.6mgkg|Organism|Heart|BloodCells|CYP2C19|Concentration in container" unit="µmol/l" persistable="0" formulaId="1287" />
    <Observer id="1291" entityId="SAGTL7p_X0KlXqAueCqDVg" name="Fraction of dose" path="PB_ref_iv_2.6mgkg|Organism|Heart|BloodCells|phenobarbital-CYP2C19 Metabolite|Fraction of dose" persistable="0" formulaId="1292" />
    <Observer id="1307" entityId="bdcdxRTbV0SlpJBME2iMvg" name="Concentration in container" path="PB_ref_iv_2.6mgkg|Organism|Heart|Interstitial|phenobarbital|Concentration in container" unit="µmol/l" persistable="0" formulaId="1308" />
    <Observer id="1320" entityId="JdreRC37dkuRX43mt-2FQg" name="Concentration in container" path="PB_ref_iv_2.6mgkg|Organism|Heart|Intracellular|phenobarbital|Concentration in container" unit="µmol/l" persistable="0" formulaId="1321" />
    <Observer id="1332" entityId="Yn1LWzCIk0ar99UJPgAvZQ" name="Concentration in container" path="PB_ref_iv_2.6mgkg|Organism|Heart|Intracellular|CYP2C19_arr|Concentration in container" unit="µmol/l" persistable="0" formulaId="1333" />
    <Observer id="1344" entityId="u2dpenAg2Eaqc2f_-9CZ-A" name="Concentration in container" path="PB_ref_iv_2.6mgkg|Organism|Heart|Intracellular|CYP2C19|Concentration in container" unit="µmol/l" persistable="0" formulaId="1345" />
    <Observer id="1349" entityId="mlzZAU3oTkuOi3uAUyVazg" name="Fraction of dose" path="PB_ref_iv_2.6mgkg|Organism|Heart|Intracellular|phenobarbital-CYP2C19 Metabolite|Fraction of dose" persistable="0" formulaId="1350" />
    <Observer id="1353" entityId="RlBb8_FEyUaHWdxIJr_VMQ" name="Interstitial Unbound" path="PB_ref_iv_2.6mgkg|Organism|Heart|phenobarbital|Interstitial Unbound" unit="µmol/l" persistable="0" formulaId="1354" />
    <Observer id="1355" entityId="9zSwFX62IEWSsFkPBuLtOQ" name="Intracellular Unbound" path="PB_ref_iv_2.6mgkg|Organism|Heart|phenobarbital|Intracellular Unbound" unit="µmol/l" persistable="0" formulaId="1356" />
    <Observer id="1357" entityId="j37TM9_E9kmB_FCSxJrsmg" name="Tissue" path="PB_ref_iv_2.6mgkg|Organism|Heart|phenobarbital|Tissue" unit="µmol/l" persistable="0" formulaId="1358" />
    <Observer id="1420" entityId="lBDnlhvvfku5ssYPs7vW3Q" name="Concentration in container" path="PB_ref_iv_2.6mgkg|Organism|Kidney|Plasma|phenobarbital|Concentration in container" unit="µmol/l" persistable="0" formulaId="1421" />
    <Observer id="1434" entityId="qf2-XuM1YUOGUXQvDOndrg" name="Concentration in container" path="PB_ref_iv_2.6mgkg|Organism|Kidney|Plasma|CYP2C19_arr|Concentration in container" unit="µmol/l" persistable="0" formulaId="1435" />
    <Observer id="1448" entityId="f_1ZFqFFQ0KUdkh_5IsuDg" name="Concentration in container" path="PB_ref_iv_2.6mgkg|Organism|Kidney|Plasma|CYP2C19|Concentration in container" unit="µmol/l" persistable="0" formulaId="1449" />
    <Observer id="1453" entityId="JWbhY48fEECFv9OxkIPkjA" name="Fraction of dose" path="PB_ref_iv_2.6mgkg|Organism|Kidney|Plasma|phenobarbital-CYP2C19 Metabolite|Fraction of dose" persistable="0" formulaId="1454" />
    <Observer id="1466" entityId="rZSiznv-pUiKzqi5q0YBmQ" name="Concentration in container" path="PB_ref_iv_2.6mgkg|Organism|Kidney|BloodCells|phenobarbital|Concentration in container" unit="µmol/l" persistable="0" formulaId="1467" />
    <Observer id="1480" entityId="AO8Dwd9RIki9PjFmwiWqTw" name="Concentration in container" path="PB_ref_iv_2.6mgkg|Organism|Kidney|BloodCells|CYP2C19_arr|Concentration in container" unit="µmol/l" persistable="0" formulaId="1481" />
    <Observer id="1494" entityId="1L2jqQ77J0mKUkA_TW8QoQ" name="Concentration in container" path="PB_ref_iv_2.6mgkg|Organism|Kidney|BloodCells|CYP2C19|Concentration in container" unit="µmol/l" persistable="0" formulaId="1495" />
    <Observer id="1499" entityId="oJrx_ZUxa0qqw49IWxcHcg" name="Fraction of dose" path="PB_ref_iv_2.6mgkg|Organism|Kidney|BloodCells|phenobarbital-CYP2C19 Metabolite|Fraction of dose" persistable="0" formulaId="1500" />
    <Observer id="1515" entityId="LG5bGiS3jUyZPylgvLrssA" name="Concentration in container" path="PB_ref_iv_2.6mgkg|Organism|Kidney|Interstitial|phenobarbital|Concentration in container" unit="µmol/l" persistable="0" formulaId="1516" />
    <Observer id="1528" entityId="QeMbh1kcCkyek8-RPHGnRA" name="Concentration in container" path="PB_ref_iv_2.6mgkg|Organism|Kidney|Intracellular|phenobarbital|Concentration in container" unit="µmol/l" persistable="0" formulaId="1529" />
    <Observer id="1540" entityId="gUtPk0s2UEWPRJWTcNAM6g" name="Concentration in container" path="PB_ref_iv_2.6mgkg|Organism|Kidney|Intracellular|CYP2C19_arr|Concentration in container" unit="µmol/l" persistable="0" formulaId="1541" />
    <Observer id="1552" entityId="68hqHi0xW0W6sLs2QaW7FA" name="Concentration in container" path="PB_ref_iv_2.6mgkg|Organism|Kidney|Intracellular|CYP2C19|Concentration in container" unit="µmol/l" persistable="0" formulaId="1553" />
    <Observer id="1557" entityId="hFbmsJUKnUOF02t69qEcMA" name="Fraction of dose" path="PB_ref_iv_2.6mgkg|Organism|Kidney|Intracellular|phenobarbital-CYP2C19 Metabolite|Fraction of dose" persistable="0" formulaId="1558" />
    <Observer id="1565" entityId="qPTBQchihECdd-Esk4jCFA" name="Concentration in container" path="PB_ref_iv_2.6mgkg|Organism|Kidney|Urine|phenobarbital|Concentration in container" unit="µmol/l" persistable="0" formulaId="1566" />
    <Observer id="1567" entityId="2uDex045akqrJRie92Vh6w" name="Fraction excreted" path="PB_ref_iv_2.6mgkg|Organism|Kidney|Urine|phenobarbital|Fraction excreted" persistable="1" formulaId="1568" />
    <Observer id="1569" entityId="6bnEfTvMPEaHwl4qoHyyCw" name="Interstitial Unbound" path="PB_ref_iv_2.6mgkg|Organism|Kidney|phenobarbital|Interstitial Unbound" unit="µmol/l" persistable="0" formulaId="1570" />
    <Observer id="1571" entityId="V0IUSFwoW0y1PD73Eau6Bg" name="Intracellular Unbound" path="PB_ref_iv_2.6mgkg|Organism|Kidney|phenobarbital|Intracellular Unbound" unit="µmol/l" persistable="0" formulaId="1572" />
    <Observer id="1573" entityId="5_7rtk8_CUCshKO9t6bhRA" name="Tissue" path="PB_ref_iv_2.6mgkg|Organism|Kidney|phenobarbital|Tissue" unit="µmol/l" persistable="0" formulaId="1574" />
    <Observer id="1663" entityId="ma2VChkSjESRvp7W8TdpfQ" name="Concentration in lumen" path="PB_ref_iv_2.6mgkg|Organism|Lumen|Stomach|phenobarbital|Concentration in lumen" unit="µmol/l" persistable="0" formulaId="1664" />
    <Observer id="1690" entityId="Sd2L2fsAGkm92xSCBLEqgQ" name="Fraction of dose" path="PB_ref_iv_2.6mgkg|Organism|Lumen|Stomach|phenobarbital-CYP2C19 Metabolite|Fraction of dose" persistable="0" formulaId="1691" />
    <Observer id="1779" entityId="7mGgvduplEO7FwAi1Vc9-Q" name="Concentration in lumen" path="PB_ref_iv_2.6mgkg|Organism|Lumen|Duodenum|phenobarbital|Concentration in lumen" unit="µmol/l" persistable="0" formulaId="1780" />
    <Observer id="1781" entityId="beLq8OaTMUCrxxPMBV8mDQ" name="Fraction of oral drug mass absorbed into mucosa segment" path="PB_ref_iv_2.6mgkg|Organism|Lumen|Duodenum|phenobarbital|Fraction of oral drug mass absorbed into mucosa segment" persistable="0" formulaId="1783" />
    <Observer id="1807" entityId="Aokg0pXIzESkNEcuL6gw3g" name="Fraction of dose" path="PB_ref_iv_2.6mgkg|Organism|Lumen|Duodenum|phenobarbital-CYP2C19 Metabolite|Fraction of dose" persistable="0" formulaId="1808" />
    <Observer id="1895" entityId="CuQHrTsKz0yijdO6h5X9yw" name="Concentration in lumen" path="PB_ref_iv_2.6mgkg|Organism|Lumen|UpperJejunum|phenobarbital|Concentration in lumen" unit="µmol/l" persistable="0" formulaId="1896" />
    <Observer id="1897" entityId="TQgKIGKRo0GmiJ1XCaIVmQ" name="Fraction of oral drug mass absorbed into mucosa segment" path="PB_ref_iv_2.6mgkg|Organism|Lumen|UpperJejunum|phenobarbital|Fraction of oral drug mass absorbed into mucosa segment" persistable="0" formulaId="1898" />
    <Observer id="1922" entityId="C0Dabaw7m06VOG5XfH79LA" name="Fraction of dose" path="PB_ref_iv_2.6mgkg|Organism|Lumen|UpperJejunum|phenobarbital-CYP2C19 Metabolite|Fraction of dose" persistable="0" formulaId="1923" />
    <Observer id="2010" entityId="Qrfj2oddLkqmhdEB8Su22w" name="Concentration in lumen" path="PB_ref_iv_2.6mgkg|Organism|Lumen|LowerJejunum|phenobarbital|Concentration in lumen" unit="µmol/l" persistable="0" formulaId="2011" />
    <Observer id="2012" entityId="GwbCeZgc60y9R3nHjVZiEQ" name="Fraction of oral drug mass absorbed into mucosa segment" path="PB_ref_iv_2.6mgkg|Organism|Lumen|LowerJejunum|phenobarbital|Fraction of oral drug mass absorbed into mucosa segment" persistable="0" formulaId="2013" />
    <Observer id="2037" entityId="l7Mcoql5WEWukcfV23PU0w" name="Fraction of dose" path="PB_ref_iv_2.6mgkg|Organism|Lumen|LowerJejunum|phenobarbital-CYP2C19 Metabolite|Fraction of dose" persistable="0" formulaId="2038" />
    <Observer id="2125" entityId="tILT75o-3UCnPc1N0F2SCw" name="Concentration in lumen" path="PB_ref_iv_2.6mgkg|Organism|Lumen|UpperIleum|phenobarbital|Concentration in lumen" unit="µmol/l" persistable="0" formulaId="2126" />
    <Observer id="2127" entityId="6CcZcXaKPEKwBU02Kliryg" name="Fraction of oral drug mass absorbed into mucosa segment" path="PB_ref_iv_2.6mgkg|Organism|Lumen|UpperIleum|phenobarbital|Fraction of oral drug mass absorbed into mucosa segment" persistable="0" formulaId="2128" />
    <Observer id="2152" entityId="y_jDKY1t-EGwqYo1R0q0_Q" name="Fraction of dose" path="PB_ref_iv_2.6mgkg|Organism|Lumen|UpperIleum|phenobarbital-CYP2C19 Metabolite|Fraction of dose" persistable="0" formulaId="2153" />
    <Observer id="2240" entityId="4aRBUTWJ4kK7rULq3CiP8A" name="Concentration in lumen" path="PB_ref_iv_2.6mgkg|Organism|Lumen|LowerIleum|phenobarbital|Concentration in lumen" unit="µmol/l" persistable="0" formulaId="2241" />
    <Observer id="2242" entityId="HMv0q8v210evHM5TxoavLg" name="Fraction of oral drug mass absorbed into mucosa segment" path="PB_ref_iv_2.6mgkg|Organism|Lumen|LowerIleum|phenobarbital|Fraction of oral drug mass absorbed into mucosa segment" persistable="0" formulaId="2243" />
    <Observer id="2267" entityId="R-PfkLSgOECJyi4_NgpCag" name="Fraction of dose" path="PB_ref_iv_2.6mgkg|Organism|Lumen|LowerIleum|phenobarbital-CYP2C19 Metabolite|Fraction of dose" persistable="0" formulaId="2268" />
    <Observer id="2356" entityId="zNBWWc5nZkKupHUW5f49PQ" name="Concentration in lumen" path="PB_ref_iv_2.6mgkg|Organism|Lumen|Caecum|phenobarbital|Concentration in lumen" unit="µmol/l" persistable="0" formulaId="2357" />
    <Observer id="2358" entityId="SVZYS2nZQEqKb0ddi-TUWg" name="Fraction of oral drug mass absorbed into mucosa segment" path="PB_ref_iv_2.6mgkg|Organism|Lumen|Caecum|phenobarbital|Fraction of oral drug mass absorbed into mucosa segment" persistable="0" formulaId="2359" />
    <Observer id="2383" entityId="BabtfBmmqUCdyhxKfS48Jg" name="Fraction of dose" path="PB_ref_iv_2.6mgkg|Organism|Lumen|Caecum|phenobarbital-CYP2C19 Metabolite|Fraction of dose" persistable="0" formulaId="2384" />
    <Observer id="2471" entityId="fn8ssWttvkSKA0Tsyl8tzA" name="Concentration in lumen" path="PB_ref_iv_2.6mgkg|Organism|Lumen|ColonAscendens|phenobarbital|Concentration in lumen" unit="µmol/l" persistable="0" formulaId="2472" />
    <Observer id="2473" entityId="thQfjIDb2EmSBaLW79rvuQ" name="Fraction of oral drug mass absorbed into mucosa segment" path="PB_ref_iv_2.6mgkg|Organism|Lumen|ColonAscendens|phenobarbital|Fraction of oral drug mass absorbed into mucosa segment" persistable="0" formulaId="2474" />
    <Observer id="2498" entityId="kEGLRwRyvE6Q-uqJgTlBDQ" name="Fraction of dose" path="PB_ref_iv_2.6mgkg|Organism|Lumen|ColonAscendens|phenobarbital-CYP2C19 Metabolite|Fraction of dose" persistable="0" formulaId="2499" />
    <Observer id="2586" entityId="IV4QpKpktUy54RzLLIaigA" name="Concentration in lumen" path="PB_ref_iv_2.6mgkg|Organism|Lumen|ColonTransversum|phenobarbital|Concentration in lumen" unit="µmol/l" persistable="0" formulaId="2587" />
    <Observer id="2588" entityId="qC5RIRI6v0yEdKh-IbUNOg" name="Fraction of oral drug mass absorbed into mucosa segment" path="PB_ref_iv_2.6mgkg|Organism|Lumen|ColonTransversum|phenobarbital|Fraction of oral drug mass absorbed into mucosa segment" persistable="0" formulaId="2589" />
    <Observer id="2613" entityId="neehzwAZZkyz8ebL47NKEQ" name="Fraction of dose" path="PB_ref_iv_2.6mgkg|Organism|Lumen|ColonTransversum|phenobarbital-CYP2C19 Metabolite|Fraction of dose" persistable="0" formulaId="2614" />
    <Observer id="2701" entityId="735goIZvPEawE9w_qhRPxQ" name="Concentration in lumen" path="PB_ref_iv_2.6mgkg|Organism|Lumen|ColonDescendens|phenobarbital|Concentration in lumen" unit="µmol/l" persistable="0" formulaId="2702" />
    <Observer id="2703" entityId="K4Vg70rQQE2gEWRvnCRzYg" name="Fraction of oral drug mass absorbed into mucosa segment" path="PB_ref_iv_2.6mgkg|Organism|Lumen|ColonDescendens|phenobarbital|Fraction of oral drug mass absorbed into mucosa segment" persistable="0" formulaId="2704" />
    <Observer id="2728" entityId="qmbQdVOk80mWb_zXbPftIw" name="Fraction of dose" path="PB_ref_iv_2.6mgkg|Organism|Lumen|ColonDescendens|phenobarbital-CYP2C19 Metabolite|Fraction of dose" persistable="0" formulaId="2729" />
    <Observer id="2816" entityId="BsOVM-N0ZkKLnnaS3KX6Kg" name="Concentration in lumen" path="PB_ref_iv_2.6mgkg|Organism|Lumen|ColonSigmoid|phenobarbital|Concentration in lumen" unit="µmol/l" persistable="0" formulaId="2817" />
    <Observer id="2818" entityId="nQ81vHBi6k6VOOqQbfKGJA" name="Fraction of oral drug mass absorbed into mucosa segment" path="PB_ref_iv_2.6mgkg|Organism|Lumen|ColonSigmoid|phenobarbital|Fraction of oral drug mass absorbed into mucosa segment" persistable="0" formulaId="2819" />
    <Observer id="2843" entityId="RiI_I7aa4EugSX_-vIwuwA" name="Fraction of dose" path="PB_ref_iv_2.6mgkg|Organism|Lumen|ColonSigmoid|phenobarbital-CYP2C19 Metabolite|Fraction of dose" persistable="0" formulaId="2844" />
    <Observer id="2930" entityId="48sr5DrNbUOb9Trfa8W8BQ" name="Concentration in lumen" path="PB_ref_iv_2.6mgkg|Organism|Lumen|Rectum|phenobarbital|Concentration in lumen" unit="µmol/l" persistable="0" formulaId="2931" />
    <Observer id="2932" entityId="848Jj_J4ykWZhmqMssvb2Q" name="Fraction of oral drug mass absorbed into mucosa segment" path="PB_ref_iv_2.6mgkg|Organism|Lumen|Rectum|phenobarbital|Fraction of oral drug mass absorbed into mucosa segment" persistable="0" formulaId="2933" />
    <Observer id="2957" entityId="yeVXiephZE6lrwNeVWTIMg" name="Fraction of dose" path="PB_ref_iv_2.6mgkg|Organism|Lumen|Rectum|phenobarbital-CYP2C19 Metabolite|Fraction of dose" persistable="0" formulaId="2958" />
    <Observer id="2967" entityId="B2Og0GqUjEKQhPDWksmZgw" name="Concentration in lumen" path="PB_ref_iv_2.6mgkg|Organism|Lumen|Feces|phenobarbital|Concentration in lumen" unit="µmol/l" persistable="0" formulaId="2968" />
    <Observer id="2969" entityId="bJDK1ilPwUSGSeWikuk4RA" name="Fraction excreted to feces" path="PB_ref_iv_2.6mgkg|Organism|Lumen|Feces|phenobarbital|Fraction excreted to feces" persistable="0" formulaId="2970" />
    <Observer id="2971" entityId="G-Zm4p37Qk2hXr3NPiGsGQ" name="Fraction dissolved" path="PB_ref_iv_2.6mgkg|Organism|Lumen|phenobarbital|Fraction dissolved" persistable="0" formulaId="2973" />
    <Observer id="2974" entityId="r75MUlWYnUqyueLM-tLrMg" name="Fraction of oral drug mass absorbed into mucosa" path="PB_ref_iv_2.6mgkg|Organism|Lumen|phenobarbital|Fraction of oral drug mass absorbed into mucosa" persistable="1" formulaId="2975" />
    <Observer id="3027" entityId="0JXx1pY7a06uJdb19SOSww" name="Concentration in container" path="PB_ref_iv_2.6mgkg|Organism|Stomach|Plasma|phenobarbital|Concentration in container" unit="µmol/l" persistable="0" formulaId="3028" />
    <Observer id="3041" entityId="q5Z3Hba5LE60nFWMt96l2A" name="Concentration in container" path="PB_ref_iv_2.6mgkg|Organism|Stomach|Plasma|CYP2C19_arr|Concentration in container" unit="µmol/l" persistable="0" formulaId="3042" />
    <Observer id="3055" entityId="VKLlnAaH7kqXXpAaJgfUqQ" name="Concentration in container" path="PB_ref_iv_2.6mgkg|Organism|Stomach|Plasma|CYP2C19|Concentration in container" unit="µmol/l" persistable="0" formulaId="3056" />
    <Observer id="3060" entityId="itl1fNrz_0yk_h3zZKLC0A" name="Fraction of dose" path="PB_ref_iv_2.6mgkg|Organism|Stomach|Plasma|phenobarbital-CYP2C19 Metabolite|Fraction of dose" persistable="0" formulaId="3061" />
    <Observer id="3073" entityId="9FrAfD97wUupXpuBIoRjrg" name="Concentration in container" path="PB_ref_iv_2.6mgkg|Organism|Stomach|BloodCells|phenobarbital|Concentration in container" unit="µmol/l" persistable="0" formulaId="3074" />
    <Observer id="3087" entityId="mqGnoUhpMkuwhfq0qrR6DA" name="Concentration in container" path="PB_ref_iv_2.6mgkg|Organism|Stomach|BloodCells|CYP2C19_arr|Concentration in container" unit="µmol/l" persistable="0" formulaId="3088" />
    <Observer id="3101" entityId="o6AlNNwNgUKmOoKbfRoiCg" name="Concentration in container" path="PB_ref_iv_2.6mgkg|Organism|Stomach|BloodCells|CYP2C19|Concentration in container" unit="µmol/l" persistable="0" formulaId="3102" />
    <Observer id="3106" entityId="OwKQ6pn6dk6QcBopUBj-og" name="Fraction of dose" path="PB_ref_iv_2.6mgkg|Organism|Stomach|BloodCells|phenobarbital-CYP2C19 Metabolite|Fraction of dose" persistable="0" formulaId="3107" />
    <Observer id="3122" entityId="mjvy-YZzz0WY5f2O-yhULg" name="Concentration in container" path="PB_ref_iv_2.6mgkg|Organism|Stomach|Interstitial|phenobarbital|Concentration in container" unit="µmol/l" persistable="0" formulaId="3123" />
    <Observer id="3135" entityId="-56Bz8mQZkCzO4D6uxtj4Q" name="Concentration in container" path="PB_ref_iv_2.6mgkg|Organism|Stomach|Intracellular|phenobarbital|Concentration in container" unit="µmol/l" persistable="0" formulaId="3136" />
    <Observer id="3147" entityId="KRVlb-MvdEGPu8RfR3Xjjg" name="Concentration in container" path="PB_ref_iv_2.6mgkg|Organism|Stomach|Intracellular|CYP2C19_arr|Concentration in container" unit="µmol/l" persistable="0" formulaId="3148" />
    <Observer id="3159" entityId="YmrZ8OnhZ0Gtn-6fgm5ghA" name="Concentration in container" path="PB_ref_iv_2.6mgkg|Organism|Stomach|Intracellular|CYP2C19|Concentration in container" unit="µmol/l" persistable="0" formulaId="3160" />
    <Observer id="3164" entityId="RPmUsgRlbU6VShrgdkmuLw" name="Fraction of dose" path="PB_ref_iv_2.6mgkg|Organism|Stomach|Intracellular|phenobarbital-CYP2C19 Metabolite|Fraction of dose" persistable="0" formulaId="3165" />
    <Observer id="3168" entityId="Ql4cdY5TZ0aOC-1Dsteg-A" name="Interstitial Unbound" path="PB_ref_iv_2.6mgkg|Organism|Stomach|phenobarbital|Interstitial Unbound" unit="µmol/l" persistable="0" formulaId="3169" />
    <Observer id="3170" entityId="gYJdanJPNEeC1Kgaa44ZEA" name="Intracellular Unbound" path="PB_ref_iv_2.6mgkg|Organism|Stomach|phenobarbital|Intracellular Unbound" unit="µmol/l" persistable="0" formulaId="3171" />
    <Observer id="3172" entityId="SH9KQOdRr06DmW0yfSqSrw" name="Tissue" path="PB_ref_iv_2.6mgkg|Organism|Stomach|phenobarbital|Tissue" unit="µmol/l" persistable="0" formulaId="3173" />
    <Observer id="3252" entityId="MGQC4IdgGECBr4CwP1ZleA" name="Concentration in container" path="PB_ref_iv_2.6mgkg|Organism|SmallIntestine|Plasma|phenobarbital|Concentration in container" unit="µmol/l" persistable="0" formulaId="3253" />
    <Observer id="3266" entityId="WHepJyi1VkCQ9acSwsJ3eg" name="Concentration in container" path="PB_ref_iv_2.6mgkg|Organism|SmallIntestine|Plasma|CYP2C19_arr|Concentration in container" unit="µmol/l" persistable="0" formulaId="3267" />
    <Observer id="3280" entityId="PTc8-rcibUyohrKd2gLuMg" name="Concentration in container" path="PB_ref_iv_2.6mgkg|Organism|SmallIntestine|Plasma|CYP2C19|Concentration in container" unit="µmol/l" persistable="0" formulaId="3281" />
    <Observer id="3285" entityId="xdNQUVMTAUmBXnDRA8qf1g" name="Fraction of dose" path="PB_ref_iv_2.6mgkg|Organism|SmallIntestine|Plasma|phenobarbital-CYP2C19 Metabolite|Fraction of dose" persistable="0" formulaId="3286" />
    <Observer id="3298" entityId="JGYY_LjCwk2yiHWDXqLymg" name="Concentration in container" path="PB_ref_iv_2.6mgkg|Organism|SmallIntestine|BloodCells|phenobarbital|Concentration in container" unit="µmol/l" persistable="0" formulaId="3299" />
    <Observer id="3312" entityId="g4PZAlXFUkyRNAWX_TPnfw" name="Concentration in container" path="PB_ref_iv_2.6mgkg|Organism|SmallIntestine|BloodCells|CYP2C19_arr|Concentration in container" unit="µmol/l" persistable="0" formulaId="3313" />
    <Observer id="3326" entityId="0CJx5gha8EGegu_G15YqDg" name="Concentration in container" path="PB_ref_iv_2.6mgkg|Organism|SmallIntestine|BloodCells|CYP2C19|Concentration in container" unit="µmol/l" persistable="0" formulaId="3327" />
    <Observer id="3331" entityId="l8zCSRo4uUygQ1_O5F9LyA" name="Fraction of dose" path="PB_ref_iv_2.6mgkg|Organism|SmallIntestine|BloodCells|phenobarbital-CYP2C19 Metabolite|Fraction of dose" persistable="0" formulaId="3332" />
    <Observer id="3347" entityId="78EsYYL-hkCP9MFVETr3aQ" name="Concentration in container" path="PB_ref_iv_2.6mgkg|Organism|SmallIntestine|Interstitial|phenobarbital|Concentration in container" unit="µmol/l" persistable="0" formulaId="3348" />
    <Observer id="3360" entityId="QZUWpmS9L0K-RYiDbHlCvA" name="Concentration in container" path="PB_ref_iv_2.6mgkg|Organism|SmallIntestine|Intracellular|phenobarbital|Concentration in container" unit="µmol/l" persistable="0" formulaId="3361" />
    <Observer id="3372" entityId="XJ6KFPAYa0W5JcTKv88h5Q" name="Concentration in container" path="PB_ref_iv_2.6mgkg|Organism|SmallIntestine|Intracellular|CYP2C19_arr|Concentration in container" unit="µmol/l" persistable="0" formulaId="3373" />
    <Observer id="3384" entityId="_jgar26oakqf2GAWsEbuBQ" name="Concentration in container" path="PB_ref_iv_2.6mgkg|Organism|SmallIntestine|Intracellular|CYP2C19|Concentration in container" unit="µmol/l" persistable="0" formulaId="3385" />
    <Observer id="3389" entityId="SC4oUkehrUKZhZUfQQ4OZg" name="Fraction of dose" path="PB_ref_iv_2.6mgkg|Organism|SmallIntestine|Intracellular|phenobarbital-CYP2C19 Metabolite|Fraction of dose" persistable="0" formulaId="3390" />
    <Observer id="3443" entityId="N5bKMl0R8EufqfmOrqtB7A" name="Concentration in container" path="PB_ref_iv_2.6mgkg|Organism|SmallIntestine|Mucosa|Duodenum|Plasma|phenobarbital|Concentration in container" unit="µmol/l" persistable="0" formulaId="3444" />
    <Observer id="3457" entityId="YABx9p0ep0K3uz_RXsmY_Q" name="Concentration in container" path="PB_ref_iv_2.6mgkg|Organism|SmallIntestine|Mucosa|Duodenum|Plasma|CYP2C19_arr|Concentration in container" unit="µmol/l" persistable="0" formulaId="3458" />
    <Observer id="3471" entityId="jvPHLRa0o0iViDHRrQCVKg" name="Concentration in container" path="PB_ref_iv_2.6mgkg|Organism|SmallIntestine|Mucosa|Duodenum|Plasma|CYP2C19|Concentration in container" unit="µmol/l" persistable="0" formulaId="3472" />
    <Observer id="3476" entityId="I8vzGHqYdU6AduW253lXSg" name="Fraction of dose" path="PB_ref_iv_2.6mgkg|Organism|SmallIntestine|Mucosa|Duodenum|Plasma|phenobarbital-CYP2C19 Metabolite|Fraction of dose" persistable="0" formulaId="3477" />
    <Observer id="3489" entityId="Cwk9DGphnEiBB8c89Ubq8Q" name="Concentration in container" path="PB_ref_iv_2.6mgkg|Organism|SmallIntestine|Mucosa|Duodenum|BloodCells|phenobarbital|Concentration in container" unit="µmol/l" persistable="0" formulaId="3490" />
    <Observer id="3503" entityId="uEPzmQ-ot0mL7YeaOLfzOQ" name="Concentration in container" path="PB_ref_iv_2.6mgkg|Organism|SmallIntestine|Mucosa|Duodenum|BloodCells|CYP2C19_arr|Concentration in container" unit="µmol/l" persistable="0" formulaId="3504" />
    <Observer id="3517" entityId="56wQrpUhAEqHI65lD0Wuqw" name="Concentration in container" path="PB_ref_iv_2.6mgkg|Organism|SmallIntestine|Mucosa|Duodenum|BloodCells|CYP2C19|Concentration in container" unit="µmol/l" persistable="0" formulaId="3518" />
    <Observer id="3522" entityId="4gv6tqvhHU65BCFoiVbREg" name="Fraction of dose" path="PB_ref_iv_2.6mgkg|Organism|SmallIntestine|Mucosa|Duodenum|BloodCells|phenobarbital-CYP2C19 Metabolite|Fraction of dose" persistable="0" formulaId="3523" />
    <Observer id="3538" entityId="Ml6StZ2Jqk6qYG-Tzs3zmw" name="Concentration in container" path="PB_ref_iv_2.6mgkg|Organism|SmallIntestine|Mucosa|Duodenum|Interstitial|phenobarbital|Concentration in container" unit="µmol/l" persistable="0" formulaId="3539" />
    <Observer id="3551" entityId="24UCAuJvbUK_8awf_w5C6g" name="Concentration in container" path="PB_ref_iv_2.6mgkg|Organism|SmallIntestine|Mucosa|Duodenum|Intracellular|phenobarbital|Concentration in container" unit="µmol/l" persistable="0" formulaId="3552" />
    <Observer id="3563" entityId="GPZqj2kqE02t1cCheCWoRg" name="Concentration in container" path="PB_ref_iv_2.6mgkg|Organism|SmallIntestine|Mucosa|Duodenum|Intracellular|CYP2C19_arr|Concentration in container" unit="µmol/l" persistable="0" formulaId="3564" />
    <Observer id="3575" entityId="_EzyFo2nWUaeQp4l0_QRtQ" name="Concentration in container" path="PB_ref_iv_2.6mgkg|Organism|SmallIntestine|Mucosa|Duodenum|Intracellular|CYP2C19|Concentration in container" unit="µmol/l" persistable="0" formulaId="3576" />
    <Observer id="3580" entityId="VfifESH600-c5pkAWkNCxA" name="Fraction of dose" path="PB_ref_iv_2.6mgkg|Organism|SmallIntestine|Mucosa|Duodenum|Intracellular|phenobarbital-CYP2C19 Metabolite|Fraction of dose" persistable="0" formulaId="3581" />
    <Observer id="3634" entityId="226l1rDCt0-6wem-Opl3uA" name="Concentration in container" path="PB_ref_iv_2.6mgkg|Organism|SmallIntestine|Mucosa|UpperJejunum|Plasma|phenobarbital|Concentration in container" unit="µmol/l" persistable="0" formulaId="3635" />
    <Observer id="3648" entityId="sxkZ1S5E_0in-9qjMosqPw" name="Concentration in container" path="PB_ref_iv_2.6mgkg|Organism|SmallIntestine|Mucosa|UpperJejunum|Plasma|CYP2C19_arr|Concentration in container" unit="µmol/l" persistable="0" formulaId="3649" />
    <Observer id="3662" entityId="ZwVNCYTIv0GPQ7zvETD3gw" name="Concentration in container" path="PB_ref_iv_2.6mgkg|Organism|SmallIntestine|Mucosa|UpperJejunum|Plasma|CYP2C19|Concentration in container" unit="µmol/l" persistable="0" formulaId="3663" />
    <Observer id="3667" entityId="dztytdaIR0alAlg7SXBlUg" name="Fraction of dose" path="PB_ref_iv_2.6mgkg|Organism|SmallIntestine|Mucosa|UpperJejunum|Plasma|phenobarbital-CYP2C19 Metabolite|Fraction of dose" persistable="0" formulaId="3668" />
    <Observer id="3680" entityId="lJDmEUpkT0SoNuAubuqLDA" name="Concentration in container" path="PB_ref_iv_2.6mgkg|Organism|SmallIntestine|Mucosa|UpperJejunum|BloodCells|phenobarbital|Concentration in container" unit="µmol/l" persistable="0" formulaId="3681" />
    <Observer id="3694" entityId="2H1Q1GfKGk-GvjQ0_tgdzA" name="Concentration in container" path="PB_ref_iv_2.6mgkg|Organism|SmallIntestine|Mucosa|UpperJejunum|BloodCells|CYP2C19_arr|Concentration in container" unit="µmol/l" persistable="0" formulaId="3695" />
    <Observer id="3708" entityId="GlJhZ_lNhEatvRLV3L8uOw" name="Concentration in container" path="PB_ref_iv_2.6mgkg|Organism|SmallIntestine|Mucosa|UpperJejunum|BloodCells|CYP2C19|Concentration in container" unit="µmol/l" persistable="0" formulaId="3709" />
    <Observer id="3713" entityId="rwItQRwlYEGQQs_EKvK5QA" name="Fraction of dose" path="PB_ref_iv_2.6mgkg|Organism|SmallIntestine|Mucosa|UpperJejunum|BloodCells|phenobarbital-CYP2C19 Metabolite|Fraction of dose" persistable="0" formulaId="3714" />
    <Observer id="3729" entityId="JVFet_X0LEGdRXowEFQoiA" name="Concentration in container" path="PB_ref_iv_2.6mgkg|Organism|SmallIntestine|Mucosa|UpperJejunum|Interstitial|phenobarbital|Concentration in container" unit="µmol/l" persistable="0" formulaId="3730" />
    <Observer id="3742" entityId="mkM0MmkVaEaGL44VwnegFw" name="Concentration in container" path="PB_ref_iv_2.6mgkg|Organism|SmallIntestine|Mucosa|UpperJejunum|Intracellular|phenobarbital|Concentration in container" unit="µmol/l" persistable="0" formulaId="3743" />
    <Observer id="3754" entityId="zaW--OHFBUurH6wMWZ0AMw" name="Concentration in container" path="PB_ref_iv_2.6mgkg|Organism|SmallIntestine|Mucosa|UpperJejunum|Intracellular|CYP2C19_arr|Concentration in container" unit="µmol/l" persistable="0" formulaId="3755" />
    <Observer id="3766" entityId="lq4Ggta8wkOtXUr_6fhd-Q" name="Concentration in container" path="PB_ref_iv_2.6mgkg|Organism|SmallIntestine|Mucosa|UpperJejunum|Intracellular|CYP2C19|Concentration in container" unit="µmol/l" persistable="0" formulaId="3767" />
    <Observer id="3771" entityId="UPbMtdfkVESM9cQdioYCEA" name="Fraction of dose" path="PB_ref_iv_2.6mgkg|Organism|SmallIntestine|Mucosa|UpperJejunum|Intracellular|phenobarbital-CYP2C19 Metabolite|Fraction of dose" persistable="0" formulaId="3772" />
    <Observer id="3825" entityId="e-G_YwWoXkeT_5xAm6CBUQ" name="Concentration in container" path="PB_ref_iv_2.6mgkg|Organism|SmallIntestine|Mucosa|LowerJejunum|Plasma|phenobarbital|Concentration in container" unit="µmol/l" persistable="0" formulaId="3826" />
    <Observer id="3839" entityId="kxSuSk-E70WFD-2EPPjVIQ" name="Concentration in container" path="PB_ref_iv_2.6mgkg|Organism|SmallIntestine|Mucosa|LowerJejunum|Plasma|CYP2C19_arr|Concentration in container" unit="µmol/l" persistable="0" formulaId="3840" />
    <Observer id="3853" entityId="aQRrjxeztkmSJE_P5RGH2g" name="Concentration in container" path="PB_ref_iv_2.6mgkg|Organism|SmallIntestine|Mucosa|LowerJejunum|Plasma|CYP2C19|Concentration in container" unit="µmol/l" persistable="0" formulaId="3854" />
    <Observer id="3858" entityId="OKs0YgGYck6DxoV8l5_0QQ" name="Fraction of dose" path="PB_ref_iv_2.6mgkg|Organism|SmallIntestine|Mucosa|LowerJejunum|Plasma|phenobarbital-CYP2C19 Metabolite|Fraction of dose" persistable="0" formulaId="3859" />
    <Observer id="3871" entityId="yTTlBbPhrUSv2W8K4QmuJQ" name="Concentration in container" path="PB_ref_iv_2.6mgkg|Organism|SmallIntestine|Mucosa|LowerJejunum|BloodCells|phenobarbital|Concentration in container" unit="µmol/l" persistable="0" formulaId="3872" />
    <Observer id="3885" entityId="2tulwpZ9DEeBVEkFyth9Jw" name="Concentration in container" path="PB_ref_iv_2.6mgkg|Organism|SmallIntestine|Mucosa|LowerJejunum|BloodCells|CYP2C19_arr|Concentration in container" unit="µmol/l" persistable="0" formulaId="3886" />
    <Observer id="3899" entityId="N2zKbz_kIUKDQYKPybFntQ" name="Concentration in container" path="PB_ref_iv_2.6mgkg|Organism|SmallIntestine|Mucosa|LowerJejunum|BloodCells|CYP2C19|Concentration in container" unit="µmol/l" persistable="0" formulaId="3900" />
    <Observer id="3904" entityId="PS_n5eUh3kyvpPTb1-TW3w" name="Fraction of dose" path="PB_ref_iv_2.6mgkg|Organism|SmallIntestine|Mucosa|LowerJejunum|BloodCells|phenobarbital-CYP2C19 Metabolite|Fraction of dose" persistable="0" formulaId="3905" />
    <Observer id="3920" entityId="EAAD9L-PFkSkaQ7Z8zpkKw" name="Concentration in container" path="PB_ref_iv_2.6mgkg|Organism|SmallIntestine|Mucosa|LowerJejunum|Interstitial|phenobarbital|Concentration in container" unit="µmol/l" persistable="0" formulaId="3921" />
    <Observer id="3933" entityId="6hxS3qB0ykGTGRejdRuVTw" name="Concentration in container" path="PB_ref_iv_2.6mgkg|Organism|SmallIntestine|Mucosa|LowerJejunum|Intracellular|phenobarbital|Concentration in container" unit="µmol/l" persistable="0" formulaId="3934" />
    <Observer id="3945" entityId="g0vrUoWevkCAwNLaLRAJNA" name="Concentration in container" path="PB_ref_iv_2.6mgkg|Organism|SmallIntestine|Mucosa|LowerJejunum|Intracellular|CYP2C19_arr|Concentration in container" unit="µmol/l" persistable="0" formulaId="3946" />
    <Observer id="3957" entityId="kWjaXTKPK0SDhqILXPHJ4w" name="Concentration in container" path="PB_ref_iv_2.6mgkg|Organism|SmallIntestine|Mucosa|LowerJejunum|Intracellular|CYP2C19|Concentration in container" unit="µmol/l" persistable="0" formulaId="3958" />
    <Observer id="3962" entityId="Hv3zOAJEDUiDrOm6qCl-QQ" name="Fraction of dose" path="PB_ref_iv_2.6mgkg|Organism|SmallIntestine|Mucosa|LowerJejunum|Intracellular|phenobarbital-CYP2C19 Metabolite|Fraction of dose" persistable="0" formulaId="3963" />
    <Observer id="4016" entityId="rt4Z_jOqBUWsNPLJfF9m0g" name="Concentration in container" path="PB_ref_iv_2.6mgkg|Organism|SmallIntestine|Mucosa|UpperIleum|Plasma|phenobarbital|Concentration in container" unit="µmol/l" persistable="0" formulaId="4017" />
    <Observer id="4030" entityId="DN-r2yq580eLiF0ww4goIw" name="Concentration in container" path="PB_ref_iv_2.6mgkg|Organism|SmallIntestine|Mucosa|UpperIleum|Plasma|CYP2C19_arr|Concentration in container" unit="µmol/l" persistable="0" formulaId="4031" />
    <Observer id="4044" entityId="G0NoIxipK0WxB0FRWNFFNQ" name="Concentration in container" path="PB_ref_iv_2.6mgkg|Organism|SmallIntestine|Mucosa|UpperIleum|Plasma|CYP2C19|Concentration in container" unit="µmol/l" persistable="0" formulaId="4045" />
    <Observer id="4049" entityId="SZrzBcWb3E6UQt890cXZcw" name="Fraction of dose" path="PB_ref_iv_2.6mgkg|Organism|SmallIntestine|Mucosa|UpperIleum|Plasma|phenobarbital-CYP2C19 Metabolite|Fraction of dose" persistable="0" formulaId="4050" />
    <Observer id="4062" entityId="in0_NtlqBkKUJnqmx4V2Bg" name="Concentration in container" path="PB_ref_iv_2.6mgkg|Organism|SmallIntestine|Mucosa|UpperIleum|BloodCells|phenobarbital|Concentration in container" unit="µmol/l" persistable="0" formulaId="4063" />
    <Observer id="4076" entityId="DEHOUOT1PkCSRXraQ2K-YA" name="Concentration in container" path="PB_ref_iv_2.6mgkg|Organism|SmallIntestine|Mucosa|UpperIleum|BloodCells|CYP2C19_arr|Concentration in container" unit="µmol/l" persistable="0" formulaId="4077" />
    <Observer id="4090" entityId="wkhog1BO7Eeec_I5p9OaVw" name="Concentration in container" path="PB_ref_iv_2.6mgkg|Organism|SmallIntestine|Mucosa|UpperIleum|BloodCells|CYP2C19|Concentration in container" unit="µmol/l" persistable="0" formulaId="4091" />
    <Observer id="4095" entityId="wUegMQPWqkSxq3AYQle5uw" name="Fraction of dose" path="PB_ref_iv_2.6mgkg|Organism|SmallIntestine|Mucosa|UpperIleum|BloodCells|phenobarbital-CYP2C19 Metabolite|Fraction of dose" persistable="0" formulaId="4096" />
    <Observer id="4111" entityId="3sxXW9XJAEWFn0DCVpXOQg" name="Concentration in container" path="PB_ref_iv_2.6mgkg|Organism|SmallIntestine|Mucosa|UpperIleum|Interstitial|phenobarbital|Concentration in container" unit="µmol/l" persistable="0" formulaId="4112" />
    <Observer id="4124" entityId="-KG1BXzOr0C6w6zGtuoBTQ" name="Concentration in container" path="PB_ref_iv_2.6mgkg|Organism|SmallIntestine|Mucosa|UpperIleum|Intracellular|phenobarbital|Concentration in container" unit="µmol/l" persistable="0" formulaId="4125" />
    <Observer id="4136" entityId="nC_gZ-geOEuhsoH4pwBUzg" name="Concentration in container" path="PB_ref_iv_2.6mgkg|Organism|SmallIntestine|Mucosa|UpperIleum|Intracellular|CYP2C19_arr|Concentration in container" unit="µmol/l" persistable="0" formulaId="4137" />
    <Observer id="4148" entityId="uIQu41EXe0Wo6EtIYdX4Vg" name="Concentration in container" path="PB_ref_iv_2.6mgkg|Organism|SmallIntestine|Mucosa|UpperIleum|Intracellular|CYP2C19|Concentration in container" unit="µmol/l" persistable="0" formulaId="4149" />
    <Observer id="4153" entityId="wGawGhCW60i0-yDIc5SbJA" name="Fraction of dose" path="PB_ref_iv_2.6mgkg|Organism|SmallIntestine|Mucosa|UpperIleum|Intracellular|phenobarbital-CYP2C19 Metabolite|Fraction of dose" persistable="0" formulaId="4154" />
    <Observer id="4207" entityId="uhGmKRcRKUGgt-D13uUSQQ" name="Concentration in container" path="PB_ref_iv_2.6mgkg|Organism|SmallIntestine|Mucosa|LowerIleum|Plasma|phenobarbital|Concentration in container" unit="µmol/l" persistable="0" formulaId="4208" />
    <Observer id="4221" entityId="hcmpbnPTtU6N7rZjLoKmAw" name="Concentration in container" path="PB_ref_iv_2.6mgkg|Organism|SmallIntestine|Mucosa|LowerIleum|Plasma|CYP2C19_arr|Concentration in container" unit="µmol/l" persistable="0" formulaId="4222" />
    <Observer id="4235" entityId="5YQYoB0ASE-4od-y5DIw0g" name="Concentration in container" path="PB_ref_iv_2.6mgkg|Organism|SmallIntestine|Mucosa|LowerIleum|Plasma|CYP2C19|Concentration in container" unit="µmol/l" persistable="0" formulaId="4236" />
    <Observer id="4240" entityId="hNd4b5n_BUGXbGLeflKOLg" name="Fraction of dose" path="PB_ref_iv_2.6mgkg|Organism|SmallIntestine|Mucosa|LowerIleum|Plasma|phenobarbital-CYP2C19 Metabolite|Fraction of dose" persistable="0" formulaId="4241" />
    <Observer id="4253" entityId="82fLJsovO0-nZX6vxwg4Cw" name="Concentration in container" path="PB_ref_iv_2.6mgkg|Organism|SmallIntestine|Mucosa|LowerIleum|BloodCells|phenobarbital|Concentration in container" unit="µmol/l" persistable="0" formulaId="4254" />
    <Observer id="4267" entityId="TLuXZY2XUkSECch6CkiSNQ" name="Concentration in container" path="PB_ref_iv_2.6mgkg|Organism|SmallIntestine|Mucosa|LowerIleum|BloodCells|CYP2C19_arr|Concentration in container" unit="µmol/l" persistable="0" formulaId="4268" />
    <Observer id="4281" entityId="3_DvMAYUrUCqVirbQbCCzw" name="Concentration in container" path="PB_ref_iv_2.6mgkg|Organism|SmallIntestine|Mucosa|LowerIleum|BloodCells|CYP2C19|Concentration in container" unit="µmol/l" persistable="0" formulaId="4282" />
    <Observer id="4286" entityId="jo0_gExkqEqwIP4Tgtxe3w" name="Fraction of dose" path="PB_ref_iv_2.6mgkg|Organism|SmallIntestine|Mucosa|LowerIleum|BloodCells|phenobarbital-CYP2C19 Metabolite|Fraction of dose" persistable="0" formulaId="4287" />
    <Observer id="4302" entityId="p39oqpsRt0Gaio22k4fd6g" name="Concentration in container" path="PB_ref_iv_2.6mgkg|Organism|SmallIntestine|Mucosa|LowerIleum|Interstitial|phenobarbital|Concentration in container" unit="µmol/l" persistable="0" formulaId="4303" />
    <Observer id="4315" entityId="FMF_4IjTu0W07mYSl9xpzA" name="Concentration in container" path="PB_ref_iv_2.6mgkg|Organism|SmallIntestine|Mucosa|LowerIleum|Intracellular|phenobarbital|Concentration in container" unit="µmol/l" persistable="0" formulaId="4316" />
    <Observer id="4327" entityId="xaV8Ac2A90C8xrqvBof_LA" name="Concentration in container" path="PB_ref_iv_2.6mgkg|Organism|SmallIntestine|Mucosa|LowerIleum|Intracellular|CYP2C19_arr|Concentration in container" unit="µmol/l" persistable="0" formulaId="4328" />
    <Observer id="4339" entityId="OW_GtlIoak-J4yGMKfcOjQ" name="Concentration in container" path="PB_ref_iv_2.6mgkg|Organism|SmallIntestine|Mucosa|LowerIleum|Intracellular|CYP2C19|Concentration in container" unit="µmol/l" persistable="0" formulaId="4340" />
    <Observer id="4344" entityId="QpWeropGh0KrN-6K5XsxoA" name="Fraction of dose" path="PB_ref_iv_2.6mgkg|Organism|SmallIntestine|Mucosa|LowerIleum|Intracellular|phenobarbital-CYP2C19 Metabolite|Fraction of dose" persistable="0" formulaId="4345" />
    <Observer id="4348" entityId="JjCQz9eU-0icB58FEZGuHw" name="Interstitial Unbound" path="PB_ref_iv_2.6mgkg|Organism|SmallIntestine|phenobarbital|Interstitial Unbound" unit="µmol/l" persistable="0" formulaId="4349" />
    <Observer id="4350" entityId="P8s4PLQSZUGT_5xwFsqBLQ" name="Intracellular Unbound" path="PB_ref_iv_2.6mgkg|Organism|SmallIntestine|phenobarbital|Intracellular Unbound" unit="µmol/l" persistable="0" formulaId="4351" />
    <Observer id="4352" entityId="nA4YeTdd10-ugFhs_VuQcA" name="Total Tissue (Small Intestine)" path="PB_ref_iv_2.6mgkg|Organism|SmallIntestine|phenobarbital|Total Tissue (Small Intestine)" unit="µmol/l" persistable="0" formulaId="4353" />
    <Observer id="4435" entityId="6eish7elTUKbCgIwzCsnvQ" name="Concentration in container" path="PB_ref_iv_2.6mgkg|Organism|LargeIntestine|Plasma|phenobarbital|Concentration in container" unit="µmol/l" persistable="0" formulaId="4436" />
    <Observer id="4449" entityId="KJzjprPOYUaI-Di6SxzJ-g" name="Concentration in container" path="PB_ref_iv_2.6mgkg|Organism|LargeIntestine|Plasma|CYP2C19_arr|Concentration in container" unit="µmol/l" persistable="0" formulaId="4450" />
    <Observer id="4463" entityId="EBvvEVLPjEKM-NTTV3gbBg" name="Concentration in container" path="PB_ref_iv_2.6mgkg|Organism|LargeIntestine|Plasma|CYP2C19|Concentration in container" unit="µmol/l" persistable="0" formulaId="4464" />
    <Observer id="4468" entityId="nNX6ebvq30uxu-DcuFpG2Q" name="Fraction of dose" path="PB_ref_iv_2.6mgkg|Organism|LargeIntestine|Plasma|phenobarbital-CYP2C19 Metabolite|Fraction of dose" persistable="0" formulaId="4469" />
    <Observer id="4481" entityId="pOYlu1rVeUOhsH3uDQ3P9A" name="Concentration in container" path="PB_ref_iv_2.6mgkg|Organism|LargeIntestine|BloodCells|phenobarbital|Concentration in container" unit="µmol/l" persistable="0" formulaId="4482" />
    <Observer id="4495" entityId="SzyJc___Xk2pm0BsoCPl_Q" name="Concentration in container" path="PB_ref_iv_2.6mgkg|Organism|LargeIntestine|BloodCells|CYP2C19_arr|Concentration in container" unit="µmol/l" persistable="0" formulaId="4496" />
    <Observer id="4509" entityId="3ynMlLMSukicU4TFtB0tDw" name="Concentration in container" path="PB_ref_iv_2.6mgkg|Organism|LargeIntestine|BloodCells|CYP2C19|Concentration in container" unit="µmol/l" persistable="0" formulaId="4510" />
    <Observer id="4514" entityId="F2W1ruyJ2kW_9N82v8MnmQ" name="Fraction of dose" path="PB_ref_iv_2.6mgkg|Organism|LargeIntestine|BloodCells|phenobarbital-CYP2C19 Metabolite|Fraction of dose" persistable="0" formulaId="4515" />
    <Observer id="4530" entityId="8zA50anpS06cpATvAH8k3A" name="Concentration in container" path="PB_ref_iv_2.6mgkg|Organism|LargeIntestine|Interstitial|phenobarbital|Concentration in container" unit="µmol/l" persistable="0" formulaId="4531" />
    <Observer id="4543" entityId="7TJU8YOxokSxC3zUvKq7Gg" name="Concentration in container" path="PB_ref_iv_2.6mgkg|Organism|LargeIntestine|Intracellular|phenobarbital|Concentration in container" unit="µmol/l" persistable="0" formulaId="4544" />
    <Observer id="4555" entityId="R-EumTc1H0S0p7HaB0PA2Q" name="Concentration in container" path="PB_ref_iv_2.6mgkg|Organism|LargeIntestine|Intracellular|CYP2C19_arr|Concentration in container" unit="µmol/l" persistable="0" formulaId="4556" />
    <Observer id="4567" entityId="9J57FJy3ZUe2YPuZNmEGNw" name="Concentration in container" path="PB_ref_iv_2.6mgkg|Organism|LargeIntestine|Intracellular|CYP2C19|Concentration in container" unit="µmol/l" persistable="0" formulaId="4568" />
    <Observer id="4572" entityId="EGSKai0G8kmbGlsFest7lA" name="Fraction of dose" path="PB_ref_iv_2.6mgkg|Organism|LargeIntestine|Intracellular|phenobarbital-CYP2C19 Metabolite|Fraction of dose" persistable="0" formulaId="4573" />
    <Observer id="4626" entityId="ZI8WDO0HV0qXQEtiJ1Ps-w" name="Concentration in container" path="PB_ref_iv_2.6mgkg|Organism|LargeIntestine|Mucosa|Caecum|Plasma|phenobarbital|Concentration in container" unit="µmol/l" persistable="0" formulaId="4627" />
    <Observer id="4640" entityId="BDsfyAIGyUWfenRynxHVFg" name="Concentration in container" path="PB_ref_iv_2.6mgkg|Organism|LargeIntestine|Mucosa|Caecum|Plasma|CYP2C19_arr|Concentration in container" unit="µmol/l" persistable="0" formulaId="4641" />
    <Observer id="4654" entityId="NkQj9wl5rk2w9DtrUTax4A" name="Concentration in container" path="PB_ref_iv_2.6mgkg|Organism|LargeIntestine|Mucosa|Caecum|Plasma|CYP2C19|Concentration in container" unit="µmol/l" persistable="0" formulaId="4655" />
    <Observer id="4659" entityId="RKq9gTzQ5EO867rfT2AGig" name="Fraction of dose" path="PB_ref_iv_2.6mgkg|Organism|LargeIntestine|Mucosa|Caecum|Plasma|phenobarbital-CYP2C19 Metabolite|Fraction of dose" persistable="0" formulaId="4660" />
    <Observer id="4672" entityId="ZdRITVgEiU2nYKPkRm98fQ" name="Concentration in container" path="PB_ref_iv_2.6mgkg|Organism|LargeIntestine|Mucosa|Caecum|BloodCells|phenobarbital|Concentration in container" unit="µmol/l" persistable="0" formulaId="4673" />
    <Observer id="4686" entityId="OAj9GRDwWkKpJWYoquCQlw" name="Concentration in container" path="PB_ref_iv_2.6mgkg|Organism|LargeIntestine|Mucosa|Caecum|BloodCells|CYP2C19_arr|Concentration in container" unit="µmol/l" persistable="0" formulaId="4687" />
    <Observer id="4700" entityId="YwMPCa51EUy3TpHSTKMxQg" name="Concentration in container" path="PB_ref_iv_2.6mgkg|Organism|LargeIntestine|Mucosa|Caecum|BloodCells|CYP2C19|Concentration in container" unit="µmol/l" persistable="0" formulaId="4701" />
    <Observer id="4705" entityId="M0JRyBwb_EemIB-VQvpBdQ" name="Fraction of dose" path="PB_ref_iv_2.6mgkg|Organism|LargeIntestine|Mucosa|Caecum|BloodCells|phenobarbital-CYP2C19 Metabolite|Fraction of dose" persistable="0" formulaId="4706" />
    <Observer id="4721" entityId="BlHkH6QbukC0YfD__kelhQ" name="Concentration in container" path="PB_ref_iv_2.6mgkg|Organism|LargeIntestine|Mucosa|Caecum|Interstitial|phenobarbital|Concentration in container" unit="µmol/l" persistable="0" formulaId="4722" />
    <Observer id="4734" entityId="2PC-6tzl7k-MmQ2Klv2CRw" name="Concentration in container" path="PB_ref_iv_2.6mgkg|Organism|LargeIntestine|Mucosa|Caecum|Intracellular|phenobarbital|Concentration in container" unit="µmol/l" persistable="0" formulaId="4735" />
    <Observer id="4746" entityId="nBuloxF4xUKqjkLNaD39fw" name="Concentration in container" path="PB_ref_iv_2.6mgkg|Organism|LargeIntestine|Mucosa|Caecum|Intracellular|CYP2C19_arr|Concentration in container" unit="µmol/l" persistable="0" formulaId="4747" />
    <Observer id="4758" entityId="JnDKesv1zUiF8ibA_t6CHA" name="Concentration in container" path="PB_ref_iv_2.6mgkg|Organism|LargeIntestine|Mucosa|Caecum|Intracellular|CYP2C19|Concentration in container" unit="µmol/l" persistable="0" formulaId="4759" />
    <Observer id="4763" entityId="9tDJIG2pFkqai-UZrqZc1w" name="Fraction of dose" path="PB_ref_iv_2.6mgkg|Organism|LargeIntestine|Mucosa|Caecum|Intracellular|phenobarbital-CYP2C19 Metabolite|Fraction of dose" persistable="0" formulaId="4764" />
    <Observer id="4817" entityId="po3V48Q3K0Slja3m0bfw6g" name="Concentration in container" path="PB_ref_iv_2.6mgkg|Organism|LargeIntestine|Mucosa|ColonAscendens|Plasma|phenobarbital|Concentration in container" unit="µmol/l" persistable="0" formulaId="4818" />
    <Observer id="4831" entityId="TSaX8TBjCkWWqdMgigkocg" name="Concentration in container" path="PB_ref_iv_2.6mgkg|Organism|LargeIntestine|Mucosa|ColonAscendens|Plasma|CYP2C19_arr|Concentration in container" unit="µmol/l" persistable="0" formulaId="4832" />
    <Observer id="4845" entityId="F38vm-yLPUCoEIGmw_SK-A" name="Concentration in container" path="PB_ref_iv_2.6mgkg|Organism|LargeIntestine|Mucosa|ColonAscendens|Plasma|CYP2C19|Concentration in container" unit="µmol/l" persistable="0" formulaId="4846" />
    <Observer id="4850" entityId="uqh4rjPD7kqcxzNZydnUmg" name="Fraction of dose" path="PB_ref_iv_2.6mgkg|Organism|LargeIntestine|Mucosa|ColonAscendens|Plasma|phenobarbital-CYP2C19 Metabolite|Fraction of dose" persistable="0" formulaId="4851" />
    <Observer id="4863" entityId="dIs8xIlKrE-jET8bJ22RCA" name="Concentration in container" path="PB_ref_iv_2.6mgkg|Organism|LargeIntestine|Mucosa|ColonAscendens|BloodCells|phenobarbital|Concentration in container" unit="µmol/l" persistable="0" formulaId="4864" />
    <Observer id="4877" entityId="niJIWpUzqEqFR5Jk1_BhFA" name="Concentration in container" path="PB_ref_iv_2.6mgkg|Organism|LargeIntestine|Mucosa|ColonAscendens|BloodCells|CYP2C19_arr|Concentration in container" unit="µmol/l" persistable="0" formulaId="4878" />
    <Observer id="4891" entityId="wdyThIq4Jky4Sv9GTk_ptg" name="Concentration in container" path="PB_ref_iv_2.6mgkg|Organism|LargeIntestine|Mucosa|ColonAscendens|BloodCells|CYP2C19|Concentration in container" unit="µmol/l" persistable="0" formulaId="4892" />
    <Observer id="4896" entityId="sLfirae3dU6E2adjNoaE_g" name="Fraction of dose" path="PB_ref_iv_2.6mgkg|Organism|LargeIntestine|Mucosa|ColonAscendens|BloodCells|phenobarbital-CYP2C19 Metabolite|Fraction of dose" persistable="0" formulaId="4897" />
    <Observer id="4912" entityId="LgH-jYyIl0i5ActhxLUBVg" name="Concentration in container" path="PB_ref_iv_2.6mgkg|Organism|LargeIntestine|Mucosa|ColonAscendens|Interstitial|phenobarbital|Concentration in container" unit="µmol/l" persistable="0" formulaId="4913" />
    <Observer id="4925" entityId="aHNARL0Nwk2ogCOOBKAfmw" name="Concentration in container" path="PB_ref_iv_2.6mgkg|Organism|LargeIntestine|Mucosa|ColonAscendens|Intracellular|phenobarbital|Concentration in container" unit="µmol/l" persistable="0" formulaId="4926" />
    <Observer id="4937" entityId="3MtZ8h_KYEmeYfWR7HqitQ" name="Concentration in container" path="PB_ref_iv_2.6mgkg|Organism|LargeIntestine|Mucosa|ColonAscendens|Intracellular|CYP2C19_arr|Concentration in container" unit="µmol/l" persistable="0" formulaId="4938" />
    <Observer id="4949" entityId="4jc0H4JCLk6yqc1AUzCyag" name="Concentration in container" path="PB_ref_iv_2.6mgkg|Organism|LargeIntestine|Mucosa|ColonAscendens|Intracellular|CYP2C19|Concentration in container" unit="µmol/l" persistable="0" formulaId="4950" />
    <Observer id="4954" entityId="ffQh_sN1_0moMDv94HQrvQ" name="Fraction of dose" path="PB_ref_iv_2.6mgkg|Organism|LargeIntestine|Mucosa|ColonAscendens|Intracellular|phenobarbital-CYP2C19 Metabolite|Fraction of dose" persistable="0" formulaId="4955" />
    <Observer id="5008" entityId="KLZ3HNaX-0uuFyXALbxbHg" name="Concentration in container" path="PB_ref_iv_2.6mgkg|Organism|LargeIntestine|Mucosa|ColonTransversum|Plasma|phenobarbital|Concentration in container" unit="µmol/l" persistable="0" formulaId="5009" />
    <Observer id="5022" entityId="6iA7dae68EShTYKYVFZXJw" name="Concentration in container" path="PB_ref_iv_2.6mgkg|Organism|LargeIntestine|Mucosa|ColonTransversum|Plasma|CYP2C19_arr|Concentration in container" unit="µmol/l" persistable="0" formulaId="5023" />
    <Observer id="5036" entityId="swM5iVPNzU6bZlhcw_hKsA" name="Concentration in container" path="PB_ref_iv_2.6mgkg|Organism|LargeIntestine|Mucosa|ColonTransversum|Plasma|CYP2C19|Concentration in container" unit="µmol/l" persistable="0" formulaId="5037" />
    <Observer id="5041" entityId="2Yd_tdYl7US8ADNyxG8y2g" name="Fraction of dose" path="PB_ref_iv_2.6mgkg|Organism|LargeIntestine|Mucosa|ColonTransversum|Plasma|phenobarbital-CYP2C19 Metabolite|Fraction of dose" persistable="0" formulaId="5042" />
    <Observer id="5054" entityId="Uxt6PvHLWEm2_y-Y7hG6ww" name="Concentration in container" path="PB_ref_iv_2.6mgkg|Organism|LargeIntestine|Mucosa|ColonTransversum|BloodCells|phenobarbital|Concentration in container" unit="µmol/l" persistable="0" formulaId="5055" />
    <Observer id="5068" entityId="wwaHRtr4e0uflftBum70QQ" name="Concentration in container" path="PB_ref_iv_2.6mgkg|Organism|LargeIntestine|Mucosa|ColonTransversum|BloodCells|CYP2C19_arr|Concentration in container" unit="µmol/l" persistable="0" formulaId="5069" />
    <Observer id="5082" entityId="9mgpTBLqGEadt35sgUJLKA" name="Concentration in container" path="PB_ref_iv_2.6mgkg|Organism|LargeIntestine|Mucosa|ColonTransversum|BloodCells|CYP2C19|Concentration in container" unit="µmol/l" persistable="0" formulaId="5083" />
    <Observer id="5087" entityId="mouEcUC3wEGJNnUPUBGkCA" name="Fraction of dose" path="PB_ref_iv_2.6mgkg|Organism|LargeIntestine|Mucosa|ColonTransversum|BloodCells|phenobarbital-CYP2C19 Metabolite|Fraction of dose" persistable="0" formulaId="5088" />
    <Observer id="5103" entityId="cw0QCsiH2UymkR0CYJE4IQ" name="Concentration in container" path="PB_ref_iv_2.6mgkg|Organism|LargeIntestine|Mucosa|ColonTransversum|Interstitial|phenobarbital|Concentration in container" unit="µmol/l" persistable="0" formulaId="5104" />
    <Observer id="5116" entityId="OnqA_4uq2kOUrmdKXnqVAg" name="Concentration in container" path="PB_ref_iv_2.6mgkg|Organism|LargeIntestine|Mucosa|ColonTransversum|Intracellular|phenobarbital|Concentration in container" unit="µmol/l" persistable="0" formulaId="5117" />
    <Observer id="5128" entityId="Gv3kW9gwS0Oe0PjS2DrEdw" name="Concentration in container" path="PB_ref_iv_2.6mgkg|Organism|LargeIntestine|Mucosa|ColonTransversum|Intracellular|CYP2C19_arr|Concentration in container" unit="µmol/l" persistable="0" formulaId="5129" />
    <Observer id="5140" entityId="OqpkoWYzAEKkvlDohVbFbQ" name="Concentration in container" path="PB_ref_iv_2.6mgkg|Organism|LargeIntestine|Mucosa|ColonTransversum|Intracellular|CYP2C19|Concentration in container" unit="µmol/l" persistable="0" formulaId="5141" />
    <Observer id="5145" entityId="VLjbfPRzy0GH4-X_w3fleg" name="Fraction of dose" path="PB_ref_iv_2.6mgkg|Organism|LargeIntestine|Mucosa|ColonTransversum|Intracellular|phenobarbital-CYP2C19 Metabolite|Fraction of dose" persistable="0" formulaId="5146" />
    <Observer id="5199" entityId="2LhpMgATVEakcgaTo7g5rw" name="Concentration in container" path="PB_ref_iv_2.6mgkg|Organism|LargeIntestine|Mucosa|ColonDescendens|Plasma|phenobarbital|Concentration in container" unit="µmol/l" persistable="0" formulaId="5200" />
    <Observer id="5213" entityId="MZJbbRFf1ESBtkoWAnp5vQ" name="Concentration in container" path="PB_ref_iv_2.6mgkg|Organism|LargeIntestine|Mucosa|ColonDescendens|Plasma|CYP2C19_arr|Concentration in container" unit="µmol/l" persistable="0" formulaId="5214" />
    <Observer id="5227" entityId="nbUSqCBMiUC4kUMGm-E9kQ" name="Concentration in container" path="PB_ref_iv_2.6mgkg|Organism|LargeIntestine|Mucosa|ColonDescendens|Plasma|CYP2C19|Concentration in container" unit="µmol/l" persistable="0" formulaId="5228" />
    <Observer id="5232" entityId="w8ZAM4dSBUmrQ_vsKoFOGA" name="Fraction of dose" path="PB_ref_iv_2.6mgkg|Organism|LargeIntestine|Mucosa|ColonDescendens|Plasma|phenobarbital-CYP2C19 Metabolite|Fraction of dose" persistable="0" formulaId="5233" />
    <Observer id="5245" entityId="6n4w1EMiCEC2OVVZYmxsYw" name="Concentration in container" path="PB_ref_iv_2.6mgkg|Organism|LargeIntestine|Mucosa|ColonDescendens|BloodCells|phenobarbital|Concentration in container" unit="µmol/l" persistable="0" formulaId="5246" />
    <Observer id="5259" entityId="u8OM48JqP0uNrZvknjK-Bw" name="Concentration in container" path="PB_ref_iv_2.6mgkg|Organism|LargeIntestine|Mucosa|ColonDescendens|BloodCells|CYP2C19_arr|Concentration in container" unit="µmol/l" persistable="0" formulaId="5260" />
    <Observer id="5273" entityId="6sHZVuV6BUWjBioC54cXzQ" name="Concentration in container" path="PB_ref_iv_2.6mgkg|Organism|LargeIntestine|Mucosa|ColonDescendens|BloodCells|CYP2C19|Concentration in container" unit="µmol/l" persistable="0" formulaId="5274" />
    <Observer id="5278" entityId="Qct-2EqajE-7xdZqPFxJYw" name="Fraction of dose" path="PB_ref_iv_2.6mgkg|Organism|LargeIntestine|Mucosa|ColonDescendens|BloodCells|phenobarbital-CYP2C19 Metabolite|Fraction of dose" persistable="0" formulaId="5279" />
    <Observer id="5294" entityId="CBD-2psA60ual8miVKH15Q" name="Concentration in container" path="PB_ref_iv_2.6mgkg|Organism|LargeIntestine|Mucosa|ColonDescendens|Interstitial|phenobarbital|Concentration in container" unit="µmol/l" persistable="0" formulaId="5295" />
    <Observer id="5307" entityId="_OtpQVL1QkGHx5wV1zJDkQ" name="Concentration in container" path="PB_ref_iv_2.6mgkg|Organism|LargeIntestine|Mucosa|ColonDescendens|Intracellular|phenobarbital|Concentration in container" unit="µmol/l" persistable="0" formulaId="5308" />
    <Observer id="5319" entityId="ifu5niaWn0a89XoAiZp-UA" name="Concentration in container" path="PB_ref_iv_2.6mgkg|Organism|LargeIntestine|Mucosa|ColonDescendens|Intracellular|CYP2C19_arr|Concentration in container" unit="µmol/l" persistable="0" formulaId="5320" />
    <Observer id="5331" entityId="8lwsNn7apE6y_luU_V9c_g" name="Concentration in container" path="PB_ref_iv_2.6mgkg|Organism|LargeIntestine|Mucosa|ColonDescendens|Intracellular|CYP2C19|Concentration in container" unit="µmol/l" persistable="0" formulaId="5332" />
    <Observer id="5336" entityId="cYGf6mrkyEC5GI-Ys_Ud0g" name="Fraction of dose" path="PB_ref_iv_2.6mgkg|Organism|LargeIntestine|Mucosa|ColonDescendens|Intracellular|phenobarbital-CYP2C19 Metabolite|Fraction of dose" persistable="0" formulaId="5337" />
    <Observer id="5390" entityId="uPsu1848sE2xhgz01FauyA" name="Concentration in container" path="PB_ref_iv_2.6mgkg|Organism|LargeIntestine|Mucosa|ColonSigmoid|Plasma|phenobarbital|Concentration in container" unit="µmol/l" persistable="0" formulaId="5391" />
    <Observer id="5404" entityId="3Xs1b6voCEyqINkTIyjcfQ" name="Concentration in container" path="PB_ref_iv_2.6mgkg|Organism|LargeIntestine|Mucosa|ColonSigmoid|Plasma|CYP2C19_arr|Concentration in container" unit="µmol/l" persistable="0" formulaId="5405" />
    <Observer id="5418" entityId="_ouhzSAKsU651hRGyUsKRA" name="Concentration in container" path="PB_ref_iv_2.6mgkg|Organism|LargeIntestine|Mucosa|ColonSigmoid|Plasma|CYP2C19|Concentration in container" unit="µmol/l" persistable="0" formulaId="5419" />
    <Observer id="5423" entityId="qCCAREFcV0K5uyfXUL_rGg" name="Fraction of dose" path="PB_ref_iv_2.6mgkg|Organism|LargeIntestine|Mucosa|ColonSigmoid|Plasma|phenobarbital-CYP2C19 Metabolite|Fraction of dose" persistable="0" formulaId="5424" />
    <Observer id="5436" entityId="5INkoc7igkiijKIJsBUhCg" name="Concentration in container" path="PB_ref_iv_2.6mgkg|Organism|LargeIntestine|Mucosa|ColonSigmoid|BloodCells|phenobarbital|Concentration in container" unit="µmol/l" persistable="0" formulaId="5437" />
    <Observer id="5450" entityId="cenEMfF8XEGbui3U_OkaIQ" name="Concentration in container" path="PB_ref_iv_2.6mgkg|Organism|LargeIntestine|Mucosa|ColonSigmoid|BloodCells|CYP2C19_arr|Concentration in container" unit="µmol/l" persistable="0" formulaId="5451" />
    <Observer id="5464" entityId="9zUN4Vqwr0acU7i_WEpuQA" name="Concentration in container" path="PB_ref_iv_2.6mgkg|Organism|LargeIntestine|Mucosa|ColonSigmoid|BloodCells|CYP2C19|Concentration in container" unit="µmol/l" persistable="0" formulaId="5465" />
    <Observer id="5469" entityId="Ydpyb172O0GfoOuNs_FV2w" name="Fraction of dose" path="PB_ref_iv_2.6mgkg|Organism|LargeIntestine|Mucosa|ColonSigmoid|BloodCells|phenobarbital-CYP2C19 Metabolite|Fraction of dose" persistable="0" formulaId="5470" />
    <Observer id="5485" entityId="L1SNx70JkEibTjoCLTZfOQ" name="Concentration in container" path="PB_ref_iv_2.6mgkg|Organism|LargeIntestine|Mucosa|ColonSigmoid|Interstitial|phenobarbital|Concentration in container" unit="µmol/l" persistable="0" formulaId="5486" />
    <Observer id="5498" entityId="rhuEyZNlb0mUJ2RwPDsqzQ" name="Concentration in container" path="PB_ref_iv_2.6mgkg|Organism|LargeIntestine|Mucosa|ColonSigmoid|Intracellular|phenobarbital|Concentration in container" unit="µmol/l" persistable="0" formulaId="5499" />
    <Observer id="5510" entityId="fObCyn9tckqOwgC_eRqNpg" name="Concentration in container" path="PB_ref_iv_2.6mgkg|Organism|LargeIntestine|Mucosa|ColonSigmoid|Intracellular|CYP2C19_arr|Concentration in container" unit="µmol/l" persistable="0" formulaId="5511" />
    <Observer id="5522" entityId="0eGUD2L2G0u4sifeNRpDuA" name="Concentration in container" path="PB_ref_iv_2.6mgkg|Organism|LargeIntestine|Mucosa|ColonSigmoid|Intracellular|CYP2C19|Concentration in container" unit="µmol/l" persistable="0" formulaId="5523" />
    <Observer id="5527" entityId="2TDjcnrzGkSojB_Lmcj-mw" name="Fraction of dose" path="PB_ref_iv_2.6mgkg|Organism|LargeIntestine|Mucosa|ColonSigmoid|Intracellular|phenobarbital-CYP2C19 Metabolite|Fraction of dose" persistable="0" formulaId="5528" />
    <Observer id="5581" entityId="93sAR_HICE6AmnjsVTlWWg" name="Concentration in container" path="PB_ref_iv_2.6mgkg|Organism|LargeIntestine|Mucosa|Rectum|Plasma|phenobarbital|Concentration in container" unit="µmol/l" persistable="0" formulaId="5582" />
    <Observer id="5595" entityId="eQcj7wBTcUS-QWzH6berpQ" name="Concentration in container" path="PB_ref_iv_2.6mgkg|Organism|LargeIntestine|Mucosa|Rectum|Plasma|CYP2C19_arr|Concentration in container" unit="µmol/l" persistable="0" formulaId="5596" />
    <Observer id="5609" entityId="xmoNGl0RXEqSpofQAn1CYQ" name="Concentration in container" path="PB_ref_iv_2.6mgkg|Organism|LargeIntestine|Mucosa|Rectum|Plasma|CYP2C19|Concentration in container" unit="µmol/l" persistable="0" formulaId="5610" />
    <Observer id="5614" entityId="RvE_2BIilEidaY8FWEGNDQ" name="Fraction of dose" path="PB_ref_iv_2.6mgkg|Organism|LargeIntestine|Mucosa|Rectum|Plasma|phenobarbital-CYP2C19 Metabolite|Fraction of dose" persistable="0" formulaId="5615" />
    <Observer id="5627" entityId="5bHLDckJ0kqW7RowGTI3HA" name="Concentration in container" path="PB_ref_iv_2.6mgkg|Organism|LargeIntestine|Mucosa|Rectum|BloodCells|phenobarbital|Concentration in container" unit="µmol/l" persistable="0" formulaId="5628" />
    <Observer id="5641" entityId="hhttCIkiRUykT_kta2X4jw" name="Concentration in container" path="PB_ref_iv_2.6mgkg|Organism|LargeIntestine|Mucosa|Rectum|BloodCells|CYP2C19_arr|Concentration in container" unit="µmol/l" persistable="0" formulaId="5642" />
    <Observer id="5655" entityId="7aM3wkPlpE2IHlsImuWbog" name="Concentration in container" path="PB_ref_iv_2.6mgkg|Organism|LargeIntestine|Mucosa|Rectum|BloodCells|CYP2C19|Concentration in container" unit="µmol/l" persistable="0" formulaId="5656" />
    <Observer id="5660" entityId="PJNpm93d1kujM5xnp4WoCw" name="Fraction of dose" path="PB_ref_iv_2.6mgkg|Organism|LargeIntestine|Mucosa|Rectum|BloodCells|phenobarbital-CYP2C19 Metabolite|Fraction of dose" persistable="0" formulaId="5661" />
    <Observer id="5676" entityId="iRobW8qNKUmz18fI_n95XA" name="Concentration in container" path="PB_ref_iv_2.6mgkg|Organism|LargeIntestine|Mucosa|Rectum|Interstitial|phenobarbital|Concentration in container" unit="µmol/l" persistable="0" formulaId="5677" />
    <Observer id="5689" entityId="2ZlhKtBv0kuM-WqmMD-ShA" name="Concentration in container" path="PB_ref_iv_2.6mgkg|Organism|LargeIntestine|Mucosa|Rectum|Intracellular|phenobarbital|Concentration in container" unit="µmol/l" persistable="0" formulaId="5690" />
    <Observer id="5701" entityId="TeU8ssP-lEGTENXKv_R36w" name="Concentration in container" path="PB_ref_iv_2.6mgkg|Organism|LargeIntestine|Mucosa|Rectum|Intracellular|CYP2C19_arr|Concentration in container" unit="µmol/l" persistable="0" formulaId="5702" />
    <Observer id="5713" entityId="vZPY5gStMEqJUZvJCHwwXA" name="Concentration in container" path="PB_ref_iv_2.6mgkg|Organism|LargeIntestine|Mucosa|Rectum|Intracellular|CYP2C19|Concentration in container" unit="µmol/l" persistable="0" formulaId="5714" />
    <Observer id="5718" entityId="ZeORbWZfj0Kn5jvDsaoncg" name="Fraction of dose" path="PB_ref_iv_2.6mgkg|Organism|LargeIntestine|Mucosa|Rectum|Intracellular|phenobarbital-CYP2C19 Metabolite|Fraction of dose" persistable="0" formulaId="5719" />
    <Observer id="5722" entityId="hk4MpXLLCk-dzfL4nxn_Eg" name="Interstitial Unbound" path="PB_ref_iv_2.6mgkg|Organism|LargeIntestine|phenobarbital|Interstitial Unbound" unit="µmol/l" persistable="0" formulaId="5723" />
    <Observer id="5724" entityId="o9tek_cYm0S5bwaPrwh1Bg" name="Intracellular Unbound" path="PB_ref_iv_2.6mgkg|Organism|LargeIntestine|phenobarbital|Intracellular Unbound" unit="µmol/l" persistable="0" formulaId="5725" />
    <Observer id="5726" entityId="20T-l0Lvt0OlkF5dxJBKZA" name="Total Tissue (Large Intestine)" path="PB_ref_iv_2.6mgkg|Organism|LargeIntestine|phenobarbital|Total Tissue (Large Intestine)" unit="µmol/l" persistable="0" formulaId="5727" />
    <Observer id="5782" entityId="huDV7ChVyk-hOBWaHBr8ig" name="Concentration in container" path="PB_ref_iv_2.6mgkg|Organism|Liver|Plasma|phenobarbital|Concentration in container" unit="µmol/l" persistable="0" formulaId="5783" />
    <Observer id="5796" entityId="Upuu1VBcMEiH-CGmD2-p-w" name="Concentration in container" path="PB_ref_iv_2.6mgkg|Organism|Liver|Plasma|CYP2C19_arr|Concentration in container" unit="µmol/l" persistable="0" formulaId="5797" />
    <Observer id="5810" entityId="HHCbMp1NK0qCe5z2peDHUw" name="Concentration in container" path="PB_ref_iv_2.6mgkg|Organism|Liver|Plasma|CYP2C19|Concentration in container" unit="µmol/l" persistable="0" formulaId="5811" />
    <Observer id="5815" entityId="SyPgky002EaYs58Y0V2dqg" name="Fraction of dose" path="PB_ref_iv_2.6mgkg|Organism|Liver|Plasma|phenobarbital-CYP2C19 Metabolite|Fraction of dose" persistable="0" formulaId="5816" />
    <Observer id="5828" entityId="bm8W9P55h0y0kyAA-77IdA" name="Concentration in container" path="PB_ref_iv_2.6mgkg|Organism|Liver|BloodCells|phenobarbital|Concentration in container" unit="µmol/l" persistable="0" formulaId="5829" />
    <Observer id="5842" entityId="nvMGU6UOXUuDlZUr7tjOfA" name="Concentration in container" path="PB_ref_iv_2.6mgkg|Organism|Liver|BloodCells|CYP2C19_arr|Concentration in container" unit="µmol/l" persistable="0" formulaId="5843" />
    <Observer id="5856" entityId="4IacF1T-y0WzDFRDeU3SXA" name="Concentration in container" path="PB_ref_iv_2.6mgkg|Organism|Liver|BloodCells|CYP2C19|Concentration in container" unit="µmol/l" persistable="0" formulaId="5857" />
    <Observer id="5861" entityId="ozrIlCRA80uEpPJq1iCmWQ" name="Fraction of dose" path="PB_ref_iv_2.6mgkg|Organism|Liver|BloodCells|phenobarbital-CYP2C19 Metabolite|Fraction of dose" persistable="0" formulaId="5862" />
    <Observer id="5877" entityId="j5AsHFbKEEeBTHaOKnVGRw" name="Concentration in container" path="PB_ref_iv_2.6mgkg|Organism|Liver|Interstitial|phenobarbital|Concentration in container" unit="µmol/l" persistable="0" formulaId="5878" />
    <Observer id="5890" entityId="-F5pndOL5U6dv2w9MfQoXg" name="Concentration in container" path="PB_ref_iv_2.6mgkg|Organism|Liver|Intracellular|phenobarbital|Concentration in container" unit="µmol/l" persistable="0" formulaId="5891" />
    <Observer id="5902" entityId="5Atr0d-i7ES4aDrZHQ_FdA" name="Concentration in container" path="PB_ref_iv_2.6mgkg|Organism|Liver|Intracellular|CYP2C19_arr|Concentration in container" unit="µmol/l" persistable="0" formulaId="5903" />
    <Observer id="5914" entityId="JA7lcW0pB0-RnCNB9epBfA" name="Concentration in container" path="PB_ref_iv_2.6mgkg|Organism|Liver|Intracellular|CYP2C19|Concentration in container" unit="µmol/l" persistable="0" formulaId="5915" />
    <Observer id="5919" entityId="OMZvJKTBv0qwkKKRebYi4Q" name="Fraction of dose" path="PB_ref_iv_2.6mgkg|Organism|Liver|Intracellular|phenobarbital-CYP2C19 Metabolite|Fraction of dose" persistable="0" formulaId="5920" />
    <Observer id="5923" entityId="D0Dxn68-RE2hpnbcTu4VgQ" name="Interstitial Unbound" path="PB_ref_iv_2.6mgkg|Organism|Liver|phenobarbital|Interstitial Unbound" unit="µmol/l" persistable="0" formulaId="5924" />
    <Observer id="5925" entityId="hGG4Zb6AwEau6BdUoC1H_w" name="Intracellular Unbound" path="PB_ref_iv_2.6mgkg|Organism|Liver|phenobarbital|Intracellular Unbound" unit="µmol/l" persistable="0" formulaId="5926" />
    <Observer id="5927" entityId="404BFjirTUya8jqxgbLgTQ" name="Tissue" path="PB_ref_iv_2.6mgkg|Organism|Liver|phenobarbital|Tissue" unit="µmol/l" persistable="0" formulaId="5928" />
    <Observer id="5983" entityId="uEMcDW4kSEackgSUR1BCWg" name="Concentration in container" path="PB_ref_iv_2.6mgkg|Organism|Lung|Plasma|phenobarbital|Concentration in container" unit="µmol/l" persistable="0" formulaId="5984" />
    <Observer id="5997" entityId="NIXP3PmDJEqP3_lpOq_o9w" name="Concentration in container" path="PB_ref_iv_2.6mgkg|Organism|Lung|Plasma|CYP2C19_arr|Concentration in container" unit="µmol/l" persistable="0" formulaId="5998" />
    <Observer id="6011" entityId="vkszfIl0wUafGF3AJXwXrg" name="Concentration in container" path="PB_ref_iv_2.6mgkg|Organism|Lung|Plasma|CYP2C19|Concentration in container" unit="µmol/l" persistable="0" formulaId="6012" />
    <Observer id="6016" entityId="sN5wRQfk6ESG6ZJrY85gVg" name="Fraction of dose" path="PB_ref_iv_2.6mgkg|Organism|Lung|Plasma|phenobarbital-CYP2C19 Metabolite|Fraction of dose" persistable="0" formulaId="6017" />
    <Observer id="6029" entityId="JCzg8Qmfeka9n15OjzHIdw" name="Concentration in container" path="PB_ref_iv_2.6mgkg|Organism|Lung|BloodCells|phenobarbital|Concentration in container" unit="µmol/l" persistable="0" formulaId="6030" />
    <Observer id="6043" entityId="iOujZqGvPES3Eepw8SxZtA" name="Concentration in container" path="PB_ref_iv_2.6mgkg|Organism|Lung|BloodCells|CYP2C19_arr|Concentration in container" unit="µmol/l" persistable="0" formulaId="6044" />
    <Observer id="6057" entityId="6iCg9iq4tEi7V5xIMW_XWw" name="Concentration in container" path="PB_ref_iv_2.6mgkg|Organism|Lung|BloodCells|CYP2C19|Concentration in container" unit="µmol/l" persistable="0" formulaId="6058" />
    <Observer id="6062" entityId="gT0g76K-VEGKbwdwEkmvUg" name="Fraction of dose" path="PB_ref_iv_2.6mgkg|Organism|Lung|BloodCells|phenobarbital-CYP2C19 Metabolite|Fraction of dose" persistable="0" formulaId="6063" />
    <Observer id="6078" entityId="_0K4PlAYT0CsvIi89ZTnUg" name="Concentration in container" path="PB_ref_iv_2.6mgkg|Organism|Lung|Interstitial|phenobarbital|Concentration in container" unit="µmol/l" persistable="0" formulaId="6079" />
    <Observer id="6091" entityId="BYoYM0eFR0eMKI3OTSJaYw" name="Concentration in container" path="PB_ref_iv_2.6mgkg|Organism|Lung|Intracellular|phenobarbital|Concentration in container" unit="µmol/l" persistable="0" formulaId="6092" />
    <Observer id="6103" entityId="sKSBL6gHkkqPlbgNMyj2eg" name="Concentration in container" path="PB_ref_iv_2.6mgkg|Organism|Lung|Intracellular|CYP2C19_arr|Concentration in container" unit="µmol/l" persistable="0" formulaId="6104" />
    <Observer id="6115" entityId="JYH83flMokG2Gvxb_4ctcg" name="Concentration in container" path="PB_ref_iv_2.6mgkg|Organism|Lung|Intracellular|CYP2C19|Concentration in container" unit="µmol/l" persistable="0" formulaId="6116" />
    <Observer id="6120" entityId="a4dXuNjcu0uTdU9UJPogKQ" name="Fraction of dose" path="PB_ref_iv_2.6mgkg|Organism|Lung|Intracellular|phenobarbital-CYP2C19 Metabolite|Fraction of dose" persistable="0" formulaId="6121" />
    <Observer id="6124" entityId="g6rWzxb5fEyr4SbwYORk6w" name="Interstitial Unbound" path="PB_ref_iv_2.6mgkg|Organism|Lung|phenobarbital|Interstitial Unbound" unit="µmol/l" persistable="0" formulaId="6125" />
    <Observer id="6126" entityId="c_Cp33MeFUK_ukUF42AOUQ" name="Intracellular Unbound" path="PB_ref_iv_2.6mgkg|Organism|Lung|phenobarbital|Intracellular Unbound" unit="µmol/l" persistable="0" formulaId="6127" />
    <Observer id="6128" entityId="VXr5cCJmikuZEO5tlh4BBw" name="Tissue" path="PB_ref_iv_2.6mgkg|Organism|Lung|phenobarbital|Tissue" unit="µmol/l" persistable="0" formulaId="6129" />
    <Observer id="6194" entityId="s4rf5kDgjUWzhyHCLDSyAQ" name="Concentration in container" path="PB_ref_iv_2.6mgkg|Organism|Muscle|Plasma|phenobarbital|Concentration in container" unit="µmol/l" persistable="0" formulaId="6195" />
    <Observer id="6208" entityId="3sO1-Dm7d0i6vaecTcWGuQ" name="Concentration in container" path="PB_ref_iv_2.6mgkg|Organism|Muscle|Plasma|CYP2C19_arr|Concentration in container" unit="µmol/l" persistable="0" formulaId="6209" />
    <Observer id="6222" entityId="gdN_fkcClUGSdN__eQO3nQ" name="Concentration in container" path="PB_ref_iv_2.6mgkg|Organism|Muscle|Plasma|CYP2C19|Concentration in container" unit="µmol/l" persistable="0" formulaId="6223" />
    <Observer id="6227" entityId="vfOYsJhgkk6MqOMPAXShjg" name="Fraction of dose" path="PB_ref_iv_2.6mgkg|Organism|Muscle|Plasma|phenobarbital-CYP2C19 Metabolite|Fraction of dose" persistable="0" formulaId="6228" />
    <Observer id="6239" entityId="7pWbHPCLTkiRGFikYr3SQg" name="Concentration in container" path="PB_ref_iv_2.6mgkg|Organism|Muscle|BloodCells|phenobarbital|Concentration in container" unit="µmol/l" persistable="0" formulaId="6240" />
    <Observer id="6253" entityId="cRJMMfzXskmrrLB79NOVfA" name="Concentration in container" path="PB_ref_iv_2.6mgkg|Organism|Muscle|BloodCells|CYP2C19_arr|Concentration in container" unit="µmol/l" persistable="0" formulaId="6254" />
    <Observer id="6267" entityId="KE8tj_ltmUapDRXvRgSigA" name="Concentration in container" path="PB_ref_iv_2.6mgkg|Organism|Muscle|BloodCells|CYP2C19|Concentration in container" unit="µmol/l" persistable="0" formulaId="6268" />
    <Observer id="6272" entityId="EuEaY9qHmkK_i-30DuXdCw" name="Fraction of dose" path="PB_ref_iv_2.6mgkg|Organism|Muscle|BloodCells|phenobarbital-CYP2C19 Metabolite|Fraction of dose" persistable="0" formulaId="6273" />
    <Observer id="6288" entityId="IYNZF5AaD0GWqz5CKNYgMA" name="Concentration in container" path="PB_ref_iv_2.6mgkg|Organism|Muscle|Interstitial|phenobarbital|Concentration in container" unit="µmol/l" persistable="0" formulaId="6289" />
    <Observer id="6301" entityId="QUk6rQNMT0GzizSFjp9dtA" name="Concentration in container" path="PB_ref_iv_2.6mgkg|Organism|Muscle|Intracellular|phenobarbital|Concentration in container" unit="µmol/l" persistable="0" formulaId="6302" />
    <Observer id="6313" entityId="GLKmTRBL7EqpQ29ecXAqkQ" name="Concentration in container" path="PB_ref_iv_2.6mgkg|Organism|Muscle|Intracellular|CYP2C19_arr|Concentration in container" unit="µmol/l" persistable="0" formulaId="6314" />
    <Observer id="6325" entityId="zJFObTTumUaThJDjqLlung" name="Concentration in container" path="PB_ref_iv_2.6mgkg|Organism|Muscle|Intracellular|CYP2C19|Concentration in container" unit="µmol/l" persistable="0" formulaId="6326" />
    <Observer id="6330" entityId="ObKFKfz3JEmywJ13aHsqBQ" name="Fraction of dose" path="PB_ref_iv_2.6mgkg|Organism|Muscle|Intracellular|phenobarbital-CYP2C19 Metabolite|Fraction of dose" persistable="0" formulaId="6331" />
    <Observer id="6334" entityId="xH2EJiSWmE-sxCgKQxy2pw" name="Interstitial Unbound" path="PB_ref_iv_2.6mgkg|Organism|Muscle|phenobarbital|Interstitial Unbound" unit="µmol/l" persistable="0" formulaId="6335" />
    <Observer id="6336" entityId="brqlqsJzr0CLs_Ttf1phWA" name="Intracellular Unbound" path="PB_ref_iv_2.6mgkg|Organism|Muscle|phenobarbital|Intracellular Unbound" unit="µmol/l" persistable="0" formulaId="6337" />
    <Observer id="6338" entityId="tiYhai9GSEq--l2fVwxe6g" name="Tissue" path="PB_ref_iv_2.6mgkg|Organism|Muscle|phenobarbital|Tissue" unit="µmol/l" persistable="0" formulaId="6339" />
    <Observer id="6390" entityId="dbf1hxKiL0qe1PsIbfhypA" name="Concentration in container" path="PB_ref_iv_2.6mgkg|Organism|Pancreas|Plasma|phenobarbital|Concentration in container" unit="µmol/l" persistable="0" formulaId="6391" />
    <Observer id="6404" entityId="FV1HiQQNvEiGScL4Sv_asw" name="Concentration in container" path="PB_ref_iv_2.6mgkg|Organism|Pancreas|Plasma|CYP2C19_arr|Concentration in container" unit="µmol/l" persistable="0" formulaId="6405" />
    <Observer id="6418" entityId="zVSiH6Z1ekqhgoJScTEpJA" name="Concentration in container" path="PB_ref_iv_2.6mgkg|Organism|Pancreas|Plasma|CYP2C19|Concentration in container" unit="µmol/l" persistable="0" formulaId="6419" />
    <Observer id="6423" entityId="ck1pMU4h7kSP4SuNKM1UQg" name="Fraction of dose" path="PB_ref_iv_2.6mgkg|Organism|Pancreas|Plasma|phenobarbital-CYP2C19 Metabolite|Fraction of dose" persistable="0" formulaId="6424" />
    <Observer id="6436" entityId="69-a8LxHBE-ddFwJruH-5Q" name="Concentration in container" path="PB_ref_iv_2.6mgkg|Organism|Pancreas|BloodCells|phenobarbital|Concentration in container" unit="µmol/l" persistable="0" formulaId="6437" />
    <Observer id="6450" entityId="r_xvKa_Xs0mU7oSemxqWhQ" name="Concentration in container" path="PB_ref_iv_2.6mgkg|Organism|Pancreas|BloodCells|CYP2C19_arr|Concentration in container" unit="µmol/l" persistable="0" formulaId="6451" />
    <Observer id="6464" entityId="5gpkU-yM30-WXSakwFehsA" name="Concentration in container" path="PB_ref_iv_2.6mgkg|Organism|Pancreas|BloodCells|CYP2C19|Concentration in container" unit="µmol/l" persistable="0" formulaId="6465" />
    <Observer id="6469" entityId="c_vNGD8jokW3L6OvhkRKyg" name="Fraction of dose" path="PB_ref_iv_2.6mgkg|Organism|Pancreas|BloodCells|phenobarbital-CYP2C19 Metabolite|Fraction of dose" persistable="0" formulaId="6470" />
    <Observer id="6485" entityId="fP5docFWW0KH11APOdv_sQ" name="Concentration in container" path="PB_ref_iv_2.6mgkg|Organism|Pancreas|Interstitial|phenobarbital|Concentration in container" unit="µmol/l" persistable="0" formulaId="6486" />
    <Observer id="6498" entityId="SuT6Y84V5keK6jqCfqOtDA" name="Concentration in container" path="PB_ref_iv_2.6mgkg|Organism|Pancreas|Intracellular|phenobarbital|Concentration in container" unit="µmol/l" persistable="0" formulaId="6499" />
    <Observer id="6510" entityId="WcOTm6HYEUS24e8Moj3_UQ" name="Concentration in container" path="PB_ref_iv_2.6mgkg|Organism|Pancreas|Intracellular|CYP2C19_arr|Concentration in container" unit="µmol/l" persistable="0" formulaId="6511" />
    <Observer id="6522" entityId="sr8UKITXgkuCPoFVA4hF_g" name="Concentration in container" path="PB_ref_iv_2.6mgkg|Organism|Pancreas|Intracellular|CYP2C19|Concentration in container" unit="µmol/l" persistable="0" formulaId="6523" />
    <Observer id="6527" entityId="K5KPenVSOEy9Rw57U1CLSQ" name="Fraction of dose" path="PB_ref_iv_2.6mgkg|Organism|Pancreas|Intracellular|phenobarbital-CYP2C19 Metabolite|Fraction of dose" persistable="0" formulaId="6528" />
    <Observer id="6531" entityId="-p7uTHwsGUSRY50iztu9Ig" name="Interstitial Unbound" path="PB_ref_iv_2.6mgkg|Organism|Pancreas|phenobarbital|Interstitial Unbound" unit="µmol/l" persistable="0" formulaId="6532" />
    <Observer id="6533" entityId="LqEuLGZQ9Ean_U2uWhfb-g" name="Intracellular Unbound" path="PB_ref_iv_2.6mgkg|Organism|Pancreas|phenobarbital|Intracellular Unbound" unit="µmol/l" persistable="0" formulaId="6534" />
    <Observer id="6535" entityId="MYZoNht8TEuqkxvMVSrLvg" name="Tissue" path="PB_ref_iv_2.6mgkg|Organism|Pancreas|phenobarbital|Tissue" unit="µmol/l" persistable="0" formulaId="6536" />
    <Observer id="6556" entityId="wIEVYFAQrEe2X91jU0rw9w" name="Concentration in container" path="PB_ref_iv_2.6mgkg|Organism|PortalVein|Plasma|phenobarbital|Concentration in container" unit="µmol/l" persistable="0" formulaId="6557" />
    <Observer id="6558" entityId="lxnDLlHfTUOj9iBPDEIhyw" name="Plasma Unbound" path="PB_ref_iv_2.6mgkg|Organism|PortalVein|Plasma|phenobarbital|Plasma Unbound" unit="µmol/l" persistable="0" formulaId="6559" />
    <Observer id="6572" entityId="mgmxLKS0SEijBP07mU8CBw" name="Concentration in container" path="PB_ref_iv_2.6mgkg|Organism|PortalVein|Plasma|CYP2C19_arr|Concentration in container" unit="µmol/l" persistable="0" formulaId="6573" />
    <Observer id="6586" entityId="GWKxRDRu-kutxdruWsFCKg" name="Concentration in container" path="PB_ref_iv_2.6mgkg|Organism|PortalVein|Plasma|CYP2C19|Concentration in container" unit="µmol/l" persistable="0" formulaId="6587" />
    <Observer id="6591" entityId="1zF-SUImSkCCcGvPSOBQ9Q" name="Fraction of dose" path="PB_ref_iv_2.6mgkg|Organism|PortalVein|Plasma|phenobarbital-CYP2C19 Metabolite|Fraction of dose" persistable="0" formulaId="6592" />
    <Observer id="6604" entityId="9TaeTg4Zb0SMG99AjsWsfQ" name="Concentration in container" path="PB_ref_iv_2.6mgkg|Organism|PortalVein|BloodCells|phenobarbital|Concentration in container" unit="µmol/l" persistable="0" formulaId="6605" />
    <Observer id="6618" entityId="jI8xRZ7oVkm97jh9VkBoZQ" name="Concentration in container" path="PB_ref_iv_2.6mgkg|Organism|PortalVein|BloodCells|CYP2C19_arr|Concentration in container" unit="µmol/l" persistable="0" formulaId="6619" />
    <Observer id="6632" entityId="vU495daOF0KtYX99LpqLYQ" name="Concentration in container" path="PB_ref_iv_2.6mgkg|Organism|PortalVein|BloodCells|CYP2C19|Concentration in container" unit="µmol/l" persistable="0" formulaId="6633" />
    <Observer id="6637" entityId="HWa_JjVXOkWLa7ITuDQ_ZA" name="Fraction of dose" path="PB_ref_iv_2.6mgkg|Organism|PortalVein|BloodCells|phenobarbital-CYP2C19 Metabolite|Fraction of dose" persistable="0" formulaId="6638" />
    <Observer id="6641" entityId="p5bu_tFV3Eq-G6Zc3cHNDQ" name="Whole Blood" path="PB_ref_iv_2.6mgkg|Organism|PortalVein|phenobarbital|Whole Blood" unit="µmol/l" persistable="0" formulaId="6642" />
    <Observer id="6692" entityId="v20LvfsbQEWe4Rzh_B3czw" name="Concentration in container" path="PB_ref_iv_2.6mgkg|Organism|Skin|Plasma|phenobarbital|Concentration in container" unit="µmol/l" persistable="0" formulaId="6693" />
    <Observer id="6706" entityId="CqjVFVKa20-MclOQKGIEbg" name="Concentration in container" path="PB_ref_iv_2.6mgkg|Organism|Skin|Plasma|CYP2C19_arr|Concentration in container" unit="µmol/l" persistable="0" formulaId="6707" />
    <Observer id="6720" entityId="81GMRvzglE2RnmXrpVSEjA" name="Concentration in container" path="PB_ref_iv_2.6mgkg|Organism|Skin|Plasma|CYP2C19|Concentration in container" unit="µmol/l" persistable="0" formulaId="6721" />
    <Observer id="6725" entityId="xo_KmzRz-USpBMHSNCz17Q" name="Fraction of dose" path="PB_ref_iv_2.6mgkg|Organism|Skin|Plasma|phenobarbital-CYP2C19 Metabolite|Fraction of dose" persistable="0" formulaId="6726" />
    <Observer id="6737" entityId="QRR8WncFA0qJwuI3v7d9bw" name="Concentration in container" path="PB_ref_iv_2.6mgkg|Organism|Skin|BloodCells|phenobarbital|Concentration in container" unit="µmol/l" persistable="0" formulaId="6738" />
    <Observer id="6751" entityId="G9fGVCOxs0CbGn-S-4cJEw" name="Concentration in container" path="PB_ref_iv_2.6mgkg|Organism|Skin|BloodCells|CYP2C19_arr|Concentration in container" unit="µmol/l" persistable="0" formulaId="6752" />
    <Observer id="6765" entityId="9E5rvAshG0upQ8Wgm_WTmg" name="Concentration in container" path="PB_ref_iv_2.6mgkg|Organism|Skin|BloodCells|CYP2C19|Concentration in container" unit="µmol/l" persistable="0" formulaId="6766" />
    <Observer id="6770" entityId="lr7tgajxB06pgHHJYLFqwA" name="Fraction of dose" path="PB_ref_iv_2.6mgkg|Organism|Skin|BloodCells|phenobarbital-CYP2C19 Metabolite|Fraction of dose" persistable="0" formulaId="6771" />
    <Observer id="6786" entityId="XDpg4Yomg0WJfqGFo6jhJw" name="Concentration in container" path="PB_ref_iv_2.6mgkg|Organism|Skin|Interstitial|phenobarbital|Concentration in container" unit="µmol/l" persistable="0" formulaId="6787" />
    <Observer id="6799" entityId="j9w50DsesEiPZVnNfA89sw" name="Concentration in container" path="PB_ref_iv_2.6mgkg|Organism|Skin|Intracellular|phenobarbital|Concentration in container" unit="µmol/l" persistable="0" formulaId="6800" />
    <Observer id="6811" entityId="VJJH5-KNRE675E3NFNmBjg" name="Concentration in container" path="PB_ref_iv_2.6mgkg|Organism|Skin|Intracellular|CYP2C19_arr|Concentration in container" unit="µmol/l" persistable="0" formulaId="6812" />
    <Observer id="6823" entityId="n2ktbRALgkGF7-T0TtGOIQ" name="Concentration in container" path="PB_ref_iv_2.6mgkg|Organism|Skin|Intracellular|CYP2C19|Concentration in container" unit="µmol/l" persistable="0" formulaId="6824" />
    <Observer id="6828" entityId="lZ-q7vqFdUWgW0GOhv0V_w" name="Fraction of dose" path="PB_ref_iv_2.6mgkg|Organism|Skin|Intracellular|phenobarbital-CYP2C19 Metabolite|Fraction of dose" persistable="0" formulaId="6829" />
    <Observer id="6832" entityId="3FbhKMEH0EurtNPAuRiBXQ" name="Interstitial Unbound" path="PB_ref_iv_2.6mgkg|Organism|Skin|phenobarbital|Interstitial Unbound" unit="µmol/l" persistable="0" formulaId="6833" />
    <Observer id="6834" entityId="ke1XJuxyKkiYx5_i8mHy5Q" name="Intracellular Unbound" path="PB_ref_iv_2.6mgkg|Organism|Skin|phenobarbital|Intracellular Unbound" unit="µmol/l" persistable="0" formulaId="6835" />
    <Observer id="6836" entityId="www39uDITUCqBd0Uarr0FQ" name="Tissue" path="PB_ref_iv_2.6mgkg|Organism|Skin|phenobarbital|Tissue" unit="µmol/l" persistable="0" formulaId="6837" />
    <Observer id="6887" entityId="OW1xmpwRwUyO7sKKcdro4A" name="Concentration in container" path="PB_ref_iv_2.6mgkg|Organism|Spleen|Plasma|phenobarbital|Concentration in container" unit="µmol/l" persistable="0" formulaId="6888" />
    <Observer id="6901" entityId="7cmfW30m4kGHTCyJclNcvQ" name="Concentration in container" path="PB_ref_iv_2.6mgkg|Organism|Spleen|Plasma|CYP2C19_arr|Concentration in container" unit="µmol/l" persistable="0" formulaId="6902" />
    <Observer id="6915" entityId="5w90E1vFJ0WkT7kRk3k1Ag" name="Concentration in container" path="PB_ref_iv_2.6mgkg|Organism|Spleen|Plasma|CYP2C19|Concentration in container" unit="µmol/l" persistable="0" formulaId="6916" />
    <Observer id="6920" entityId="5-I_AZbf5EW0Ss6YNPJg7A" name="Fraction of dose" path="PB_ref_iv_2.6mgkg|Organism|Spleen|Plasma|phenobarbital-CYP2C19 Metabolite|Fraction of dose" persistable="0" formulaId="6921" />
    <Observer id="6933" entityId="5cxe14oJHkOU6hzQkvfreQ" name="Concentration in container" path="PB_ref_iv_2.6mgkg|Organism|Spleen|BloodCells|phenobarbital|Concentration in container" unit="µmol/l" persistable="0" formulaId="6934" />
    <Observer id="6947" entityId="0SGUEODuCUOxaTfxQwQeoA" name="Concentration in container" path="PB_ref_iv_2.6mgkg|Organism|Spleen|BloodCells|CYP2C19_arr|Concentration in container" unit="µmol/l" persistable="0" formulaId="6948" />
    <Observer id="6961" entityId="aOcj_M8YUEW6YU0NrpPrTA" name="Concentration in container" path="PB_ref_iv_2.6mgkg|Organism|Spleen|BloodCells|CYP2C19|Concentration in container" unit="µmol/l" persistable="0" formulaId="6962" />
    <Observer id="6966" entityId="lyF0JYOAkESed87beL8rLg" name="Fraction of dose" path="PB_ref_iv_2.6mgkg|Organism|Spleen|BloodCells|phenobarbital-CYP2C19 Metabolite|Fraction of dose" persistable="0" formulaId="6967" />
    <Observer id="6982" entityId="3fp3tme-okibhPUzL70M0w" name="Concentration in container" path="PB_ref_iv_2.6mgkg|Organism|Spleen|Interstitial|phenobarbital|Concentration in container" unit="µmol/l" persistable="0" formulaId="6983" />
    <Observer id="6995" entityId="5gy68D-fkU6GeDBXPNO46w" name="Concentration in container" path="PB_ref_iv_2.6mgkg|Organism|Spleen|Intracellular|phenobarbital|Concentration in container" unit="µmol/l" persistable="0" formulaId="6996" />
    <Observer id="7007" entityId="9_849RsrDUKOwx4Qfl35uA" name="Concentration in container" path="PB_ref_iv_2.6mgkg|Organism|Spleen|Intracellular|CYP2C19_arr|Concentration in container" unit="µmol/l" persistable="0" formulaId="7008" />
    <Observer id="7019" entityId="IWE0C3-5mk2H58qtmOyWAQ" name="Concentration in container" path="PB_ref_iv_2.6mgkg|Organism|Spleen|Intracellular|CYP2C19|Concentration in container" unit="µmol/l" persistable="0" formulaId="7020" />
    <Observer id="7024" entityId="BHVX93PrO0qPRMdIfdFFNQ" name="Fraction of dose" path="PB_ref_iv_2.6mgkg|Organism|Spleen|Intracellular|phenobarbital-CYP2C19 Metabolite|Fraction of dose" persistable="0" formulaId="7025" />
    <Observer id="7028" entityId="krz3BtCIDEyx4uecYn2L2w" name="Interstitial Unbound" path="PB_ref_iv_2.6mgkg|Organism|Spleen|phenobarbital|Interstitial Unbound" unit="µmol/l" persistable="0" formulaId="7029" />
    <Observer id="7030" entityId="Pvj-mqyVoEWeJtikTZpLGA" name="Intracellular Unbound" path="PB_ref_iv_2.6mgkg|Organism|Spleen|phenobarbital|Intracellular Unbound" unit="µmol/l" persistable="0" formulaId="7031" />
    <Observer id="7032" entityId="bJTx0Wuk-EqwDL0-eQEDfQ" name="Tissue" path="PB_ref_iv_2.6mgkg|Organism|Spleen|phenobarbital|Tissue" unit="µmol/l" persistable="0" formulaId="7033" />
    <Observer id="7046" entityId="2JkyQUdO_kmDJa43xNMHiA" name="Concentration in container" path="PB_ref_iv_2.6mgkg|Organism|Saliva|Saliva|phenobarbital|Concentration in container" unit="µmol/l" persistable="0" formulaId="7047" />
    <Observer id="7053" entityId="mRsikujEtEyWqbQvRKYoqg" name="Concentration in container" path="PB_ref_iv_2.6mgkg|Organism|Saliva|SalivaGland|phenobarbital|Concentration in container" unit="µmol/l" persistable="0" formulaId="7054" />
    <Observer id="9450" entityId="O1EJYxCOkUeIBqRSdN9NgA" name="Concentration in container" path="PB_ref_iv_2.6mgkg|Applications|Application_1|phenobarbital|Concentration in container" unit="µmol/l" persistable="0" formulaId="9451" />
  </ObserverList>
  <EventList>
    <Event conditionFormulaId="9433" id="9431" entityId="s5XSyST8PkmyhvSsQCNtTw" oneTime="1">
      <AssignmentList>
        <Assignment objectId="9430" newFormulaId="9435" useAsValue="0" />
      </AssignmentList>
    </Event>
    <Event conditionFormulaId="9437" id="9436" entityId="2HAQ65A5vkK2c9EVZf2_1w" oneTime="1">
      <AssignmentList>
        <Assignment objectId="9430" newFormulaId="9438" useAsValue="0" />
      </AssignmentList>
    </Event>
  </EventList>
  <FormulaList>
    <ExplicitFormula id="37">
      <Equation>(1 - HCT) * (V_ven + V_art + V_pve + f_vas_bon * V_bon + f_vas_brn * V_brn + f_vas_fat * V_fat + f_vas_tes * V_tes + f_vas_hrt * V_hrt + f_vas_kid * V_kid + f_vas_lin * V_lin + f_vas_liv * V_liv + f_vas_lng * V_lng + f_vas_mus * V_mus + f_vas_pan * V_pan + f_vas_skn * V_skn + f_vas_sin * V_sin + f_vas_spl * V_spl + f_vas_sto * V_sto)</Equation>
      <ReferenceList>
        <R alias="HCT" id="3" />
        <R alias="V_art" id="4" />
        <R alias="f_vas_bon" id="5" />
        <R alias="V_bon" id="6" />
        <R alias="f_vas_brn" id="7" />
        <R alias="V_brn" id="8" />
        <R alias="f_vas_fat" id="9" />
        <R alias="V_fat" id="10" />
        <R alias="f_vas_tes" id="11" />
        <R alias="V_tes" id="12" />
        <R alias="f_vas_hrt" id="13" />
        <R alias="V_hrt" id="14" />
        <R alias="f_vas_kid" id="15" />
        <R alias="V_kid" id="16" />
        <R alias="f_vas_lin" id="17" />
        <R alias="V_lin" id="18" />
        <R alias="f_vas_liv" id="19" />
        <R alias="V_liv" id="20" />
        <R alias="f_vas_lng" id="21" />
        <R alias="V_lng" id="22" />
        <R alias="f_vas_mus" id="23" />
        <R alias="V_mus" id="24" />
        <R alias="f_vas_pan" id="25" />
        <R alias="V_pan" id="26" />
        <R alias="V_pve" id="27" />
        <R alias="f_vas_skn" id="28" />
        <R alias="V_skn" id="29" />
        <R alias="f_vas_sin" id="30" />
        <R alias="V_sin" id="31" />
        <R alias="f_vas_spl" id="32" />
        <R alias="V_spl" id="33" />
        <R alias="f_vas_sto" id="34" />
        <R alias="V_sto" id="35" />
        <R alias="V_ven" id="36" />
      </ReferenceList>
    </ExplicitFormula>
    <ExplicitFormula id="41">
      <Equation>K_uptake-K_rec&gt;=0 ? K_uptake-K_rec : 0</Equation>
      <ReferenceList>
        <R alias="K_uptake" id="39" />
        <R alias="K_rec" id="40" />
      </ReferenceList>
    </ExplicitFormula>
    <ExplicitFormula id="62">
      <Equation>M_art + M_sto + M_sin + M_lin + M_pan + M_spl + M_liv + M_lng + M_mus + M_fat + M_skn + M_kid + M_brn + M_hrt + M_bon + M_tes + M_pve + M_ven</Equation>
      <ReferenceList>
        <R alias="M_art" id="44" />
        <R alias="M_bon" id="45" />
        <R alias="M_brn" id="46" />
        <R alias="M_fat" id="47" />
        <R alias="M_tes" id="48" />
        <R alias="M_hrt" id="49" />
        <R alias="M_kid" id="50" />
        <R alias="M_lin" id="51" />
        <R alias="M_liv" id="52" />
        <R alias="M_lng" id="53" />
        <R alias="M_mus" id="54" />
        <R alias="M_pan" id="55" />
        <R alias="M_pve" id="56" />
        <R alias="M_skn" id="57" />
        <R alias="M_sin" id="58" />
        <R alias="M_spl" id="59" />
        <R alias="M_sto" id="60" />
        <R alias="M_ven" id="61" />
      </ReferenceList>
    </ExplicitFormula>
    <ExplicitFormula id="66">
      <Equation>Age* 365.25/7 + GA</Equation>
      <ReferenceList>
        <R alias="Age" id="64" />
        <R alias="GA" id="65" />
      </ReferenceList>
    </ExplicitFormula>
    <ExplicitFormula id="69">
      <Equation>Height&gt;0 ? BW / (Height)^2 : 0</Equation>
      <ReferenceList>
        <R alias="Height" id="68" />
        <R alias="BW" id="43" />
      </ReferenceList>
    </ExplicitFormula>
    <ExplicitFormula id="104">
      <Equation>0.47</Equation>
    </ExplicitFormula>
    <ExplicitFormula id="106">
      <Equation>73</Equation>
    </ExplicitFormula>
    <ExplicitFormula id="108">
      <Equation>17.6</Equation>
    </ExplicitFormula>
    <ExplicitFormula id="120">
      <Equation>fQ_art*C_bc_art+fQ_bon*C_bc_bon+fQ_fat*C_bc_fat+fQ_mus*C_bc_mus+fQ_skn*C_bc_skn</Equation>
      <ReferenceList>
        <R alias="C_bc_art" id="110" />
        <R alias="C_bc_bon" id="111" />
        <R alias="C_bc_fat" id="112" />
        <R alias="C_bc_mus" id="113" />
        <R alias="C_bc_skn" id="114" />
        <R alias="fQ_art" id="115" />
        <R alias="fQ_bon" id="116" />
        <R alias="fQ_fat" id="117" />
        <R alias="fQ_mus" id="118" />
        <R alias="fQ_skn" id="119" />
      </ReferenceList>
    </ExplicitFormula>
    <ExplicitFormula id="127">
      <Equation>fQ_art*C_pls_art+fQ_bon*C_pls_bon+fQ_fat*C_pls_fat+fQ_mus*C_pls_mus+fQ_skn*C_pls_skn</Equation>
      <ReferenceList>
        <R alias="C_pls_art" id="122" />
        <R alias="C_pls_bon" id="123" />
        <R alias="C_pls_fat" id="124" />
        <R alias="C_pls_mus" id="125" />
        <R alias="C_pls_skn" id="126" />
        <R alias="fQ_art" id="115" />
        <R alias="fQ_bon" id="116" />
        <R alias="fQ_fat" id="117" />
        <R alias="fQ_mus" id="118" />
        <R alias="fQ_skn" id="119" />
      </ReferenceList>
    </ExplicitFormula>
    <ExplicitFormula id="130">
      <Equation>(fQ_art*C_pls_art+fQ_bon*C_pls_bon+fQ_fat*C_pls_fat+fQ_mus*C_pls_mus+fQ_skn*C_pls_skn)*fu</Equation>
      <ReferenceList>
        <R alias="C_pls_art" id="122" />
        <R alias="C_pls_bon" id="123" />
        <R alias="C_pls_fat" id="124" />
        <R alias="C_pls_mus" id="125" />
        <R alias="C_pls_skn" id="126" />
        <R alias="fu" id="129" />
        <R alias="fQ_art" id="115" />
        <R alias="fQ_bon" id="116" />
        <R alias="fQ_fat" id="117" />
        <R alias="fQ_mus" id="118" />
        <R alias="fQ_skn" id="119" />
      </ReferenceList>
    </ExplicitFormula>
    <ExplicitFormula id="132">
      <Equation>(1-HCT)*(fQ_art*C_pls_art+fQ_bon*C_pls_bon+fQ_fat*C_pls_fat+fQ_mus*C_pls_mus+fQ_skn*C_pls_skn) + HCT*(fQ_art*C_bc_art+fQ_bon*C_bc_bon+fQ_fat*C_bc_fat+fQ_mus*C_bc_mus+fQ_skn*C_bc_skn)</Equation>
      <ReferenceList>
        <R alias="C_bc_art" id="110" />
        <R alias="C_bc_bon" id="111" />
        <R alias="C_bc_fat" id="112" />
        <R alias="C_bc_mus" id="113" />
        <R alias="C_bc_skn" id="114" />
        <R alias="C_pls_art" id="122" />
        <R alias="C_pls_bon" id="123" />
        <R alias="C_pls_fat" id="124" />
        <R alias="C_pls_mus" id="125" />
        <R alias="C_pls_skn" id="126" />
        <R alias="fQ_art" id="115" />
        <R alias="fQ_bon" id="116" />
        <R alias="fQ_fat" id="117" />
        <R alias="fQ_mus" id="118" />
        <R alias="fQ_skn" id="119" />
        <R alias="HCT" id="3" />
      </ReferenceList>
    </ExplicitFormula>
    <ExplicitFormula id="134">
      <Equation>Volume * Density</Equation>
      <ReferenceList>
        <R alias="Density" id="133" />
        <R alias="Volume" id="36" />
      </ReferenceList>
    </ExplicitFormula>
    <ExplicitFormula id="137">
      <Equation>0.963177762080672</Equation>
    </ExplicitFormula>
    <ExplicitFormula id="140">
      <Equation>Volume</Equation>
      <ReferenceList>
        <R alias="Volume" id="139" />
      </ReferenceList>
    </ExplicitFormula>
    <ExplicitFormula id="141">
      <Equation>(1-HCT)*V</Equation>
      <ReferenceList>
        <R alias="f_vas" id="136" />
        <R alias="V" id="36" />
        <R alias="HCT" id="3" />
      </ReferenceList>
    </ExplicitFormula>
    <ExplicitFormula id="144">
      <Equation>V&gt;0 ? M/V : 0</Equation>
      <ReferenceList>
        <R alias="M" id="142" />
        <R alias="V" id="139" />
      </ReferenceList>
    </ExplicitFormula>
    <ExplicitFormula id="146">
      <Equation>fu</Equation>
      <ReferenceList>
        <R alias="fu" id="129" />
      </ReferenceList>
    </ExplicitFormula>
    <ExplicitFormula id="148">
      <Equation>V&gt;0 ? M/V : 0</Equation>
      <ReferenceList>
        <R alias="M" id="142" />
        <R alias="V" id="139" />
      </ReferenceList>
    </ExplicitFormula>
    <ExplicitFormula id="150">
      <Equation>C_pls*fu</Equation>
      <ReferenceList>
        <R alias="C_pls" id="143" />
        <R alias="fu" id="129" />
      </ReferenceList>
    </ExplicitFormula>
    <ExplicitFormula id="155">
      <Equation>rel_exp_out * AF * f_onto * ProteinContainerVolume</Equation>
      <ReferenceList>
        <R alias="ProteinContainerVolume" id="138" />
        <R alias="AF" id="152" />
        <R alias="f_onto" id="153" />
        <R alias="rel_exp_out" id="154" />
      </ReferenceList>
    </ExplicitFormula>
    <ExplicitFormula id="157">
      <Equation>rel_exp_norm</Equation>
      <ReferenceList>
        <R alias="rel_exp_norm" id="156" />
      </ReferenceList>
    </ExplicitFormula>
    <ExplicitFormula id="159">
      <Equation>rel_exp_pls_norm</Equation>
      <ReferenceList>
        <R alias="rel_exp_pls_norm" id="158" />
      </ReferenceList>
    </ExplicitFormula>
    <ExplicitFormula id="162">
      <Equation>rel_exp_pls</Equation>
      <ReferenceList>
        <R alias="rel_exp_pls" id="161" />
      </ReferenceList>
    </ExplicitFormula>
    <ExplicitFormula id="164">
      <Equation>V&gt;0 ? M/V : 0</Equation>
      <ReferenceList>
        <R alias="M" id="151" />
        <R alias="V" id="139" />
      </ReferenceList>
    </ExplicitFormula>
    <ExplicitFormula id="166">
      <Equation>f_onto</Equation>
      <ReferenceList>
        <R alias="f_onto" id="165" />
      </ReferenceList>
    </ExplicitFormula>
    <ExplicitFormula id="168">
      <Equation>V&gt;0 ? M/V : 0</Equation>
      <ReferenceList>
        <R alias="M" id="151" />
        <R alias="V" id="139" />
      </ReferenceList>
    </ExplicitFormula>
    <ExplicitFormula id="173">
      <Equation>rel_exp_out * AF * f_onto * ProteinContainerVolume</Equation>
      <ReferenceList>
        <R alias="ProteinContainerVolume" id="138" />
        <R alias="AF" id="170" />
        <R alias="f_onto" id="171" />
        <R alias="rel_exp_out" id="172" />
      </ReferenceList>
    </ExplicitFormula>
    <ExplicitFormula id="175">
      <Equation>rel_exp_norm</Equation>
      <ReferenceList>
        <R alias="rel_exp_norm" id="174" />
      </ReferenceList>
    </ExplicitFormula>
    <ExplicitFormula id="177">
      <Equation>rel_exp_pls_norm</Equation>
      <ReferenceList>
        <R alias="rel_exp_pls_norm" id="176" />
      </ReferenceList>
    </ExplicitFormula>
    <ExplicitFormula id="180">
      <Equation>rel_exp_pls</Equation>
      <ReferenceList>
        <R alias="rel_exp_pls" id="179" />
      </ReferenceList>
    </ExplicitFormula>
    <ExplicitFormula id="182">
      <Equation>V&gt;0 ? M/V : 0</Equation>
      <ReferenceList>
        <R alias="M" id="169" />
        <R alias="V" id="139" />
      </ReferenceList>
    </ExplicitFormula>
    <ExplicitFormula id="184">
      <Equation>f_onto</Equation>
      <ReferenceList>
        <R alias="f_onto" id="183" />
      </ReferenceList>
    </ExplicitFormula>
    <ExplicitFormula id="186">
      <Equation>V&gt;0 ? M/V : 0</Equation>
      <ReferenceList>
        <R alias="M" id="169" />
        <R alias="V" id="139" />
      </ReferenceList>
    </ExplicitFormula>
    <ExplicitFormula id="189">
      <Equation>V&gt;0 ? M/V : 0</Equation>
      <ReferenceList>
        <R alias="M" id="187" />
        <R alias="V" id="139" />
      </ReferenceList>
    </ExplicitFormula>
    <ExplicitFormula id="192">
      <Equation>M/TotalDrugMass</Equation>
      <ReferenceList>
        <R alias="M" id="187" />
        <R alias="TotalDrugMass" id="191" />
      </ReferenceList>
    </ExplicitFormula>
    <ExplicitFormula id="195">
      <Equation>-(CP * kcat * V * K_water * C / (Km + K_water * C))</Equation>
      <ReferenceList>
        <R alias="V" id="139" />
        <R alias="CP" id="181" />
        <R alias="C" id="143" />
        <R alias="K_water" id="145" />
        <R alias="kcat" id="193" />
        <R alias="Km" id="194" />
      </ReferenceList>
    </ExplicitFormula>
    <ExplicitFormula id="196">
      <Equation>CP * kcat * V * K_water * C / (Km + K_water * C)</Equation>
      <ReferenceList>
        <R alias="V" id="139" />
        <R alias="CP" id="181" />
        <R alias="C" id="143" />
        <R alias="K_water" id="145" />
        <R alias="kcat" id="193" />
        <R alias="Km" id="194" />
      </ReferenceList>
    </ExplicitFormula>
    <ExplicitFormula id="199">
      <Equation>Volume</Equation>
      <ReferenceList>
        <R alias="Volume" id="198" />
      </ReferenceList>
    </ExplicitFormula>
    <ExplicitFormula id="200">
      <Equation>HCT*V</Equation>
      <ReferenceList>
        <R alias="V" id="36" />
        <R alias="HCT" id="3" />
      </ReferenceList>
    </ExplicitFormula>
    <ExplicitFormula id="203">
      <Equation>V&gt;0 ? M/V : 0</Equation>
      <ReferenceList>
        <R alias="M" id="201" />
        <R alias="V" id="198" />
      </ReferenceList>
    </ExplicitFormula>
    <ExplicitFormula id="206">
      <Equation>K_rbc/fu</Equation>
      <ReferenceList>
        <R alias="fu" id="129" />
        <R alias="K_rbc" id="205" />
      </ReferenceList>
    </ExplicitFormula>
    <ExplicitFormula id="208">
      <Equation>V&gt;0 ? M/V : 0</Equation>
      <ReferenceList>
        <R alias="M" id="201" />
        <R alias="V" id="198" />
      </ReferenceList>
    </ExplicitFormula>
    <ExplicitFormula id="212">
      <Equation>rel_exp_out * AF * f_onto * ProteinContainerVolume</Equation>
      <ReferenceList>
        <R alias="ProteinContainerVolume" id="197" />
        <R alias="AF" id="152" />
        <R alias="f_onto" id="210" />
        <R alias="rel_exp_out" id="211" />
      </ReferenceList>
    </ExplicitFormula>
    <ExplicitFormula id="214">
      <Equation>rel_exp_norm</Equation>
      <ReferenceList>
        <R alias="rel_exp_norm" id="213" />
      </ReferenceList>
    </ExplicitFormula>
    <ExplicitFormula id="216">
      <Equation>rel_exp_bc_norm</Equation>
      <ReferenceList>
        <R alias="rel_exp_bc_norm" id="215" />
      </ReferenceList>
    </ExplicitFormula>
    <ExplicitFormula id="219">
      <Equation>rel_exp_bc</Equation>
      <ReferenceList>
        <R alias="rel_exp_bc" id="218" />
      </ReferenceList>
    </ExplicitFormula>
    <ExplicitFormula id="221">
      <Equation>V&gt;0 ? M/V : 0</Equation>
      <ReferenceList>
        <R alias="M" id="209" />
        <R alias="V" id="198" />
      </ReferenceList>
    </ExplicitFormula>
    <ExplicitFormula id="222">
      <Equation>f_onto</Equation>
      <ReferenceList>
        <R alias="f_onto" id="165" />
      </ReferenceList>
    </ExplicitFormula>
    <ExplicitFormula id="224">
      <Equation>V&gt;0 ? M/V : 0</Equation>
      <ReferenceList>
        <R alias="M" id="209" />
        <R alias="V" id="198" />
      </ReferenceList>
    </ExplicitFormula>
    <ExplicitFormula id="228">
      <Equation>rel_exp_out * AF * f_onto * ProteinContainerVolume</Equation>
      <ReferenceList>
        <R alias="ProteinContainerVolume" id="197" />
        <R alias="AF" id="170" />
        <R alias="f_onto" id="226" />
        <R alias="rel_exp_out" id="227" />
      </ReferenceList>
    </ExplicitFormula>
    <ExplicitFormula id="230">
      <Equation>rel_exp_norm</Equation>
      <ReferenceList>
        <R alias="rel_exp_norm" id="229" />
      </ReferenceList>
    </ExplicitFormula>
    <ExplicitFormula id="232">
      <Equation>rel_exp_bc_norm</Equation>
      <ReferenceList>
        <R alias="rel_exp_bc_norm" id="231" />
      </ReferenceList>
    </ExplicitFormula>
    <ExplicitFormula id="235">
      <Equation>rel_exp_bc</Equation>
      <ReferenceList>
        <R alias="rel_exp_bc" id="234" />
      </ReferenceList>
    </ExplicitFormula>
    <ExplicitFormula id="237">
      <Equation>V&gt;0 ? M/V : 0</Equation>
      <ReferenceList>
        <R alias="M" id="225" />
        <R alias="V" id="198" />
      </ReferenceList>
    </ExplicitFormula>
    <ExplicitFormula id="238">
      <Equation>f_onto</Equation>
      <ReferenceList>
        <R alias="f_onto" id="183" />
      </ReferenceList>
    </ExplicitFormula>
    <ExplicitFormula id="240">
      <Equation>V&gt;0 ? M/V : 0</Equation>
      <ReferenceList>
        <R alias="M" id="225" />
        <R alias="V" id="198" />
      </ReferenceList>
    </ExplicitFormula>
    <ExplicitFormula id="243">
      <Equation>V&gt;0 ? M/V : 0</Equation>
      <ReferenceList>
        <R alias="M" id="241" />
        <R alias="V" id="198" />
      </ReferenceList>
    </ExplicitFormula>
    <ExplicitFormula id="245">
      <Equation>M/TotalDrugMass</Equation>
      <ReferenceList>
        <R alias="M" id="241" />
        <R alias="TotalDrugMass" id="191" />
      </ReferenceList>
    </ExplicitFormula>
    <ExplicitFormula id="246">
      <Equation>-(CP * kcat * V * K_water * C / (Km + K_water * C))</Equation>
      <ReferenceList>
        <R alias="V" id="198" />
        <R alias="CP" id="236" />
        <R alias="C" id="202" />
        <R alias="K_water" id="204" />
        <R alias="kcat" id="193" />
        <R alias="Km" id="194" />
      </ReferenceList>
    </ExplicitFormula>
    <ExplicitFormula id="247">
      <Equation>CP * kcat * V * K_water * C / (Km + K_water * C)</Equation>
      <ReferenceList>
        <R alias="V" id="198" />
        <R alias="CP" id="236" />
        <R alias="C" id="202" />
        <R alias="K_water" id="204" />
        <R alias="kcat" id="193" />
        <R alias="Km" id="194" />
      </ReferenceList>
    </ExplicitFormula>
    <ExplicitFormula id="249">
      <Equation>(1 - HCT) * C_pls+HCT * C_bc</Equation>
      <ReferenceList>
        <R alias="C_bc" id="202" />
        <R alias="C_pls" id="143" />
        <R alias="HCT" id="3" />
      </ReferenceList>
    </ExplicitFormula>
    <ExplicitFormula id="251">
      <Equation>Volume * Density</Equation>
      <ReferenceList>
        <R alias="Density" id="250" />
        <R alias="Volume" id="4" />
      </ReferenceList>
    </ExplicitFormula>
    <ExplicitFormula id="254">
      <Equation>0.418692364646441</Equation>
    </ExplicitFormula>
    <ExplicitFormula id="257">
      <Equation>Volume</Equation>
      <ReferenceList>
        <R alias="Volume" id="256" />
      </ReferenceList>
    </ExplicitFormula>
    <ExplicitFormula id="258">
      <Equation>(1-HCT)*V</Equation>
      <ReferenceList>
        <R alias="f_vas" id="253" />
        <R alias="V" id="4" />
        <R alias="HCT" id="3" />
      </ReferenceList>
    </ExplicitFormula>
    <ExplicitFormula id="260">
      <Equation>V&gt;0 ? M/V : 0</Equation>
      <ReferenceList>
        <R alias="M" id="259" />
        <R alias="V" id="256" />
      </ReferenceList>
    </ExplicitFormula>
    <ExplicitFormula id="262">
      <Equation>fu</Equation>
      <ReferenceList>
        <R alias="fu" id="129" />
      </ReferenceList>
    </ExplicitFormula>
    <ExplicitFormula id="264">
      <Equation>V&gt;0 ? M/V : 0</Equation>
      <ReferenceList>
        <R alias="M" id="259" />
        <R alias="V" id="256" />
      </ReferenceList>
    </ExplicitFormula>
    <ExplicitFormula id="266">
      <Equation>C_pls*fu</Equation>
      <ReferenceList>
        <R alias="C_pls" id="122" />
        <R alias="fu" id="129" />
      </ReferenceList>
    </ExplicitFormula>
    <ExplicitFormula id="270">
      <Equation>rel_exp_out * AF * f_onto * ProteinContainerVolume</Equation>
      <ReferenceList>
        <R alias="ProteinContainerVolume" id="255" />
        <R alias="AF" id="152" />
        <R alias="f_onto" id="268" />
        <R alias="rel_exp_out" id="269" />
      </ReferenceList>
    </ExplicitFormula>
    <ExplicitFormula id="272">
      <Equation>rel_exp_norm</Equation>
      <ReferenceList>
        <R alias="rel_exp_norm" id="271" />
      </ReferenceList>
    </ExplicitFormula>
    <ExplicitFormula id="273">
      <Equation>rel_exp_pls_norm</Equation>
      <ReferenceList>
        <R alias="rel_exp_pls_norm" id="158" />
      </ReferenceList>
    </ExplicitFormula>
    <ExplicitFormula id="275">
      <Equation>rel_exp_pls</Equation>
      <ReferenceList>
        <R alias="rel_exp_pls" id="161" />
      </ReferenceList>
    </ExplicitFormula>
    <ExplicitFormula id="277">
      <Equation>V&gt;0 ? M/V : 0</Equation>
      <ReferenceList>
        <R alias="M" id="267" />
        <R alias="V" id="256" />
      </ReferenceList>
    </ExplicitFormula>
    <ExplicitFormula id="278">
      <Equation>f_onto</Equation>
      <ReferenceList>
        <R alias="f_onto" id="165" />
      </ReferenceList>
    </ExplicitFormula>
    <ExplicitFormula id="280">
      <Equation>V&gt;0 ? M/V : 0</Equation>
      <ReferenceList>
        <R alias="M" id="267" />
        <R alias="V" id="256" />
      </ReferenceList>
    </ExplicitFormula>
    <ExplicitFormula id="284">
      <Equation>rel_exp_out * AF * f_onto * ProteinContainerVolume</Equation>
      <ReferenceList>
        <R alias="ProteinContainerVolume" id="255" />
        <R alias="AF" id="170" />
        <R alias="f_onto" id="282" />
        <R alias="rel_exp_out" id="283" />
      </ReferenceList>
    </ExplicitFormula>
    <ExplicitFormula id="286">
      <Equation>rel_exp_norm</Equation>
      <ReferenceList>
        <R alias="rel_exp_norm" id="285" />
      </ReferenceList>
    </ExplicitFormula>
    <ExplicitFormula id="287">
      <Equation>rel_exp_pls_norm</Equation>
      <ReferenceList>
        <R alias="rel_exp_pls_norm" id="176" />
      </ReferenceList>
    </ExplicitFormula>
    <ExplicitFormula id="289">
      <Equation>rel_exp_pls</Equation>
      <ReferenceList>
        <R alias="rel_exp_pls" id="179" />
      </ReferenceList>
    </ExplicitFormula>
    <ExplicitFormula id="291">
      <Equation>V&gt;0 ? M/V : 0</Equation>
      <ReferenceList>
        <R alias="M" id="281" />
        <R alias="V" id="256" />
      </ReferenceList>
    </ExplicitFormula>
    <ExplicitFormula id="292">
      <Equation>f_onto</Equation>
      <ReferenceList>
        <R alias="f_onto" id="183" />
      </ReferenceList>
    </ExplicitFormula>
    <ExplicitFormula id="294">
      <Equation>V&gt;0 ? M/V : 0</Equation>
      <ReferenceList>
        <R alias="M" id="281" />
        <R alias="V" id="256" />
      </ReferenceList>
    </ExplicitFormula>
    <ExplicitFormula id="297">
      <Equation>V&gt;0 ? M/V : 0</Equation>
      <ReferenceList>
        <R alias="M" id="295" />
        <R alias="V" id="256" />
      </ReferenceList>
    </ExplicitFormula>
    <ExplicitFormula id="299">
      <Equation>M/TotalDrugMass</Equation>
      <ReferenceList>
        <R alias="M" id="295" />
        <R alias="TotalDrugMass" id="191" />
      </ReferenceList>
    </ExplicitFormula>
    <ExplicitFormula id="300">
      <Equation>-(CP * kcat * V * K_water * C / (Km + K_water * C))</Equation>
      <ReferenceList>
        <R alias="V" id="256" />
        <R alias="CP" id="290" />
        <R alias="C" id="122" />
        <R alias="K_water" id="261" />
        <R alias="kcat" id="193" />
        <R alias="Km" id="194" />
      </ReferenceList>
    </ExplicitFormula>
    <ExplicitFormula id="301">
      <Equation>CP * kcat * V * K_water * C / (Km + K_water * C)</Equation>
      <ReferenceList>
        <R alias="V" id="256" />
        <R alias="CP" id="290" />
        <R alias="C" id="122" />
        <R alias="K_water" id="261" />
        <R alias="kcat" id="193" />
        <R alias="Km" id="194" />
      </ReferenceList>
    </ExplicitFormula>
    <ExplicitFormula id="304">
      <Equation>Volume</Equation>
      <ReferenceList>
        <R alias="Volume" id="303" />
      </ReferenceList>
    </ExplicitFormula>
    <ExplicitFormula id="305">
      <Equation>HCT*V</Equation>
      <ReferenceList>
        <R alias="V" id="4" />
        <R alias="HCT" id="3" />
      </ReferenceList>
    </ExplicitFormula>
    <ExplicitFormula id="307">
      <Equation>V&gt;0 ? M/V : 0</Equation>
      <ReferenceList>
        <R alias="M" id="306" />
        <R alias="V" id="303" />
      </ReferenceList>
    </ExplicitFormula>
    <ExplicitFormula id="309">
      <Equation>K_rbc/fu</Equation>
      <ReferenceList>
        <R alias="fu" id="129" />
        <R alias="K_rbc" id="205" />
      </ReferenceList>
    </ExplicitFormula>
    <ExplicitFormula id="311">
      <Equation>V&gt;0 ? M/V : 0</Equation>
      <ReferenceList>
        <R alias="M" id="306" />
        <R alias="V" id="303" />
      </ReferenceList>
    </ExplicitFormula>
    <ExplicitFormula id="315">
      <Equation>rel_exp_out * AF * f_onto * ProteinContainerVolume</Equation>
      <ReferenceList>
        <R alias="ProteinContainerVolume" id="302" />
        <R alias="AF" id="152" />
        <R alias="f_onto" id="313" />
        <R alias="rel_exp_out" id="314" />
      </ReferenceList>
    </ExplicitFormula>
    <ExplicitFormula id="317">
      <Equation>rel_exp_norm</Equation>
      <ReferenceList>
        <R alias="rel_exp_norm" id="316" />
      </ReferenceList>
    </ExplicitFormula>
    <ExplicitFormula id="318">
      <Equation>rel_exp_bc_norm</Equation>
      <ReferenceList>
        <R alias="rel_exp_bc_norm" id="215" />
      </ReferenceList>
    </ExplicitFormula>
    <ExplicitFormula id="320">
      <Equation>rel_exp_bc</Equation>
      <ReferenceList>
        <R alias="rel_exp_bc" id="218" />
      </ReferenceList>
    </ExplicitFormula>
    <ExplicitFormula id="322">
      <Equation>V&gt;0 ? M/V : 0</Equation>
      <ReferenceList>
        <R alias="M" id="312" />
        <R alias="V" id="303" />
      </ReferenceList>
    </ExplicitFormula>
    <ExplicitFormula id="323">
      <Equation>f_onto</Equation>
      <ReferenceList>
        <R alias="f_onto" id="165" />
      </ReferenceList>
    </ExplicitFormula>
    <ExplicitFormula id="325">
      <Equation>V&gt;0 ? M/V : 0</Equation>
      <ReferenceList>
        <R alias="M" id="312" />
        <R alias="V" id="303" />
      </ReferenceList>
    </ExplicitFormula>
    <ExplicitFormula id="329">
      <Equation>rel_exp_out * AF * f_onto * ProteinContainerVolume</Equation>
      <ReferenceList>
        <R alias="ProteinContainerVolume" id="302" />
        <R alias="AF" id="170" />
        <R alias="f_onto" id="327" />
        <R alias="rel_exp_out" id="328" />
      </ReferenceList>
    </ExplicitFormula>
    <ExplicitFormula id="331">
      <Equation>rel_exp_norm</Equation>
      <ReferenceList>
        <R alias="rel_exp_norm" id="330" />
      </ReferenceList>
    </ExplicitFormula>
    <ExplicitFormula id="332">
      <Equation>rel_exp_bc_norm</Equation>
      <ReferenceList>
        <R alias="rel_exp_bc_norm" id="231" />
      </ReferenceList>
    </ExplicitFormula>
    <ExplicitFormula id="334">
      <Equation>rel_exp_bc</Equation>
      <ReferenceList>
        <R alias="rel_exp_bc" id="234" />
      </ReferenceList>
    </ExplicitFormula>
    <ExplicitFormula id="336">
      <Equation>V&gt;0 ? M/V : 0</Equation>
      <ReferenceList>
        <R alias="M" id="326" />
        <R alias="V" id="303" />
      </ReferenceList>
    </ExplicitFormula>
    <ExplicitFormula id="337">
      <Equation>f_onto</Equation>
      <ReferenceList>
        <R alias="f_onto" id="183" />
      </ReferenceList>
    </ExplicitFormula>
    <ExplicitFormula id="339">
      <Equation>V&gt;0 ? M/V : 0</Equation>
      <ReferenceList>
        <R alias="M" id="326" />
        <R alias="V" id="303" />
      </ReferenceList>
    </ExplicitFormula>
    <ExplicitFormula id="342">
      <Equation>V&gt;0 ? M/V : 0</Equation>
      <ReferenceList>
        <R alias="M" id="340" />
        <R alias="V" id="303" />
      </ReferenceList>
    </ExplicitFormula>
    <ExplicitFormula id="344">
      <Equation>M/TotalDrugMass</Equation>
      <ReferenceList>
        <R alias="M" id="340" />
        <R alias="TotalDrugMass" id="191" />
      </ReferenceList>
    </ExplicitFormula>
    <ExplicitFormula id="345">
      <Equation>-(CP * kcat * V * K_water * C / (Km + K_water * C))</Equation>
      <ReferenceList>
        <R alias="V" id="303" />
        <R alias="CP" id="335" />
        <R alias="C" id="110" />
        <R alias="K_water" id="308" />
        <R alias="kcat" id="193" />
        <R alias="Km" id="194" />
      </ReferenceList>
    </ExplicitFormula>
    <ExplicitFormula id="346">
      <Equation>CP * kcat * V * K_water * C / (Km + K_water * C)</Equation>
      <ReferenceList>
        <R alias="V" id="303" />
        <R alias="CP" id="335" />
        <R alias="C" id="110" />
        <R alias="K_water" id="308" />
        <R alias="kcat" id="193" />
        <R alias="Km" id="194" />
      </ReferenceList>
    </ExplicitFormula>
    <ExplicitFormula id="348">
      <Equation>(1 - HCT) * C_pls+HCT * C_bc</Equation>
      <ReferenceList>
        <R alias="C_bc" id="110" />
        <R alias="C_pls" id="122" />
        <R alias="HCT" id="3" />
      </ReferenceList>
    </ExplicitFormula>
    <ExplicitFormula id="351">
      <Equation>6*EHC_HalfTime</Equation>
      <ReferenceList>
        <R alias="EHC_HalfTime" id="350" />
        <R alias="Time" id="0" />
      </ReferenceList>
    </ExplicitFormula>
    <ExplicitFormula id="357">
      <Equation>V&gt;0 ? M/V : 0</Equation>
      <ReferenceList>
        <R alias="M" id="355" />
        <R alias="V" id="353" />
      </ReferenceList>
    </ExplicitFormula>
    <ExplicitFormula id="359">
      <Equation>M/TotalDrugMass</Equation>
      <ReferenceList>
        <R alias="M" id="355" />
        <R alias="TotalDrugMass" id="191" />
      </ReferenceList>
    </ExplicitFormula>
    <ExplicitFormula id="361">
      <Equation>Volume * Density</Equation>
      <ReferenceList>
        <R alias="Density" id="360" />
        <R alias="Volume" id="6" />
      </ReferenceList>
    </ExplicitFormula>
    <ExplicitFormula id="364">
      <Equation>Qspec * Weight</Equation>
      <ReferenceList>
        <R alias="Qspec" id="363" />
        <R alias="Weight" id="45" />
      </ReferenceList>
    </ExplicitFormula>
    <ExplicitFormula id="366">
      <Equation>0.00000068*BW/0.02</Equation>
      <ReferenceList>
        <R alias="BW" id="43" />
      </ReferenceList>
    </ExplicitFormula>
    <ExplicitFormula id="368">
      <Equation>0.00000000000728*(BW/0.02)^0.75</Equation>
      <ReferenceList>
        <R alias="BW" id="43" />
      </ReferenceList>
    </ExplicitFormula>
    <ExplicitFormula id="371">
      <Equation>SA_pls_int*d_endo</Equation>
      <ReferenceList>
        <R alias="d_endo" id="84" />
        <R alias="SA_pls_int" id="370" />
      </ReferenceList>
    </ExplicitFormula>
    <ExplicitFormula id="374">
      <Equation>1 - f_int - f_vas</Equation>
      <ReferenceList>
        <R alias="f_int" id="373" />
        <R alias="f_vas" id="5" />
      </ReferenceList>
    </ExplicitFormula>
    <ExplicitFormula id="400">
      <Equation>0.027441902189</Equation>
    </ExplicitFormula>
    <ExplicitFormula id="401">
      <Equation>11.8077382163739</Equation>
    </ExplicitFormula>
    <ExplicitFormula id="404">
      <Equation>Volume</Equation>
      <ReferenceList>
        <R alias="Volume" id="403" />
      </ReferenceList>
    </ExplicitFormula>
    <ExplicitFormula id="405">
      <Equation>f_vas*(1-HCT)*V_org</Equation>
      <ReferenceList>
        <R alias="f_vas" id="5" />
        <R alias="V_org" id="6" />
        <R alias="HCT" id="3" />
      </ReferenceList>
    </ExplicitFormula>
    <ExplicitFormula id="407">
      <Equation>V&gt;0 ? M/V : 0</Equation>
      <ReferenceList>
        <R alias="M" id="406" />
        <R alias="V" id="403" />
      </ReferenceList>
    </ExplicitFormula>
    <ExplicitFormula id="409">
      <Equation>fu</Equation>
      <ReferenceList>
        <R alias="fu" id="129" />
      </ReferenceList>
    </ExplicitFormula>
    <ExplicitFormula id="411">
      <Equation>V&gt;0 ? M/V : 0</Equation>
      <ReferenceList>
        <R alias="M" id="406" />
        <R alias="V" id="403" />
      </ReferenceList>
    </ExplicitFormula>
    <ExplicitFormula id="415">
      <Equation>rel_exp_out * AF * f_onto * ProteinContainerVolume</Equation>
      <ReferenceList>
        <R alias="ProteinContainerVolume" id="402" />
        <R alias="AF" id="152" />
        <R alias="f_onto" id="413" />
        <R alias="rel_exp_out" id="414" />
      </ReferenceList>
    </ExplicitFormula>
    <ExplicitFormula id="417">
      <Equation>rel_exp_norm</Equation>
      <ReferenceList>
        <R alias="rel_exp_norm" id="416" />
      </ReferenceList>
    </ExplicitFormula>
    <ExplicitFormula id="418">
      <Equation>rel_exp_pls_norm</Equation>
      <ReferenceList>
        <R alias="rel_exp_pls_norm" id="158" />
      </ReferenceList>
    </ExplicitFormula>
    <ExplicitFormula id="420">
      <Equation>rel_exp_pls</Equation>
      <ReferenceList>
        <R alias="rel_exp_pls" id="161" />
      </ReferenceList>
    </ExplicitFormula>
    <ExplicitFormula id="422">
      <Equation>V&gt;0 ? M/V : 0</Equation>
      <ReferenceList>
        <R alias="M" id="412" />
        <R alias="V" id="403" />
      </ReferenceList>
    </ExplicitFormula>
    <ExplicitFormula id="423">
      <Equation>f_onto</Equation>
      <ReferenceList>
        <R alias="f_onto" id="165" />
      </ReferenceList>
    </ExplicitFormula>
    <ExplicitFormula id="425">
      <Equation>V&gt;0 ? M/V : 0</Equation>
      <ReferenceList>
        <R alias="M" id="412" />
        <R alias="V" id="403" />
      </ReferenceList>
    </ExplicitFormula>
    <ExplicitFormula id="429">
      <Equation>rel_exp_out * AF * f_onto * ProteinContainerVolume</Equation>
      <ReferenceList>
        <R alias="ProteinContainerVolume" id="402" />
        <R alias="AF" id="170" />
        <R alias="f_onto" id="427" />
        <R alias="rel_exp_out" id="428" />
      </ReferenceList>
    </ExplicitFormula>
    <ExplicitFormula id="431">
      <Equation>rel_exp_norm</Equation>
      <ReferenceList>
        <R alias="rel_exp_norm" id="430" />
      </ReferenceList>
    </ExplicitFormula>
    <ExplicitFormula id="432">
      <Equation>rel_exp_pls_norm</Equation>
      <ReferenceList>
        <R alias="rel_exp_pls_norm" id="176" />
      </ReferenceList>
    </ExplicitFormula>
    <ExplicitFormula id="434">
      <Equation>rel_exp_pls</Equation>
      <ReferenceList>
        <R alias="rel_exp_pls" id="179" />
      </ReferenceList>
    </ExplicitFormula>
    <ExplicitFormula id="436">
      <Equation>V&gt;0 ? M/V : 0</Equation>
      <ReferenceList>
        <R alias="M" id="426" />
        <R alias="V" id="403" />
      </ReferenceList>
    </ExplicitFormula>
    <ExplicitFormula id="437">
      <Equation>f_onto</Equation>
      <ReferenceList>
        <R alias="f_onto" id="183" />
      </ReferenceList>
    </ExplicitFormula>
    <ExplicitFormula id="439">
      <Equation>V&gt;0 ? M/V : 0</Equation>
      <ReferenceList>
        <R alias="M" id="426" />
        <R alias="V" id="403" />
      </ReferenceList>
    </ExplicitFormula>
    <ExplicitFormula id="442">
      <Equation>V&gt;0 ? M/V : 0</Equation>
      <ReferenceList>
        <R alias="M" id="440" />
        <R alias="V" id="403" />
      </ReferenceList>
    </ExplicitFormula>
    <ExplicitFormula id="444">
      <Equation>M/TotalDrugMass</Equation>
      <ReferenceList>
        <R alias="M" id="440" />
        <R alias="TotalDrugMass" id="191" />
      </ReferenceList>
    </ExplicitFormula>
    <ExplicitFormula id="445">
      <Equation>-(CP * kcat * V * K_water * C / (Km + K_water * C))</Equation>
      <ReferenceList>
        <R alias="V" id="403" />
        <R alias="CP" id="435" />
        <R alias="C" id="123" />
        <R alias="K_water" id="408" />
        <R alias="kcat" id="193" />
        <R alias="Km" id="194" />
      </ReferenceList>
    </ExplicitFormula>
    <ExplicitFormula id="446">
      <Equation>CP * kcat * V * K_water * C / (Km + K_water * C)</Equation>
      <ReferenceList>
        <R alias="V" id="403" />
        <R alias="CP" id="435" />
        <R alias="C" id="123" />
        <R alias="K_water" id="408" />
        <R alias="kcat" id="193" />
        <R alias="Km" id="194" />
      </ReferenceList>
    </ExplicitFormula>
    <ExplicitFormula id="449">
      <Equation>Volume</Equation>
      <ReferenceList>
        <R alias="Volume" id="448" />
      </ReferenceList>
    </ExplicitFormula>
    <ExplicitFormula id="450">
      <Equation>f_vas*HCT*V</Equation>
      <ReferenceList>
        <R alias="f_vas" id="5" />
        <R alias="V" id="6" />
        <R alias="HCT" id="3" />
      </ReferenceList>
    </ExplicitFormula>
    <ExplicitFormula id="452">
      <Equation>V&gt;0 ? M/V : 0</Equation>
      <ReferenceList>
        <R alias="M" id="451" />
        <R alias="V" id="448" />
      </ReferenceList>
    </ExplicitFormula>
    <ExplicitFormula id="454">
      <Equation>K_rbc/fu</Equation>
      <ReferenceList>
        <R alias="fu" id="129" />
        <R alias="K_rbc" id="205" />
      </ReferenceList>
    </ExplicitFormula>
    <ExplicitFormula id="456">
      <Equation>V&gt;0 ? M/V : 0</Equation>
      <ReferenceList>
        <R alias="M" id="451" />
        <R alias="V" id="448" />
      </ReferenceList>
    </ExplicitFormula>
    <ExplicitFormula id="460">
      <Equation>rel_exp_out * AF * f_onto * ProteinContainerVolume</Equation>
      <ReferenceList>
        <R alias="ProteinContainerVolume" id="447" />
        <R alias="AF" id="152" />
        <R alias="f_onto" id="458" />
        <R alias="rel_exp_out" id="459" />
      </ReferenceList>
    </ExplicitFormula>
    <ExplicitFormula id="462">
      <Equation>rel_exp_norm</Equation>
      <ReferenceList>
        <R alias="rel_exp_norm" id="461" />
      </ReferenceList>
    </ExplicitFormula>
    <ExplicitFormula id="463">
      <Equation>rel_exp_bc_norm</Equation>
      <ReferenceList>
        <R alias="rel_exp_bc_norm" id="215" />
      </ReferenceList>
    </ExplicitFormula>
    <ExplicitFormula id="465">
      <Equation>rel_exp_bc</Equation>
      <ReferenceList>
        <R alias="rel_exp_bc" id="218" />
      </ReferenceList>
    </ExplicitFormula>
    <ExplicitFormula id="467">
      <Equation>V&gt;0 ? M/V : 0</Equation>
      <ReferenceList>
        <R alias="M" id="457" />
        <R alias="V" id="448" />
      </ReferenceList>
    </ExplicitFormula>
    <ExplicitFormula id="468">
      <Equation>f_onto</Equation>
      <ReferenceList>
        <R alias="f_onto" id="165" />
      </ReferenceList>
    </ExplicitFormula>
    <ExplicitFormula id="470">
      <Equation>V&gt;0 ? M/V : 0</Equation>
      <ReferenceList>
        <R alias="M" id="457" />
        <R alias="V" id="448" />
      </ReferenceList>
    </ExplicitFormula>
    <ExplicitFormula id="474">
      <Equation>rel_exp_out * AF * f_onto * ProteinContainerVolume</Equation>
      <ReferenceList>
        <R alias="ProteinContainerVolume" id="447" />
        <R alias="AF" id="170" />
        <R alias="f_onto" id="472" />
        <R alias="rel_exp_out" id="473" />
      </ReferenceList>
    </ExplicitFormula>
    <ExplicitFormula id="476">
      <Equation>rel_exp_norm</Equation>
      <ReferenceList>
        <R alias="rel_exp_norm" id="475" />
      </ReferenceList>
    </ExplicitFormula>
    <ExplicitFormula id="477">
      <Equation>rel_exp_bc_norm</Equation>
      <ReferenceList>
        <R alias="rel_exp_bc_norm" id="231" />
      </ReferenceList>
    </ExplicitFormula>
    <ExplicitFormula id="479">
      <Equation>rel_exp_bc</Equation>
      <ReferenceList>
        <R alias="rel_exp_bc" id="234" />
      </ReferenceList>
    </ExplicitFormula>
    <ExplicitFormula id="481">
      <Equation>V&gt;0 ? M/V : 0</Equation>
      <ReferenceList>
        <R alias="M" id="471" />
        <R alias="V" id="448" />
      </ReferenceList>
    </ExplicitFormula>
    <ExplicitFormula id="482">
      <Equation>f_onto</Equation>
      <ReferenceList>
        <R alias="f_onto" id="183" />
      </ReferenceList>
    </ExplicitFormula>
    <ExplicitFormula id="484">
      <Equation>V&gt;0 ? M/V : 0</Equation>
      <ReferenceList>
        <R alias="M" id="471" />
        <R alias="V" id="448" />
      </ReferenceList>
    </ExplicitFormula>
    <ExplicitFormula id="487">
      <Equation>V&gt;0 ? M/V : 0</Equation>
      <ReferenceList>
        <R alias="M" id="485" />
        <R alias="V" id="448" />
      </ReferenceList>
    </ExplicitFormula>
    <ExplicitFormula id="489">
      <Equation>M/TotalDrugMass</Equation>
      <ReferenceList>
        <R alias="M" id="485" />
        <R alias="TotalDrugMass" id="191" />
      </ReferenceList>
    </ExplicitFormula>
    <ExplicitFormula id="490">
      <Equation>-(CP * kcat * V * K_water * C / (Km + K_water * C))</Equation>
      <ReferenceList>
        <R alias="V" id="448" />
        <R alias="CP" id="480" />
        <R alias="C" id="111" />
        <R alias="K_water" id="453" />
        <R alias="kcat" id="193" />
        <R alias="Km" id="194" />
      </ReferenceList>
    </ExplicitFormula>
    <ExplicitFormula id="491">
      <Equation>CP * kcat * V * K_water * C / (Km + K_water * C)</Equation>
      <ReferenceList>
        <R alias="V" id="448" />
        <R alias="CP" id="480" />
        <R alias="C" id="111" />
        <R alias="K_water" id="453" />
        <R alias="kcat" id="193" />
        <R alias="Km" id="194" />
      </ReferenceList>
    </ExplicitFormula>
    <ExplicitFormula id="494">
      <Equation>Volume</Equation>
      <ReferenceList>
        <R alias="Volume" id="493" />
      </ReferenceList>
    </ExplicitFormula>
    <ExplicitFormula id="495">
      <Equation>f_int*V</Equation>
      <ReferenceList>
        <R alias="f_int" id="373" />
        <R alias="V" id="6" />
      </ReferenceList>
    </ExplicitFormula>
    <ExplicitFormula id="497">
      <Equation>pH_int</Equation>
      <ReferenceList>
        <R alias="pH_int" id="81" />
      </ReferenceList>
    </ExplicitFormula>
    <ExplicitFormula id="500">
      <Equation>V&gt;0 ? M/V : 0</Equation>
      <ReferenceList>
        <R alias="M" id="498" />
        <R alias="V" id="493" />
      </ReferenceList>
    </ExplicitFormula>
    <ExplicitFormula id="503">
      <Equation>K_water_int</Equation>
      <ReferenceList>
        <R alias="K_water_int" id="502" />
      </ReferenceList>
    </ExplicitFormula>
    <ExplicitFormula id="505">
      <Equation>V&gt;0 ? M/V : 0</Equation>
      <ReferenceList>
        <R alias="M" id="498" />
        <R alias="V" id="493" />
      </ReferenceList>
    </ExplicitFormula>
    <ExplicitFormula id="507">
      <Equation>Volume</Equation>
      <ReferenceList>
        <R alias="Volume" id="6" />
      </ReferenceList>
    </ExplicitFormula>
    <ExplicitFormula id="509">
      <Equation>f_cell*V</Equation>
      <ReferenceList>
        <R alias="f_cell" id="372" />
        <R alias="V" id="6" />
      </ReferenceList>
    </ExplicitFormula>
    <ExplicitFormula id="513">
      <Equation>V&gt;0 ? M/V : 0</Equation>
      <ReferenceList>
        <R alias="M" id="511" />
        <R alias="V" id="508" />
      </ReferenceList>
    </ExplicitFormula>
    <ExplicitFormula id="516">
      <Equation>K_water_cell</Equation>
      <ReferenceList>
        <R alias="K_water_cell" id="515" />
      </ReferenceList>
    </ExplicitFormula>
    <ExplicitFormula id="518">
      <Equation>V&gt;0 ? M/V : 0</Equation>
      <ReferenceList>
        <R alias="M" id="511" />
        <R alias="V" id="508" />
      </ReferenceList>
    </ExplicitFormula>
    <ExplicitFormula id="522">
      <Equation>rel_exp_out * AF * f_onto * ProteinContainerVolume</Equation>
      <ReferenceList>
        <R alias="ProteinContainerVolume" id="506" />
        <R alias="AF" id="152" />
        <R alias="f_onto" id="520" />
        <R alias="rel_exp_out" id="521" />
      </ReferenceList>
    </ExplicitFormula>
    <ExplicitFormula id="524">
      <Equation>rel_exp_norm</Equation>
      <ReferenceList>
        <R alias="rel_exp_norm" id="523" />
      </ReferenceList>
    </ExplicitFormula>
    <ExplicitFormula id="527">
      <Equation>V&gt;0 ? M/V : 0</Equation>
      <ReferenceList>
        <R alias="M" id="519" />
        <R alias="V" id="508" />
      </ReferenceList>
    </ExplicitFormula>
    <ExplicitFormula id="528">
      <Equation>f_onto</Equation>
      <ReferenceList>
        <R alias="f_onto" id="165" />
      </ReferenceList>
    </ExplicitFormula>
    <ExplicitFormula id="530">
      <Equation>V&gt;0 ? M/V : 0</Equation>
      <ReferenceList>
        <R alias="M" id="519" />
        <R alias="V" id="508" />
      </ReferenceList>
    </ExplicitFormula>
    <ExplicitFormula id="534">
      <Equation>rel_exp_out * AF * f_onto * ProteinContainerVolume</Equation>
      <ReferenceList>
        <R alias="ProteinContainerVolume" id="506" />
        <R alias="AF" id="170" />
        <R alias="f_onto" id="532" />
        <R alias="rel_exp_out" id="533" />
      </ReferenceList>
    </ExplicitFormula>
    <ExplicitFormula id="536">
      <Equation>rel_exp_norm</Equation>
      <ReferenceList>
        <R alias="rel_exp_norm" id="535" />
      </ReferenceList>
    </ExplicitFormula>
    <ExplicitFormula id="539">
      <Equation>V&gt;0 ? M/V : 0</Equation>
      <ReferenceList>
        <R alias="M" id="531" />
        <R alias="V" id="508" />
      </ReferenceList>
    </ExplicitFormula>
    <ExplicitFormula id="540">
      <Equation>f_onto</Equation>
      <ReferenceList>
        <R alias="f_onto" id="183" />
      </ReferenceList>
    </ExplicitFormula>
    <ExplicitFormula id="542">
      <Equation>V&gt;0 ? M/V : 0</Equation>
      <ReferenceList>
        <R alias="M" id="531" />
        <R alias="V" id="508" />
      </ReferenceList>
    </ExplicitFormula>
    <ExplicitFormula id="545">
      <Equation>V&gt;0 ? M/V : 0</Equation>
      <ReferenceList>
        <R alias="M" id="543" />
        <R alias="V" id="508" />
      </ReferenceList>
    </ExplicitFormula>
    <ExplicitFormula id="547">
      <Equation>M/TotalDrugMass</Equation>
      <ReferenceList>
        <R alias="M" id="543" />
        <R alias="TotalDrugMass" id="191" />
      </ReferenceList>
    </ExplicitFormula>
    <ExplicitFormula id="548">
      <Equation>-(CP * kcat * V * K_water * C / (Km + K_water * C))</Equation>
      <ReferenceList>
        <R alias="V" id="508" />
        <R alias="CP" id="538" />
        <R alias="C" id="512" />
        <R alias="K_water" id="514" />
        <R alias="kcat" id="193" />
        <R alias="Km" id="194" />
      </ReferenceList>
    </ExplicitFormula>
    <ExplicitFormula id="549">
      <Equation>CP * kcat * V * K_water * C / (Km + K_water * C)</Equation>
      <ReferenceList>
        <R alias="V" id="508" />
        <R alias="CP" id="538" />
        <R alias="C" id="512" />
        <R alias="K_water" id="514" />
        <R alias="kcat" id="193" />
        <R alias="Km" id="194" />
      </ReferenceList>
    </ExplicitFormula>
    <ExplicitFormula id="551">
      <Equation>C_int * K_water_int</Equation>
      <ReferenceList>
        <R alias="C_int" id="499" />
        <R alias="K_water_int" id="501" />
      </ReferenceList>
    </ExplicitFormula>
    <ExplicitFormula id="553">
      <Equation>C_cell * K_water_cell</Equation>
      <ReferenceList>
        <R alias="C_cell" id="512" />
        <R alias="K_water_cell" id="514" />
      </ReferenceList>
    </ExplicitFormula>
    <ExplicitFormula id="555">
      <Equation>(f_int*C_int+f_cell*C_cell)/(f_int+f_cell)</Equation>
      <ReferenceList>
        <R alias="f_int" id="373" />
        <R alias="f_cell" id="372" />
        <R alias="C_cell" id="512" />
        <R alias="C_int" id="499" />
      </ReferenceList>
    </ExplicitFormula>
    <ExplicitFormula id="557">
      <Equation>Volume * Density</Equation>
      <ReferenceList>
        <R alias="Density" id="556" />
        <R alias="Volume" id="8" />
      </ReferenceList>
    </ExplicitFormula>
    <ExplicitFormula id="560">
      <Equation>SA_pls_int*d_endo</Equation>
      <ReferenceList>
        <R alias="d_endo" id="84" />
        <R alias="SA_pls_int" id="559" />
      </ReferenceList>
    </ExplicitFormula>
    <ExplicitFormula id="562">
      <Equation>1.55E-14*(BW/0.02)^0.75</Equation>
      <ReferenceList>
        <R alias="BW" id="43" />
      </ReferenceList>
    </ExplicitFormula>
    <ExplicitFormula id="564">
      <Equation>0.00000000000032*BW/0.02</Equation>
      <ReferenceList>
        <R alias="BW" id="43" />
      </ReferenceList>
    </ExplicitFormula>
    <ExplicitFormula id="567">
      <Equation>1 - f_int - f_vas</Equation>
      <ReferenceList>
        <R alias="f_int" id="566" />
        <R alias="f_vas" id="7" />
      </ReferenceList>
    </ExplicitFormula>
    <ExplicitFormula id="570">
      <Equation>Qspec * Weight</Equation>
      <ReferenceList>
        <R alias="Qspec" id="569" />
        <R alias="Weight" id="46" />
      </ReferenceList>
    </ExplicitFormula>
    <ExplicitFormula id="596">
      <Equation>1.50968090501976</Equation>
    </ExplicitFormula>
    <ExplicitFormula id="597">
      <Equation>0.51675</Equation>
    </ExplicitFormula>
    <ExplicitFormula id="600">
      <Equation>Volume</Equation>
      <ReferenceList>
        <R alias="Volume" id="599" />
      </ReferenceList>
    </ExplicitFormula>
    <ExplicitFormula id="601">
      <Equation>f_vas*(1-HCT)*V_org</Equation>
      <ReferenceList>
        <R alias="f_vas" id="7" />
        <R alias="V_org" id="8" />
        <R alias="HCT" id="3" />
      </ReferenceList>
    </ExplicitFormula>
    <ExplicitFormula id="604">
      <Equation>V&gt;0 ? M/V : 0</Equation>
      <ReferenceList>
        <R alias="M" id="602" />
        <R alias="V" id="599" />
      </ReferenceList>
    </ExplicitFormula>
    <ExplicitFormula id="606">
      <Equation>fu</Equation>
      <ReferenceList>
        <R alias="fu" id="129" />
      </ReferenceList>
    </ExplicitFormula>
    <ExplicitFormula id="608">
      <Equation>V&gt;0 ? M/V : 0</Equation>
      <ReferenceList>
        <R alias="M" id="602" />
        <R alias="V" id="599" />
      </ReferenceList>
    </ExplicitFormula>
    <ExplicitFormula id="612">
      <Equation>rel_exp_out * AF * f_onto * ProteinContainerVolume</Equation>
      <ReferenceList>
        <R alias="ProteinContainerVolume" id="598" />
        <R alias="AF" id="152" />
        <R alias="f_onto" id="610" />
        <R alias="rel_exp_out" id="611" />
      </ReferenceList>
    </ExplicitFormula>
    <ExplicitFormula id="614">
      <Equation>rel_exp_norm</Equation>
      <ReferenceList>
        <R alias="rel_exp_norm" id="613" />
      </ReferenceList>
    </ExplicitFormula>
    <ExplicitFormula id="615">
      <Equation>rel_exp_pls_norm</Equation>
      <ReferenceList>
        <R alias="rel_exp_pls_norm" id="158" />
      </ReferenceList>
    </ExplicitFormula>
    <ExplicitFormula id="617">
      <Equation>rel_exp_pls</Equation>
      <ReferenceList>
        <R alias="rel_exp_pls" id="161" />
      </ReferenceList>
    </ExplicitFormula>
    <ExplicitFormula id="619">
      <Equation>V&gt;0 ? M/V : 0</Equation>
      <ReferenceList>
        <R alias="M" id="609" />
        <R alias="V" id="599" />
      </ReferenceList>
    </ExplicitFormula>
    <ExplicitFormula id="620">
      <Equation>f_onto</Equation>
      <ReferenceList>
        <R alias="f_onto" id="165" />
      </ReferenceList>
    </ExplicitFormula>
    <ExplicitFormula id="622">
      <Equation>V&gt;0 ? M/V : 0</Equation>
      <ReferenceList>
        <R alias="M" id="609" />
        <R alias="V" id="599" />
      </ReferenceList>
    </ExplicitFormula>
    <ExplicitFormula id="626">
      <Equation>rel_exp_out * AF * f_onto * ProteinContainerVolume</Equation>
      <ReferenceList>
        <R alias="ProteinContainerVolume" id="598" />
        <R alias="AF" id="170" />
        <R alias="f_onto" id="624" />
        <R alias="rel_exp_out" id="625" />
      </ReferenceList>
    </ExplicitFormula>
    <ExplicitFormula id="628">
      <Equation>rel_exp_norm</Equation>
      <ReferenceList>
        <R alias="rel_exp_norm" id="627" />
      </ReferenceList>
    </ExplicitFormula>
    <ExplicitFormula id="629">
      <Equation>rel_exp_pls_norm</Equation>
      <ReferenceList>
        <R alias="rel_exp_pls_norm" id="176" />
      </ReferenceList>
    </ExplicitFormula>
    <ExplicitFormula id="631">
      <Equation>rel_exp_pls</Equation>
      <ReferenceList>
        <R alias="rel_exp_pls" id="179" />
      </ReferenceList>
    </ExplicitFormula>
    <ExplicitFormula id="633">
      <Equation>V&gt;0 ? M/V : 0</Equation>
      <ReferenceList>
        <R alias="M" id="623" />
        <R alias="V" id="599" />
      </ReferenceList>
    </ExplicitFormula>
    <ExplicitFormula id="634">
      <Equation>f_onto</Equation>
      <ReferenceList>
        <R alias="f_onto" id="183" />
      </ReferenceList>
    </ExplicitFormula>
    <ExplicitFormula id="636">
      <Equation>V&gt;0 ? M/V : 0</Equation>
      <ReferenceList>
        <R alias="M" id="623" />
        <R alias="V" id="599" />
      </ReferenceList>
    </ExplicitFormula>
    <ExplicitFormula id="639">
      <Equation>V&gt;0 ? M/V : 0</Equation>
      <ReferenceList>
        <R alias="M" id="637" />
        <R alias="V" id="599" />
      </ReferenceList>
    </ExplicitFormula>
    <ExplicitFormula id="641">
      <Equation>M/TotalDrugMass</Equation>
      <ReferenceList>
        <R alias="M" id="637" />
        <R alias="TotalDrugMass" id="191" />
      </ReferenceList>
    </ExplicitFormula>
    <ExplicitFormula id="642">
      <Equation>-(CP * kcat * V * K_water * C / (Km + K_water * C))</Equation>
      <ReferenceList>
        <R alias="V" id="599" />
        <R alias="CP" id="632" />
        <R alias="C" id="603" />
        <R alias="K_water" id="605" />
        <R alias="kcat" id="193" />
        <R alias="Km" id="194" />
      </ReferenceList>
    </ExplicitFormula>
    <ExplicitFormula id="643">
      <Equation>CP * kcat * V * K_water * C / (Km + K_water * C)</Equation>
      <ReferenceList>
        <R alias="V" id="599" />
        <R alias="CP" id="632" />
        <R alias="C" id="603" />
        <R alias="K_water" id="605" />
        <R alias="kcat" id="193" />
        <R alias="Km" id="194" />
      </ReferenceList>
    </ExplicitFormula>
    <ExplicitFormula id="646">
      <Equation>Volume</Equation>
      <ReferenceList>
        <R alias="Volume" id="645" />
      </ReferenceList>
    </ExplicitFormula>
    <ExplicitFormula id="647">
      <Equation>f_vas*HCT*V</Equation>
      <ReferenceList>
        <R alias="f_vas" id="7" />
        <R alias="V" id="8" />
        <R alias="HCT" id="3" />
      </ReferenceList>
    </ExplicitFormula>
    <ExplicitFormula id="650">
      <Equation>V&gt;0 ? M/V : 0</Equation>
      <ReferenceList>
        <R alias="M" id="648" />
        <R alias="V" id="645" />
      </ReferenceList>
    </ExplicitFormula>
    <ExplicitFormula id="652">
      <Equation>K_rbc/fu</Equation>
      <ReferenceList>
        <R alias="fu" id="129" />
        <R alias="K_rbc" id="205" />
      </ReferenceList>
    </ExplicitFormula>
    <ExplicitFormula id="654">
      <Equation>V&gt;0 ? M/V : 0</Equation>
      <ReferenceList>
        <R alias="M" id="648" />
        <R alias="V" id="645" />
      </ReferenceList>
    </ExplicitFormula>
    <ExplicitFormula id="658">
      <Equation>rel_exp_out * AF * f_onto * ProteinContainerVolume</Equation>
      <ReferenceList>
        <R alias="ProteinContainerVolume" id="644" />
        <R alias="AF" id="152" />
        <R alias="f_onto" id="656" />
        <R alias="rel_exp_out" id="657" />
      </ReferenceList>
    </ExplicitFormula>
    <ExplicitFormula id="660">
      <Equation>rel_exp_norm</Equation>
      <ReferenceList>
        <R alias="rel_exp_norm" id="659" />
      </ReferenceList>
    </ExplicitFormula>
    <ExplicitFormula id="661">
      <Equation>rel_exp_bc_norm</Equation>
      <ReferenceList>
        <R alias="rel_exp_bc_norm" id="215" />
      </ReferenceList>
    </ExplicitFormula>
    <ExplicitFormula id="663">
      <Equation>rel_exp_bc</Equation>
      <ReferenceList>
        <R alias="rel_exp_bc" id="218" />
      </ReferenceList>
    </ExplicitFormula>
    <ExplicitFormula id="665">
      <Equation>V&gt;0 ? M/V : 0</Equation>
      <ReferenceList>
        <R alias="M" id="655" />
        <R alias="V" id="645" />
      </ReferenceList>
    </ExplicitFormula>
    <ExplicitFormula id="666">
      <Equation>f_onto</Equation>
      <ReferenceList>
        <R alias="f_onto" id="165" />
      </ReferenceList>
    </ExplicitFormula>
    <ExplicitFormula id="668">
      <Equation>V&gt;0 ? M/V : 0</Equation>
      <ReferenceList>
        <R alias="M" id="655" />
        <R alias="V" id="645" />
      </ReferenceList>
    </ExplicitFormula>
    <ExplicitFormula id="672">
      <Equation>rel_exp_out * AF * f_onto * ProteinContainerVolume</Equation>
      <ReferenceList>
        <R alias="ProteinContainerVolume" id="644" />
        <R alias="AF" id="170" />
        <R alias="f_onto" id="670" />
        <R alias="rel_exp_out" id="671" />
      </ReferenceList>
    </ExplicitFormula>
    <ExplicitFormula id="674">
      <Equation>rel_exp_norm</Equation>
      <ReferenceList>
        <R alias="rel_exp_norm" id="673" />
      </ReferenceList>
    </ExplicitFormula>
    <ExplicitFormula id="675">
      <Equation>rel_exp_bc_norm</Equation>
      <ReferenceList>
        <R alias="rel_exp_bc_norm" id="231" />
      </ReferenceList>
    </ExplicitFormula>
    <ExplicitFormula id="677">
      <Equation>rel_exp_bc</Equation>
      <ReferenceList>
        <R alias="rel_exp_bc" id="234" />
      </ReferenceList>
    </ExplicitFormula>
    <ExplicitFormula id="679">
      <Equation>V&gt;0 ? M/V : 0</Equation>
      <ReferenceList>
        <R alias="M" id="669" />
        <R alias="V" id="645" />
      </ReferenceList>
    </ExplicitFormula>
    <ExplicitFormula id="680">
      <Equation>f_onto</Equation>
      <ReferenceList>
        <R alias="f_onto" id="183" />
      </ReferenceList>
    </ExplicitFormula>
    <ExplicitFormula id="682">
      <Equation>V&gt;0 ? M/V : 0</Equation>
      <ReferenceList>
        <R alias="M" id="669" />
        <R alias="V" id="645" />
      </ReferenceList>
    </ExplicitFormula>
    <ExplicitFormula id="685">
      <Equation>V&gt;0 ? M/V : 0</Equation>
      <ReferenceList>
        <R alias="M" id="683" />
        <R alias="V" id="645" />
      </ReferenceList>
    </ExplicitFormula>
    <ExplicitFormula id="687">
      <Equation>M/TotalDrugMass</Equation>
      <ReferenceList>
        <R alias="M" id="683" />
        <R alias="TotalDrugMass" id="191" />
      </ReferenceList>
    </ExplicitFormula>
    <ExplicitFormula id="688">
      <Equation>-(CP * kcat * V * K_water * C / (Km + K_water * C))</Equation>
      <ReferenceList>
        <R alias="V" id="645" />
        <R alias="CP" id="678" />
        <R alias="C" id="649" />
        <R alias="K_water" id="651" />
        <R alias="kcat" id="193" />
        <R alias="Km" id="194" />
      </ReferenceList>
    </ExplicitFormula>
    <ExplicitFormula id="689">
      <Equation>CP * kcat * V * K_water * C / (Km + K_water * C)</Equation>
      <ReferenceList>
        <R alias="V" id="645" />
        <R alias="CP" id="678" />
        <R alias="C" id="649" />
        <R alias="K_water" id="651" />
        <R alias="kcat" id="193" />
        <R alias="Km" id="194" />
      </ReferenceList>
    </ExplicitFormula>
    <ExplicitFormula id="692">
      <Equation>Volume</Equation>
      <ReferenceList>
        <R alias="Volume" id="691" />
      </ReferenceList>
    </ExplicitFormula>
    <ExplicitFormula id="693">
      <Equation>f_int*V</Equation>
      <ReferenceList>
        <R alias="f_int" id="566" />
        <R alias="V" id="8" />
      </ReferenceList>
    </ExplicitFormula>
    <ExplicitFormula id="695">
      <Equation>pH_int</Equation>
      <ReferenceList>
        <R alias="pH_int" id="81" />
      </ReferenceList>
    </ExplicitFormula>
    <ExplicitFormula id="698">
      <Equation>V&gt;0 ? M/V : 0</Equation>
      <ReferenceList>
        <R alias="M" id="696" />
        <R alias="V" id="691" />
      </ReferenceList>
    </ExplicitFormula>
    <ExplicitFormula id="701">
      <Equation>K_water_int</Equation>
      <ReferenceList>
        <R alias="K_water_int" id="700" />
      </ReferenceList>
    </ExplicitFormula>
    <ExplicitFormula id="703">
      <Equation>V&gt;0 ? M/V : 0</Equation>
      <ReferenceList>
        <R alias="M" id="696" />
        <R alias="V" id="691" />
      </ReferenceList>
    </ExplicitFormula>
    <ExplicitFormula id="705">
      <Equation>Volume</Equation>
      <ReferenceList>
        <R alias="Volume" id="8" />
      </ReferenceList>
    </ExplicitFormula>
    <ExplicitFormula id="707">
      <Equation>f_cell*V</Equation>
      <ReferenceList>
        <R alias="f_cell" id="565" />
        <R alias="V" id="8" />
      </ReferenceList>
    </ExplicitFormula>
    <ExplicitFormula id="711">
      <Equation>V&gt;0 ? M/V : 0</Equation>
      <ReferenceList>
        <R alias="M" id="709" />
        <R alias="V" id="706" />
      </ReferenceList>
    </ExplicitFormula>
    <ExplicitFormula id="714">
      <Equation>K_water_cell</Equation>
      <ReferenceList>
        <R alias="K_water_cell" id="713" />
      </ReferenceList>
    </ExplicitFormula>
    <ExplicitFormula id="716">
      <Equation>V&gt;0 ? M/V : 0</Equation>
      <ReferenceList>
        <R alias="M" id="709" />
        <R alias="V" id="706" />
      </ReferenceList>
    </ExplicitFormula>
    <ExplicitFormula id="720">
      <Equation>rel_exp_out * AF * f_onto * ProteinContainerVolume</Equation>
      <ReferenceList>
        <R alias="ProteinContainerVolume" id="704" />
        <R alias="AF" id="152" />
        <R alias="f_onto" id="718" />
        <R alias="rel_exp_out" id="719" />
      </ReferenceList>
    </ExplicitFormula>
    <ExplicitFormula id="722">
      <Equation>rel_exp_norm</Equation>
      <ReferenceList>
        <R alias="rel_exp_norm" id="721" />
      </ReferenceList>
    </ExplicitFormula>
    <ExplicitFormula id="725">
      <Equation>V&gt;0 ? M/V : 0</Equation>
      <ReferenceList>
        <R alias="M" id="717" />
        <R alias="V" id="706" />
      </ReferenceList>
    </ExplicitFormula>
    <ExplicitFormula id="726">
      <Equation>f_onto</Equation>
      <ReferenceList>
        <R alias="f_onto" id="165" />
      </ReferenceList>
    </ExplicitFormula>
    <ExplicitFormula id="728">
      <Equation>V&gt;0 ? M/V : 0</Equation>
      <ReferenceList>
        <R alias="M" id="717" />
        <R alias="V" id="706" />
      </ReferenceList>
    </ExplicitFormula>
    <ExplicitFormula id="732">
      <Equation>rel_exp_out * AF * f_onto * ProteinContainerVolume</Equation>
      <ReferenceList>
        <R alias="ProteinContainerVolume" id="704" />
        <R alias="AF" id="170" />
        <R alias="f_onto" id="730" />
        <R alias="rel_exp_out" id="731" />
      </ReferenceList>
    </ExplicitFormula>
    <ExplicitFormula id="734">
      <Equation>rel_exp_norm</Equation>
      <ReferenceList>
        <R alias="rel_exp_norm" id="733" />
      </ReferenceList>
    </ExplicitFormula>
    <ExplicitFormula id="737">
      <Equation>V&gt;0 ? M/V : 0</Equation>
      <ReferenceList>
        <R alias="M" id="729" />
        <R alias="V" id="706" />
      </ReferenceList>
    </ExplicitFormula>
    <ExplicitFormula id="738">
      <Equation>f_onto</Equation>
      <ReferenceList>
        <R alias="f_onto" id="183" />
      </ReferenceList>
    </ExplicitFormula>
    <ExplicitFormula id="740">
      <Equation>V&gt;0 ? M/V : 0</Equation>
      <ReferenceList>
        <R alias="M" id="729" />
        <R alias="V" id="706" />
      </ReferenceList>
    </ExplicitFormula>
    <ExplicitFormula id="743">
      <Equation>V&gt;0 ? M/V : 0</Equation>
      <ReferenceList>
        <R alias="M" id="741" />
        <R alias="V" id="706" />
      </ReferenceList>
    </ExplicitFormula>
    <ExplicitFormula id="745">
      <Equation>M/TotalDrugMass</Equation>
      <ReferenceList>
        <R alias="M" id="741" />
        <R alias="TotalDrugMass" id="191" />
      </ReferenceList>
    </ExplicitFormula>
    <ExplicitFormula id="746">
      <Equation>-(CP * kcat * V * K_water * C / (Km + K_water * C))</Equation>
      <ReferenceList>
        <R alias="V" id="706" />
        <R alias="CP" id="736" />
        <R alias="C" id="710" />
        <R alias="K_water" id="712" />
        <R alias="kcat" id="193" />
        <R alias="Km" id="194" />
      </ReferenceList>
    </ExplicitFormula>
    <ExplicitFormula id="747">
      <Equation>CP * kcat * V * K_water * C / (Km + K_water * C)</Equation>
      <ReferenceList>
        <R alias="V" id="706" />
        <R alias="CP" id="736" />
        <R alias="C" id="710" />
        <R alias="K_water" id="712" />
        <R alias="kcat" id="193" />
        <R alias="Km" id="194" />
      </ReferenceList>
    </ExplicitFormula>
    <ExplicitFormula id="749">
      <Equation>C_int * K_water_int</Equation>
      <ReferenceList>
        <R alias="C_int" id="697" />
        <R alias="K_water_int" id="699" />
      </ReferenceList>
    </ExplicitFormula>
    <ExplicitFormula id="751">
      <Equation>C_cell * K_water_cell</Equation>
      <ReferenceList>
        <R alias="C_cell" id="710" />
        <R alias="K_water_cell" id="712" />
      </ReferenceList>
    </ExplicitFormula>
    <ExplicitFormula id="753">
      <Equation>(f_int*C_int+f_cell*C_cell)/(f_int+f_cell)</Equation>
      <ReferenceList>
        <R alias="f_int" id="566" />
        <R alias="f_cell" id="565" />
        <R alias="C_cell" id="710" />
        <R alias="C_int" id="697" />
      </ReferenceList>
    </ExplicitFormula>
    <ExplicitFormula id="755">
      <Equation>Volume * Density</Equation>
      <ReferenceList>
        <R alias="Density" id="754" />
        <R alias="Volume" id="10" />
      </ReferenceList>
    </ExplicitFormula>
    <ExplicitFormula id="757">
      <Equation>0.000000079*BW/0.02</Equation>
      <ReferenceList>
        <R alias="BW" id="43" />
      </ReferenceList>
    </ExplicitFormula>
    <ExplicitFormula id="759">
      <Equation>0.00000000261*(BW/0.02)^0.75</Equation>
      <ReferenceList>
        <R alias="BW" id="43" />
      </ReferenceList>
    </ExplicitFormula>
    <ExplicitFormula id="762">
      <Equation>SA_pls_int*d_endo</Equation>
      <ReferenceList>
        <R alias="d_endo" id="84" />
        <R alias="SA_pls_int" id="761" />
      </ReferenceList>
    </ExplicitFormula>
    <ExplicitFormula id="765">
      <Equation>1 - f_int - f_vas</Equation>
      <ReferenceList>
        <R alias="f_int" id="764" />
        <R alias="f_vas" id="9" />
      </ReferenceList>
    </ExplicitFormula>
    <ExplicitFormula id="768">
      <Equation>Qspec * Weight</Equation>
      <ReferenceList>
        <R alias="Qspec" id="767" />
        <R alias="Weight" id="47" />
      </ReferenceList>
    </ExplicitFormula>
    <ExplicitFormula id="782">
      <Equation>22.4854377125581</Equation>
    </ExplicitFormula>
    <ExplicitFormula id="784">
      <Equation>0.79</Equation>
    </ExplicitFormula>
    <ExplicitFormula id="786">
      <Equation>0.8</Equation>
    </ExplicitFormula>
    <ExplicitFormula id="788">
      <Equation>0.002</Equation>
    </ExplicitFormula>
    <ExplicitFormula id="789">
      <Equation>0.16</Equation>
    </ExplicitFormula>
    <ExplicitFormula id="791">
      <Equation>0.18</Equation>
    </ExplicitFormula>
    <ExplicitFormula id="793">
      <Equation>0.15</Equation>
    </ExplicitFormula>
    <ExplicitFormula id="795">
      <Equation>0.92</Equation>
    </ExplicitFormula>
    <ExplicitFormula id="797">
      <Equation>0.853</Equation>
    </ExplicitFormula>
    <ExplicitFormula id="799">
      <Equation>0.002024</Equation>
    </ExplicitFormula>
    <ExplicitFormula id="801">
      <Equation>0.0016</Equation>
    </ExplicitFormula>
    <ExplicitFormula id="803">
      <Equation>0.135</Equation>
    </ExplicitFormula>
    <ExplicitFormula id="805">
      <Equation>0.00899999999999998</Equation>
    </ExplicitFormula>
    <ExplicitFormula id="807">
      <Equation>0.03</Equation>
    </ExplicitFormula>
    <ExplicitFormula id="808">
      <Equation>0.021790695446</Equation>
    </ExplicitFormula>
    <ExplicitFormula id="811">
      <Equation>Volume</Equation>
      <ReferenceList>
        <R alias="Volume" id="810" />
      </ReferenceList>
    </ExplicitFormula>
    <ExplicitFormula id="812">
      <Equation>f_vas*(1-HCT)*V_org</Equation>
      <ReferenceList>
        <R alias="f_vas" id="9" />
        <R alias="V_org" id="10" />
        <R alias="HCT" id="3" />
      </ReferenceList>
    </ExplicitFormula>
    <ExplicitFormula id="814">
      <Equation>V&gt;0 ? M/V : 0</Equation>
      <ReferenceList>
        <R alias="M" id="813" />
        <R alias="V" id="810" />
      </ReferenceList>
    </ExplicitFormula>
    <ExplicitFormula id="816">
      <Equation>fu</Equation>
      <ReferenceList>
        <R alias="fu" id="129" />
      </ReferenceList>
    </ExplicitFormula>
    <ExplicitFormula id="818">
      <Equation>V&gt;0 ? M/V : 0</Equation>
      <ReferenceList>
        <R alias="M" id="813" />
        <R alias="V" id="810" />
      </ReferenceList>
    </ExplicitFormula>
    <ExplicitFormula id="822">
      <Equation>rel_exp_out * AF * f_onto * ProteinContainerVolume</Equation>
      <ReferenceList>
        <R alias="ProteinContainerVolume" id="809" />
        <R alias="AF" id="152" />
        <R alias="f_onto" id="820" />
        <R alias="rel_exp_out" id="821" />
      </ReferenceList>
    </ExplicitFormula>
    <ExplicitFormula id="824">
      <Equation>rel_exp_norm</Equation>
      <ReferenceList>
        <R alias="rel_exp_norm" id="823" />
      </ReferenceList>
    </ExplicitFormula>
    <ExplicitFormula id="825">
      <Equation>rel_exp_pls_norm</Equation>
      <ReferenceList>
        <R alias="rel_exp_pls_norm" id="158" />
      </ReferenceList>
    </ExplicitFormula>
    <ExplicitFormula id="827">
      <Equation>rel_exp_pls</Equation>
      <ReferenceList>
        <R alias="rel_exp_pls" id="161" />
      </ReferenceList>
    </ExplicitFormula>
    <ExplicitFormula id="829">
      <Equation>V&gt;0 ? M/V : 0</Equation>
      <ReferenceList>
        <R alias="M" id="819" />
        <R alias="V" id="810" />
      </ReferenceList>
    </ExplicitFormula>
    <ExplicitFormula id="830">
      <Equation>f_onto</Equation>
      <ReferenceList>
        <R alias="f_onto" id="165" />
      </ReferenceList>
    </ExplicitFormula>
    <ExplicitFormula id="832">
      <Equation>V&gt;0 ? M/V : 0</Equation>
      <ReferenceList>
        <R alias="M" id="819" />
        <R alias="V" id="810" />
      </ReferenceList>
    </ExplicitFormula>
    <ExplicitFormula id="836">
      <Equation>rel_exp_out * AF * f_onto * ProteinContainerVolume</Equation>
      <ReferenceList>
        <R alias="ProteinContainerVolume" id="809" />
        <R alias="AF" id="170" />
        <R alias="f_onto" id="834" />
        <R alias="rel_exp_out" id="835" />
      </ReferenceList>
    </ExplicitFormula>
    <ExplicitFormula id="838">
      <Equation>rel_exp_norm</Equation>
      <ReferenceList>
        <R alias="rel_exp_norm" id="837" />
      </ReferenceList>
    </ExplicitFormula>
    <ExplicitFormula id="839">
      <Equation>rel_exp_pls_norm</Equation>
      <ReferenceList>
        <R alias="rel_exp_pls_norm" id="176" />
      </ReferenceList>
    </ExplicitFormula>
    <ExplicitFormula id="841">
      <Equation>rel_exp_pls</Equation>
      <ReferenceList>
        <R alias="rel_exp_pls" id="179" />
      </ReferenceList>
    </ExplicitFormula>
    <ExplicitFormula id="843">
      <Equation>V&gt;0 ? M/V : 0</Equation>
      <ReferenceList>
        <R alias="M" id="833" />
        <R alias="V" id="810" />
      </ReferenceList>
    </ExplicitFormula>
    <ExplicitFormula id="844">
      <Equation>f_onto</Equation>
      <ReferenceList>
        <R alias="f_onto" id="183" />
      </ReferenceList>
    </ExplicitFormula>
    <ExplicitFormula id="846">
      <Equation>V&gt;0 ? M/V : 0</Equation>
      <ReferenceList>
        <R alias="M" id="833" />
        <R alias="V" id="810" />
      </ReferenceList>
    </ExplicitFormula>
    <ExplicitFormula id="849">
      <Equation>V&gt;0 ? M/V : 0</Equation>
      <ReferenceList>
        <R alias="M" id="847" />
        <R alias="V" id="810" />
      </ReferenceList>
    </ExplicitFormula>
    <ExplicitFormula id="851">
      <Equation>M/TotalDrugMass</Equation>
      <ReferenceList>
        <R alias="M" id="847" />
        <R alias="TotalDrugMass" id="191" />
      </ReferenceList>
    </ExplicitFormula>
    <ExplicitFormula id="852">
      <Equation>-(CP * kcat * V * K_water * C / (Km + K_water * C))</Equation>
      <ReferenceList>
        <R alias="V" id="810" />
        <R alias="CP" id="842" />
        <R alias="C" id="124" />
        <R alias="K_water" id="815" />
        <R alias="kcat" id="193" />
        <R alias="Km" id="194" />
      </ReferenceList>
    </ExplicitFormula>
    <ExplicitFormula id="853">
      <Equation>CP * kcat * V * K_water * C / (Km + K_water * C)</Equation>
      <ReferenceList>
        <R alias="V" id="810" />
        <R alias="CP" id="842" />
        <R alias="C" id="124" />
        <R alias="K_water" id="815" />
        <R alias="kcat" id="193" />
        <R alias="Km" id="194" />
      </ReferenceList>
    </ExplicitFormula>
    <ExplicitFormula id="856">
      <Equation>Volume</Equation>
      <ReferenceList>
        <R alias="Volume" id="855" />
      </ReferenceList>
    </ExplicitFormula>
    <ExplicitFormula id="857">
      <Equation>f_vas*HCT*V</Equation>
      <ReferenceList>
        <R alias="f_vas" id="9" />
        <R alias="V" id="10" />
        <R alias="HCT" id="3" />
      </ReferenceList>
    </ExplicitFormula>
    <ExplicitFormula id="859">
      <Equation>V&gt;0 ? M/V : 0</Equation>
      <ReferenceList>
        <R alias="M" id="858" />
        <R alias="V" id="855" />
      </ReferenceList>
    </ExplicitFormula>
    <ExplicitFormula id="861">
      <Equation>K_rbc/fu</Equation>
      <ReferenceList>
        <R alias="fu" id="129" />
        <R alias="K_rbc" id="205" />
      </ReferenceList>
    </ExplicitFormula>
    <ExplicitFormula id="863">
      <Equation>V&gt;0 ? M/V : 0</Equation>
      <ReferenceList>
        <R alias="M" id="858" />
        <R alias="V" id="855" />
      </ReferenceList>
    </ExplicitFormula>
    <ExplicitFormula id="867">
      <Equation>rel_exp_out * AF * f_onto * ProteinContainerVolume</Equation>
      <ReferenceList>
        <R alias="ProteinContainerVolume" id="854" />
        <R alias="AF" id="152" />
        <R alias="f_onto" id="865" />
        <R alias="rel_exp_out" id="866" />
      </ReferenceList>
    </ExplicitFormula>
    <ExplicitFormula id="869">
      <Equation>rel_exp_norm</Equation>
      <ReferenceList>
        <R alias="rel_exp_norm" id="868" />
      </ReferenceList>
    </ExplicitFormula>
    <ExplicitFormula id="870">
      <Equation>rel_exp_bc_norm</Equation>
      <ReferenceList>
        <R alias="rel_exp_bc_norm" id="215" />
      </ReferenceList>
    </ExplicitFormula>
    <ExplicitFormula id="872">
      <Equation>rel_exp_bc</Equation>
      <ReferenceList>
        <R alias="rel_exp_bc" id="218" />
      </ReferenceList>
    </ExplicitFormula>
    <ExplicitFormula id="874">
      <Equation>V&gt;0 ? M/V : 0</Equation>
      <ReferenceList>
        <R alias="M" id="864" />
        <R alias="V" id="855" />
      </ReferenceList>
    </ExplicitFormula>
    <ExplicitFormula id="875">
      <Equation>f_onto</Equation>
      <ReferenceList>
        <R alias="f_onto" id="165" />
      </ReferenceList>
    </ExplicitFormula>
    <ExplicitFormula id="877">
      <Equation>V&gt;0 ? M/V : 0</Equation>
      <ReferenceList>
        <R alias="M" id="864" />
        <R alias="V" id="855" />
      </ReferenceList>
    </ExplicitFormula>
    <ExplicitFormula id="881">
      <Equation>rel_exp_out * AF * f_onto * ProteinContainerVolume</Equation>
      <ReferenceList>
        <R alias="ProteinContainerVolume" id="854" />
        <R alias="AF" id="170" />
        <R alias="f_onto" id="879" />
        <R alias="rel_exp_out" id="880" />
      </ReferenceList>
    </ExplicitFormula>
    <ExplicitFormula id="883">
      <Equation>rel_exp_norm</Equation>
      <ReferenceList>
        <R alias="rel_exp_norm" id="882" />
      </ReferenceList>
    </ExplicitFormula>
    <ExplicitFormula id="884">
      <Equation>rel_exp_bc_norm</Equation>
      <ReferenceList>
        <R alias="rel_exp_bc_norm" id="231" />
      </ReferenceList>
    </ExplicitFormula>
    <ExplicitFormula id="886">
      <Equation>rel_exp_bc</Equation>
      <ReferenceList>
        <R alias="rel_exp_bc" id="234" />
      </ReferenceList>
    </ExplicitFormula>
    <ExplicitFormula id="888">
      <Equation>V&gt;0 ? M/V : 0</Equation>
      <ReferenceList>
        <R alias="M" id="878" />
        <R alias="V" id="855" />
      </ReferenceList>
    </ExplicitFormula>
    <ExplicitFormula id="889">
      <Equation>f_onto</Equation>
      <ReferenceList>
        <R alias="f_onto" id="183" />
      </ReferenceList>
    </ExplicitFormula>
    <ExplicitFormula id="891">
      <Equation>V&gt;0 ? M/V : 0</Equation>
      <ReferenceList>
        <R alias="M" id="878" />
        <R alias="V" id="855" />
      </ReferenceList>
    </ExplicitFormula>
    <ExplicitFormula id="894">
      <Equation>V&gt;0 ? M/V : 0</Equation>
      <ReferenceList>
        <R alias="M" id="892" />
        <R alias="V" id="855" />
      </ReferenceList>
    </ExplicitFormula>
    <ExplicitFormula id="896">
      <Equation>M/TotalDrugMass</Equation>
      <ReferenceList>
        <R alias="M" id="892" />
        <R alias="TotalDrugMass" id="191" />
      </ReferenceList>
    </ExplicitFormula>
    <ExplicitFormula id="897">
      <Equation>-(CP * kcat * V * K_water * C / (Km + K_water * C))</Equation>
      <ReferenceList>
        <R alias="V" id="855" />
        <R alias="CP" id="887" />
        <R alias="C" id="112" />
        <R alias="K_water" id="860" />
        <R alias="kcat" id="193" />
        <R alias="Km" id="194" />
      </ReferenceList>
    </ExplicitFormula>
    <ExplicitFormula id="898">
      <Equation>CP * kcat * V * K_water * C / (Km + K_water * C)</Equation>
      <ReferenceList>
        <R alias="V" id="855" />
        <R alias="CP" id="887" />
        <R alias="C" id="112" />
        <R alias="K_water" id="860" />
        <R alias="kcat" id="193" />
        <R alias="Km" id="194" />
      </ReferenceList>
    </ExplicitFormula>
    <ExplicitFormula id="901">
      <Equation>Volume</Equation>
      <ReferenceList>
        <R alias="Volume" id="900" />
      </ReferenceList>
    </ExplicitFormula>
    <ExplicitFormula id="902">
      <Equation>f_int*V</Equation>
      <ReferenceList>
        <R alias="f_int" id="764" />
        <R alias="V" id="10" />
      </ReferenceList>
    </ExplicitFormula>
    <ExplicitFormula id="904">
      <Equation>pH_int</Equation>
      <ReferenceList>
        <R alias="pH_int" id="81" />
      </ReferenceList>
    </ExplicitFormula>
    <ExplicitFormula id="907">
      <Equation>V&gt;0 ? M/V : 0</Equation>
      <ReferenceList>
        <R alias="M" id="905" />
        <R alias="V" id="900" />
      </ReferenceList>
    </ExplicitFormula>
    <ExplicitFormula id="910">
      <Equation>K_water_int</Equation>
      <ReferenceList>
        <R alias="K_water_int" id="909" />
      </ReferenceList>
    </ExplicitFormula>
    <ExplicitFormula id="912">
      <Equation>V&gt;0 ? M/V : 0</Equation>
      <ReferenceList>
        <R alias="M" id="905" />
        <R alias="V" id="900" />
      </ReferenceList>
    </ExplicitFormula>
    <ExplicitFormula id="914">
      <Equation>Volume</Equation>
      <ReferenceList>
        <R alias="Volume" id="10" />
      </ReferenceList>
    </ExplicitFormula>
    <ExplicitFormula id="916">
      <Equation>f_cell*V</Equation>
      <ReferenceList>
        <R alias="f_cell" id="763" />
        <R alias="V" id="10" />
      </ReferenceList>
    </ExplicitFormula>
    <ExplicitFormula id="920">
      <Equation>V&gt;0 ? M/V : 0</Equation>
      <ReferenceList>
        <R alias="M" id="918" />
        <R alias="V" id="915" />
      </ReferenceList>
    </ExplicitFormula>
    <ExplicitFormula id="923">
      <Equation>K_water_cell</Equation>
      <ReferenceList>
        <R alias="K_water_cell" id="922" />
      </ReferenceList>
    </ExplicitFormula>
    <ExplicitFormula id="925">
      <Equation>V&gt;0 ? M/V : 0</Equation>
      <ReferenceList>
        <R alias="M" id="918" />
        <R alias="V" id="915" />
      </ReferenceList>
    </ExplicitFormula>
    <ExplicitFormula id="929">
      <Equation>rel_exp_out * AF * f_onto * ProteinContainerVolume</Equation>
      <ReferenceList>
        <R alias="ProteinContainerVolume" id="913" />
        <R alias="AF" id="152" />
        <R alias="f_onto" id="927" />
        <R alias="rel_exp_out" id="928" />
      </ReferenceList>
    </ExplicitFormula>
    <ExplicitFormula id="931">
      <Equation>rel_exp_norm</Equation>
      <ReferenceList>
        <R alias="rel_exp_norm" id="930" />
      </ReferenceList>
    </ExplicitFormula>
    <ExplicitFormula id="934">
      <Equation>V&gt;0 ? M/V : 0</Equation>
      <ReferenceList>
        <R alias="M" id="926" />
        <R alias="V" id="915" />
      </ReferenceList>
    </ExplicitFormula>
    <ExplicitFormula id="935">
      <Equation>f_onto</Equation>
      <ReferenceList>
        <R alias="f_onto" id="165" />
      </ReferenceList>
    </ExplicitFormula>
    <ExplicitFormula id="937">
      <Equation>V&gt;0 ? M/V : 0</Equation>
      <ReferenceList>
        <R alias="M" id="926" />
        <R alias="V" id="915" />
      </ReferenceList>
    </ExplicitFormula>
    <ExplicitFormula id="941">
      <Equation>rel_exp_out * AF * f_onto * ProteinContainerVolume</Equation>
      <ReferenceList>
        <R alias="ProteinContainerVolume" id="913" />
        <R alias="AF" id="170" />
        <R alias="f_onto" id="939" />
        <R alias="rel_exp_out" id="940" />
      </ReferenceList>
    </ExplicitFormula>
    <ExplicitFormula id="943">
      <Equation>rel_exp_norm</Equation>
      <ReferenceList>
        <R alias="rel_exp_norm" id="942" />
      </ReferenceList>
    </ExplicitFormula>
    <ExplicitFormula id="946">
      <Equation>V&gt;0 ? M/V : 0</Equation>
      <ReferenceList>
        <R alias="M" id="938" />
        <R alias="V" id="915" />
      </ReferenceList>
    </ExplicitFormula>
    <ExplicitFormula id="947">
      <Equation>f_onto</Equation>
      <ReferenceList>
        <R alias="f_onto" id="183" />
      </ReferenceList>
    </ExplicitFormula>
    <ExplicitFormula id="949">
      <Equation>V&gt;0 ? M/V : 0</Equation>
      <ReferenceList>
        <R alias="M" id="938" />
        <R alias="V" id="915" />
      </ReferenceList>
    </ExplicitFormula>
    <ExplicitFormula id="952">
      <Equation>V&gt;0 ? M/V : 0</Equation>
      <ReferenceList>
        <R alias="M" id="950" />
        <R alias="V" id="915" />
      </ReferenceList>
    </ExplicitFormula>
    <ExplicitFormula id="954">
      <Equation>M/TotalDrugMass</Equation>
      <ReferenceList>
        <R alias="M" id="950" />
        <R alias="TotalDrugMass" id="191" />
      </ReferenceList>
    </ExplicitFormula>
    <ExplicitFormula id="955">
      <Equation>-(CP * kcat * V * K_water * C / (Km + K_water * C))</Equation>
      <ReferenceList>
        <R alias="V" id="915" />
        <R alias="CP" id="945" />
        <R alias="C" id="919" />
        <R alias="K_water" id="921" />
        <R alias="kcat" id="193" />
        <R alias="Km" id="194" />
      </ReferenceList>
    </ExplicitFormula>
    <ExplicitFormula id="956">
      <Equation>CP * kcat * V * K_water * C / (Km + K_water * C)</Equation>
      <ReferenceList>
        <R alias="V" id="915" />
        <R alias="CP" id="945" />
        <R alias="C" id="919" />
        <R alias="K_water" id="921" />
        <R alias="kcat" id="193" />
        <R alias="Km" id="194" />
      </ReferenceList>
    </ExplicitFormula>
    <ExplicitFormula id="958">
      <Equation>C_int * K_water_int</Equation>
      <ReferenceList>
        <R alias="C_int" id="906" />
        <R alias="K_water_int" id="908" />
      </ReferenceList>
    </ExplicitFormula>
    <ExplicitFormula id="960">
      <Equation>C_cell * K_water_cell</Equation>
      <ReferenceList>
        <R alias="C_cell" id="919" />
        <R alias="K_water_cell" id="921" />
      </ReferenceList>
    </ExplicitFormula>
    <ExplicitFormula id="962">
      <Equation>(f_int*C_int+f_cell*C_cell)/(f_int+f_cell)</Equation>
      <ReferenceList>
        <R alias="f_int" id="764" />
        <R alias="f_cell" id="763" />
        <R alias="C_cell" id="919" />
        <R alias="C_int" id="906" />
      </ReferenceList>
    </ExplicitFormula>
    <ExplicitFormula id="964">
      <Equation>Volume * Density</Equation>
      <ReferenceList>
        <R alias="Density" id="963" />
        <R alias="Volume" id="12" />
      </ReferenceList>
    </ExplicitFormula>
    <ExplicitFormula id="966">
      <Equation>0.00000000375*(BW/0.02)^0.75</Equation>
      <ReferenceList>
        <R alias="BW" id="43" />
      </ReferenceList>
    </ExplicitFormula>
    <ExplicitFormula id="969">
      <Equation>SA_pls_int*d_endo</Equation>
      <ReferenceList>
        <R alias="d_endo" id="84" />
        <R alias="SA_pls_int" id="968" />
      </ReferenceList>
    </ExplicitFormula>
    <ExplicitFormula id="971">
      <Equation>0.000000075*BW/0.02</Equation>
      <ReferenceList>
        <R alias="BW" id="43" />
      </ReferenceList>
    </ExplicitFormula>
    <ExplicitFormula id="974">
      <Equation>1 - f_int - f_vas</Equation>
      <ReferenceList>
        <R alias="f_int" id="973" />
        <R alias="f_vas" id="11" />
      </ReferenceList>
    </ExplicitFormula>
    <ExplicitFormula id="977">
      <Equation>Qspec * Weight</Equation>
      <ReferenceList>
        <R alias="Qspec" id="976" />
        <R alias="Weight" id="48" />
      </ReferenceList>
    </ExplicitFormula>
    <ExplicitFormula id="1003">
      <Equation>0.0402251762917292</Equation>
    </ExplicitFormula>
    <ExplicitFormula id="1004">
      <Equation>0.080444075075</Equation>
    </ExplicitFormula>
    <ExplicitFormula id="1007">
      <Equation>Volume</Equation>
      <ReferenceList>
        <R alias="Volume" id="1006" />
      </ReferenceList>
    </ExplicitFormula>
    <ExplicitFormula id="1008">
      <Equation>f_vas*(1-HCT)*V_org</Equation>
      <ReferenceList>
        <R alias="f_vas" id="11" />
        <R alias="V_org" id="12" />
        <R alias="HCT" id="3" />
      </ReferenceList>
    </ExplicitFormula>
    <ExplicitFormula id="1011">
      <Equation>V&gt;0 ? M/V : 0</Equation>
      <ReferenceList>
        <R alias="M" id="1009" />
        <R alias="V" id="1006" />
      </ReferenceList>
    </ExplicitFormula>
    <ExplicitFormula id="1013">
      <Equation>fu</Equation>
      <ReferenceList>
        <R alias="fu" id="129" />
      </ReferenceList>
    </ExplicitFormula>
    <ExplicitFormula id="1015">
      <Equation>V&gt;0 ? M/V : 0</Equation>
      <ReferenceList>
        <R alias="M" id="1009" />
        <R alias="V" id="1006" />
      </ReferenceList>
    </ExplicitFormula>
    <ExplicitFormula id="1019">
      <Equation>rel_exp_out * AF * f_onto * ProteinContainerVolume</Equation>
      <ReferenceList>
        <R alias="ProteinContainerVolume" id="1005" />
        <R alias="AF" id="152" />
        <R alias="f_onto" id="1017" />
        <R alias="rel_exp_out" id="1018" />
      </ReferenceList>
    </ExplicitFormula>
    <ExplicitFormula id="1021">
      <Equation>rel_exp_norm</Equation>
      <ReferenceList>
        <R alias="rel_exp_norm" id="1020" />
      </ReferenceList>
    </ExplicitFormula>
    <ExplicitFormula id="1022">
      <Equation>rel_exp_pls_norm</Equation>
      <ReferenceList>
        <R alias="rel_exp_pls_norm" id="158" />
      </ReferenceList>
    </ExplicitFormula>
    <ExplicitFormula id="1024">
      <Equation>rel_exp_pls</Equation>
      <ReferenceList>
        <R alias="rel_exp_pls" id="161" />
      </ReferenceList>
    </ExplicitFormula>
    <ExplicitFormula id="1026">
      <Equation>V&gt;0 ? M/V : 0</Equation>
      <ReferenceList>
        <R alias="M" id="1016" />
        <R alias="V" id="1006" />
      </ReferenceList>
    </ExplicitFormula>
    <ExplicitFormula id="1027">
      <Equation>f_onto</Equation>
      <ReferenceList>
        <R alias="f_onto" id="165" />
      </ReferenceList>
    </ExplicitFormula>
    <ExplicitFormula id="1029">
      <Equation>V&gt;0 ? M/V : 0</Equation>
      <ReferenceList>
        <R alias="M" id="1016" />
        <R alias="V" id="1006" />
      </ReferenceList>
    </ExplicitFormula>
    <ExplicitFormula id="1033">
      <Equation>rel_exp_out * AF * f_onto * ProteinContainerVolume</Equation>
      <ReferenceList>
        <R alias="ProteinContainerVolume" id="1005" />
        <R alias="AF" id="170" />
        <R alias="f_onto" id="1031" />
        <R alias="rel_exp_out" id="1032" />
      </ReferenceList>
    </ExplicitFormula>
    <ExplicitFormula id="1035">
      <Equation>rel_exp_norm</Equation>
      <ReferenceList>
        <R alias="rel_exp_norm" id="1034" />
      </ReferenceList>
    </ExplicitFormula>
    <ExplicitFormula id="1036">
      <Equation>rel_exp_pls_norm</Equation>
      <ReferenceList>
        <R alias="rel_exp_pls_norm" id="176" />
      </ReferenceList>
    </ExplicitFormula>
    <ExplicitFormula id="1038">
      <Equation>rel_exp_pls</Equation>
      <ReferenceList>
        <R alias="rel_exp_pls" id="179" />
      </ReferenceList>
    </ExplicitFormula>
    <ExplicitFormula id="1040">
      <Equation>V&gt;0 ? M/V : 0</Equation>
      <ReferenceList>
        <R alias="M" id="1030" />
        <R alias="V" id="1006" />
      </ReferenceList>
    </ExplicitFormula>
    <ExplicitFormula id="1041">
      <Equation>f_onto</Equation>
      <ReferenceList>
        <R alias="f_onto" id="183" />
      </ReferenceList>
    </ExplicitFormula>
    <ExplicitFormula id="1043">
      <Equation>V&gt;0 ? M/V : 0</Equation>
      <ReferenceList>
        <R alias="M" id="1030" />
        <R alias="V" id="1006" />
      </ReferenceList>
    </ExplicitFormula>
    <ExplicitFormula id="1046">
      <Equation>V&gt;0 ? M/V : 0</Equation>
      <ReferenceList>
        <R alias="M" id="1044" />
        <R alias="V" id="1006" />
      </ReferenceList>
    </ExplicitFormula>
    <ExplicitFormula id="1048">
      <Equation>M/TotalDrugMass</Equation>
      <ReferenceList>
        <R alias="M" id="1044" />
        <R alias="TotalDrugMass" id="191" />
      </ReferenceList>
    </ExplicitFormula>
    <ExplicitFormula id="1049">
      <Equation>-(CP * kcat * V * K_water * C / (Km + K_water * C))</Equation>
      <ReferenceList>
        <R alias="V" id="1006" />
        <R alias="CP" id="1039" />
        <R alias="C" id="1010" />
        <R alias="K_water" id="1012" />
        <R alias="kcat" id="193" />
        <R alias="Km" id="194" />
      </ReferenceList>
    </ExplicitFormula>
    <ExplicitFormula id="1050">
      <Equation>CP * kcat * V * K_water * C / (Km + K_water * C)</Equation>
      <ReferenceList>
        <R alias="V" id="1006" />
        <R alias="CP" id="1039" />
        <R alias="C" id="1010" />
        <R alias="K_water" id="1012" />
        <R alias="kcat" id="193" />
        <R alias="Km" id="194" />
      </ReferenceList>
    </ExplicitFormula>
    <ExplicitFormula id="1053">
      <Equation>Volume</Equation>
      <ReferenceList>
        <R alias="Volume" id="1052" />
      </ReferenceList>
    </ExplicitFormula>
    <ExplicitFormula id="1054">
      <Equation>f_vas*HCT*V</Equation>
      <ReferenceList>
        <R alias="f_vas" id="11" />
        <R alias="V" id="12" />
        <R alias="HCT" id="3" />
      </ReferenceList>
    </ExplicitFormula>
    <ExplicitFormula id="1057">
      <Equation>V&gt;0 ? M/V : 0</Equation>
      <ReferenceList>
        <R alias="M" id="1055" />
        <R alias="V" id="1052" />
      </ReferenceList>
    </ExplicitFormula>
    <ExplicitFormula id="1059">
      <Equation>K_rbc/fu</Equation>
      <ReferenceList>
        <R alias="fu" id="129" />
        <R alias="K_rbc" id="205" />
      </ReferenceList>
    </ExplicitFormula>
    <ExplicitFormula id="1061">
      <Equation>V&gt;0 ? M/V : 0</Equation>
      <ReferenceList>
        <R alias="M" id="1055" />
        <R alias="V" id="1052" />
      </ReferenceList>
    </ExplicitFormula>
    <ExplicitFormula id="1065">
      <Equation>rel_exp_out * AF * f_onto * ProteinContainerVolume</Equation>
      <ReferenceList>
        <R alias="ProteinContainerVolume" id="1051" />
        <R alias="AF" id="152" />
        <R alias="f_onto" id="1063" />
        <R alias="rel_exp_out" id="1064" />
      </ReferenceList>
    </ExplicitFormula>
    <ExplicitFormula id="1067">
      <Equation>rel_exp_norm</Equation>
      <ReferenceList>
        <R alias="rel_exp_norm" id="1066" />
      </ReferenceList>
    </ExplicitFormula>
    <ExplicitFormula id="1068">
      <Equation>rel_exp_bc_norm</Equation>
      <ReferenceList>
        <R alias="rel_exp_bc_norm" id="215" />
      </ReferenceList>
    </ExplicitFormula>
    <ExplicitFormula id="1070">
      <Equation>rel_exp_bc</Equation>
      <ReferenceList>
        <R alias="rel_exp_bc" id="218" />
      </ReferenceList>
    </ExplicitFormula>
    <ExplicitFormula id="1072">
      <Equation>V&gt;0 ? M/V : 0</Equation>
      <ReferenceList>
        <R alias="M" id="1062" />
        <R alias="V" id="1052" />
      </ReferenceList>
    </ExplicitFormula>
    <ExplicitFormula id="1073">
      <Equation>f_onto</Equation>
      <ReferenceList>
        <R alias="f_onto" id="165" />
      </ReferenceList>
    </ExplicitFormula>
    <ExplicitFormula id="1075">
      <Equation>V&gt;0 ? M/V : 0</Equation>
      <ReferenceList>
        <R alias="M" id="1062" />
        <R alias="V" id="1052" />
      </ReferenceList>
    </ExplicitFormula>
    <ExplicitFormula id="1079">
      <Equation>rel_exp_out * AF * f_onto * ProteinContainerVolume</Equation>
      <ReferenceList>
        <R alias="ProteinContainerVolume" id="1051" />
        <R alias="AF" id="170" />
        <R alias="f_onto" id="1077" />
        <R alias="rel_exp_out" id="1078" />
      </ReferenceList>
    </ExplicitFormula>
    <ExplicitFormula id="1081">
      <Equation>rel_exp_norm</Equation>
      <ReferenceList>
        <R alias="rel_exp_norm" id="1080" />
      </ReferenceList>
    </ExplicitFormula>
    <ExplicitFormula id="1082">
      <Equation>rel_exp_bc_norm</Equation>
      <ReferenceList>
        <R alias="rel_exp_bc_norm" id="231" />
      </ReferenceList>
    </ExplicitFormula>
    <ExplicitFormula id="1084">
      <Equation>rel_exp_bc</Equation>
      <ReferenceList>
        <R alias="rel_exp_bc" id="234" />
      </ReferenceList>
    </ExplicitFormula>
    <ExplicitFormula id="1086">
      <Equation>V&gt;0 ? M/V : 0</Equation>
      <ReferenceList>
        <R alias="M" id="1076" />
        <R alias="V" id="1052" />
      </ReferenceList>
    </ExplicitFormula>
    <ExplicitFormula id="1087">
      <Equation>f_onto</Equation>
      <ReferenceList>
        <R alias="f_onto" id="183" />
      </ReferenceList>
    </ExplicitFormula>
    <ExplicitFormula id="1089">
      <Equation>V&gt;0 ? M/V : 0</Equation>
      <ReferenceList>
        <R alias="M" id="1076" />
        <R alias="V" id="1052" />
      </ReferenceList>
    </ExplicitFormula>
    <ExplicitFormula id="1092">
      <Equation>V&gt;0 ? M/V : 0</Equation>
      <ReferenceList>
        <R alias="M" id="1090" />
        <R alias="V" id="1052" />
      </ReferenceList>
    </ExplicitFormula>
    <ExplicitFormula id="1094">
      <Equation>M/TotalDrugMass</Equation>
      <ReferenceList>
        <R alias="M" id="1090" />
        <R alias="TotalDrugMass" id="191" />
      </ReferenceList>
    </ExplicitFormula>
    <ExplicitFormula id="1095">
      <Equation>-(CP * kcat * V * K_water * C / (Km + K_water * C))</Equation>
      <ReferenceList>
        <R alias="V" id="1052" />
        <R alias="CP" id="1085" />
        <R alias="C" id="1056" />
        <R alias="K_water" id="1058" />
        <R alias="kcat" id="193" />
        <R alias="Km" id="194" />
      </ReferenceList>
    </ExplicitFormula>
    <ExplicitFormula id="1096">
      <Equation>CP * kcat * V * K_water * C / (Km + K_water * C)</Equation>
      <ReferenceList>
        <R alias="V" id="1052" />
        <R alias="CP" id="1085" />
        <R alias="C" id="1056" />
        <R alias="K_water" id="1058" />
        <R alias="kcat" id="193" />
        <R alias="Km" id="194" />
      </ReferenceList>
    </ExplicitFormula>
    <ExplicitFormula id="1099">
      <Equation>Volume</Equation>
      <ReferenceList>
        <R alias="Volume" id="1098" />
      </ReferenceList>
    </ExplicitFormula>
    <ExplicitFormula id="1100">
      <Equation>f_int*V</Equation>
      <ReferenceList>
        <R alias="f_int" id="973" />
        <R alias="V" id="12" />
      </ReferenceList>
    </ExplicitFormula>
    <ExplicitFormula id="1102">
      <Equation>pH_int</Equation>
      <ReferenceList>
        <R alias="pH_int" id="81" />
      </ReferenceList>
    </ExplicitFormula>
    <ExplicitFormula id="1105">
      <Equation>V&gt;0 ? M/V : 0</Equation>
      <ReferenceList>
        <R alias="M" id="1103" />
        <R alias="V" id="1098" />
      </ReferenceList>
    </ExplicitFormula>
    <ExplicitFormula id="1108">
      <Equation>K_water_int</Equation>
      <ReferenceList>
        <R alias="K_water_int" id="1107" />
      </ReferenceList>
    </ExplicitFormula>
    <ExplicitFormula id="1110">
      <Equation>V&gt;0 ? M/V : 0</Equation>
      <ReferenceList>
        <R alias="M" id="1103" />
        <R alias="V" id="1098" />
      </ReferenceList>
    </ExplicitFormula>
    <ExplicitFormula id="1112">
      <Equation>Volume</Equation>
      <ReferenceList>
        <R alias="Volume" id="12" />
      </ReferenceList>
    </ExplicitFormula>
    <ExplicitFormula id="1114">
      <Equation>f_cell*V</Equation>
      <ReferenceList>
        <R alias="f_cell" id="972" />
        <R alias="V" id="12" />
      </ReferenceList>
    </ExplicitFormula>
    <ExplicitFormula id="1118">
      <Equation>V&gt;0 ? M/V : 0</Equation>
      <ReferenceList>
        <R alias="M" id="1116" />
        <R alias="V" id="1113" />
      </ReferenceList>
    </ExplicitFormula>
    <ExplicitFormula id="1121">
      <Equation>K_water_cell</Equation>
      <ReferenceList>
        <R alias="K_water_cell" id="1120" />
      </ReferenceList>
    </ExplicitFormula>
    <ExplicitFormula id="1123">
      <Equation>V&gt;0 ? M/V : 0</Equation>
      <ReferenceList>
        <R alias="M" id="1116" />
        <R alias="V" id="1113" />
      </ReferenceList>
    </ExplicitFormula>
    <ExplicitFormula id="1127">
      <Equation>rel_exp_out * AF * f_onto * ProteinContainerVolume</Equation>
      <ReferenceList>
        <R alias="ProteinContainerVolume" id="1111" />
        <R alias="AF" id="152" />
        <R alias="f_onto" id="1125" />
        <R alias="rel_exp_out" id="1126" />
      </ReferenceList>
    </ExplicitFormula>
    <ExplicitFormula id="1129">
      <Equation>rel_exp_norm</Equation>
      <ReferenceList>
        <R alias="rel_exp_norm" id="1128" />
      </ReferenceList>
    </ExplicitFormula>
    <ExplicitFormula id="1132">
      <Equation>V&gt;0 ? M/V : 0</Equation>
      <ReferenceList>
        <R alias="M" id="1124" />
        <R alias="V" id="1113" />
      </ReferenceList>
    </ExplicitFormula>
    <ExplicitFormula id="1133">
      <Equation>f_onto</Equation>
      <ReferenceList>
        <R alias="f_onto" id="165" />
      </ReferenceList>
    </ExplicitFormula>
    <ExplicitFormula id="1135">
      <Equation>V&gt;0 ? M/V : 0</Equation>
      <ReferenceList>
        <R alias="M" id="1124" />
        <R alias="V" id="1113" />
      </ReferenceList>
    </ExplicitFormula>
    <ExplicitFormula id="1139">
      <Equation>rel_exp_out * AF * f_onto * ProteinContainerVolume</Equation>
      <ReferenceList>
        <R alias="ProteinContainerVolume" id="1111" />
        <R alias="AF" id="170" />
        <R alias="f_onto" id="1137" />
        <R alias="rel_exp_out" id="1138" />
      </ReferenceList>
    </ExplicitFormula>
    <ExplicitFormula id="1141">
      <Equation>rel_exp_norm</Equation>
      <ReferenceList>
        <R alias="rel_exp_norm" id="1140" />
      </ReferenceList>
    </ExplicitFormula>
    <ExplicitFormula id="1144">
      <Equation>V&gt;0 ? M/V : 0</Equation>
      <ReferenceList>
        <R alias="M" id="1136" />
        <R alias="V" id="1113" />
      </ReferenceList>
    </ExplicitFormula>
    <ExplicitFormula id="1145">
      <Equation>f_onto</Equation>
      <ReferenceList>
        <R alias="f_onto" id="183" />
      </ReferenceList>
    </ExplicitFormula>
    <ExplicitFormula id="1147">
      <Equation>V&gt;0 ? M/V : 0</Equation>
      <ReferenceList>
        <R alias="M" id="1136" />
        <R alias="V" id="1113" />
      </ReferenceList>
    </ExplicitFormula>
    <ExplicitFormula id="1150">
      <Equation>V&gt;0 ? M/V : 0</Equation>
      <ReferenceList>
        <R alias="M" id="1148" />
        <R alias="V" id="1113" />
      </ReferenceList>
    </ExplicitFormula>
    <ExplicitFormula id="1152">
      <Equation>M/TotalDrugMass</Equation>
      <ReferenceList>
        <R alias="M" id="1148" />
        <R alias="TotalDrugMass" id="191" />
      </ReferenceList>
    </ExplicitFormula>
    <ExplicitFormula id="1153">
      <Equation>-(CP * kcat * V * K_water * C / (Km + K_water * C))</Equation>
      <ReferenceList>
        <R alias="V" id="1113" />
        <R alias="CP" id="1143" />
        <R alias="C" id="1117" />
        <R alias="K_water" id="1119" />
        <R alias="kcat" id="193" />
        <R alias="Km" id="194" />
      </ReferenceList>
    </ExplicitFormula>
    <ExplicitFormula id="1154">
      <Equation>CP * kcat * V * K_water * C / (Km + K_water * C)</Equation>
      <ReferenceList>
        <R alias="V" id="1113" />
        <R alias="CP" id="1143" />
        <R alias="C" id="1117" />
        <R alias="K_water" id="1119" />
        <R alias="kcat" id="193" />
        <R alias="Km" id="194" />
      </ReferenceList>
    </ExplicitFormula>
    <ExplicitFormula id="1156">
      <Equation>C_int * K_water_int</Equation>
      <ReferenceList>
        <R alias="C_int" id="1104" />
        <R alias="K_water_int" id="1106" />
      </ReferenceList>
    </ExplicitFormula>
    <ExplicitFormula id="1158">
      <Equation>C_cell * K_water_cell</Equation>
      <ReferenceList>
        <R alias="C_cell" id="1117" />
        <R alias="K_water_cell" id="1119" />
      </ReferenceList>
    </ExplicitFormula>
    <ExplicitFormula id="1160">
      <Equation>(f_int*C_int+f_cell*C_cell)/(f_int+f_cell)</Equation>
      <ReferenceList>
        <R alias="f_int" id="973" />
        <R alias="f_cell" id="972" />
        <R alias="C_cell" id="1117" />
        <R alias="C_int" id="1104" />
      </ReferenceList>
    </ExplicitFormula>
    <ExplicitFormula id="1162">
      <Equation>Volume * Density</Equation>
      <ReferenceList>
        <R alias="Density" id="1161" />
        <R alias="Volume" id="14" />
      </ReferenceList>
    </ExplicitFormula>
    <ExplicitFormula id="1164">
      <Equation>0.000000198*(BW/0.02)^0.75</Equation>
      <ReferenceList>
        <R alias="BW" id="43" />
      </ReferenceList>
    </ExplicitFormula>
    <ExplicitFormula id="1167">
      <Equation>SA_pls_int*d_endo</Equation>
      <ReferenceList>
        <R alias="d_endo" id="84" />
        <R alias="SA_pls_int" id="1166" />
      </ReferenceList>
    </ExplicitFormula>
    <ExplicitFormula id="1169">
      <Equation>0.00000081*BW/0.02</Equation>
      <ReferenceList>
        <R alias="BW" id="43" />
      </ReferenceList>
    </ExplicitFormula>
    <ExplicitFormula id="1172">
      <Equation>1 - f_int - f_vas</Equation>
      <ReferenceList>
        <R alias="f_int" id="1171" />
        <R alias="f_vas" id="13" />
      </ReferenceList>
    </ExplicitFormula>
    <ExplicitFormula id="1175">
      <Equation>Qspec * Weight</Equation>
      <ReferenceList>
        <R alias="Qspec" id="1174" />
        <R alias="Weight" id="49" />
      </ReferenceList>
    </ExplicitFormula>
    <ExplicitFormula id="1201">
      <Equation>0.41772446708594</Equation>
    </ExplicitFormula>
    <ExplicitFormula id="1202">
      <Equation>0.62214758775</Equation>
    </ExplicitFormula>
    <ExplicitFormula id="1205">
      <Equation>Volume</Equation>
      <ReferenceList>
        <R alias="Volume" id="1204" />
      </ReferenceList>
    </ExplicitFormula>
    <ExplicitFormula id="1206">
      <Equation>f_vas*(1-HCT)*V_org</Equation>
      <ReferenceList>
        <R alias="f_vas" id="13" />
        <R alias="V_org" id="14" />
        <R alias="HCT" id="3" />
      </ReferenceList>
    </ExplicitFormula>
    <ExplicitFormula id="1209">
      <Equation>V&gt;0 ? M/V : 0</Equation>
      <ReferenceList>
        <R alias="M" id="1207" />
        <R alias="V" id="1204" />
      </ReferenceList>
    </ExplicitFormula>
    <ExplicitFormula id="1211">
      <Equation>fu</Equation>
      <ReferenceList>
        <R alias="fu" id="129" />
      </ReferenceList>
    </ExplicitFormula>
    <ExplicitFormula id="1213">
      <Equation>V&gt;0 ? M/V : 0</Equation>
      <ReferenceList>
        <R alias="M" id="1207" />
        <R alias="V" id="1204" />
      </ReferenceList>
    </ExplicitFormula>
    <ExplicitFormula id="1217">
      <Equation>rel_exp_out * AF * f_onto * ProteinContainerVolume</Equation>
      <ReferenceList>
        <R alias="ProteinContainerVolume" id="1203" />
        <R alias="AF" id="152" />
        <R alias="f_onto" id="1215" />
        <R alias="rel_exp_out" id="1216" />
      </ReferenceList>
    </ExplicitFormula>
    <ExplicitFormula id="1219">
      <Equation>rel_exp_norm</Equation>
      <ReferenceList>
        <R alias="rel_exp_norm" id="1218" />
      </ReferenceList>
    </ExplicitFormula>
    <ExplicitFormula id="1220">
      <Equation>rel_exp_pls_norm</Equation>
      <ReferenceList>
        <R alias="rel_exp_pls_norm" id="158" />
      </ReferenceList>
    </ExplicitFormula>
    <ExplicitFormula id="1222">
      <Equation>rel_exp_pls</Equation>
      <ReferenceList>
        <R alias="rel_exp_pls" id="161" />
      </ReferenceList>
    </ExplicitFormula>
    <ExplicitFormula id="1224">
      <Equation>V&gt;0 ? M/V : 0</Equation>
      <ReferenceList>
        <R alias="M" id="1214" />
        <R alias="V" id="1204" />
      </ReferenceList>
    </ExplicitFormula>
    <ExplicitFormula id="1225">
      <Equation>f_onto</Equation>
      <ReferenceList>
        <R alias="f_onto" id="165" />
      </ReferenceList>
    </ExplicitFormula>
    <ExplicitFormula id="1227">
      <Equation>V&gt;0 ? M/V : 0</Equation>
      <ReferenceList>
        <R alias="M" id="1214" />
        <R alias="V" id="1204" />
      </ReferenceList>
    </ExplicitFormula>
    <ExplicitFormula id="1231">
      <Equation>rel_exp_out * AF * f_onto * ProteinContainerVolume</Equation>
      <ReferenceList>
        <R alias="ProteinContainerVolume" id="1203" />
        <R alias="AF" id="170" />
        <R alias="f_onto" id="1229" />
        <R alias="rel_exp_out" id="1230" />
      </ReferenceList>
    </ExplicitFormula>
    <ExplicitFormula id="1233">
      <Equation>rel_exp_norm</Equation>
      <ReferenceList>
        <R alias="rel_exp_norm" id="1232" />
      </ReferenceList>
    </ExplicitFormula>
    <ExplicitFormula id="1234">
      <Equation>rel_exp_pls_norm</Equation>
      <ReferenceList>
        <R alias="rel_exp_pls_norm" id="176" />
      </ReferenceList>
    </ExplicitFormula>
    <ExplicitFormula id="1236">
      <Equation>rel_exp_pls</Equation>
      <ReferenceList>
        <R alias="rel_exp_pls" id="179" />
      </ReferenceList>
    </ExplicitFormula>
    <ExplicitFormula id="1238">
      <Equation>V&gt;0 ? M/V : 0</Equation>
      <ReferenceList>
        <R alias="M" id="1228" />
        <R alias="V" id="1204" />
      </ReferenceList>
    </ExplicitFormula>
    <ExplicitFormula id="1239">
      <Equation>f_onto</Equation>
      <ReferenceList>
        <R alias="f_onto" id="183" />
      </ReferenceList>
    </ExplicitFormula>
    <ExplicitFormula id="1241">
      <Equation>V&gt;0 ? M/V : 0</Equation>
      <ReferenceList>
        <R alias="M" id="1228" />
        <R alias="V" id="1204" />
      </ReferenceList>
    </ExplicitFormula>
    <ExplicitFormula id="1244">
      <Equation>V&gt;0 ? M/V : 0</Equation>
      <ReferenceList>
        <R alias="M" id="1242" />
        <R alias="V" id="1204" />
      </ReferenceList>
    </ExplicitFormula>
    <ExplicitFormula id="1246">
      <Equation>M/TotalDrugMass</Equation>
      <ReferenceList>
        <R alias="M" id="1242" />
        <R alias="TotalDrugMass" id="191" />
      </ReferenceList>
    </ExplicitFormula>
    <ExplicitFormula id="1247">
      <Equation>-(CP * kcat * V * K_water * C / (Km + K_water * C))</Equation>
      <ReferenceList>
        <R alias="V" id="1204" />
        <R alias="CP" id="1237" />
        <R alias="C" id="1208" />
        <R alias="K_water" id="1210" />
        <R alias="kcat" id="193" />
        <R alias="Km" id="194" />
      </ReferenceList>
    </ExplicitFormula>
    <ExplicitFormula id="1248">
      <Equation>CP * kcat * V * K_water * C / (Km + K_water * C)</Equation>
      <ReferenceList>
        <R alias="V" id="1204" />
        <R alias="CP" id="1237" />
        <R alias="C" id="1208" />
        <R alias="K_water" id="1210" />
        <R alias="kcat" id="193" />
        <R alias="Km" id="194" />
      </ReferenceList>
    </ExplicitFormula>
    <ExplicitFormula id="1251">
      <Equation>Volume</Equation>
      <ReferenceList>
        <R alias="Volume" id="1250" />
      </ReferenceList>
    </ExplicitFormula>
    <ExplicitFormula id="1252">
      <Equation>f_vas*HCT*V</Equation>
      <ReferenceList>
        <R alias="f_vas" id="13" />
        <R alias="V" id="14" />
        <R alias="HCT" id="3" />
      </ReferenceList>
    </ExplicitFormula>
    <ExplicitFormula id="1255">
      <Equation>V&gt;0 ? M/V : 0</Equation>
      <ReferenceList>
        <R alias="M" id="1253" />
        <R alias="V" id="1250" />
      </ReferenceList>
    </ExplicitFormula>
    <ExplicitFormula id="1257">
      <Equation>K_rbc/fu</Equation>
      <ReferenceList>
        <R alias="fu" id="129" />
        <R alias="K_rbc" id="205" />
      </ReferenceList>
    </ExplicitFormula>
    <ExplicitFormula id="1259">
      <Equation>V&gt;0 ? M/V : 0</Equation>
      <ReferenceList>
        <R alias="M" id="1253" />
        <R alias="V" id="1250" />
      </ReferenceList>
    </ExplicitFormula>
    <ExplicitFormula id="1263">
      <Equation>rel_exp_out * AF * f_onto * ProteinContainerVolume</Equation>
      <ReferenceList>
        <R alias="ProteinContainerVolume" id="1249" />
        <R alias="AF" id="152" />
        <R alias="f_onto" id="1261" />
        <R alias="rel_exp_out" id="1262" />
      </ReferenceList>
    </ExplicitFormula>
    <ExplicitFormula id="1265">
      <Equation>rel_exp_norm</Equation>
      <ReferenceList>
        <R alias="rel_exp_norm" id="1264" />
      </ReferenceList>
    </ExplicitFormula>
    <ExplicitFormula id="1266">
      <Equation>rel_exp_bc_norm</Equation>
      <ReferenceList>
        <R alias="rel_exp_bc_norm" id="215" />
      </ReferenceList>
    </ExplicitFormula>
    <ExplicitFormula id="1268">
      <Equation>rel_exp_bc</Equation>
      <ReferenceList>
        <R alias="rel_exp_bc" id="218" />
      </ReferenceList>
    </ExplicitFormula>
    <ExplicitFormula id="1270">
      <Equation>V&gt;0 ? M/V : 0</Equation>
      <ReferenceList>
        <R alias="M" id="1260" />
        <R alias="V" id="1250" />
      </ReferenceList>
    </ExplicitFormula>
    <ExplicitFormula id="1271">
      <Equation>f_onto</Equation>
      <ReferenceList>
        <R alias="f_onto" id="165" />
      </ReferenceList>
    </ExplicitFormula>
    <ExplicitFormula id="1273">
      <Equation>V&gt;0 ? M/V : 0</Equation>
      <ReferenceList>
        <R alias="M" id="1260" />
        <R alias="V" id="1250" />
      </ReferenceList>
    </ExplicitFormula>
    <ExplicitFormula id="1277">
      <Equation>rel_exp_out * AF * f_onto * ProteinContainerVolume</Equation>
      <ReferenceList>
        <R alias="ProteinContainerVolume" id="1249" />
        <R alias="AF" id="170" />
        <R alias="f_onto" id="1275" />
        <R alias="rel_exp_out" id="1276" />
      </ReferenceList>
    </ExplicitFormula>
    <ExplicitFormula id="1279">
      <Equation>rel_exp_norm</Equation>
      <ReferenceList>
        <R alias="rel_exp_norm" id="1278" />
      </ReferenceList>
    </ExplicitFormula>
    <ExplicitFormula id="1280">
      <Equation>rel_exp_bc_norm</Equation>
      <ReferenceList>
        <R alias="rel_exp_bc_norm" id="231" />
      </ReferenceList>
    </ExplicitFormula>
    <ExplicitFormula id="1282">
      <Equation>rel_exp_bc</Equation>
      <ReferenceList>
        <R alias="rel_exp_bc" id="234" />
      </ReferenceList>
    </ExplicitFormula>
    <ExplicitFormula id="1284">
      <Equation>V&gt;0 ? M/V : 0</Equation>
      <ReferenceList>
        <R alias="M" id="1274" />
        <R alias="V" id="1250" />
      </ReferenceList>
    </ExplicitFormula>
    <ExplicitFormula id="1285">
      <Equation>f_onto</Equation>
      <ReferenceList>
        <R alias="f_onto" id="183" />
      </ReferenceList>
    </ExplicitFormula>
    <ExplicitFormula id="1287">
      <Equation>V&gt;0 ? M/V : 0</Equation>
      <ReferenceList>
        <R alias="M" id="1274" />
        <R alias="V" id="1250" />
      </ReferenceList>
    </ExplicitFormula>
    <ExplicitFormula id="1290">
      <Equation>V&gt;0 ? M/V : 0</Equation>
      <ReferenceList>
        <R alias="M" id="1288" />
        <R alias="V" id="1250" />
      </ReferenceList>
    </ExplicitFormula>
    <ExplicitFormula id="1292">
      <Equation>M/TotalDrugMass</Equation>
      <ReferenceList>
        <R alias="M" id="1288" />
        <R alias="TotalDrugMass" id="191" />
      </ReferenceList>
    </ExplicitFormula>
    <ExplicitFormula id="1293">
      <Equation>-(CP * kcat * V * K_water * C / (Km + K_water * C))</Equation>
      <ReferenceList>
        <R alias="V" id="1250" />
        <R alias="CP" id="1283" />
        <R alias="C" id="1254" />
        <R alias="K_water" id="1256" />
        <R alias="kcat" id="193" />
        <R alias="Km" id="194" />
      </ReferenceList>
    </ExplicitFormula>
    <ExplicitFormula id="1294">
      <Equation>CP * kcat * V * K_water * C / (Km + K_water * C)</Equation>
      <ReferenceList>
        <R alias="V" id="1250" />
        <R alias="CP" id="1283" />
        <R alias="C" id="1254" />
        <R alias="K_water" id="1256" />
        <R alias="kcat" id="193" />
        <R alias="Km" id="194" />
      </ReferenceList>
    </ExplicitFormula>
    <ExplicitFormula id="1297">
      <Equation>Volume</Equation>
      <ReferenceList>
        <R alias="Volume" id="1296" />
      </ReferenceList>
    </ExplicitFormula>
    <ExplicitFormula id="1298">
      <Equation>f_int*V</Equation>
      <ReferenceList>
        <R alias="f_int" id="1171" />
        <R alias="V" id="14" />
      </ReferenceList>
    </ExplicitFormula>
    <ExplicitFormula id="1300">
      <Equation>pH_int</Equation>
      <ReferenceList>
        <R alias="pH_int" id="81" />
      </ReferenceList>
    </ExplicitFormula>
    <ExplicitFormula id="1303">
      <Equation>V&gt;0 ? M/V : 0</Equation>
      <ReferenceList>
        <R alias="M" id="1301" />
        <R alias="V" id="1296" />
      </ReferenceList>
    </ExplicitFormula>
    <ExplicitFormula id="1306">
      <Equation>K_water_int</Equation>
      <ReferenceList>
        <R alias="K_water_int" id="1305" />
      </ReferenceList>
    </ExplicitFormula>
    <ExplicitFormula id="1308">
      <Equation>V&gt;0 ? M/V : 0</Equation>
      <ReferenceList>
        <R alias="M" id="1301" />
        <R alias="V" id="1296" />
      </ReferenceList>
    </ExplicitFormula>
    <ExplicitFormula id="1310">
      <Equation>Volume</Equation>
      <ReferenceList>
        <R alias="Volume" id="14" />
      </ReferenceList>
    </ExplicitFormula>
    <ExplicitFormula id="1312">
      <Equation>f_cell*V</Equation>
      <ReferenceList>
        <R alias="f_cell" id="1170" />
        <R alias="V" id="14" />
      </ReferenceList>
    </ExplicitFormula>
    <ExplicitFormula id="1316">
      <Equation>V&gt;0 ? M/V : 0</Equation>
      <ReferenceList>
        <R alias="M" id="1314" />
        <R alias="V" id="1311" />
      </ReferenceList>
    </ExplicitFormula>
    <ExplicitFormula id="1319">
      <Equation>K_water_cell</Equation>
      <ReferenceList>
        <R alias="K_water_cell" id="1318" />
      </ReferenceList>
    </ExplicitFormula>
    <ExplicitFormula id="1321">
      <Equation>V&gt;0 ? M/V : 0</Equation>
      <ReferenceList>
        <R alias="M" id="1314" />
        <R alias="V" id="1311" />
      </ReferenceList>
    </ExplicitFormula>
    <ExplicitFormula id="1325">
      <Equation>rel_exp_out * AF * f_onto * ProteinContainerVolume</Equation>
      <ReferenceList>
        <R alias="ProteinContainerVolume" id="1309" />
        <R alias="AF" id="152" />
        <R alias="f_onto" id="1323" />
        <R alias="rel_exp_out" id="1324" />
      </ReferenceList>
    </ExplicitFormula>
    <ExplicitFormula id="1327">
      <Equation>rel_exp_norm</Equation>
      <ReferenceList>
        <R alias="rel_exp_norm" id="1326" />
      </ReferenceList>
    </ExplicitFormula>
    <ExplicitFormula id="1330">
      <Equation>V&gt;0 ? M/V : 0</Equation>
      <ReferenceList>
        <R alias="M" id="1322" />
        <R alias="V" id="1311" />
      </ReferenceList>
    </ExplicitFormula>
    <ExplicitFormula id="1331">
      <Equation>f_onto</Equation>
      <ReferenceList>
        <R alias="f_onto" id="165" />
      </ReferenceList>
    </ExplicitFormula>
    <ExplicitFormula id="1333">
      <Equation>V&gt;0 ? M/V : 0</Equation>
      <ReferenceList>
        <R alias="M" id="1322" />
        <R alias="V" id="1311" />
      </ReferenceList>
    </ExplicitFormula>
    <ExplicitFormula id="1337">
      <Equation>rel_exp_out * AF * f_onto * ProteinContainerVolume</Equation>
      <ReferenceList>
        <R alias="ProteinContainerVolume" id="1309" />
        <R alias="AF" id="170" />
        <R alias="f_onto" id="1335" />
        <R alias="rel_exp_out" id="1336" />
      </ReferenceList>
    </ExplicitFormula>
    <ExplicitFormula id="1339">
      <Equation>rel_exp_norm</Equation>
      <ReferenceList>
        <R alias="rel_exp_norm" id="1338" />
      </ReferenceList>
    </ExplicitFormula>
    <ExplicitFormula id="1342">
      <Equation>V&gt;0 ? M/V : 0</Equation>
      <ReferenceList>
        <R alias="M" id="1334" />
        <R alias="V" id="1311" />
      </ReferenceList>
    </ExplicitFormula>
    <ExplicitFormula id="1343">
      <Equation>f_onto</Equation>
      <ReferenceList>
        <R alias="f_onto" id="183" />
      </ReferenceList>
    </ExplicitFormula>
    <ExplicitFormula id="1345">
      <Equation>V&gt;0 ? M/V : 0</Equation>
      <ReferenceList>
        <R alias="M" id="1334" />
        <R alias="V" id="1311" />
      </ReferenceList>
    </ExplicitFormula>
    <ExplicitFormula id="1348">
      <Equation>V&gt;0 ? M/V : 0</Equation>
      <ReferenceList>
        <R alias="M" id="1346" />
        <R alias="V" id="1311" />
      </ReferenceList>
    </ExplicitFormula>
    <ExplicitFormula id="1350">
      <Equation>M/TotalDrugMass</Equation>
      <ReferenceList>
        <R alias="M" id="1346" />
        <R alias="TotalDrugMass" id="191" />
      </ReferenceList>
    </ExplicitFormula>
    <ExplicitFormula id="1351">
      <Equation>-(CP * kcat * V * K_water * C / (Km + K_water * C))</Equation>
      <ReferenceList>
        <R alias="V" id="1311" />
        <R alias="CP" id="1341" />
        <R alias="C" id="1315" />
        <R alias="K_water" id="1317" />
        <R alias="kcat" id="193" />
        <R alias="Km" id="194" />
      </ReferenceList>
    </ExplicitFormula>
    <ExplicitFormula id="1352">
      <Equation>CP * kcat * V * K_water * C / (Km + K_water * C)</Equation>
      <ReferenceList>
        <R alias="V" id="1311" />
        <R alias="CP" id="1341" />
        <R alias="C" id="1315" />
        <R alias="K_water" id="1317" />
        <R alias="kcat" id="193" />
        <R alias="Km" id="194" />
      </ReferenceList>
    </ExplicitFormula>
    <ExplicitFormula id="1354">
      <Equation>C_int * K_water_int</Equation>
      <ReferenceList>
        <R alias="C_int" id="1302" />
        <R alias="K_water_int" id="1304" />
      </ReferenceList>
    </ExplicitFormula>
    <ExplicitFormula id="1356">
      <Equation>C_cell * K_water_cell</Equation>
      <ReferenceList>
        <R alias="C_cell" id="1315" />
        <R alias="K_water_cell" id="1317" />
      </ReferenceList>
    </ExplicitFormula>
    <ExplicitFormula id="1358">
      <Equation>(f_int*C_int+f_cell*C_cell)/(f_int+f_cell)</Equation>
      <ReferenceList>
        <R alias="f_int" id="1171" />
        <R alias="f_cell" id="1170" />
        <R alias="C_cell" id="1315" />
        <R alias="C_int" id="1302" />
      </ReferenceList>
    </ExplicitFormula>
    <ExplicitFormula id="1360">
      <Equation>Volume * Density</Equation>
      <ReferenceList>
        <R alias="Density" id="1359" />
        <R alias="Volume" id="16" />
      </ReferenceList>
    </ExplicitFormula>
    <ExplicitFormula id="1362">
      <Equation>0.00000021*BW/0.02</Equation>
      <ReferenceList>
        <R alias="BW" id="43" />
      </ReferenceList>
    </ExplicitFormula>
    <ExplicitFormula id="1364">
      <Equation>0.0000000649*(BW/0.02)^0.75</Equation>
      <ReferenceList>
        <R alias="BW" id="43" />
      </ReferenceList>
    </ExplicitFormula>
    <ExplicitFormula id="1367">
      <Equation>SA_pls_int*d_endo</Equation>
      <ReferenceList>
        <R alias="d_endo" id="84" />
        <R alias="SA_pls_int" id="1366" />
      </ReferenceList>
    </ExplicitFormula>
    <ExplicitFormula id="1370">
      <Equation>1 - f_int - f_vas</Equation>
      <ReferenceList>
        <R alias="f_int" id="1369" />
        <R alias="f_vas" id="15" />
      </ReferenceList>
    </ExplicitFormula>
    <ExplicitFormula id="1377">
      <Equation>(PMA^Hill/(TM50^Hill+PMA^Hill)*(1-GFR_premat)+GFR_premat) * GFR_mat / V_kid_std</Equation>
      <ReferenceList>
        <R alias="PMA" id="63" />
        <R alias="GFR_premat" id="1372" />
        <R alias="GFR_mat" id="1373" />
        <R alias="Hill" id="1374" />
        <R alias="TM50" id="1375" />
        <R alias="V_kid_std" id="1376" />
      </ReferenceList>
    </ExplicitFormula>
    <ExplicitFormula id="1380">
      <Equation>Qspec * Weight</Equation>
      <ReferenceList>
        <R alias="Qspec" id="1379" />
        <R alias="Weight" id="50" />
      </ReferenceList>
    </ExplicitFormula>
    <ExplicitFormula id="1406">
      <Equation>0.439101467693798</Equation>
    </ExplicitFormula>
    <ExplicitFormula id="1407">
      <Equation>15</Equation>
    </ExplicitFormula>
    <ExplicitFormula id="1408">
      <Equation>0.11704</Equation>
    </ExplicitFormula>
    <ExplicitFormula id="1409">
      <Equation>44.4</Equation>
    </ExplicitFormula>
    <ExplicitFormula id="1410">
      <Equation>3.02118424205</Equation>
    </ExplicitFormula>
    <ExplicitFormula id="1413">
      <Equation>Volume</Equation>
      <ReferenceList>
        <R alias="Volume" id="1412" />
      </ReferenceList>
    </ExplicitFormula>
    <ExplicitFormula id="1414">
      <Equation>f_vas*(1-HCT)*V_org</Equation>
      <ReferenceList>
        <R alias="f_vas" id="15" />
        <R alias="V_org" id="16" />
        <R alias="HCT" id="3" />
      </ReferenceList>
    </ExplicitFormula>
    <ExplicitFormula id="1417">
      <Equation>V&gt;0 ? M/V : 0</Equation>
      <ReferenceList>
        <R alias="M" id="1415" />
        <R alias="V" id="1412" />
      </ReferenceList>
    </ExplicitFormula>
    <ExplicitFormula id="1419">
      <Equation>fu</Equation>
      <ReferenceList>
        <R alias="fu" id="129" />
      </ReferenceList>
    </ExplicitFormula>
    <ExplicitFormula id="1421">
      <Equation>V&gt;0 ? M/V : 0</Equation>
      <ReferenceList>
        <R alias="M" id="1415" />
        <R alias="V" id="1412" />
      </ReferenceList>
    </ExplicitFormula>
    <ExplicitFormula id="1425">
      <Equation>rel_exp_out * AF * f_onto * ProteinContainerVolume</Equation>
      <ReferenceList>
        <R alias="ProteinContainerVolume" id="1411" />
        <R alias="AF" id="152" />
        <R alias="f_onto" id="1423" />
        <R alias="rel_exp_out" id="1424" />
      </ReferenceList>
    </ExplicitFormula>
    <ExplicitFormula id="1427">
      <Equation>rel_exp_norm</Equation>
      <ReferenceList>
        <R alias="rel_exp_norm" id="1426" />
      </ReferenceList>
    </ExplicitFormula>
    <ExplicitFormula id="1428">
      <Equation>rel_exp_pls_norm</Equation>
      <ReferenceList>
        <R alias="rel_exp_pls_norm" id="158" />
      </ReferenceList>
    </ExplicitFormula>
    <ExplicitFormula id="1430">
      <Equation>rel_exp_pls</Equation>
      <ReferenceList>
        <R alias="rel_exp_pls" id="161" />
      </ReferenceList>
    </ExplicitFormula>
    <ExplicitFormula id="1432">
      <Equation>V&gt;0 ? M/V : 0</Equation>
      <ReferenceList>
        <R alias="M" id="1422" />
        <R alias="V" id="1412" />
      </ReferenceList>
    </ExplicitFormula>
    <ExplicitFormula id="1433">
      <Equation>f_onto</Equation>
      <ReferenceList>
        <R alias="f_onto" id="165" />
      </ReferenceList>
    </ExplicitFormula>
    <ExplicitFormula id="1435">
      <Equation>V&gt;0 ? M/V : 0</Equation>
      <ReferenceList>
        <R alias="M" id="1422" />
        <R alias="V" id="1412" />
      </ReferenceList>
    </ExplicitFormula>
    <ExplicitFormula id="1439">
      <Equation>rel_exp_out * AF * f_onto * ProteinContainerVolume</Equation>
      <ReferenceList>
        <R alias="ProteinContainerVolume" id="1411" />
        <R alias="AF" id="170" />
        <R alias="f_onto" id="1437" />
        <R alias="rel_exp_out" id="1438" />
      </ReferenceList>
    </ExplicitFormula>
    <ExplicitFormula id="1441">
      <Equation>rel_exp_norm</Equation>
      <ReferenceList>
        <R alias="rel_exp_norm" id="1440" />
      </ReferenceList>
    </ExplicitFormula>
    <ExplicitFormula id="1442">
      <Equation>rel_exp_pls_norm</Equation>
      <ReferenceList>
        <R alias="rel_exp_pls_norm" id="176" />
      </ReferenceList>
    </ExplicitFormula>
    <ExplicitFormula id="1444">
      <Equation>rel_exp_pls</Equation>
      <ReferenceList>
        <R alias="rel_exp_pls" id="179" />
      </ReferenceList>
    </ExplicitFormula>
    <ExplicitFormula id="1446">
      <Equation>V&gt;0 ? M/V : 0</Equation>
      <ReferenceList>
        <R alias="M" id="1436" />
        <R alias="V" id="1412" />
      </ReferenceList>
    </ExplicitFormula>
    <ExplicitFormula id="1447">
      <Equation>f_onto</Equation>
      <ReferenceList>
        <R alias="f_onto" id="183" />
      </ReferenceList>
    </ExplicitFormula>
    <ExplicitFormula id="1449">
      <Equation>V&gt;0 ? M/V : 0</Equation>
      <ReferenceList>
        <R alias="M" id="1436" />
        <R alias="V" id="1412" />
      </ReferenceList>
    </ExplicitFormula>
    <ExplicitFormula id="1452">
      <Equation>V&gt;0 ? M/V : 0</Equation>
      <ReferenceList>
        <R alias="M" id="1450" />
        <R alias="V" id="1412" />
      </ReferenceList>
    </ExplicitFormula>
    <ExplicitFormula id="1454">
      <Equation>M/TotalDrugMass</Equation>
      <ReferenceList>
        <R alias="M" id="1450" />
        <R alias="TotalDrugMass" id="191" />
      </ReferenceList>
    </ExplicitFormula>
    <ExplicitFormula id="1455">
      <Equation>-(CP * kcat * V * K_water * C / (Km + K_water * C))</Equation>
      <ReferenceList>
        <R alias="V" id="1412" />
        <R alias="CP" id="1445" />
        <R alias="C" id="1416" />
        <R alias="K_water" id="1418" />
        <R alias="kcat" id="193" />
        <R alias="Km" id="194" />
      </ReferenceList>
    </ExplicitFormula>
    <ExplicitFormula id="1456">
      <Equation>CP * kcat * V * K_water * C / (Km + K_water * C)</Equation>
      <ReferenceList>
        <R alias="V" id="1412" />
        <R alias="CP" id="1445" />
        <R alias="C" id="1416" />
        <R alias="K_water" id="1418" />
        <R alias="kcat" id="193" />
        <R alias="Km" id="194" />
      </ReferenceList>
    </ExplicitFormula>
    <ExplicitFormula id="1459">
      <Equation>Volume</Equation>
      <ReferenceList>
        <R alias="Volume" id="1458" />
      </ReferenceList>
    </ExplicitFormula>
    <ExplicitFormula id="1460">
      <Equation>f_vas*HCT*V</Equation>
      <ReferenceList>
        <R alias="f_vas" id="15" />
        <R alias="V" id="16" />
        <R alias="HCT" id="3" />
      </ReferenceList>
    </ExplicitFormula>
    <ExplicitFormula id="1463">
      <Equation>V&gt;0 ? M/V : 0</Equation>
      <ReferenceList>
        <R alias="M" id="1461" />
        <R alias="V" id="1458" />
      </ReferenceList>
    </ExplicitFormula>
    <ExplicitFormula id="1465">
      <Equation>K_rbc/fu</Equation>
      <ReferenceList>
        <R alias="fu" id="129" />
        <R alias="K_rbc" id="205" />
      </ReferenceList>
    </ExplicitFormula>
    <ExplicitFormula id="1467">
      <Equation>V&gt;0 ? M/V : 0</Equation>
      <ReferenceList>
        <R alias="M" id="1461" />
        <R alias="V" id="1458" />
      </ReferenceList>
    </ExplicitFormula>
    <ExplicitFormula id="1471">
      <Equation>rel_exp_out * AF * f_onto * ProteinContainerVolume</Equation>
      <ReferenceList>
        <R alias="ProteinContainerVolume" id="1457" />
        <R alias="AF" id="152" />
        <R alias="f_onto" id="1469" />
        <R alias="rel_exp_out" id="1470" />
      </ReferenceList>
    </ExplicitFormula>
    <ExplicitFormula id="1473">
      <Equation>rel_exp_norm</Equation>
      <ReferenceList>
        <R alias="rel_exp_norm" id="1472" />
      </ReferenceList>
    </ExplicitFormula>
    <ExplicitFormula id="1474">
      <Equation>rel_exp_bc_norm</Equation>
      <ReferenceList>
        <R alias="rel_exp_bc_norm" id="215" />
      </ReferenceList>
    </ExplicitFormula>
    <ExplicitFormula id="1476">
      <Equation>rel_exp_bc</Equation>
      <ReferenceList>
        <R alias="rel_exp_bc" id="218" />
      </ReferenceList>
    </ExplicitFormula>
    <ExplicitFormula id="1478">
      <Equation>V&gt;0 ? M/V : 0</Equation>
      <ReferenceList>
        <R alias="M" id="1468" />
        <R alias="V" id="1458" />
      </ReferenceList>
    </ExplicitFormula>
    <ExplicitFormula id="1479">
      <Equation>f_onto</Equation>
      <ReferenceList>
        <R alias="f_onto" id="165" />
      </ReferenceList>
    </ExplicitFormula>
    <ExplicitFormula id="1481">
      <Equation>V&gt;0 ? M/V : 0</Equation>
      <ReferenceList>
        <R alias="M" id="1468" />
        <R alias="V" id="1458" />
      </ReferenceList>
    </ExplicitFormula>
    <ExplicitFormula id="1485">
      <Equation>rel_exp_out * AF * f_onto * ProteinContainerVolume</Equation>
      <ReferenceList>
        <R alias="ProteinContainerVolume" id="1457" />
        <R alias="AF" id="170" />
        <R alias="f_onto" id="1483" />
        <R alias="rel_exp_out" id="1484" />
      </ReferenceList>
    </ExplicitFormula>
    <ExplicitFormula id="1487">
      <Equation>rel_exp_norm</Equation>
      <ReferenceList>
        <R alias="rel_exp_norm" id="1486" />
      </ReferenceList>
    </ExplicitFormula>
    <ExplicitFormula id="1488">
      <Equation>rel_exp_bc_norm</Equation>
      <ReferenceList>
        <R alias="rel_exp_bc_norm" id="231" />
      </ReferenceList>
    </ExplicitFormula>
    <ExplicitFormula id="1490">
      <Equation>rel_exp_bc</Equation>
      <ReferenceList>
        <R alias="rel_exp_bc" id="234" />
      </ReferenceList>
    </ExplicitFormula>
    <ExplicitFormula id="1492">
      <Equation>V&gt;0 ? M/V : 0</Equation>
      <ReferenceList>
        <R alias="M" id="1482" />
        <R alias="V" id="1458" />
      </ReferenceList>
    </ExplicitFormula>
    <ExplicitFormula id="1493">
      <Equation>f_onto</Equation>
      <ReferenceList>
        <R alias="f_onto" id="183" />
      </ReferenceList>
    </ExplicitFormula>
    <ExplicitFormula id="1495">
      <Equation>V&gt;0 ? M/V : 0</Equation>
      <ReferenceList>
        <R alias="M" id="1482" />
        <R alias="V" id="1458" />
      </ReferenceList>
    </ExplicitFormula>
    <ExplicitFormula id="1498">
      <Equation>V&gt;0 ? M/V : 0</Equation>
      <ReferenceList>
        <R alias="M" id="1496" />
        <R alias="V" id="1458" />
      </ReferenceList>
    </ExplicitFormula>
    <ExplicitFormula id="1500">
      <Equation>M/TotalDrugMass</Equation>
      <ReferenceList>
        <R alias="M" id="1496" />
        <R alias="TotalDrugMass" id="191" />
      </ReferenceList>
    </ExplicitFormula>
    <ExplicitFormula id="1501">
      <Equation>-(CP * kcat * V * K_water * C / (Km + K_water * C))</Equation>
      <ReferenceList>
        <R alias="V" id="1458" />
        <R alias="CP" id="1491" />
        <R alias="C" id="1462" />
        <R alias="K_water" id="1464" />
        <R alias="kcat" id="193" />
        <R alias="Km" id="194" />
      </ReferenceList>
    </ExplicitFormula>
    <ExplicitFormula id="1502">
      <Equation>CP * kcat * V * K_water * C / (Km + K_water * C)</Equation>
      <ReferenceList>
        <R alias="V" id="1458" />
        <R alias="CP" id="1491" />
        <R alias="C" id="1462" />
        <R alias="K_water" id="1464" />
        <R alias="kcat" id="193" />
        <R alias="Km" id="194" />
      </ReferenceList>
    </ExplicitFormula>
    <ExplicitFormula id="1505">
      <Equation>Volume</Equation>
      <ReferenceList>
        <R alias="Volume" id="1504" />
      </ReferenceList>
    </ExplicitFormula>
    <ExplicitFormula id="1506">
      <Equation>f_int*V</Equation>
      <ReferenceList>
        <R alias="f_int" id="1369" />
        <R alias="V" id="16" />
      </ReferenceList>
    </ExplicitFormula>
    <ExplicitFormula id="1508">
      <Equation>pH_int</Equation>
      <ReferenceList>
        <R alias="pH_int" id="81" />
      </ReferenceList>
    </ExplicitFormula>
    <ExplicitFormula id="1511">
      <Equation>V&gt;0 ? M/V : 0</Equation>
      <ReferenceList>
        <R alias="M" id="1509" />
        <R alias="V" id="1504" />
      </ReferenceList>
    </ExplicitFormula>
    <ExplicitFormula id="1514">
      <Equation>K_water_int</Equation>
      <ReferenceList>
        <R alias="K_water_int" id="1513" />
      </ReferenceList>
    </ExplicitFormula>
    <ExplicitFormula id="1516">
      <Equation>V&gt;0 ? M/V : 0</Equation>
      <ReferenceList>
        <R alias="M" id="1509" />
        <R alias="V" id="1504" />
      </ReferenceList>
    </ExplicitFormula>
    <ExplicitFormula id="1518">
      <Equation>Volume</Equation>
      <ReferenceList>
        <R alias="Volume" id="16" />
      </ReferenceList>
    </ExplicitFormula>
    <ExplicitFormula id="1520">
      <Equation>f_cell*V</Equation>
      <ReferenceList>
        <R alias="f_cell" id="1368" />
        <R alias="V" id="16" />
      </ReferenceList>
    </ExplicitFormula>
    <ExplicitFormula id="1524">
      <Equation>V&gt;0 ? M/V : 0</Equation>
      <ReferenceList>
        <R alias="M" id="1522" />
        <R alias="V" id="1519" />
      </ReferenceList>
    </ExplicitFormula>
    <ExplicitFormula id="1527">
      <Equation>K_water_cell</Equation>
      <ReferenceList>
        <R alias="K_water_cell" id="1526" />
      </ReferenceList>
    </ExplicitFormula>
    <ExplicitFormula id="1529">
      <Equation>V&gt;0 ? M/V : 0</Equation>
      <ReferenceList>
        <R alias="M" id="1522" />
        <R alias="V" id="1519" />
      </ReferenceList>
    </ExplicitFormula>
    <ExplicitFormula id="1533">
      <Equation>rel_exp_out * AF * f_onto * ProteinContainerVolume</Equation>
      <ReferenceList>
        <R alias="ProteinContainerVolume" id="1517" />
        <R alias="AF" id="152" />
        <R alias="f_onto" id="1531" />
        <R alias="rel_exp_out" id="1532" />
      </ReferenceList>
    </ExplicitFormula>
    <ExplicitFormula id="1535">
      <Equation>rel_exp_norm</Equation>
      <ReferenceList>
        <R alias="rel_exp_norm" id="1534" />
      </ReferenceList>
    </ExplicitFormula>
    <ExplicitFormula id="1538">
      <Equation>V&gt;0 ? M/V : 0</Equation>
      <ReferenceList>
        <R alias="M" id="1530" />
        <R alias="V" id="1519" />
      </ReferenceList>
    </ExplicitFormula>
    <ExplicitFormula id="1539">
      <Equation>f_onto</Equation>
      <ReferenceList>
        <R alias="f_onto" id="165" />
      </ReferenceList>
    </ExplicitFormula>
    <ExplicitFormula id="1541">
      <Equation>V&gt;0 ? M/V : 0</Equation>
      <ReferenceList>
        <R alias="M" id="1530" />
        <R alias="V" id="1519" />
      </ReferenceList>
    </ExplicitFormula>
    <ExplicitFormula id="1545">
      <Equation>rel_exp_out * AF * f_onto * ProteinContainerVolume</Equation>
      <ReferenceList>
        <R alias="ProteinContainerVolume" id="1517" />
        <R alias="AF" id="170" />
        <R alias="f_onto" id="1543" />
        <R alias="rel_exp_out" id="1544" />
      </ReferenceList>
    </ExplicitFormula>
    <ExplicitFormula id="1547">
      <Equation>rel_exp_norm</Equation>
      <ReferenceList>
        <R alias="rel_exp_norm" id="1546" />
      </ReferenceList>
    </ExplicitFormula>
    <ExplicitFormula id="1550">
      <Equation>V&gt;0 ? M/V : 0</Equation>
      <ReferenceList>
        <R alias="M" id="1542" />
        <R alias="V" id="1519" />
      </ReferenceList>
    </ExplicitFormula>
    <ExplicitFormula id="1551">
      <Equation>f_onto</Equation>
      <ReferenceList>
        <R alias="f_onto" id="183" />
      </ReferenceList>
    </ExplicitFormula>
    <ExplicitFormula id="1553">
      <Equation>V&gt;0 ? M/V : 0</Equation>
      <ReferenceList>
        <R alias="M" id="1542" />
        <R alias="V" id="1519" />
      </ReferenceList>
    </ExplicitFormula>
    <ExplicitFormula id="1556">
      <Equation>V&gt;0 ? M/V : 0</Equation>
      <ReferenceList>
        <R alias="M" id="1554" />
        <R alias="V" id="1519" />
      </ReferenceList>
    </ExplicitFormula>
    <ExplicitFormula id="1558">
      <Equation>M/TotalDrugMass</Equation>
      <ReferenceList>
        <R alias="M" id="1554" />
        <R alias="TotalDrugMass" id="191" />
      </ReferenceList>
    </ExplicitFormula>
    <ExplicitFormula id="1559">
      <Equation>-(CP * kcat * V * K_water * C / (Km + K_water * C))</Equation>
      <ReferenceList>
        <R alias="V" id="1519" />
        <R alias="CP" id="1549" />
        <R alias="C" id="1523" />
        <R alias="K_water" id="1525" />
        <R alias="kcat" id="193" />
        <R alias="Km" id="194" />
      </ReferenceList>
    </ExplicitFormula>
    <ExplicitFormula id="1560">
      <Equation>CP * kcat * V * K_water * C / (Km + K_water * C)</Equation>
      <ReferenceList>
        <R alias="V" id="1519" />
        <R alias="CP" id="1549" />
        <R alias="C" id="1523" />
        <R alias="K_water" id="1525" />
        <R alias="kcat" id="193" />
        <R alias="Km" id="194" />
      </ReferenceList>
    </ExplicitFormula>
    <ExplicitFormula id="1564">
      <Equation>V&gt;0 ? M/V : 0</Equation>
      <ReferenceList>
        <R alias="M" id="1562" />
        <R alias="V" id="1561" />
      </ReferenceList>
    </ExplicitFormula>
    <ExplicitFormula id="1566">
      <Equation>V&gt;0 ? M/V : 0</Equation>
      <ReferenceList>
        <R alias="M" id="1562" />
        <R alias="V" id="1561" />
      </ReferenceList>
    </ExplicitFormula>
    <ExplicitFormula id="1568">
      <Equation>M/TotalDrugMass</Equation>
      <ReferenceList>
        <R alias="M" id="1562" />
        <R alias="TotalDrugMass" id="191" />
      </ReferenceList>
    </ExplicitFormula>
    <ExplicitFormula id="1570">
      <Equation>C_int * K_water_int</Equation>
      <ReferenceList>
        <R alias="C_int" id="1510" />
        <R alias="K_water_int" id="1512" />
      </ReferenceList>
    </ExplicitFormula>
    <ExplicitFormula id="1572">
      <Equation>C_cell * K_water_cell</Equation>
      <ReferenceList>
        <R alias="C_cell" id="1523" />
        <R alias="K_water_cell" id="1525" />
      </ReferenceList>
    </ExplicitFormula>
    <ExplicitFormula id="1574">
      <Equation>(f_int*C_int+f_cell*C_cell)/(f_int+f_cell)</Equation>
      <ReferenceList>
        <R alias="f_int" id="1369" />
        <R alias="f_cell" id="1368" />
        <R alias="C_cell" id="1523" />
        <R alias="C_int" id="1510" />
      </ReferenceList>
    </ExplicitFormula>
    <ExplicitFormula id="1579">
      <Equation>1.00000000260982</Equation>
    </ExplicitFormula>
    <ExplicitFormula id="1583">
      <Equation>Liquid/V</Equation>
      <ReferenceList>
        <R alias="Liquid" id="1581" />
        <R alias="V" id="1582" />
      </ReferenceList>
    </ExplicitFormula>
    <ExplicitFormula id="1585">
      <Equation>(FillLevel&lt;0.9?1:1/(1+exp((FillLevel-1)/0.01)))</Equation>
      <ReferenceList>
        <R alias="FillLevel" id="1580" />
      </ReferenceList>
    </ExplicitFormula>
    <ExplicitFormula id="1591">
      <Equation>PI*(r1*r1+r1*r2+r2*r2)/3*L</Equation>
      <ReferenceList>
        <R alias="r2" id="1588" />
        <R alias="L" id="1589" />
        <R alias="r1" id="1590" />
      </ReferenceList>
    </ExplicitFormula>
    <ExplicitFormula id="1593">
      <Equation>Volume</Equation>
      <ReferenceList>
        <R alias="Volume" id="1582" />
      </ReferenceList>
    </ExplicitFormula>
    <ExplicitFormula id="1595">
      <Equation>PI*(r1+r2)*L</Equation>
      <ReferenceList>
        <R alias="r2" id="1588" />
        <R alias="L" id="1589" />
        <R alias="r1" id="1590" />
      </ReferenceList>
    </ExplicitFormula>
    <ExplicitFormula id="1599">
      <Equation>SteadyStateFillLevel*V/StomachInflowTime</Equation>
      <ReferenceList>
        <R alias="SteadyStateFillLevel" id="1597" />
        <R alias="StomachInflowTime" id="1598" />
        <R alias="V" id="1582" />
        <R alias="Time" id="0" />
      </ReferenceList>
    </ExplicitFormula>
    <ExplicitFormula id="1602">
      <Equation>pH_fasted</Equation>
      <ReferenceList>
        <R alias="pH_fasted" id="1601" />
      </ReferenceList>
    </ExplicitFormula>
    <ExplicitFormula id="1606">
      <Equation>w*Liquid*FillLevelFlagNext</Equation>
      <ReferenceList>
        <R alias="w" id="1604" />
        <R alias="Liquid" id="1581" />
        <R alias="FillLevelFlagNext" id="1605" />
      </ReferenceList>
    </ExplicitFormula>
    <ExplicitFormula id="1607">
      <Equation>V*SteadyStateFillLevel</Equation>
      <ReferenceList>
        <R alias="SteadyStateFillLevel" id="1597" />
        <R alias="V" id="1582" />
      </ReferenceList>
    </ExplicitFormula>
    <ExplicitFormula id="1608">
      <Equation>OralApplicationsEnabled ? -LT_sto + Inflow*FillLevelFlag : 0</Equation>
      <ReferenceList>
        <R alias="FillLevelFlag" id="1584" />
        <R alias="LT_sto" id="1603" />
        <R alias="Inflow" id="1596" />
        <R alias="OralApplicationsEnabled" id="1577" />
      </ReferenceList>
    </ExplicitFormula>
    <ExplicitFormula id="1610">
      <Equation>1/GET</Equation>
      <ReferenceList>
        <R alias="GET" id="1609" />
      </ReferenceList>
    </ExplicitFormula>
    <ExplicitFormula id="1613">
      <Equation>Area*d</Equation>
      <ReferenceList>
        <R alias="Area" id="1594" />
        <R alias="d" id="1612" />
      </ReferenceList>
    </ExplicitFormula>
    <ExplicitFormula id="1615">
      <Equation>0.5</Equation>
    </ExplicitFormula>
    <ExplicitFormula id="1616">
      <Equation>0.5</Equation>
    </ExplicitFormula>
    <ExplicitFormula id="1618">
      <Equation>1.00000002079922</Equation>
    </ExplicitFormula>
    <ExplicitFormula id="1619">
      <Equation>15.0000000391473</Equation>
    </ExplicitFormula>
    <ExplicitFormula id="1621">
      <Equation>0.999999963215789</Equation>
    </ExplicitFormula>
    <ExplicitFormula id="1622">
      <Equation>2</Equation>
    </ExplicitFormula>
    <ExplicitFormula id="1625">
      <Equation>V&gt;0 ? M/V : 0</Equation>
      <ReferenceList>
        <R alias="M" id="1623" />
        <R alias="V" id="1582" />
      </ReferenceList>
    </ExplicitFormula>
    <ExplicitFormula id="1630">
      <Equation>(1-F1)*F2*F3</Equation>
      <ReferenceList>
        <R alias="F1" id="1627" />
        <R alias="F2" id="1628" />
        <R alias="F3" id="1629" />
      </ReferenceList>
    </ExplicitFormula>
    <ExplicitFormula id="1643">
      <Equation>K1+K2/base^(CT0^2)+K3/base^(CT1^2)+K4/base^(CT2^2)+K5/base^max(CT0+CT1;-CT0-CT1)+K6/base^max(CT0+CT2;-CT0-CT2)+K7/base^max(CT1+CT2;-CT1-CT2)+K8/base^max(CT0+CT1+CT2;-CT0-CT1-CT2)</Equation>
      <ReferenceList>
        <R alias="K1" id="1632" />
        <R alias="K2" id="1626" />
        <R alias="K3" id="1633" />
        <R alias="K4" id="1634" />
        <R alias="K5" id="1635" />
        <R alias="K6" id="1636" />
        <R alias="K7" id="1637" />
        <R alias="K8" id="1638" />
        <R alias="CT0" id="1639" />
        <R alias="CT1" id="1640" />
        <R alias="CT2" id="1641" />
        <R alias="base" id="1642" />
      </ReferenceList>
    </ExplicitFormula>
    <ExplicitFormula id="1647">
      <Equation>Solubility * Solubility_pKa_REFpH_Factor / Solubility_pKa_pH_Factor</Equation>
      <ReferenceList>
        <R alias="Solubility_pKa_pH_Factor" id="1631" />
        <R alias="Solubility" id="1645" />
        <R alias="Solubility_pKa_REFpH_Factor" id="1646" />
      </ReferenceList>
    </ExplicitFormula>
    <ExplicitFormula id="1648">
      <Equation>(1-F1)*(1-F2)*(1-F3)</Equation>
      <ReferenceList>
        <R alias="F1" id="1627" />
        <R alias="F2" id="1628" />
        <R alias="F3" id="1629" />
      </ReferenceList>
    </ExplicitFormula>
    <ExplicitFormula id="1649">
      <Equation>F1*(1-F2)*(1-F3)</Equation>
      <ReferenceList>
        <R alias="F1" id="1627" />
        <R alias="F2" id="1628" />
        <R alias="F3" id="1629" />
      </ReferenceList>
    </ExplicitFormula>
    <ExplicitFormula id="1650">
      <Equation>(1-F1)*F2*(1-F3)</Equation>
      <ReferenceList>
        <R alias="F1" id="1627" />
        <R alias="F2" id="1628" />
        <R alias="F3" id="1629" />
      </ReferenceList>
    </ExplicitFormula>
    <ExplicitFormula id="1651">
      <Equation>(1-F1)*(1-F2)*F3</Equation>
      <ReferenceList>
        <R alias="F1" id="1627" />
        <R alias="F2" id="1628" />
        <R alias="F3" id="1629" />
      </ReferenceList>
    </ExplicitFormula>
    <ExplicitFormula id="1652">
      <Equation>F1*(1-F2)*F3</Equation>
      <ReferenceList>
        <R alias="F1" id="1627" />
        <R alias="F2" id="1628" />
        <R alias="F3" id="1629" />
      </ReferenceList>
    </ExplicitFormula>
    <ExplicitFormula id="1653">
      <Equation>F1*F2*F3</Equation>
      <ReferenceList>
        <R alias="F1" id="1627" />
        <R alias="F2" id="1628" />
        <R alias="F3" id="1629" />
      </ReferenceList>
    </ExplicitFormula>
    <ExplicitFormula id="1656">
      <Equation>CT2 != CT_NEUTRAL ?  1/(1+10^(CT2*(pKa_2-pH))) : 1</Equation>
      <ReferenceList>
        <R alias="CT2" id="1641" />
        <R alias="CT_NEUTRAL" id="1654" />
        <R alias="pKa_2" id="1655" />
        <R alias="pH" id="1600" />
      </ReferenceList>
    </ExplicitFormula>
    <ExplicitFormula id="1658">
      <Equation>CT0 != CT_NEUTRAL ?  1/(1+10^(CT0*(pKa_0-pH))) : 1</Equation>
      <ReferenceList>
        <R alias="CT0" id="1639" />
        <R alias="CT_NEUTRAL" id="1654" />
        <R alias="pKa_0" id="1657" />
        <R alias="pH" id="1600" />
      </ReferenceList>
    </ExplicitFormula>
    <ExplicitFormula id="1660">
      <Equation>F1*F2*(1-F3)</Equation>
      <ReferenceList>
        <R alias="F1" id="1627" />
        <R alias="F2" id="1628" />
        <R alias="F3" id="1629" />
      </ReferenceList>
    </ExplicitFormula>
    <ExplicitFormula id="1662">
      <Equation>CT1 != CT_NEUTRAL ?  1/(1+10^(CT1*(pKa_1-pH))) : 1</Equation>
      <ReferenceList>
        <R alias="CT1" id="1640" />
        <R alias="CT_NEUTRAL" id="1654" />
        <R alias="pKa_1" id="1661" />
        <R alias="pH" id="1600" />
      </ReferenceList>
    </ExplicitFormula>
    <ExplicitFormula id="1664">
      <Equation>M/Liquid</Equation>
      <ReferenceList>
        <R alias="M" id="1623" />
        <R alias="Liquid" id="1581" />
      </ReferenceList>
    </ExplicitFormula>
    <ExplicitFormula id="1668">
      <Equation>rel_exp_out * AF * f_onto * ProteinContainerVolume</Equation>
      <ReferenceList>
        <R alias="ProteinContainerVolume" id="1592" />
        <R alias="AF" id="152" />
        <R alias="f_onto" id="1666" />
        <R alias="rel_exp_out" id="1667" />
      </ReferenceList>
    </ExplicitFormula>
    <ExplicitFormula id="1670">
      <Equation>rel_exp_norm</Equation>
      <ReferenceList>
        <R alias="rel_exp_norm" id="1669" />
      </ReferenceList>
    </ExplicitFormula>
    <ExplicitFormula id="1673">
      <Equation>V&gt;0 ? M/V : 0</Equation>
      <ReferenceList>
        <R alias="M" id="1665" />
        <R alias="V" id="1582" />
      </ReferenceList>
    </ExplicitFormula>
    <ExplicitFormula id="1675">
      <Equation>f_onto</Equation>
      <ReferenceList>
        <R alias="f_onto" id="1674" />
      </ReferenceList>
    </ExplicitFormula>
    <ExplicitFormula id="1679">
      <Equation>rel_exp_out * AF * f_onto * ProteinContainerVolume</Equation>
      <ReferenceList>
        <R alias="ProteinContainerVolume" id="1592" />
        <R alias="AF" id="170" />
        <R alias="f_onto" id="1677" />
        <R alias="rel_exp_out" id="1678" />
      </ReferenceList>
    </ExplicitFormula>
    <ExplicitFormula id="1681">
      <Equation>rel_exp_norm</Equation>
      <ReferenceList>
        <R alias="rel_exp_norm" id="1680" />
      </ReferenceList>
    </ExplicitFormula>
    <ExplicitFormula id="1684">
      <Equation>V&gt;0 ? M/V : 0</Equation>
      <ReferenceList>
        <R alias="M" id="1676" />
        <R alias="V" id="1582" />
      </ReferenceList>
    </ExplicitFormula>
    <ExplicitFormula id="1686">
      <Equation>f_onto</Equation>
      <ReferenceList>
        <R alias="f_onto" id="1685" />
      </ReferenceList>
    </ExplicitFormula>
    <ExplicitFormula id="1689">
      <Equation>V&gt;0 ? M/V : 0</Equation>
      <ReferenceList>
        <R alias="M" id="1687" />
        <R alias="V" id="1582" />
      </ReferenceList>
    </ExplicitFormula>
    <ExplicitFormula id="1691">
      <Equation>M/TotalDrugMass</Equation>
      <ReferenceList>
        <R alias="M" id="1687" />
        <R alias="TotalDrugMass" id="191" />
      </ReferenceList>
    </ExplicitFormula>
    <ExplicitFormula id="1692">
      <Equation>-(CP * kcat * V * K_water * C / (Km + K_water * C))</Equation>
      <ReferenceList>
        <R alias="V" id="1582" />
        <R alias="CP" id="1683" />
        <R alias="C" id="1624" />
        <R alias="K_water" id="1659" />
        <R alias="kcat" id="193" />
        <R alias="Km" id="194" />
      </ReferenceList>
    </ExplicitFormula>
    <ExplicitFormula id="1693">
      <Equation>CP * kcat * V * K_water * C / (Km + K_water * C)</Equation>
      <ReferenceList>
        <R alias="V" id="1582" />
        <R alias="CP" id="1683" />
        <R alias="C" id="1624" />
        <R alias="K_water" id="1659" />
        <R alias="kcat" id="193" />
        <R alias="Km" id="194" />
      </ReferenceList>
    </ExplicitFormula>
    <ExplicitFormula id="1698">
      <Equation>PI*(r1*r1+r1*r2+r2*r2)/3*L</Equation>
      <ReferenceList>
        <R alias="r2" id="1695" />
        <R alias="L" id="1696" />
        <R alias="r1" id="1697" />
      </ReferenceList>
    </ExplicitFormula>
    <ExplicitFormula id="1700">
      <Equation>V_Intestine * 0.087</Equation>
      <ReferenceList>
        <R alias="V_Intestine" id="31" />
      </ReferenceList>
    </ExplicitFormula>
    <ExplicitFormula id="1702">
      <Equation>Volume</Equation>
      <ReferenceList>
        <R alias="Volume" id="1694" />
      </ReferenceList>
    </ExplicitFormula>
    <ExplicitFormula id="1705">
      <Equation>V*SteadyStateFillLevel</Equation>
      <ReferenceList>
        <R alias="SteadyStateFillLevel" id="1704" />
        <R alias="V" id="1694" />
      </ReferenceList>
    </ExplicitFormula>
    <ExplicitFormula id="1709">
      <Equation>OralApplicationsEnabled ? LT_sto - LT_duo + Inflow*FillLevelFlag - Outflow*Liquid : 0</Equation>
      <ReferenceList>
        <R alias="Outflow" id="1706" />
        <R alias="FillLevelFlag" id="1605" />
        <R alias="Liquid" id="1703" />
        <R alias="LT_duo" id="1707" />
        <R alias="Inflow" id="1708" />
        <R alias="OralApplicationsEnabled" id="1577" />
        <R alias="LT_sto" id="1603" />
      </ReferenceList>
    </ExplicitFormula>
    <ExplicitFormula id="1712">
      <Equation>L_p0 + Height*L_p1</Equation>
      <ReferenceList>
        <R alias="Height" id="68" />
        <R alias="L_p0" id="1710" />
        <R alias="L_p1" id="1711" />
      </ReferenceList>
    </ExplicitFormula>
    <ExplicitFormula id="1715">
      <Equation>r1_p0 + Height*r1_p1</Equation>
      <ReferenceList>
        <R alias="Height" id="68" />
        <R alias="r1_p0" id="1713" />
        <R alias="r1_p1" id="1714" />
      </ReferenceList>
    </ExplicitFormula>
    <ExplicitFormula id="1719">
      <Equation>LuminalVelocity/SITT_fact</Equation>
      <ReferenceList>
        <R alias="LuminalVelocity" id="1717" />
        <R alias="SITT_fact" id="1718" />
      </ReferenceList>
    </ExplicitFormula>
    <ExplicitFormula id="1721">
      <Equation>PI*(r1+r2)*L</Equation>
      <ReferenceList>
        <R alias="r2" id="1695" />
        <R alias="L" id="1696" />
        <R alias="r1" id="1697" />
      </ReferenceList>
    </ExplicitFormula>
    <ExplicitFormula id="1723">
      <Equation>w*Liquid*FillLevelFlagNext</Equation>
      <ReferenceList>
        <R alias="w" id="1716" />
        <R alias="Liquid" id="1703" />
        <R alias="FillLevelFlagNext" id="1722" />
      </ReferenceList>
    </ExplicitFormula>
    <ExplicitFormula id="1728">
      <Equation>Thickness_p1 + Thickness_p2*(1-exp(Thickness_p3*Height))</Equation>
      <ReferenceList>
        <R alias="Height" id="68" />
        <R alias="Thickness_p1" id="1725" />
        <R alias="Thickness_p2" id="1726" />
        <R alias="Thickness_p3" id="1727" />
      </ReferenceList>
    </ExplicitFormula>
    <ExplicitFormula id="1729">
      <Equation>0.02894*V</Equation>
      <ReferenceList>
        <R alias="V" id="1694" />
      </ReferenceList>
    </ExplicitFormula>
    <ExplicitFormula id="1731">
      <Equation>(FillLevel&lt;0.9?1:1/(1+exp((FillLevel-1)/0.01)))</Equation>
      <ReferenceList>
        <R alias="FillLevel" id="1730" />
      </ReferenceList>
    </ExplicitFormula>
    <ExplicitFormula id="1734">
      <Equation>Ageom*AeffFactor*AeffVariabilityFactor</Equation>
      <ReferenceList>
        <R alias="AeffFactor" id="1733" />
        <R alias="Ageom" id="1720" />
        <R alias="AeffVariabilityFactor" id="1578" />
      </ReferenceList>
    </ExplicitFormula>
    <ExplicitFormula id="1737">
      <Equation>r2_p0 + Height*r2_p1</Equation>
      <ReferenceList>
        <R alias="Height" id="68" />
        <R alias="r2_p0" id="1735" />
        <R alias="r2_p1" id="1736" />
      </ReferenceList>
    </ExplicitFormula>
    <ExplicitFormula id="1738">
      <Equation>(k_p*alpha_p*V_p+inflow-k*alpha*V)/(alpha*V)</Equation>
      <ReferenceList>
        <R alias="alpha" id="1704" />
        <R alias="k" id="1716" />
        <R alias="inflow" id="1708" />
        <R alias="V" id="1694" />
        <R alias="alpha_p" id="1597" />
        <R alias="k_p" id="1604" />
        <R alias="V_p" id="1582" />
      </ReferenceList>
    </ExplicitFormula>
    <ExplicitFormula id="1739">
      <Equation>Liquid/V</Equation>
      <ReferenceList>
        <R alias="Liquid" id="1703" />
        <R alias="V" id="1694" />
      </ReferenceList>
    </ExplicitFormula>
    <ExplicitFormula id="1742">
      <Equation>292.6883</Equation>
    </ExplicitFormula>
    <ExplicitFormula id="1745">
      <Equation>V&gt;0 ? M/V : 0</Equation>
      <ReferenceList>
        <R alias="M" id="1743" />
        <R alias="V" id="1694" />
      </ReferenceList>
    </ExplicitFormula>
    <ExplicitFormula id="1748">
      <Equation>Solubility * Solubility_pKa_REFpH_Factor / Solubility_pKa_pH_Factor</Equation>
      <ReferenceList>
        <R alias="Solubility_pKa_pH_Factor" id="1747" />
        <R alias="Solubility" id="1645" />
        <R alias="Solubility_pKa_REFpH_Factor" id="1646" />
      </ReferenceList>
    </ExplicitFormula>
    <ExplicitFormula id="1757">
      <Equation>K1+K2/base^(CT0^2)+K3/base^(CT1^2)+K4/base^(CT2^2)+K5/base^max(CT0+CT1;-CT0-CT1)+K6/base^max(CT0+CT2;-CT0-CT2)+K7/base^max(CT1+CT2;-CT1-CT2)+K8/base^max(CT0+CT1+CT2;-CT0-CT1-CT2)</Equation>
      <ReferenceList>
        <R alias="K1" id="1749" />
        <R alias="K2" id="1750" />
        <R alias="K3" id="1751" />
        <R alias="K4" id="1752" />
        <R alias="K5" id="1753" />
        <R alias="K6" id="1754" />
        <R alias="K7" id="1755" />
        <R alias="K8" id="1756" />
        <R alias="CT0" id="1639" />
        <R alias="CT1" id="1640" />
        <R alias="CT2" id="1641" />
        <R alias="base" id="1642" />
      </ReferenceList>
    </ExplicitFormula>
    <ExplicitFormula id="1761">
      <Equation>F1*(1-F2)*(1-F3)</Equation>
      <ReferenceList>
        <R alias="F1" id="1758" />
        <R alias="F2" id="1759" />
        <R alias="F3" id="1760" />
      </ReferenceList>
    </ExplicitFormula>
    <ExplicitFormula id="1762">
      <Equation>(1-F1)*F2*(1-F3)</Equation>
      <ReferenceList>
        <R alias="F1" id="1758" />
        <R alias="F2" id="1759" />
        <R alias="F3" id="1760" />
      </ReferenceList>
    </ExplicitFormula>
    <ExplicitFormula id="1763">
      <Equation>CT0 != CT_NEUTRAL ?  1/(1+10^(CT0*(pKa_0-pH))) : 1</Equation>
      <ReferenceList>
        <R alias="CT0" id="1639" />
        <R alias="CT_NEUTRAL" id="1654" />
        <R alias="pKa_0" id="1657" />
        <R alias="pH" id="1740" />
      </ReferenceList>
    </ExplicitFormula>
    <ExplicitFormula id="1764">
      <Equation>(1-F1)*(1-F2)*(1-F3)</Equation>
      <ReferenceList>
        <R alias="F1" id="1758" />
        <R alias="F2" id="1759" />
        <R alias="F3" id="1760" />
      </ReferenceList>
    </ExplicitFormula>
    <ExplicitFormula id="1766">
      <Equation>CT1 != CT_NEUTRAL ?  1/(1+10^(CT1*(pKa_1-pH))) : 1</Equation>
      <ReferenceList>
        <R alias="CT1" id="1640" />
        <R alias="CT_NEUTRAL" id="1654" />
        <R alias="pKa_1" id="1661" />
        <R alias="pH" id="1740" />
      </ReferenceList>
    </ExplicitFormula>
    <ExplicitFormula id="1767">
      <Equation>CT2 != CT_NEUTRAL ?  1/(1+10^(CT2*(pKa_2-pH))) : 1</Equation>
      <ReferenceList>
        <R alias="CT2" id="1641" />
        <R alias="CT_NEUTRAL" id="1654" />
        <R alias="pKa_2" id="1655" />
        <R alias="pH" id="1740" />
      </ReferenceList>
    </ExplicitFormula>
    <ExplicitFormula id="1768">
      <Equation>F1*F2*F3</Equation>
      <ReferenceList>
        <R alias="F1" id="1758" />
        <R alias="F2" id="1759" />
        <R alias="F3" id="1760" />
      </ReferenceList>
    </ExplicitFormula>
    <ExplicitFormula id="1769">
      <Equation>(1-F1)*F2*F3</Equation>
      <ReferenceList>
        <R alias="F1" id="1758" />
        <R alias="F2" id="1759" />
        <R alias="F3" id="1760" />
      </ReferenceList>
    </ExplicitFormula>
    <ExplicitFormula id="1770">
      <Equation>F1*(1-F2)*F3</Equation>
      <ReferenceList>
        <R alias="F1" id="1758" />
        <R alias="F2" id="1759" />
        <R alias="F3" id="1760" />
      </ReferenceList>
    </ExplicitFormula>
    <ExplicitFormula id="1771">
      <Equation>F1*F2*(1-F3)</Equation>
      <ReferenceList>
        <R alias="F1" id="1758" />
        <R alias="F2" id="1759" />
        <R alias="F3" id="1760" />
      </ReferenceList>
    </ExplicitFormula>
    <ExplicitFormula id="1772">
      <Equation>(1-F1)*(1-F2)*F3</Equation>
      <ReferenceList>
        <R alias="F1" id="1758" />
        <R alias="F2" id="1759" />
        <R alias="F3" id="1760" />
      </ReferenceList>
    </ExplicitFormula>
    <ExplicitFormula id="1778">
      <Equation>PassiveRates_para+PassiveRates_trans-(ActiveRates_para+ActiveRates_trans)</Equation>
      <ReferenceList>
        <R alias="ActiveRates_para" id="1774" />
        <R alias="ActiveRates_trans" id="1775" />
        <R alias="PassiveRates_para" id="1776" />
        <R alias="PassiveRates_trans" id="1777" />
      </ReferenceList>
    </ExplicitFormula>
    <ExplicitFormula id="1780">
      <Equation>M/Liquid</Equation>
      <ReferenceList>
        <R alias="M" id="1743" />
        <R alias="Liquid" id="1703" />
      </ReferenceList>
    </ExplicitFormula>
    <ExplicitFormula id="1783">
      <Equation>OralDrugMass&gt;0.0 ?  MassAbsorbed/OralDrugMass : 0</Equation>
      <ReferenceList>
        <R alias="MassAbsorbed" id="1773" />
        <R alias="OralDrugMass" id="1782" />
      </ReferenceList>
    </ExplicitFormula>
    <ExplicitFormula id="1787">
      <Equation>rel_exp_out * AF * f_onto * ProteinContainerVolume</Equation>
      <ReferenceList>
        <R alias="ProteinContainerVolume" id="1701" />
        <R alias="AF" id="152" />
        <R alias="f_onto" id="1785" />
        <R alias="rel_exp_out" id="1786" />
      </ReferenceList>
    </ExplicitFormula>
    <ExplicitFormula id="1789">
      <Equation>rel_exp_norm</Equation>
      <ReferenceList>
        <R alias="rel_exp_norm" id="1788" />
      </ReferenceList>
    </ExplicitFormula>
    <ExplicitFormula id="1792">
      <Equation>V&gt;0 ? M/V : 0</Equation>
      <ReferenceList>
        <R alias="M" id="1784" />
        <R alias="V" id="1694" />
      </ReferenceList>
    </ExplicitFormula>
    <ExplicitFormula id="1793">
      <Equation>f_onto</Equation>
      <ReferenceList>
        <R alias="f_onto" id="1674" />
      </ReferenceList>
    </ExplicitFormula>
    <ExplicitFormula id="1797">
      <Equation>rel_exp_out * AF * f_onto * ProteinContainerVolume</Equation>
      <ReferenceList>
        <R alias="ProteinContainerVolume" id="1701" />
        <R alias="AF" id="170" />
        <R alias="f_onto" id="1795" />
        <R alias="rel_exp_out" id="1796" />
      </ReferenceList>
    </ExplicitFormula>
    <ExplicitFormula id="1799">
      <Equation>rel_exp_norm</Equation>
      <ReferenceList>
        <R alias="rel_exp_norm" id="1798" />
      </ReferenceList>
    </ExplicitFormula>
    <ExplicitFormula id="1802">
      <Equation>V&gt;0 ? M/V : 0</Equation>
      <ReferenceList>
        <R alias="M" id="1794" />
        <R alias="V" id="1694" />
      </ReferenceList>
    </ExplicitFormula>
    <ExplicitFormula id="1803">
      <Equation>f_onto</Equation>
      <ReferenceList>
        <R alias="f_onto" id="1685" />
      </ReferenceList>
    </ExplicitFormula>
    <ExplicitFormula id="1806">
      <Equation>V&gt;0 ? M/V : 0</Equation>
      <ReferenceList>
        <R alias="M" id="1804" />
        <R alias="V" id="1694" />
      </ReferenceList>
    </ExplicitFormula>
    <ExplicitFormula id="1808">
      <Equation>M/TotalDrugMass</Equation>
      <ReferenceList>
        <R alias="M" id="1804" />
        <R alias="TotalDrugMass" id="191" />
      </ReferenceList>
    </ExplicitFormula>
    <ExplicitFormula id="1809">
      <Equation>-(CP * kcat * V * K_water * C / (Km + K_water * C))</Equation>
      <ReferenceList>
        <R alias="V" id="1694" />
        <R alias="CP" id="1801" />
        <R alias="C" id="1744" />
        <R alias="K_water" id="1765" />
        <R alias="kcat" id="193" />
        <R alias="Km" id="194" />
      </ReferenceList>
    </ExplicitFormula>
    <ExplicitFormula id="1810">
      <Equation>CP * kcat * V * K_water * C / (Km + K_water * C)</Equation>
      <ReferenceList>
        <R alias="V" id="1694" />
        <R alias="CP" id="1801" />
        <R alias="C" id="1744" />
        <R alias="K_water" id="1765" />
        <R alias="kcat" id="193" />
        <R alias="Km" id="194" />
      </ReferenceList>
    </ExplicitFormula>
    <ExplicitFormula id="1814">
      <Equation>r1_p0 + Height*r1_p1</Equation>
      <ReferenceList>
        <R alias="Height" id="68" />
        <R alias="r1_p0" id="1812" />
        <R alias="r1_p1" id="1813" />
      </ReferenceList>
    </ExplicitFormula>
    <ExplicitFormula id="1820">
      <Equation>(k_p*alpha_p*V_p+inflow-k*alpha*V)/(alpha*V)</Equation>
      <ReferenceList>
        <R alias="alpha" id="1816" />
        <R alias="k" id="1817" />
        <R alias="inflow" id="1818" />
        <R alias="V" id="1819" />
        <R alias="alpha_p" id="1704" />
        <R alias="k_p" id="1716" />
        <R alias="V_p" id="1694" />
      </ReferenceList>
    </ExplicitFormula>
    <ExplicitFormula id="1824">
      <Equation>r2_p0 + Height*r2_p1</Equation>
      <ReferenceList>
        <R alias="Height" id="68" />
        <R alias="r2_p0" id="1822" />
        <R alias="r2_p1" id="1823" />
      </ReferenceList>
    </ExplicitFormula>
    <ExplicitFormula id="1828">
      <Equation>Ageom*AeffFactor*AeffVariabilityFactor</Equation>
      <ReferenceList>
        <R alias="AeffFactor" id="1826" />
        <R alias="Ageom" id="1827" />
        <R alias="AeffVariabilityFactor" id="1578" />
      </ReferenceList>
    </ExplicitFormula>
    <ExplicitFormula id="1830">
      <Equation>(FillLevel&lt;0.9?1:1/(1+exp((FillLevel-1)/0.01)))</Equation>
      <ReferenceList>
        <R alias="FillLevel" id="1829" />
      </ReferenceList>
    </ExplicitFormula>
    <ExplicitFormula id="1832">
      <Equation>Liquid/V</Equation>
      <ReferenceList>
        <R alias="Liquid" id="1831" />
        <R alias="V" id="1819" />
      </ReferenceList>
    </ExplicitFormula>
    <ExplicitFormula id="1834">
      <Equation>PI*(r1+r2)*L</Equation>
      <ReferenceList>
        <R alias="r2" id="1821" />
        <R alias="L" id="1833" />
        <R alias="r1" id="1811" />
      </ReferenceList>
    </ExplicitFormula>
    <ExplicitFormula id="1836">
      <Equation>LuminalVelocity/SITT_fact</Equation>
      <ReferenceList>
        <R alias="LuminalVelocity" id="1835" />
        <R alias="SITT_fact" id="1718" />
      </ReferenceList>
    </ExplicitFormula>
    <ExplicitFormula id="1839">
      <Equation>L_p0 + Height*L_p1</Equation>
      <ReferenceList>
        <R alias="Height" id="68" />
        <R alias="L_p0" id="1837" />
        <R alias="L_p1" id="1838" />
      </ReferenceList>
    </ExplicitFormula>
    <ExplicitFormula id="1842">
      <Equation>w*Liquid*FillLevelFlagNext</Equation>
      <ReferenceList>
        <R alias="w" id="1817" />
        <R alias="Liquid" id="1831" />
        <R alias="FillLevelFlagNext" id="1841" />
      </ReferenceList>
    </ExplicitFormula>
    <ExplicitFormula id="1843">
      <Equation>0.0031572*V</Equation>
      <ReferenceList>
        <R alias="V" id="1819" />
      </ReferenceList>
    </ExplicitFormula>
    <ExplicitFormula id="1848">
      <Equation>Thickness_p1 + Thickness_p2*(1-exp(Thickness_p3*Height))</Equation>
      <ReferenceList>
        <R alias="Height" id="68" />
        <R alias="Thickness_p1" id="1845" />
        <R alias="Thickness_p2" id="1846" />
        <R alias="Thickness_p3" id="1847" />
      </ReferenceList>
    </ExplicitFormula>
    <ExplicitFormula id="1849">
      <Equation>PI*(r1*r1+r1*r2+r2*r2)/3*L</Equation>
      <ReferenceList>
        <R alias="r2" id="1821" />
        <R alias="L" id="1833" />
        <R alias="r1" id="1811" />
      </ReferenceList>
    </ExplicitFormula>
    <ExplicitFormula id="1851">
      <Equation>V_Intestine * 0.249</Equation>
      <ReferenceList>
        <R alias="V_Intestine" id="31" />
      </ReferenceList>
    </ExplicitFormula>
    <ExplicitFormula id="1853">
      <Equation>Volume</Equation>
      <ReferenceList>
        <R alias="Volume" id="1819" />
      </ReferenceList>
    </ExplicitFormula>
    <ExplicitFormula id="1854">
      <Equation>V*SteadyStateFillLevel</Equation>
      <ReferenceList>
        <R alias="SteadyStateFillLevel" id="1816" />
        <R alias="V" id="1819" />
      </ReferenceList>
    </ExplicitFormula>
    <ExplicitFormula id="1855">
      <Equation>OralApplicationsEnabled ? LT_duo - LT_uje + Inflow*FillLevelFlag - Outflow*Liquid : 0</Equation>
      <ReferenceList>
        <R alias="Outflow" id="1815" />
        <R alias="FillLevelFlag" id="1722" />
        <R alias="Liquid" id="1831" />
        <R alias="LT_uje" id="1840" />
        <R alias="Inflow" id="1818" />
        <R alias="LT_duo" id="1707" />
        <R alias="OralApplicationsEnabled" id="1577" />
      </ReferenceList>
    </ExplicitFormula>
    <ExplicitFormula id="1858">
      <Equation>447.9877</Equation>
    </ExplicitFormula>
    <ExplicitFormula id="1861">
      <Equation>V&gt;0 ? M/V : 0</Equation>
      <ReferenceList>
        <R alias="M" id="1859" />
        <R alias="V" id="1819" />
      </ReferenceList>
    </ExplicitFormula>
    <ExplicitFormula id="1871">
      <Equation>K1+K2/base^(CT0^2)+K3/base^(CT1^2)+K4/base^(CT2^2)+K5/base^max(CT0+CT1;-CT0-CT1)+K6/base^max(CT0+CT2;-CT0-CT2)+K7/base^max(CT1+CT2;-CT1-CT2)+K8/base^max(CT0+CT1+CT2;-CT0-CT1-CT2)</Equation>
      <ReferenceList>
        <R alias="K1" id="1863" />
        <R alias="K2" id="1864" />
        <R alias="K3" id="1865" />
        <R alias="K4" id="1866" />
        <R alias="K5" id="1867" />
        <R alias="K6" id="1868" />
        <R alias="K7" id="1869" />
        <R alias="K8" id="1870" />
        <R alias="CT0" id="1639" />
        <R alias="CT1" id="1640" />
        <R alias="CT2" id="1641" />
        <R alias="base" id="1642" />
      </ReferenceList>
    </ExplicitFormula>
    <ExplicitFormula id="1873">
      <Equation>Solubility * Solubility_pKa_REFpH_Factor / Solubility_pKa_pH_Factor</Equation>
      <ReferenceList>
        <R alias="Solubility_pKa_pH_Factor" id="1862" />
        <R alias="Solubility" id="1645" />
        <R alias="Solubility_pKa_REFpH_Factor" id="1646" />
      </ReferenceList>
    </ExplicitFormula>
    <ExplicitFormula id="1877">
      <Equation>(1-F1)*(1-F2)*(1-F3)</Equation>
      <ReferenceList>
        <R alias="F1" id="1874" />
        <R alias="F2" id="1875" />
        <R alias="F3" id="1876" />
      </ReferenceList>
    </ExplicitFormula>
    <ExplicitFormula id="1878">
      <Equation>F1*(1-F2)*(1-F3)</Equation>
      <ReferenceList>
        <R alias="F1" id="1874" />
        <R alias="F2" id="1875" />
        <R alias="F3" id="1876" />
      </ReferenceList>
    </ExplicitFormula>
    <ExplicitFormula id="1879">
      <Equation>(1-F1)*F2*(1-F3)</Equation>
      <ReferenceList>
        <R alias="F1" id="1874" />
        <R alias="F2" id="1875" />
        <R alias="F3" id="1876" />
      </ReferenceList>
    </ExplicitFormula>
    <ExplicitFormula id="1880">
      <Equation>(1-F1)*(1-F2)*F3</Equation>
      <ReferenceList>
        <R alias="F1" id="1874" />
        <R alias="F2" id="1875" />
        <R alias="F3" id="1876" />
      </ReferenceList>
    </ExplicitFormula>
    <ExplicitFormula id="1881">
      <Equation>F1*(1-F2)*F3</Equation>
      <ReferenceList>
        <R alias="F1" id="1874" />
        <R alias="F2" id="1875" />
        <R alias="F3" id="1876" />
      </ReferenceList>
    </ExplicitFormula>
    <ExplicitFormula id="1882">
      <Equation>(1-F1)*F2*F3</Equation>
      <ReferenceList>
        <R alias="F1" id="1874" />
        <R alias="F2" id="1875" />
        <R alias="F3" id="1876" />
      </ReferenceList>
    </ExplicitFormula>
    <ExplicitFormula id="1883">
      <Equation>CT2 != CT_NEUTRAL ?  1/(1+10^(CT2*(pKa_2-pH))) : 1</Equation>
      <ReferenceList>
        <R alias="CT2" id="1641" />
        <R alias="CT_NEUTRAL" id="1654" />
        <R alias="pKa_2" id="1655" />
        <R alias="pH" id="1856" />
      </ReferenceList>
    </ExplicitFormula>
    <ExplicitFormula id="1884">
      <Equation>CT1 != CT_NEUTRAL ?  1/(1+10^(CT1*(pKa_1-pH))) : 1</Equation>
      <ReferenceList>
        <R alias="CT1" id="1640" />
        <R alias="CT_NEUTRAL" id="1654" />
        <R alias="pKa_1" id="1661" />
        <R alias="pH" id="1856" />
      </ReferenceList>
    </ExplicitFormula>
    <ExplicitFormula id="1885">
      <Equation>CT0 != CT_NEUTRAL ?  1/(1+10^(CT0*(pKa_0-pH))) : 1</Equation>
      <ReferenceList>
        <R alias="CT0" id="1639" />
        <R alias="CT_NEUTRAL" id="1654" />
        <R alias="pKa_0" id="1657" />
        <R alias="pH" id="1856" />
      </ReferenceList>
    </ExplicitFormula>
    <ExplicitFormula id="1892">
      <Equation>PassiveRates_para+PassiveRates_trans-(ActiveRates_para+ActiveRates_trans)</Equation>
      <ReferenceList>
        <R alias="ActiveRates_para" id="1888" />
        <R alias="ActiveRates_trans" id="1889" />
        <R alias="PassiveRates_para" id="1890" />
        <R alias="PassiveRates_trans" id="1891" />
      </ReferenceList>
    </ExplicitFormula>
    <ExplicitFormula id="1893">
      <Equation>F1*F2*(1-F3)</Equation>
      <ReferenceList>
        <R alias="F1" id="1874" />
        <R alias="F2" id="1875" />
        <R alias="F3" id="1876" />
      </ReferenceList>
    </ExplicitFormula>
    <ExplicitFormula id="1894">
      <Equation>F1*F2*F3</Equation>
      <ReferenceList>
        <R alias="F1" id="1874" />
        <R alias="F2" id="1875" />
        <R alias="F3" id="1876" />
      </ReferenceList>
    </ExplicitFormula>
    <ExplicitFormula id="1896">
      <Equation>M/Liquid</Equation>
      <ReferenceList>
        <R alias="M" id="1859" />
        <R alias="Liquid" id="1831" />
      </ReferenceList>
    </ExplicitFormula>
    <ExplicitFormula id="1898">
      <Equation>OralDrugMass&gt;0.0 ?  MassAbsorbed/OralDrugMass : 0</Equation>
      <ReferenceList>
        <R alias="MassAbsorbed" id="1887" />
        <R alias="OralDrugMass" id="1782" />
      </ReferenceList>
    </ExplicitFormula>
    <ExplicitFormula id="1902">
      <Equation>rel_exp_out * AF * f_onto * ProteinContainerVolume</Equation>
      <ReferenceList>
        <R alias="ProteinContainerVolume" id="1852" />
        <R alias="AF" id="152" />
        <R alias="f_onto" id="1900" />
        <R alias="rel_exp_out" id="1901" />
      </ReferenceList>
    </ExplicitFormula>
    <ExplicitFormula id="1904">
      <Equation>rel_exp_norm</Equation>
      <ReferenceList>
        <R alias="rel_exp_norm" id="1903" />
      </ReferenceList>
    </ExplicitFormula>
    <ExplicitFormula id="1907">
      <Equation>V&gt;0 ? M/V : 0</Equation>
      <ReferenceList>
        <R alias="M" id="1899" />
        <R alias="V" id="1819" />
      </ReferenceList>
    </ExplicitFormula>
    <ExplicitFormula id="1908">
      <Equation>f_onto</Equation>
      <ReferenceList>
        <R alias="f_onto" id="1674" />
      </ReferenceList>
    </ExplicitFormula>
    <ExplicitFormula id="1912">
      <Equation>rel_exp_out * AF * f_onto * ProteinContainerVolume</Equation>
      <ReferenceList>
        <R alias="ProteinContainerVolume" id="1852" />
        <R alias="AF" id="170" />
        <R alias="f_onto" id="1910" />
        <R alias="rel_exp_out" id="1911" />
      </ReferenceList>
    </ExplicitFormula>
    <ExplicitFormula id="1914">
      <Equation>rel_exp_norm</Equation>
      <ReferenceList>
        <R alias="rel_exp_norm" id="1913" />
      </ReferenceList>
    </ExplicitFormula>
    <ExplicitFormula id="1917">
      <Equation>V&gt;0 ? M/V : 0</Equation>
      <ReferenceList>
        <R alias="M" id="1909" />
        <R alias="V" id="1819" />
      </ReferenceList>
    </ExplicitFormula>
    <ExplicitFormula id="1918">
      <Equation>f_onto</Equation>
      <ReferenceList>
        <R alias="f_onto" id="1685" />
      </ReferenceList>
    </ExplicitFormula>
    <ExplicitFormula id="1921">
      <Equation>V&gt;0 ? M/V : 0</Equation>
      <ReferenceList>
        <R alias="M" id="1919" />
        <R alias="V" id="1819" />
      </ReferenceList>
    </ExplicitFormula>
    <ExplicitFormula id="1923">
      <Equation>M/TotalDrugMass</Equation>
      <ReferenceList>
        <R alias="M" id="1919" />
        <R alias="TotalDrugMass" id="191" />
      </ReferenceList>
    </ExplicitFormula>
    <ExplicitFormula id="1924">
      <Equation>-(CP * kcat * V * K_water * C / (Km + K_water * C))</Equation>
      <ReferenceList>
        <R alias="V" id="1819" />
        <R alias="CP" id="1916" />
        <R alias="C" id="1860" />
        <R alias="K_water" id="1886" />
        <R alias="kcat" id="193" />
        <R alias="Km" id="194" />
      </ReferenceList>
    </ExplicitFormula>
    <ExplicitFormula id="1925">
      <Equation>CP * kcat * V * K_water * C / (Km + K_water * C)</Equation>
      <ReferenceList>
        <R alias="V" id="1819" />
        <R alias="CP" id="1916" />
        <R alias="C" id="1860" />
        <R alias="K_water" id="1886" />
        <R alias="kcat" id="193" />
        <R alias="Km" id="194" />
      </ReferenceList>
    </ExplicitFormula>
    <ExplicitFormula id="1928">
      <Equation>Volume</Equation>
      <ReferenceList>
        <R alias="Volume" id="1927" />
      </ReferenceList>
    </ExplicitFormula>
    <ExplicitFormula id="1931">
      <Equation>LuminalVelocity/SITT_fact</Equation>
      <ReferenceList>
        <R alias="LuminalVelocity" id="1930" />
        <R alias="SITT_fact" id="1718" />
      </ReferenceList>
    </ExplicitFormula>
    <ExplicitFormula id="1935">
      <Equation>L_p0 + Height*L_p1</Equation>
      <ReferenceList>
        <R alias="Height" id="68" />
        <R alias="L_p0" id="1933" />
        <R alias="L_p1" id="1934" />
      </ReferenceList>
    </ExplicitFormula>
    <ExplicitFormula id="1938">
      <Equation>V*SteadyStateFillLevel</Equation>
      <ReferenceList>
        <R alias="SteadyStateFillLevel" id="1937" />
        <R alias="V" id="1927" />
      </ReferenceList>
    </ExplicitFormula>
    <ExplicitFormula id="1942">
      <Equation>OralApplicationsEnabled ? LT_uje - LT_lje + Inflow*FillLevelFlag - Outflow*Liquid : 0</Equation>
      <ReferenceList>
        <R alias="Outflow" id="1939" />
        <R alias="FillLevelFlag" id="1841" />
        <R alias="Liquid" id="1936" />
        <R alias="LT_lje" id="1940" />
        <R alias="Inflow" id="1941" />
        <R alias="LT_uje" id="1840" />
        <R alias="OralApplicationsEnabled" id="1577" />
      </ReferenceList>
    </ExplicitFormula>
    <ExplicitFormula id="1944">
      <Equation>w*Liquid*FillLevelFlagNext</Equation>
      <ReferenceList>
        <R alias="w" id="1929" />
        <R alias="Liquid" id="1936" />
        <R alias="FillLevelFlagNext" id="1943" />
      </ReferenceList>
    </ExplicitFormula>
    <ExplicitFormula id="1948">
      <Equation>r1_p0 + Height*r1_p1</Equation>
      <ReferenceList>
        <R alias="Height" id="68" />
        <R alias="r1_p0" id="1946" />
        <R alias="r1_p1" id="1947" />
      </ReferenceList>
    </ExplicitFormula>
    <ExplicitFormula id="1949">
      <Equation>0.0025102*V</Equation>
      <ReferenceList>
        <R alias="V" id="1927" />
      </ReferenceList>
    </ExplicitFormula>
    <ExplicitFormula id="1954">
      <Equation>Thickness_p1 + Thickness_p2*(1-exp(Thickness_p3*Height))</Equation>
      <ReferenceList>
        <R alias="Height" id="68" />
        <R alias="Thickness_p1" id="1951" />
        <R alias="Thickness_p2" id="1952" />
        <R alias="Thickness_p3" id="1953" />
      </ReferenceList>
    </ExplicitFormula>
    <ExplicitFormula id="1956">
      <Equation>PI*(r1*r1+r1*r2+r2*r2)/3*L</Equation>
      <ReferenceList>
        <R alias="r2" id="1955" />
        <R alias="L" id="1932" />
        <R alias="r1" id="1945" />
      </ReferenceList>
    </ExplicitFormula>
    <ExplicitFormula id="1958">
      <Equation>Liquid/V</Equation>
      <ReferenceList>
        <R alias="Liquid" id="1936" />
        <R alias="V" id="1927" />
      </ReferenceList>
    </ExplicitFormula>
    <ExplicitFormula id="1960">
      <Equation>V_Intestine * 0.184</Equation>
      <ReferenceList>
        <R alias="V_Intestine" id="31" />
      </ReferenceList>
    </ExplicitFormula>
    <ExplicitFormula id="1961">
      <Equation>(FillLevel&lt;0.9?1:1/(1+exp((FillLevel-1)/0.01)))</Equation>
      <ReferenceList>
        <R alias="FillLevel" id="1957" />
      </ReferenceList>
    </ExplicitFormula>
    <ExplicitFormula id="1963">
      <Equation>PI*(r1+r2)*L</Equation>
      <ReferenceList>
        <R alias="r2" id="1955" />
        <R alias="L" id="1932" />
        <R alias="r1" id="1945" />
      </ReferenceList>
    </ExplicitFormula>
    <ExplicitFormula id="1964">
      <Equation>(k_p*alpha_p*V_p+inflow-k*alpha*V)/(alpha*V)</Equation>
      <ReferenceList>
        <R alias="alpha" id="1937" />
        <R alias="k" id="1929" />
        <R alias="inflow" id="1941" />
        <R alias="V" id="1927" />
        <R alias="alpha_p" id="1816" />
        <R alias="k_p" id="1817" />
        <R alias="V_p" id="1819" />
      </ReferenceList>
    </ExplicitFormula>
    <ExplicitFormula id="1967">
      <Equation>r2_p0 + Height*r2_p1</Equation>
      <ReferenceList>
        <R alias="Height" id="68" />
        <R alias="r2_p0" id="1965" />
        <R alias="r2_p1" id="1966" />
      </ReferenceList>
    </ExplicitFormula>
    <ExplicitFormula id="1970">
      <Equation>Ageom*AeffFactor*AeffVariabilityFactor</Equation>
      <ReferenceList>
        <R alias="AeffFactor" id="1969" />
        <R alias="Ageom" id="1962" />
        <R alias="AeffVariabilityFactor" id="1578" />
      </ReferenceList>
    </ExplicitFormula>
    <ExplicitFormula id="1973">
      <Equation>372.9358</Equation>
    </ExplicitFormula>
    <ExplicitFormula id="1976">
      <Equation>V&gt;0 ? M/V : 0</Equation>
      <ReferenceList>
        <R alias="M" id="1974" />
        <R alias="V" id="1927" />
      </ReferenceList>
    </ExplicitFormula>
    <ExplicitFormula id="1986">
      <Equation>K1+K2/base^(CT0^2)+K3/base^(CT1^2)+K4/base^(CT2^2)+K5/base^max(CT0+CT1;-CT0-CT1)+K6/base^max(CT0+CT2;-CT0-CT2)+K7/base^max(CT1+CT2;-CT1-CT2)+K8/base^max(CT0+CT1+CT2;-CT0-CT1-CT2)</Equation>
      <ReferenceList>
        <R alias="K1" id="1978" />
        <R alias="K2" id="1979" />
        <R alias="K3" id="1980" />
        <R alias="K4" id="1981" />
        <R alias="K5" id="1982" />
        <R alias="K6" id="1983" />
        <R alias="K7" id="1984" />
        <R alias="K8" id="1985" />
        <R alias="CT0" id="1639" />
        <R alias="CT1" id="1640" />
        <R alias="CT2" id="1641" />
        <R alias="base" id="1642" />
      </ReferenceList>
    </ExplicitFormula>
    <ExplicitFormula id="1990">
      <Equation>(1-F1)*F2*F3</Equation>
      <ReferenceList>
        <R alias="F1" id="1987" />
        <R alias="F2" id="1988" />
        <R alias="F3" id="1989" />
      </ReferenceList>
    </ExplicitFormula>
    <ExplicitFormula id="1996">
      <Equation>PassiveRates_para+PassiveRates_trans-(ActiveRates_para+ActiveRates_trans)</Equation>
      <ReferenceList>
        <R alias="ActiveRates_para" id="1992" />
        <R alias="ActiveRates_trans" id="1993" />
        <R alias="PassiveRates_para" id="1994" />
        <R alias="PassiveRates_trans" id="1995" />
      </ReferenceList>
    </ExplicitFormula>
    <ExplicitFormula id="1998">
      <Equation>CT0 != CT_NEUTRAL ?  1/(1+10^(CT0*(pKa_0-pH))) : 1</Equation>
      <ReferenceList>
        <R alias="CT0" id="1639" />
        <R alias="CT_NEUTRAL" id="1654" />
        <R alias="pKa_0" id="1657" />
        <R alias="pH" id="1971" />
      </ReferenceList>
    </ExplicitFormula>
    <ExplicitFormula id="1999">
      <Equation>CT1 != CT_NEUTRAL ?  1/(1+10^(CT1*(pKa_1-pH))) : 1</Equation>
      <ReferenceList>
        <R alias="CT1" id="1640" />
        <R alias="CT_NEUTRAL" id="1654" />
        <R alias="pKa_1" id="1661" />
        <R alias="pH" id="1971" />
      </ReferenceList>
    </ExplicitFormula>
    <ExplicitFormula id="2000">
      <Equation>F1*F2*F3</Equation>
      <ReferenceList>
        <R alias="F1" id="1987" />
        <R alias="F2" id="1988" />
        <R alias="F3" id="1989" />
      </ReferenceList>
    </ExplicitFormula>
    <ExplicitFormula id="2001">
      <Equation>F1*(1-F2)*F3</Equation>
      <ReferenceList>
        <R alias="F1" id="1987" />
        <R alias="F2" id="1988" />
        <R alias="F3" id="1989" />
      </ReferenceList>
    </ExplicitFormula>
    <ExplicitFormula id="2002">
      <Equation>F1*F2*(1-F3)</Equation>
      <ReferenceList>
        <R alias="F1" id="1987" />
        <R alias="F2" id="1988" />
        <R alias="F3" id="1989" />
      </ReferenceList>
    </ExplicitFormula>
    <ExplicitFormula id="2003">
      <Equation>(1-F1)*(1-F2)*F3</Equation>
      <ReferenceList>
        <R alias="F1" id="1987" />
        <R alias="F2" id="1988" />
        <R alias="F3" id="1989" />
      </ReferenceList>
    </ExplicitFormula>
    <ExplicitFormula id="2004">
      <Equation>(1-F1)*F2*(1-F3)</Equation>
      <ReferenceList>
        <R alias="F1" id="1987" />
        <R alias="F2" id="1988" />
        <R alias="F3" id="1989" />
      </ReferenceList>
    </ExplicitFormula>
    <ExplicitFormula id="2005">
      <Equation>F1*(1-F2)*(1-F3)</Equation>
      <ReferenceList>
        <R alias="F1" id="1987" />
        <R alias="F2" id="1988" />
        <R alias="F3" id="1989" />
      </ReferenceList>
    </ExplicitFormula>
    <ExplicitFormula id="2006">
      <Equation>(1-F1)*(1-F2)*(1-F3)</Equation>
      <ReferenceList>
        <R alias="F1" id="1987" />
        <R alias="F2" id="1988" />
        <R alias="F3" id="1989" />
      </ReferenceList>
    </ExplicitFormula>
    <ExplicitFormula id="2008">
      <Equation>Solubility * Solubility_pKa_REFpH_Factor / Solubility_pKa_pH_Factor</Equation>
      <ReferenceList>
        <R alias="Solubility_pKa_pH_Factor" id="1977" />
        <R alias="Solubility" id="1645" />
        <R alias="Solubility_pKa_REFpH_Factor" id="1646" />
      </ReferenceList>
    </ExplicitFormula>
    <ExplicitFormula id="2009">
      <Equation>CT2 != CT_NEUTRAL ?  1/(1+10^(CT2*(pKa_2-pH))) : 1</Equation>
      <ReferenceList>
        <R alias="CT2" id="1641" />
        <R alias="CT_NEUTRAL" id="1654" />
        <R alias="pKa_2" id="1655" />
        <R alias="pH" id="1971" />
      </ReferenceList>
    </ExplicitFormula>
    <ExplicitFormula id="2011">
      <Equation>M/Liquid</Equation>
      <ReferenceList>
        <R alias="M" id="1974" />
        <R alias="Liquid" id="1936" />
      </ReferenceList>
    </ExplicitFormula>
    <ExplicitFormula id="2013">
      <Equation>OralDrugMass&gt;0.0 ?  MassAbsorbed/OralDrugMass : 0</Equation>
      <ReferenceList>
        <R alias="MassAbsorbed" id="1991" />
        <R alias="OralDrugMass" id="1782" />
      </ReferenceList>
    </ExplicitFormula>
    <ExplicitFormula id="2017">
      <Equation>rel_exp_out * AF * f_onto * ProteinContainerVolume</Equation>
      <ReferenceList>
        <R alias="ProteinContainerVolume" id="1926" />
        <R alias="AF" id="152" />
        <R alias="f_onto" id="2015" />
        <R alias="rel_exp_out" id="2016" />
      </ReferenceList>
    </ExplicitFormula>
    <ExplicitFormula id="2019">
      <Equation>rel_exp_norm</Equation>
      <ReferenceList>
        <R alias="rel_exp_norm" id="2018" />
      </ReferenceList>
    </ExplicitFormula>
    <ExplicitFormula id="2022">
      <Equation>V&gt;0 ? M/V : 0</Equation>
      <ReferenceList>
        <R alias="M" id="2014" />
        <R alias="V" id="1927" />
      </ReferenceList>
    </ExplicitFormula>
    <ExplicitFormula id="2023">
      <Equation>f_onto</Equation>
      <ReferenceList>
        <R alias="f_onto" id="1674" />
      </ReferenceList>
    </ExplicitFormula>
    <ExplicitFormula id="2027">
      <Equation>rel_exp_out * AF * f_onto * ProteinContainerVolume</Equation>
      <ReferenceList>
        <R alias="ProteinContainerVolume" id="1926" />
        <R alias="AF" id="170" />
        <R alias="f_onto" id="2025" />
        <R alias="rel_exp_out" id="2026" />
      </ReferenceList>
    </ExplicitFormula>
    <ExplicitFormula id="2029">
      <Equation>rel_exp_norm</Equation>
      <ReferenceList>
        <R alias="rel_exp_norm" id="2028" />
      </ReferenceList>
    </ExplicitFormula>
    <ExplicitFormula id="2032">
      <Equation>V&gt;0 ? M/V : 0</Equation>
      <ReferenceList>
        <R alias="M" id="2024" />
        <R alias="V" id="1927" />
      </ReferenceList>
    </ExplicitFormula>
    <ExplicitFormula id="2033">
      <Equation>f_onto</Equation>
      <ReferenceList>
        <R alias="f_onto" id="1685" />
      </ReferenceList>
    </ExplicitFormula>
    <ExplicitFormula id="2036">
      <Equation>V&gt;0 ? M/V : 0</Equation>
      <ReferenceList>
        <R alias="M" id="2034" />
        <R alias="V" id="1927" />
      </ReferenceList>
    </ExplicitFormula>
    <ExplicitFormula id="2038">
      <Equation>M/TotalDrugMass</Equation>
      <ReferenceList>
        <R alias="M" id="2034" />
        <R alias="TotalDrugMass" id="191" />
      </ReferenceList>
    </ExplicitFormula>
    <ExplicitFormula id="2039">
      <Equation>-(CP * kcat * V * K_water * C / (Km + K_water * C))</Equation>
      <ReferenceList>
        <R alias="V" id="1927" />
        <R alias="CP" id="2031" />
        <R alias="C" id="1975" />
        <R alias="K_water" id="1997" />
        <R alias="kcat" id="193" />
        <R alias="Km" id="194" />
      </ReferenceList>
    </ExplicitFormula>
    <ExplicitFormula id="2040">
      <Equation>CP * kcat * V * K_water * C / (Km + K_water * C)</Equation>
      <ReferenceList>
        <R alias="V" id="1927" />
        <R alias="CP" id="2031" />
        <R alias="C" id="1975" />
        <R alias="K_water" id="1997" />
        <R alias="kcat" id="193" />
        <R alias="Km" id="194" />
      </ReferenceList>
    </ExplicitFormula>
    <ExplicitFormula id="2043">
      <Equation>0.0029585*V</Equation>
      <ReferenceList>
        <R alias="V" id="2042" />
      </ReferenceList>
    </ExplicitFormula>
    <ExplicitFormula id="2047">
      <Equation>(k_p*alpha_p*V_p+inflow-k*alpha*V)/(alpha*V)</Equation>
      <ReferenceList>
        <R alias="alpha" id="2045" />
        <R alias="k" id="2046" />
        <R alias="inflow" id="2041" />
        <R alias="V" id="2042" />
        <R alias="alpha_p" id="1937" />
        <R alias="k_p" id="1929" />
        <R alias="V_p" id="1927" />
      </ReferenceList>
    </ExplicitFormula>
    <ExplicitFormula id="2051">
      <Equation>r2_p0 + Height*r2_p1</Equation>
      <ReferenceList>
        <R alias="Height" id="68" />
        <R alias="r2_p0" id="2049" />
        <R alias="r2_p1" id="2050" />
      </ReferenceList>
    </ExplicitFormula>
    <ExplicitFormula id="2055">
      <Equation>Ageom*AeffFactor*AeffVariabilityFactor</Equation>
      <ReferenceList>
        <R alias="AeffFactor" id="2053" />
        <R alias="Ageom" id="2054" />
        <R alias="AeffVariabilityFactor" id="1578" />
      </ReferenceList>
    </ExplicitFormula>
    <ExplicitFormula id="2057">
      <Equation>(FillLevel&lt;0.9?1:1/(1+exp((FillLevel-1)/0.01)))</Equation>
      <ReferenceList>
        <R alias="FillLevel" id="2056" />
      </ReferenceList>
    </ExplicitFormula>
    <ExplicitFormula id="2059">
      <Equation>Liquid/V</Equation>
      <ReferenceList>
        <R alias="Liquid" id="2058" />
        <R alias="V" id="2042" />
      </ReferenceList>
    </ExplicitFormula>
    <ExplicitFormula id="2062">
      <Equation>PI*(r1+r2)*L</Equation>
      <ReferenceList>
        <R alias="r2" id="2048" />
        <R alias="L" id="2060" />
        <R alias="r1" id="2061" />
      </ReferenceList>
    </ExplicitFormula>
    <ExplicitFormula id="2064">
      <Equation>LuminalVelocity/SITT_fact</Equation>
      <ReferenceList>
        <R alias="LuminalVelocity" id="2063" />
        <R alias="SITT_fact" id="1718" />
      </ReferenceList>
    </ExplicitFormula>
    <ExplicitFormula id="2067">
      <Equation>L_p0 + Height*L_p1</Equation>
      <ReferenceList>
        <R alias="Height" id="68" />
        <R alias="L_p0" id="2065" />
        <R alias="L_p1" id="2066" />
      </ReferenceList>
    </ExplicitFormula>
    <ExplicitFormula id="2068">
      <Equation>V*SteadyStateFillLevel</Equation>
      <ReferenceList>
        <R alias="SteadyStateFillLevel" id="2045" />
        <R alias="V" id="2042" />
      </ReferenceList>
    </ExplicitFormula>
    <ExplicitFormula id="2070">
      <Equation>OralApplicationsEnabled ? LT_lje - LT_uil + Inflow*FillLevelFlag - Outflow*Liquid : 0</Equation>
      <ReferenceList>
        <R alias="Outflow" id="2044" />
        <R alias="FillLevelFlag" id="1943" />
        <R alias="Liquid" id="2058" />
        <R alias="LT_uil" id="2069" />
        <R alias="Inflow" id="2041" />
        <R alias="LT_lje" id="1940" />
        <R alias="OralApplicationsEnabled" id="1577" />
      </ReferenceList>
    </ExplicitFormula>
    <ExplicitFormula id="2072">
      <Equation>w*Liquid*FillLevelFlagNext</Equation>
      <ReferenceList>
        <R alias="w" id="2046" />
        <R alias="Liquid" id="2058" />
        <R alias="FillLevelFlagNext" id="2071" />
      </ReferenceList>
    </ExplicitFormula>
    <ExplicitFormula id="2075">
      <Equation>r1_p0 + Height*r1_p1</Equation>
      <ReferenceList>
        <R alias="Height" id="68" />
        <R alias="r1_p0" id="2073" />
        <R alias="r1_p1" id="2074" />
      </ReferenceList>
    </ExplicitFormula>
    <ExplicitFormula id="2080">
      <Equation>Thickness_p1 + Thickness_p2*(1-exp(Thickness_p3*Height))</Equation>
      <ReferenceList>
        <R alias="Height" id="68" />
        <R alias="Thickness_p1" id="2077" />
        <R alias="Thickness_p2" id="2078" />
        <R alias="Thickness_p3" id="2079" />
      </ReferenceList>
    </ExplicitFormula>
    <ExplicitFormula id="2081">
      <Equation>PI*(r1*r1+r1*r2+r2*r2)/3*L</Equation>
      <ReferenceList>
        <R alias="r2" id="2048" />
        <R alias="L" id="2060" />
        <R alias="r1" id="2061" />
      </ReferenceList>
    </ExplicitFormula>
    <ExplicitFormula id="2083">
      <Equation>V_Intestine * 0.324</Equation>
      <ReferenceList>
        <R alias="V_Intestine" id="31" />
      </ReferenceList>
    </ExplicitFormula>
    <ExplicitFormula id="2085">
      <Equation>Volume</Equation>
      <ReferenceList>
        <R alias="Volume" id="2042" />
      </ReferenceList>
    </ExplicitFormula>
    <ExplicitFormula id="2088">
      <Equation>260.7527</Equation>
    </ExplicitFormula>
    <ExplicitFormula id="2091">
      <Equation>V&gt;0 ? M/V : 0</Equation>
      <ReferenceList>
        <R alias="M" id="2089" />
        <R alias="V" id="2042" />
      </ReferenceList>
    </ExplicitFormula>
    <ExplicitFormula id="2096">
      <Equation>(1-F1)*(1-F2)*(1-F3)</Equation>
      <ReferenceList>
        <R alias="F1" id="2093" />
        <R alias="F2" id="2094" />
        <R alias="F3" id="2095" />
      </ReferenceList>
    </ExplicitFormula>
    <ExplicitFormula id="2105">
      <Equation>K1+K2/base^(CT0^2)+K3/base^(CT1^2)+K4/base^(CT2^2)+K5/base^max(CT0+CT1;-CT0-CT1)+K6/base^max(CT0+CT2;-CT0-CT2)+K7/base^max(CT1+CT2;-CT1-CT2)+K8/base^max(CT0+CT1+CT2;-CT0-CT1-CT2)</Equation>
      <ReferenceList>
        <R alias="K1" id="2098" />
        <R alias="K2" id="2099" />
        <R alias="K3" id="2100" />
        <R alias="K4" id="2101" />
        <R alias="K5" id="2102" />
        <R alias="K6" id="2103" />
        <R alias="K7" id="2104" />
        <R alias="K8" id="2092" />
        <R alias="CT0" id="1639" />
        <R alias="CT1" id="1640" />
        <R alias="CT2" id="1641" />
        <R alias="base" id="1642" />
      </ReferenceList>
    </ExplicitFormula>
    <ExplicitFormula id="2107">
      <Equation>Solubility * Solubility_pKa_REFpH_Factor / Solubility_pKa_pH_Factor</Equation>
      <ReferenceList>
        <R alias="Solubility_pKa_pH_Factor" id="2097" />
        <R alias="Solubility" id="1645" />
        <R alias="Solubility_pKa_REFpH_Factor" id="1646" />
      </ReferenceList>
    </ExplicitFormula>
    <ExplicitFormula id="2113">
      <Equation>PassiveRates_para+PassiveRates_trans-(ActiveRates_para+ActiveRates_trans)</Equation>
      <ReferenceList>
        <R alias="ActiveRates_para" id="2109" />
        <R alias="ActiveRates_trans" id="2110" />
        <R alias="PassiveRates_para" id="2111" />
        <R alias="PassiveRates_trans" id="2112" />
      </ReferenceList>
    </ExplicitFormula>
    <ExplicitFormula id="2115">
      <Equation>F1*F2*F3</Equation>
      <ReferenceList>
        <R alias="F1" id="2093" />
        <R alias="F2" id="2094" />
        <R alias="F3" id="2095" />
      </ReferenceList>
    </ExplicitFormula>
    <ExplicitFormula id="2116">
      <Equation>F1*(1-F2)*(1-F3)</Equation>
      <ReferenceList>
        <R alias="F1" id="2093" />
        <R alias="F2" id="2094" />
        <R alias="F3" id="2095" />
      </ReferenceList>
    </ExplicitFormula>
    <ExplicitFormula id="2117">
      <Equation>(1-F1)*F2*(1-F3)</Equation>
      <ReferenceList>
        <R alias="F1" id="2093" />
        <R alias="F2" id="2094" />
        <R alias="F3" id="2095" />
      </ReferenceList>
    </ExplicitFormula>
    <ExplicitFormula id="2118">
      <Equation>(1-F1)*F2*F3</Equation>
      <ReferenceList>
        <R alias="F1" id="2093" />
        <R alias="F2" id="2094" />
        <R alias="F3" id="2095" />
      </ReferenceList>
    </ExplicitFormula>
    <ExplicitFormula id="2119">
      <Equation>F1*(1-F2)*F3</Equation>
      <ReferenceList>
        <R alias="F1" id="2093" />
        <R alias="F2" id="2094" />
        <R alias="F3" id="2095" />
      </ReferenceList>
    </ExplicitFormula>
    <ExplicitFormula id="2120">
      <Equation>CT2 != CT_NEUTRAL ?  1/(1+10^(CT2*(pKa_2-pH))) : 1</Equation>
      <ReferenceList>
        <R alias="CT2" id="1641" />
        <R alias="CT_NEUTRAL" id="1654" />
        <R alias="pKa_2" id="1655" />
        <R alias="pH" id="2087" />
      </ReferenceList>
    </ExplicitFormula>
    <ExplicitFormula id="2121">
      <Equation>CT1 != CT_NEUTRAL ?  1/(1+10^(CT1*(pKa_1-pH))) : 1</Equation>
      <ReferenceList>
        <R alias="CT1" id="1640" />
        <R alias="CT_NEUTRAL" id="1654" />
        <R alias="pKa_1" id="1661" />
        <R alias="pH" id="2087" />
      </ReferenceList>
    </ExplicitFormula>
    <ExplicitFormula id="2122">
      <Equation>CT0 != CT_NEUTRAL ?  1/(1+10^(CT0*(pKa_0-pH))) : 1</Equation>
      <ReferenceList>
        <R alias="CT0" id="1639" />
        <R alias="CT_NEUTRAL" id="1654" />
        <R alias="pKa_0" id="1657" />
        <R alias="pH" id="2087" />
      </ReferenceList>
    </ExplicitFormula>
    <ExplicitFormula id="2123">
      <Equation>(1-F1)*(1-F2)*F3</Equation>
      <ReferenceList>
        <R alias="F1" id="2093" />
        <R alias="F2" id="2094" />
        <R alias="F3" id="2095" />
      </ReferenceList>
    </ExplicitFormula>
    <ExplicitFormula id="2124">
      <Equation>F1*F2*(1-F3)</Equation>
      <ReferenceList>
        <R alias="F1" id="2093" />
        <R alias="F2" id="2094" />
        <R alias="F3" id="2095" />
      </ReferenceList>
    </ExplicitFormula>
    <ExplicitFormula id="2126">
      <Equation>M/Liquid</Equation>
      <ReferenceList>
        <R alias="M" id="2089" />
        <R alias="Liquid" id="2058" />
      </ReferenceList>
    </ExplicitFormula>
    <ExplicitFormula id="2128">
      <Equation>OralDrugMass&gt;0.0 ?  MassAbsorbed/OralDrugMass : 0</Equation>
      <ReferenceList>
        <R alias="MassAbsorbed" id="2108" />
        <R alias="OralDrugMass" id="1782" />
      </ReferenceList>
    </ExplicitFormula>
    <ExplicitFormula id="2132">
      <Equation>rel_exp_out * AF * f_onto * ProteinContainerVolume</Equation>
      <ReferenceList>
        <R alias="ProteinContainerVolume" id="2084" />
        <R alias="AF" id="152" />
        <R alias="f_onto" id="2130" />
        <R alias="rel_exp_out" id="2131" />
      </ReferenceList>
    </ExplicitFormula>
    <ExplicitFormula id="2134">
      <Equation>rel_exp_norm</Equation>
      <ReferenceList>
        <R alias="rel_exp_norm" id="2133" />
      </ReferenceList>
    </ExplicitFormula>
    <ExplicitFormula id="2137">
      <Equation>V&gt;0 ? M/V : 0</Equation>
      <ReferenceList>
        <R alias="M" id="2129" />
        <R alias="V" id="2042" />
      </ReferenceList>
    </ExplicitFormula>
    <ExplicitFormula id="2138">
      <Equation>f_onto</Equation>
      <ReferenceList>
        <R alias="f_onto" id="1674" />
      </ReferenceList>
    </ExplicitFormula>
    <ExplicitFormula id="2142">
      <Equation>rel_exp_out * AF * f_onto * ProteinContainerVolume</Equation>
      <ReferenceList>
        <R alias="ProteinContainerVolume" id="2084" />
        <R alias="AF" id="170" />
        <R alias="f_onto" id="2140" />
        <R alias="rel_exp_out" id="2141" />
      </ReferenceList>
    </ExplicitFormula>
    <ExplicitFormula id="2144">
      <Equation>rel_exp_norm</Equation>
      <ReferenceList>
        <R alias="rel_exp_norm" id="2143" />
      </ReferenceList>
    </ExplicitFormula>
    <ExplicitFormula id="2147">
      <Equation>V&gt;0 ? M/V : 0</Equation>
      <ReferenceList>
        <R alias="M" id="2139" />
        <R alias="V" id="2042" />
      </ReferenceList>
    </ExplicitFormula>
    <ExplicitFormula id="2148">
      <Equation>f_onto</Equation>
      <ReferenceList>
        <R alias="f_onto" id="1685" />
      </ReferenceList>
    </ExplicitFormula>
    <ExplicitFormula id="2151">
      <Equation>V&gt;0 ? M/V : 0</Equation>
      <ReferenceList>
        <R alias="M" id="2149" />
        <R alias="V" id="2042" />
      </ReferenceList>
    </ExplicitFormula>
    <ExplicitFormula id="2153">
      <Equation>M/TotalDrugMass</Equation>
      <ReferenceList>
        <R alias="M" id="2149" />
        <R alias="TotalDrugMass" id="191" />
      </ReferenceList>
    </ExplicitFormula>
    <ExplicitFormula id="2154">
      <Equation>-(CP * kcat * V * K_water * C / (Km + K_water * C))</Equation>
      <ReferenceList>
        <R alias="V" id="2042" />
        <R alias="CP" id="2146" />
        <R alias="C" id="2090" />
        <R alias="K_water" id="2114" />
        <R alias="kcat" id="193" />
        <R alias="Km" id="194" />
      </ReferenceList>
    </ExplicitFormula>
    <ExplicitFormula id="2155">
      <Equation>CP * kcat * V * K_water * C / (Km + K_water * C)</Equation>
      <ReferenceList>
        <R alias="V" id="2042" />
        <R alias="CP" id="2146" />
        <R alias="C" id="2090" />
        <R alias="K_water" id="2114" />
        <R alias="kcat" id="193" />
        <R alias="Km" id="194" />
      </ReferenceList>
    </ExplicitFormula>
    <ExplicitFormula id="2159">
      <Equation>L_p0 + Height*L_p1</Equation>
      <ReferenceList>
        <R alias="Height" id="68" />
        <R alias="L_p0" id="2157" />
        <R alias="L_p1" id="2158" />
      </ReferenceList>
    </ExplicitFormula>
    <ExplicitFormula id="2165">
      <Equation>(k_p*alpha_p*V_p+inflow-k*alpha*V)/(alpha*V)</Equation>
      <ReferenceList>
        <R alias="alpha" id="2161" />
        <R alias="k" id="2162" />
        <R alias="inflow" id="2163" />
        <R alias="V" id="2164" />
        <R alias="alpha_p" id="2045" />
        <R alias="k_p" id="2046" />
        <R alias="V_p" id="2042" />
      </ReferenceList>
    </ExplicitFormula>
    <ExplicitFormula id="2169">
      <Equation>r2_p0 + Height*r2_p1</Equation>
      <ReferenceList>
        <R alias="Height" id="68" />
        <R alias="r2_p0" id="2167" />
        <R alias="r2_p1" id="2168" />
      </ReferenceList>
    </ExplicitFormula>
    <ExplicitFormula id="2173">
      <Equation>Ageom*AeffFactor*AeffVariabilityFactor</Equation>
      <ReferenceList>
        <R alias="AeffFactor" id="2171" />
        <R alias="Ageom" id="2172" />
        <R alias="AeffVariabilityFactor" id="1578" />
      </ReferenceList>
    </ExplicitFormula>
    <ExplicitFormula id="2175">
      <Equation>(FillLevel&lt;0.9?1:1/(1+exp((FillLevel-1)/0.01)))</Equation>
      <ReferenceList>
        <R alias="FillLevel" id="2174" />
      </ReferenceList>
    </ExplicitFormula>
    <ExplicitFormula id="2177">
      <Equation>Liquid/V</Equation>
      <ReferenceList>
        <R alias="Liquid" id="2176" />
        <R alias="V" id="2164" />
      </ReferenceList>
    </ExplicitFormula>
    <ExplicitFormula id="2179">
      <Equation>LuminalVelocity/SITT_fact</Equation>
      <ReferenceList>
        <R alias="LuminalVelocity" id="2178" />
        <R alias="SITT_fact" id="1718" />
      </ReferenceList>
    </ExplicitFormula>
    <ExplicitFormula id="2180">
      <Equation>V*SteadyStateFillLevel</Equation>
      <ReferenceList>
        <R alias="SteadyStateFillLevel" id="2161" />
        <R alias="V" id="2164" />
      </ReferenceList>
    </ExplicitFormula>
    <ExplicitFormula id="2182">
      <Equation>OralApplicationsEnabled ? LT_uil - LT_lil + Inflow*FillLevelFlag - Outflow*Liquid : 0</Equation>
      <ReferenceList>
        <R alias="Outflow" id="2160" />
        <R alias="FillLevelFlag" id="2071" />
        <R alias="Liquid" id="2176" />
        <R alias="LT_lil" id="2181" />
        <R alias="Inflow" id="2163" />
        <R alias="LT_uil" id="2069" />
        <R alias="OralApplicationsEnabled" id="1577" />
      </ReferenceList>
    </ExplicitFormula>
    <ExplicitFormula id="2184">
      <Equation>w*Liquid*FillLevelFlagNext</Equation>
      <ReferenceList>
        <R alias="w" id="2162" />
        <R alias="Liquid" id="2176" />
        <R alias="FillLevelFlagNext" id="2183" />
      </ReferenceList>
    </ExplicitFormula>
    <ExplicitFormula id="2188">
      <Equation>r1_p0 + Height*r1_p1</Equation>
      <ReferenceList>
        <R alias="Height" id="68" />
        <R alias="r1_p0" id="2186" />
        <R alias="r1_p1" id="2187" />
      </ReferenceList>
    </ExplicitFormula>
    <ExplicitFormula id="2189">
      <Equation>0.0017657*V</Equation>
      <ReferenceList>
        <R alias="V" id="2164" />
      </ReferenceList>
    </ExplicitFormula>
    <ExplicitFormula id="2194">
      <Equation>Thickness_p1 + Thickness_p2*(1-exp(Thickness_p3*Height))</Equation>
      <ReferenceList>
        <R alias="Height" id="68" />
        <R alias="Thickness_p1" id="2191" />
        <R alias="Thickness_p2" id="2192" />
        <R alias="Thickness_p3" id="2193" />
      </ReferenceList>
    </ExplicitFormula>
    <ExplicitFormula id="2195">
      <Equation>PI*(r1*r1+r1*r2+r2*r2)/3*L</Equation>
      <ReferenceList>
        <R alias="r2" id="2166" />
        <R alias="L" id="2156" />
        <R alias="r1" id="2185" />
      </ReferenceList>
    </ExplicitFormula>
    <ExplicitFormula id="2197">
      <Equation>V_Intestine * 0.156</Equation>
      <ReferenceList>
        <R alias="V_Intestine" id="31" />
      </ReferenceList>
    </ExplicitFormula>
    <ExplicitFormula id="2199">
      <Equation>Volume</Equation>
      <ReferenceList>
        <R alias="Volume" id="2164" />
      </ReferenceList>
    </ExplicitFormula>
    <ExplicitFormula id="2200">
      <Equation>PI*(r1+r2)*L</Equation>
      <ReferenceList>
        <R alias="r2" id="2166" />
        <R alias="L" id="2156" />
        <R alias="r1" id="2185" />
      </ReferenceList>
    </ExplicitFormula>
    <ExplicitFormula id="2203">
      <Equation>146.565</Equation>
    </ExplicitFormula>
    <ExplicitFormula id="2206">
      <Equation>V&gt;0 ? M/V : 0</Equation>
      <ReferenceList>
        <R alias="M" id="2204" />
        <R alias="V" id="2164" />
      </ReferenceList>
    </ExplicitFormula>
    <ExplicitFormula id="2216">
      <Equation>K1+K2/base^(CT0^2)+K3/base^(CT1^2)+K4/base^(CT2^2)+K5/base^max(CT0+CT1;-CT0-CT1)+K6/base^max(CT0+CT2;-CT0-CT2)+K7/base^max(CT1+CT2;-CT1-CT2)+K8/base^max(CT0+CT1+CT2;-CT0-CT1-CT2)</Equation>
      <ReferenceList>
        <R alias="K1" id="2208" />
        <R alias="K2" id="2209" />
        <R alias="K3" id="2210" />
        <R alias="K4" id="2211" />
        <R alias="K5" id="2212" />
        <R alias="K6" id="2213" />
        <R alias="K7" id="2214" />
        <R alias="K8" id="2215" />
        <R alias="CT0" id="1639" />
        <R alias="CT1" id="1640" />
        <R alias="CT2" id="1641" />
        <R alias="base" id="1642" />
      </ReferenceList>
    </ExplicitFormula>
    <ExplicitFormula id="2220">
      <Equation>(1-F1)*(1-F2)*(1-F3)</Equation>
      <ReferenceList>
        <R alias="F1" id="2217" />
        <R alias="F2" id="2218" />
        <R alias="F3" id="2219" />
      </ReferenceList>
    </ExplicitFormula>
    <ExplicitFormula id="2221">
      <Equation>F1*(1-F2)*(1-F3)</Equation>
      <ReferenceList>
        <R alias="F1" id="2217" />
        <R alias="F2" id="2218" />
        <R alias="F3" id="2219" />
      </ReferenceList>
    </ExplicitFormula>
    <ExplicitFormula id="2222">
      <Equation>CT1 != CT_NEUTRAL ?  1/(1+10^(CT1*(pKa_1-pH))) : 1</Equation>
      <ReferenceList>
        <R alias="CT1" id="1640" />
        <R alias="CT_NEUTRAL" id="1654" />
        <R alias="pKa_1" id="1661" />
        <R alias="pH" id="2202" />
      </ReferenceList>
    </ExplicitFormula>
    <ExplicitFormula id="2228">
      <Equation>PassiveRates_para+PassiveRates_trans-(ActiveRates_para+ActiveRates_trans)</Equation>
      <ReferenceList>
        <R alias="ActiveRates_para" id="2224" />
        <R alias="ActiveRates_trans" id="2225" />
        <R alias="PassiveRates_para" id="2226" />
        <R alias="PassiveRates_trans" id="2227" />
      </ReferenceList>
    </ExplicitFormula>
    <ExplicitFormula id="2229">
      <Equation>CT0 != CT_NEUTRAL ?  1/(1+10^(CT0*(pKa_0-pH))) : 1</Equation>
      <ReferenceList>
        <R alias="CT0" id="1639" />
        <R alias="CT_NEUTRAL" id="1654" />
        <R alias="pKa_0" id="1657" />
        <R alias="pH" id="2202" />
      </ReferenceList>
    </ExplicitFormula>
    <ExplicitFormula id="2230">
      <Equation>CT2 != CT_NEUTRAL ?  1/(1+10^(CT2*(pKa_2-pH))) : 1</Equation>
      <ReferenceList>
        <R alias="CT2" id="1641" />
        <R alias="CT_NEUTRAL" id="1654" />
        <R alias="pKa_2" id="1655" />
        <R alias="pH" id="2202" />
      </ReferenceList>
    </ExplicitFormula>
    <ExplicitFormula id="2231">
      <Equation>F1*F2*F3</Equation>
      <ReferenceList>
        <R alias="F1" id="2217" />
        <R alias="F2" id="2218" />
        <R alias="F3" id="2219" />
      </ReferenceList>
    </ExplicitFormula>
    <ExplicitFormula id="2232">
      <Equation>(1-F1)*F2*F3</Equation>
      <ReferenceList>
        <R alias="F1" id="2217" />
        <R alias="F2" id="2218" />
        <R alias="F3" id="2219" />
      </ReferenceList>
    </ExplicitFormula>
    <ExplicitFormula id="2233">
      <Equation>F1*(1-F2)*F3</Equation>
      <ReferenceList>
        <R alias="F1" id="2217" />
        <R alias="F2" id="2218" />
        <R alias="F3" id="2219" />
      </ReferenceList>
    </ExplicitFormula>
    <ExplicitFormula id="2234">
      <Equation>F1*F2*(1-F3)</Equation>
      <ReferenceList>
        <R alias="F1" id="2217" />
        <R alias="F2" id="2218" />
        <R alias="F3" id="2219" />
      </ReferenceList>
    </ExplicitFormula>
    <ExplicitFormula id="2235">
      <Equation>(1-F1)*(1-F2)*F3</Equation>
      <ReferenceList>
        <R alias="F1" id="2217" />
        <R alias="F2" id="2218" />
        <R alias="F3" id="2219" />
      </ReferenceList>
    </ExplicitFormula>
    <ExplicitFormula id="2236">
      <Equation>(1-F1)*F2*(1-F3)</Equation>
      <ReferenceList>
        <R alias="F1" id="2217" />
        <R alias="F2" id="2218" />
        <R alias="F3" id="2219" />
      </ReferenceList>
    </ExplicitFormula>
    <ExplicitFormula id="2239">
      <Equation>Solubility * Solubility_pKa_REFpH_Factor / Solubility_pKa_pH_Factor</Equation>
      <ReferenceList>
        <R alias="Solubility_pKa_pH_Factor" id="2207" />
        <R alias="Solubility" id="1645" />
        <R alias="Solubility_pKa_REFpH_Factor" id="1646" />
      </ReferenceList>
    </ExplicitFormula>
    <ExplicitFormula id="2241">
      <Equation>M/Liquid</Equation>
      <ReferenceList>
        <R alias="M" id="2204" />
        <R alias="Liquid" id="2176" />
      </ReferenceList>
    </ExplicitFormula>
    <ExplicitFormula id="2243">
      <Equation>OralDrugMass&gt;0.0 ?  MassAbsorbed/OralDrugMass : 0</Equation>
      <ReferenceList>
        <R alias="MassAbsorbed" id="2223" />
        <R alias="OralDrugMass" id="1782" />
      </ReferenceList>
    </ExplicitFormula>
    <ExplicitFormula id="2247">
      <Equation>rel_exp_out * AF * f_onto * ProteinContainerVolume</Equation>
      <ReferenceList>
        <R alias="ProteinContainerVolume" id="2198" />
        <R alias="AF" id="152" />
        <R alias="f_onto" id="2245" />
        <R alias="rel_exp_out" id="2246" />
      </ReferenceList>
    </ExplicitFormula>
    <ExplicitFormula id="2249">
      <Equation>rel_exp_norm</Equation>
      <ReferenceList>
        <R alias="rel_exp_norm" id="2248" />
      </ReferenceList>
    </ExplicitFormula>
    <ExplicitFormula id="2252">
      <Equation>V&gt;0 ? M/V : 0</Equation>
      <ReferenceList>
        <R alias="M" id="2244" />
        <R alias="V" id="2164" />
      </ReferenceList>
    </ExplicitFormula>
    <ExplicitFormula id="2253">
      <Equation>f_onto</Equation>
      <ReferenceList>
        <R alias="f_onto" id="1674" />
      </ReferenceList>
    </ExplicitFormula>
    <ExplicitFormula id="2257">
      <Equation>rel_exp_out * AF * f_onto * ProteinContainerVolume</Equation>
      <ReferenceList>
        <R alias="ProteinContainerVolume" id="2198" />
        <R alias="AF" id="170" />
        <R alias="f_onto" id="2255" />
        <R alias="rel_exp_out" id="2256" />
      </ReferenceList>
    </ExplicitFormula>
    <ExplicitFormula id="2259">
      <Equation>rel_exp_norm</Equation>
      <ReferenceList>
        <R alias="rel_exp_norm" id="2258" />
      </ReferenceList>
    </ExplicitFormula>
    <ExplicitFormula id="2262">
      <Equation>V&gt;0 ? M/V : 0</Equation>
      <ReferenceList>
        <R alias="M" id="2254" />
        <R alias="V" id="2164" />
      </ReferenceList>
    </ExplicitFormula>
    <ExplicitFormula id="2263">
      <Equation>f_onto</Equation>
      <ReferenceList>
        <R alias="f_onto" id="1685" />
      </ReferenceList>
    </ExplicitFormula>
    <ExplicitFormula id="2266">
      <Equation>V&gt;0 ? M/V : 0</Equation>
      <ReferenceList>
        <R alias="M" id="2264" />
        <R alias="V" id="2164" />
      </ReferenceList>
    </ExplicitFormula>
    <ExplicitFormula id="2268">
      <Equation>M/TotalDrugMass</Equation>
      <ReferenceList>
        <R alias="M" id="2264" />
        <R alias="TotalDrugMass" id="191" />
      </ReferenceList>
    </ExplicitFormula>
    <ExplicitFormula id="2269">
      <Equation>-(CP * kcat * V * K_water * C / (Km + K_water * C))</Equation>
      <ReferenceList>
        <R alias="V" id="2164" />
        <R alias="CP" id="2261" />
        <R alias="C" id="2205" />
        <R alias="K_water" id="2237" />
        <R alias="kcat" id="193" />
        <R alias="Km" id="194" />
      </ReferenceList>
    </ExplicitFormula>
    <ExplicitFormula id="2270">
      <Equation>CP * kcat * V * K_water * C / (Km + K_water * C)</Equation>
      <ReferenceList>
        <R alias="V" id="2164" />
        <R alias="CP" id="2261" />
        <R alias="C" id="2205" />
        <R alias="K_water" id="2237" />
        <R alias="kcat" id="193" />
        <R alias="Km" id="194" />
      </ReferenceList>
    </ExplicitFormula>
    <ExplicitFormula id="2275">
      <Equation>PI*(r1*r1+r1*r2+r2*r2)/3*L</Equation>
      <ReferenceList>
        <R alias="r2" id="2272" />
        <R alias="L" id="2273" />
        <R alias="r1" id="2274" />
      </ReferenceList>
    </ExplicitFormula>
    <ExplicitFormula id="2277">
      <Equation>(FillLevel&lt;0.9?1:1/(1+exp((FillLevel-1)/0.01)))</Equation>
      <ReferenceList>
        <R alias="FillLevel" id="2276" />
      </ReferenceList>
    </ExplicitFormula>
    <ExplicitFormula id="2279">
      <Equation>Liquid/V</Equation>
      <ReferenceList>
        <R alias="Liquid" id="2278" />
        <R alias="V" id="2271" />
      </ReferenceList>
    </ExplicitFormula>
    <ExplicitFormula id="2281">
      <Equation>PI*(r1+r2)*L</Equation>
      <ReferenceList>
        <R alias="r2" id="2272" />
        <R alias="L" id="2273" />
        <R alias="r1" id="2274" />
      </ReferenceList>
    </ExplicitFormula>
    <ExplicitFormula id="2285">
      <Equation>LuminalVelocity/LITT_fact</Equation>
      <ReferenceList>
        <R alias="LuminalVelocity" id="2283" />
        <R alias="LITT_fact" id="2284" />
      </ReferenceList>
    </ExplicitFormula>
    <ExplicitFormula id="2288">
      <Equation>L_p0 + Height*L_p1</Equation>
      <ReferenceList>
        <R alias="Height" id="68" />
        <R alias="L_p0" id="2286" />
        <R alias="L_p1" id="2287" />
      </ReferenceList>
    </ExplicitFormula>
    <ExplicitFormula id="2290">
      <Equation>V*SteadyStateFillLevel</Equation>
      <ReferenceList>
        <R alias="SteadyStateFillLevel" id="2289" />
        <R alias="V" id="2271" />
      </ReferenceList>
    </ExplicitFormula>
    <ExplicitFormula id="2294">
      <Equation>OralApplicationsEnabled ? LT_lil - LT_cae + Inflow*FillLevelFlag - Outflow*Liquid : 0</Equation>
      <ReferenceList>
        <R alias="Outflow" id="2291" />
        <R alias="FillLevelFlag" id="2183" />
        <R alias="Liquid" id="2278" />
        <R alias="LT_cae" id="2292" />
        <R alias="Inflow" id="2293" />
        <R alias="LT_lil" id="2181" />
        <R alias="OralApplicationsEnabled" id="1577" />
      </ReferenceList>
    </ExplicitFormula>
    <ExplicitFormula id="2296">
      <Equation>w*Liquid*FillLevelFlagNext</Equation>
      <ReferenceList>
        <R alias="w" id="2282" />
        <R alias="Liquid" id="2278" />
        <R alias="FillLevelFlagNext" id="2295" />
      </ReferenceList>
    </ExplicitFormula>
    <ExplicitFormula id="2299">
      <Equation>r1_p0 + Height*r1_p1</Equation>
      <ReferenceList>
        <R alias="Height" id="68" />
        <R alias="r1_p0" id="2297" />
        <R alias="r1_p1" id="2298" />
      </ReferenceList>
    </ExplicitFormula>
    <ExplicitFormula id="2300">
      <Equation>0*V</Equation>
      <ReferenceList>
        <R alias="V" id="2271" />
      </ReferenceList>
    </ExplicitFormula>
    <ExplicitFormula id="2305">
      <Equation>Thickness_p1 + Thickness_p2*(1-exp(Thickness_p3*Height))</Equation>
      <ReferenceList>
        <R alias="Height" id="68" />
        <R alias="Thickness_p1" id="2302" />
        <R alias="Thickness_p2" id="2303" />
        <R alias="Thickness_p3" id="2304" />
      </ReferenceList>
    </ExplicitFormula>
    <ExplicitFormula id="2308">
      <Equation>r2_p0 + Height*r2_p1</Equation>
      <ReferenceList>
        <R alias="Height" id="68" />
        <R alias="r2_p0" id="2306" />
        <R alias="r2_p1" id="2307" />
      </ReferenceList>
    </ExplicitFormula>
    <ExplicitFormula id="2309">
      <Equation>(k_p*alpha_p*V_p+inflow-k*alpha*V)/(alpha*V)</Equation>
      <ReferenceList>
        <R alias="alpha" id="2289" />
        <R alias="k" id="2282" />
        <R alias="inflow" id="2293" />
        <R alias="V" id="2271" />
        <R alias="alpha_p" id="2161" />
        <R alias="k_p" id="2162" />
        <R alias="V_p" id="2164" />
      </ReferenceList>
    </ExplicitFormula>
    <ExplicitFormula id="2311">
      <Equation>V_Intestine * 0.08470588</Equation>
      <ReferenceList>
        <R alias="V_Intestine" id="18" />
      </ReferenceList>
    </ExplicitFormula>
    <ExplicitFormula id="2313">
      <Equation>Volume</Equation>
      <ReferenceList>
        <R alias="Volume" id="2271" />
      </ReferenceList>
    </ExplicitFormula>
    <ExplicitFormula id="2316">
      <Equation>Ageom*AeffFactor*AeffVariabilityFactor</Equation>
      <ReferenceList>
        <R alias="AeffFactor" id="2315" />
        <R alias="Ageom" id="2280" />
        <R alias="AeffVariabilityFactor" id="1578" />
      </ReferenceList>
    </ExplicitFormula>
    <ExplicitFormula id="2319">
      <Equation>1.8</Equation>
    </ExplicitFormula>
    <ExplicitFormula id="2322">
      <Equation>V&gt;0 ? M/V : 0</Equation>
      <ReferenceList>
        <R alias="M" id="2320" />
        <R alias="V" id="2271" />
      </ReferenceList>
    </ExplicitFormula>
    <ExplicitFormula id="2332">
      <Equation>K1+K2/base^(CT0^2)+K3/base^(CT1^2)+K4/base^(CT2^2)+K5/base^max(CT0+CT1;-CT0-CT1)+K6/base^max(CT0+CT2;-CT0-CT2)+K7/base^max(CT1+CT2;-CT1-CT2)+K8/base^max(CT0+CT1+CT2;-CT0-CT1-CT2)</Equation>
      <ReferenceList>
        <R alias="K1" id="2324" />
        <R alias="K2" id="2325" />
        <R alias="K3" id="2326" />
        <R alias="K4" id="2327" />
        <R alias="K5" id="2328" />
        <R alias="K6" id="2329" />
        <R alias="K7" id="2330" />
        <R alias="K8" id="2331" />
        <R alias="CT0" id="1639" />
        <R alias="CT1" id="1640" />
        <R alias="CT2" id="1641" />
        <R alias="base" id="1642" />
      </ReferenceList>
    </ExplicitFormula>
    <ExplicitFormula id="2336">
      <Equation>(1-F1)*F2*F3</Equation>
      <ReferenceList>
        <R alias="F1" id="2333" />
        <R alias="F2" id="2334" />
        <R alias="F3" id="2335" />
      </ReferenceList>
    </ExplicitFormula>
    <ExplicitFormula id="2342">
      <Equation>PassiveRates_para+PassiveRates_trans-(ActiveRates_para+ActiveRates_trans)</Equation>
      <ReferenceList>
        <R alias="ActiveRates_para" id="2338" />
        <R alias="ActiveRates_trans" id="2339" />
        <R alias="PassiveRates_para" id="2340" />
        <R alias="PassiveRates_trans" id="2341" />
      </ReferenceList>
    </ExplicitFormula>
    <ExplicitFormula id="2344">
      <Equation>CT0 != CT_NEUTRAL ?  1/(1+10^(CT0*(pKa_0-pH))) : 1</Equation>
      <ReferenceList>
        <R alias="CT0" id="1639" />
        <R alias="CT_NEUTRAL" id="1654" />
        <R alias="pKa_0" id="1657" />
        <R alias="pH" id="2317" />
      </ReferenceList>
    </ExplicitFormula>
    <ExplicitFormula id="2345">
      <Equation>CT1 != CT_NEUTRAL ?  1/(1+10^(CT1*(pKa_1-pH))) : 1</Equation>
      <ReferenceList>
        <R alias="CT1" id="1640" />
        <R alias="CT_NEUTRAL" id="1654" />
        <R alias="pKa_1" id="1661" />
        <R alias="pH" id="2317" />
      </ReferenceList>
    </ExplicitFormula>
    <ExplicitFormula id="2346">
      <Equation>F1*F2*F3</Equation>
      <ReferenceList>
        <R alias="F1" id="2333" />
        <R alias="F2" id="2334" />
        <R alias="F3" id="2335" />
      </ReferenceList>
    </ExplicitFormula>
    <ExplicitFormula id="2347">
      <Equation>F1*(1-F2)*F3</Equation>
      <ReferenceList>
        <R alias="F1" id="2333" />
        <R alias="F2" id="2334" />
        <R alias="F3" id="2335" />
      </ReferenceList>
    </ExplicitFormula>
    <ExplicitFormula id="2348">
      <Equation>F1*F2*(1-F3)</Equation>
      <ReferenceList>
        <R alias="F1" id="2333" />
        <R alias="F2" id="2334" />
        <R alias="F3" id="2335" />
      </ReferenceList>
    </ExplicitFormula>
    <ExplicitFormula id="2349">
      <Equation>(1-F1)*(1-F2)*F3</Equation>
      <ReferenceList>
        <R alias="F1" id="2333" />
        <R alias="F2" id="2334" />
        <R alias="F3" id="2335" />
      </ReferenceList>
    </ExplicitFormula>
    <ExplicitFormula id="2350">
      <Equation>(1-F1)*F2*(1-F3)</Equation>
      <ReferenceList>
        <R alias="F1" id="2333" />
        <R alias="F2" id="2334" />
        <R alias="F3" id="2335" />
      </ReferenceList>
    </ExplicitFormula>
    <ExplicitFormula id="2351">
      <Equation>F1*(1-F2)*(1-F3)</Equation>
      <ReferenceList>
        <R alias="F1" id="2333" />
        <R alias="F2" id="2334" />
        <R alias="F3" id="2335" />
      </ReferenceList>
    </ExplicitFormula>
    <ExplicitFormula id="2352">
      <Equation>(1-F1)*(1-F2)*(1-F3)</Equation>
      <ReferenceList>
        <R alias="F1" id="2333" />
        <R alias="F2" id="2334" />
        <R alias="F3" id="2335" />
      </ReferenceList>
    </ExplicitFormula>
    <ExplicitFormula id="2354">
      <Equation>Solubility * Solubility_pKa_REFpH_Factor / Solubility_pKa_pH_Factor</Equation>
      <ReferenceList>
        <R alias="Solubility_pKa_pH_Factor" id="2323" />
        <R alias="Solubility" id="1645" />
        <R alias="Solubility_pKa_REFpH_Factor" id="1646" />
      </ReferenceList>
    </ExplicitFormula>
    <ExplicitFormula id="2355">
      <Equation>CT2 != CT_NEUTRAL ?  1/(1+10^(CT2*(pKa_2-pH))) : 1</Equation>
      <ReferenceList>
        <R alias="CT2" id="1641" />
        <R alias="CT_NEUTRAL" id="1654" />
        <R alias="pKa_2" id="1655" />
        <R alias="pH" id="2317" />
      </ReferenceList>
    </ExplicitFormula>
    <ExplicitFormula id="2357">
      <Equation>M/Liquid</Equation>
      <ReferenceList>
        <R alias="M" id="2320" />
        <R alias="Liquid" id="2278" />
      </ReferenceList>
    </ExplicitFormula>
    <ExplicitFormula id="2359">
      <Equation>OralDrugMass&gt;0.0 ?  MassAbsorbed/OralDrugMass : 0</Equation>
      <ReferenceList>
        <R alias="MassAbsorbed" id="2337" />
        <R alias="OralDrugMass" id="1782" />
      </ReferenceList>
    </ExplicitFormula>
    <ExplicitFormula id="2363">
      <Equation>rel_exp_out * AF * f_onto * ProteinContainerVolume</Equation>
      <ReferenceList>
        <R alias="ProteinContainerVolume" id="2312" />
        <R alias="AF" id="152" />
        <R alias="f_onto" id="2361" />
        <R alias="rel_exp_out" id="2362" />
      </ReferenceList>
    </ExplicitFormula>
    <ExplicitFormula id="2365">
      <Equation>rel_exp_norm</Equation>
      <ReferenceList>
        <R alias="rel_exp_norm" id="2364" />
      </ReferenceList>
    </ExplicitFormula>
    <ExplicitFormula id="2368">
      <Equation>V&gt;0 ? M/V : 0</Equation>
      <ReferenceList>
        <R alias="M" id="2360" />
        <R alias="V" id="2271" />
      </ReferenceList>
    </ExplicitFormula>
    <ExplicitFormula id="2369">
      <Equation>f_onto</Equation>
      <ReferenceList>
        <R alias="f_onto" id="1674" />
      </ReferenceList>
    </ExplicitFormula>
    <ExplicitFormula id="2373">
      <Equation>rel_exp_out * AF * f_onto * ProteinContainerVolume</Equation>
      <ReferenceList>
        <R alias="ProteinContainerVolume" id="2312" />
        <R alias="AF" id="170" />
        <R alias="f_onto" id="2371" />
        <R alias="rel_exp_out" id="2372" />
      </ReferenceList>
    </ExplicitFormula>
    <ExplicitFormula id="2375">
      <Equation>rel_exp_norm</Equation>
      <ReferenceList>
        <R alias="rel_exp_norm" id="2374" />
      </ReferenceList>
    </ExplicitFormula>
    <ExplicitFormula id="2378">
      <Equation>V&gt;0 ? M/V : 0</Equation>
      <ReferenceList>
        <R alias="M" id="2370" />
        <R alias="V" id="2271" />
      </ReferenceList>
    </ExplicitFormula>
    <ExplicitFormula id="2379">
      <Equation>f_onto</Equation>
      <ReferenceList>
        <R alias="f_onto" id="1685" />
      </ReferenceList>
    </ExplicitFormula>
    <ExplicitFormula id="2382">
      <Equation>V&gt;0 ? M/V : 0</Equation>
      <ReferenceList>
        <R alias="M" id="2380" />
        <R alias="V" id="2271" />
      </ReferenceList>
    </ExplicitFormula>
    <ExplicitFormula id="2384">
      <Equation>M/TotalDrugMass</Equation>
      <ReferenceList>
        <R alias="M" id="2380" />
        <R alias="TotalDrugMass" id="191" />
      </ReferenceList>
    </ExplicitFormula>
    <ExplicitFormula id="2385">
      <Equation>-(CP * kcat * V * K_water * C / (Km + K_water * C))</Equation>
      <ReferenceList>
        <R alias="V" id="2271" />
        <R alias="CP" id="2377" />
        <R alias="C" id="2321" />
        <R alias="K_water" id="2343" />
        <R alias="kcat" id="193" />
        <R alias="Km" id="194" />
      </ReferenceList>
    </ExplicitFormula>
    <ExplicitFormula id="2386">
      <Equation>CP * kcat * V * K_water * C / (Km + K_water * C)</Equation>
      <ReferenceList>
        <R alias="V" id="2271" />
        <R alias="CP" id="2377" />
        <R alias="C" id="2321" />
        <R alias="K_water" id="2343" />
        <R alias="kcat" id="193" />
        <R alias="Km" id="194" />
      </ReferenceList>
    </ExplicitFormula>
    <ExplicitFormula id="2391">
      <Equation>w*Liquid*FillLevelFlagNext</Equation>
      <ReferenceList>
        <R alias="w" id="2388" />
        <R alias="Liquid" id="2389" />
        <R alias="FillLevelFlagNext" id="2390" />
      </ReferenceList>
    </ExplicitFormula>
    <ExplicitFormula id="2394">
      <Equation>0.00098426*V</Equation>
      <ReferenceList>
        <R alias="V" id="2393" />
      </ReferenceList>
    </ExplicitFormula>
    <ExplicitFormula id="2399">
      <Equation>Thickness_p1 + Thickness_p2*(1-exp(Thickness_p3*Height))</Equation>
      <ReferenceList>
        <R alias="Height" id="68" />
        <R alias="Thickness_p1" id="2396" />
        <R alias="Thickness_p2" id="2397" />
        <R alias="Thickness_p3" id="2398" />
      </ReferenceList>
    </ExplicitFormula>
    <ExplicitFormula id="2403">
      <Equation>PI*(r1*r1+r1*r2+r2*r2)/3*L</Equation>
      <ReferenceList>
        <R alias="r2" id="2400" />
        <R alias="L" id="2401" />
        <R alias="r1" id="2402" />
      </ReferenceList>
    </ExplicitFormula>
    <ExplicitFormula id="2405">
      <Equation>V_Intestine * 0.15529412</Equation>
      <ReferenceList>
        <R alias="V_Intestine" id="18" />
      </ReferenceList>
    </ExplicitFormula>
    <ExplicitFormula id="2407">
      <Equation>Volume</Equation>
      <ReferenceList>
        <R alias="Volume" id="2393" />
      </ReferenceList>
    </ExplicitFormula>
    <ExplicitFormula id="2409">
      <Equation>V*SteadyStateFillLevel</Equation>
      <ReferenceList>
        <R alias="SteadyStateFillLevel" id="2408" />
        <R alias="V" id="2393" />
      </ReferenceList>
    </ExplicitFormula>
    <ExplicitFormula id="2411">
      <Equation>OralApplicationsEnabled ? LT_cae - LT_colasc + Inflow*FillLevelFlag - Outflow*Liquid : 0</Equation>
      <ReferenceList>
        <R alias="Outflow" id="2410" />
        <R alias="FillLevelFlag" id="2295" />
        <R alias="Liquid" id="2389" />
        <R alias="LT_colasc" id="2387" />
        <R alias="Inflow" id="2392" />
        <R alias="LT_cae" id="2292" />
        <R alias="OralApplicationsEnabled" id="1577" />
      </ReferenceList>
    </ExplicitFormula>
    <ExplicitFormula id="2414">
      <Equation>r1_p0 + Height*r1_p1</Equation>
      <ReferenceList>
        <R alias="Height" id="68" />
        <R alias="r1_p0" id="2412" />
        <R alias="r1_p1" id="2413" />
      </ReferenceList>
    </ExplicitFormula>
    <ExplicitFormula id="2415">
      <Equation>(k_p*alpha_p*V_p+inflow-k*alpha*V)/(alpha*V)</Equation>
      <ReferenceList>
        <R alias="alpha" id="2408" />
        <R alias="k" id="2388" />
        <R alias="inflow" id="2392" />
        <R alias="V" id="2393" />
        <R alias="alpha_p" id="2289" />
        <R alias="k_p" id="2282" />
        <R alias="V_p" id="2271" />
      </ReferenceList>
    </ExplicitFormula>
    <ExplicitFormula id="2418">
      <Equation>r2_p0 + Height*r2_p1</Equation>
      <ReferenceList>
        <R alias="Height" id="68" />
        <R alias="r2_p0" id="2416" />
        <R alias="r2_p1" id="2417" />
      </ReferenceList>
    </ExplicitFormula>
    <ExplicitFormula id="2422">
      <Equation>Ageom*AeffFactor*AeffVariabilityFactor</Equation>
      <ReferenceList>
        <R alias="AeffFactor" id="2420" />
        <R alias="Ageom" id="2421" />
        <R alias="AeffVariabilityFactor" id="1578" />
      </ReferenceList>
    </ExplicitFormula>
    <ExplicitFormula id="2424">
      <Equation>(FillLevel&lt;0.9?1:1/(1+exp((FillLevel-1)/0.01)))</Equation>
      <ReferenceList>
        <R alias="FillLevel" id="2423" />
      </ReferenceList>
    </ExplicitFormula>
    <ExplicitFormula id="2425">
      <Equation>Liquid/V</Equation>
      <ReferenceList>
        <R alias="Liquid" id="2389" />
        <R alias="V" id="2393" />
      </ReferenceList>
    </ExplicitFormula>
    <ExplicitFormula id="2426">
      <Equation>PI*(r1+r2)*L</Equation>
      <ReferenceList>
        <R alias="r2" id="2400" />
        <R alias="L" id="2401" />
        <R alias="r1" id="2402" />
      </ReferenceList>
    </ExplicitFormula>
    <ExplicitFormula id="2428">
      <Equation>LuminalVelocity/LITT_fact</Equation>
      <ReferenceList>
        <R alias="LuminalVelocity" id="2427" />
        <R alias="LITT_fact" id="2284" />
      </ReferenceList>
    </ExplicitFormula>
    <ExplicitFormula id="2431">
      <Equation>L_p0 + Height*L_p1</Equation>
      <ReferenceList>
        <R alias="Height" id="68" />
        <R alias="L_p0" id="2429" />
        <R alias="L_p1" id="2430" />
      </ReferenceList>
    </ExplicitFormula>
    <ExplicitFormula id="2434">
      <Equation>2.5</Equation>
    </ExplicitFormula>
    <ExplicitFormula id="2437">
      <Equation>V&gt;0 ? M/V : 0</Equation>
      <ReferenceList>
        <R alias="M" id="2435" />
        <R alias="V" id="2393" />
      </ReferenceList>
    </ExplicitFormula>
    <ExplicitFormula id="2442">
      <Equation>(1-F1)*(1-F2)*F3</Equation>
      <ReferenceList>
        <R alias="F1" id="2439" />
        <R alias="F2" id="2440" />
        <R alias="F3" id="2441" />
      </ReferenceList>
    </ExplicitFormula>
    <ExplicitFormula id="2444">
      <Equation>CT0 != CT_NEUTRAL ?  1/(1+10^(CT0*(pKa_0-pH))) : 1</Equation>
      <ReferenceList>
        <R alias="CT0" id="1639" />
        <R alias="CT_NEUTRAL" id="1654" />
        <R alias="pKa_0" id="1657" />
        <R alias="pH" id="2432" />
      </ReferenceList>
    </ExplicitFormula>
    <ExplicitFormula id="2445">
      <Equation>CT1 != CT_NEUTRAL ?  1/(1+10^(CT1*(pKa_1-pH))) : 1</Equation>
      <ReferenceList>
        <R alias="CT1" id="1640" />
        <R alias="CT_NEUTRAL" id="1654" />
        <R alias="pKa_1" id="1661" />
        <R alias="pH" id="2432" />
      </ReferenceList>
    </ExplicitFormula>
    <ExplicitFormula id="2446">
      <Equation>CT2 != CT_NEUTRAL ?  1/(1+10^(CT2*(pKa_2-pH))) : 1</Equation>
      <ReferenceList>
        <R alias="CT2" id="1641" />
        <R alias="CT_NEUTRAL" id="1654" />
        <R alias="pKa_2" id="1655" />
        <R alias="pH" id="2432" />
      </ReferenceList>
    </ExplicitFormula>
    <ExplicitFormula id="2448">
      <Equation>F1*F2*F3</Equation>
      <ReferenceList>
        <R alias="F1" id="2439" />
        <R alias="F2" id="2440" />
        <R alias="F3" id="2441" />
      </ReferenceList>
    </ExplicitFormula>
    <ExplicitFormula id="2450">
      <Equation>(1-F1)*F2*F3</Equation>
      <ReferenceList>
        <R alias="F1" id="2439" />
        <R alias="F2" id="2440" />
        <R alias="F3" id="2441" />
      </ReferenceList>
    </ExplicitFormula>
    <ExplicitFormula id="2452">
      <Equation>F1*F2*(1-F3)</Equation>
      <ReferenceList>
        <R alias="F1" id="2439" />
        <R alias="F2" id="2440" />
        <R alias="F3" id="2441" />
      </ReferenceList>
    </ExplicitFormula>
    <ExplicitFormula id="2454">
      <Equation>(1-F1)*F2*(1-F3)</Equation>
      <ReferenceList>
        <R alias="F1" id="2439" />
        <R alias="F2" id="2440" />
        <R alias="F3" id="2441" />
      </ReferenceList>
    </ExplicitFormula>
    <ExplicitFormula id="2456">
      <Equation>F1*(1-F2)*(1-F3)</Equation>
      <ReferenceList>
        <R alias="F1" id="2439" />
        <R alias="F2" id="2440" />
        <R alias="F3" id="2441" />
      </ReferenceList>
    </ExplicitFormula>
    <ExplicitFormula id="2458">
      <Equation>(1-F1)*(1-F2)*(1-F3)</Equation>
      <ReferenceList>
        <R alias="F1" id="2439" />
        <R alias="F2" id="2440" />
        <R alias="F3" id="2441" />
      </ReferenceList>
    </ExplicitFormula>
    <ExplicitFormula id="2461">
      <Equation>Solubility * Solubility_pKa_REFpH_Factor / Solubility_pKa_pH_Factor</Equation>
      <ReferenceList>
        <R alias="Solubility_pKa_pH_Factor" id="2460" />
        <R alias="Solubility" id="1645" />
        <R alias="Solubility_pKa_REFpH_Factor" id="1646" />
      </ReferenceList>
    </ExplicitFormula>
    <ExplicitFormula id="2463">
      <Equation>K1+K2/base^(CT0^2)+K3/base^(CT1^2)+K4/base^(CT2^2)+K5/base^max(CT0+CT1;-CT0-CT1)+K6/base^max(CT0+CT2;-CT0-CT2)+K7/base^max(CT1+CT2;-CT1-CT2)+K8/base^max(CT0+CT1+CT2;-CT0-CT1-CT2)</Equation>
      <ReferenceList>
        <R alias="K1" id="2447" />
        <R alias="K2" id="2449" />
        <R alias="K3" id="2462" />
        <R alias="K4" id="2451" />
        <R alias="K5" id="2438" />
        <R alias="K6" id="2453" />
        <R alias="K7" id="2455" />
        <R alias="K8" id="2457" />
        <R alias="CT0" id="1639" />
        <R alias="CT1" id="1640" />
        <R alias="CT2" id="1641" />
        <R alias="base" id="1642" />
      </ReferenceList>
    </ExplicitFormula>
    <ExplicitFormula id="2464">
      <Equation>F1*(1-F2)*F3</Equation>
      <ReferenceList>
        <R alias="F1" id="2439" />
        <R alias="F2" id="2440" />
        <R alias="F3" id="2441" />
      </ReferenceList>
    </ExplicitFormula>
    <ExplicitFormula id="2470">
      <Equation>PassiveRates_para+PassiveRates_trans-(ActiveRates_para+ActiveRates_trans)</Equation>
      <ReferenceList>
        <R alias="ActiveRates_para" id="2466" />
        <R alias="ActiveRates_trans" id="2467" />
        <R alias="PassiveRates_para" id="2468" />
        <R alias="PassiveRates_trans" id="2469" />
      </ReferenceList>
    </ExplicitFormula>
    <ExplicitFormula id="2472">
      <Equation>M/Liquid</Equation>
      <ReferenceList>
        <R alias="M" id="2435" />
        <R alias="Liquid" id="2389" />
      </ReferenceList>
    </ExplicitFormula>
    <ExplicitFormula id="2474">
      <Equation>OralDrugMass&gt;0.0 ?  MassAbsorbed/OralDrugMass : 0</Equation>
      <ReferenceList>
        <R alias="MassAbsorbed" id="2465" />
        <R alias="OralDrugMass" id="1782" />
      </ReferenceList>
    </ExplicitFormula>
    <ExplicitFormula id="2478">
      <Equation>rel_exp_out * AF * f_onto * ProteinContainerVolume</Equation>
      <ReferenceList>
        <R alias="ProteinContainerVolume" id="2406" />
        <R alias="AF" id="152" />
        <R alias="f_onto" id="2476" />
        <R alias="rel_exp_out" id="2477" />
      </ReferenceList>
    </ExplicitFormula>
    <ExplicitFormula id="2480">
      <Equation>rel_exp_norm</Equation>
      <ReferenceList>
        <R alias="rel_exp_norm" id="2479" />
      </ReferenceList>
    </ExplicitFormula>
    <ExplicitFormula id="2483">
      <Equation>V&gt;0 ? M/V : 0</Equation>
      <ReferenceList>
        <R alias="M" id="2475" />
        <R alias="V" id="2393" />
      </ReferenceList>
    </ExplicitFormula>
    <ExplicitFormula id="2484">
      <Equation>f_onto</Equation>
      <ReferenceList>
        <R alias="f_onto" id="1674" />
      </ReferenceList>
    </ExplicitFormula>
    <ExplicitFormula id="2488">
      <Equation>rel_exp_out * AF * f_onto * ProteinContainerVolume</Equation>
      <ReferenceList>
        <R alias="ProteinContainerVolume" id="2406" />
        <R alias="AF" id="170" />
        <R alias="f_onto" id="2486" />
        <R alias="rel_exp_out" id="2487" />
      </ReferenceList>
    </ExplicitFormula>
    <ExplicitFormula id="2490">
      <Equation>rel_exp_norm</Equation>
      <ReferenceList>
        <R alias="rel_exp_norm" id="2489" />
      </ReferenceList>
    </ExplicitFormula>
    <ExplicitFormula id="2493">
      <Equation>V&gt;0 ? M/V : 0</Equation>
      <ReferenceList>
        <R alias="M" id="2485" />
        <R alias="V" id="2393" />
      </ReferenceList>
    </ExplicitFormula>
    <ExplicitFormula id="2494">
      <Equation>f_onto</Equation>
      <ReferenceList>
        <R alias="f_onto" id="1685" />
      </ReferenceList>
    </ExplicitFormula>
    <ExplicitFormula id="2497">
      <Equation>V&gt;0 ? M/V : 0</Equation>
      <ReferenceList>
        <R alias="M" id="2495" />
        <R alias="V" id="2393" />
      </ReferenceList>
    </ExplicitFormula>
    <ExplicitFormula id="2499">
      <Equation>M/TotalDrugMass</Equation>
      <ReferenceList>
        <R alias="M" id="2495" />
        <R alias="TotalDrugMass" id="191" />
      </ReferenceList>
    </ExplicitFormula>
    <ExplicitFormula id="2500">
      <Equation>-(CP * kcat * V * K_water * C / (Km + K_water * C))</Equation>
      <ReferenceList>
        <R alias="V" id="2393" />
        <R alias="CP" id="2492" />
        <R alias="C" id="2436" />
        <R alias="K_water" id="2443" />
        <R alias="kcat" id="193" />
        <R alias="Km" id="194" />
      </ReferenceList>
    </ExplicitFormula>
    <ExplicitFormula id="2501">
      <Equation>CP * kcat * V * K_water * C / (Km + K_water * C)</Equation>
      <ReferenceList>
        <R alias="V" id="2393" />
        <R alias="CP" id="2492" />
        <R alias="C" id="2436" />
        <R alias="K_water" id="2443" />
        <R alias="kcat" id="193" />
        <R alias="Km" id="194" />
      </ReferenceList>
    </ExplicitFormula>
    <ExplicitFormula id="2503">
      <Equation>V_Intestine * 0.32</Equation>
      <ReferenceList>
        <R alias="V_Intestine" id="18" />
      </ReferenceList>
    </ExplicitFormula>
    <ExplicitFormula id="2507">
      <Equation>Liquid/V</Equation>
      <ReferenceList>
        <R alias="Liquid" id="2505" />
        <R alias="V" id="2506" />
      </ReferenceList>
    </ExplicitFormula>
    <ExplicitFormula id="2512">
      <Equation>(k_p*alpha_p*V_p+inflow-k*alpha*V)/(alpha*V)</Equation>
      <ReferenceList>
        <R alias="alpha" id="2509" />
        <R alias="k" id="2510" />
        <R alias="inflow" id="2511" />
        <R alias="V" id="2506" />
        <R alias="alpha_p" id="2408" />
        <R alias="k_p" id="2388" />
        <R alias="V_p" id="2393" />
      </ReferenceList>
    </ExplicitFormula>
    <ExplicitFormula id="2516">
      <Equation>r2_p0 + Height*r2_p1</Equation>
      <ReferenceList>
        <R alias="Height" id="68" />
        <R alias="r2_p0" id="2514" />
        <R alias="r2_p1" id="2515" />
      </ReferenceList>
    </ExplicitFormula>
    <ExplicitFormula id="2518">
      <Equation>Volume</Equation>
      <ReferenceList>
        <R alias="Volume" id="2506" />
      </ReferenceList>
    </ExplicitFormula>
    <ExplicitFormula id="2519">
      <Equation>(FillLevel&lt;0.9?1:1/(1+exp((FillLevel-1)/0.01)))</Equation>
      <ReferenceList>
        <R alias="FillLevel" id="2504" />
      </ReferenceList>
    </ExplicitFormula>
    <ExplicitFormula id="2523">
      <Equation>PI*(r1+r2)*L</Equation>
      <ReferenceList>
        <R alias="r2" id="2513" />
        <R alias="L" id="2521" />
        <R alias="r1" id="2522" />
      </ReferenceList>
    </ExplicitFormula>
    <ExplicitFormula id="2525">
      <Equation>LuminalVelocity/LITT_fact</Equation>
      <ReferenceList>
        <R alias="LuminalVelocity" id="2524" />
        <R alias="LITT_fact" id="2284" />
      </ReferenceList>
    </ExplicitFormula>
    <ExplicitFormula id="2528">
      <Equation>L_p0 + Height*L_p1</Equation>
      <ReferenceList>
        <R alias="Height" id="68" />
        <R alias="L_p0" id="2526" />
        <R alias="L_p1" id="2527" />
      </ReferenceList>
    </ExplicitFormula>
    <ExplicitFormula id="2529">
      <Equation>V*SteadyStateFillLevel</Equation>
      <ReferenceList>
        <R alias="SteadyStateFillLevel" id="2509" />
        <R alias="V" id="2506" />
      </ReferenceList>
    </ExplicitFormula>
    <ExplicitFormula id="2531">
      <Equation>OralApplicationsEnabled ? LT_colasc - LT_coltrans + Inflow*FillLevelFlag - Outflow*Liquid : 0</Equation>
      <ReferenceList>
        <R alias="Outflow" id="2508" />
        <R alias="FillLevelFlag" id="2390" />
        <R alias="Liquid" id="2505" />
        <R alias="LT_coltrans" id="2530" />
        <R alias="Inflow" id="2511" />
        <R alias="LT_colasc" id="2387" />
        <R alias="OralApplicationsEnabled" id="1577" />
      </ReferenceList>
    </ExplicitFormula>
    <ExplicitFormula id="2533">
      <Equation>w*Liquid*FillLevelFlagNext</Equation>
      <ReferenceList>
        <R alias="w" id="2510" />
        <R alias="Liquid" id="2505" />
        <R alias="FillLevelFlagNext" id="2532" />
      </ReferenceList>
    </ExplicitFormula>
    <ExplicitFormula id="2536">
      <Equation>r1_p0 + Height*r1_p1</Equation>
      <ReferenceList>
        <R alias="Height" id="68" />
        <R alias="r1_p0" id="2534" />
        <R alias="r1_p1" id="2535" />
      </ReferenceList>
    </ExplicitFormula>
    <ExplicitFormula id="2537">
      <Equation>0.00020285*V</Equation>
      <ReferenceList>
        <R alias="V" id="2506" />
      </ReferenceList>
    </ExplicitFormula>
    <ExplicitFormula id="2542">
      <Equation>Thickness_p1 + Thickness_p2*(1-exp(Thickness_p3*Height))</Equation>
      <ReferenceList>
        <R alias="Height" id="68" />
        <R alias="Thickness_p1" id="2539" />
        <R alias="Thickness_p2" id="2540" />
        <R alias="Thickness_p3" id="2541" />
      </ReferenceList>
    </ExplicitFormula>
    <ExplicitFormula id="2543">
      <Equation>PI*(r1*r1+r1*r2+r2*r2)/3*L</Equation>
      <ReferenceList>
        <R alias="r2" id="2513" />
        <R alias="L" id="2521" />
        <R alias="r1" id="2522" />
      </ReferenceList>
    </ExplicitFormula>
    <ExplicitFormula id="2546">
      <Equation>Ageom*AeffFactor*AeffVariabilityFactor</Equation>
      <ReferenceList>
        <R alias="AeffFactor" id="2545" />
        <R alias="Ageom" id="2520" />
        <R alias="AeffVariabilityFactor" id="1578" />
      </ReferenceList>
    </ExplicitFormula>
    <ExplicitFormula id="2549">
      <Equation>2.5</Equation>
    </ExplicitFormula>
    <ExplicitFormula id="2552">
      <Equation>V&gt;0 ? M/V : 0</Equation>
      <ReferenceList>
        <R alias="M" id="2550" />
        <R alias="V" id="2506" />
      </ReferenceList>
    </ExplicitFormula>
    <ExplicitFormula id="2557">
      <Equation>F1*(1-F2)*F3</Equation>
      <ReferenceList>
        <R alias="F1" id="2554" />
        <R alias="F2" id="2555" />
        <R alias="F3" id="2556" />
      </ReferenceList>
    </ExplicitFormula>
    <ExplicitFormula id="2563">
      <Equation>PassiveRates_para+PassiveRates_trans-(ActiveRates_para+ActiveRates_trans)</Equation>
      <ReferenceList>
        <R alias="ActiveRates_para" id="2559" />
        <R alias="ActiveRates_trans" id="2560" />
        <R alias="PassiveRates_para" id="2561" />
        <R alias="PassiveRates_trans" id="2562" />
      </ReferenceList>
    </ExplicitFormula>
    <ExplicitFormula id="2565">
      <Equation>CT0 != CT_NEUTRAL ?  1/(1+10^(CT0*(pKa_0-pH))) : 1</Equation>
      <ReferenceList>
        <R alias="CT0" id="1639" />
        <R alias="CT_NEUTRAL" id="1654" />
        <R alias="pKa_0" id="1657" />
        <R alias="pH" id="2547" />
      </ReferenceList>
    </ExplicitFormula>
    <ExplicitFormula id="2566">
      <Equation>CT1 != CT_NEUTRAL ?  1/(1+10^(CT1*(pKa_1-pH))) : 1</Equation>
      <ReferenceList>
        <R alias="CT1" id="1640" />
        <R alias="CT_NEUTRAL" id="1654" />
        <R alias="pKa_1" id="1661" />
        <R alias="pH" id="2547" />
      </ReferenceList>
    </ExplicitFormula>
    <ExplicitFormula id="2567">
      <Equation>CT2 != CT_NEUTRAL ?  1/(1+10^(CT2*(pKa_2-pH))) : 1</Equation>
      <ReferenceList>
        <R alias="CT2" id="1641" />
        <R alias="CT_NEUTRAL" id="1654" />
        <R alias="pKa_2" id="1655" />
        <R alias="pH" id="2547" />
      </ReferenceList>
    </ExplicitFormula>
    <ExplicitFormula id="2569">
      <Equation>F1*F2*F3</Equation>
      <ReferenceList>
        <R alias="F1" id="2554" />
        <R alias="F2" id="2555" />
        <R alias="F3" id="2556" />
      </ReferenceList>
    </ExplicitFormula>
    <ExplicitFormula id="2571">
      <Equation>F1*F2*(1-F3)</Equation>
      <ReferenceList>
        <R alias="F1" id="2554" />
        <R alias="F2" id="2555" />
        <R alias="F3" id="2556" />
      </ReferenceList>
    </ExplicitFormula>
    <ExplicitFormula id="2573">
      <Equation>(1-F1)*F2*F3</Equation>
      <ReferenceList>
        <R alias="F1" id="2554" />
        <R alias="F2" id="2555" />
        <R alias="F3" id="2556" />
      </ReferenceList>
    </ExplicitFormula>
    <ExplicitFormula id="2575">
      <Equation>(1-F1)*(1-F2)*F3</Equation>
      <ReferenceList>
        <R alias="F1" id="2554" />
        <R alias="F2" id="2555" />
        <R alias="F3" id="2556" />
      </ReferenceList>
    </ExplicitFormula>
    <ExplicitFormula id="2577">
      <Equation>(1-F1)*F2*(1-F3)</Equation>
      <ReferenceList>
        <R alias="F1" id="2554" />
        <R alias="F2" id="2555" />
        <R alias="F3" id="2556" />
      </ReferenceList>
    </ExplicitFormula>
    <ExplicitFormula id="2579">
      <Equation>F1*(1-F2)*(1-F3)</Equation>
      <ReferenceList>
        <R alias="F1" id="2554" />
        <R alias="F2" id="2555" />
        <R alias="F3" id="2556" />
      </ReferenceList>
    </ExplicitFormula>
    <ExplicitFormula id="2581">
      <Equation>(1-F1)*(1-F2)*(1-F3)</Equation>
      <ReferenceList>
        <R alias="F1" id="2554" />
        <R alias="F2" id="2555" />
        <R alias="F3" id="2556" />
      </ReferenceList>
    </ExplicitFormula>
    <ExplicitFormula id="2584">
      <Equation>Solubility * Solubility_pKa_REFpH_Factor / Solubility_pKa_pH_Factor</Equation>
      <ReferenceList>
        <R alias="Solubility_pKa_pH_Factor" id="2583" />
        <R alias="Solubility" id="1645" />
        <R alias="Solubility_pKa_REFpH_Factor" id="1646" />
      </ReferenceList>
    </ExplicitFormula>
    <ExplicitFormula id="2585">
      <Equation>K1+K2/base^(CT0^2)+K3/base^(CT1^2)+K4/base^(CT2^2)+K5/base^max(CT0+CT1;-CT0-CT1)+K6/base^max(CT0+CT2;-CT0-CT2)+K7/base^max(CT1+CT2;-CT1-CT2)+K8/base^max(CT0+CT1+CT2;-CT0-CT1-CT2)</Equation>
      <ReferenceList>
        <R alias="K1" id="2568" />
        <R alias="K2" id="2572" />
        <R alias="K3" id="2553" />
        <R alias="K4" id="2570" />
        <R alias="K5" id="2574" />
        <R alias="K6" id="2576" />
        <R alias="K7" id="2578" />
        <R alias="K8" id="2580" />
        <R alias="CT0" id="1639" />
        <R alias="CT1" id="1640" />
        <R alias="CT2" id="1641" />
        <R alias="base" id="1642" />
      </ReferenceList>
    </ExplicitFormula>
    <ExplicitFormula id="2587">
      <Equation>M/Liquid</Equation>
      <ReferenceList>
        <R alias="M" id="2550" />
        <R alias="Liquid" id="2505" />
      </ReferenceList>
    </ExplicitFormula>
    <ExplicitFormula id="2589">
      <Equation>OralDrugMass&gt;0.0 ?  MassAbsorbed/OralDrugMass : 0</Equation>
      <ReferenceList>
        <R alias="MassAbsorbed" id="2558" />
        <R alias="OralDrugMass" id="1782" />
      </ReferenceList>
    </ExplicitFormula>
    <ExplicitFormula id="2593">
      <Equation>rel_exp_out * AF * f_onto * ProteinContainerVolume</Equation>
      <ReferenceList>
        <R alias="ProteinContainerVolume" id="2517" />
        <R alias="AF" id="152" />
        <R alias="f_onto" id="2591" />
        <R alias="rel_exp_out" id="2592" />
      </ReferenceList>
    </ExplicitFormula>
    <ExplicitFormula id="2595">
      <Equation>rel_exp_norm</Equation>
      <ReferenceList>
        <R alias="rel_exp_norm" id="2594" />
      </ReferenceList>
    </ExplicitFormula>
    <ExplicitFormula id="2598">
      <Equation>V&gt;0 ? M/V : 0</Equation>
      <ReferenceList>
        <R alias="M" id="2590" />
        <R alias="V" id="2506" />
      </ReferenceList>
    </ExplicitFormula>
    <ExplicitFormula id="2599">
      <Equation>f_onto</Equation>
      <ReferenceList>
        <R alias="f_onto" id="1674" />
      </ReferenceList>
    </ExplicitFormula>
    <ExplicitFormula id="2603">
      <Equation>rel_exp_out * AF * f_onto * ProteinContainerVolume</Equation>
      <ReferenceList>
        <R alias="ProteinContainerVolume" id="2517" />
        <R alias="AF" id="170" />
        <R alias="f_onto" id="2601" />
        <R alias="rel_exp_out" id="2602" />
      </ReferenceList>
    </ExplicitFormula>
    <ExplicitFormula id="2605">
      <Equation>rel_exp_norm</Equation>
      <ReferenceList>
        <R alias="rel_exp_norm" id="2604" />
      </ReferenceList>
    </ExplicitFormula>
    <ExplicitFormula id="2608">
      <Equation>V&gt;0 ? M/V : 0</Equation>
      <ReferenceList>
        <R alias="M" id="2600" />
        <R alias="V" id="2506" />
      </ReferenceList>
    </ExplicitFormula>
    <ExplicitFormula id="2609">
      <Equation>f_onto</Equation>
      <ReferenceList>
        <R alias="f_onto" id="1685" />
      </ReferenceList>
    </ExplicitFormula>
    <ExplicitFormula id="2612">
      <Equation>V&gt;0 ? M/V : 0</Equation>
      <ReferenceList>
        <R alias="M" id="2610" />
        <R alias="V" id="2506" />
      </ReferenceList>
    </ExplicitFormula>
    <ExplicitFormula id="2614">
      <Equation>M/TotalDrugMass</Equation>
      <ReferenceList>
        <R alias="M" id="2610" />
        <R alias="TotalDrugMass" id="191" />
      </ReferenceList>
    </ExplicitFormula>
    <ExplicitFormula id="2615">
      <Equation>-(CP * kcat * V * K_water * C / (Km + K_water * C))</Equation>
      <ReferenceList>
        <R alias="V" id="2506" />
        <R alias="CP" id="2607" />
        <R alias="C" id="2551" />
        <R alias="K_water" id="2564" />
        <R alias="kcat" id="193" />
        <R alias="Km" id="194" />
      </ReferenceList>
    </ExplicitFormula>
    <ExplicitFormula id="2616">
      <Equation>CP * kcat * V * K_water * C / (Km + K_water * C)</Equation>
      <ReferenceList>
        <R alias="V" id="2506" />
        <R alias="CP" id="2607" />
        <R alias="C" id="2551" />
        <R alias="K_water" id="2564" />
        <R alias="kcat" id="193" />
        <R alias="Km" id="194" />
      </ReferenceList>
    </ExplicitFormula>
    <ExplicitFormula id="2621">
      <Equation>Thickness_p1 + Thickness_p2*(1-exp(Thickness_p3*Height))</Equation>
      <ReferenceList>
        <R alias="Height" id="68" />
        <R alias="Thickness_p1" id="2618" />
        <R alias="Thickness_p2" id="2619" />
        <R alias="Thickness_p3" id="2620" />
      </ReferenceList>
    </ExplicitFormula>
    <ExplicitFormula id="2627">
      <Equation>(k_p*alpha_p*V_p+inflow-k*alpha*V)/(alpha*V)</Equation>
      <ReferenceList>
        <R alias="alpha" id="2623" />
        <R alias="k" id="2624" />
        <R alias="inflow" id="2625" />
        <R alias="V" id="2626" />
        <R alias="alpha_p" id="2509" />
        <R alias="k_p" id="2510" />
        <R alias="V_p" id="2506" />
      </ReferenceList>
    </ExplicitFormula>
    <ExplicitFormula id="2631">
      <Equation>r2_p0 + Height*r2_p1</Equation>
      <ReferenceList>
        <R alias="Height" id="68" />
        <R alias="r2_p0" id="2629" />
        <R alias="r2_p1" id="2630" />
      </ReferenceList>
    </ExplicitFormula>
    <ExplicitFormula id="2635">
      <Equation>Ageom*AeffFactor*AeffVariabilityFactor</Equation>
      <ReferenceList>
        <R alias="AeffFactor" id="2633" />
        <R alias="Ageom" id="2634" />
        <R alias="AeffVariabilityFactor" id="1578" />
      </ReferenceList>
    </ExplicitFormula>
    <ExplicitFormula id="2637">
      <Equation>(FillLevel&lt;0.9?1:1/(1+exp((FillLevel-1)/0.01)))</Equation>
      <ReferenceList>
        <R alias="FillLevel" id="2636" />
      </ReferenceList>
    </ExplicitFormula>
    <ExplicitFormula id="2639">
      <Equation>Liquid/V</Equation>
      <ReferenceList>
        <R alias="Liquid" id="2638" />
        <R alias="V" id="2626" />
      </ReferenceList>
    </ExplicitFormula>
    <ExplicitFormula id="2642">
      <Equation>PI*(r1+r2)*L</Equation>
      <ReferenceList>
        <R alias="r2" id="2628" />
        <R alias="L" id="2640" />
        <R alias="r1" id="2641" />
      </ReferenceList>
    </ExplicitFormula>
    <ExplicitFormula id="2644">
      <Equation>LuminalVelocity/LITT_fact</Equation>
      <ReferenceList>
        <R alias="LuminalVelocity" id="2643" />
        <R alias="LITT_fact" id="2284" />
      </ReferenceList>
    </ExplicitFormula>
    <ExplicitFormula id="2647">
      <Equation>L_p0 + Height*L_p1</Equation>
      <ReferenceList>
        <R alias="Height" id="68" />
        <R alias="L_p0" id="2645" />
        <R alias="L_p1" id="2646" />
      </ReferenceList>
    </ExplicitFormula>
    <ExplicitFormula id="2648">
      <Equation>V*SteadyStateFillLevel</Equation>
      <ReferenceList>
        <R alias="SteadyStateFillLevel" id="2623" />
        <R alias="V" id="2626" />
      </ReferenceList>
    </ExplicitFormula>
    <ExplicitFormula id="2650">
      <Equation>OralApplicationsEnabled ? LT_coltrans - LT_coldesc + Inflow*FillLevelFlag - Outflow*Liquid : 0</Equation>
      <ReferenceList>
        <R alias="Outflow" id="2622" />
        <R alias="FillLevelFlag" id="2532" />
        <R alias="Liquid" id="2638" />
        <R alias="LT_coldesc" id="2649" />
        <R alias="Inflow" id="2625" />
        <R alias="LT_coltrans" id="2530" />
        <R alias="OralApplicationsEnabled" id="1577" />
      </ReferenceList>
    </ExplicitFormula>
    <ExplicitFormula id="2652">
      <Equation>w*Liquid*FillLevelFlagNext</Equation>
      <ReferenceList>
        <R alias="w" id="2624" />
        <R alias="Liquid" id="2638" />
        <R alias="FillLevelFlagNext" id="2651" />
      </ReferenceList>
    </ExplicitFormula>
    <ExplicitFormula id="2653">
      <Equation>0.00023004*V</Equation>
      <ReferenceList>
        <R alias="V" id="2626" />
      </ReferenceList>
    </ExplicitFormula>
    <ExplicitFormula id="2654">
      <Equation>PI*(r1*r1+r1*r2+r2*r2)/3*L</Equation>
      <ReferenceList>
        <R alias="r2" id="2628" />
        <R alias="L" id="2640" />
        <R alias="r1" id="2641" />
      </ReferenceList>
    </ExplicitFormula>
    <ExplicitFormula id="2656">
      <Equation>V_Intestine * 0.24</Equation>
      <ReferenceList>
        <R alias="V_Intestine" id="18" />
      </ReferenceList>
    </ExplicitFormula>
    <ExplicitFormula id="2658">
      <Equation>Volume</Equation>
      <ReferenceList>
        <R alias="Volume" id="2626" />
      </ReferenceList>
    </ExplicitFormula>
    <ExplicitFormula id="2661">
      <Equation>r1_p0 + Height*r1_p1</Equation>
      <ReferenceList>
        <R alias="Height" id="68" />
        <R alias="r1_p0" id="2659" />
        <R alias="r1_p1" id="2660" />
      </ReferenceList>
    </ExplicitFormula>
    <ExplicitFormula id="2664">
      <Equation>2.5</Equation>
    </ExplicitFormula>
    <ExplicitFormula id="2667">
      <Equation>V&gt;0 ? M/V : 0</Equation>
      <ReferenceList>
        <R alias="M" id="2665" />
        <R alias="V" id="2626" />
      </ReferenceList>
    </ExplicitFormula>
    <ExplicitFormula id="2672">
      <Equation>(1-F1)*(1-F2)*(1-F3)</Equation>
      <ReferenceList>
        <R alias="F1" id="2669" />
        <R alias="F2" id="2670" />
        <R alias="F3" id="2671" />
      </ReferenceList>
    </ExplicitFormula>
    <ExplicitFormula id="2673">
      <Equation>CT1 != CT_NEUTRAL ?  1/(1+10^(CT1*(pKa_1-pH))) : 1</Equation>
      <ReferenceList>
        <R alias="CT1" id="1640" />
        <R alias="CT_NEUTRAL" id="1654" />
        <R alias="pKa_1" id="1661" />
        <R alias="pH" id="2663" />
      </ReferenceList>
    </ExplicitFormula>
    <ExplicitFormula id="2674">
      <Equation>CT2 != CT_NEUTRAL ?  1/(1+10^(CT2*(pKa_2-pH))) : 1</Equation>
      <ReferenceList>
        <R alias="CT2" id="1641" />
        <R alias="CT_NEUTRAL" id="1654" />
        <R alias="pKa_2" id="1655" />
        <R alias="pH" id="2663" />
      </ReferenceList>
    </ExplicitFormula>
    <ExplicitFormula id="2676">
      <Equation>F1*F2*F3</Equation>
      <ReferenceList>
        <R alias="F1" id="2669" />
        <R alias="F2" id="2670" />
        <R alias="F3" id="2671" />
      </ReferenceList>
    </ExplicitFormula>
    <ExplicitFormula id="2678">
      <Equation>(1-F1)*F2*F3</Equation>
      <ReferenceList>
        <R alias="F1" id="2669" />
        <R alias="F2" id="2670" />
        <R alias="F3" id="2671" />
      </ReferenceList>
    </ExplicitFormula>
    <ExplicitFormula id="2680">
      <Equation>F1*(1-F2)*F3</Equation>
      <ReferenceList>
        <R alias="F1" id="2669" />
        <R alias="F2" id="2670" />
        <R alias="F3" id="2671" />
      </ReferenceList>
    </ExplicitFormula>
    <ExplicitFormula id="2682">
      <Equation>F1*F2*(1-F3)</Equation>
      <ReferenceList>
        <R alias="F1" id="2669" />
        <R alias="F2" id="2670" />
        <R alias="F3" id="2671" />
      </ReferenceList>
    </ExplicitFormula>
    <ExplicitFormula id="2684">
      <Equation>(1-F1)*(1-F2)*F3</Equation>
      <ReferenceList>
        <R alias="F1" id="2669" />
        <R alias="F2" id="2670" />
        <R alias="F3" id="2671" />
      </ReferenceList>
    </ExplicitFormula>
    <ExplicitFormula id="2686">
      <Equation>F1*(1-F2)*(1-F3)</Equation>
      <ReferenceList>
        <R alias="F1" id="2669" />
        <R alias="F2" id="2670" />
        <R alias="F3" id="2671" />
      </ReferenceList>
    </ExplicitFormula>
    <ExplicitFormula id="2689">
      <Equation>Solubility * Solubility_pKa_REFpH_Factor / Solubility_pKa_pH_Factor</Equation>
      <ReferenceList>
        <R alias="Solubility_pKa_pH_Factor" id="2688" />
        <R alias="Solubility" id="1645" />
        <R alias="Solubility_pKa_REFpH_Factor" id="1646" />
      </ReferenceList>
    </ExplicitFormula>
    <ExplicitFormula id="2691">
      <Equation>K1+K2/base^(CT0^2)+K3/base^(CT1^2)+K4/base^(CT2^2)+K5/base^max(CT0+CT1;-CT0-CT1)+K6/base^max(CT0+CT2;-CT0-CT2)+K7/base^max(CT1+CT2;-CT1-CT2)+K8/base^max(CT0+CT1+CT2;-CT0-CT1-CT2)</Equation>
      <ReferenceList>
        <R alias="K1" id="2675" />
        <R alias="K2" id="2677" />
        <R alias="K3" id="2679" />
        <R alias="K4" id="2681" />
        <R alias="K5" id="2683" />
        <R alias="K6" id="2690" />
        <R alias="K7" id="2685" />
        <R alias="K8" id="2668" />
        <R alias="CT0" id="1639" />
        <R alias="CT1" id="1640" />
        <R alias="CT2" id="1641" />
        <R alias="base" id="1642" />
      </ReferenceList>
    </ExplicitFormula>
    <ExplicitFormula id="2692">
      <Equation>(1-F1)*F2*(1-F3)</Equation>
      <ReferenceList>
        <R alias="F1" id="2669" />
        <R alias="F2" id="2670" />
        <R alias="F3" id="2671" />
      </ReferenceList>
    </ExplicitFormula>
    <ExplicitFormula id="2698">
      <Equation>PassiveRates_para+PassiveRates_trans-(ActiveRates_para+ActiveRates_trans)</Equation>
      <ReferenceList>
        <R alias="ActiveRates_para" id="2694" />
        <R alias="ActiveRates_trans" id="2695" />
        <R alias="PassiveRates_para" id="2696" />
        <R alias="PassiveRates_trans" id="2697" />
      </ReferenceList>
    </ExplicitFormula>
    <ExplicitFormula id="2699">
      <Equation>CT0 != CT_NEUTRAL ?  1/(1+10^(CT0*(pKa_0-pH))) : 1</Equation>
      <ReferenceList>
        <R alias="CT0" id="1639" />
        <R alias="CT_NEUTRAL" id="1654" />
        <R alias="pKa_0" id="1657" />
        <R alias="pH" id="2663" />
      </ReferenceList>
    </ExplicitFormula>
    <ExplicitFormula id="2702">
      <Equation>M/Liquid</Equation>
      <ReferenceList>
        <R alias="M" id="2665" />
        <R alias="Liquid" id="2638" />
      </ReferenceList>
    </ExplicitFormula>
    <ExplicitFormula id="2704">
      <Equation>OralDrugMass&gt;0.0 ?  MassAbsorbed/OralDrugMass : 0</Equation>
      <ReferenceList>
        <R alias="MassAbsorbed" id="2693" />
        <R alias="OralDrugMass" id="1782" />
      </ReferenceList>
    </ExplicitFormula>
    <ExplicitFormula id="2708">
      <Equation>rel_exp_out * AF * f_onto * ProteinContainerVolume</Equation>
      <ReferenceList>
        <R alias="ProteinContainerVolume" id="2657" />
        <R alias="AF" id="152" />
        <R alias="f_onto" id="2706" />
        <R alias="rel_exp_out" id="2707" />
      </ReferenceList>
    </ExplicitFormula>
    <ExplicitFormula id="2710">
      <Equation>rel_exp_norm</Equation>
      <ReferenceList>
        <R alias="rel_exp_norm" id="2709" />
      </ReferenceList>
    </ExplicitFormula>
    <ExplicitFormula id="2713">
      <Equation>V&gt;0 ? M/V : 0</Equation>
      <ReferenceList>
        <R alias="M" id="2705" />
        <R alias="V" id="2626" />
      </ReferenceList>
    </ExplicitFormula>
    <ExplicitFormula id="2714">
      <Equation>f_onto</Equation>
      <ReferenceList>
        <R alias="f_onto" id="1674" />
      </ReferenceList>
    </ExplicitFormula>
    <ExplicitFormula id="2718">
      <Equation>rel_exp_out * AF * f_onto * ProteinContainerVolume</Equation>
      <ReferenceList>
        <R alias="ProteinContainerVolume" id="2657" />
        <R alias="AF" id="170" />
        <R alias="f_onto" id="2716" />
        <R alias="rel_exp_out" id="2717" />
      </ReferenceList>
    </ExplicitFormula>
    <ExplicitFormula id="2720">
      <Equation>rel_exp_norm</Equation>
      <ReferenceList>
        <R alias="rel_exp_norm" id="2719" />
      </ReferenceList>
    </ExplicitFormula>
    <ExplicitFormula id="2723">
      <Equation>V&gt;0 ? M/V : 0</Equation>
      <ReferenceList>
        <R alias="M" id="2715" />
        <R alias="V" id="2626" />
      </ReferenceList>
    </ExplicitFormula>
    <ExplicitFormula id="2724">
      <Equation>f_onto</Equation>
      <ReferenceList>
        <R alias="f_onto" id="1685" />
      </ReferenceList>
    </ExplicitFormula>
    <ExplicitFormula id="2727">
      <Equation>V&gt;0 ? M/V : 0</Equation>
      <ReferenceList>
        <R alias="M" id="2725" />
        <R alias="V" id="2626" />
      </ReferenceList>
    </ExplicitFormula>
    <ExplicitFormula id="2729">
      <Equation>M/TotalDrugMass</Equation>
      <ReferenceList>
        <R alias="M" id="2725" />
        <R alias="TotalDrugMass" id="191" />
      </ReferenceList>
    </ExplicitFormula>
    <ExplicitFormula id="2730">
      <Equation>-(CP * kcat * V * K_water * C / (Km + K_water * C))</Equation>
      <ReferenceList>
        <R alias="V" id="2626" />
        <R alias="CP" id="2722" />
        <R alias="C" id="2666" />
        <R alias="K_water" id="2700" />
        <R alias="kcat" id="193" />
        <R alias="Km" id="194" />
      </ReferenceList>
    </ExplicitFormula>
    <ExplicitFormula id="2731">
      <Equation>CP * kcat * V * K_water * C / (Km + K_water * C)</Equation>
      <ReferenceList>
        <R alias="V" id="2626" />
        <R alias="CP" id="2722" />
        <R alias="C" id="2666" />
        <R alias="K_water" id="2700" />
        <R alias="kcat" id="193" />
        <R alias="Km" id="194" />
      </ReferenceList>
    </ExplicitFormula>
    <ExplicitFormula id="2736">
      <Equation>PI*(r1+r2)*L</Equation>
      <ReferenceList>
        <R alias="r2" id="2733" />
        <R alias="L" id="2734" />
        <R alias="r1" id="2735" />
      </ReferenceList>
    </ExplicitFormula>
    <ExplicitFormula id="2742">
      <Equation>(k_p*alpha_p*V_p+inflow-k*alpha*V)/(alpha*V)</Equation>
      <ReferenceList>
        <R alias="alpha" id="2738" />
        <R alias="k" id="2739" />
        <R alias="inflow" id="2740" />
        <R alias="V" id="2741" />
        <R alias="alpha_p" id="2623" />
        <R alias="k_p" id="2624" />
        <R alias="V_p" id="2626" />
      </ReferenceList>
    </ExplicitFormula>
    <ExplicitFormula id="2745">
      <Equation>r2_p0 + Height*r2_p1</Equation>
      <ReferenceList>
        <R alias="Height" id="68" />
        <R alias="r2_p0" id="2743" />
        <R alias="r2_p1" id="2744" />
      </ReferenceList>
    </ExplicitFormula>
    <ExplicitFormula id="2748">
      <Equation>Ageom*AeffFactor*AeffVariabilityFactor</Equation>
      <ReferenceList>
        <R alias="AeffFactor" id="2747" />
        <R alias="Ageom" id="2732" />
        <R alias="AeffVariabilityFactor" id="1578" />
      </ReferenceList>
    </ExplicitFormula>
    <ExplicitFormula id="2750">
      <Equation>(FillLevel&lt;0.9?1:1/(1+exp((FillLevel-1)/0.01)))</Equation>
      <ReferenceList>
        <R alias="FillLevel" id="2749" />
      </ReferenceList>
    </ExplicitFormula>
    <ExplicitFormula id="2752">
      <Equation>LuminalVelocity/LITT_fact</Equation>
      <ReferenceList>
        <R alias="LuminalVelocity" id="2751" />
        <R alias="LITT_fact" id="2284" />
      </ReferenceList>
    </ExplicitFormula>
    <ExplicitFormula id="2754">
      <Equation>Liquid/V</Equation>
      <ReferenceList>
        <R alias="Liquid" id="2753" />
        <R alias="V" id="2741" />
      </ReferenceList>
    </ExplicitFormula>
    <ExplicitFormula id="2757">
      <Equation>L_p0 + Height*L_p1</Equation>
      <ReferenceList>
        <R alias="Height" id="68" />
        <R alias="L_p0" id="2755" />
        <R alias="L_p1" id="2756" />
      </ReferenceList>
    </ExplicitFormula>
    <ExplicitFormula id="2758">
      <Equation>V*SteadyStateFillLevel</Equation>
      <ReferenceList>
        <R alias="SteadyStateFillLevel" id="2738" />
        <R alias="V" id="2741" />
      </ReferenceList>
    </ExplicitFormula>
    <ExplicitFormula id="2760">
      <Equation>OralApplicationsEnabled ? LT_coldesc - LT_colsigm + Inflow*FillLevelFlag - Outflow*Liquid : 0</Equation>
      <ReferenceList>
        <R alias="Outflow" id="2737" />
        <R alias="FillLevelFlag" id="2651" />
        <R alias="Liquid" id="2753" />
        <R alias="LT_colsigm" id="2759" />
        <R alias="Inflow" id="2740" />
        <R alias="LT_coldesc" id="2649" />
        <R alias="OralApplicationsEnabled" id="1577" />
      </ReferenceList>
    </ExplicitFormula>
    <ExplicitFormula id="2762">
      <Equation>w*Liquid*FillLevelFlagNext</Equation>
      <ReferenceList>
        <R alias="w" id="2739" />
        <R alias="Liquid" id="2753" />
        <R alias="FillLevelFlagNext" id="2761" />
      </ReferenceList>
    </ExplicitFormula>
    <ExplicitFormula id="2765">
      <Equation>r1_p0 + Height*r1_p1</Equation>
      <ReferenceList>
        <R alias="Height" id="68" />
        <R alias="r1_p0" id="2763" />
        <R alias="r1_p1" id="2764" />
      </ReferenceList>
    </ExplicitFormula>
    <ExplicitFormula id="2766">
      <Equation>0.00013099*V</Equation>
      <ReferenceList>
        <R alias="V" id="2741" />
      </ReferenceList>
    </ExplicitFormula>
    <ExplicitFormula id="2771">
      <Equation>Thickness_p1 + Thickness_p2*(1-exp(Thickness_p3*Height))</Equation>
      <ReferenceList>
        <R alias="Height" id="68" />
        <R alias="Thickness_p1" id="2768" />
        <R alias="Thickness_p2" id="2769" />
        <R alias="Thickness_p3" id="2770" />
      </ReferenceList>
    </ExplicitFormula>
    <ExplicitFormula id="2772">
      <Equation>PI*(r1*r1+r1*r2+r2*r2)/3*L</Equation>
      <ReferenceList>
        <R alias="r2" id="2733" />
        <R alias="L" id="2734" />
        <R alias="r1" id="2735" />
      </ReferenceList>
    </ExplicitFormula>
    <ExplicitFormula id="2774">
      <Equation>V_Intestine * 0.135</Equation>
      <ReferenceList>
        <R alias="V_Intestine" id="18" />
      </ReferenceList>
    </ExplicitFormula>
    <ExplicitFormula id="2776">
      <Equation>Volume</Equation>
      <ReferenceList>
        <R alias="Volume" id="2741" />
      </ReferenceList>
    </ExplicitFormula>
    <ExplicitFormula id="2779">
      <Equation>2.5</Equation>
    </ExplicitFormula>
    <ExplicitFormula id="2782">
      <Equation>V&gt;0 ? M/V : 0</Equation>
      <ReferenceList>
        <R alias="M" id="2780" />
        <R alias="V" id="2741" />
      </ReferenceList>
    </ExplicitFormula>
    <ExplicitFormula id="2787">
      <Equation>F1*(1-F2)*F3</Equation>
      <ReferenceList>
        <R alias="F1" id="2784" />
        <R alias="F2" id="2785" />
        <R alias="F3" id="2786" />
      </ReferenceList>
    </ExplicitFormula>
    <ExplicitFormula id="2789">
      <Equation>F1*F2*(1-F3)</Equation>
      <ReferenceList>
        <R alias="F1" id="2784" />
        <R alias="F2" id="2785" />
        <R alias="F3" id="2786" />
      </ReferenceList>
    </ExplicitFormula>
    <ExplicitFormula id="2791">
      <Equation>(1-F1)*(1-F2)*F3</Equation>
      <ReferenceList>
        <R alias="F1" id="2784" />
        <R alias="F2" id="2785" />
        <R alias="F3" id="2786" />
      </ReferenceList>
    </ExplicitFormula>
    <ExplicitFormula id="2793">
      <Equation>(1-F1)*F2*(1-F3)</Equation>
      <ReferenceList>
        <R alias="F1" id="2784" />
        <R alias="F2" id="2785" />
        <R alias="F3" id="2786" />
      </ReferenceList>
    </ExplicitFormula>
    <ExplicitFormula id="2795">
      <Equation>F1*(1-F2)*(1-F3)</Equation>
      <ReferenceList>
        <R alias="F1" id="2784" />
        <R alias="F2" id="2785" />
        <R alias="F3" id="2786" />
      </ReferenceList>
    </ExplicitFormula>
    <ExplicitFormula id="2797">
      <Equation>(1-F1)*(1-F2)*(1-F3)</Equation>
      <ReferenceList>
        <R alias="F1" id="2784" />
        <R alias="F2" id="2785" />
        <R alias="F3" id="2786" />
      </ReferenceList>
    </ExplicitFormula>
    <ExplicitFormula id="2799">
      <Equation>F1*F2*F3</Equation>
      <ReferenceList>
        <R alias="F1" id="2784" />
        <R alias="F2" id="2785" />
        <R alias="F3" id="2786" />
      </ReferenceList>
    </ExplicitFormula>
    <ExplicitFormula id="2802">
      <Equation>K1+K2/base^(CT0^2)+K3/base^(CT1^2)+K4/base^(CT2^2)+K5/base^max(CT0+CT1;-CT0-CT1)+K6/base^max(CT0+CT2;-CT0-CT2)+K7/base^max(CT1+CT2;-CT1-CT2)+K8/base^max(CT0+CT1+CT2;-CT0-CT1-CT2)</Equation>
      <ReferenceList>
        <R alias="K1" id="2798" />
        <R alias="K2" id="2801" />
        <R alias="K3" id="2783" />
        <R alias="K4" id="2788" />
        <R alias="K5" id="2790" />
        <R alias="K6" id="2792" />
        <R alias="K7" id="2794" />
        <R alias="K8" id="2796" />
        <R alias="CT0" id="1639" />
        <R alias="CT1" id="1640" />
        <R alias="CT2" id="1641" />
        <R alias="base" id="1642" />
      </ReferenceList>
    </ExplicitFormula>
    <ExplicitFormula id="2803">
      <Equation>CT2 != CT_NEUTRAL ?  1/(1+10^(CT2*(pKa_2-pH))) : 1</Equation>
      <ReferenceList>
        <R alias="CT2" id="1641" />
        <R alias="CT_NEUTRAL" id="1654" />
        <R alias="pKa_2" id="1655" />
        <R alias="pH" id="2777" />
      </ReferenceList>
    </ExplicitFormula>
    <ExplicitFormula id="2805">
      <Equation>Solubility * Solubility_pKa_REFpH_Factor / Solubility_pKa_pH_Factor</Equation>
      <ReferenceList>
        <R alias="Solubility_pKa_pH_Factor" id="2800" />
        <R alias="Solubility" id="1645" />
        <R alias="Solubility_pKa_REFpH_Factor" id="1646" />
      </ReferenceList>
    </ExplicitFormula>
    <ExplicitFormula id="2806">
      <Equation>(1-F1)*F2*F3</Equation>
      <ReferenceList>
        <R alias="F1" id="2784" />
        <R alias="F2" id="2785" />
        <R alias="F3" id="2786" />
      </ReferenceList>
    </ExplicitFormula>
    <ExplicitFormula id="2812">
      <Equation>PassiveRates_para+PassiveRates_trans-(ActiveRates_para+ActiveRates_trans)</Equation>
      <ReferenceList>
        <R alias="ActiveRates_para" id="2808" />
        <R alias="ActiveRates_trans" id="2809" />
        <R alias="PassiveRates_para" id="2810" />
        <R alias="PassiveRates_trans" id="2811" />
      </ReferenceList>
    </ExplicitFormula>
    <ExplicitFormula id="2814">
      <Equation>CT0 != CT_NEUTRAL ?  1/(1+10^(CT0*(pKa_0-pH))) : 1</Equation>
      <ReferenceList>
        <R alias="CT0" id="1639" />
        <R alias="CT_NEUTRAL" id="1654" />
        <R alias="pKa_0" id="1657" />
        <R alias="pH" id="2777" />
      </ReferenceList>
    </ExplicitFormula>
    <ExplicitFormula id="2815">
      <Equation>CT1 != CT_NEUTRAL ?  1/(1+10^(CT1*(pKa_1-pH))) : 1</Equation>
      <ReferenceList>
        <R alias="CT1" id="1640" />
        <R alias="CT_NEUTRAL" id="1654" />
        <R alias="pKa_1" id="1661" />
        <R alias="pH" id="2777" />
      </ReferenceList>
    </ExplicitFormula>
    <ExplicitFormula id="2817">
      <Equation>M/Liquid</Equation>
      <ReferenceList>
        <R alias="M" id="2780" />
        <R alias="Liquid" id="2753" />
      </ReferenceList>
    </ExplicitFormula>
    <ExplicitFormula id="2819">
      <Equation>OralDrugMass&gt;0.0 ?  MassAbsorbed/OralDrugMass : 0</Equation>
      <ReferenceList>
        <R alias="MassAbsorbed" id="2807" />
        <R alias="OralDrugMass" id="1782" />
      </ReferenceList>
    </ExplicitFormula>
    <ExplicitFormula id="2823">
      <Equation>rel_exp_out * AF * f_onto * ProteinContainerVolume</Equation>
      <ReferenceList>
        <R alias="ProteinContainerVolume" id="2775" />
        <R alias="AF" id="152" />
        <R alias="f_onto" id="2821" />
        <R alias="rel_exp_out" id="2822" />
      </ReferenceList>
    </ExplicitFormula>
    <ExplicitFormula id="2825">
      <Equation>rel_exp_norm</Equation>
      <ReferenceList>
        <R alias="rel_exp_norm" id="2824" />
      </ReferenceList>
    </ExplicitFormula>
    <ExplicitFormula id="2828">
      <Equation>V&gt;0 ? M/V : 0</Equation>
      <ReferenceList>
        <R alias="M" id="2820" />
        <R alias="V" id="2741" />
      </ReferenceList>
    </ExplicitFormula>
    <ExplicitFormula id="2829">
      <Equation>f_onto</Equation>
      <ReferenceList>
        <R alias="f_onto" id="1674" />
      </ReferenceList>
    </ExplicitFormula>
    <ExplicitFormula id="2833">
      <Equation>rel_exp_out * AF * f_onto * ProteinContainerVolume</Equation>
      <ReferenceList>
        <R alias="ProteinContainerVolume" id="2775" />
        <R alias="AF" id="170" />
        <R alias="f_onto" id="2831" />
        <R alias="rel_exp_out" id="2832" />
      </ReferenceList>
    </ExplicitFormula>
    <ExplicitFormula id="2835">
      <Equation>rel_exp_norm</Equation>
      <ReferenceList>
        <R alias="rel_exp_norm" id="2834" />
      </ReferenceList>
    </ExplicitFormula>
    <ExplicitFormula id="2838">
      <Equation>V&gt;0 ? M/V : 0</Equation>
      <ReferenceList>
        <R alias="M" id="2830" />
        <R alias="V" id="2741" />
      </ReferenceList>
    </ExplicitFormula>
    <ExplicitFormula id="2839">
      <Equation>f_onto</Equation>
      <ReferenceList>
        <R alias="f_onto" id="1685" />
      </ReferenceList>
    </ExplicitFormula>
    <ExplicitFormula id="2842">
      <Equation>V&gt;0 ? M/V : 0</Equation>
      <ReferenceList>
        <R alias="M" id="2840" />
        <R alias="V" id="2741" />
      </ReferenceList>
    </ExplicitFormula>
    <ExplicitFormula id="2844">
      <Equation>M/TotalDrugMass</Equation>
      <ReferenceList>
        <R alias="M" id="2840" />
        <R alias="TotalDrugMass" id="191" />
      </ReferenceList>
    </ExplicitFormula>
    <ExplicitFormula id="2845">
      <Equation>-(CP * kcat * V * K_water * C / (Km + K_water * C))</Equation>
      <ReferenceList>
        <R alias="V" id="2741" />
        <R alias="CP" id="2837" />
        <R alias="C" id="2781" />
        <R alias="K_water" id="2813" />
        <R alias="kcat" id="193" />
        <R alias="Km" id="194" />
      </ReferenceList>
    </ExplicitFormula>
    <ExplicitFormula id="2846">
      <Equation>CP * kcat * V * K_water * C / (Km + K_water * C)</Equation>
      <ReferenceList>
        <R alias="V" id="2741" />
        <R alias="CP" id="2837" />
        <R alias="C" id="2781" />
        <R alias="K_water" id="2813" />
        <R alias="kcat" id="193" />
        <R alias="Km" id="194" />
      </ReferenceList>
    </ExplicitFormula>
    <ExplicitFormula id="2848">
      <Equation>V_Intestine * 0.055</Equation>
      <ReferenceList>
        <R alias="V_Intestine" id="18" />
      </ReferenceList>
    </ExplicitFormula>
    <ExplicitFormula id="2851">
      <Equation>Volume</Equation>
      <ReferenceList>
        <R alias="Volume" id="2850" />
      </ReferenceList>
    </ExplicitFormula>
    <ExplicitFormula id="2855">
      <Equation>r2_p0 + Height*r2_p1</Equation>
      <ReferenceList>
        <R alias="Height" id="68" />
        <R alias="r2_p0" id="2853" />
        <R alias="r2_p1" id="2854" />
      </ReferenceList>
    </ExplicitFormula>
    <ExplicitFormula id="2858">
      <Equation>PI*(r1*r1+r1*r2+r2*r2)/3*L</Equation>
      <ReferenceList>
        <R alias="r2" id="2852" />
        <R alias="L" id="2856" />
        <R alias="r1" id="2857" />
      </ReferenceList>
    </ExplicitFormula>
    <ExplicitFormula id="2863">
      <Equation>(k_p*alpha_p*V_p+inflow-k*alpha*V)/(alpha*V)</Equation>
      <ReferenceList>
        <R alias="alpha" id="2860" />
        <R alias="k" id="2861" />
        <R alias="inflow" id="2862" />
        <R alias="V" id="2850" />
        <R alias="alpha_p" id="2738" />
        <R alias="k_p" id="2739" />
        <R alias="V_p" id="2741" />
      </ReferenceList>
    </ExplicitFormula>
    <ExplicitFormula id="2867">
      <Equation>Ageom*AeffFactor*AeffVariabilityFactor</Equation>
      <ReferenceList>
        <R alias="AeffFactor" id="2865" />
        <R alias="Ageom" id="2866" />
        <R alias="AeffVariabilityFactor" id="1578" />
      </ReferenceList>
    </ExplicitFormula>
    <ExplicitFormula id="2869">
      <Equation>(FillLevel&lt;0.9?1:1/(1+exp((FillLevel-1)/0.01)))</Equation>
      <ReferenceList>
        <R alias="FillLevel" id="2868" />
      </ReferenceList>
    </ExplicitFormula>
    <ExplicitFormula id="2871">
      <Equation>Liquid/V</Equation>
      <ReferenceList>
        <R alias="Liquid" id="2870" />
        <R alias="V" id="2850" />
      </ReferenceList>
    </ExplicitFormula>
    <ExplicitFormula id="2872">
      <Equation>PI*(r1+r2)*L</Equation>
      <ReferenceList>
        <R alias="r2" id="2852" />
        <R alias="L" id="2856" />
        <R alias="r1" id="2857" />
      </ReferenceList>
    </ExplicitFormula>
    <ExplicitFormula id="2874">
      <Equation>LuminalVelocity/LITT_fact</Equation>
      <ReferenceList>
        <R alias="LuminalVelocity" id="2873" />
        <R alias="LITT_fact" id="2284" />
      </ReferenceList>
    </ExplicitFormula>
    <ExplicitFormula id="2877">
      <Equation>L_p0 + Height*L_p1</Equation>
      <ReferenceList>
        <R alias="Height" id="68" />
        <R alias="L_p0" id="2875" />
        <R alias="L_p1" id="2876" />
      </ReferenceList>
    </ExplicitFormula>
    <ExplicitFormula id="2878">
      <Equation>V*SteadyStateFillLevel</Equation>
      <ReferenceList>
        <R alias="SteadyStateFillLevel" id="2860" />
        <R alias="V" id="2850" />
      </ReferenceList>
    </ExplicitFormula>
    <ExplicitFormula id="2880">
      <Equation>OralApplicationsEnabled ? LT_colsigm - LT_rect + Inflow*FillLevelFlag : 0</Equation>
      <ReferenceList>
        <R alias="FillLevelFlag" id="2761" />
        <R alias="LT_rect" id="2879" />
        <R alias="Inflow" id="2862" />
        <R alias="LT_colsigm" id="2759" />
        <R alias="OralApplicationsEnabled" id="1577" />
      </ReferenceList>
    </ExplicitFormula>
    <ExplicitFormula id="2881">
      <Equation>w*Liquid</Equation>
      <ReferenceList>
        <R alias="w" id="2861" />
        <R alias="Liquid" id="2870" />
      </ReferenceList>
    </ExplicitFormula>
    <ExplicitFormula id="2884">
      <Equation>r1_p0 + Height*r1_p1</Equation>
      <ReferenceList>
        <R alias="Height" id="68" />
        <R alias="r1_p0" id="2882" />
        <R alias="r1_p1" id="2883" />
      </ReferenceList>
    </ExplicitFormula>
    <ExplicitFormula id="2885">
      <Equation>0.00071247*V</Equation>
      <ReferenceList>
        <R alias="V" id="2850" />
      </ReferenceList>
    </ExplicitFormula>
    <ExplicitFormula id="2890">
      <Equation>Thickness_p1 + Thickness_p2*(1-exp(Thickness_p3*Height))</Equation>
      <ReferenceList>
        <R alias="Height" id="68" />
        <R alias="Thickness_p1" id="2887" />
        <R alias="Thickness_p2" id="2888" />
        <R alias="Thickness_p3" id="2889" />
      </ReferenceList>
    </ExplicitFormula>
    <ExplicitFormula id="2893">
      <Equation>3.56</Equation>
    </ExplicitFormula>
    <ExplicitFormula id="2896">
      <Equation>V&gt;0 ? M/V : 0</Equation>
      <ReferenceList>
        <R alias="M" id="2894" />
        <R alias="V" id="2850" />
      </ReferenceList>
    </ExplicitFormula>
    <ExplicitFormula id="2901">
      <Equation>(1-F1)*F2*(1-F3)</Equation>
      <ReferenceList>
        <R alias="F1" id="2898" />
        <R alias="F2" id="2899" />
        <R alias="F3" id="2900" />
      </ReferenceList>
    </ExplicitFormula>
    <ExplicitFormula id="2903">
      <Equation>(1-F1)*(1-F2)*F3</Equation>
      <ReferenceList>
        <R alias="F1" id="2898" />
        <R alias="F2" id="2899" />
        <R alias="F3" id="2900" />
      </ReferenceList>
    </ExplicitFormula>
    <ExplicitFormula id="2905">
      <Equation>F1*F2*(1-F3)</Equation>
      <ReferenceList>
        <R alias="F1" id="2898" />
        <R alias="F2" id="2899" />
        <R alias="F3" id="2900" />
      </ReferenceList>
    </ExplicitFormula>
    <ExplicitFormula id="2907">
      <Equation>F1*(1-F2)*F3</Equation>
      <ReferenceList>
        <R alias="F1" id="2898" />
        <R alias="F2" id="2899" />
        <R alias="F3" id="2900" />
      </ReferenceList>
    </ExplicitFormula>
    <ExplicitFormula id="2909">
      <Equation>(1-F1)*F2*F3</Equation>
      <ReferenceList>
        <R alias="F1" id="2898" />
        <R alias="F2" id="2899" />
        <R alias="F3" id="2900" />
      </ReferenceList>
    </ExplicitFormula>
    <ExplicitFormula id="2911">
      <Equation>F1*F2*F3</Equation>
      <ReferenceList>
        <R alias="F1" id="2898" />
        <R alias="F2" id="2899" />
        <R alias="F3" id="2900" />
      </ReferenceList>
    </ExplicitFormula>
    <ExplicitFormula id="2912">
      <Equation>CT2 != CT_NEUTRAL ?  1/(1+10^(CT2*(pKa_2-pH))) : 1</Equation>
      <ReferenceList>
        <R alias="CT2" id="1641" />
        <R alias="CT_NEUTRAL" id="1654" />
        <R alias="pKa_2" id="1655" />
        <R alias="pH" id="2891" />
      </ReferenceList>
    </ExplicitFormula>
    <ExplicitFormula id="2913">
      <Equation>CT0 != CT_NEUTRAL ?  1/(1+10^(CT0*(pKa_0-pH))) : 1</Equation>
      <ReferenceList>
        <R alias="CT0" id="1639" />
        <R alias="CT_NEUTRAL" id="1654" />
        <R alias="pKa_0" id="1657" />
        <R alias="pH" id="2891" />
      </ReferenceList>
    </ExplicitFormula>
    <ExplicitFormula id="2919">
      <Equation>PassiveRates_para+PassiveRates_trans-(ActiveRates_para+ActiveRates_trans)</Equation>
      <ReferenceList>
        <R alias="ActiveRates_para" id="2915" />
        <R alias="ActiveRates_trans" id="2916" />
        <R alias="PassiveRates_para" id="2917" />
        <R alias="PassiveRates_trans" id="2918" />
      </ReferenceList>
    </ExplicitFormula>
    <ExplicitFormula id="2920">
      <Equation>CT1 != CT_NEUTRAL ?  1/(1+10^(CT1*(pKa_1-pH))) : 1</Equation>
      <ReferenceList>
        <R alias="CT1" id="1640" />
        <R alias="CT_NEUTRAL" id="1654" />
        <R alias="pKa_1" id="1661" />
        <R alias="pH" id="2891" />
      </ReferenceList>
    </ExplicitFormula>
    <ExplicitFormula id="2925">
      <Equation>K1+K2/base^(CT0^2)+K3/base^(CT1^2)+K4/base^(CT2^2)+K5/base^max(CT0+CT1;-CT0-CT1)+K6/base^max(CT0+CT2;-CT0-CT2)+K7/base^max(CT1+CT2;-CT1-CT2)+K8/base^max(CT0+CT1+CT2;-CT0-CT1-CT2)</Equation>
      <ReferenceList>
        <R alias="K1" id="2910" />
        <R alias="K2" id="2908" />
        <R alias="K3" id="2906" />
        <R alias="K4" id="2904" />
        <R alias="K5" id="2902" />
        <R alias="K6" id="2897" />
        <R alias="K7" id="2923" />
        <R alias="K8" id="2924" />
        <R alias="CT0" id="1639" />
        <R alias="CT1" id="1640" />
        <R alias="CT2" id="1641" />
        <R alias="base" id="1642" />
      </ReferenceList>
    </ExplicitFormula>
    <ExplicitFormula id="2927">
      <Equation>Solubility * Solubility_pKa_REFpH_Factor / Solubility_pKa_pH_Factor</Equation>
      <ReferenceList>
        <R alias="Solubility_pKa_pH_Factor" id="2922" />
        <R alias="Solubility" id="1645" />
        <R alias="Solubility_pKa_REFpH_Factor" id="1646" />
      </ReferenceList>
    </ExplicitFormula>
    <ExplicitFormula id="2928">
      <Equation>(1-F1)*(1-F2)*(1-F3)</Equation>
      <ReferenceList>
        <R alias="F1" id="2898" />
        <R alias="F2" id="2899" />
        <R alias="F3" id="2900" />
      </ReferenceList>
    </ExplicitFormula>
    <ExplicitFormula id="2929">
      <Equation>F1*(1-F2)*(1-F3)</Equation>
[truncated: 1,859,397 more chars]
