# Supplementary material for: A Comparative Analysis of Drug-Induced Hepatotoxicity in Clinically Relevant Situations
Source: PLoS Comput Biol. 2017 Feb 2;13(2):e1005280. doi: 10.1371/journal.pcbi.1005280 (PMC5289425; doi:10.1371/journal.pcbi.1005280)
Supplement: S1 Model Files — (ZIP) [file pcbi.1005280.s019.zip › phe_ref_iv_5mgkg.xml]

<?xml version="1.0" encoding="utf-8"?>
<Simulation objectPathDelimiter="|" version="4" xmlns="http://www.systems-biology.com">
  <ObserverList>
    <Observer id="106" entityId="vDEg0ukYdk2AnxdBYhhJRQ" name="Blood Cells" path="phe_ref_iv_5mgkg|Organism|PeripheralVenousBlood|phenytoin|Blood Cells" unit="µmol/l" persistable="1" formulaId="117" />
    <Observer id="118" entityId="bkt0-gF5z0GiP49Z0Y-n9w" name="Plasma (Peripheral Venous Blood)" path="phe_ref_iv_5mgkg|Organism|PeripheralVenousBlood|phenytoin|Plasma (Peripheral Venous Blood)" unit="µmol/l" persistable="1" formulaId="124" />
    <Observer id="125" entityId="Gr6brmY2c0SjFVTY2cKnwQ" name="Plasma Unbound (Peripheral Venous Blood)" path="phe_ref_iv_5mgkg|Organism|PeripheralVenousBlood|phenytoin|Plasma Unbound (Peripheral Venous Blood)" unit="µmol/l" persistable="1" formulaId="127" />
    <Observer id="128" entityId="dl7OOid_xU6IN55E3J4LvQ" name="Whole Blood (Peripheral Venous Blood)" path="phe_ref_iv_5mgkg|Organism|PeripheralVenousBlood|phenytoin|Whole Blood (Peripheral Venous Blood)" unit="µmol/l" persistable="1" formulaId="129" />
    <Observer id="162" entityId="GHUiFxydrk2dDIMTjK23Hg" name="Concentration in container" path="phe_ref_iv_5mgkg|Organism|VenousBlood|Plasma|CYP2C19|Concentration in container" unit="µmol/l" persistable="1" formulaId="163" />
    <Observer id="169" entityId="yxwDL4Ax70qFlEIezw3Z8w" name="Concentration in container" path="phe_ref_iv_5mgkg|Organism|VenousBlood|Plasma|phenytoin|Concentration in container" unit="µmol/l" persistable="1" formulaId="170" />
    <Observer id="171" entityId="DP3lDvW3lkioRKB6hanbHQ" name="Plasma Unbound" path="phe_ref_iv_5mgkg|Organism|VenousBlood|Plasma|phenytoin|Plasma Unbound" unit="µmol/l" persistable="1" formulaId="172" />
    <Observer id="176" entityId="F70GjTXBqkSOYijuMp3JoA" name="Fraction of dose-phenytoin" path="phe_ref_iv_5mgkg|Organism|VenousBlood|Plasma|phenytoin-CYP2C19 Metabolite|Fraction of dose-phenytoin" persistable="1" formulaId="178" />
    <Observer id="213" entityId="1NDBcamExUeCgDORHi6iwA" name="Concentration in container" path="phe_ref_iv_5mgkg|Organism|VenousBlood|BloodCells|CYP2C19|Concentration in container" unit="µmol/l" persistable="1" formulaId="214" />
    <Observer id="221" entityId="hOAwvqUARky3ICsrgHNnpw" name="Concentration in container" path="phe_ref_iv_5mgkg|Organism|VenousBlood|BloodCells|phenytoin|Concentration in container" unit="µmol/l" persistable="1" formulaId="222" />
    <Observer id="226" entityId="DDOEpAJpNE2SEVpbIPxfJA" name="Fraction of dose-phenytoin" path="phe_ref_iv_5mgkg|Organism|VenousBlood|BloodCells|phenytoin-CYP2C19 Metabolite|Fraction of dose-phenytoin" persistable="1" formulaId="227" />
    <Observer id="236" entityId="2QxkeH_mykSX7UQMVvTjbg" name="Whole Blood" path="phe_ref_iv_5mgkg|Organism|VenousBlood|phenytoin|Whole Blood" unit="µmol/l" persistable="1" formulaId="237" />
    <Observer id="265" entityId="95472QlRq0qg44hpsoKVhw" name="Concentration in container" path="phe_ref_iv_5mgkg|Organism|ArterialBlood|Plasma|CYP2C19|Concentration in container" unit="µmol/l" persistable="1" formulaId="266" />
    <Observer id="271" entityId="I1a3NEzKokekBtNztXXYbg" name="Concentration in container" path="phe_ref_iv_5mgkg|Organism|ArterialBlood|Plasma|phenytoin|Concentration in container" unit="µmol/l" persistable="1" formulaId="272" />
    <Observer id="273" entityId="fjrwidv70UuOyLLKU_OJuQ" name="Plasma Unbound" path="phe_ref_iv_5mgkg|Organism|ArterialBlood|Plasma|phenytoin|Plasma Unbound" unit="µmol/l" persistable="1" formulaId="274" />
    <Observer id="278" entityId="UZg7KN4D20G-w4ve1lCBhQ" name="Fraction of dose-phenytoin" path="phe_ref_iv_5mgkg|Organism|ArterialBlood|Plasma|phenytoin-CYP2C19 Metabolite|Fraction of dose-phenytoin" persistable="1" formulaId="279" />
    <Observer id="310" entityId="3DEMJf2EnkSRXpef0yJsjw" name="Concentration in container" path="phe_ref_iv_5mgkg|Organism|ArterialBlood|BloodCells|CYP2C19|Concentration in container" unit="µmol/l" persistable="1" formulaId="311" />
    <Observer id="316" entityId="vsmyYs4Iek2ZOWH6wJnxSg" name="Concentration in container" path="phe_ref_iv_5mgkg|Organism|ArterialBlood|BloodCells|phenytoin|Concentration in container" unit="µmol/l" persistable="1" formulaId="317" />
    <Observer id="321" entityId="lQ9xMrPPR0WmkdiJRdDz6w" name="Fraction of dose-phenytoin" path="phe_ref_iv_5mgkg|Organism|ArterialBlood|BloodCells|phenytoin-CYP2C19 Metabolite|Fraction of dose-phenytoin" persistable="1" formulaId="322" />
    <Observer id="331" entityId="E9qr1gryDkCnt_NnheUJqQ" name="Whole Blood" path="phe_ref_iv_5mgkg|Organism|ArterialBlood|phenytoin|Whole Blood" unit="µmol/l" persistable="1" formulaId="332" />
    <Observer id="342" entityId="Gqt81lJtE0ecQys_rnaLhw" name="Fraction excreted to bile" path="phe_ref_iv_5mgkg|Organism|Gallbladder|phenytoin|Fraction excreted to bile" persistable="1" formulaId="343" />
    <Observer id="409" entityId="63aeKXkSr0ml2m-CWxpOLQ" name="Concentration in container" path="phe_ref_iv_5mgkg|Organism|Bone|Plasma|CYP2C19|Concentration in container" unit="µmol/l" persistable="1" formulaId="410" />
    <Observer id="415" entityId="195F7UfqrkKvdPi_QuQeuQ" name="Concentration in container" path="phe_ref_iv_5mgkg|Organism|Bone|Plasma|phenytoin|Concentration in container" unit="µmol/l" persistable="1" formulaId="416" />
    <Observer id="420" entityId="q9AZ-N0Tq0Suh2-y2W0WRQ" name="Fraction of dose-phenytoin" path="phe_ref_iv_5mgkg|Organism|Bone|Plasma|phenytoin-CYP2C19 Metabolite|Fraction of dose-phenytoin" persistable="1" formulaId="421" />
    <Observer id="452" entityId="t8I1rtjYikaQSMPuyHfsUw" name="Concentration in container" path="phe_ref_iv_5mgkg|Organism|Bone|BloodCells|CYP2C19|Concentration in container" unit="µmol/l" persistable="1" formulaId="453" />
    <Observer id="458" entityId="5ZUX1u37MU6gczyn7rFLRw" name="Concentration in container" path="phe_ref_iv_5mgkg|Organism|Bone|BloodCells|phenytoin|Concentration in container" unit="µmol/l" persistable="1" formulaId="459" />
    <Observer id="463" entityId="yfx_l492bESwN8xqnhYNEw" name="Fraction of dose-phenytoin" path="phe_ref_iv_5mgkg|Organism|Bone|BloodCells|phenytoin-CYP2C19 Metabolite|Fraction of dose-phenytoin" persistable="1" formulaId="464" />
    <Observer id="485" entityId="X27akmzqPkSgkVv_MSiitA" name="Concentration in container" path="phe_ref_iv_5mgkg|Organism|Bone|Interstitial|phenytoin|Concentration in container" unit="µmol/l" persistable="1" formulaId="486" />
    <Observer id="508" entityId="3d7q_zqeTECwMvaMNc1Pyw" name="Concentration in container" path="phe_ref_iv_5mgkg|Organism|Bone|Intracellular|CYP2C19|Concentration in container" unit="µmol/l" persistable="1" formulaId="509" />
    <Observer id="516" entityId="lPfh8nN_20-4-57Ucs9JYA" name="Concentration in container" path="phe_ref_iv_5mgkg|Organism|Bone|Intracellular|phenytoin|Concentration in container" unit="µmol/l" persistable="1" formulaId="517" />
    <Observer id="521" entityId="BaOcsa72sUegC2xuGtvOIA" name="Fraction of dose-phenytoin" path="phe_ref_iv_5mgkg|Organism|Bone|Intracellular|phenytoin-CYP2C19 Metabolite|Fraction of dose-phenytoin" persistable="1" formulaId="522" />
    <Observer id="531" entityId="cIqdMjHWykeRT9lXrFR3tw" name="Interstitial Unbound" path="phe_ref_iv_5mgkg|Organism|Bone|phenytoin|Interstitial Unbound" unit="µmol/l" persistable="1" formulaId="532" />
    <Observer id="533" entityId="vq5NL5yGmUGpTdutYn8r1w" name="Intracellular Unbound" path="phe_ref_iv_5mgkg|Organism|Bone|phenytoin|Intracellular Unbound" unit="µmol/l" persistable="1" formulaId="534" />
    <Observer id="535" entityId="mvIA7HvsXkOMh-GBdLJ-hA" name="Tissue" path="phe_ref_iv_5mgkg|Organism|Bone|phenytoin|Tissue" unit="µmol/l" persistable="1" formulaId="536" />
    <Observer id="602" entityId="u-Ystd3LOUCSlSQ9rDMQlw" name="Concentration in container" path="phe_ref_iv_5mgkg|Organism|Brain|Plasma|CYP2C19|Concentration in container" unit="µmol/l" persistable="1" formulaId="603" />
    <Observer id="609" entityId="fJW8vsqFCEO2oHEsz4o4lw" name="Concentration in container" path="phe_ref_iv_5mgkg|Organism|Brain|Plasma|phenytoin|Concentration in container" unit="µmol/l" persistable="1" formulaId="610" />
    <Observer id="614" entityId="RdEmSuc150mWse7TZoiz6Q" name="Fraction of dose-phenytoin" path="phe_ref_iv_5mgkg|Organism|Brain|Plasma|phenytoin-CYP2C19 Metabolite|Fraction of dose-phenytoin" persistable="1" formulaId="615" />
    <Observer id="646" entityId="0TWLe_Lm10StEz-R6aIUgw" name="Concentration in container" path="phe_ref_iv_5mgkg|Organism|Brain|BloodCells|CYP2C19|Concentration in container" unit="µmol/l" persistable="1" formulaId="647" />
    <Observer id="653" entityId="G5RIwyQz30Wo56OBv8RtOw" name="Concentration in container" path="phe_ref_iv_5mgkg|Organism|Brain|BloodCells|phenytoin|Concentration in container" unit="µmol/l" persistable="1" formulaId="654" />
    <Observer id="658" entityId="p02D8OvQA06u2Wa7HHCLOw" name="Fraction of dose-phenytoin" path="phe_ref_iv_5mgkg|Organism|Brain|BloodCells|phenytoin-CYP2C19 Metabolite|Fraction of dose-phenytoin" persistable="1" formulaId="659" />
    <Observer id="680" entityId="M21fbKcKekKfNqJ_kAYvBA" name="Concentration in container" path="phe_ref_iv_5mgkg|Organism|Brain|Interstitial|phenytoin|Concentration in container" unit="µmol/l" persistable="1" formulaId="681" />
    <Observer id="703" entityId="OFq8pUr_jk-VnRphWqz_Cg" name="Concentration in container" path="phe_ref_iv_5mgkg|Organism|Brain|Intracellular|CYP2C19|Concentration in container" unit="µmol/l" persistable="1" formulaId="704" />
    <Observer id="711" entityId="Uf2o-BhjIUCYrSp6MJi10g" name="Concentration in container" path="phe_ref_iv_5mgkg|Organism|Brain|Intracellular|phenytoin|Concentration in container" unit="µmol/l" persistable="1" formulaId="712" />
    <Observer id="716" entityId="kUJd33db8kK6Ujg15TDvyg" name="Fraction of dose-phenytoin" path="phe_ref_iv_5mgkg|Organism|Brain|Intracellular|phenytoin-CYP2C19 Metabolite|Fraction of dose-phenytoin" persistable="1" formulaId="717" />
    <Observer id="726" entityId="GBZCEg_gLEmcB4b1QygH9A" name="Interstitial Unbound" path="phe_ref_iv_5mgkg|Organism|Brain|phenytoin|Interstitial Unbound" unit="µmol/l" persistable="1" formulaId="727" />
    <Observer id="728" entityId="STCGBXuX5kagZ282inBguQ" name="Intracellular Unbound" path="phe_ref_iv_5mgkg|Organism|Brain|phenytoin|Intracellular Unbound" unit="µmol/l" persistable="1" formulaId="729" />
    <Observer id="730" entityId="jpgA1n8MRE6PS-Y6y--w2g" name="Tissue" path="phe_ref_iv_5mgkg|Organism|Brain|phenytoin|Tissue" unit="µmol/l" persistable="1" formulaId="731" />
    <Observer id="810" entityId="a2iwKV05AUiVHlbnz5V4LA" name="Concentration in container" path="phe_ref_iv_5mgkg|Organism|Fat|Plasma|CYP2C19|Concentration in container" unit="µmol/l" persistable="1" formulaId="811" />
    <Observer id="816" entityId="Sry-3n0MkE-1tyHNbN4zyw" name="Concentration in container" path="phe_ref_iv_5mgkg|Organism|Fat|Plasma|phenytoin|Concentration in container" unit="µmol/l" persistable="1" formulaId="817" />
    <Observer id="821" entityId="kezCMVCBi0mdUecrN2lXaw" name="Fraction of dose-phenytoin" path="phe_ref_iv_5mgkg|Organism|Fat|Plasma|phenytoin-CYP2C19 Metabolite|Fraction of dose-phenytoin" persistable="1" formulaId="822" />
    <Observer id="853" entityId="oqV5IjV-YUiBE0gBTpZWeg" name="Concentration in container" path="phe_ref_iv_5mgkg|Organism|Fat|BloodCells|CYP2C19|Concentration in container" unit="µmol/l" persistable="1" formulaId="854" />
    <Observer id="859" entityId="RWsddLTcqES-Zm75BCvDSA" name="Concentration in container" path="phe_ref_iv_5mgkg|Organism|Fat|BloodCells|phenytoin|Concentration in container" unit="µmol/l" persistable="1" formulaId="860" />
    <Observer id="864" entityId="otzyGyW2TUSmvVkPcssbsg" name="Fraction of dose-phenytoin" path="phe_ref_iv_5mgkg|Organism|Fat|BloodCells|phenytoin-CYP2C19 Metabolite|Fraction of dose-phenytoin" persistable="1" formulaId="865" />
    <Observer id="886" entityId="fqk1dKNSd0OadFW2pBr_PA" name="Concentration in container" path="phe_ref_iv_5mgkg|Organism|Fat|Interstitial|phenytoin|Concentration in container" unit="µmol/l" persistable="1" formulaId="887" />
    <Observer id="909" entityId="HiifoovP0Ue4BtMzBrPagQ" name="Concentration in container" path="phe_ref_iv_5mgkg|Organism|Fat|Intracellular|CYP2C19|Concentration in container" unit="µmol/l" persistable="1" formulaId="910" />
    <Observer id="917" entityId="zJGe8BhdgUiZkal84t3qTA" name="Concentration in container" path="phe_ref_iv_5mgkg|Organism|Fat|Intracellular|phenytoin|Concentration in container" unit="µmol/l" persistable="1" formulaId="918" />
    <Observer id="922" entityId="ClOldScE5UGedY0Go0NBWA" name="Fraction of dose-phenytoin" path="phe_ref_iv_5mgkg|Organism|Fat|Intracellular|phenytoin-CYP2C19 Metabolite|Fraction of dose-phenytoin" persistable="1" formulaId="923" />
    <Observer id="932" entityId="yzOYOFPETk6Z3Hp6kH5mCg" name="Interstitial Unbound" path="phe_ref_iv_5mgkg|Organism|Fat|phenytoin|Interstitial Unbound" unit="µmol/l" persistable="1" formulaId="933" />
    <Observer id="934" entityId="H0Mir2pfTESw6-5gNgDL9w" name="Intracellular Unbound" path="phe_ref_iv_5mgkg|Organism|Fat|phenytoin|Intracellular Unbound" unit="µmol/l" persistable="1" formulaId="935" />
    <Observer id="936" entityId="oUBRuEpiOkGu94DAjqF2Uw" name="Tissue" path="phe_ref_iv_5mgkg|Organism|Fat|phenytoin|Tissue" unit="µmol/l" persistable="1" formulaId="937" />
    <Observer id="1003" entityId="Vy4gLO9Nn0KVGVBs8hIvBg" name="Concentration in container" path="phe_ref_iv_5mgkg|Organism|Gonads|Plasma|CYP2C19|Concentration in container" unit="µmol/l" persistable="1" formulaId="1004" />
    <Observer id="1010" entityId="WIkrkJY2DUuwHSt36dCcsA" name="Concentration in container" path="phe_ref_iv_5mgkg|Organism|Gonads|Plasma|phenytoin|Concentration in container" unit="µmol/l" persistable="1" formulaId="1011" />
    <Observer id="1015" entityId="jHM9Q5UjNkCOk4Y4u_y2Yg" name="Fraction of dose-phenytoin" path="phe_ref_iv_5mgkg|Organism|Gonads|Plasma|phenytoin-CYP2C19 Metabolite|Fraction of dose-phenytoin" persistable="1" formulaId="1016" />
    <Observer id="1047" entityId="y5HFr7uw80i0XeFROxvlcA" name="Concentration in container" path="phe_ref_iv_5mgkg|Organism|Gonads|BloodCells|CYP2C19|Concentration in container" unit="µmol/l" persistable="1" formulaId="1048" />
    <Observer id="1054" entityId="v4mOVfqjV0KqBdOdR2MOoQ" name="Concentration in container" path="phe_ref_iv_5mgkg|Organism|Gonads|BloodCells|phenytoin|Concentration in container" unit="µmol/l" persistable="1" formulaId="1055" />
    <Observer id="1059" entityId="2l2zp-8RuUW4_k7gNqelyw" name="Fraction of dose-phenytoin" path="phe_ref_iv_5mgkg|Organism|Gonads|BloodCells|phenytoin-CYP2C19 Metabolite|Fraction of dose-phenytoin" persistable="1" formulaId="1060" />
    <Observer id="1081" entityId="ZDEzvud6Qk2b4R9dyORCMQ" name="Concentration in container" path="phe_ref_iv_5mgkg|Organism|Gonads|Interstitial|phenytoin|Concentration in container" unit="µmol/l" persistable="1" formulaId="1082" />
    <Observer id="1104" entityId="Rl-vvBMVlEOpm-8SLk0dYg" name="Concentration in container" path="phe_ref_iv_5mgkg|Organism|Gonads|Intracellular|CYP2C19|Concentration in container" unit="µmol/l" persistable="1" formulaId="1105" />
    <Observer id="1112" entityId="Z9YDFB1wgU2PUu4wdjpMZg" name="Concentration in container" path="phe_ref_iv_5mgkg|Organism|Gonads|Intracellular|phenytoin|Concentration in container" unit="µmol/l" persistable="1" formulaId="1113" />
    <Observer id="1117" entityId="PDREPRSdpEKTZGqSJsYTDA" name="Fraction of dose-phenytoin" path="phe_ref_iv_5mgkg|Organism|Gonads|Intracellular|phenytoin-CYP2C19 Metabolite|Fraction of dose-phenytoin" persistable="1" formulaId="1118" />
    <Observer id="1127" entityId="yF2ml2GKnk6o-h4XqVB7pA" name="Interstitial Unbound" path="phe_ref_iv_5mgkg|Organism|Gonads|phenytoin|Interstitial Unbound" unit="µmol/l" persistable="1" formulaId="1128" />
    <Observer id="1129" entityId="YmBszLDiZUeaEZ_dNkeYkA" name="Intracellular Unbound" path="phe_ref_iv_5mgkg|Organism|Gonads|phenytoin|Intracellular Unbound" unit="µmol/l" persistable="1" formulaId="1130" />
    <Observer id="1131" entityId="RwTGYi7WeECMb05OacZRnA" name="Tissue" path="phe_ref_iv_5mgkg|Organism|Gonads|phenytoin|Tissue" unit="µmol/l" persistable="1" formulaId="1132" />
    <Observer id="1198" entityId="VjWYXKdWNU-wHatJRDFkBA" name="Concentration in container" path="phe_ref_iv_5mgkg|Organism|Heart|Plasma|CYP2C19|Concentration in container" unit="µmol/l" persistable="1" formulaId="1199" />
    <Observer id="1205" entityId="CosaYv0WRkiapFEfKV6Vkg" name="Concentration in container" path="phe_ref_iv_5mgkg|Organism|Heart|Plasma|phenytoin|Concentration in container" unit="µmol/l" persistable="1" formulaId="1206" />
    <Observer id="1210" entityId="7zavR_B8xkOHKl4RVIKqxA" name="Fraction of dose-phenytoin" path="phe_ref_iv_5mgkg|Organism|Heart|Plasma|phenytoin-CYP2C19 Metabolite|Fraction of dose-phenytoin" persistable="1" formulaId="1211" />
    <Observer id="1242" entityId="yMS2ytbDQ0iShD8o9i3Rjw" name="Concentration in container" path="phe_ref_iv_5mgkg|Organism|Heart|BloodCells|CYP2C19|Concentration in container" unit="µmol/l" persistable="1" formulaId="1243" />
    <Observer id="1249" entityId="-KiYu_Vw1UKEAThkCZ_vSg" name="Concentration in container" path="phe_ref_iv_5mgkg|Organism|Heart|BloodCells|phenytoin|Concentration in container" unit="µmol/l" persistable="1" formulaId="1250" />
    <Observer id="1254" entityId="XLE6MkrTuE-XX4p4YdQPqA" name="Fraction of dose-phenytoin" path="phe_ref_iv_5mgkg|Organism|Heart|BloodCells|phenytoin-CYP2C19 Metabolite|Fraction of dose-phenytoin" persistable="1" formulaId="1255" />
    <Observer id="1276" entityId="lXCwTRBpeEChsDPMMcORfw" name="Concentration in container" path="phe_ref_iv_5mgkg|Organism|Heart|Interstitial|phenytoin|Concentration in container" unit="µmol/l" persistable="1" formulaId="1277" />
    <Observer id="1299" entityId="Kl-EumjUJkOHCuPax-mvQw" name="Concentration in container" path="phe_ref_iv_5mgkg|Organism|Heart|Intracellular|CYP2C19|Concentration in container" unit="µmol/l" persistable="1" formulaId="1300" />
    <Observer id="1307" entityId="aYobv42o4UaGaWxLlbY7hA" name="Concentration in container" path="phe_ref_iv_5mgkg|Organism|Heart|Intracellular|phenytoin|Concentration in container" unit="µmol/l" persistable="1" formulaId="1308" />
    <Observer id="1312" entityId="hxGja9MDoEONjWfqwVasrg" name="Fraction of dose-phenytoin" path="phe_ref_iv_5mgkg|Organism|Heart|Intracellular|phenytoin-CYP2C19 Metabolite|Fraction of dose-phenytoin" persistable="1" formulaId="1313" />
    <Observer id="1322" entityId="tFjSbVYMPEOXbWA-tOBp0w" name="Interstitial Unbound" path="phe_ref_iv_5mgkg|Organism|Heart|phenytoin|Interstitial Unbound" unit="µmol/l" persistable="1" formulaId="1323" />
    <Observer id="1324" entityId="pThw15_ix02s6upUi9YC-w" name="Intracellular Unbound" path="phe_ref_iv_5mgkg|Organism|Heart|phenytoin|Intracellular Unbound" unit="µmol/l" persistable="1" formulaId="1325" />
    <Observer id="1326" entityId="OPKtZjy42k-TA15LllpqIw" name="Tissue" path="phe_ref_iv_5mgkg|Organism|Heart|phenytoin|Tissue" unit="µmol/l" persistable="1" formulaId="1327" />
    <Observer id="1403" entityId="-hwAfUWV4UW0klMFH3__nQ" name="Concentration in container" path="phe_ref_iv_5mgkg|Organism|Kidney|Plasma|CYP2C19|Concentration in container" unit="µmol/l" persistable="1" formulaId="1404" />
    <Observer id="1410" entityId="E8YG_jlmlUC5aRjt6l_HHA" name="Concentration in container" path="phe_ref_iv_5mgkg|Organism|Kidney|Plasma|phenytoin|Concentration in container" unit="µmol/l" persistable="1" formulaId="1411" />
    <Observer id="1415" entityId="R-nR1Bv8F0mN0ozYv4foaA" name="Fraction of dose-phenytoin" path="phe_ref_iv_5mgkg|Organism|Kidney|Plasma|phenytoin-CYP2C19 Metabolite|Fraction of dose-phenytoin" persistable="1" formulaId="1416" />
    <Observer id="1447" entityId="yxCxylJrUUeqvKM-fW4YyA" name="Concentration in container" path="phe_ref_iv_5mgkg|Organism|Kidney|BloodCells|CYP2C19|Concentration in container" unit="µmol/l" persistable="1" formulaId="1448" />
    <Observer id="1454" entityId="LkZA0k-BP0qoF9eutnTpyA" name="Concentration in container" path="phe_ref_iv_5mgkg|Organism|Kidney|BloodCells|phenytoin|Concentration in container" unit="µmol/l" persistable="1" formulaId="1455" />
    <Observer id="1459" entityId="EYT1ISSKyUOtMOIxwDQ_pg" name="Fraction of dose-phenytoin" path="phe_ref_iv_5mgkg|Organism|Kidney|BloodCells|phenytoin-CYP2C19 Metabolite|Fraction of dose-phenytoin" persistable="1" formulaId="1460" />
    <Observer id="1481" entityId="HaWJaab3N0KFaV1Gki5V-Q" name="Concentration in container" path="phe_ref_iv_5mgkg|Organism|Kidney|Interstitial|phenytoin|Concentration in container" unit="µmol/l" persistable="1" formulaId="1482" />
    <Observer id="1504" entityId="kV0xGcOk9U-tnYiQqNlWNQ" name="Concentration in container" path="phe_ref_iv_5mgkg|Organism|Kidney|Intracellular|CYP2C19|Concentration in container" unit="µmol/l" persistable="1" formulaId="1505" />
    <Observer id="1512" entityId="Uh-eOYv5iEuB3uJUSH9fmA" name="Concentration in container" path="phe_ref_iv_5mgkg|Organism|Kidney|Intracellular|phenytoin|Concentration in container" unit="µmol/l" persistable="1" formulaId="1513" />
    <Observer id="1517" entityId="Y9vaVSgMHUmcl4mG2t-24Q" name="Fraction of dose-phenytoin" path="phe_ref_iv_5mgkg|Organism|Kidney|Intracellular|phenytoin-CYP2C19 Metabolite|Fraction of dose-phenytoin" persistable="1" formulaId="1518" />
    <Observer id="1531" entityId="hVF6JLjpf0CcrDlFlsiR-g" name="Concentration in container" path="phe_ref_iv_5mgkg|Organism|Kidney|Urine|phenytoin|Concentration in container" unit="µmol/l" persistable="1" formulaId="1532" />
    <Observer id="1533" entityId="PFrRj0Jbu0uoIGrCets4og" name="Fraction excreted" path="phe_ref_iv_5mgkg|Organism|Kidney|Urine|phenytoin|Fraction excreted" persistable="1" formulaId="1534" />
    <Observer id="1535" entityId="QFY7z754gk6IRGI0Rq7jHg" name="Interstitial Unbound" path="phe_ref_iv_5mgkg|Organism|Kidney|phenytoin|Interstitial Unbound" unit="µmol/l" persistable="1" formulaId="1536" />
    <Observer id="1537" entityId="TfT7DmqOeUaGUQMhFAlsOg" name="Intracellular Unbound" path="phe_ref_iv_5mgkg|Organism|Kidney|phenytoin|Intracellular Unbound" unit="µmol/l" persistable="1" formulaId="1538" />
    <Observer id="1539" entityId="o_1Dkqj0zE6BjTY54HQFZA" name="Tissue" path="phe_ref_iv_5mgkg|Organism|Kidney|phenytoin|Tissue" unit="µmol/l" persistable="1" formulaId="1540" />
    <Observer id="1647" entityId="fe533Txc5EScC4mqFZzcGA" name="Concentration in lumen" path="phe_ref_iv_5mgkg|Organism|Lumen|Stomach|phenytoin|Concentration in lumen" unit="µmol/l" persistable="1" formulaId="1649" />
    <Observer id="1653" entityId="TRY7iajXbkedIuzvXbzrgg" name="Fraction of dose-phenytoin" path="phe_ref_iv_5mgkg|Organism|Lumen|Stomach|phenytoin-CYP2C19 Metabolite|Fraction of dose-phenytoin" persistable="1" formulaId="1654" />
    <Observer id="1765" entityId="2H-CIXCoK0CwEnwvYClCSA" name="Concentration in lumen" path="phe_ref_iv_5mgkg|Organism|Lumen|Duodenum|phenytoin|Concentration in lumen" unit="µmol/l" persistable="1" formulaId="1766" />
    <Observer id="1767" entityId="O67LcuXk5E2_3fDqkXkDXA" name="Fraction of oral drug mass absorbed into mucosa segment" path="phe_ref_iv_5mgkg|Organism|Lumen|Duodenum|phenytoin|Fraction of oral drug mass absorbed into mucosa segment" persistable="1" formulaId="1769" />
    <Observer id="1773" entityId="jvLhm4ExGkq3ZLUtQ_pzwQ" name="Fraction of dose-phenytoin" path="phe_ref_iv_5mgkg|Organism|Lumen|Duodenum|phenytoin-CYP2C19 Metabolite|Fraction of dose-phenytoin" persistable="1" formulaId="1774" />
    <Observer id="1883" entityId="7TotN6cJE0W3ZDgPOAraAA" name="Concentration in lumen" path="phe_ref_iv_5mgkg|Organism|Lumen|UpperJejunum|phenytoin|Concentration in lumen" unit="µmol/l" persistable="1" formulaId="1884" />
    <Observer id="1885" entityId="KKcd-wu8yEKRFWC2EsxR2g" name="Fraction of oral drug mass absorbed into mucosa segment" path="phe_ref_iv_5mgkg|Organism|Lumen|UpperJejunum|phenytoin|Fraction of oral drug mass absorbed into mucosa segment" persistable="1" formulaId="1886" />
    <Observer id="1890" entityId="jzpHiwIFO0KgdDcRFeUyLQ" name="Fraction of dose-phenytoin" path="phe_ref_iv_5mgkg|Organism|Lumen|UpperJejunum|phenytoin-CYP2C19 Metabolite|Fraction of dose-phenytoin" persistable="1" formulaId="1891" />
    <Observer id="2000" entityId="f_ZUV438Jkq97ZiA-m0AUA" name="Concentration in lumen" path="phe_ref_iv_5mgkg|Organism|Lumen|LowerJejunum|phenytoin|Concentration in lumen" unit="µmol/l" persistable="1" formulaId="2001" />
    <Observer id="2002" entityId="UU-AGC3peEKlGnFehXRieQ" name="Fraction of oral drug mass absorbed into mucosa segment" path="phe_ref_iv_5mgkg|Organism|Lumen|LowerJejunum|phenytoin|Fraction of oral drug mass absorbed into mucosa segment" persistable="1" formulaId="2003" />
    <Observer id="2007" entityId="tQ_PaXidIEWIVk_T_RRlkA" name="Fraction of dose-phenytoin" path="phe_ref_iv_5mgkg|Organism|Lumen|LowerJejunum|phenytoin-CYP2C19 Metabolite|Fraction of dose-phenytoin" persistable="1" formulaId="2008" />
    <Observer id="2117" entityId="lg3Z6salrEqzRwdG40xWlA" name="Concentration in lumen" path="phe_ref_iv_5mgkg|Organism|Lumen|UpperIleum|phenytoin|Concentration in lumen" unit="µmol/l" persistable="1" formulaId="2118" />
    <Observer id="2119" entityId="pm1hd9k5PEWVk4fuEsXJRQ" name="Fraction of oral drug mass absorbed into mucosa segment" path="phe_ref_iv_5mgkg|Organism|Lumen|UpperIleum|phenytoin|Fraction of oral drug mass absorbed into mucosa segment" persistable="1" formulaId="2120" />
    <Observer id="2124" entityId="mzSRJQPCskGkXJSbAT7YFg" name="Fraction of dose-phenytoin" path="phe_ref_iv_5mgkg|Organism|Lumen|UpperIleum|phenytoin-CYP2C19 Metabolite|Fraction of dose-phenytoin" persistable="1" formulaId="2125" />
    <Observer id="2234" entityId="FTz5iTqIgEmwXq6_fthCJw" name="Concentration in lumen" path="phe_ref_iv_5mgkg|Organism|Lumen|LowerIleum|phenytoin|Concentration in lumen" unit="µmol/l" persistable="1" formulaId="2235" />
    <Observer id="2236" entityId="2X5iEULKRkOb90J0GZHIoA" name="Fraction of oral drug mass absorbed into mucosa segment" path="phe_ref_iv_5mgkg|Organism|Lumen|LowerIleum|phenytoin|Fraction of oral drug mass absorbed into mucosa segment" persistable="1" formulaId="2237" />
    <Observer id="2241" entityId="KU9dCMDDjEaaHSoURVKIGQ" name="Fraction of dose-phenytoin" path="phe_ref_iv_5mgkg|Organism|Lumen|LowerIleum|phenytoin-CYP2C19 Metabolite|Fraction of dose-phenytoin" persistable="1" formulaId="2242" />
    <Observer id="2353" entityId="sZwka3iErUiJKlsUQgFS1Q" name="Concentration in lumen" path="phe_ref_iv_5mgkg|Organism|Lumen|Caecum|phenytoin|Concentration in lumen" unit="µmol/l" persistable="1" formulaId="2354" />
    <Observer id="2355" entityId="iyR-ML5S9kiNUh9iG1e9pQ" name="Fraction of oral drug mass absorbed into mucosa segment" path="phe_ref_iv_5mgkg|Organism|Lumen|Caecum|phenytoin|Fraction of oral drug mass absorbed into mucosa segment" persistable="1" formulaId="2356" />
    <Observer id="2360" entityId="pYwKrER0BU6X9YowEQpLYw" name="Fraction of dose-phenytoin" path="phe_ref_iv_5mgkg|Organism|Lumen|Caecum|phenytoin-CYP2C19 Metabolite|Fraction of dose-phenytoin" persistable="1" formulaId="2361" />
    <Observer id="2470" entityId="taB2U1k_CkGVZD_APwwPeA" name="Concentration in lumen" path="phe_ref_iv_5mgkg|Organism|Lumen|ColonAscendens|phenytoin|Concentration in lumen" unit="µmol/l" persistable="1" formulaId="2471" />
    <Observer id="2472" entityId="3Ud_Tgl6MkCsWOaJRkc7HA" name="Fraction of oral drug mass absorbed into mucosa segment" path="phe_ref_iv_5mgkg|Organism|Lumen|ColonAscendens|phenytoin|Fraction of oral drug mass absorbed into mucosa segment" persistable="1" formulaId="2473" />
    <Observer id="2477" entityId="7Wk3DNW4FE6lbvJoSONluQ" name="Fraction of dose-phenytoin" path="phe_ref_iv_5mgkg|Organism|Lumen|ColonAscendens|phenytoin-CYP2C19 Metabolite|Fraction of dose-phenytoin" persistable="1" formulaId="2478" />
    <Observer id="2587" entityId="Eu0cbdZHdUCPtIVhhq5SJg" name="Concentration in lumen" path="phe_ref_iv_5mgkg|Organism|Lumen|ColonTransversum|phenytoin|Concentration in lumen" unit="µmol/l" persistable="1" formulaId="2588" />
    <Observer id="2589" entityId="R548-mjR40aGWdZVJK7rdA" name="Fraction of oral drug mass absorbed into mucosa segment" path="phe_ref_iv_5mgkg|Organism|Lumen|ColonTransversum|phenytoin|Fraction of oral drug mass absorbed into mucosa segment" persistable="1" formulaId="2590" />
    <Observer id="2594" entityId="nnq8eekMYE-pj96ckxSIMA" name="Fraction of dose-phenytoin" path="phe_ref_iv_5mgkg|Organism|Lumen|ColonTransversum|phenytoin-CYP2C19 Metabolite|Fraction of dose-phenytoin" persistable="1" formulaId="2595" />
    <Observer id="2704" entityId="gCCXpZhIMkCSlnw6Jw9cMA" name="Concentration in lumen" path="phe_ref_iv_5mgkg|Organism|Lumen|ColonDescendens|phenytoin|Concentration in lumen" unit="µmol/l" persistable="1" formulaId="2705" />
    <Observer id="2706" entityId="Bl1pL70gvUeVE5byCV5PkA" name="Fraction of oral drug mass absorbed into mucosa segment" path="phe_ref_iv_5mgkg|Organism|Lumen|ColonDescendens|phenytoin|Fraction of oral drug mass absorbed into mucosa segment" persistable="1" formulaId="2707" />
    <Observer id="2711" entityId="lVzZNAvasEWlpH-_Rm7fww" name="Fraction of dose-phenytoin" path="phe_ref_iv_5mgkg|Organism|Lumen|ColonDescendens|phenytoin-CYP2C19 Metabolite|Fraction of dose-phenytoin" persistable="1" formulaId="2712" />
    <Observer id="2821" entityId="1_sF6t8PKUS9CVuVNeKSnw" name="Concentration in lumen" path="phe_ref_iv_5mgkg|Organism|Lumen|ColonSigmoid|phenytoin|Concentration in lumen" unit="µmol/l" persistable="1" formulaId="2822" />
    <Observer id="2823" entityId="ZHLLqPrciEO6qQpPoMeNyA" name="Fraction of oral drug mass absorbed into mucosa segment" path="phe_ref_iv_5mgkg|Organism|Lumen|ColonSigmoid|phenytoin|Fraction of oral drug mass absorbed into mucosa segment" persistable="1" formulaId="2824" />
    <Observer id="2828" entityId="qf_qLghw3UOy8nvn1tG-7A" name="Fraction of dose-phenytoin" path="phe_ref_iv_5mgkg|Organism|Lumen|ColonSigmoid|phenytoin-CYP2C19 Metabolite|Fraction of dose-phenytoin" persistable="1" formulaId="2829" />
    <Observer id="2937" entityId="9lxsb5GS1Eah2zeM0XRxMw" name="Concentration in lumen" path="phe_ref_iv_5mgkg|Organism|Lumen|Rectum|phenytoin|Concentration in lumen" unit="µmol/l" persistable="1" formulaId="2938" />
    <Observer id="2939" entityId="GTjnR5NYxESfgCwcmeLHpw" name="Fraction of oral drug mass absorbed into mucosa segment" path="phe_ref_iv_5mgkg|Organism|Lumen|Rectum|phenytoin|Fraction of oral drug mass absorbed into mucosa segment" persistable="1" formulaId="2940" />
    <Observer id="2944" entityId="H_nWi0QZtk6ugP8Lc7p-Mw" name="Fraction of dose-phenytoin" path="phe_ref_iv_5mgkg|Organism|Lumen|Rectum|phenytoin-CYP2C19 Metabolite|Fraction of dose-phenytoin" persistable="1" formulaId="2945" />
    <Observer id="2960" entityId="YheQUrMsQU6ThuGBg2e6zA" name="Fraction excreted to feces" path="phe_ref_iv_5mgkg|Organism|Lumen|Feces|phenytoin|Fraction excreted to feces" persistable="1" formulaId="2961" />
    <Observer id="2962" entityId="kOEDSgUsy0esLuWD6BfGTw" name="Fraction dissolved" path="phe_ref_iv_5mgkg|Organism|Lumen|phenytoin|Fraction dissolved" persistable="1" formulaId="2964" />
    <Observer id="2965" entityId="9_06xprj20a74sstFhRpsA" name="Fraction of oral drug mass absorbed into mucosa" path="phe_ref_iv_5mgkg|Organism|Lumen|phenytoin|Fraction of oral drug mass absorbed into mucosa" persistable="1" formulaId="2966" />
    <Observer id="3032" entityId="h3eePjwvG0e1GJAabuqafA" name="Concentration in container" path="phe_ref_iv_5mgkg|Organism|Stomach|Plasma|CYP2C19|Concentration in container" unit="µmol/l" persistable="1" formulaId="3033" />
    <Observer id="3039" entityId="xxnV-EHHV0aN67LJjz6Rtg" name="Concentration in container" path="phe_ref_iv_5mgkg|Organism|Stomach|Plasma|phenytoin|Concentration in container" unit="µmol/l" persistable="1" formulaId="3040" />
    <Observer id="3044" entityId="4aDktib02EOqKzQiz4NyRQ" name="Fraction of dose-phenytoin" path="phe_ref_iv_5mgkg|Organism|Stomach|Plasma|phenytoin-CYP2C19 Metabolite|Fraction of dose-phenytoin" persistable="1" formulaId="3045" />
    <Observer id="3076" entityId="wahAm31PIk2ypVYJbuXL6w" name="Concentration in container" path="phe_ref_iv_5mgkg|Organism|Stomach|BloodCells|CYP2C19|Concentration in container" unit="µmol/l" persistable="1" formulaId="3077" />
    <Observer id="3083" entityId="Pg3uIrzQaEO0HoWqDgneGA" name="Concentration in container" path="phe_ref_iv_5mgkg|Organism|Stomach|BloodCells|phenytoin|Concentration in container" unit="µmol/l" persistable="1" formulaId="3084" />
    <Observer id="3088" entityId="8guHNrJeMk2VTvDFLGxkcg" name="Fraction of dose-phenytoin" path="phe_ref_iv_5mgkg|Organism|Stomach|BloodCells|phenytoin-CYP2C19 Metabolite|Fraction of dose-phenytoin" persistable="1" formulaId="3089" />
    <Observer id="3110" entityId="j_DM8RTVTkakKGDKeah7tA" name="Concentration in container" path="phe_ref_iv_5mgkg|Organism|Stomach|Interstitial|phenytoin|Concentration in container" unit="µmol/l" persistable="1" formulaId="3111" />
    <Observer id="3133" entityId="GGwExTj2akSlxrMdH0m4Vg" name="Concentration in container" path="phe_ref_iv_5mgkg|Organism|Stomach|Intracellular|CYP2C19|Concentration in container" unit="µmol/l" persistable="1" formulaId="3134" />
    <Observer id="3141" entityId="D60fgfVjMEOqxztDELj5cw" name="Concentration in container" path="phe_ref_iv_5mgkg|Organism|Stomach|Intracellular|phenytoin|Concentration in container" unit="µmol/l" persistable="1" formulaId="3142" />
    <Observer id="3146" entityId="7eE6QPpjk0aOEt0zYGlBgA" name="Fraction of dose-phenytoin" path="phe_ref_iv_5mgkg|Organism|Stomach|Intracellular|phenytoin-CYP2C19 Metabolite|Fraction of dose-phenytoin" persistable="1" formulaId="3147" />
    <Observer id="3156" entityId="gRBJTf5B4UCWeCJGcBOolg" name="Interstitial Unbound" path="phe_ref_iv_5mgkg|Organism|Stomach|phenytoin|Interstitial Unbound" unit="µmol/l" persistable="1" formulaId="3157" />
    <Observer id="3158" entityId="psJu16IFEUutH2mDgqtxXQ" name="Intracellular Unbound" path="phe_ref_iv_5mgkg|Organism|Stomach|phenytoin|Intracellular Unbound" unit="µmol/l" persistable="1" formulaId="3159" />
    <Observer id="3160" entityId="XDxy_teqQEiawCmcBBR6UA" name="Tissue" path="phe_ref_iv_5mgkg|Organism|Stomach|phenytoin|Tissue" unit="µmol/l" persistable="1" formulaId="3161" />
    <Observer id="3253" entityId="p9ADFS1oOESFmVxW939l_g" name="Concentration in container" path="phe_ref_iv_5mgkg|Organism|SmallIntestine|Plasma|CYP2C19|Concentration in container" unit="µmol/l" persistable="1" formulaId="3254" />
    <Observer id="3260" entityId="LltHmmMifUOU84Nd5LGTQA" name="Concentration in container" path="phe_ref_iv_5mgkg|Organism|SmallIntestine|Plasma|phenytoin|Concentration in container" unit="µmol/l" persistable="1" formulaId="3261" />
    <Observer id="3265" entityId="SX8aSw750k2V-9NxvxYrZQ" name="Fraction of dose-phenytoin" path="phe_ref_iv_5mgkg|Organism|SmallIntestine|Plasma|phenytoin-CYP2C19 Metabolite|Fraction of dose-phenytoin" persistable="1" formulaId="3266" />
    <Observer id="3297" entityId="vksLlcCywE2lYszMPGKSOQ" name="Concentration in container" path="phe_ref_iv_5mgkg|Organism|SmallIntestine|BloodCells|CYP2C19|Concentration in container" unit="µmol/l" persistable="1" formulaId="3298" />
    <Observer id="3304" entityId="VAWAgYFu0UimZj6nXZQNkw" name="Concentration in container" path="phe_ref_iv_5mgkg|Organism|SmallIntestine|BloodCells|phenytoin|Concentration in container" unit="µmol/l" persistable="1" formulaId="3305" />
    <Observer id="3309" entityId="EzwEZbBpMESXFJ_mkq9IzQ" name="Fraction of dose-phenytoin" path="phe_ref_iv_5mgkg|Organism|SmallIntestine|BloodCells|phenytoin-CYP2C19 Metabolite|Fraction of dose-phenytoin" persistable="1" formulaId="3310" />
    <Observer id="3331" entityId="RUDjmAO8fEe511uylym4XQ" name="Concentration in container" path="phe_ref_iv_5mgkg|Organism|SmallIntestine|Interstitial|phenytoin|Concentration in container" unit="µmol/l" persistable="1" formulaId="3332" />
    <Observer id="3354" entityId="6EO9MDdQmku_vKbE8uVQKQ" name="Concentration in container" path="phe_ref_iv_5mgkg|Organism|SmallIntestine|Intracellular|CYP2C19|Concentration in container" unit="µmol/l" persistable="1" formulaId="3355" />
    <Observer id="3362" entityId="lpx41BkkYkecstKHYAkWdw" name="Concentration in container" path="phe_ref_iv_5mgkg|Organism|SmallIntestine|Intracellular|phenytoin|Concentration in container" unit="µmol/l" persistable="1" formulaId="3363" />
    <Observer id="3367" entityId="4635AMNwWUaapqhzGwFaCQ" name="Fraction of dose-phenytoin" path="phe_ref_iv_5mgkg|Organism|SmallIntestine|Intracellular|phenytoin-CYP2C19 Metabolite|Fraction of dose-phenytoin" persistable="1" formulaId="3368" />
    <Observer id="3439" entityId="qLqacxcUmUacj7aqm55Lfg" name="Concentration in container" path="phe_ref_iv_5mgkg|Organism|SmallIntestine|Mucosa|Duodenum|Plasma|CYP2C19|Concentration in container" unit="µmol/l" persistable="1" formulaId="3440" />
    <Observer id="3446" entityId="wk3gYupv006aJLVKgwGeIw" name="Concentration in container" path="phe_ref_iv_5mgkg|Organism|SmallIntestine|Mucosa|Duodenum|Plasma|phenytoin|Concentration in container" unit="µmol/l" persistable="1" formulaId="3447" />
    <Observer id="3451" entityId="jDdb673FcU-nWX5gN6qyMw" name="Fraction of dose-phenytoin" path="phe_ref_iv_5mgkg|Organism|SmallIntestine|Mucosa|Duodenum|Plasma|phenytoin-CYP2C19 Metabolite|Fraction of dose-phenytoin" persistable="1" formulaId="3452" />
    <Observer id="3483" entityId="GqO4jm40IU-Jm3spBcD42Q" name="Concentration in container" path="phe_ref_iv_5mgkg|Organism|SmallIntestine|Mucosa|Duodenum|BloodCells|CYP2C19|Concentration in container" unit="µmol/l" persistable="1" formulaId="3484" />
    <Observer id="3490" entityId="aY_hBRbOAkCL_2gW3j5IuQ" name="Concentration in container" path="phe_ref_iv_5mgkg|Organism|SmallIntestine|Mucosa|Duodenum|BloodCells|phenytoin|Concentration in container" unit="µmol/l" persistable="1" formulaId="3491" />
    <Observer id="3495" entityId="ECqFABxIiUeX7a2dNFn9bQ" name="Fraction of dose-phenytoin" path="phe_ref_iv_5mgkg|Organism|SmallIntestine|Mucosa|Duodenum|BloodCells|phenytoin-CYP2C19 Metabolite|Fraction of dose-phenytoin" persistable="1" formulaId="3496" />
    <Observer id="3517" entityId="ED34YH7sVEeNrOT3OFFiXw" name="Concentration in container" path="phe_ref_iv_5mgkg|Organism|SmallIntestine|Mucosa|Duodenum|Interstitial|phenytoin|Concentration in container" unit="µmol/l" persistable="1" formulaId="3518" />
    <Observer id="3540" entityId="KrJcoTjHDUO7VGN7ClhGAA" name="Concentration in container" path="phe_ref_iv_5mgkg|Organism|SmallIntestine|Mucosa|Duodenum|Intracellular|CYP2C19|Concentration in container" unit="µmol/l" persistable="1" formulaId="3541" />
    <Observer id="3548" entityId="BL35h9XGf0amjBQ3TTqvLA" name="Concentration in container" path="phe_ref_iv_5mgkg|Organism|SmallIntestine|Mucosa|Duodenum|Intracellular|phenytoin|Concentration in container" unit="µmol/l" persistable="1" formulaId="3549" />
    <Observer id="3553" entityId="B-7YLeDQJkyhpiaPsYTpVg" name="Fraction of dose-phenytoin" path="phe_ref_iv_5mgkg|Organism|SmallIntestine|Mucosa|Duodenum|Intracellular|phenytoin-CYP2C19 Metabolite|Fraction of dose-phenytoin" persistable="1" formulaId="3554" />
    <Observer id="3625" entityId="1X76LUiwJ0SrpAEceR6KVQ" name="Concentration in container" path="phe_ref_iv_5mgkg|Organism|SmallIntestine|Mucosa|UpperJejunum|Plasma|CYP2C19|Concentration in container" unit="µmol/l" persistable="1" formulaId="3626" />
    <Observer id="3632" entityId="O5Vm59deZEypK-fraIpjKg" name="Concentration in container" path="phe_ref_iv_5mgkg|Organism|SmallIntestine|Mucosa|UpperJejunum|Plasma|phenytoin|Concentration in container" unit="µmol/l" persistable="1" formulaId="3633" />
    <Observer id="3637" entityId="S1fS8xbPZk2oOScJOqQK_w" name="Fraction of dose-phenytoin" path="phe_ref_iv_5mgkg|Organism|SmallIntestine|Mucosa|UpperJejunum|Plasma|phenytoin-CYP2C19 Metabolite|Fraction of dose-phenytoin" persistable="1" formulaId="3638" />
    <Observer id="3669" entityId="9Kk6cfcOPk2YWmzUFTsJZQ" name="Concentration in container" path="phe_ref_iv_5mgkg|Organism|SmallIntestine|Mucosa|UpperJejunum|BloodCells|CYP2C19|Concentration in container" unit="µmol/l" persistable="1" formulaId="3670" />
    <Observer id="3676" entityId="aQbEtl7tsEukZeATT33JDQ" name="Concentration in container" path="phe_ref_iv_5mgkg|Organism|SmallIntestine|Mucosa|UpperJejunum|BloodCells|phenytoin|Concentration in container" unit="µmol/l" persistable="1" formulaId="3677" />
    <Observer id="3681" entityId="5rvrq3osUkWQhPO2TvlM8Q" name="Fraction of dose-phenytoin" path="phe_ref_iv_5mgkg|Organism|SmallIntestine|Mucosa|UpperJejunum|BloodCells|phenytoin-CYP2C19 Metabolite|Fraction of dose-phenytoin" persistable="1" formulaId="3682" />
    <Observer id="3703" entityId="zIWHtsYY1EWoqs1dlgS-sg" name="Concentration in container" path="phe_ref_iv_5mgkg|Organism|SmallIntestine|Mucosa|UpperJejunum|Interstitial|phenytoin|Concentration in container" unit="µmol/l" persistable="1" formulaId="3704" />
    <Observer id="3726" entityId="m8dhu_fPMECcv9THCvbAMg" name="Concentration in container" path="phe_ref_iv_5mgkg|Organism|SmallIntestine|Mucosa|UpperJejunum|Intracellular|CYP2C19|Concentration in container" unit="µmol/l" persistable="1" formulaId="3727" />
    <Observer id="3734" entityId="v_EpS9L-m0iGGCJK8DdprA" name="Concentration in container" path="phe_ref_iv_5mgkg|Organism|SmallIntestine|Mucosa|UpperJejunum|Intracellular|phenytoin|Concentration in container" unit="µmol/l" persistable="1" formulaId="3735" />
    <Observer id="3739" entityId="OCIM2u0m8Eqe8RRjzLYN7g" name="Fraction of dose-phenytoin" path="phe_ref_iv_5mgkg|Organism|SmallIntestine|Mucosa|UpperJejunum|Intracellular|phenytoin-CYP2C19 Metabolite|Fraction of dose-phenytoin" persistable="1" formulaId="3740" />
    <Observer id="3811" entityId="vam21HzBb0GQHogbctQMjw" name="Concentration in container" path="phe_ref_iv_5mgkg|Organism|SmallIntestine|Mucosa|LowerJejunum|Plasma|CYP2C19|Concentration in container" unit="µmol/l" persistable="1" formulaId="3812" />
    <Observer id="3818" entityId="muNZozcupE65pXZUrksilw" name="Concentration in container" path="phe_ref_iv_5mgkg|Organism|SmallIntestine|Mucosa|LowerJejunum|Plasma|phenytoin|Concentration in container" unit="µmol/l" persistable="1" formulaId="3819" />
    <Observer id="3823" entityId="HepVyM44Tkm_KyEu8q6OXA" name="Fraction of dose-phenytoin" path="phe_ref_iv_5mgkg|Organism|SmallIntestine|Mucosa|LowerJejunum|Plasma|phenytoin-CYP2C19 Metabolite|Fraction of dose-phenytoin" persistable="1" formulaId="3824" />
    <Observer id="3855" entityId="v-fmaPS5okO8T-J9qF72og" name="Concentration in container" path="phe_ref_iv_5mgkg|Organism|SmallIntestine|Mucosa|LowerJejunum|BloodCells|CYP2C19|Concentration in container" unit="µmol/l" persistable="1" formulaId="3856" />
    <Observer id="3862" entityId="TzHerzmHUUaIw5HbaIZsnw" name="Concentration in container" path="phe_ref_iv_5mgkg|Organism|SmallIntestine|Mucosa|LowerJejunum|BloodCells|phenytoin|Concentration in container" unit="µmol/l" persistable="1" formulaId="3863" />
    <Observer id="3867" entityId="z6JPtGPEq0ucVXMj0aDB-w" name="Fraction of dose-phenytoin" path="phe_ref_iv_5mgkg|Organism|SmallIntestine|Mucosa|LowerJejunum|BloodCells|phenytoin-CYP2C19 Metabolite|Fraction of dose-phenytoin" persistable="1" formulaId="3868" />
    <Observer id="3889" entityId="niEKt_sKcES5NOF1GtXO4g" name="Concentration in container" path="phe_ref_iv_5mgkg|Organism|SmallIntestine|Mucosa|LowerJejunum|Interstitial|phenytoin|Concentration in container" unit="µmol/l" persistable="1" formulaId="3890" />
    <Observer id="3912" entityId="TrX-QL6lZUGTpYMHyOmhEg" name="Concentration in container" path="phe_ref_iv_5mgkg|Organism|SmallIntestine|Mucosa|LowerJejunum|Intracellular|CYP2C19|Concentration in container" unit="µmol/l" persistable="1" formulaId="3913" />
    <Observer id="3920" entityId="XhpdO7Z8mEGYGdbqeoEBlw" name="Concentration in container" path="phe_ref_iv_5mgkg|Organism|SmallIntestine|Mucosa|LowerJejunum|Intracellular|phenytoin|Concentration in container" unit="µmol/l" persistable="1" formulaId="3921" />
    <Observer id="3925" entityId="MnxgnUm5rUq_g7HAPNcscg" name="Fraction of dose-phenytoin" path="phe_ref_iv_5mgkg|Organism|SmallIntestine|Mucosa|LowerJejunum|Intracellular|phenytoin-CYP2C19 Metabolite|Fraction of dose-phenytoin" persistable="1" formulaId="3926" />
    <Observer id="3997" entityId="qwFqydfPY0ClQLCxVqfKvQ" name="Concentration in container" path="phe_ref_iv_5mgkg|Organism|SmallIntestine|Mucosa|UpperIleum|Plasma|CYP2C19|Concentration in container" unit="µmol/l" persistable="1" formulaId="3998" />
    <Observer id="4004" entityId="Eu4rEfz3kUCcLiX1r9jevQ" name="Concentration in container" path="phe_ref_iv_5mgkg|Organism|SmallIntestine|Mucosa|UpperIleum|Plasma|phenytoin|Concentration in container" unit="µmol/l" persistable="1" formulaId="4005" />
    <Observer id="4009" entityId="TALAc5AAiUyoBD8e0nZluw" name="Fraction of dose-phenytoin" path="phe_ref_iv_5mgkg|Organism|SmallIntestine|Mucosa|UpperIleum|Plasma|phenytoin-CYP2C19 Metabolite|Fraction of dose-phenytoin" persistable="1" formulaId="4010" />
    <Observer id="4041" entityId="_XrMfxCtk0yUDCCrHr0tKA" name="Concentration in container" path="phe_ref_iv_5mgkg|Organism|SmallIntestine|Mucosa|UpperIleum|BloodCells|CYP2C19|Concentration in container" unit="µmol/l" persistable="1" formulaId="4042" />
    <Observer id="4048" entityId="3VYJGVBS3UaafXfb0eUyHw" name="Concentration in container" path="phe_ref_iv_5mgkg|Organism|SmallIntestine|Mucosa|UpperIleum|BloodCells|phenytoin|Concentration in container" unit="µmol/l" persistable="1" formulaId="4049" />
    <Observer id="4053" entityId="yMke69tBh06iooEAiZATTA" name="Fraction of dose-phenytoin" path="phe_ref_iv_5mgkg|Organism|SmallIntestine|Mucosa|UpperIleum|BloodCells|phenytoin-CYP2C19 Metabolite|Fraction of dose-phenytoin" persistable="1" formulaId="4054" />
    <Observer id="4075" entityId="_J0nqzMqFEauI0jq4RVcLw" name="Concentration in container" path="phe_ref_iv_5mgkg|Organism|SmallIntestine|Mucosa|UpperIleum|Interstitial|phenytoin|Concentration in container" unit="µmol/l" persistable="1" formulaId="4076" />
    <Observer id="4098" entityId="lP7kQSu4YES4yKkwb1b_7Q" name="Concentration in container" path="phe_ref_iv_5mgkg|Organism|SmallIntestine|Mucosa|UpperIleum|Intracellular|CYP2C19|Concentration in container" unit="µmol/l" persistable="1" formulaId="4099" />
    <Observer id="4106" entityId="WeR9Nntvt0q-aKxWrwle3g" name="Concentration in container" path="phe_ref_iv_5mgkg|Organism|SmallIntestine|Mucosa|UpperIleum|Intracellular|phenytoin|Concentration in container" unit="µmol/l" persistable="1" formulaId="4107" />
    <Observer id="4111" entityId="OP7g9YAEiEuBPRsawuDxgw" name="Fraction of dose-phenytoin" path="phe_ref_iv_5mgkg|Organism|SmallIntestine|Mucosa|UpperIleum|Intracellular|phenytoin-CYP2C19 Metabolite|Fraction of dose-phenytoin" persistable="1" formulaId="4112" />
    <Observer id="4183" entityId="dsZdECwj0UmaS1sQiCMucw" name="Concentration in container" path="phe_ref_iv_5mgkg|Organism|SmallIntestine|Mucosa|LowerIleum|Plasma|CYP2C19|Concentration in container" unit="µmol/l" persistable="1" formulaId="4184" />
    <Observer id="4190" entityId="s0_fhP0D9Ue5v2YU8_9JOw" name="Concentration in container" path="phe_ref_iv_5mgkg|Organism|SmallIntestine|Mucosa|LowerIleum|Plasma|phenytoin|Concentration in container" unit="µmol/l" persistable="1" formulaId="4191" />
    <Observer id="4195" entityId="m1mknpUfk0S3QMe61-ECxA" name="Fraction of dose-phenytoin" path="phe_ref_iv_5mgkg|Organism|SmallIntestine|Mucosa|LowerIleum|Plasma|phenytoin-CYP2C19 Metabolite|Fraction of dose-phenytoin" persistable="1" formulaId="4196" />
    <Observer id="4227" entityId="T0mHapfA00yHRVHgqzTBLw" name="Concentration in container" path="phe_ref_iv_5mgkg|Organism|SmallIntestine|Mucosa|LowerIleum|BloodCells|CYP2C19|Concentration in container" unit="µmol/l" persistable="1" formulaId="4228" />
    <Observer id="4234" entityId="oCqQ6ZdAOEKrp7n7vYf0-w" name="Concentration in container" path="phe_ref_iv_5mgkg|Organism|SmallIntestine|Mucosa|LowerIleum|BloodCells|phenytoin|Concentration in container" unit="µmol/l" persistable="1" formulaId="4235" />
    <Observer id="4239" entityId="fZoNr7xMwEKg-xCQhg2A9g" name="Fraction of dose-phenytoin" path="phe_ref_iv_5mgkg|Organism|SmallIntestine|Mucosa|LowerIleum|BloodCells|phenytoin-CYP2C19 Metabolite|Fraction of dose-phenytoin" persistable="1" formulaId="4240" />
    <Observer id="4261" entityId="J2U_lOy3MU63SzV9xOiv5g" name="Concentration in container" path="phe_ref_iv_5mgkg|Organism|SmallIntestine|Mucosa|LowerIleum|Interstitial|phenytoin|Concentration in container" unit="µmol/l" persistable="1" formulaId="4262" />
    <Observer id="4284" entityId="pZxPEtYE4E28ZFz7kUqnVQ" name="Concentration in container" path="phe_ref_iv_5mgkg|Organism|SmallIntestine|Mucosa|LowerIleum|Intracellular|CYP2C19|Concentration in container" unit="µmol/l" persistable="1" formulaId="4285" />
    <Observer id="4292" entityId="hf3cNKgEIE64oG5YVHUMZg" name="Concentration in container" path="phe_ref_iv_5mgkg|Organism|SmallIntestine|Mucosa|LowerIleum|Intracellular|phenytoin|Concentration in container" unit="µmol/l" persistable="1" formulaId="4293" />
    <Observer id="4297" entityId="7c7CjjHsaECvFcZeA3phlA" name="Fraction of dose-phenytoin" path="phe_ref_iv_5mgkg|Organism|SmallIntestine|Mucosa|LowerIleum|Intracellular|phenytoin-CYP2C19 Metabolite|Fraction of dose-phenytoin" persistable="1" formulaId="4298" />
    <Observer id="4307" entityId="_9j8kbP-F068G0W2zfESBA" name="Interstitial Unbound" path="phe_ref_iv_5mgkg|Organism|SmallIntestine|phenytoin|Interstitial Unbound" unit="µmol/l" persistable="1" formulaId="4308" />
    <Observer id="4309" entityId="w0jERRpVuEeO3-OZdrRTZA" name="Intracellular Unbound" path="phe_ref_iv_5mgkg|Organism|SmallIntestine|phenytoin|Intracellular Unbound" unit="µmol/l" persistable="1" formulaId="4310" />
    <Observer id="4311" entityId="29PWd8O6bU-fjCZSKHQ94Q" name="Total Tissue (Small Intestine)" path="phe_ref_iv_5mgkg|Organism|SmallIntestine|phenytoin|Total Tissue (Small Intestine)" unit="µmol/l" persistable="1" formulaId="4312" />
    <Observer id="4407" entityId="U9yGxXOGm0iIvlcW1xAiew" name="Concentration in container" path="phe_ref_iv_5mgkg|Organism|LargeIntestine|Plasma|CYP2C19|Concentration in container" unit="µmol/l" persistable="1" formulaId="4408" />
    <Observer id="4414" entityId="fIXlwZq20kKFDUQ46yJSDg" name="Concentration in container" path="phe_ref_iv_5mgkg|Organism|LargeIntestine|Plasma|phenytoin|Concentration in container" unit="µmol/l" persistable="1" formulaId="4415" />
    <Observer id="4419" entityId="ojE_v01w5kWFf6SRzdPMsw" name="Fraction of dose-phenytoin" path="phe_ref_iv_5mgkg|Organism|LargeIntestine|Plasma|phenytoin-CYP2C19 Metabolite|Fraction of dose-phenytoin" persistable="1" formulaId="4420" />
    <Observer id="4451" entityId="J3WPo1arIE-rWIwy8TADwA" name="Concentration in container" path="phe_ref_iv_5mgkg|Organism|LargeIntestine|BloodCells|CYP2C19|Concentration in container" unit="µmol/l" persistable="1" formulaId="4452" />
    <Observer id="4458" entityId="V9I1JKjI2Eeaksfpj2stBw" name="Concentration in container" path="phe_ref_iv_5mgkg|Organism|LargeIntestine|BloodCells|phenytoin|Concentration in container" unit="µmol/l" persistable="1" formulaId="4459" />
    <Observer id="4463" entityId="i73b-zJZ30e4Lli8KJXYfw" name="Fraction of dose-phenytoin" path="phe_ref_iv_5mgkg|Organism|LargeIntestine|BloodCells|phenytoin-CYP2C19 Metabolite|Fraction of dose-phenytoin" persistable="1" formulaId="4464" />
    <Observer id="4485" entityId="8kbtDU2qU0SGdVXh9ONUVg" name="Concentration in container" path="phe_ref_iv_5mgkg|Organism|LargeIntestine|Interstitial|phenytoin|Concentration in container" unit="µmol/l" persistable="1" formulaId="4486" />
    <Observer id="4508" entityId="8JErVbi7VEajrTzwtJXhoA" name="Concentration in container" path="phe_ref_iv_5mgkg|Organism|LargeIntestine|Intracellular|CYP2C19|Concentration in container" unit="µmol/l" persistable="1" formulaId="4509" />
    <Observer id="4516" entityId="4WuNzAJe4k2qWcMFuLstfw" name="Concentration in container" path="phe_ref_iv_5mgkg|Organism|LargeIntestine|Intracellular|phenytoin|Concentration in container" unit="µmol/l" persistable="1" formulaId="4517" />
    <Observer id="4521" entityId="rwBk8ghnnUuKxWAfYrV8Wg" name="Fraction of dose-phenytoin" path="phe_ref_iv_5mgkg|Organism|LargeIntestine|Intracellular|phenytoin-CYP2C19 Metabolite|Fraction of dose-phenytoin" persistable="1" formulaId="4522" />
    <Observer id="4593" entityId="3MYKVOBO0UmTTHP4jMxK8Q" name="Concentration in container" path="phe_ref_iv_5mgkg|Organism|LargeIntestine|Mucosa|Caecum|Plasma|CYP2C19|Concentration in container" unit="µmol/l" persistable="1" formulaId="4594" />
    <Observer id="4600" entityId="nQ9g9gML_0Ch1kB8QP-Bsg" name="Concentration in container" path="phe_ref_iv_5mgkg|Organism|LargeIntestine|Mucosa|Caecum|Plasma|phenytoin|Concentration in container" unit="µmol/l" persistable="1" formulaId="4601" />
    <Observer id="4605" entityId="YQY4_La63Ee76quu0NdQVQ" name="Fraction of dose-phenytoin" path="phe_ref_iv_5mgkg|Organism|LargeIntestine|Mucosa|Caecum|Plasma|phenytoin-CYP2C19 Metabolite|Fraction of dose-phenytoin" persistable="1" formulaId="4606" />
    <Observer id="4637" entityId="nAgOSvX5fka3wC1gmCwe1A" name="Concentration in container" path="phe_ref_iv_5mgkg|Organism|LargeIntestine|Mucosa|Caecum|BloodCells|CYP2C19|Concentration in container" unit="µmol/l" persistable="1" formulaId="4638" />
    <Observer id="4644" entityId="ziw8Qpd3DkO0AGg2aXSGWw" name="Concentration in container" path="phe_ref_iv_5mgkg|Organism|LargeIntestine|Mucosa|Caecum|BloodCells|phenytoin|Concentration in container" unit="µmol/l" persistable="1" formulaId="4645" />
    <Observer id="4649" entityId="mSTOUe1BWk2HzHpudcJeig" name="Fraction of dose-phenytoin" path="phe_ref_iv_5mgkg|Organism|LargeIntestine|Mucosa|Caecum|BloodCells|phenytoin-CYP2C19 Metabolite|Fraction of dose-phenytoin" persistable="1" formulaId="4650" />
    <Observer id="4671" entityId="7hqU2V64mE-GZrhcBrrv9A" name="Concentration in container" path="phe_ref_iv_5mgkg|Organism|LargeIntestine|Mucosa|Caecum|Interstitial|phenytoin|Concentration in container" unit="µmol/l" persistable="1" formulaId="4672" />
    <Observer id="4694" entityId="dfCMar-ydU-g1dosZa73pQ" name="Concentration in container" path="phe_ref_iv_5mgkg|Organism|LargeIntestine|Mucosa|Caecum|Intracellular|CYP2C19|Concentration in container" unit="µmol/l" persistable="1" formulaId="4695" />
    <Observer id="4702" entityId="52eMF4lLu0ydzdx3rYHHHw" name="Concentration in container" path="phe_ref_iv_5mgkg|Organism|LargeIntestine|Mucosa|Caecum|Intracellular|phenytoin|Concentration in container" unit="µmol/l" persistable="1" formulaId="4703" />
    <Observer id="4707" entityId="6F2NYADiREeNTJVM6j1kWw" name="Fraction of dose-phenytoin" path="phe_ref_iv_5mgkg|Organism|LargeIntestine|Mucosa|Caecum|Intracellular|phenytoin-CYP2C19 Metabolite|Fraction of dose-phenytoin" persistable="1" formulaId="4708" />
    <Observer id="4779" entityId="Ekd3RK6Lz06j5fLJtU12qw" name="Concentration in container" path="phe_ref_iv_5mgkg|Organism|LargeIntestine|Mucosa|ColonAscendens|Plasma|CYP2C19|Concentration in container" unit="µmol/l" persistable="1" formulaId="4780" />
    <Observer id="4786" entityId="kLw6GjVBgkCwCGPcOsHAPw" name="Concentration in container" path="phe_ref_iv_5mgkg|Organism|LargeIntestine|Mucosa|ColonAscendens|Plasma|phenytoin|Concentration in container" unit="µmol/l" persistable="1" formulaId="4787" />
    <Observer id="4791" entityId="VR96Dzv7HUC-QgdAlesaLg" name="Fraction of dose-phenytoin" path="phe_ref_iv_5mgkg|Organism|LargeIntestine|Mucosa|ColonAscendens|Plasma|phenytoin-CYP2C19 Metabolite|Fraction of dose-phenytoin" persistable="1" formulaId="4792" />
    <Observer id="4823" entityId="96s7CjPn-0-Pribkao4e1Q" name="Concentration in container" path="phe_ref_iv_5mgkg|Organism|LargeIntestine|Mucosa|ColonAscendens|BloodCells|CYP2C19|Concentration in container" unit="µmol/l" persistable="1" formulaId="4824" />
    <Observer id="4830" entityId="e3SkWYQeNUWvV9LMruiBHg" name="Concentration in container" path="phe_ref_iv_5mgkg|Organism|LargeIntestine|Mucosa|ColonAscendens|BloodCells|phenytoin|Concentration in container" unit="µmol/l" persistable="1" formulaId="4831" />
    <Observer id="4835" entityId="72Vf8WjiSUqRdocAt4a4TQ" name="Fraction of dose-phenytoin" path="phe_ref_iv_5mgkg|Organism|LargeIntestine|Mucosa|ColonAscendens|BloodCells|phenytoin-CYP2C19 Metabolite|Fraction of dose-phenytoin" persistable="1" formulaId="4836" />
    <Observer id="4857" entityId="MxedjmSpK0msixRTOd5Sjg" name="Concentration in container" path="phe_ref_iv_5mgkg|Organism|LargeIntestine|Mucosa|ColonAscendens|Interstitial|phenytoin|Concentration in container" unit="µmol/l" persistable="1" formulaId="4858" />
    <Observer id="4880" entityId="GDT5YsS3ok2Jap-H8xGLkA" name="Concentration in container" path="phe_ref_iv_5mgkg|Organism|LargeIntestine|Mucosa|ColonAscendens|Intracellular|CYP2C19|Concentration in container" unit="µmol/l" persistable="1" formulaId="4881" />
    <Observer id="4888" entityId="0OmFN7C9sEWKI9kCKtulnQ" name="Concentration in container" path="phe_ref_iv_5mgkg|Organism|LargeIntestine|Mucosa|ColonAscendens|Intracellular|phenytoin|Concentration in container" unit="µmol/l" persistable="1" formulaId="4889" />
    <Observer id="4893" entityId="q3kFBS_W_EWFl4JX_x10zA" name="Fraction of dose-phenytoin" path="phe_ref_iv_5mgkg|Organism|LargeIntestine|Mucosa|ColonAscendens|Intracellular|phenytoin-CYP2C19 Metabolite|Fraction of dose-phenytoin" persistable="1" formulaId="4894" />
    <Observer id="4965" entityId="6bxsl5sVhUWxPMEQtSsCCQ" name="Concentration in container" path="phe_ref_iv_5mgkg|Organism|LargeIntestine|Mucosa|ColonTransversum|Plasma|CYP2C19|Concentration in container" unit="µmol/l" persistable="1" formulaId="4966" />
    <Observer id="4972" entityId="gq7j_fIU_0mvqmJW5NZhCA" name="Concentration in container" path="phe_ref_iv_5mgkg|Organism|LargeIntestine|Mucosa|ColonTransversum|Plasma|phenytoin|Concentration in container" unit="µmol/l" persistable="1" formulaId="4973" />
    <Observer id="4977" entityId="oOon04yQ60a1-wlbP1pBlQ" name="Fraction of dose-phenytoin" path="phe_ref_iv_5mgkg|Organism|LargeIntestine|Mucosa|ColonTransversum|Plasma|phenytoin-CYP2C19 Metabolite|Fraction of dose-phenytoin" persistable="1" formulaId="4978" />
    <Observer id="5009" entityId="xIQlIL_eNky-lP4u3EQJdA" name="Concentration in container" path="phe_ref_iv_5mgkg|Organism|LargeIntestine|Mucosa|ColonTransversum|BloodCells|CYP2C19|Concentration in container" unit="µmol/l" persistable="1" formulaId="5010" />
    <Observer id="5016" entityId="IWEsVQ0IXka8Epo4XRgKFA" name="Concentration in container" path="phe_ref_iv_5mgkg|Organism|LargeIntestine|Mucosa|ColonTransversum|BloodCells|phenytoin|Concentration in container" unit="µmol/l" persistable="1" formulaId="5017" />
    <Observer id="5021" entityId="MsdiwJMGyUS837YbnTBWqw" name="Fraction of dose-phenytoin" path="phe_ref_iv_5mgkg|Organism|LargeIntestine|Mucosa|ColonTransversum|BloodCells|phenytoin-CYP2C19 Metabolite|Fraction of dose-phenytoin" persistable="1" formulaId="5022" />
    <Observer id="5043" entityId="nET23AAtbU-DvkjTiID-RA" name="Concentration in container" path="phe_ref_iv_5mgkg|Organism|LargeIntestine|Mucosa|ColonTransversum|Interstitial|phenytoin|Concentration in container" unit="µmol/l" persistable="1" formulaId="5044" />
    <Observer id="5066" entityId="JiVX4aTK6EKbBcHWpvkSag" name="Concentration in container" path="phe_ref_iv_5mgkg|Organism|LargeIntestine|Mucosa|ColonTransversum|Intracellular|CYP2C19|Concentration in container" unit="µmol/l" persistable="1" formulaId="5067" />
    <Observer id="5074" entityId="dsj6kPqYukSpV9lZkwI25A" name="Concentration in container" path="phe_ref_iv_5mgkg|Organism|LargeIntestine|Mucosa|ColonTransversum|Intracellular|phenytoin|Concentration in container" unit="µmol/l" persistable="1" formulaId="5075" />
    <Observer id="5079" entityId="Fxk6zZnNc0mhVyCU-KyCTA" name="Fraction of dose-phenytoin" path="phe_ref_iv_5mgkg|Organism|LargeIntestine|Mucosa|ColonTransversum|Intracellular|phenytoin-CYP2C19 Metabolite|Fraction of dose-phenytoin" persistable="1" formulaId="5080" />
    <Observer id="5151" entityId="5MWEVmE0nUezTP7n3HtW9A" name="Concentration in container" path="phe_ref_iv_5mgkg|Organism|LargeIntestine|Mucosa|ColonDescendens|Plasma|CYP2C19|Concentration in container" unit="µmol/l" persistable="1" formulaId="5152" />
    <Observer id="5158" entityId="Ba6M-YEuUkO4YcZGR5zv7w" name="Concentration in container" path="phe_ref_iv_5mgkg|Organism|LargeIntestine|Mucosa|ColonDescendens|Plasma|phenytoin|Concentration in container" unit="µmol/l" persistable="1" formulaId="5159" />
    <Observer id="5163" entityId="GaTJOmqvW0qdOI50f2ZO5w" name="Fraction of dose-phenytoin" path="phe_ref_iv_5mgkg|Organism|LargeIntestine|Mucosa|ColonDescendens|Plasma|phenytoin-CYP2C19 Metabolite|Fraction of dose-phenytoin" persistable="1" formulaId="5164" />
    <Observer id="5195" entityId="AG-wJdaaVEWVmEq8AVZbUA" name="Concentration in container" path="phe_ref_iv_5mgkg|Organism|LargeIntestine|Mucosa|ColonDescendens|BloodCells|CYP2C19|Concentration in container" unit="µmol/l" persistable="1" formulaId="5196" />
    <Observer id="5202" entityId="ITfn_IqO6Ump6aJJxcvn5A" name="Concentration in container" path="phe_ref_iv_5mgkg|Organism|LargeIntestine|Mucosa|ColonDescendens|BloodCells|phenytoin|Concentration in container" unit="µmol/l" persistable="1" formulaId="5203" />
    <Observer id="5207" entityId="n8a0QIrD1EGgCMoT6_ZELg" name="Fraction of dose-phenytoin" path="phe_ref_iv_5mgkg|Organism|LargeIntestine|Mucosa|ColonDescendens|BloodCells|phenytoin-CYP2C19 Metabolite|Fraction of dose-phenytoin" persistable="1" formulaId="5208" />
    <Observer id="5229" entityId="gjZvjfwlBUiXR0I10oXV2w" name="Concentration in container" path="phe_ref_iv_5mgkg|Organism|LargeIntestine|Mucosa|ColonDescendens|Interstitial|phenytoin|Concentration in container" unit="µmol/l" persistable="1" formulaId="5230" />
    <Observer id="5252" entityId="Of1w8ewmvUOPu0O3JXyudg" name="Concentration in container" path="phe_ref_iv_5mgkg|Organism|LargeIntestine|Mucosa|ColonDescendens|Intracellular|CYP2C19|Concentration in container" unit="µmol/l" persistable="1" formulaId="5253" />
    <Observer id="5260" entityId="ouivPAuQ-UCdRQIu941JkQ" name="Concentration in container" path="phe_ref_iv_5mgkg|Organism|LargeIntestine|Mucosa|ColonDescendens|Intracellular|phenytoin|Concentration in container" unit="µmol/l" persistable="1" formulaId="5261" />
    <Observer id="5265" entityId="iMfqMcxn60Ci3IwXImXO3g" name="Fraction of dose-phenytoin" path="phe_ref_iv_5mgkg|Organism|LargeIntestine|Mucosa|ColonDescendens|Intracellular|phenytoin-CYP2C19 Metabolite|Fraction of dose-phenytoin" persistable="1" formulaId="5266" />
    <Observer id="5337" entityId="GhJ365xAWkSgjSUCer9iLg" name="Concentration in container" path="phe_ref_iv_5mgkg|Organism|LargeIntestine|Mucosa|ColonSigmoid|Plasma|CYP2C19|Concentration in container" unit="µmol/l" persistable="1" formulaId="5338" />
    <Observer id="5344" entityId="CYONPgMH_keqohUDpgpxqQ" name="Concentration in container" path="phe_ref_iv_5mgkg|Organism|LargeIntestine|Mucosa|ColonSigmoid|Plasma|phenytoin|Concentration in container" unit="µmol/l" persistable="1" formulaId="5345" />
    <Observer id="5349" entityId="kMzbYdgIrEi0RPcFj3_XfA" name="Fraction of dose-phenytoin" path="phe_ref_iv_5mgkg|Organism|LargeIntestine|Mucosa|ColonSigmoid|Plasma|phenytoin-CYP2C19 Metabolite|Fraction of dose-phenytoin" persistable="1" formulaId="5350" />
    <Observer id="5381" entityId="9AriS_N8mEigVVhhh3Dzrg" name="Concentration in container" path="phe_ref_iv_5mgkg|Organism|LargeIntestine|Mucosa|ColonSigmoid|BloodCells|CYP2C19|Concentration in container" unit="µmol/l" persistable="1" formulaId="5382" />
    <Observer id="5388" entityId="II13Awwl3UqrZ3wsoz1ZFQ" name="Concentration in container" path="phe_ref_iv_5mgkg|Organism|LargeIntestine|Mucosa|ColonSigmoid|BloodCells|phenytoin|Concentration in container" unit="µmol/l" persistable="1" formulaId="5389" />
    <Observer id="5393" entityId="6QrXyEFfLU-nCyn_dQGzxA" name="Fraction of dose-phenytoin" path="phe_ref_iv_5mgkg|Organism|LargeIntestine|Mucosa|ColonSigmoid|BloodCells|phenytoin-CYP2C19 Metabolite|Fraction of dose-phenytoin" persistable="1" formulaId="5394" />
    <Observer id="5415" entityId="Jtu0LqUz_0OOMog7dSxLEQ" name="Concentration in container" path="phe_ref_iv_5mgkg|Organism|LargeIntestine|Mucosa|ColonSigmoid|Interstitial|phenytoin|Concentration in container" unit="µmol/l" persistable="1" formulaId="5416" />
    <Observer id="5438" entityId="xoKvRdWm_U--Em4ma4-Gfg" name="Concentration in container" path="phe_ref_iv_5mgkg|Organism|LargeIntestine|Mucosa|ColonSigmoid|Intracellular|CYP2C19|Concentration in container" unit="µmol/l" persistable="1" formulaId="5439" />
    <Observer id="5446" entityId="vWfdODCEC0WSRJ9IjxUKDg" name="Concentration in container" path="phe_ref_iv_5mgkg|Organism|LargeIntestine|Mucosa|ColonSigmoid|Intracellular|phenytoin|Concentration in container" unit="µmol/l" persistable="1" formulaId="5447" />
    <Observer id="5451" entityId="S-AHZrWIoUe_yGMm52957w" name="Fraction of dose-phenytoin" path="phe_ref_iv_5mgkg|Organism|LargeIntestine|Mucosa|ColonSigmoid|Intracellular|phenytoin-CYP2C19 Metabolite|Fraction of dose-phenytoin" persistable="1" formulaId="5452" />
    <Observer id="5523" entityId="bB-S6bhnHkeSOKjux7smkQ" name="Concentration in container" path="phe_ref_iv_5mgkg|Organism|LargeIntestine|Mucosa|Rectum|Plasma|CYP2C19|Concentration in container" unit="µmol/l" persistable="1" formulaId="5524" />
    <Observer id="5530" entityId="iTs4p9ZH2U6u6qlmh_M4nA" name="Concentration in container" path="phe_ref_iv_5mgkg|Organism|LargeIntestine|Mucosa|Rectum|Plasma|phenytoin|Concentration in container" unit="µmol/l" persistable="1" formulaId="5531" />
    <Observer id="5535" entityId="hsg8wNV92kKHYzvE-ST8Ow" name="Fraction of dose-phenytoin" path="phe_ref_iv_5mgkg|Organism|LargeIntestine|Mucosa|Rectum|Plasma|phenytoin-CYP2C19 Metabolite|Fraction of dose-phenytoin" persistable="1" formulaId="5536" />
    <Observer id="5567" entityId="m_3Jdhm8sU6Ka9LgfvirtA" name="Concentration in container" path="phe_ref_iv_5mgkg|Organism|LargeIntestine|Mucosa|Rectum|BloodCells|CYP2C19|Concentration in container" unit="µmol/l" persistable="1" formulaId="5568" />
    <Observer id="5574" entityId="P8zbqAMlm0y5_dbfvrL4oQ" name="Concentration in container" path="phe_ref_iv_5mgkg|Organism|LargeIntestine|Mucosa|Rectum|BloodCells|phenytoin|Concentration in container" unit="µmol/l" persistable="1" formulaId="5575" />
    <Observer id="5579" entityId="KjoyXSSsUECwAHp_d8t1bA" name="Fraction of dose-phenytoin" path="phe_ref_iv_5mgkg|Organism|LargeIntestine|Mucosa|Rectum|BloodCells|phenytoin-CYP2C19 Metabolite|Fraction of dose-phenytoin" persistable="1" formulaId="5580" />
    <Observer id="5601" entityId="TcMaKFQ1b0a1Zp3G7prDYw" name="Concentration in container" path="phe_ref_iv_5mgkg|Organism|LargeIntestine|Mucosa|Rectum|Interstitial|phenytoin|Concentration in container" unit="µmol/l" persistable="1" formulaId="5602" />
    <Observer id="5624" entityId="AtIWLZQe5kqCCoEKXrJ2oA" name="Concentration in container" path="phe_ref_iv_5mgkg|Organism|LargeIntestine|Mucosa|Rectum|Intracellular|CYP2C19|Concentration in container" unit="µmol/l" persistable="1" formulaId="5625" />
    <Observer id="5632" entityId="HuQje_soVUebrW5Y4NQVVg" name="Concentration in container" path="phe_ref_iv_5mgkg|Organism|LargeIntestine|Mucosa|Rectum|Intracellular|phenytoin|Concentration in container" unit="µmol/l" persistable="1" formulaId="5633" />
    <Observer id="5637" entityId="C0iYJRCzTUGPEFAoZlnPPw" name="Fraction of dose-phenytoin" path="phe_ref_iv_5mgkg|Organism|LargeIntestine|Mucosa|Rectum|Intracellular|phenytoin-CYP2C19 Metabolite|Fraction of dose-phenytoin" persistable="1" formulaId="5638" />
    <Observer id="5647" entityId="WSIAuuVKbUCaGxXnbs9CmQ" name="Interstitial Unbound" path="phe_ref_iv_5mgkg|Organism|LargeIntestine|phenytoin|Interstitial Unbound" unit="µmol/l" persistable="1" formulaId="5648" />
    <Observer id="5649" entityId="q8TTg9uXr0qmBbhbkWrrVg" name="Intracellular Unbound" path="phe_ref_iv_5mgkg|Organism|LargeIntestine|phenytoin|Intracellular Unbound" unit="µmol/l" persistable="1" formulaId="5650" />
    <Observer id="5651" entityId="73OB2fWzY027MuJ53WPhUA" name="Total Tissue (Large Intestine)" path="phe_ref_iv_5mgkg|Organism|LargeIntestine|phenytoin|Total Tissue (Large Intestine)" unit="µmol/l" persistable="1" formulaId="5652" />
    <Observer id="5800" entityId="PsJZgyL3uEaxD85Cxsc75w" name="Concentration in container" path="phe_ref_iv_5mgkg|Organism|Liver|Periportal|Plasma|CYP2C19|Concentration in container" unit="µmol/l" persistable="1" formulaId="5801" />
    <Observer id="5807" entityId="PGYDsRVlQk6MC15a9Op-5A" name="Concentration in container" path="phe_ref_iv_5mgkg|Organism|Liver|Periportal|Plasma|phenytoin|Concentration in container" unit="µmol/l" persistable="1" formulaId="5808" />
    <Observer id="5812" entityId="p5O9cB6bBUq7fUVrAudOGw" name="Fraction of dose-phenytoin" path="phe_ref_iv_5mgkg|Organism|Liver|Periportal|Plasma|phenytoin-CYP2C19 Metabolite|Fraction of dose-phenytoin" persistable="1" formulaId="5813" />
    <Observer id="5844" entityId="sR3CMShfUEOXVvB1vCiBCQ" name="Concentration in container" path="phe_ref_iv_5mgkg|Organism|Liver|Periportal|BloodCells|CYP2C19|Concentration in container" unit="µmol/l" persistable="1" formulaId="5845" />
    <Observer id="5851" entityId="raZUAYJBZ0CMW19QZxukjQ" name="Concentration in container" path="phe_ref_iv_5mgkg|Organism|Liver|Periportal|BloodCells|phenytoin|Concentration in container" unit="µmol/l" persistable="1" formulaId="5852" />
    <Observer id="5856" entityId="bo7ce0pOw0278okjMvfxSA" name="Fraction of dose-phenytoin" path="phe_ref_iv_5mgkg|Organism|Liver|Periportal|BloodCells|phenytoin-CYP2C19 Metabolite|Fraction of dose-phenytoin" persistable="1" formulaId="5857" />
    <Observer id="5878" entityId="0c5CT3Hk-0u6aEPcyhPSHQ" name="Concentration in container" path="phe_ref_iv_5mgkg|Organism|Liver|Periportal|Interstitial|phenytoin|Concentration in container" unit="µmol/l" persistable="1" formulaId="5879" />
    <Observer id="5903" entityId="TjqvD3pOLEeMOiv1ZOi4ig" name="Concentration in container" path="phe_ref_iv_5mgkg|Organism|Liver|Periportal|Intracellular|CYP2C19|Concentration in container" unit="µmol/l" persistable="1" formulaId="5904" />
    <Observer id="5911" entityId="g2cJntZO6USAUPq32hX77A" name="Concentration in container" path="phe_ref_iv_5mgkg|Organism|Liver|Periportal|Intracellular|phenytoin|Concentration in container" unit="µmol/l" persistable="1" formulaId="5912" />
    <Observer id="5916" entityId="Y73yD-IXBEefAlXCrBZW7A" name="Fraction of dose-phenytoin" path="phe_ref_iv_5mgkg|Organism|Liver|Periportal|Intracellular|phenytoin-CYP2C19 Metabolite|Fraction of dose-phenytoin" persistable="1" formulaId="5917" />
    <Observer id="5926" entityId="xETaMBBeYkWKigePvhZ41A" name="Interstitial Unbound" path="phe_ref_iv_5mgkg|Organism|Liver|Periportal|phenytoin|Interstitial Unbound" unit="µmol/l" persistable="1" formulaId="5927" />
    <Observer id="5928" entityId="dwdVpKDNuUecedGxjaQebQ" name="Intracellular Unbound" path="phe_ref_iv_5mgkg|Organism|Liver|Periportal|phenytoin|Intracellular Unbound" unit="µmol/l" persistable="1" formulaId="5929" />
    <Observer id="5930" entityId="mHeJ-ehmekmECYHeFdtS2w" name="Tissue" path="phe_ref_iv_5mgkg|Organism|Liver|Periportal|phenytoin|Tissue" unit="µmol/l" persistable="1" formulaId="5931" />
    <Observer id="6030" entityId="9g8CyGwzREuWcqGmflqcmQ" name="Concentration in container" path="phe_ref_iv_5mgkg|Organism|Liver|Pericentral|Plasma|CYP2C19|Concentration in container" unit="µmol/l" persistable="1" formulaId="6031" />
    <Observer id="6037" entityId="XOhj9XqvpEW5re1WRzlTWQ" name="Concentration in container" path="phe_ref_iv_5mgkg|Organism|Liver|Pericentral|Plasma|phenytoin|Concentration in container" unit="µmol/l" persistable="1" formulaId="6038" />
    <Observer id="6042" entityId="F5t556LptkmvSdFiFiNLmw" name="Fraction of dose-phenytoin" path="phe_ref_iv_5mgkg|Organism|Liver|Pericentral|Plasma|phenytoin-CYP2C19 Metabolite|Fraction of dose-phenytoin" persistable="1" formulaId="6043" />
    <Observer id="6074" entityId="QWDfYfD30UaO8TFk8VZuGA" name="Concentration in container" path="phe_ref_iv_5mgkg|Organism|Liver|Pericentral|BloodCells|CYP2C19|Concentration in container" unit="µmol/l" persistable="1" formulaId="6075" />
    <Observer id="6081" entityId="nhNDLA1Jo0irttVZemjlkg" name="Concentration in container" path="phe_ref_iv_5mgkg|Organism|Liver|Pericentral|BloodCells|phenytoin|Concentration in container" unit="µmol/l" persistable="1" formulaId="6082" />
    <Observer id="6086" entityId="qte5vwdfjEOzshepBXEkIA" name="Fraction of dose-phenytoin" path="phe_ref_iv_5mgkg|Organism|Liver|Pericentral|BloodCells|phenytoin-CYP2C19 Metabolite|Fraction of dose-phenytoin" persistable="1" formulaId="6087" />
    <Observer id="6107" entityId="FSTpXVGU8UG0kppKnycN0Q" name="Concentration in container" path="phe_ref_iv_5mgkg|Organism|Liver|Pericentral|Interstitial|phenytoin|Concentration in container" unit="µmol/l" persistable="1" formulaId="6108" />
    <Observer id="6131" entityId="StZzgLKtl0GFJuVTG7TyUw" name="Concentration in container" path="phe_ref_iv_5mgkg|Organism|Liver|Pericentral|Intracellular|CYP2C19|Concentration in container" unit="µmol/l" persistable="1" formulaId="6132" />
    <Observer id="6138" entityId="bswn8FvM10enCBXFxt1wjw" name="Concentration in container" path="phe_ref_iv_5mgkg|Organism|Liver|Pericentral|Intracellular|phenytoin|Concentration in container" unit="µmol/l" persistable="1" formulaId="6139" />
    <Observer id="6143" entityId="3va4Dt4rbkS4rHC_1KxV4w" name="Fraction of dose-phenytoin" path="phe_ref_iv_5mgkg|Organism|Liver|Pericentral|Intracellular|phenytoin-CYP2C19 Metabolite|Fraction of dose-phenytoin" persistable="1" formulaId="6144" />
    <Observer id="6153" entityId="zOPGeImU4EGX5nJobBRV2A" name="Interstitial Unbound" path="phe_ref_iv_5mgkg|Organism|Liver|Pericentral|phenytoin|Interstitial Unbound" unit="µmol/l" persistable="1" formulaId="6154" />
    <Observer id="6155" entityId="SRXCPB_kx0yzhyklzYH0qg" name="Intracellular Unbound" path="phe_ref_iv_5mgkg|Organism|Liver|Pericentral|phenytoin|Intracellular Unbound" unit="µmol/l" persistable="1" formulaId="6156" />
    <Observer id="6157" entityId="7OYyP1LtmkG-1cNvkWSUgg" name="Tissue" path="phe_ref_iv_5mgkg|Organism|Liver|Pericentral|phenytoin|Tissue" unit="µmol/l" persistable="1" formulaId="6158" />
    <Observer id="6161" entityId="1MNGRUMmvE2IZkrr6tCXPw" name="Concentration in container (Liver, Plasma)" path="phe_ref_iv_5mgkg|Organism|Liver|Plasma|phenytoin|Concentration in container (Liver, Plasma)" unit="µmol/l" persistable="1" formulaId="6162" />
    <Observer id="6163" entityId="FRPiHOXdqEiaPDGeORs58Q" name="Fraction of dose-phenytoin-Liver-Plasma" path="phe_ref_iv_5mgkg|Organism|Liver|Plasma|phenytoin-CYP2C19 Metabolite|Fraction of dose-phenytoin-Liver-Plasma" persistable="1" formulaId="6164" />
    <Observer id="6167" entityId="U4IPpuDcrE6RoJeRethEUQ" name="Concentration in container (Liver, BloodCells)" path="phe_ref_iv_5mgkg|Organism|Liver|BloodCells|phenytoin|Concentration in container (Liver, BloodCells)" unit="µmol/l" persistable="1" formulaId="6168" />
    <Observer id="6169" entityId="iJfslV6K-kiwC-Gpayv6XA" name="Fraction of dose-phenytoin-Liver-BloodCells" path="phe_ref_iv_5mgkg|Organism|Liver|BloodCells|phenytoin-CYP2C19 Metabolite|Fraction of dose-phenytoin-Liver-BloodCells" persistable="1" formulaId="6170" />
    <Observer id="6175" entityId="KDpIuz01LUS_unlPSbGviQ" name="Concentration in container (Liver, Interstitial)" path="phe_ref_iv_5mgkg|Organism|Liver|Interstitial|phenytoin|Concentration in container (Liver, Interstitial)" unit="µmol/l" persistable="1" formulaId="6176" />
    <Observer id="6179" entityId="CPfWNjYaRE-2CdhtL50KMA" name="Concentration in container (Liver, Intracellular)" path="phe_ref_iv_5mgkg|Organism|Liver|Intracellular|phenytoin|Concentration in container (Liver, Intracellular)" unit="µmol/l" persistable="1" formulaId="6180" />
    <Observer id="6181" entityId="oNd0mqZG_EiBB2kjak0edg" name="Fraction of dose-phenytoin-Liver-Intracellular" path="phe_ref_iv_5mgkg|Organism|Liver|Intracellular|phenytoin-CYP2C19 Metabolite|Fraction of dose-phenytoin-Liver-Intracellular" persistable="1" formulaId="6182" />
    <Observer id="6183" entityId="6ceoAwcTOEKgcCz6cGlmjg" name="Interstitial Unbound (Liver)" path="phe_ref_iv_5mgkg|Organism|Liver|phenytoin|Interstitial Unbound (Liver)" unit="µmol/l" persistable="1" formulaId="6184" />
    <Observer id="6185" entityId="NgWU-W0OdkajCn9ig49snQ" name="Intracellular Unbound (Liver)" path="phe_ref_iv_5mgkg|Organism|Liver|phenytoin|Intracellular Unbound (Liver)" unit="µmol/l" persistable="1" formulaId="6186" />
    <Observer id="6187" entityId="p-ICLgqWeUOytL1Zj_qomg" name="Tissue (Liver)" path="phe_ref_iv_5mgkg|Organism|Liver|phenytoin|Tissue (Liver)" unit="µmol/l" persistable="1" formulaId="6188" />
    <Observer id="6257" entityId="eFPWgbxs8kmALdIni7CdgQ" name="Concentration in container" path="phe_ref_iv_5mgkg|Organism|Lung|Plasma|CYP2C19|Concentration in container" unit="µmol/l" persistable="1" formulaId="6258" />
    <Observer id="6264" entityId="w44oqZhESEKVX0Qzd4CxbA" name="Concentration in container" path="phe_ref_iv_5mgkg|Organism|Lung|Plasma|phenytoin|Concentration in container" unit="µmol/l" persistable="1" formulaId="6265" />
    <Observer id="6269" entityId="zdAXFQah3ECgqAgoILoPtQ" name="Fraction of dose-phenytoin" path="phe_ref_iv_5mgkg|Organism|Lung|Plasma|phenytoin-CYP2C19 Metabolite|Fraction of dose-phenytoin" persistable="1" formulaId="6270" />
    <Observer id="6301" entityId="MmFOMT-8lkGcZcY4EVyLQg" name="Concentration in container" path="phe_ref_iv_5mgkg|Organism|Lung|BloodCells|CYP2C19|Concentration in container" unit="µmol/l" persistable="1" formulaId="6302" />
    <Observer id="6308" entityId="dja4I-6890yVWOup5NIo8Q" name="Concentration in container" path="phe_ref_iv_5mgkg|Organism|Lung|BloodCells|phenytoin|Concentration in container" unit="µmol/l" persistable="1" formulaId="6309" />
    <Observer id="6313" entityId="ZoJHYYlh6k2rw8rTCUiInQ" name="Fraction of dose-phenytoin" path="phe_ref_iv_5mgkg|Organism|Lung|BloodCells|phenytoin-CYP2C19 Metabolite|Fraction of dose-phenytoin" persistable="1" formulaId="6314" />
    <Observer id="6335" entityId="qxPoSQjm1UGPTe0ijmL0og" name="Concentration in container" path="phe_ref_iv_5mgkg|Organism|Lung|Interstitial|phenytoin|Concentration in container" unit="µmol/l" persistable="1" formulaId="6336" />
    <Observer id="6358" entityId="nhM2bAJ4KkqCuUgBh_wHjg" name="Concentration in container" path="phe_ref_iv_5mgkg|Organism|Lung|Intracellular|CYP2C19|Concentration in container" unit="µmol/l" persistable="1" formulaId="6359" />
    <Observer id="6366" entityId="fLBfh0JMPEWonfPguhpFrA" name="Concentration in container" path="phe_ref_iv_5mgkg|Organism|Lung|Intracellular|phenytoin|Concentration in container" unit="µmol/l" persistable="1" formulaId="6367" />
    <Observer id="6371" entityId="ROwhYXNpo0WH4EC8kg8E6w" name="Fraction of dose-phenytoin" path="phe_ref_iv_5mgkg|Organism|Lung|Intracellular|phenytoin-CYP2C19 Metabolite|Fraction of dose-phenytoin" persistable="1" formulaId="6372" />
    <Observer id="6381" entityId="i34z8VCJRUyXpFPpMsCZGQ" name="Interstitial Unbound" path="phe_ref_iv_5mgkg|Organism|Lung|phenytoin|Interstitial Unbound" unit="µmol/l" persistable="1" formulaId="6382" />
    <Observer id="6383" entityId="pH5Ojt9u6keiJrezXonmWQ" name="Intracellular Unbound" path="phe_ref_iv_5mgkg|Organism|Lung|phenytoin|Intracellular Unbound" unit="µmol/l" persistable="1" formulaId="6384" />
    <Observer id="6385" entityId="tl_UVstXFE-HyRE_yJi-qQ" name="Tissue" path="phe_ref_iv_5mgkg|Organism|Lung|phenytoin|Tissue" unit="µmol/l" persistable="1" formulaId="6386" />
    <Observer id="6466" entityId="IMpEzS8zF0KLLwJfdvdX4g" name="Concentration in container" path="phe_ref_iv_5mgkg|Organism|Muscle|Plasma|CYP2C19|Concentration in container" unit="µmol/l" persistable="1" formulaId="6467" />
    <Observer id="6472" entityId="jU0aRTcdjk-MraFUQYOSCw" name="Concentration in container" path="phe_ref_iv_5mgkg|Organism|Muscle|Plasma|phenytoin|Concentration in container" unit="µmol/l" persistable="1" formulaId="6473" />
    <Observer id="6477" entityId="A-rTe9TO4kCr5AwgkboXow" name="Fraction of dose-phenytoin" path="phe_ref_iv_5mgkg|Organism|Muscle|Plasma|phenytoin-CYP2C19 Metabolite|Fraction of dose-phenytoin" persistable="1" formulaId="6478" />
    <Observer id="6509" entityId="JPmSfvNVIEiZVMyRFwgvbQ" name="Concentration in container" path="phe_ref_iv_5mgkg|Organism|Muscle|BloodCells|CYP2C19|Concentration in container" unit="µmol/l" persistable="1" formulaId="6510" />
    <Observer id="6515" entityId="4mtxf0GAAkWaAH2u2izI7Q" name="Concentration in container" path="phe_ref_iv_5mgkg|Organism|Muscle|BloodCells|phenytoin|Concentration in container" unit="µmol/l" persistable="1" formulaId="6516" />
    <Observer id="6520" entityId="_mNl-lXWgUukD6zMD0H_3g" name="Fraction of dose-phenytoin" path="phe_ref_iv_5mgkg|Organism|Muscle|BloodCells|phenytoin-CYP2C19 Metabolite|Fraction of dose-phenytoin" persistable="1" formulaId="6521" />
    <Observer id="6542" entityId="gSMB-wXpaEGM9pnDPAB2kA" name="Concentration in container" path="phe_ref_iv_5mgkg|Organism|Muscle|Interstitial|phenytoin|Concentration in container" unit="µmol/l" persistable="1" formulaId="6543" />
    <Observer id="6565" entityId="hQfgUwnXd0Ou7rkhY89HHQ" name="Concentration in container" path="phe_ref_iv_5mgkg|Organism|Muscle|Intracellular|CYP2C19|Concentration in container" unit="µmol/l" persistable="1" formulaId="6566" />
    <Observer id="6573" entityId="7MVhRCUBs0-BWouF94pQ0g" name="Concentration in container" path="phe_ref_iv_5mgkg|Organism|Muscle|Intracellular|phenytoin|Concentration in container" unit="µmol/l" persistable="1" formulaId="6574" />
    <Observer id="6578" entityId="KyyQ1zP6lkyb99PUB7trrw" name="Fraction of dose-phenytoin" path="phe_ref_iv_5mgkg|Organism|Muscle|Intracellular|phenytoin-CYP2C19 Metabolite|Fraction of dose-phenytoin" persistable="1" formulaId="6579" />
    <Observer id="6588" entityId="lKTEJOi-ME-zUvvdyCb7vw" name="Interstitial Unbound" path="phe_ref_iv_5mgkg|Organism|Muscle|phenytoin|Interstitial Unbound" unit="µmol/l" persistable="1" formulaId="6589" />
    <Observer id="6590" entityId="g9VMWUCMx0yRC5HkW128EQ" name="Intracellular Unbound" path="phe_ref_iv_5mgkg|Organism|Muscle|phenytoin|Intracellular Unbound" unit="µmol/l" persistable="1" formulaId="6591" />
    <Observer id="6592" entityId="5kjMQ9yf3UahFXtMv669oQ" name="Tissue" path="phe_ref_iv_5mgkg|Organism|Muscle|phenytoin|Tissue" unit="µmol/l" persistable="1" formulaId="6593" />
    <Observer id="6658" entityId="aK0WCJx9HUuTz6iraCkFVA" name="Concentration in container" path="phe_ref_iv_5mgkg|Organism|Pancreas|Plasma|CYP2C19|Concentration in container" unit="µmol/l" persistable="1" formulaId="6659" />
    <Observer id="6665" entityId="kEtJmOo5b0WhFTnYqQy4dA" name="Concentration in container" path="phe_ref_iv_5mgkg|Organism|Pancreas|Plasma|phenytoin|Concentration in container" unit="µmol/l" persistable="1" formulaId="6666" />
    <Observer id="6670" entityId="a5LOuw8UT0-59iZUXs09Xg" name="Fraction of dose-phenytoin" path="phe_ref_iv_5mgkg|Organism|Pancreas|Plasma|phenytoin-CYP2C19 Metabolite|Fraction of dose-phenytoin" persistable="1" formulaId="6671" />
    <Observer id="6702" entityId="o_rykIYLR0-rL96kwT7-KQ" name="Concentration in container" path="phe_ref_iv_5mgkg|Organism|Pancreas|BloodCells|CYP2C19|Concentration in container" unit="µmol/l" persistable="1" formulaId="6703" />
    <Observer id="6709" entityId="4AdNyc8GD0WGqNmaNkeelg" name="Concentration in container" path="phe_ref_iv_5mgkg|Organism|Pancreas|BloodCells|phenytoin|Concentration in container" unit="µmol/l" persistable="1" formulaId="6710" />
    <Observer id="6714" entityId="dz06hvBAN0WFG5yswzPhnA" name="Fraction of dose-phenytoin" path="phe_ref_iv_5mgkg|Organism|Pancreas|BloodCells|phenytoin-CYP2C19 Metabolite|Fraction of dose-phenytoin" persistable="1" formulaId="6715" />
    <Observer id="6736" entityId="4NlNbVJCtEC_fhoqDSKeyQ" name="Concentration in container" path="phe_ref_iv_5mgkg|Organism|Pancreas|Interstitial|phenytoin|Concentration in container" unit="µmol/l" persistable="1" formulaId="6737" />
    <Observer id="6759" entityId="8l1d62UUmk2FheEKoi270Q" name="Concentration in container" path="phe_ref_iv_5mgkg|Organism|Pancreas|Intracellular|CYP2C19|Concentration in container" unit="µmol/l" persistable="1" formulaId="6760" />
    <Observer id="6767" entityId="aO8cipJym0-ixS_1WSit1A" name="Concentration in container" path="phe_ref_iv_5mgkg|Organism|Pancreas|Intracellular|phenytoin|Concentration in container" unit="µmol/l" persistable="1" formulaId="6768" />
    <Observer id="6772" entityId="NjQ9dUPzx06teY1P-o_4lg" name="Fraction of dose-phenytoin" path="phe_ref_iv_5mgkg|Organism|Pancreas|Intracellular|phenytoin-CYP2C19 Metabolite|Fraction of dose-phenytoin" persistable="1" formulaId="6773" />
    <Observer id="6782" entityId="g5Gf9fSey0mxTpjbbQ7AEQ" name="Interstitial Unbound" path="phe_ref_iv_5mgkg|Organism|Pancreas|phenytoin|Interstitial Unbound" unit="µmol/l" persistable="1" formulaId="6783" />
    <Observer id="6784" entityId="abMgCVhOAEebKQ4WlB9Arg" name="Intracellular Unbound" path="phe_ref_iv_5mgkg|Organism|Pancreas|phenytoin|Intracellular Unbound" unit="µmol/l" persistable="1" formulaId="6785" />
    <Observer id="6786" entityId="T18zOEji806uy9xbMCPQmA" name="Tissue" path="phe_ref_iv_5mgkg|Organism|Pancreas|phenytoin|Tissue" unit="µmol/l" persistable="1" formulaId="6787" />
    <Observer id="6820" entityId="-fSvKAh9HU-D2aJYW1Tc9w" name="Concentration in container" path="phe_ref_iv_5mgkg|Organism|PortalVein|Plasma|CYP2C19|Concentration in container" unit="µmol/l" persistable="1" formulaId="6821" />
    <Observer id="6827" entityId="T2T23tK6_UOQIyF6eHD-zg" name="Concentration in container" path="phe_ref_iv_5mgkg|Organism|PortalVein|Plasma|phenytoin|Concentration in container" unit="µmol/l" persistable="1" formulaId="6828" />
    <Observer id="6829" entityId="KzYs254KTk-lzTLXWQTsqw" name="Plasma Unbound" path="phe_ref_iv_5mgkg|Organism|PortalVein|Plasma|phenytoin|Plasma Unbound" unit="µmol/l" persistable="1" formulaId="6830" />
    <Observer id="6834" entityId="Hd_DDFtaOEqo0hwWmXGMRg" name="Fraction of dose-phenytoin" path="phe_ref_iv_5mgkg|Organism|PortalVein|Plasma|phenytoin-CYP2C19 Metabolite|Fraction of dose-phenytoin" persistable="1" formulaId="6835" />
    <Observer id="6866" entityId="QFyH5cwBQUOBiy8abOZOeg" name="Concentration in container" path="phe_ref_iv_5mgkg|Organism|PortalVein|BloodCells|CYP2C19|Concentration in container" unit="µmol/l" persistable="1" formulaId="6867" />
    <Observer id="6873" entityId="O5NgUfgID0GN7DNS0BOH9w" name="Concentration in container" path="phe_ref_iv_5mgkg|Organism|PortalVein|BloodCells|phenytoin|Concentration in container" unit="µmol/l" persistable="1" formulaId="6874" />
    <Observer id="6878" entityId="rHmLy0gHrkC1kha0fVov1A" name="Fraction of dose-phenytoin" path="phe_ref_iv_5mgkg|Organism|PortalVein|BloodCells|phenytoin-CYP2C19 Metabolite|Fraction of dose-phenytoin" persistable="1" formulaId="6879" />
    <Observer id="6888" entityId="YoetucPBD0G8gSLEnh_VYQ" name="Whole Blood" path="phe_ref_iv_5mgkg|Organism|PortalVein|phenytoin|Whole Blood" unit="µmol/l" persistable="1" formulaId="6889" />
    <Observer id="6954" entityId="RpYFZGI9cUO5JRz3r9IaJA" name="Concentration in container" path="phe_ref_iv_5mgkg|Organism|Skin|Plasma|CYP2C19|Concentration in container" unit="µmol/l" persistable="1" formulaId="6955" />
    <Observer id="6960" entityId="6Wyw_hyXqUunx8PRcPRlgg" name="Concentration in container" path="phe_ref_iv_5mgkg|Organism|Skin|Plasma|phenytoin|Concentration in container" unit="µmol/l" persistable="1" formulaId="6961" />
    <Observer id="6965" entityId="8CYPgkfj1kSEjn91mItOBg" name="Fraction of dose-phenytoin" path="phe_ref_iv_5mgkg|Organism|Skin|Plasma|phenytoin-CYP2C19 Metabolite|Fraction of dose-phenytoin" persistable="1" formulaId="6966" />
    <Observer id="6997" entityId="Ov8z95chpU-iZeT2HI42hA" name="Concentration in container" path="phe_ref_iv_5mgkg|Organism|Skin|BloodCells|CYP2C19|Concentration in container" unit="µmol/l" persistable="1" formulaId="6998" />
    <Observer id="7003" entityId="51gH0AbRFEajaBQcGdcAiQ" name="Concentration in container" path="phe_ref_iv_5mgkg|Organism|Skin|BloodCells|phenytoin|Concentration in container" unit="µmol/l" persistable="1" formulaId="7004" />
    <Observer id="7008" entityId="WKFh9e8yn0CQ4ADBfIDFHQ" name="Fraction of dose-phenytoin" path="phe_ref_iv_5mgkg|Organism|Skin|BloodCells|phenytoin-CYP2C19 Metabolite|Fraction of dose-phenytoin" persistable="1" formulaId="7009" />
    <Observer id="7030" entityId="RdrsBw56q0ySz1fBrj41HA" name="Concentration in container" path="phe_ref_iv_5mgkg|Organism|Skin|Interstitial|phenytoin|Concentration in container" unit="µmol/l" persistable="1" formulaId="7031" />
    <Observer id="7053" entityId="jfTt1wWvx0G9XM7ihkGbJQ" name="Concentration in container" path="phe_ref_iv_5mgkg|Organism|Skin|Intracellular|CYP2C19|Concentration in container" unit="µmol/l" persistable="1" formulaId="7054" />
    <Observer id="7061" entityId="JRxkSkHQvkeiUWIRuZpJTQ" name="Concentration in container" path="phe_ref_iv_5mgkg|Organism|Skin|Intracellular|phenytoin|Concentration in container" unit="µmol/l" persistable="1" formulaId="7062" />
    <Observer id="7066" entityId="bhohpLMwh0K_9WUbUsyicw" name="Fraction of dose-phenytoin" path="phe_ref_iv_5mgkg|Organism|Skin|Intracellular|phenytoin-CYP2C19 Metabolite|Fraction of dose-phenytoin" persistable="1" formulaId="7067" />
    <Observer id="7076" entityId="kXL6JmfadUWSehvv4IP8Qg" name="Interstitial Unbound" path="phe_ref_iv_5mgkg|Organism|Skin|phenytoin|Interstitial Unbound" unit="µmol/l" persistable="1" formulaId="7077" />
    <Observer id="7078" entityId="OkqzeypKqkqvoH5yf_h0Bw" name="Intracellular Unbound" path="phe_ref_iv_5mgkg|Organism|Skin|phenytoin|Intracellular Unbound" unit="µmol/l" persistable="1" formulaId="7079" />
    <Observer id="7080" entityId="mTcyIpMY9keUQy4ZFjzJLA" name="Tissue" path="phe_ref_iv_5mgkg|Organism|Skin|phenytoin|Tissue" unit="µmol/l" persistable="1" formulaId="7081" />
    <Observer id="7145" entityId="a0WE8-3W4UaEWIH9C-44Dg" name="Concentration in container" path="phe_ref_iv_5mgkg|Organism|Spleen|Plasma|CYP2C19|Concentration in container" unit="µmol/l" persistable="1" formulaId="7146" />
    <Observer id="7152" entityId="5LXZ_NFLcEOuEzhkqyNkWw" name="Concentration in container" path="phe_ref_iv_5mgkg|Organism|Spleen|Plasma|phenytoin|Concentration in container" unit="µmol/l" persistable="1" formulaId="7153" />
    <Observer id="7157" entityId="XOfg5LuFIEqxLNubKyWVTA" name="Fraction of dose-phenytoin" path="phe_ref_iv_5mgkg|Organism|Spleen|Plasma|phenytoin-CYP2C19 Metabolite|Fraction of dose-phenytoin" persistable="1" formulaId="7158" />
    <Observer id="7189" entityId="lYOv1DYL90a03AgVWid7Dg" name="Concentration in container" path="phe_ref_iv_5mgkg|Organism|Spleen|BloodCells|CYP2C19|Concentration in container" unit="µmol/l" persistable="1" formulaId="7190" />
    <Observer id="7196" entityId="JYKRMRIdoEqC2Gz_rhqMmw" name="Concentration in container" path="phe_ref_iv_5mgkg|Organism|Spleen|BloodCells|phenytoin|Concentration in container" unit="µmol/l" persistable="1" formulaId="7197" />
    <Observer id="7201" entityId="9qHfDwfN70iVa7nyIuytlw" name="Fraction of dose-phenytoin" path="phe_ref_iv_5mgkg|Organism|Spleen|BloodCells|phenytoin-CYP2C19 Metabolite|Fraction of dose-phenytoin" persistable="1" formulaId="7202" />
    <Observer id="7223" entityId="LDLby35hDkioTaxKQmlvWA" name="Concentration in container" path="phe_ref_iv_5mgkg|Organism|Spleen|Interstitial|phenytoin|Concentration in container" unit="µmol/l" persistable="1" formulaId="7224" />
    <Observer id="7246" entityId="obdPcEPndk6Ukb_qp-hpgw" name="Concentration in container" path="phe_ref_iv_5mgkg|Organism|Spleen|Intracellular|CYP2C19|Concentration in container" unit="µmol/l" persistable="1" formulaId="7247" />
    <Observer id="7254" entityId="pnzD9dII20GA-rOVVUBtsg" name="Concentration in container" path="phe_ref_iv_5mgkg|Organism|Spleen|Intracellular|phenytoin|Concentration in container" unit="µmol/l" persistable="1" formulaId="7255" />
    <Observer id="7259" entityId="_zke5fXAgUCVPanrCVJ71g" name="Fraction of dose-phenytoin" path="phe_ref_iv_5mgkg|Organism|Spleen|Intracellular|phenytoin-CYP2C19 Metabolite|Fraction of dose-phenytoin" persistable="1" formulaId="7260" />
    <Observer id="7269" entityId="LJe4DKyMzUu04g53ej4FLQ" name="Interstitial Unbound" path="phe_ref_iv_5mgkg|Organism|Spleen|phenytoin|Interstitial Unbound" unit="µmol/l" persistable="1" formulaId="7270" />
    <Observer id="7271" entityId="NdrzoiXUS06FGAS2Z1mbgQ" name="Intracellular Unbound" path="phe_ref_iv_5mgkg|Organism|Spleen|phenytoin|Intracellular Unbound" unit="µmol/l" persistable="1" formulaId="7272" />
    <Observer id="7273" entityId="rPtC0NdV0EaZjgDRIFHa8A" name="Tissue" path="phe_ref_iv_5mgkg|Organism|Spleen|phenytoin|Tissue" unit="µmol/l" persistable="1" formulaId="7274" />
    <Observer id="7287" entityId="dMyvdaWZBECazQbRlo-AQw" name="Concentration in container" path="phe_ref_iv_5mgkg|Organism|Saliva|Saliva|phenytoin|Concentration in container" unit="µmol/l" persistable="1" formulaId="7288" />
    <Observer id="7294" entityId="xf7u46h8u0q0XL9EOojEVA" name="Concentration in container" path="phe_ref_iv_5mgkg|Organism|Saliva|SalivaGland|phenytoin|Concentration in container" unit="µmol/l" persistable="1" formulaId="7295" />
    <Observer id="9660" entityId="26PpESmtZEebB3S8OoOe5Q" name="Concentration in container" path="phe_ref_iv_5mgkg|Applications|iv_ref_5mgkg|Application_1|phenytoin|Concentration in container" unit="µmol/l" persistable="0" formulaId="9661" />
  </ObserverList>
  <EventList>
    <Event conditionFormulaId="9643" id="9641" entityId="gQcN-C0cvUGlU9afzrBArA" oneTime="1">
      <AssignmentList>
        <Assignment objectId="9640" newFormulaId="9645" useAsValue="0" />
      </AssignmentList>
    </Event>
    <Event conditionFormulaId="9647" id="9646" entityId="xoWqTbIzT06kFWvB26nfkQ" oneTime="1">
      <AssignmentList>
        <Assignment objectId="9640" newFormulaId="9648" useAsValue="0" />
      </AssignmentList>
    </Event>
  </EventList>
  <FormulaList>
    <ExplicitFormula id="5">
      <Equation>K_uptake-K_rec&gt;=0 ? K_uptake-K_rec : 0</Equation>
      <ReferenceList>
        <R alias="K_uptake" id="3" />
        <R alias="K_rec" id="4" />
      </ReferenceList>
    </ExplicitFormula>
    <ExplicitFormula id="38">
      <Equation>V_pls_art+V_pls_bon+V_pls_brn+V_pls_cae+V_pls_colasc+V_pls_coldesc+V_pls_colsigm+V_pls_coltrans+V_pls_duo+V_pls_fat+V_pls_tes+V_pls_hrt+V_pls_kid+V_pls_lin+V_pls_lil+V_pls_lje+V_pls_lng+V_pls_mus+V_pls_pan+V_pls_prc+V_pls_prp+V_pls_pve+V_pls_rect+V_pls_skn+V_pls_sin+V_pls_spl+V_pls_sto+V_pls_uil+V_pls_uje+V_pls_ven</Equation>
      <ReferenceList>
        <R alias="V_pls_art" id="8" />
        <R alias="V_pls_bon" id="9" />
        <R alias="V_pls_brn" id="10" />
        <R alias="V_pls_fat" id="11" />
        <R alias="V_pls_tes" id="12" />
        <R alias="V_pls_hrt" id="13" />
        <R alias="V_pls_kid" id="14" />
        <R alias="V_pls_lin" id="15" />
        <R alias="V_pls_lng" id="16" />
        <R alias="V_pls_mus" id="17" />
        <R alias="V_pls_pan" id="18" />
        <R alias="V_pls_pve" id="19" />
        <R alias="V_pls_skn" id="20" />
        <R alias="V_pls_sin" id="21" />
        <R alias="V_pls_spl" id="22" />
        <R alias="V_pls_sto" id="23" />
        <R alias="V_pls_ven" id="24" />
        <R alias="V_pls_duo" id="25" />
        <R alias="V_pls_uje" id="26" />
        <R alias="V_pls_lje" id="27" />
        <R alias="V_pls_uil" id="28" />
        <R alias="V_pls_lil" id="29" />
        <R alias="V_pls_cae" id="30" />
        <R alias="V_pls_colasc" id="31" />
        <R alias="V_pls_coltrans" id="32" />
        <R alias="V_pls_coldesc" id="33" />
        <R alias="V_pls_colsigm" id="34" />
        <R alias="V_pls_rect" id="35" />
        <R alias="V_pls_prp" id="36" />
        <R alias="V_pls_prc" id="37" />
      </ReferenceList>
    </ExplicitFormula>
    <ExplicitFormula id="58">
      <Equation>M_art + M_sto + M_sin + M_lin + M_pan + M_spl + M_liv + M_lng + M_mus + M_fat + M_skn + M_kid + M_brn + M_hrt + M_bon + M_tes + M_pve + M_ven</Equation>
      <ReferenceList>
        <R alias="M_art" id="40" />
        <R alias="M_bon" id="41" />
        <R alias="M_brn" id="42" />
        <R alias="M_fat" id="43" />
        <R alias="M_tes" id="44" />
        <R alias="M_hrt" id="45" />
        <R alias="M_kid" id="46" />
        <R alias="M_lin" id="47" />
        <R alias="M_liv" id="48" />
        <R alias="M_lng" id="49" />
        <R alias="M_mus" id="50" />
        <R alias="M_pan" id="51" />
        <R alias="M_pve" id="52" />
        <R alias="M_skn" id="53" />
        <R alias="M_sin" id="54" />
        <R alias="M_spl" id="55" />
        <R alias="M_sto" id="56" />
        <R alias="M_ven" id="57" />
      </ReferenceList>
    </ExplicitFormula>
    <ExplicitFormula id="62">
      <Equation>Age* 365.25/7 + GA</Equation>
      <ReferenceList>
        <R alias="Age" id="60" />
        <R alias="GA" id="61" />
      </ReferenceList>
    </ExplicitFormula>
    <ExplicitFormula id="65">
      <Equation>Height&gt;0 ? BW / (Height)^2 : 0</Equation>
      <ReferenceList>
        <R alias="Height" id="64" />
        <R alias="BW" id="39" />
      </ReferenceList>
    </ExplicitFormula>
    <ExplicitFormula id="101">
      <Equation>0.461666666666667</Equation>
    </ExplicitFormula>
    <ExplicitFormula id="103">
      <Equation>70.1666666666667</Equation>
    </ExplicitFormula>
    <ExplicitFormula id="105">
      <Equation>17.45</Equation>
    </ExplicitFormula>
    <ExplicitFormula id="117">
      <Equation>fQ_art*C_bc_art+fQ_bon*C_bc_bon+fQ_fat*C_bc_fat+fQ_mus*C_bc_mus+fQ_skn*C_bc_skn</Equation>
      <ReferenceList>
        <R alias="C_bc_art" id="107" />
        <R alias="C_bc_bon" id="108" />
        <R alias="C_bc_fat" id="109" />
        <R alias="C_bc_mus" id="110" />
        <R alias="C_bc_skn" id="111" />
        <R alias="fQ_art" id="112" />
        <R alias="fQ_bon" id="113" />
        <R alias="fQ_fat" id="114" />
        <R alias="fQ_mus" id="115" />
        <R alias="fQ_skn" id="116" />
      </ReferenceList>
    </ExplicitFormula>
    <ExplicitFormula id="124">
      <Equation>fQ_art*C_pls_art+fQ_bon*C_pls_bon+fQ_fat*C_pls_fat+fQ_mus*C_pls_mus+fQ_skn*C_pls_skn</Equation>
      <ReferenceList>
        <R alias="C_pls_art" id="119" />
        <R alias="C_pls_bon" id="120" />
        <R alias="C_pls_fat" id="121" />
        <R alias="C_pls_mus" id="122" />
        <R alias="C_pls_skn" id="123" />
        <R alias="fQ_art" id="112" />
        <R alias="fQ_bon" id="113" />
        <R alias="fQ_fat" id="114" />
        <R alias="fQ_mus" id="115" />
        <R alias="fQ_skn" id="116" />
      </ReferenceList>
    </ExplicitFormula>
    <ExplicitFormula id="127">
      <Equation>(fQ_art*C_pls_art+fQ_bon*C_pls_bon+fQ_fat*C_pls_fat+fQ_mus*C_pls_mus+fQ_skn*C_pls_skn)*fu</Equation>
      <ReferenceList>
        <R alias="C_pls_art" id="119" />
        <R alias="C_pls_bon" id="120" />
        <R alias="C_pls_fat" id="121" />
        <R alias="C_pls_mus" id="122" />
        <R alias="C_pls_skn" id="123" />
        <R alias="fu" id="126" />
        <R alias="fQ_art" id="112" />
        <R alias="fQ_bon" id="113" />
        <R alias="fQ_fat" id="114" />
        <R alias="fQ_mus" id="115" />
        <R alias="fQ_skn" id="116" />
      </ReferenceList>
    </ExplicitFormula>
    <ExplicitFormula id="129">
      <Equation>(1-HCT)*(fQ_art*C_pls_art+fQ_bon*C_pls_bon+fQ_fat*C_pls_fat+fQ_mus*C_pls_mus+fQ_skn*C_pls_skn) + HCT*(fQ_art*C_bc_art+fQ_bon*C_bc_bon+fQ_fat*C_bc_fat+fQ_mus*C_bc_mus+fQ_skn*C_bc_skn)</Equation>
      <ReferenceList>
        <R alias="C_bc_art" id="107" />
        <R alias="C_bc_bon" id="108" />
        <R alias="C_bc_fat" id="109" />
        <R alias="C_bc_mus" id="110" />
        <R alias="C_bc_skn" id="111" />
        <R alias="C_pls_art" id="119" />
        <R alias="C_pls_bon" id="120" />
        <R alias="C_pls_fat" id="121" />
        <R alias="C_pls_mus" id="122" />
        <R alias="C_pls_skn" id="123" />
        <R alias="fQ_art" id="112" />
        <R alias="fQ_bon" id="113" />
        <R alias="fQ_fat" id="114" />
        <R alias="fQ_mus" id="115" />
        <R alias="fQ_skn" id="116" />
        <R alias="HCT" id="100" />
      </ReferenceList>
    </ExplicitFormula>
    <ExplicitFormula id="132">
      <Equation>Volume * Density</Equation>
      <ReferenceList>
        <R alias="Density" id="130" />
        <R alias="Volume" id="131" />
      </ReferenceList>
    </ExplicitFormula>
    <ExplicitFormula id="135">
      <Equation>0.940307625335966</Equation>
    </ExplicitFormula>
    <ExplicitFormula id="137">
      <Equation>Volume</Equation>
      <ReferenceList>
        <R alias="Volume" id="24" />
      </ReferenceList>
    </ExplicitFormula>
    <ExplicitFormula id="138">
      <Equation>(1-HCT)*V</Equation>
      <ReferenceList>
        <R alias="f_vas" id="134" />
        <R alias="V" id="131" />
        <R alias="HCT" id="100" />
      </ReferenceList>
    </ExplicitFormula>
    <ExplicitFormula id="141">
      <Equation>M_0</Equation>
      <ReferenceList>
        <R alias="M_0" id="140" />
      </ReferenceList>
    </ExplicitFormula>
    <ExplicitFormula id="145">
      <Equation>rel_exp_out * AF * f_onto * ProteinContainerVolume</Equation>
      <ReferenceList>
        <R alias="f_onto" id="142" />
        <R alias="rel_exp_out" id="143" />
        <R alias="AF" id="144" />
        <R alias="ProteinContainerVolume" id="136" />
      </ReferenceList>
    </ExplicitFormula>
    <ExplicitFormula id="148">
      <Equation>ln(2)/tHalf</Equation>
      <ReferenceList>
        <R alias="tHalf" id="147" />
      </ReferenceList>
    </ExplicitFormula>
    <ExplicitFormula id="150">
      <Equation>rel_exp_norm</Equation>
      <ReferenceList>
        <R alias="rel_exp_norm" id="149" />
      </ReferenceList>
    </ExplicitFormula>
    <ExplicitFormula id="152">
      <Equation>rel_exp_pls_norm</Equation>
      <ReferenceList>
        <R alias="rel_exp_pls_norm" id="151" />
      </ReferenceList>
    </ExplicitFormula>
    <ExplicitFormula id="155">
      <Equation>rel_exp_pls</Equation>
      <ReferenceList>
        <R alias="rel_exp_pls" id="154" />
      </ReferenceList>
    </ExplicitFormula>
    <ExplicitFormula id="157">
      <Equation>V&gt;0 ? M/V : 0</Equation>
      <ReferenceList>
        <R alias="M" id="139" />
        <R alias="V" id="24" />
      </ReferenceList>
    </ExplicitFormula>
    <ExplicitFormula id="159">
      <Equation>tHalf</Equation>
      <ReferenceList>
        <R alias="tHalf" id="158" />
      </ReferenceList>
    </ExplicitFormula>
    <ExplicitFormula id="161">
      <Equation>f_onto</Equation>
      <ReferenceList>
        <R alias="f_onto" id="160" />
      </ReferenceList>
    </ExplicitFormula>
    <ExplicitFormula id="163">
      <Equation>V&gt;0 ? M/V : 0</Equation>
      <ReferenceList>
        <R alias="M" id="139" />
        <R alias="V" id="24" />
      </ReferenceList>
    </ExplicitFormula>
    <ExplicitFormula id="166">
      <Equation>V&gt;0 ? M/V : 0</Equation>
      <ReferenceList>
        <R alias="M" id="164" />
        <R alias="V" id="24" />
      </ReferenceList>
    </ExplicitFormula>
    <ExplicitFormula id="168">
      <Equation>fu</Equation>
      <ReferenceList>
        <R alias="fu" id="126" />
      </ReferenceList>
    </ExplicitFormula>
    <ExplicitFormula id="170">
      <Equation>V&gt;0 ? M/V : 0</Equation>
      <ReferenceList>
        <R alias="M" id="164" />
        <R alias="V" id="24" />
      </ReferenceList>
    </ExplicitFormula>
    <ExplicitFormula id="172">
      <Equation>C_pls*fu</Equation>
      <ReferenceList>
        <R alias="C_pls" id="165" />
        <R alias="fu" id="126" />
      </ReferenceList>
    </ExplicitFormula>
    <ExplicitFormula id="175">
      <Equation>V&gt;0 ? M/V : 0</Equation>
      <ReferenceList>
        <R alias="M" id="173" />
        <R alias="V" id="24" />
      </ReferenceList>
    </ExplicitFormula>
    <ExplicitFormula id="178">
      <Equation>M/TotalDrugMass</Equation>
      <ReferenceList>
        <R alias="M" id="173" />
        <R alias="TotalDrugMass" id="177" />
      </ReferenceList>
    </ExplicitFormula>
    <ExplicitFormula id="181">
      <Equation>-(CP * kcat * V * K_water * C / (Km + K_water * C))</Equation>
      <ReferenceList>
        <R alias="V" id="24" />
        <R alias="CP" id="156" />
        <R alias="C" id="165" />
        <R alias="K_water" id="167" />
        <R alias="kcat" id="179" />
        <R alias="Km" id="180" />
      </ReferenceList>
    </ExplicitFormula>
    <ExplicitFormula id="182">
      <Equation>CP * kcat * V * K_water * C / (Km + K_water * C)</Equation>
      <ReferenceList>
        <R alias="V" id="24" />
        <R alias="CP" id="156" />
        <R alias="C" id="165" />
        <R alias="K_water" id="167" />
        <R alias="kcat" id="179" />
        <R alias="Km" id="180" />
      </ReferenceList>
    </ExplicitFormula>
    <ExplicitFormula id="185">
      <Equation>kcat * kcat_interaction_factor</Equation>
      <ReferenceList>
        <R alias="kcat_interaction_factor" id="183" />
        <R alias="kcat" id="184" />
      </ReferenceList>
    </ExplicitFormula>
    <ExplicitFormula id="188">
      <Equation>Km * Km_interaction_factor</Equation>
      <ReferenceList>
        <R alias="Km_interaction_factor" id="186" />
        <R alias="Km" id="187" />
      </ReferenceList>
    </ExplicitFormula>
    <ExplicitFormula id="191">
      <Equation>Volume</Equation>
      <ReferenceList>
        <R alias="Volume" id="190" />
      </ReferenceList>
    </ExplicitFormula>
    <ExplicitFormula id="192">
      <Equation>HCT*V</Equation>
      <ReferenceList>
        <R alias="V" id="131" />
        <R alias="HCT" id="100" />
      </ReferenceList>
    </ExplicitFormula>
    <ExplicitFormula id="195">
      <Equation>M_0</Equation>
      <ReferenceList>
        <R alias="M_0" id="194" />
      </ReferenceList>
    </ExplicitFormula>
    <ExplicitFormula id="198">
      <Equation>rel_exp_out * AF * f_onto * ProteinContainerVolume</Equation>
      <ReferenceList>
        <R alias="f_onto" id="196" />
        <R alias="rel_exp_out" id="197" />
        <R alias="AF" id="144" />
        <R alias="ProteinContainerVolume" id="189" />
      </ReferenceList>
    </ExplicitFormula>
    <ExplicitFormula id="201">
      <Equation>ln(2)/tHalf</Equation>
      <ReferenceList>
        <R alias="tHalf" id="200" />
      </ReferenceList>
    </ExplicitFormula>
    <ExplicitFormula id="203">
      <Equation>rel_exp_norm</Equation>
      <ReferenceList>
        <R alias="rel_exp_norm" id="202" />
      </ReferenceList>
    </ExplicitFormula>
    <ExplicitFormula id="205">
      <Equation>rel_exp_bc_norm</Equation>
      <ReferenceList>
        <R alias="rel_exp_bc_norm" id="204" />
      </ReferenceList>
    </ExplicitFormula>
    <ExplicitFormula id="208">
      <Equation>rel_exp_bc</Equation>
      <ReferenceList>
        <R alias="rel_exp_bc" id="207" />
      </ReferenceList>
    </ExplicitFormula>
    <ExplicitFormula id="210">
      <Equation>V&gt;0 ? M/V : 0</Equation>
      <ReferenceList>
        <R alias="M" id="193" />
        <R alias="V" id="190" />
      </ReferenceList>
    </ExplicitFormula>
    <ExplicitFormula id="211">
      <Equation>f_onto</Equation>
      <ReferenceList>
        <R alias="f_onto" id="160" />
      </ReferenceList>
    </ExplicitFormula>
    <ExplicitFormula id="212">
      <Equation>tHalf</Equation>
      <ReferenceList>
        <R alias="tHalf" id="158" />
      </ReferenceList>
    </ExplicitFormula>
    <ExplicitFormula id="214">
      <Equation>V&gt;0 ? M/V : 0</Equation>
      <ReferenceList>
        <R alias="M" id="193" />
        <R alias="V" id="190" />
      </ReferenceList>
    </ExplicitFormula>
    <ExplicitFormula id="217">
      <Equation>V&gt;0 ? M/V : 0</Equation>
      <ReferenceList>
        <R alias="M" id="215" />
        <R alias="V" id="190" />
      </ReferenceList>
    </ExplicitFormula>
    <ExplicitFormula id="220">
      <Equation>K_rbc/fu</Equation>
      <ReferenceList>
        <R alias="fu" id="126" />
        <R alias="K_rbc" id="219" />
      </ReferenceList>
    </ExplicitFormula>
    <ExplicitFormula id="222">
      <Equation>V&gt;0 ? M/V : 0</Equation>
      <ReferenceList>
        <R alias="M" id="215" />
        <R alias="V" id="190" />
      </ReferenceList>
    </ExplicitFormula>
    <ExplicitFormula id="225">
      <Equation>V&gt;0 ? M/V : 0</Equation>
      <ReferenceList>
        <R alias="M" id="223" />
        <R alias="V" id="190" />
      </ReferenceList>
    </ExplicitFormula>
    <ExplicitFormula id="227">
      <Equation>M/TotalDrugMass</Equation>
      <ReferenceList>
        <R alias="M" id="223" />
        <R alias="TotalDrugMass" id="177" />
      </ReferenceList>
    </ExplicitFormula>
    <ExplicitFormula id="230">
      <Equation>-(CP * kcat * V * K_water * C / (Km + K_water * C))</Equation>
      <ReferenceList>
        <R alias="V" id="190" />
        <R alias="CP" id="209" />
        <R alias="C" id="216" />
        <R alias="K_water" id="218" />
        <R alias="kcat" id="228" />
        <R alias="Km" id="229" />
      </ReferenceList>
    </ExplicitFormula>
    <ExplicitFormula id="231">
      <Equation>CP * kcat * V * K_water * C / (Km + K_water * C)</Equation>
      <ReferenceList>
        <R alias="V" id="190" />
        <R alias="CP" id="209" />
        <R alias="C" id="216" />
        <R alias="K_water" id="218" />
        <R alias="kcat" id="228" />
        <R alias="Km" id="229" />
      </ReferenceList>
    </ExplicitFormula>
    <ExplicitFormula id="233">
      <Equation>kcat * kcat_interaction_factor</Equation>
      <ReferenceList>
        <R alias="kcat_interaction_factor" id="232" />
        <R alias="kcat" id="184" />
      </ReferenceList>
    </ExplicitFormula>
    <ExplicitFormula id="235">
      <Equation>Km * Km_interaction_factor</Equation>
      <ReferenceList>
        <R alias="Km_interaction_factor" id="234" />
        <R alias="Km" id="187" />
      </ReferenceList>
    </ExplicitFormula>
    <ExplicitFormula id="237">
      <Equation>(1 - HCT) * C_pls+HCT * C_bc</Equation>
      <ReferenceList>
        <R alias="C_bc" id="216" />
        <R alias="C_pls" id="165" />
        <R alias="HCT" id="100" />
      </ReferenceList>
    </ExplicitFormula>
    <ExplicitFormula id="240">
      <Equation>Volume * Density</Equation>
      <ReferenceList>
        <R alias="Density" id="238" />
        <R alias="Volume" id="239" />
      </ReferenceList>
    </ExplicitFormula>
    <ExplicitFormula id="243">
      <Equation>0.408795056254663</Equation>
    </ExplicitFormula>
    <ExplicitFormula id="245">
      <Equation>Volume</Equation>
      <ReferenceList>
        <R alias="Volume" id="8" />
      </ReferenceList>
    </ExplicitFormula>
    <ExplicitFormula id="246">
      <Equation>(1-HCT)*V</Equation>
      <ReferenceList>
        <R alias="f_vas" id="242" />
        <R alias="V" id="239" />
        <R alias="HCT" id="100" />
      </ReferenceList>
    </ExplicitFormula>
    <ExplicitFormula id="249">
      <Equation>M_0</Equation>
      <ReferenceList>
        <R alias="M_0" id="248" />
      </ReferenceList>
    </ExplicitFormula>
    <ExplicitFormula id="252">
      <Equation>rel_exp_out * AF * f_onto * ProteinContainerVolume</Equation>
      <ReferenceList>
        <R alias="f_onto" id="250" />
        <R alias="rel_exp_out" id="251" />
        <R alias="AF" id="144" />
        <R alias="ProteinContainerVolume" id="244" />
      </ReferenceList>
    </ExplicitFormula>
    <ExplicitFormula id="255">
      <Equation>ln(2)/tHalf</Equation>
      <ReferenceList>
        <R alias="tHalf" id="254" />
      </ReferenceList>
    </ExplicitFormula>
    <ExplicitFormula id="257">
      <Equation>rel_exp_norm</Equation>
      <ReferenceList>
        <R alias="rel_exp_norm" id="256" />
      </ReferenceList>
    </ExplicitFormula>
    <ExplicitFormula id="258">
      <Equation>rel_exp_pls_norm</Equation>
      <ReferenceList>
        <R alias="rel_exp_pls_norm" id="151" />
      </ReferenceList>
    </ExplicitFormula>
    <ExplicitFormula id="260">
      <Equation>rel_exp_pls</Equation>
      <ReferenceList>
        <R alias="rel_exp_pls" id="154" />
      </ReferenceList>
    </ExplicitFormula>
    <ExplicitFormula id="262">
      <Equation>V&gt;0 ? M/V : 0</Equation>
      <ReferenceList>
        <R alias="M" id="247" />
        <R alias="V" id="8" />
      </ReferenceList>
    </ExplicitFormula>
    <ExplicitFormula id="263">
      <Equation>f_onto</Equation>
      <ReferenceList>
        <R alias="f_onto" id="160" />
      </ReferenceList>
    </ExplicitFormula>
    <ExplicitFormula id="264">
      <Equation>tHalf</Equation>
      <ReferenceList>
        <R alias="tHalf" id="158" />
      </ReferenceList>
    </ExplicitFormula>
    <ExplicitFormula id="266">
      <Equation>V&gt;0 ? M/V : 0</Equation>
      <ReferenceList>
        <R alias="M" id="247" />
        <R alias="V" id="8" />
      </ReferenceList>
    </ExplicitFormula>
    <ExplicitFormula id="268">
      <Equation>V&gt;0 ? M/V : 0</Equation>
      <ReferenceList>
        <R alias="M" id="267" />
        <R alias="V" id="8" />
      </ReferenceList>
    </ExplicitFormula>
    <ExplicitFormula id="270">
      <Equation>fu</Equation>
      <ReferenceList>
        <R alias="fu" id="126" />
      </ReferenceList>
    </ExplicitFormula>
    <ExplicitFormula id="272">
      <Equation>V&gt;0 ? M/V : 0</Equation>
      <ReferenceList>
        <R alias="M" id="267" />
        <R alias="V" id="8" />
      </ReferenceList>
    </ExplicitFormula>
    <ExplicitFormula id="274">
      <Equation>C_pls*fu</Equation>
      <ReferenceList>
        <R alias="C_pls" id="119" />
        <R alias="fu" id="126" />
      </ReferenceList>
    </ExplicitFormula>
    <ExplicitFormula id="277">
      <Equation>V&gt;0 ? M/V : 0</Equation>
      <ReferenceList>
        <R alias="M" id="275" />
        <R alias="V" id="8" />
      </ReferenceList>
    </ExplicitFormula>
    <ExplicitFormula id="279">
      <Equation>M/TotalDrugMass</Equation>
      <ReferenceList>
        <R alias="M" id="275" />
        <R alias="TotalDrugMass" id="177" />
      </ReferenceList>
    </ExplicitFormula>
    <ExplicitFormula id="282">
      <Equation>-(CP * kcat * V * K_water * C / (Km + K_water * C))</Equation>
      <ReferenceList>
        <R alias="V" id="8" />
        <R alias="CP" id="261" />
        <R alias="C" id="119" />
        <R alias="K_water" id="269" />
        <R alias="kcat" id="280" />
        <R alias="Km" id="281" />
      </ReferenceList>
    </ExplicitFormula>
    <ExplicitFormula id="283">
      <Equation>CP * kcat * V * K_water * C / (Km + K_water * C)</Equation>
      <ReferenceList>
        <R alias="V" id="8" />
        <R alias="CP" id="261" />
        <R alias="C" id="119" />
        <R alias="K_water" id="269" />
        <R alias="kcat" id="280" />
        <R alias="Km" id="281" />
      </ReferenceList>
    </ExplicitFormula>
    <ExplicitFormula id="285">
      <Equation>kcat * kcat_interaction_factor</Equation>
      <ReferenceList>
        <R alias="kcat_interaction_factor" id="284" />
        <R alias="kcat" id="184" />
      </ReferenceList>
    </ExplicitFormula>
    <ExplicitFormula id="287">
      <Equation>Km * Km_interaction_factor</Equation>
      <ReferenceList>
        <R alias="Km_interaction_factor" id="286" />
        <R alias="Km" id="187" />
      </ReferenceList>
    </ExplicitFormula>
    <ExplicitFormula id="290">
      <Equation>Volume</Equation>
      <ReferenceList>
        <R alias="Volume" id="289" />
      </ReferenceList>
    </ExplicitFormula>
    <ExplicitFormula id="291">
      <Equation>HCT*V</Equation>
      <ReferenceList>
        <R alias="V" id="239" />
        <R alias="HCT" id="100" />
      </ReferenceList>
    </ExplicitFormula>
    <ExplicitFormula id="294">
      <Equation>M_0</Equation>
      <ReferenceList>
        <R alias="M_0" id="293" />
      </ReferenceList>
    </ExplicitFormula>
    <ExplicitFormula id="297">
      <Equation>rel_exp_out * AF * f_onto * ProteinContainerVolume</Equation>
      <ReferenceList>
        <R alias="f_onto" id="295" />
        <R alias="rel_exp_out" id="296" />
        <R alias="AF" id="144" />
        <R alias="ProteinContainerVolume" id="288" />
      </ReferenceList>
    </ExplicitFormula>
    <ExplicitFormula id="300">
      <Equation>ln(2)/tHalf</Equation>
      <ReferenceList>
        <R alias="tHalf" id="299" />
      </ReferenceList>
    </ExplicitFormula>
    <ExplicitFormula id="302">
      <Equation>rel_exp_norm</Equation>
      <ReferenceList>
        <R alias="rel_exp_norm" id="301" />
      </ReferenceList>
    </ExplicitFormula>
    <ExplicitFormula id="303">
      <Equation>rel_exp_bc_norm</Equation>
      <ReferenceList>
        <R alias="rel_exp_bc_norm" id="204" />
      </ReferenceList>
    </ExplicitFormula>
    <ExplicitFormula id="305">
      <Equation>rel_exp_bc</Equation>
      <ReferenceList>
        <R alias="rel_exp_bc" id="207" />
      </ReferenceList>
    </ExplicitFormula>
    <ExplicitFormula id="307">
      <Equation>V&gt;0 ? M/V : 0</Equation>
      <ReferenceList>
        <R alias="M" id="292" />
        <R alias="V" id="289" />
      </ReferenceList>
    </ExplicitFormula>
    <ExplicitFormula id="308">
      <Equation>f_onto</Equation>
      <ReferenceList>
        <R alias="f_onto" id="160" />
      </ReferenceList>
    </ExplicitFormula>
    <ExplicitFormula id="309">
      <Equation>tHalf</Equation>
      <ReferenceList>
        <R alias="tHalf" id="158" />
      </ReferenceList>
    </ExplicitFormula>
    <ExplicitFormula id="311">
      <Equation>V&gt;0 ? M/V : 0</Equation>
      <ReferenceList>
        <R alias="M" id="292" />
        <R alias="V" id="289" />
      </ReferenceList>
    </ExplicitFormula>
    <ExplicitFormula id="313">
      <Equation>V&gt;0 ? M/V : 0</Equation>
      <ReferenceList>
        <R alias="M" id="312" />
        <R alias="V" id="289" />
      </ReferenceList>
    </ExplicitFormula>
    <ExplicitFormula id="315">
      <Equation>K_rbc/fu</Equation>
      <ReferenceList>
        <R alias="fu" id="126" />
        <R alias="K_rbc" id="219" />
      </ReferenceList>
    </ExplicitFormula>
    <ExplicitFormula id="317">
      <Equation>V&gt;0 ? M/V : 0</Equation>
      <ReferenceList>
        <R alias="M" id="312" />
        <R alias="V" id="289" />
      </ReferenceList>
    </ExplicitFormula>
    <ExplicitFormula id="320">
      <Equation>V&gt;0 ? M/V : 0</Equation>
      <ReferenceList>
        <R alias="M" id="318" />
        <R alias="V" id="289" />
      </ReferenceList>
    </ExplicitFormula>
    <ExplicitFormula id="322">
      <Equation>M/TotalDrugMass</Equation>
      <ReferenceList>
        <R alias="M" id="318" />
        <R alias="TotalDrugMass" id="177" />
      </ReferenceList>
    </ExplicitFormula>
    <ExplicitFormula id="325">
      <Equation>-(CP * kcat * V * K_water * C / (Km + K_water * C))</Equation>
      <ReferenceList>
        <R alias="V" id="289" />
        <R alias="CP" id="306" />
        <R alias="C" id="107" />
        <R alias="K_water" id="314" />
        <R alias="kcat" id="323" />
        <R alias="Km" id="324" />
      </ReferenceList>
    </ExplicitFormula>
    <ExplicitFormula id="326">
      <Equation>CP * kcat * V * K_water * C / (Km + K_water * C)</Equation>
      <ReferenceList>
        <R alias="V" id="289" />
        <R alias="CP" id="306" />
        <R alias="C" id="107" />
        <R alias="K_water" id="314" />
        <R alias="kcat" id="323" />
        <R alias="Km" id="324" />
      </ReferenceList>
    </ExplicitFormula>
    <ExplicitFormula id="328">
      <Equation>kcat * kcat_interaction_factor</Equation>
      <ReferenceList>
        <R alias="kcat_interaction_factor" id="327" />
        <R alias="kcat" id="184" />
      </ReferenceList>
    </ExplicitFormula>
    <ExplicitFormula id="330">
      <Equation>Km * Km_interaction_factor</Equation>
      <ReferenceList>
        <R alias="Km_interaction_factor" id="329" />
        <R alias="Km" id="187" />
      </ReferenceList>
    </ExplicitFormula>
    <ExplicitFormula id="332">
      <Equation>(1 - HCT) * C_pls+HCT * C_bc</Equation>
      <ReferenceList>
        <R alias="C_bc" id="107" />
        <R alias="C_pls" id="119" />
        <R alias="HCT" id="100" />
      </ReferenceList>
    </ExplicitFormula>
    <ExplicitFormula id="335">
      <Equation>6*EHC_HalfTime</Equation>
      <ReferenceList>
        <R alias="EHC_HalfTime" id="334" />
        <R alias="Time" id="0" />
      </ReferenceList>
    </ExplicitFormula>
    <ExplicitFormula id="341">
      <Equation>V&gt;0 ? M/V : 0</Equation>
      <ReferenceList>
        <R alias="M" id="339" />
        <R alias="V" id="337" />
      </ReferenceList>
    </ExplicitFormula>
    <ExplicitFormula id="343">
      <Equation>M/TotalDrugMass</Equation>
      <ReferenceList>
        <R alias="M" id="339" />
        <R alias="TotalDrugMass" id="177" />
      </ReferenceList>
    </ExplicitFormula>
    <ExplicitFormula id="346">
      <Equation>Volume * Density</Equation>
      <ReferenceList>
        <R alias="Density" id="344" />
        <R alias="Volume" id="345" />
      </ReferenceList>
    </ExplicitFormula>
    <ExplicitFormula id="349">
      <Equation>Qspec * Weight</Equation>
      <ReferenceList>
        <R alias="Qspec" id="348" />
        <R alias="Weight" id="41" />
      </ReferenceList>
    </ExplicitFormula>
    <ExplicitFormula id="351">
      <Equation>0.00000000000728*(BW/0.02)^0.75</Equation>
      <ReferenceList>
        <R alias="BW" id="39" />
      </ReferenceList>
    </ExplicitFormula>
    <ExplicitFormula id="353">
      <Equation>0.00000068*BW/0.02</Equation>
      <ReferenceList>
        <R alias="BW" id="39" />
      </ReferenceList>
    </ExplicitFormula>
    <ExplicitFormula id="356">
      <Equation>SA_pls_int*d_endo</Equation>
      <ReferenceList>
        <R alias="d_endo" id="79" />
        <R alias="SA_pls_int" id="355" />
      </ReferenceList>
    </ExplicitFormula>
    <ExplicitFormula id="360">
      <Equation>1 - f_int - f_vas</Equation>
      <ReferenceList>
        <R alias="f_int" id="358" />
        <R alias="f_vas" id="359" />
      </ReferenceList>
    </ExplicitFormula>
    <ExplicitFormula id="386">
      <Equation>0.028761</Equation>
    </ExplicitFormula>
    <ExplicitFormula id="387">
      <Equation>11.3464514428239</Equation>
    </ExplicitFormula>
    <ExplicitFormula id="389">
      <Equation>Volume</Equation>
      <ReferenceList>
        <R alias="Volume" id="9" />
      </ReferenceList>
    </ExplicitFormula>
    <ExplicitFormula id="390">
      <Equation>f_vas*(1-HCT)*V_org</Equation>
      <ReferenceList>
        <R alias="f_vas" id="359" />
        <R alias="V_org" id="345" />
        <R alias="HCT" id="100" />
      </ReferenceList>
    </ExplicitFormula>
    <ExplicitFormula id="393">
      <Equation>M_0</Equation>
      <ReferenceList>
        <R alias="M_0" id="392" />
      </ReferenceList>
    </ExplicitFormula>
    <ExplicitFormula id="396">
      <Equation>rel_exp_out * AF * f_onto * ProteinContainerVolume</Equation>
      <ReferenceList>
        <R alias="f_onto" id="394" />
        <R alias="rel_exp_out" id="395" />
        <R alias="AF" id="144" />
        <R alias="ProteinContainerVolume" id="388" />
      </ReferenceList>
    </ExplicitFormula>
    <ExplicitFormula id="399">
      <Equation>ln(2)/tHalf</Equation>
      <ReferenceList>
        <R alias="tHalf" id="398" />
      </ReferenceList>
    </ExplicitFormula>
    <ExplicitFormula id="401">
      <Equation>rel_exp_norm</Equation>
      <ReferenceList>
        <R alias="rel_exp_norm" id="400" />
      </ReferenceList>
    </ExplicitFormula>
    <ExplicitFormula id="402">
      <Equation>rel_exp_pls_norm</Equation>
      <ReferenceList>
        <R alias="rel_exp_pls_norm" id="151" />
      </ReferenceList>
    </ExplicitFormula>
    <ExplicitFormula id="404">
      <Equation>rel_exp_pls</Equation>
      <ReferenceList>
        <R alias="rel_exp_pls" id="154" />
      </ReferenceList>
    </ExplicitFormula>
    <ExplicitFormula id="406">
      <Equation>V&gt;0 ? M/V : 0</Equation>
      <ReferenceList>
        <R alias="M" id="391" />
        <R alias="V" id="9" />
      </ReferenceList>
    </ExplicitFormula>
    <ExplicitFormula id="407">
      <Equation>f_onto</Equation>
      <ReferenceList>
        <R alias="f_onto" id="160" />
      </ReferenceList>
    </ExplicitFormula>
    <ExplicitFormula id="408">
      <Equation>tHalf</Equation>
      <ReferenceList>
        <R alias="tHalf" id="158" />
      </ReferenceList>
    </ExplicitFormula>
    <ExplicitFormula id="410">
      <Equation>V&gt;0 ? M/V : 0</Equation>
      <ReferenceList>
        <R alias="M" id="391" />
        <R alias="V" id="9" />
      </ReferenceList>
    </ExplicitFormula>
    <ExplicitFormula id="412">
      <Equation>V&gt;0 ? M/V : 0</Equation>
      <ReferenceList>
        <R alias="M" id="411" />
        <R alias="V" id="9" />
      </ReferenceList>
    </ExplicitFormula>
    <ExplicitFormula id="414">
      <Equation>fu</Equation>
      <ReferenceList>
        <R alias="fu" id="126" />
      </ReferenceList>
    </ExplicitFormula>
    <ExplicitFormula id="416">
      <Equation>V&gt;0 ? M/V : 0</Equation>
      <ReferenceList>
        <R alias="M" id="411" />
        <R alias="V" id="9" />
      </ReferenceList>
    </ExplicitFormula>
    <ExplicitFormula id="419">
      <Equation>V&gt;0 ? M/V : 0</Equation>
      <ReferenceList>
        <R alias="M" id="417" />
        <R alias="V" id="9" />
      </ReferenceList>
    </ExplicitFormula>
    <ExplicitFormula id="421">
      <Equation>M/TotalDrugMass</Equation>
      <ReferenceList>
        <R alias="M" id="417" />
        <R alias="TotalDrugMass" id="177" />
      </ReferenceList>
    </ExplicitFormula>
    <ExplicitFormula id="424">
      <Equation>-(CP * kcat * V * K_water * C / (Km + K_water * C))</Equation>
      <ReferenceList>
        <R alias="V" id="9" />
        <R alias="CP" id="405" />
        <R alias="C" id="120" />
        <R alias="K_water" id="413" />
        <R alias="kcat" id="422" />
        <R alias="Km" id="423" />
      </ReferenceList>
    </ExplicitFormula>
    <ExplicitFormula id="425">
      <Equation>CP * kcat * V * K_water * C / (Km + K_water * C)</Equation>
      <ReferenceList>
        <R alias="V" id="9" />
        <R alias="CP" id="405" />
        <R alias="C" id="120" />
        <R alias="K_water" id="413" />
        <R alias="kcat" id="422" />
        <R alias="Km" id="423" />
      </ReferenceList>
    </ExplicitFormula>
    <ExplicitFormula id="427">
      <Equation>kcat * kcat_interaction_factor</Equation>
      <ReferenceList>
        <R alias="kcat_interaction_factor" id="426" />
        <R alias="kcat" id="184" />
      </ReferenceList>
    </ExplicitFormula>
    <ExplicitFormula id="429">
      <Equation>Km * Km_interaction_factor</Equation>
      <ReferenceList>
        <R alias="Km_interaction_factor" id="428" />
        <R alias="Km" id="187" />
      </ReferenceList>
    </ExplicitFormula>
    <ExplicitFormula id="432">
      <Equation>Volume</Equation>
      <ReferenceList>
        <R alias="Volume" id="431" />
      </ReferenceList>
    </ExplicitFormula>
    <ExplicitFormula id="433">
      <Equation>f_vas*HCT*V</Equation>
      <ReferenceList>
        <R alias="f_vas" id="359" />
        <R alias="V" id="345" />
        <R alias="HCT" id="100" />
      </ReferenceList>
    </ExplicitFormula>
    <ExplicitFormula id="436">
      <Equation>M_0</Equation>
      <ReferenceList>
        <R alias="M_0" id="435" />
      </ReferenceList>
    </ExplicitFormula>
    <ExplicitFormula id="439">
      <Equation>rel_exp_out * AF * f_onto * ProteinContainerVolume</Equation>
      <ReferenceList>
        <R alias="f_onto" id="437" />
        <R alias="rel_exp_out" id="438" />
        <R alias="AF" id="144" />
        <R alias="ProteinContainerVolume" id="430" />
      </ReferenceList>
    </ExplicitFormula>
    <ExplicitFormula id="442">
      <Equation>ln(2)/tHalf</Equation>
      <ReferenceList>
        <R alias="tHalf" id="441" />
      </ReferenceList>
    </ExplicitFormula>
    <ExplicitFormula id="444">
      <Equation>rel_exp_norm</Equation>
      <ReferenceList>
        <R alias="rel_exp_norm" id="443" />
      </ReferenceList>
    </ExplicitFormula>
    <ExplicitFormula id="445">
      <Equation>rel_exp_bc_norm</Equation>
      <ReferenceList>
        <R alias="rel_exp_bc_norm" id="204" />
      </ReferenceList>
    </ExplicitFormula>
    <ExplicitFormula id="447">
      <Equation>rel_exp_bc</Equation>
      <ReferenceList>
        <R alias="rel_exp_bc" id="207" />
      </ReferenceList>
    </ExplicitFormula>
    <ExplicitFormula id="449">
      <Equation>V&gt;0 ? M/V : 0</Equation>
      <ReferenceList>
        <R alias="M" id="434" />
        <R alias="V" id="431" />
      </ReferenceList>
    </ExplicitFormula>
    <ExplicitFormula id="450">
      <Equation>f_onto</Equation>
      <ReferenceList>
        <R alias="f_onto" id="160" />
      </ReferenceList>
    </ExplicitFormula>
    <ExplicitFormula id="451">
      <Equation>tHalf</Equation>
      <ReferenceList>
        <R alias="tHalf" id="158" />
      </ReferenceList>
    </ExplicitFormula>
    <ExplicitFormula id="453">
      <Equation>V&gt;0 ? M/V : 0</Equation>
      <ReferenceList>
        <R alias="M" id="434" />
        <R alias="V" id="431" />
      </ReferenceList>
    </ExplicitFormula>
    <ExplicitFormula id="455">
      <Equation>V&gt;0 ? M/V : 0</Equation>
      <ReferenceList>
        <R alias="M" id="454" />
        <R alias="V" id="431" />
      </ReferenceList>
    </ExplicitFormula>
    <ExplicitFormula id="457">
      <Equation>K_rbc/fu</Equation>
      <ReferenceList>
        <R alias="fu" id="126" />
        <R alias="K_rbc" id="219" />
      </ReferenceList>
    </ExplicitFormula>
    <ExplicitFormula id="459">
      <Equation>V&gt;0 ? M/V : 0</Equation>
      <ReferenceList>
        <R alias="M" id="454" />
        <R alias="V" id="431" />
      </ReferenceList>
    </ExplicitFormula>
    <ExplicitFormula id="462">
      <Equation>V&gt;0 ? M/V : 0</Equation>
      <ReferenceList>
        <R alias="M" id="460" />
        <R alias="V" id="431" />
      </ReferenceList>
    </ExplicitFormula>
    <ExplicitFormula id="464">
      <Equation>M/TotalDrugMass</Equation>
      <ReferenceList>
        <R alias="M" id="460" />
        <R alias="TotalDrugMass" id="177" />
      </ReferenceList>
    </ExplicitFormula>
    <ExplicitFormula id="467">
      <Equation>-(CP * kcat * V * K_water * C / (Km + K_water * C))</Equation>
      <ReferenceList>
        <R alias="V" id="431" />
        <R alias="CP" id="448" />
        <R alias="C" id="108" />
        <R alias="K_water" id="456" />
        <R alias="kcat" id="465" />
        <R alias="Km" id="466" />
      </ReferenceList>
    </ExplicitFormula>
    <ExplicitFormula id="468">
      <Equation>CP * kcat * V * K_water * C / (Km + K_water * C)</Equation>
      <ReferenceList>
        <R alias="V" id="431" />
        <R alias="CP" id="448" />
        <R alias="C" id="108" />
        <R alias="K_water" id="456" />
        <R alias="kcat" id="465" />
        <R alias="Km" id="466" />
      </ReferenceList>
    </ExplicitFormula>
    <ExplicitFormula id="470">
      <Equation>kcat * kcat_interaction_factor</Equation>
      <ReferenceList>
        <R alias="kcat_interaction_factor" id="469" />
        <R alias="kcat" id="184" />
      </ReferenceList>
    </ExplicitFormula>
    <ExplicitFormula id="472">
      <Equation>Km * Km_interaction_factor</Equation>
      <ReferenceList>
        <R alias="Km_interaction_factor" id="471" />
        <R alias="Km" id="187" />
      </ReferenceList>
    </ExplicitFormula>
    <ExplicitFormula id="475">
      <Equation>Volume</Equation>
      <ReferenceList>
        <R alias="Volume" id="474" />
      </ReferenceList>
    </ExplicitFormula>
    <ExplicitFormula id="476">
      <Equation>f_int*V</Equation>
      <ReferenceList>
        <R alias="f_int" id="358" />
        <R alias="V" id="345" />
      </ReferenceList>
    </ExplicitFormula>
    <ExplicitFormula id="478">
      <Equation>pH_int</Equation>
      <ReferenceList>
        <R alias="pH_int" id="76" />
      </ReferenceList>
    </ExplicitFormula>
    <ExplicitFormula id="481">
      <Equation>V&gt;0 ? M/V : 0</Equation>
      <ReferenceList>
        <R alias="M" id="479" />
        <R alias="V" id="474" />
      </ReferenceList>
    </ExplicitFormula>
    <ExplicitFormula id="484">
      <Equation>K_water_int</Equation>
      <ReferenceList>
        <R alias="K_water_int" id="483" />
      </ReferenceList>
    </ExplicitFormula>
    <ExplicitFormula id="486">
      <Equation>V&gt;0 ? M/V : 0</Equation>
      <ReferenceList>
        <R alias="M" id="479" />
        <R alias="V" id="474" />
      </ReferenceList>
    </ExplicitFormula>
    <ExplicitFormula id="488">
      <Equation>Volume</Equation>
      <ReferenceList>
        <R alias="Volume" id="345" />
      </ReferenceList>
    </ExplicitFormula>
    <ExplicitFormula id="490">
      <Equation>f_cell*V</Equation>
      <ReferenceList>
        <R alias="f_cell" id="357" />
        <R alias="V" id="345" />
      </ReferenceList>
    </ExplicitFormula>
    <ExplicitFormula id="494">
      <Equation>M_0</Equation>
      <ReferenceList>
        <R alias="M_0" id="493" />
      </ReferenceList>
    </ExplicitFormula>
    <ExplicitFormula id="497">
      <Equation>rel_exp_out * AF * f_onto * ProteinContainerVolume</Equation>
      <ReferenceList>
        <R alias="f_onto" id="495" />
        <R alias="rel_exp_out" id="496" />
        <R alias="AF" id="144" />
        <R alias="ProteinContainerVolume" id="487" />
      </ReferenceList>
    </ExplicitFormula>
    <ExplicitFormula id="500">
      <Equation>ln(2)/tHalf</Equation>
      <ReferenceList>
        <R alias="tHalf" id="499" />
      </ReferenceList>
    </ExplicitFormula>
    <ExplicitFormula id="502">
      <Equation>rel_exp_norm</Equation>
      <ReferenceList>
        <R alias="rel_exp_norm" id="501" />
      </ReferenceList>
    </ExplicitFormula>
    <ExplicitFormula id="505">
      <Equation>V&gt;0 ? M/V : 0</Equation>
      <ReferenceList>
        <R alias="M" id="492" />
        <R alias="V" id="489" />
      </ReferenceList>
    </ExplicitFormula>
    <ExplicitFormula id="506">
      <Equation>tHalf</Equation>
      <ReferenceList>
        <R alias="tHalf" id="158" />
      </ReferenceList>
    </ExplicitFormula>
    <ExplicitFormula id="507">
      <Equation>f_onto</Equation>
      <ReferenceList>
        <R alias="f_onto" id="160" />
      </ReferenceList>
    </ExplicitFormula>
    <ExplicitFormula id="509">
      <Equation>V&gt;0 ? M/V : 0</Equation>
      <ReferenceList>
        <R alias="M" id="492" />
        <R alias="V" id="489" />
      </ReferenceList>
    </ExplicitFormula>
    <ExplicitFormula id="512">
      <Equation>V&gt;0 ? M/V : 0</Equation>
      <ReferenceList>
        <R alias="M" id="510" />
        <R alias="V" id="489" />
      </ReferenceList>
    </ExplicitFormula>
    <ExplicitFormula id="515">
      <Equation>K_water_cell</Equation>
      <ReferenceList>
        <R alias="K_water_cell" id="514" />
      </ReferenceList>
    </ExplicitFormula>
    <ExplicitFormula id="517">
      <Equation>V&gt;0 ? M/V : 0</Equation>
      <ReferenceList>
        <R alias="M" id="510" />
        <R alias="V" id="489" />
      </ReferenceList>
    </ExplicitFormula>
    <ExplicitFormula id="520">
      <Equation>V&gt;0 ? M/V : 0</Equation>
      <ReferenceList>
        <R alias="M" id="518" />
        <R alias="V" id="489" />
      </ReferenceList>
    </ExplicitFormula>
    <ExplicitFormula id="522">
      <Equation>M/TotalDrugMass</Equation>
      <ReferenceList>
        <R alias="M" id="518" />
        <R alias="TotalDrugMass" id="177" />
      </ReferenceList>
    </ExplicitFormula>
    <ExplicitFormula id="525">
      <Equation>-(CP * kcat * V * K_water * C / (Km + K_water * C))</Equation>
      <ReferenceList>
        <R alias="V" id="489" />
        <R alias="CP" id="504" />
        <R alias="C" id="511" />
        <R alias="K_water" id="513" />
        <R alias="kcat" id="523" />
        <R alias="Km" id="524" />
      </ReferenceList>
    </ExplicitFormula>
    <ExplicitFormula id="526">
      <Equation>CP * kcat * V * K_water * C / (Km + K_water * C)</Equation>
      <ReferenceList>
        <R alias="V" id="489" />
        <R alias="CP" id="504" />
        <R alias="C" id="511" />
        <R alias="K_water" id="513" />
        <R alias="kcat" id="523" />
        <R alias="Km" id="524" />
      </ReferenceList>
    </ExplicitFormula>
    <ExplicitFormula id="528">
      <Equation>kcat * kcat_interaction_factor</Equation>
      <ReferenceList>
        <R alias="kcat_interaction_factor" id="527" />
        <R alias="kcat" id="184" />
      </ReferenceList>
    </ExplicitFormula>
    <ExplicitFormula id="530">
      <Equation>Km * Km_interaction_factor</Equation>
      <ReferenceList>
        <R alias="Km_interaction_factor" id="529" />
        <R alias="Km" id="187" />
      </ReferenceList>
    </ExplicitFormula>
    <ExplicitFormula id="532">
      <Equation>C_int * K_water_int</Equation>
      <ReferenceList>
        <R alias="C_int" id="480" />
        <R alias="K_water_int" id="482" />
      </ReferenceList>
    </ExplicitFormula>
    <ExplicitFormula id="534">
      <Equation>C_cell * K_water_cell</Equation>
      <ReferenceList>
        <R alias="C_cell" id="511" />
        <R alias="K_water_cell" id="513" />
      </ReferenceList>
    </ExplicitFormula>
    <ExplicitFormula id="536">
      <Equation>(f_int*C_int+f_cell*C_cell)/(f_int+f_cell)</Equation>
      <ReferenceList>
        <R alias="f_int" id="358" />
        <R alias="f_cell" id="357" />
        <R alias="C_cell" id="511" />
        <R alias="C_int" id="480" />
      </ReferenceList>
    </ExplicitFormula>
    <ExplicitFormula id="539">
      <Equation>Volume * Density</Equation>
      <ReferenceList>
        <R alias="Density" id="537" />
        <R alias="Volume" id="538" />
      </ReferenceList>
    </ExplicitFormula>
    <ExplicitFormula id="541">
      <Equation>0.00000000000032*BW/0.02</Equation>
      <ReferenceList>
        <R alias="BW" id="39" />
      </ReferenceList>
    </ExplicitFormula>
    <ExplicitFormula id="543">
      <Equation>1.55E-14*(BW/0.02)^0.75</Equation>
      <ReferenceList>
        <R alias="BW" id="39" />
      </ReferenceList>
    </ExplicitFormula>
    <ExplicitFormula id="546">
      <Equation>SA_pls_int*d_endo</Equation>
      <ReferenceList>
        <R alias="d_endo" id="79" />
        <R alias="SA_pls_int" id="545" />
      </ReferenceList>
    </ExplicitFormula>
    <ExplicitFormula id="550">
      <Equation>1 - f_int - f_vas</Equation>
      <ReferenceList>
        <R alias="f_int" id="548" />
        <R alias="f_vas" id="549" />
      </ReferenceList>
    </ExplicitFormula>
    <ExplicitFormula id="553">
      <Equation>Qspec * Weight</Equation>
      <ReferenceList>
        <R alias="Qspec" id="552" />
        <R alias="Weight" id="42" />
      </ReferenceList>
    </ExplicitFormula>
    <ExplicitFormula id="579">
      <Equation>1.50401064526865</Equation>
    </ExplicitFormula>
    <ExplicitFormula id="580">
      <Equation>0.52145</Equation>
    </ExplicitFormula>
    <ExplicitFormula id="582">
      <Equation>Volume</Equation>
      <ReferenceList>
        <R alias="Volume" id="10" />
      </ReferenceList>
    </ExplicitFormula>
    <ExplicitFormula id="583">
      <Equation>f_vas*(1-HCT)*V_org</Equation>
      <ReferenceList>
        <R alias="f_vas" id="549" />
        <R alias="V_org" id="538" />
        <R alias="HCT" id="100" />
      </ReferenceList>
    </ExplicitFormula>
    <ExplicitFormula id="586">
      <Equation>M_0</Equation>
      <ReferenceList>
        <R alias="M_0" id="585" />
      </ReferenceList>
    </ExplicitFormula>
    <ExplicitFormula id="589">
      <Equation>rel_exp_out * AF * f_onto * ProteinContainerVolume</Equation>
      <ReferenceList>
        <R alias="f_onto" id="587" />
        <R alias="rel_exp_out" id="588" />
        <R alias="AF" id="144" />
        <R alias="ProteinContainerVolume" id="581" />
      </ReferenceList>
    </ExplicitFormula>
    <ExplicitFormula id="592">
      <Equation>ln(2)/tHalf</Equation>
      <ReferenceList>
        <R alias="tHalf" id="591" />
      </ReferenceList>
    </ExplicitFormula>
    <ExplicitFormula id="594">
      <Equation>rel_exp_norm</Equation>
      <ReferenceList>
        <R alias="rel_exp_norm" id="593" />
      </ReferenceList>
    </ExplicitFormula>
    <ExplicitFormula id="595">
      <Equation>rel_exp_pls_norm</Equation>
      <ReferenceList>
        <R alias="rel_exp_pls_norm" id="151" />
      </ReferenceList>
    </ExplicitFormula>
    <ExplicitFormula id="597">
      <Equation>rel_exp_pls</Equation>
      <ReferenceList>
        <R alias="rel_exp_pls" id="154" />
      </ReferenceList>
    </ExplicitFormula>
    <ExplicitFormula id="599">
      <Equation>V&gt;0 ? M/V : 0</Equation>
      <ReferenceList>
        <R alias="M" id="584" />
        <R alias="V" id="10" />
      </ReferenceList>
    </ExplicitFormula>
    <ExplicitFormula id="600">
      <Equation>f_onto</Equation>
      <ReferenceList>
        <R alias="f_onto" id="160" />
      </ReferenceList>
    </ExplicitFormula>
    <ExplicitFormula id="601">
      <Equation>tHalf</Equation>
      <ReferenceList>
        <R alias="tHalf" id="158" />
      </ReferenceList>
    </ExplicitFormula>
    <ExplicitFormula id="603">
      <Equation>V&gt;0 ? M/V : 0</Equation>
      <ReferenceList>
        <R alias="M" id="584" />
        <R alias="V" id="10" />
      </ReferenceList>
    </ExplicitFormula>
    <ExplicitFormula id="606">
      <Equation>V&gt;0 ? M/V : 0</Equation>
      <ReferenceList>
        <R alias="M" id="604" />
        <R alias="V" id="10" />
      </ReferenceList>
    </ExplicitFormula>
    <ExplicitFormula id="608">
      <Equation>fu</Equation>
      <ReferenceList>
        <R alias="fu" id="126" />
      </ReferenceList>
    </ExplicitFormula>
    <ExplicitFormula id="610">
      <Equation>V&gt;0 ? M/V : 0</Equation>
      <ReferenceList>
        <R alias="M" id="604" />
        <R alias="V" id="10" />
      </ReferenceList>
    </ExplicitFormula>
    <ExplicitFormula id="613">
      <Equation>V&gt;0 ? M/V : 0</Equation>
      <ReferenceList>
        <R alias="M" id="611" />
        <R alias="V" id="10" />
      </ReferenceList>
    </ExplicitFormula>
    <ExplicitFormula id="615">
      <Equation>M/TotalDrugMass</Equation>
      <ReferenceList>
        <R alias="M" id="611" />
        <R alias="TotalDrugMass" id="177" />
      </ReferenceList>
    </ExplicitFormula>
    <ExplicitFormula id="618">
      <Equation>-(CP * kcat * V * K_water * C / (Km + K_water * C))</Equation>
      <ReferenceList>
        <R alias="V" id="10" />
        <R alias="CP" id="598" />
        <R alias="C" id="605" />
        <R alias="K_water" id="607" />
        <R alias="kcat" id="616" />
        <R alias="Km" id="617" />
      </ReferenceList>
    </ExplicitFormula>
    <ExplicitFormula id="619">
      <Equation>CP * kcat * V * K_water * C / (Km + K_water * C)</Equation>
      <ReferenceList>
        <R alias="V" id="10" />
        <R alias="CP" id="598" />
        <R alias="C" id="605" />
        <R alias="K_water" id="607" />
        <R alias="kcat" id="616" />
        <R alias="Km" id="617" />
      </ReferenceList>
    </ExplicitFormula>
    <ExplicitFormula id="621">
      <Equation>kcat * kcat_interaction_factor</Equation>
      <ReferenceList>
        <R alias="kcat_interaction_factor" id="620" />
        <R alias="kcat" id="184" />
      </ReferenceList>
    </ExplicitFormula>
    <ExplicitFormula id="623">
      <Equation>Km * Km_interaction_factor</Equation>
      <ReferenceList>
        <R alias="Km_interaction_factor" id="622" />
        <R alias="Km" id="187" />
      </ReferenceList>
    </ExplicitFormula>
    <ExplicitFormula id="626">
      <Equation>Volume</Equation>
      <ReferenceList>
        <R alias="Volume" id="625" />
      </ReferenceList>
    </ExplicitFormula>
    <ExplicitFormula id="627">
      <Equation>f_vas*HCT*V</Equation>
      <ReferenceList>
        <R alias="f_vas" id="549" />
        <R alias="V" id="538" />
        <R alias="HCT" id="100" />
      </ReferenceList>
    </ExplicitFormula>
    <ExplicitFormula id="630">
      <Equation>M_0</Equation>
      <ReferenceList>
        <R alias="M_0" id="629" />
      </ReferenceList>
    </ExplicitFormula>
    <ExplicitFormula id="633">
      <Equation>rel_exp_out * AF * f_onto * ProteinContainerVolume</Equation>
      <ReferenceList>
        <R alias="f_onto" id="631" />
        <R alias="rel_exp_out" id="632" />
        <R alias="AF" id="144" />
        <R alias="ProteinContainerVolume" id="624" />
      </ReferenceList>
    </ExplicitFormula>
    <ExplicitFormula id="636">
      <Equation>ln(2)/tHalf</Equation>
      <ReferenceList>
        <R alias="tHalf" id="635" />
      </ReferenceList>
    </ExplicitFormula>
    <ExplicitFormula id="638">
      <Equation>rel_exp_norm</Equation>
      <ReferenceList>
        <R alias="rel_exp_norm" id="637" />
      </ReferenceList>
    </ExplicitFormula>
    <ExplicitFormula id="639">
      <Equation>rel_exp_bc_norm</Equation>
      <ReferenceList>
        <R alias="rel_exp_bc_norm" id="204" />
      </ReferenceList>
    </ExplicitFormula>
    <ExplicitFormula id="641">
      <Equation>rel_exp_bc</Equation>
      <ReferenceList>
        <R alias="rel_exp_bc" id="207" />
      </ReferenceList>
    </ExplicitFormula>
    <ExplicitFormula id="643">
      <Equation>V&gt;0 ? M/V : 0</Equation>
      <ReferenceList>
        <R alias="M" id="628" />
        <R alias="V" id="625" />
      </ReferenceList>
    </ExplicitFormula>
    <ExplicitFormula id="644">
      <Equation>f_onto</Equation>
      <ReferenceList>
        <R alias="f_onto" id="160" />
      </ReferenceList>
    </ExplicitFormula>
    <ExplicitFormula id="645">
      <Equation>tHalf</Equation>
      <ReferenceList>
        <R alias="tHalf" id="158" />
      </ReferenceList>
    </ExplicitFormula>
    <ExplicitFormula id="647">
      <Equation>V&gt;0 ? M/V : 0</Equation>
      <ReferenceList>
        <R alias="M" id="628" />
        <R alias="V" id="625" />
      </ReferenceList>
    </ExplicitFormula>
    <ExplicitFormula id="650">
      <Equation>V&gt;0 ? M/V : 0</Equation>
      <ReferenceList>
        <R alias="M" id="648" />
        <R alias="V" id="625" />
      </ReferenceList>
    </ExplicitFormula>
    <ExplicitFormula id="652">
      <Equation>K_rbc/fu</Equation>
      <ReferenceList>
        <R alias="fu" id="126" />
        <R alias="K_rbc" id="219" />
      </ReferenceList>
    </ExplicitFormula>
    <ExplicitFormula id="654">
      <Equation>V&gt;0 ? M/V : 0</Equation>
      <ReferenceList>
        <R alias="M" id="648" />
        <R alias="V" id="625" />
      </ReferenceList>
    </ExplicitFormula>
    <ExplicitFormula id="657">
      <Equation>V&gt;0 ? M/V : 0</Equation>
      <ReferenceList>
        <R alias="M" id="655" />
        <R alias="V" id="625" />
      </ReferenceList>
    </ExplicitFormula>
    <ExplicitFormula id="659">
      <Equation>M/TotalDrugMass</Equation>
      <ReferenceList>
        <R alias="M" id="655" />
        <R alias="TotalDrugMass" id="177" />
      </ReferenceList>
    </ExplicitFormula>
    <ExplicitFormula id="662">
      <Equation>-(CP * kcat * V * K_water * C / (Km + K_water * C))</Equation>
      <ReferenceList>
        <R alias="V" id="625" />
        <R alias="CP" id="642" />
        <R alias="C" id="649" />
        <R alias="K_water" id="651" />
        <R alias="kcat" id="660" />
        <R alias="Km" id="661" />
      </ReferenceList>
    </ExplicitFormula>
    <ExplicitFormula id="663">
      <Equation>CP * kcat * V * K_water * C / (Km + K_water * C)</Equation>
      <ReferenceList>
        <R alias="V" id="625" />
        <R alias="CP" id="642" />
        <R alias="C" id="649" />
        <R alias="K_water" id="651" />
        <R alias="kcat" id="660" />
        <R alias="Km" id="661" />
      </ReferenceList>
    </ExplicitFormula>
    <ExplicitFormula id="665">
      <Equation>kcat * kcat_interaction_factor</Equation>
      <ReferenceList>
        <R alias="kcat_interaction_factor" id="664" />
        <R alias="kcat" id="184" />
      </ReferenceList>
    </ExplicitFormula>
    <ExplicitFormula id="667">
      <Equation>Km * Km_interaction_factor</Equation>
      <ReferenceList>
        <R alias="Km_interaction_factor" id="666" />
        <R alias="Km" id="187" />
      </ReferenceList>
    </ExplicitFormula>
    <ExplicitFormula id="670">
      <Equation>Volume</Equation>
      <ReferenceList>
        <R alias="Volume" id="669" />
      </ReferenceList>
    </ExplicitFormula>
    <ExplicitFormula id="671">
      <Equation>f_int*V</Equation>
      <ReferenceList>
        <R alias="f_int" id="548" />
        <R alias="V" id="538" />
      </ReferenceList>
    </ExplicitFormula>
    <ExplicitFormula id="673">
      <Equation>pH_int</Equation>
      <ReferenceList>
        <R alias="pH_int" id="76" />
      </ReferenceList>
    </ExplicitFormula>
    <ExplicitFormula id="676">
      <Equation>V&gt;0 ? M/V : 0</Equation>
      <ReferenceList>
        <R alias="M" id="674" />
        <R alias="V" id="669" />
      </ReferenceList>
    </ExplicitFormula>
    <ExplicitFormula id="679">
      <Equation>K_water_int</Equation>
      <ReferenceList>
        <R alias="K_water_int" id="678" />
      </ReferenceList>
    </ExplicitFormula>
    <ExplicitFormula id="681">
      <Equation>V&gt;0 ? M/V : 0</Equation>
      <ReferenceList>
        <R alias="M" id="674" />
        <R alias="V" id="669" />
      </ReferenceList>
    </ExplicitFormula>
    <ExplicitFormula id="683">
      <Equation>Volume</Equation>
      <ReferenceList>
        <R alias="Volume" id="538" />
      </ReferenceList>
    </ExplicitFormula>
    <ExplicitFormula id="685">
      <Equation>f_cell*V</Equation>
      <ReferenceList>
        <R alias="f_cell" id="547" />
        <R alias="V" id="538" />
      </ReferenceList>
    </ExplicitFormula>
    <ExplicitFormula id="689">
      <Equation>M_0</Equation>
      <ReferenceList>
        <R alias="M_0" id="688" />
      </ReferenceList>
    </ExplicitFormula>
    <ExplicitFormula id="692">
      <Equation>rel_exp_out * AF * f_onto * ProteinContainerVolume</Equation>
      <ReferenceList>
        <R alias="f_onto" id="690" />
        <R alias="rel_exp_out" id="691" />
        <R alias="AF" id="144" />
        <R alias="ProteinContainerVolume" id="682" />
      </ReferenceList>
    </ExplicitFormula>
    <ExplicitFormula id="695">
      <Equation>ln(2)/tHalf</Equation>
      <ReferenceList>
        <R alias="tHalf" id="694" />
      </ReferenceList>
    </ExplicitFormula>
    <ExplicitFormula id="697">
      <Equation>rel_exp_norm</Equation>
      <ReferenceList>
        <R alias="rel_exp_norm" id="696" />
      </ReferenceList>
    </ExplicitFormula>
    <ExplicitFormula id="700">
      <Equation>V&gt;0 ? M/V : 0</Equation>
      <ReferenceList>
        <R alias="M" id="687" />
        <R alias="V" id="684" />
      </ReferenceList>
    </ExplicitFormula>
    <ExplicitFormula id="701">
      <Equation>f_onto</Equation>
      <ReferenceList>
        <R alias="f_onto" id="160" />
      </ReferenceList>
    </ExplicitFormula>
    <ExplicitFormula id="702">
      <Equation>tHalf</Equation>
      <ReferenceList>
        <R alias="tHalf" id="158" />
      </ReferenceList>
    </ExplicitFormula>
    <ExplicitFormula id="704">
      <Equation>V&gt;0 ? M/V : 0</Equation>
      <ReferenceList>
        <R alias="M" id="687" />
        <R alias="V" id="684" />
      </ReferenceList>
    </ExplicitFormula>
    <ExplicitFormula id="707">
      <Equation>V&gt;0 ? M/V : 0</Equation>
      <ReferenceList>
        <R alias="M" id="705" />
        <R alias="V" id="684" />
      </ReferenceList>
    </ExplicitFormula>
    <ExplicitFormula id="710">
      <Equation>K_water_cell</Equation>
      <ReferenceList>
        <R alias="K_water_cell" id="709" />
      </ReferenceList>
    </ExplicitFormula>
    <ExplicitFormula id="712">
      <Equation>V&gt;0 ? M/V : 0</Equation>
      <ReferenceList>
        <R alias="M" id="705" />
        <R alias="V" id="684" />
      </ReferenceList>
    </ExplicitFormula>
    <ExplicitFormula id="715">
      <Equation>V&gt;0 ? M/V : 0</Equation>
      <ReferenceList>
        <R alias="M" id="713" />
        <R alias="V" id="684" />
      </ReferenceList>
    </ExplicitFormula>
    <ExplicitFormula id="717">
      <Equation>M/TotalDrugMass</Equation>
      <ReferenceList>
        <R alias="M" id="713" />
        <R alias="TotalDrugMass" id="177" />
      </ReferenceList>
    </ExplicitFormula>
    <ExplicitFormula id="720">
      <Equation>-(CP * kcat * V * K_water * C / (Km + K_water * C))</Equation>
      <ReferenceList>
        <R alias="V" id="684" />
        <R alias="CP" id="699" />
        <R alias="C" id="706" />
        <R alias="K_water" id="708" />
        <R alias="kcat" id="718" />
        <R alias="Km" id="719" />
      </ReferenceList>
    </ExplicitFormula>
    <ExplicitFormula id="721">
      <Equation>CP * kcat * V * K_water * C / (Km + K_water * C)</Equation>
      <ReferenceList>
        <R alias="V" id="684" />
        <R alias="CP" id="699" />
        <R alias="C" id="706" />
        <R alias="K_water" id="708" />
        <R alias="kcat" id="718" />
        <R alias="Km" id="719" />
      </ReferenceList>
    </ExplicitFormula>
    <ExplicitFormula id="723">
      <Equation>kcat * kcat_interaction_factor</Equation>
      <ReferenceList>
        <R alias="kcat_interaction_factor" id="722" />
        <R alias="kcat" id="184" />
      </ReferenceList>
    </ExplicitFormula>
    <ExplicitFormula id="725">
      <Equation>Km * Km_interaction_factor</Equation>
      <ReferenceList>
        <R alias="Km_interaction_factor" id="724" />
        <R alias="Km" id="187" />
      </ReferenceList>
    </ExplicitFormula>
    <ExplicitFormula id="727">
      <Equation>C_int * K_water_int</Equation>
      <ReferenceList>
        <R alias="C_int" id="675" />
        <R alias="K_water_int" id="677" />
      </ReferenceList>
    </ExplicitFormula>
    <ExplicitFormula id="729">
      <Equation>C_cell * K_water_cell</Equation>
      <ReferenceList>
        <R alias="C_cell" id="706" />
        <R alias="K_water_cell" id="708" />
      </ReferenceList>
    </ExplicitFormula>
    <ExplicitFormula id="731">
      <Equation>(f_int*C_int+f_cell*C_cell)/(f_int+f_cell)</Equation>
      <ReferenceList>
        <R alias="f_int" id="548" />
        <R alias="f_cell" id="547" />
        <R alias="C_cell" id="706" />
        <R alias="C_int" id="675" />
      </ReferenceList>
    </ExplicitFormula>
    <ExplicitFormula id="734">
      <Equation>Volume * Density</Equation>
      <ReferenceList>
        <R alias="Density" id="732" />
        <R alias="Volume" id="733" />
      </ReferenceList>
    </ExplicitFormula>
    <ExplicitFormula id="737">
      <Equation>SA_pls_int*d_endo</Equation>
      <ReferenceList>
        <R alias="d_endo" id="79" />
        <R alias="SA_pls_int" id="736" />
      </ReferenceList>
    </ExplicitFormula>
    <ExplicitFormula id="739">
      <Equation>0.00000000261*(BW/0.02)^0.75</Equation>
      <ReferenceList>
        <R alias="BW" id="39" />
      </ReferenceList>
    </ExplicitFormula>
    <ExplicitFormula id="741">
      <Equation>0.000000079*BW/0.02</Equation>
      <ReferenceList>
        <R alias="BW" id="39" />
      </ReferenceList>
    </ExplicitFormula>
    <ExplicitFormula id="745">
      <Equation>1 - f_int - f_vas</Equation>
      <ReferenceList>
        <R alias="f_int" id="743" />
        <R alias="f_vas" id="744" />
      </ReferenceList>
    </ExplicitFormula>
    <ExplicitFormula id="748">
      <Equation>Qspec * Weight</Equation>
      <ReferenceList>
        <R alias="Qspec" id="747" />
        <R alias="Weight" id="43" />
      </ReferenceList>
    </ExplicitFormula>
    <ExplicitFormula id="762">
      <Equation>13.7798517522836</Equation>
    </ExplicitFormula>
    <ExplicitFormula id="764">
      <Equation>0.778479166666667</Equation>
    </ExplicitFormula>
    <ExplicitFormula id="766">
      <Equation>0.788333333333333</Equation>
    </ExplicitFormula>
    <ExplicitFormula id="768">
      <Equation>0.00197083333333333</Equation>
    </ExplicitFormula>
    <ExplicitFormula id="769">
      <Equation>0.17</Equation>
    </ExplicitFormula>
    <ExplicitFormula id="771">
      <Equation>0.194</Equation>
    </ExplicitFormula>
    <ExplicitFormula id="773">
      <Equation>0.161666666666667</Equation>
    </ExplicitFormula>
    <ExplicitFormula id="775">
      <Equation>0.906583333333333</Equation>
    </ExplicitFormula>
    <ExplicitFormula id="777">
      <Equation>0.840560416666667</Equation>
    </ExplicitFormula>
    <ExplicitFormula id="779">
      <Equation>0.00199448333333333</Equation>
    </ExplicitFormula>
    <ExplicitFormula id="781">
      <Equation>0.00157666666666667</Equation>
    </ExplicitFormula>
    <ExplicitFormula id="783">
      <Equation>0.1455</Equation>
    </ExplicitFormula>
    <ExplicitFormula id="785">
      <Equation>0.00969999999999998</Equation>
    </ExplicitFormula>
    <ExplicitFormula id="787">
      <Equation>0.0323333333333333</Equation>
    </ExplicitFormula>
    <ExplicitFormula id="788">
      <Equation>0.0236285</Equation>
    </ExplicitFormula>
    <ExplicitFormula id="790">
      <Equation>Volume</Equation>
      <ReferenceList>
        <R alias="Volume" id="11" />
      </ReferenceList>
    </ExplicitFormula>
    <ExplicitFormula id="791">
      <Equation>f_vas*(1-HCT)*V_org</Equation>
      <ReferenceList>
        <R alias="f_vas" id="744" />
        <R alias="V_org" id="733" />
        <R alias="HCT" id="100" />
      </ReferenceList>
    </ExplicitFormula>
    <ExplicitFormula id="794">
      <Equation>M_0</Equation>
      <ReferenceList>
        <R alias="M_0" id="793" />
      </ReferenceList>
    </ExplicitFormula>
    <ExplicitFormula id="797">
      <Equation>rel_exp_out * AF * f_onto * ProteinContainerVolume</Equation>
      <ReferenceList>
        <R alias="f_onto" id="795" />
        <R alias="rel_exp_out" id="796" />
        <R alias="AF" id="144" />
        <R alias="ProteinContainerVolume" id="789" />
      </ReferenceList>
    </ExplicitFormula>
    <ExplicitFormula id="800">
      <Equation>ln(2)/tHalf</Equation>
      <ReferenceList>
        <R alias="tHalf" id="799" />
      </ReferenceList>
    </ExplicitFormula>
    <ExplicitFormula id="802">
      <Equation>rel_exp_norm</Equation>
      <ReferenceList>
        <R alias="rel_exp_norm" id="801" />
      </ReferenceList>
    </ExplicitFormula>
    <ExplicitFormula id="803">
      <Equation>rel_exp_pls_norm</Equation>
      <ReferenceList>
        <R alias="rel_exp_pls_norm" id="151" />
      </ReferenceList>
    </ExplicitFormula>
    <ExplicitFormula id="805">
      <Equation>rel_exp_pls</Equation>
      <ReferenceList>
        <R alias="rel_exp_pls" id="154" />
      </ReferenceList>
    </ExplicitFormula>
    <ExplicitFormula id="807">
      <Equation>V&gt;0 ? M/V : 0</Equation>
      <ReferenceList>
        <R alias="M" id="792" />
        <R alias="V" id="11" />
      </ReferenceList>
    </ExplicitFormula>
    <ExplicitFormula id="808">
      <Equation>f_onto</Equation>
      <ReferenceList>
        <R alias="f_onto" id="160" />
      </ReferenceList>
    </ExplicitFormula>
    <ExplicitFormula id="809">
      <Equation>tHalf</Equation>
      <ReferenceList>
        <R alias="tHalf" id="158" />
      </ReferenceList>
    </ExplicitFormula>
    <ExplicitFormula id="811">
      <Equation>V&gt;0 ? M/V : 0</Equation>
      <ReferenceList>
        <R alias="M" id="792" />
        <R alias="V" id="11" />
      </ReferenceList>
    </ExplicitFormula>
    <ExplicitFormula id="813">
      <Equation>V&gt;0 ? M/V : 0</Equation>
      <ReferenceList>
        <R alias="M" id="812" />
        <R alias="V" id="11" />
      </ReferenceList>
    </ExplicitFormula>
    <ExplicitFormula id="815">
      <Equation>fu</Equation>
      <ReferenceList>
        <R alias="fu" id="126" />
      </ReferenceList>
    </ExplicitFormula>
    <ExplicitFormula id="817">
      <Equation>V&gt;0 ? M/V : 0</Equation>
      <ReferenceList>
        <R alias="M" id="812" />
        <R alias="V" id="11" />
      </ReferenceList>
    </ExplicitFormula>
    <ExplicitFormula id="820">
      <Equation>V&gt;0 ? M/V : 0</Equation>
      <ReferenceList>
        <R alias="M" id="818" />
        <R alias="V" id="11" />
      </ReferenceList>
    </ExplicitFormula>
    <ExplicitFormula id="822">
      <Equation>M/TotalDrugMass</Equation>
      <ReferenceList>
        <R alias="M" id="818" />
        <R alias="TotalDrugMass" id="177" />
      </ReferenceList>
    </ExplicitFormula>
    <ExplicitFormula id="825">
      <Equation>-(CP * kcat * V * K_water * C / (Km + K_water * C))</Equation>
      <ReferenceList>
        <R alias="V" id="11" />
        <R alias="CP" id="806" />
        <R alias="C" id="121" />
        <R alias="K_water" id="814" />
        <R alias="kcat" id="823" />
        <R alias="Km" id="824" />
      </ReferenceList>
    </ExplicitFormula>
    <ExplicitFormula id="826">
      <Equation>CP * kcat * V * K_water * C / (Km + K_water * C)</Equation>
      <ReferenceList>
        <R alias="V" id="11" />
        <R alias="CP" id="806" />
        <R alias="C" id="121" />
        <R alias="K_water" id="814" />
        <R alias="kcat" id="823" />
        <R alias="Km" id="824" />
      </ReferenceList>
    </ExplicitFormula>
    <ExplicitFormula id="828">
      <Equation>kcat * kcat_interaction_factor</Equation>
      <ReferenceList>
        <R alias="kcat_interaction_factor" id="827" />
        <R alias="kcat" id="184" />
      </ReferenceList>
    </ExplicitFormula>
    <ExplicitFormula id="830">
      <Equation>Km * Km_interaction_factor</Equation>
      <ReferenceList>
        <R alias="Km_interaction_factor" id="829" />
        <R alias="Km" id="187" />
      </ReferenceList>
    </ExplicitFormula>
    <ExplicitFormula id="833">
      <Equation>Volume</Equation>
      <ReferenceList>
        <R alias="Volume" id="832" />
      </ReferenceList>
    </ExplicitFormula>
    <ExplicitFormula id="834">
      <Equation>f_vas*HCT*V</Equation>
      <ReferenceList>
        <R alias="f_vas" id="744" />
        <R alias="V" id="733" />
        <R alias="HCT" id="100" />
      </ReferenceList>
    </ExplicitFormula>
    <ExplicitFormula id="837">
      <Equation>M_0</Equation>
      <ReferenceList>
        <R alias="M_0" id="836" />
      </ReferenceList>
    </ExplicitFormula>
    <ExplicitFormula id="840">
      <Equation>rel_exp_out * AF * f_onto * ProteinContainerVolume</Equation>
      <ReferenceList>
        <R alias="f_onto" id="838" />
        <R alias="rel_exp_out" id="839" />
        <R alias="AF" id="144" />
        <R alias="ProteinContainerVolume" id="831" />
      </ReferenceList>
    </ExplicitFormula>
    <ExplicitFormula id="843">
      <Equation>ln(2)/tHalf</Equation>
      <ReferenceList>
        <R alias="tHalf" id="842" />
      </ReferenceList>
    </ExplicitFormula>
    <ExplicitFormula id="845">
      <Equation>rel_exp_norm</Equation>
      <ReferenceList>
        <R alias="rel_exp_norm" id="844" />
      </ReferenceList>
    </ExplicitFormula>
    <ExplicitFormula id="846">
      <Equation>rel_exp_bc_norm</Equation>
      <ReferenceList>
        <R alias="rel_exp_bc_norm" id="204" />
      </ReferenceList>
    </ExplicitFormula>
    <ExplicitFormula id="848">
      <Equation>rel_exp_bc</Equation>
      <ReferenceList>
        <R alias="rel_exp_bc" id="207" />
      </ReferenceList>
    </ExplicitFormula>
    <ExplicitFormula id="850">
      <Equation>V&gt;0 ? M/V : 0</Equation>
      <ReferenceList>
        <R alias="M" id="835" />
        <R alias="V" id="832" />
      </ReferenceList>
    </ExplicitFormula>
    <ExplicitFormula id="851">
      <Equation>f_onto</Equation>
      <ReferenceList>
        <R alias="f_onto" id="160" />
      </ReferenceList>
    </ExplicitFormula>
    <ExplicitFormula id="852">
      <Equation>tHalf</Equation>
      <ReferenceList>
        <R alias="tHalf" id="158" />
      </ReferenceList>
    </ExplicitFormula>
    <ExplicitFormula id="854">
      <Equation>V&gt;0 ? M/V : 0</Equation>
      <ReferenceList>
        <R alias="M" id="835" />
        <R alias="V" id="832" />
      </ReferenceList>
    </ExplicitFormula>
    <ExplicitFormula id="856">
      <Equation>V&gt;0 ? M/V : 0</Equation>
      <ReferenceList>
        <R alias="M" id="855" />
        <R alias="V" id="832" />
      </ReferenceList>
    </ExplicitFormula>
    <ExplicitFormula id="858">
      <Equation>K_rbc/fu</Equation>
      <ReferenceList>
        <R alias="fu" id="126" />
        <R alias="K_rbc" id="219" />
      </ReferenceList>
    </ExplicitFormula>
    <ExplicitFormula id="860">
      <Equation>V&gt;0 ? M/V : 0</Equation>
      <ReferenceList>
        <R alias="M" id="855" />
        <R alias="V" id="832" />
      </ReferenceList>
    </ExplicitFormula>
    <ExplicitFormula id="863">
      <Equation>V&gt;0 ? M/V : 0</Equation>
      <ReferenceList>
        <R alias="M" id="861" />
        <R alias="V" id="832" />
      </ReferenceList>
    </ExplicitFormula>
    <ExplicitFormula id="865">
      <Equation>M/TotalDrugMass</Equation>
      <ReferenceList>
        <R alias="M" id="861" />
        <R alias="TotalDrugMass" id="177" />
      </ReferenceList>
    </ExplicitFormula>
    <ExplicitFormula id="868">
      <Equation>-(CP * kcat * V * K_water * C / (Km + K_water * C))</Equation>
      <ReferenceList>
        <R alias="V" id="832" />
        <R alias="CP" id="849" />
        <R alias="C" id="109" />
        <R alias="K_water" id="857" />
        <R alias="kcat" id="866" />
        <R alias="Km" id="867" />
      </ReferenceList>
    </ExplicitFormula>
    <ExplicitFormula id="869">
      <Equation>CP * kcat * V * K_water * C / (Km + K_water * C)</Equation>
      <ReferenceList>
        <R alias="V" id="832" />
        <R alias="CP" id="849" />
        <R alias="C" id="109" />
        <R alias="K_water" id="857" />
        <R alias="kcat" id="866" />
        <R alias="Km" id="867" />
      </ReferenceList>
    </ExplicitFormula>
    <ExplicitFormula id="871">
      <Equation>kcat * kcat_interaction_factor</Equation>
      <ReferenceList>
        <R alias="kcat_interaction_factor" id="870" />
        <R alias="kcat" id="184" />
      </ReferenceList>
    </ExplicitFormula>
    <ExplicitFormula id="873">
      <Equation>Km * Km_interaction_factor</Equation>
      <ReferenceList>
        <R alias="Km_interaction_factor" id="872" />
        <R alias="Km" id="187" />
      </ReferenceList>
    </ExplicitFormula>
    <ExplicitFormula id="876">
      <Equation>Volume</Equation>
      <ReferenceList>
        <R alias="Volume" id="875" />
      </ReferenceList>
    </ExplicitFormula>
    <ExplicitFormula id="877">
      <Equation>f_int*V</Equation>
      <ReferenceList>
        <R alias="f_int" id="743" />
        <R alias="V" id="733" />
      </ReferenceList>
    </ExplicitFormula>
    <ExplicitFormula id="879">
      <Equation>pH_int</Equation>
      <ReferenceList>
        <R alias="pH_int" id="76" />
      </ReferenceList>
    </ExplicitFormula>
    <ExplicitFormula id="882">
      <Equation>V&gt;0 ? M/V : 0</Equation>
      <ReferenceList>
        <R alias="M" id="880" />
        <R alias="V" id="875" />
      </ReferenceList>
    </ExplicitFormula>
    <ExplicitFormula id="885">
      <Equation>K_water_int</Equation>
      <ReferenceList>
        <R alias="K_water_int" id="884" />
      </ReferenceList>
    </ExplicitFormula>
    <ExplicitFormula id="887">
      <Equation>V&gt;0 ? M/V : 0</Equation>
      <ReferenceList>
        <R alias="M" id="880" />
        <R alias="V" id="875" />
      </ReferenceList>
    </ExplicitFormula>
    <ExplicitFormula id="889">
      <Equation>Volume</Equation>
      <ReferenceList>
        <R alias="Volume" id="733" />
      </ReferenceList>
    </ExplicitFormula>
    <ExplicitFormula id="891">
      <Equation>f_cell*V</Equation>
      <ReferenceList>
        <R alias="f_cell" id="742" />
        <R alias="V" id="733" />
      </ReferenceList>
    </ExplicitFormula>
    <ExplicitFormula id="895">
      <Equation>M_0</Equation>
      <ReferenceList>
        <R alias="M_0" id="894" />
      </ReferenceList>
    </ExplicitFormula>
    <ExplicitFormula id="898">
      <Equation>rel_exp_out * AF * f_onto * ProteinContainerVolume</Equation>
      <ReferenceList>
        <R alias="f_onto" id="896" />
        <R alias="rel_exp_out" id="897" />
        <R alias="AF" id="144" />
        <R alias="ProteinContainerVolume" id="888" />
      </ReferenceList>
    </ExplicitFormula>
    <ExplicitFormula id="901">
      <Equation>ln(2)/tHalf</Equation>
      <ReferenceList>
        <R alias="tHalf" id="900" />
      </ReferenceList>
    </ExplicitFormula>
    <ExplicitFormula id="903">
      <Equation>rel_exp_norm</Equation>
      <ReferenceList>
        <R alias="rel_exp_norm" id="902" />
      </ReferenceList>
    </ExplicitFormula>
    <ExplicitFormula id="906">
      <Equation>V&gt;0 ? M/V : 0</Equation>
      <ReferenceList>
        <R alias="M" id="893" />
        <R alias="V" id="890" />
      </ReferenceList>
    </ExplicitFormula>
    <ExplicitFormula id="907">
      <Equation>f_onto</Equation>
      <ReferenceList>
        <R alias="f_onto" id="160" />
      </ReferenceList>
    </ExplicitFormula>
    <ExplicitFormula id="908">
      <Equation>tHalf</Equation>
      <ReferenceList>
        <R alias="tHalf" id="158" />
      </ReferenceList>
    </ExplicitFormula>
    <ExplicitFormula id="910">
      <Equation>V&gt;0 ? M/V : 0</Equation>
      <ReferenceList>
        <R alias="M" id="893" />
        <R alias="V" id="890" />
      </ReferenceList>
    </ExplicitFormula>
    <ExplicitFormula id="913">
      <Equation>V&gt;0 ? M/V : 0</Equation>
      <ReferenceList>
        <R alias="M" id="911" />
        <R alias="V" id="890" />
      </ReferenceList>
    </ExplicitFormula>
    <ExplicitFormula id="916">
      <Equation>K_water_cell</Equation>
      <ReferenceList>
        <R alias="K_water_cell" id="915" />
      </ReferenceList>
    </ExplicitFormula>
    <ExplicitFormula id="918">
      <Equation>V&gt;0 ? M/V : 0</Equation>
      <ReferenceList>
        <R alias="M" id="911" />
        <R alias="V" id="890" />
      </ReferenceList>
    </ExplicitFormula>
    <ExplicitFormula id="921">
      <Equation>V&gt;0 ? M/V : 0</Equation>
      <ReferenceList>
        <R alias="M" id="919" />
        <R alias="V" id="890" />
      </ReferenceList>
    </ExplicitFormula>
    <ExplicitFormula id="923">
      <Equation>M/TotalDrugMass</Equation>
      <ReferenceList>
        <R alias="M" id="919" />
        <R alias="TotalDrugMass" id="177" />
      </ReferenceList>
    </ExplicitFormula>
    <ExplicitFormula id="926">
      <Equation>-(CP * kcat * V * K_water * C / (Km + K_water * C))</Equation>
      <ReferenceList>
        <R alias="V" id="890" />
        <R alias="CP" id="905" />
        <R alias="C" id="912" />
        <R alias="K_water" id="914" />
        <R alias="kcat" id="924" />
        <R alias="Km" id="925" />
      </ReferenceList>
    </ExplicitFormula>
    <ExplicitFormula id="927">
      <Equation>CP * kcat * V * K_water * C / (Km + K_water * C)</Equation>
      <ReferenceList>
        <R alias="V" id="890" />
        <R alias="CP" id="905" />
        <R alias="C" id="912" />
        <R alias="K_water" id="914" />
        <R alias="kcat" id="924" />
        <R alias="Km" id="925" />
      </ReferenceList>
    </ExplicitFormula>
    <ExplicitFormula id="929">
      <Equation>kcat * kcat_interaction_factor</Equation>
      <ReferenceList>
        <R alias="kcat_interaction_factor" id="928" />
        <R alias="kcat" id="184" />
      </ReferenceList>
    </ExplicitFormula>
    <ExplicitFormula id="931">
      <Equation>Km * Km_interaction_factor</Equation>
      <ReferenceList>
        <R alias="Km_interaction_factor" id="930" />
        <R alias="Km" id="187" />
      </ReferenceList>
    </ExplicitFormula>
    <ExplicitFormula id="933">
      <Equation>C_int * K_water_int</Equation>
      <ReferenceList>
        <R alias="C_int" id="881" />
        <R alias="K_water_int" id="883" />
      </ReferenceList>
    </ExplicitFormula>
    <ExplicitFormula id="935">
      <Equation>C_cell * K_water_cell</Equation>
      <ReferenceList>
        <R alias="C_cell" id="912" />
        <R alias="K_water_cell" id="914" />
      </ReferenceList>
    </ExplicitFormula>
    <ExplicitFormula id="937">
      <Equation>(f_int*C_int+f_cell*C_cell)/(f_int+f_cell)</Equation>
      <ReferenceList>
        <R alias="f_int" id="743" />
        <R alias="f_cell" id="742" />
        <R alias="C_cell" id="912" />
        <R alias="C_int" id="881" />
      </ReferenceList>
    </ExplicitFormula>
    <ExplicitFormula id="940">
      <Equation>Volume * Density</Equation>
      <ReferenceList>
        <R alias="Density" id="938" />
        <R alias="Volume" id="939" />
      </ReferenceList>
    </ExplicitFormula>
    <ExplicitFormula id="942">
      <Equation>0.00000000375*(BW/0.02)^0.75</Equation>
      <ReferenceList>
        <R alias="BW" id="39" />
      </ReferenceList>
    </ExplicitFormula>
    <ExplicitFormula id="944">
      <Equation>0.000000075*BW/0.02</Equation>
      <ReferenceList>
        <R alias="BW" id="39" />
      </ReferenceList>
    </ExplicitFormula>
    <ExplicitFormula id="947">
      <Equation>SA_pls_int*d_endo</Equation>
      <ReferenceList>
        <R alias="d_endo" id="79" />
        <R alias="SA_pls_int" id="946" />
      </ReferenceList>
    </ExplicitFormula>
    <ExplicitFormula id="951">
      <Equation>1 - f_int - f_vas</Equation>
      <ReferenceList>
        <R alias="f_int" id="949" />
        <R alias="f_vas" id="950" />
      </ReferenceList>
    </ExplicitFormula>
    <ExplicitFormula id="954">
      <Equation>Qspec * Weight</Equation>
      <ReferenceList>
        <R alias="Qspec" id="953" />
        <R alias="Weight" id="44" />
      </ReferenceList>
    </ExplicitFormula>
    <ExplicitFormula id="980">
      <Equation>0.0366360134221528</Equation>
    </ExplicitFormula>
    <ExplicitFormula id="981">
      <Equation>0.0956216666666667</Equation>
    </ExplicitFormula>
    <ExplicitFormula id="983">
      <Equation>Volume</Equation>
      <ReferenceList>
        <R alias="Volume" id="12" />
      </ReferenceList>
    </ExplicitFormula>
    <ExplicitFormula id="984">
      <Equation>f_vas*(1-HCT)*V_org</Equation>
      <ReferenceList>
        <R alias="f_vas" id="950" />
        <R alias="V_org" id="939" />
        <R alias="HCT" id="100" />
      </ReferenceList>
    </ExplicitFormula>
    <ExplicitFormula id="987">
      <Equation>M_0</Equation>
      <ReferenceList>
        <R alias="M_0" id="986" />
      </ReferenceList>
    </ExplicitFormula>
    <ExplicitFormula id="990">
      <Equation>rel_exp_out * AF * f_onto * ProteinContainerVolume</Equation>
      <ReferenceList>
        <R alias="f_onto" id="988" />
        <R alias="rel_exp_out" id="989" />
        <R alias="AF" id="144" />
        <R alias="ProteinContainerVolume" id="982" />
      </ReferenceList>
    </ExplicitFormula>
    <ExplicitFormula id="993">
      <Equation>ln(2)/tHalf</Equation>
      <ReferenceList>
        <R alias="tHalf" id="992" />
      </ReferenceList>
    </ExplicitFormula>
    <ExplicitFormula id="995">
      <Equation>rel_exp_norm</Equation>
      <ReferenceList>
        <R alias="rel_exp_norm" id="994" />
      </ReferenceList>
    </ExplicitFormula>
    <ExplicitFormula id="996">
      <Equation>rel_exp_pls_norm</Equation>
      <ReferenceList>
        <R alias="rel_exp_pls_norm" id="151" />
      </ReferenceList>
    </ExplicitFormula>
    <ExplicitFormula id="998">
      <Equation>rel_exp_pls</Equation>
      <ReferenceList>
        <R alias="rel_exp_pls" id="154" />
      </ReferenceList>
    </ExplicitFormula>
    <ExplicitFormula id="1000">
      <Equation>V&gt;0 ? M/V : 0</Equation>
      <ReferenceList>
        <R alias="M" id="985" />
        <R alias="V" id="12" />
      </ReferenceList>
    </ExplicitFormula>
    <ExplicitFormula id="1001">
      <Equation>f_onto</Equation>
      <ReferenceList>
        <R alias="f_onto" id="160" />
      </ReferenceList>
    </ExplicitFormula>
    <ExplicitFormula id="1002">
      <Equation>tHalf</Equation>
      <ReferenceList>
        <R alias="tHalf" id="158" />
      </ReferenceList>
    </ExplicitFormula>
    <ExplicitFormula id="1004">
      <Equation>V&gt;0 ? M/V : 0</Equation>
      <ReferenceList>
        <R alias="M" id="985" />
        <R alias="V" id="12" />
      </ReferenceList>
    </ExplicitFormula>
    <ExplicitFormula id="1007">
      <Equation>V&gt;0 ? M/V : 0</Equation>
      <ReferenceList>
        <R alias="M" id="1005" />
        <R alias="V" id="12" />
      </ReferenceList>
    </ExplicitFormula>
    <ExplicitFormula id="1009">
      <Equation>fu</Equation>
      <ReferenceList>
        <R alias="fu" id="126" />
      </ReferenceList>
    </ExplicitFormula>
    <ExplicitFormula id="1011">
      <Equation>V&gt;0 ? M/V : 0</Equation>
      <ReferenceList>
        <R alias="M" id="1005" />
        <R alias="V" id="12" />
      </ReferenceList>
    </ExplicitFormula>
    <ExplicitFormula id="1014">
      <Equation>V&gt;0 ? M/V : 0</Equation>
      <ReferenceList>
        <R alias="M" id="1012" />
        <R alias="V" id="12" />
      </ReferenceList>
    </ExplicitFormula>
    <ExplicitFormula id="1016">
      <Equation>M/TotalDrugMass</Equation>
      <ReferenceList>
        <R alias="M" id="1012" />
        <R alias="TotalDrugMass" id="177" />
      </ReferenceList>
    </ExplicitFormula>
    <ExplicitFormula id="1019">
      <Equation>-(CP * kcat * V * K_water * C / (Km + K_water * C))</Equation>
      <ReferenceList>
        <R alias="V" id="12" />
        <R alias="CP" id="999" />
        <R alias="C" id="1006" />
        <R alias="K_water" id="1008" />
        <R alias="kcat" id="1017" />
        <R alias="Km" id="1018" />
      </ReferenceList>
    </ExplicitFormula>
    <ExplicitFormula id="1020">
      <Equation>CP * kcat * V * K_water * C / (Km + K_water * C)</Equation>
      <ReferenceList>
        <R alias="V" id="12" />
        <R alias="CP" id="999" />
        <R alias="C" id="1006" />
        <R alias="K_water" id="1008" />
        <R alias="kcat" id="1017" />
        <R alias="Km" id="1018" />
      </ReferenceList>
    </ExplicitFormula>
    <ExplicitFormula id="1022">
      <Equation>kcat * kcat_interaction_factor</Equation>
      <ReferenceList>
        <R alias="kcat_interaction_factor" id="1021" />
        <R alias="kcat" id="184" />
      </ReferenceList>
    </ExplicitFormula>
    <ExplicitFormula id="1024">
      <Equation>Km * Km_interaction_factor</Equation>
      <ReferenceList>
        <R alias="Km_interaction_factor" id="1023" />
        <R alias="Km" id="187" />
      </ReferenceList>
    </ExplicitFormula>
    <ExplicitFormula id="1027">
      <Equation>Volume</Equation>
      <ReferenceList>
        <R alias="Volume" id="1026" />
      </ReferenceList>
    </ExplicitFormula>
    <ExplicitFormula id="1028">
      <Equation>f_vas*HCT*V</Equation>
      <ReferenceList>
        <R alias="f_vas" id="950" />
        <R alias="V" id="939" />
        <R alias="HCT" id="100" />
      </ReferenceList>
    </ExplicitFormula>
    <ExplicitFormula id="1031">
      <Equation>M_0</Equation>
      <ReferenceList>
        <R alias="M_0" id="1030" />
      </ReferenceList>
    </ExplicitFormula>
    <ExplicitFormula id="1034">
      <Equation>rel_exp_out * AF * f_onto * ProteinContainerVolume</Equation>
      <ReferenceList>
        <R alias="f_onto" id="1032" />
        <R alias="rel_exp_out" id="1033" />
        <R alias="AF" id="144" />
        <R alias="ProteinContainerVolume" id="1025" />
      </ReferenceList>
    </ExplicitFormula>
    <ExplicitFormula id="1037">
      <Equation>ln(2)/tHalf</Equation>
      <ReferenceList>
        <R alias="tHalf" id="1036" />
      </ReferenceList>
    </ExplicitFormula>
    <ExplicitFormula id="1039">
      <Equation>rel_exp_norm</Equation>
      <ReferenceList>
        <R alias="rel_exp_norm" id="1038" />
      </ReferenceList>
    </ExplicitFormula>
    <ExplicitFormula id="1040">
      <Equation>rel_exp_bc_norm</Equation>
      <ReferenceList>
        <R alias="rel_exp_bc_norm" id="204" />
      </ReferenceList>
    </ExplicitFormula>
    <ExplicitFormula id="1042">
      <Equation>rel_exp_bc</Equation>
      <ReferenceList>
        <R alias="rel_exp_bc" id="207" />
      </ReferenceList>
    </ExplicitFormula>
    <ExplicitFormula id="1044">
      <Equation>V&gt;0 ? M/V : 0</Equation>
      <ReferenceList>
        <R alias="M" id="1029" />
        <R alias="V" id="1026" />
      </ReferenceList>
    </ExplicitFormula>
    <ExplicitFormula id="1045">
      <Equation>f_onto</Equation>
      <ReferenceList>
        <R alias="f_onto" id="160" />
      </ReferenceList>
    </ExplicitFormula>
    <ExplicitFormula id="1046">
      <Equation>tHalf</Equation>
      <ReferenceList>
        <R alias="tHalf" id="158" />
      </ReferenceList>
    </ExplicitFormula>
    <ExplicitFormula id="1048">
      <Equation>V&gt;0 ? M/V : 0</Equation>
      <ReferenceList>
        <R alias="M" id="1029" />
        <R alias="V" id="1026" />
      </ReferenceList>
    </ExplicitFormula>
    <ExplicitFormula id="1051">
      <Equation>V&gt;0 ? M/V : 0</Equation>
      <ReferenceList>
        <R alias="M" id="1049" />
        <R alias="V" id="1026" />
      </ReferenceList>
    </ExplicitFormula>
    <ExplicitFormula id="1053">
      <Equation>K_rbc/fu</Equation>
      <ReferenceList>
        <R alias="fu" id="126" />
        <R alias="K_rbc" id="219" />
      </ReferenceList>
    </ExplicitFormula>
    <ExplicitFormula id="1055">
      <Equation>V&gt;0 ? M/V : 0</Equation>
      <ReferenceList>
        <R alias="M" id="1049" />
        <R alias="V" id="1026" />
      </ReferenceList>
    </ExplicitFormula>
    <ExplicitFormula id="1058">
      <Equation>V&gt;0 ? M/V : 0</Equation>
      <ReferenceList>
        <R alias="M" id="1056" />
        <R alias="V" id="1026" />
      </ReferenceList>
    </ExplicitFormula>
    <ExplicitFormula id="1060">
      <Equation>M/TotalDrugMass</Equation>
      <ReferenceList>
        <R alias="M" id="1056" />
        <R alias="TotalDrugMass" id="177" />
      </ReferenceList>
    </ExplicitFormula>
    <ExplicitFormula id="1063">
      <Equation>-(CP * kcat * V * K_water * C / (Km + K_water * C))</Equation>
      <ReferenceList>
        <R alias="V" id="1026" />
        <R alias="CP" id="1043" />
        <R alias="C" id="1050" />
        <R alias="K_water" id="1052" />
        <R alias="kcat" id="1061" />
        <R alias="Km" id="1062" />
      </ReferenceList>
    </ExplicitFormula>
    <ExplicitFormula id="1064">
      <Equation>CP * kcat * V * K_water * C / (Km + K_water * C)</Equation>
      <ReferenceList>
        <R alias="V" id="1026" />
        <R alias="CP" id="1043" />
        <R alias="C" id="1050" />
        <R alias="K_water" id="1052" />
        <R alias="kcat" id="1061" />
        <R alias="Km" id="1062" />
      </ReferenceList>
    </ExplicitFormula>
    <ExplicitFormula id="1066">
      <Equation>kcat * kcat_interaction_factor</Equation>
      <ReferenceList>
        <R alias="kcat_interaction_factor" id="1065" />
        <R alias="kcat" id="184" />
      </ReferenceList>
    </ExplicitFormula>
    <ExplicitFormula id="1068">
      <Equation>Km * Km_interaction_factor</Equation>
      <ReferenceList>
        <R alias="Km_interaction_factor" id="1067" />
        <R alias="Km" id="187" />
      </ReferenceList>
    </ExplicitFormula>
    <ExplicitFormula id="1071">
      <Equation>Volume</Equation>
      <ReferenceList>
        <R alias="Volume" id="1070" />
      </ReferenceList>
    </ExplicitFormula>
    <ExplicitFormula id="1072">
      <Equation>f_int*V</Equation>
      <ReferenceList>
        <R alias="f_int" id="949" />
        <R alias="V" id="939" />
      </ReferenceList>
    </ExplicitFormula>
    <ExplicitFormula id="1074">
      <Equation>pH_int</Equation>
      <ReferenceList>
        <R alias="pH_int" id="76" />
      </ReferenceList>
    </ExplicitFormula>
    <ExplicitFormula id="1077">
      <Equation>V&gt;0 ? M/V : 0</Equation>
      <ReferenceList>
        <R alias="M" id="1075" />
        <R alias="V" id="1070" />
      </ReferenceList>
    </ExplicitFormula>
    <ExplicitFormula id="1080">
      <Equation>K_water_int</Equation>
      <ReferenceList>
        <R alias="K_water_int" id="1079" />
      </ReferenceList>
    </ExplicitFormula>
    <ExplicitFormula id="1082">
      <Equation>V&gt;0 ? M/V : 0</Equation>
      <ReferenceList>
        <R alias="M" id="1075" />
        <R alias="V" id="1070" />
      </ReferenceList>
    </ExplicitFormula>
    <ExplicitFormula id="1084">
      <Equation>Volume</Equation>
      <ReferenceList>
        <R alias="Volume" id="939" />
      </ReferenceList>
    </ExplicitFormula>
    <ExplicitFormula id="1086">
      <Equation>f_cell*V</Equation>
      <ReferenceList>
        <R alias="f_cell" id="948" />
        <R alias="V" id="939" />
      </ReferenceList>
    </ExplicitFormula>
    <ExplicitFormula id="1090">
      <Equation>M_0</Equation>
      <ReferenceList>
        <R alias="M_0" id="1089" />
      </ReferenceList>
    </ExplicitFormula>
    <ExplicitFormula id="1093">
      <Equation>rel_exp_out * AF * f_onto * ProteinContainerVolume</Equation>
      <ReferenceList>
        <R alias="f_onto" id="1091" />
        <R alias="rel_exp_out" id="1092" />
        <R alias="AF" id="144" />
        <R alias="ProteinContainerVolume" id="1083" />
      </ReferenceList>
    </ExplicitFormula>
    <ExplicitFormula id="1096">
      <Equation>ln(2)/tHalf</Equation>
      <ReferenceList>
        <R alias="tHalf" id="1095" />
      </ReferenceList>
    </ExplicitFormula>
    <ExplicitFormula id="1098">
      <Equation>rel_exp_norm</Equation>
      <ReferenceList>
        <R alias="rel_exp_norm" id="1097" />
      </ReferenceList>
    </ExplicitFormula>
    <ExplicitFormula id="1101">
      <Equation>V&gt;0 ? M/V : 0</Equation>
      <ReferenceList>
        <R alias="M" id="1088" />
        <R alias="V" id="1085" />
      </ReferenceList>
    </ExplicitFormula>
    <ExplicitFormula id="1102">
      <Equation>f_onto</Equation>
      <ReferenceList>
        <R alias="f_onto" id="160" />
      </ReferenceList>
    </ExplicitFormula>
    <ExplicitFormula id="1103">
      <Equation>tHalf</Equation>
      <ReferenceList>
        <R alias="tHalf" id="158" />
      </ReferenceList>
    </ExplicitFormula>
    <ExplicitFormula id="1105">
      <Equation>V&gt;0 ? M/V : 0</Equation>
      <ReferenceList>
        <R alias="M" id="1088" />
        <R alias="V" id="1085" />
      </ReferenceList>
    </ExplicitFormula>
    <ExplicitFormula id="1108">
      <Equation>V&gt;0 ? M/V : 0</Equation>
      <ReferenceList>
        <R alias="M" id="1106" />
        <R alias="V" id="1085" />
      </ReferenceList>
    </ExplicitFormula>
    <ExplicitFormula id="1111">
      <Equation>K_water_cell</Equation>
      <ReferenceList>
        <R alias="K_water_cell" id="1110" />
      </ReferenceList>
    </ExplicitFormula>
    <ExplicitFormula id="1113">
      <Equation>V&gt;0 ? M/V : 0</Equation>
      <ReferenceList>
        <R alias="M" id="1106" />
        <R alias="V" id="1085" />
      </ReferenceList>
    </ExplicitFormula>
    <ExplicitFormula id="1116">
      <Equation>V&gt;0 ? M/V : 0</Equation>
      <ReferenceList>
        <R alias="M" id="1114" />
        <R alias="V" id="1085" />
      </ReferenceList>
    </ExplicitFormula>
    <ExplicitFormula id="1118">
      <Equation>M/TotalDrugMass</Equation>
      <ReferenceList>
        <R alias="M" id="1114" />
        <R alias="TotalDrugMass" id="177" />
      </ReferenceList>
    </ExplicitFormula>
    <ExplicitFormula id="1121">
      <Equation>-(CP * kcat * V * K_water * C / (Km + K_water * C))</Equation>
      <ReferenceList>
        <R alias="V" id="1085" />
        <R alias="CP" id="1100" />
        <R alias="C" id="1107" />
        <R alias="K_water" id="1109" />
        <R alias="kcat" id="1119" />
        <R alias="Km" id="1120" />
      </ReferenceList>
    </ExplicitFormula>
    <ExplicitFormula id="1122">
      <Equation>CP * kcat * V * K_water * C / (Km + K_water * C)</Equation>
      <ReferenceList>
        <R alias="V" id="1085" />
        <R alias="CP" id="1100" />
        <R alias="C" id="1107" />
        <R alias="K_water" id="1109" />
        <R alias="kcat" id="1119" />
        <R alias="Km" id="1120" />
      </ReferenceList>
    </ExplicitFormula>
    <ExplicitFormula id="1124">
      <Equation>kcat * kcat_interaction_factor</Equation>
      <ReferenceList>
        <R alias="kcat_interaction_factor" id="1123" />
        <R alias="kcat" id="184" />
      </ReferenceList>
    </ExplicitFormula>
    <ExplicitFormula id="1126">
      <Equation>Km * Km_interaction_factor</Equation>
      <ReferenceList>
        <R alias="Km_interaction_factor" id="1125" />
        <R alias="Km" id="187" />
      </ReferenceList>
    </ExplicitFormula>
    <ExplicitFormula id="1128">
      <Equation>C_int * K_water_int</Equation>
      <ReferenceList>
        <R alias="C_int" id="1076" />
        <R alias="K_water_int" id="1078" />
      </ReferenceList>
    </ExplicitFormula>
    <ExplicitFormula id="1130">
      <Equation>C_cell * K_water_cell</Equation>
      <ReferenceList>
        <R alias="C_cell" id="1107" />
        <R alias="K_water_cell" id="1109" />
      </ReferenceList>
    </ExplicitFormula>
    <ExplicitFormula id="1132">
      <Equation>(f_int*C_int+f_cell*C_cell)/(f_int+f_cell)</Equation>
      <ReferenceList>
        <R alias="f_int" id="949" />
        <R alias="f_cell" id="948" />
        <R alias="C_cell" id="1107" />
        <R alias="C_int" id="1076" />
      </ReferenceList>
    </ExplicitFormula>
    <ExplicitFormula id="1135">
      <Equation>Volume * Density</Equation>
      <ReferenceList>
        <R alias="Density" id="1133" />
        <R alias="Volume" id="1134" />
      </ReferenceList>
    </ExplicitFormula>
    <ExplicitFormula id="1138">
      <Equation>SA_pls_int*d_endo</Equation>
      <ReferenceList>
        <R alias="d_endo" id="79" />
        <R alias="SA_pls_int" id="1137" />
      </ReferenceList>
    </ExplicitFormula>
    <ExplicitFormula id="1140">
      <Equation>0.000000198*(BW/0.02)^0.75</Equation>
      <ReferenceList>
        <R alias="BW" id="39" />
      </ReferenceList>
    </ExplicitFormula>
    <ExplicitFormula id="1142">
      <Equation>0.00000081*BW/0.02</Equation>
      <ReferenceList>
        <R alias="BW" id="39" />
      </ReferenceList>
    </ExplicitFormula>
    <ExplicitFormula id="1146">
      <Equation>1 - f_int - f_vas</Equation>
      <ReferenceList>
        <R alias="f_int" id="1144" />
        <R alias="f_vas" id="1145" />
      </ReferenceList>
    </ExplicitFormula>
    <ExplicitFormula id="1149">
      <Equation>Qspec * Weight</Equation>
      <ReferenceList>
        <R alias="Qspec" id="1148" />
        <R alias="Weight" id="45" />
      </ReferenceList>
    </ExplicitFormula>
    <ExplicitFormula id="1175">
      <Equation>0.396705310850638</Equation>
    </ExplicitFormula>
    <ExplicitFormula id="1176">
      <Equation>0.663339833333333</Equation>
    </ExplicitFormula>
    <ExplicitFormula id="1178">
      <Equation>Volume</Equation>
      <ReferenceList>
        <R alias="Volume" id="13" />
      </ReferenceList>
    </ExplicitFormula>
    <ExplicitFormula id="1179">
      <Equation>f_vas*(1-HCT)*V_org</Equation>
      <ReferenceList>
        <R alias="f_vas" id="1145" />
        <R alias="V_org" id="1134" />
        <R alias="HCT" id="100" />
      </ReferenceList>
    </ExplicitFormula>
    <ExplicitFormula id="1182">
      <Equation>M_0</Equation>
      <ReferenceList>
        <R alias="M_0" id="1181" />
      </ReferenceList>
    </ExplicitFormula>
    <ExplicitFormula id="1185">
      <Equation>rel_exp_out * AF * f_onto * ProteinContainerVolume</Equation>
      <ReferenceList>
        <R alias="f_onto" id="1183" />
        <R alias="rel_exp_out" id="1184" />
        <R alias="AF" id="144" />
        <R alias="ProteinContainerVolume" id="1177" />
      </ReferenceList>
    </ExplicitFormula>
    <ExplicitFormula id="1188">
      <Equation>ln(2)/tHalf</Equation>
      <ReferenceList>
        <R alias="tHalf" id="1187" />
      </ReferenceList>
    </ExplicitFormula>
    <ExplicitFormula id="1190">
      <Equation>rel_exp_norm</Equation>
      <ReferenceList>
        <R alias="rel_exp_norm" id="1189" />
      </ReferenceList>
    </ExplicitFormula>
    <ExplicitFormula id="1191">
      <Equation>rel_exp_pls_norm</Equation>
      <ReferenceList>
        <R alias="rel_exp_pls_norm" id="151" />
      </ReferenceList>
    </ExplicitFormula>
    <ExplicitFormula id="1193">
      <Equation>rel_exp_pls</Equation>
      <ReferenceList>
        <R alias="rel_exp_pls" id="154" />
      </ReferenceList>
    </ExplicitFormula>
    <ExplicitFormula id="1195">
      <Equation>V&gt;0 ? M/V : 0</Equation>
      <ReferenceList>
        <R alias="M" id="1180" />
        <R alias="V" id="13" />
      </ReferenceList>
    </ExplicitFormula>
    <ExplicitFormula id="1196">
      <Equation>tHalf</Equation>
      <ReferenceList>
        <R alias="tHalf" id="158" />
      </ReferenceList>
    </ExplicitFormula>
    <ExplicitFormula id="1197">
      <Equation>f_onto</Equation>
      <ReferenceList>
        <R alias="f_onto" id="160" />
      </ReferenceList>
    </ExplicitFormula>
    <ExplicitFormula id="1199">
      <Equation>V&gt;0 ? M/V : 0</Equation>
      <ReferenceList>
        <R alias="M" id="1180" />
        <R alias="V" id="13" />
      </ReferenceList>
    </ExplicitFormula>
    <ExplicitFormula id="1202">
      <Equation>V&gt;0 ? M/V : 0</Equation>
      <ReferenceList>
        <R alias="M" id="1200" />
        <R alias="V" id="13" />
      </ReferenceList>
    </ExplicitFormula>
    <ExplicitFormula id="1204">
      <Equation>fu</Equation>
      <ReferenceList>
        <R alias="fu" id="126" />
      </ReferenceList>
    </ExplicitFormula>
    <ExplicitFormula id="1206">
      <Equation>V&gt;0 ? M/V : 0</Equation>
      <ReferenceList>
        <R alias="M" id="1200" />
        <R alias="V" id="13" />
      </ReferenceList>
    </ExplicitFormula>
    <ExplicitFormula id="1209">
      <Equation>V&gt;0 ? M/V : 0</Equation>
      <ReferenceList>
        <R alias="M" id="1207" />
        <R alias="V" id="13" />
      </ReferenceList>
    </ExplicitFormula>
    <ExplicitFormula id="1211">
      <Equation>M/TotalDrugMass</Equation>
      <ReferenceList>
        <R alias="M" id="1207" />
        <R alias="TotalDrugMass" id="177" />
      </ReferenceList>
    </ExplicitFormula>
    <ExplicitFormula id="1214">
      <Equation>-(CP * kcat * V * K_water * C / (Km + K_water * C))</Equation>
      <ReferenceList>
        <R alias="V" id="13" />
        <R alias="CP" id="1194" />
        <R alias="C" id="1201" />
        <R alias="K_water" id="1203" />
        <R alias="kcat" id="1212" />
        <R alias="Km" id="1213" />
      </ReferenceList>
    </ExplicitFormula>
    <ExplicitFormula id="1215">
      <Equation>CP * kcat * V * K_water * C / (Km + K_water * C)</Equation>
      <ReferenceList>
        <R alias="V" id="13" />
        <R alias="CP" id="1194" />
        <R alias="C" id="1201" />
        <R alias="K_water" id="1203" />
        <R alias="kcat" id="1212" />
        <R alias="Km" id="1213" />
      </ReferenceList>
    </ExplicitFormula>
    <ExplicitFormula id="1217">
      <Equation>kcat * kcat_interaction_factor</Equation>
      <ReferenceList>
        <R alias="kcat_interaction_factor" id="1216" />
        <R alias="kcat" id="184" />
      </ReferenceList>
    </ExplicitFormula>
    <ExplicitFormula id="1219">
      <Equation>Km * Km_interaction_factor</Equation>
      <ReferenceList>
        <R alias="Km_interaction_factor" id="1218" />
        <R alias="Km" id="187" />
      </ReferenceList>
    </ExplicitFormula>
    <ExplicitFormula id="1222">
      <Equation>Volume</Equation>
      <ReferenceList>
        <R alias="Volume" id="1221" />
      </ReferenceList>
    </ExplicitFormula>
    <ExplicitFormula id="1223">
      <Equation>f_vas*HCT*V</Equation>
      <ReferenceList>
        <R alias="f_vas" id="1145" />
        <R alias="V" id="1134" />
        <R alias="HCT" id="100" />
      </ReferenceList>
    </ExplicitFormula>
    <ExplicitFormula id="1226">
      <Equation>M_0</Equation>
      <ReferenceList>
        <R alias="M_0" id="1225" />
      </ReferenceList>
    </ExplicitFormula>
    <ExplicitFormula id="1229">
      <Equation>rel_exp_out * AF * f_onto * ProteinContainerVolume</Equation>
      <ReferenceList>
        <R alias="f_onto" id="1227" />
        <R alias="rel_exp_out" id="1228" />
        <R alias="AF" id="144" />
        <R alias="ProteinContainerVolume" id="1220" />
      </ReferenceList>
    </ExplicitFormula>
    <ExplicitFormula id="1232">
      <Equation>ln(2)/tHalf</Equation>
      <ReferenceList>
        <R alias="tHalf" id="1231" />
      </ReferenceList>
    </ExplicitFormula>
    <ExplicitFormula id="1234">
      <Equation>rel_exp_norm</Equation>
      <ReferenceList>
        <R alias="rel_exp_norm" id="1233" />
      </ReferenceList>
    </ExplicitFormula>
    <ExplicitFormula id="1235">
      <Equation>rel_exp_bc_norm</Equation>
      <ReferenceList>
        <R alias="rel_exp_bc_norm" id="204" />
      </ReferenceList>
    </ExplicitFormula>
    <ExplicitFormula id="1237">
      <Equation>rel_exp_bc</Equation>
      <ReferenceList>
        <R alias="rel_exp_bc" id="207" />
      </ReferenceList>
    </ExplicitFormula>
    <ExplicitFormula id="1239">
      <Equation>V&gt;0 ? M/V : 0</Equation>
      <ReferenceList>
        <R alias="M" id="1224" />
        <R alias="V" id="1221" />
      </ReferenceList>
    </ExplicitFormula>
    <ExplicitFormula id="1240">
      <Equation>tHalf</Equation>
      <ReferenceList>
        <R alias="tHalf" id="158" />
      </ReferenceList>
    </ExplicitFormula>
    <ExplicitFormula id="1241">
      <Equation>f_onto</Equation>
      <ReferenceList>
        <R alias="f_onto" id="160" />
      </ReferenceList>
    </ExplicitFormula>
    <ExplicitFormula id="1243">
      <Equation>V&gt;0 ? M/V : 0</Equation>
      <ReferenceList>
        <R alias="M" id="1224" />
        <R alias="V" id="1221" />
      </ReferenceList>
    </ExplicitFormula>
    <ExplicitFormula id="1246">
      <Equation>V&gt;0 ? M/V : 0</Equation>
      <ReferenceList>
        <R alias="M" id="1244" />
        <R alias="V" id="1221" />
      </ReferenceList>
    </ExplicitFormula>
    <ExplicitFormula id="1248">
      <Equation>K_rbc/fu</Equation>
      <ReferenceList>
        <R alias="fu" id="126" />
        <R alias="K_rbc" id="219" />
      </ReferenceList>
    </ExplicitFormula>
    <ExplicitFormula id="1250">
      <Equation>V&gt;0 ? M/V : 0</Equation>
      <ReferenceList>
        <R alias="M" id="1244" />
        <R alias="V" id="1221" />
      </ReferenceList>
    </ExplicitFormula>
    <ExplicitFormula id="1253">
      <Equation>V&gt;0 ? M/V : 0</Equation>
      <ReferenceList>
        <R alias="M" id="1251" />
        <R alias="V" id="1221" />
      </ReferenceList>
    </ExplicitFormula>
    <ExplicitFormula id="1255">
      <Equation>M/TotalDrugMass</Equation>
      <ReferenceList>
        <R alias="M" id="1251" />
        <R alias="TotalDrugMass" id="177" />
      </ReferenceList>
    </ExplicitFormula>
    <ExplicitFormula id="1258">
      <Equation>-(CP * kcat * V * K_water * C / (Km + K_water * C))</Equation>
      <ReferenceList>
        <R alias="V" id="1221" />
        <R alias="CP" id="1238" />
        <R alias="C" id="1245" />
        <R alias="K_water" id="1247" />
        <R alias="kcat" id="1256" />
        <R alias="Km" id="1257" />
      </ReferenceList>
    </ExplicitFormula>
    <ExplicitFormula id="1259">
      <Equation>CP * kcat * V * K_water * C / (Km + K_water * C)</Equation>
      <ReferenceList>
        <R alias="V" id="1221" />
        <R alias="CP" id="1238" />
        <R alias="C" id="1245" />
        <R alias="K_water" id="1247" />
        <R alias="kcat" id="1256" />
        <R alias="Km" id="1257" />
      </ReferenceList>
    </ExplicitFormula>
    <ExplicitFormula id="1261">
      <Equation>kcat * kcat_interaction_factor</Equation>
      <ReferenceList>
        <R alias="kcat_interaction_factor" id="1260" />
        <R alias="kcat" id="184" />
      </ReferenceList>
    </ExplicitFormula>
    <ExplicitFormula id="1263">
      <Equation>Km * Km_interaction_factor</Equation>
      <ReferenceList>
        <R alias="Km_interaction_factor" id="1262" />
        <R alias="Km" id="187" />
      </ReferenceList>
    </ExplicitFormula>
    <ExplicitFormula id="1266">
      <Equation>Volume</Equation>
      <ReferenceList>
        <R alias="Volume" id="1265" />
      </ReferenceList>
    </ExplicitFormula>
    <ExplicitFormula id="1267">
      <Equation>f_int*V</Equation>
      <ReferenceList>
        <R alias="f_int" id="1144" />
        <R alias="V" id="1134" />
      </ReferenceList>
    </ExplicitFormula>
    <ExplicitFormula id="1269">
      <Equation>pH_int</Equation>
      <ReferenceList>
        <R alias="pH_int" id="76" />
      </ReferenceList>
    </ExplicitFormula>
    <ExplicitFormula id="1272">
      <Equation>V&gt;0 ? M/V : 0</Equation>
      <ReferenceList>
        <R alias="M" id="1270" />
        <R alias="V" id="1265" />
      </ReferenceList>
    </ExplicitFormula>
    <ExplicitFormula id="1275">
      <Equation>K_water_int</Equation>
      <ReferenceList>
        <R alias="K_water_int" id="1274" />
      </ReferenceList>
    </ExplicitFormula>
    <ExplicitFormula id="1277">
      <Equation>V&gt;0 ? M/V : 0</Equation>
      <ReferenceList>
        <R alias="M" id="1270" />
        <R alias="V" id="1265" />
      </ReferenceList>
    </ExplicitFormula>
    <ExplicitFormula id="1279">
      <Equation>Volume</Equation>
      <ReferenceList>
        <R alias="Volume" id="1134" />
      </ReferenceList>
    </ExplicitFormula>
    <ExplicitFormula id="1281">
      <Equation>f_cell*V</Equation>
      <ReferenceList>
        <R alias="f_cell" id="1143" />
        <R alias="V" id="1134" />
      </ReferenceList>
    </ExplicitFormula>
    <ExplicitFormula id="1285">
      <Equation>M_0</Equation>
      <ReferenceList>
        <R alias="M_0" id="1284" />
      </ReferenceList>
    </ExplicitFormula>
    <ExplicitFormula id="1288">
      <Equation>rel_exp_out * AF * f_onto * ProteinContainerVolume</Equation>
      <ReferenceList>
        <R alias="f_onto" id="1286" />
        <R alias="rel_exp_out" id="1287" />
        <R alias="AF" id="144" />
        <R alias="ProteinContainerVolume" id="1278" />
      </ReferenceList>
    </ExplicitFormula>
    <ExplicitFormula id="1291">
      <Equation>ln(2)/tHalf</Equation>
      <ReferenceList>
        <R alias="tHalf" id="1290" />
      </ReferenceList>
    </ExplicitFormula>
    <ExplicitFormula id="1293">
      <Equation>rel_exp_norm</Equation>
      <ReferenceList>
        <R alias="rel_exp_norm" id="1292" />
      </ReferenceList>
    </ExplicitFormula>
    <ExplicitFormula id="1296">
      <Equation>V&gt;0 ? M/V : 0</Equation>
      <ReferenceList>
        <R alias="M" id="1283" />
        <R alias="V" id="1280" />
      </ReferenceList>
    </ExplicitFormula>
    <ExplicitFormula id="1297">
      <Equation>f_onto</Equation>
      <ReferenceList>
        <R alias="f_onto" id="160" />
      </ReferenceList>
    </ExplicitFormula>
    <ExplicitFormula id="1298">
      <Equation>tHalf</Equation>
      <ReferenceList>
        <R alias="tHalf" id="158" />
      </ReferenceList>
    </ExplicitFormula>
    <ExplicitFormula id="1300">
      <Equation>V&gt;0 ? M/V : 0</Equation>
      <ReferenceList>
        <R alias="M" id="1283" />
        <R alias="V" id="1280" />
      </ReferenceList>
    </ExplicitFormula>
    <ExplicitFormula id="1303">
      <Equation>V&gt;0 ? M/V : 0</Equation>
      <ReferenceList>
        <R alias="M" id="1301" />
        <R alias="V" id="1280" />
      </ReferenceList>
    </ExplicitFormula>
    <ExplicitFormula id="1306">
      <Equation>K_water_cell</Equation>
      <ReferenceList>
        <R alias="K_water_cell" id="1305" />
      </ReferenceList>
    </ExplicitFormula>
    <ExplicitFormula id="1308">
      <Equation>V&gt;0 ? M/V : 0</Equation>
      <ReferenceList>
        <R alias="M" id="1301" />
        <R alias="V" id="1280" />
      </ReferenceList>
    </ExplicitFormula>
    <ExplicitFormula id="1311">
      <Equation>V&gt;0 ? M/V : 0</Equation>
      <ReferenceList>
        <R alias="M" id="1309" />
        <R alias="V" id="1280" />
      </ReferenceList>
    </ExplicitFormula>
    <ExplicitFormula id="1313">
      <Equation>M/TotalDrugMass</Equation>
      <ReferenceList>
        <R alias="M" id="1309" />
        <R alias="TotalDrugMass" id="177" />
      </ReferenceList>
    </ExplicitFormula>
    <ExplicitFormula id="1316">
      <Equation>-(CP * kcat * V * K_water * C / (Km + K_water * C))</Equation>
      <ReferenceList>
        <R alias="V" id="1280" />
        <R alias="CP" id="1295" />
        <R alias="C" id="1302" />
        <R alias="K_water" id="1304" />
        <R alias="kcat" id="1314" />
        <R alias="Km" id="1315" />
      </ReferenceList>
    </ExplicitFormula>
    <ExplicitFormula id="1317">
      <Equation>CP * kcat * V * K_water * C / (Km + K_water * C)</Equation>
      <ReferenceList>
        <R alias="V" id="1280" />
        <R alias="CP" id="1295" />
        <R alias="C" id="1302" />
        <R alias="K_water" id="1304" />
        <R alias="kcat" id="1314" />
        <R alias="Km" id="1315" />
      </ReferenceList>
    </ExplicitFormula>
    <ExplicitFormula id="1319">
      <Equation>kcat * kcat_interaction_factor</Equation>
      <ReferenceList>
        <R alias="kcat_interaction_factor" id="1318" />
        <R alias="kcat" id="184" />
      </ReferenceList>
    </ExplicitFormula>
    <ExplicitFormula id="1321">
      <Equation>Km * Km_interaction_factor</Equation>
      <ReferenceList>
        <R alias="Km_interaction_factor" id="1320" />
        <R alias="Km" id="187" />
      </ReferenceList>
    </ExplicitFormula>
    <ExplicitFormula id="1323">
      <Equation>C_int * K_water_int</Equation>
      <ReferenceList>
        <R alias="C_int" id="1271" />
        <R alias="K_water_int" id="1273" />
      </ReferenceList>
    </ExplicitFormula>
    <ExplicitFormula id="1325">
      <Equation>C_cell * K_water_cell</Equation>
      <ReferenceList>
        <R alias="C_cell" id="1302" />
        <R alias="K_water_cell" id="1304" />
      </ReferenceList>
    </ExplicitFormula>
    <ExplicitFormula id="1327">
      <Equation>(f_int*C_int+f_cell*C_cell)/(f_int+f_cell)</Equation>
      <ReferenceList>
        <R alias="f_int" id="1144" />
        <R alias="f_cell" id="1143" />
        <R alias="C_cell" id="1302" />
        <R alias="C_int" id="1271" />
      </ReferenceList>
    </ExplicitFormula>
    <ExplicitFormula id="1330">
      <Equation>Volume * Density</Equation>
      <ReferenceList>
        <R alias="Density" id="1328" />
        <R alias="Volume" id="1329" />
      </ReferenceList>
    </ExplicitFormula>
    <ExplicitFormula id="1333">
      <Equation>SA_pls_int*d_endo</Equation>
      <ReferenceList>
        <R alias="d_endo" id="79" />
        <R alias="SA_pls_int" id="1332" />
      </ReferenceList>
    </ExplicitFormula>
    <ExplicitFormula id="1335">
      <Equation>0.0000000649*(BW/0.02)^0.75</Equation>
      <ReferenceList>
        <R alias="BW" id="39" />
      </ReferenceList>
    </ExplicitFormula>
    <ExplicitFormula id="1337">
      <Equation>0.00000021*BW/0.02</Equation>
      <ReferenceList>
        <R alias="BW" id="39" />
      </ReferenceList>
    </ExplicitFormula>
    <ExplicitFormula id="1341">
      <Equation>1 - f_int - f_vas</Equation>
      <ReferenceList>
        <R alias="f_int" id="1339" />
        <R alias="f_vas" id="1340" />
      </ReferenceList>
    </ExplicitFormula>
    <ExplicitFormula id="1348">
      <Equation>(PMA^Hill/(TM50^Hill+PMA^Hill)*(1-GFR_premat)+GFR_premat) * GFR_mat / V_kid_std</Equation>
      <ReferenceList>
        <R alias="PMA" id="59" />
        <R alias="GFR_premat" id="1343" />
        <R alias="GFR_mat" id="1344" />
        <R alias="Hill" id="1345" />
        <R alias="TM50" id="1346" />
        <R alias="V_kid_std" id="1347" />
      </ReferenceList>
    </ExplicitFormula>
    <ExplicitFormula id="1351">
      <Equation>Qspec * Weight</Equation>
      <ReferenceList>
        <R alias="Qspec" id="1350" />
        <R alias="Weight" id="46" />
      </ReferenceList>
    </ExplicitFormula>
    <ExplicitFormula id="1377">
      <Equation>0.424568658172974</Equation>
    </ExplicitFormula>
    <ExplicitFormula id="1378">
      <Equation>15</Equation>
    </ExplicitFormula>
    <ExplicitFormula id="1379">
      <Equation>0.11704</Equation>
    </ExplicitFormula>
    <ExplicitFormula id="1380">
      <Equation>44.4</Equation>
    </ExplicitFormula>
    <ExplicitFormula id="1381">
      <Equation>3.15057816666667</Equation>
    </ExplicitFormula>
    <ExplicitFormula id="1383">
      <Equation>Volume</Equation>
      <ReferenceList>
        <R alias="Volume" id="14" />
      </ReferenceList>
    </ExplicitFormula>
    <ExplicitFormula id="1384">
      <Equation>f_vas*(1-HCT)*V_org</Equation>
      <ReferenceList>
        <R alias="f_vas" id="1340" />
        <R alias="V_org" id="1329" />
        <R alias="HCT" id="100" />
      </ReferenceList>
    </ExplicitFormula>
    <ExplicitFormula id="1387">
      <Equation>M_0</Equation>
      <ReferenceList>
        <R alias="M_0" id="1386" />
      </ReferenceList>
    </ExplicitFormula>
    <ExplicitFormula id="1390">
      <Equation>rel_exp_out * AF * f_onto * ProteinContainerVolume</Equation>
      <ReferenceList>
        <R alias="f_onto" id="1388" />
        <R alias="rel_exp_out" id="1389" />
        <R alias="AF" id="144" />
        <R alias="ProteinContainerVolume" id="1382" />
      </ReferenceList>
    </ExplicitFormula>
    <ExplicitFormula id="1393">
      <Equation>ln(2)/tHalf</Equation>
      <ReferenceList>
        <R alias="tHalf" id="1392" />
      </ReferenceList>
    </ExplicitFormula>
    <ExplicitFormula id="1395">
      <Equation>rel_exp_norm</Equation>
      <ReferenceList>
        <R alias="rel_exp_norm" id="1394" />
      </ReferenceList>
    </ExplicitFormula>
    <ExplicitFormula id="1396">
      <Equation>rel_exp_pls_norm</Equation>
      <ReferenceList>
        <R alias="rel_exp_pls_norm" id="151" />
      </ReferenceList>
    </ExplicitFormula>
    <ExplicitFormula id="1398">
      <Equation>rel_exp_pls</Equation>
      <ReferenceList>
        <R alias="rel_exp_pls" id="154" />
      </ReferenceList>
    </ExplicitFormula>
    <ExplicitFormula id="1400">
      <Equation>V&gt;0 ? M/V : 0</Equation>
      <ReferenceList>
        <R alias="M" id="1385" />
        <R alias="V" id="14" />
      </ReferenceList>
    </ExplicitFormula>
    <ExplicitFormula id="1401">
      <Equation>tHalf</Equation>
      <ReferenceList>
        <R alias="tHalf" id="158" />
      </ReferenceList>
    </ExplicitFormula>
    <ExplicitFormula id="1402">
      <Equation>f_onto</Equation>
      <ReferenceList>
        <R alias="f_onto" id="160" />
      </ReferenceList>
    </ExplicitFormula>
    <ExplicitFormula id="1404">
      <Equation>V&gt;0 ? M/V : 0</Equation>
      <ReferenceList>
        <R alias="M" id="1385" />
        <R alias="V" id="14" />
      </ReferenceList>
    </ExplicitFormula>
    <ExplicitFormula id="1407">
      <Equation>V&gt;0 ? M/V : 0</Equation>
      <ReferenceList>
        <R alias="M" id="1405" />
        <R alias="V" id="14" />
      </ReferenceList>
    </ExplicitFormula>
    <ExplicitFormula id="1409">
      <Equation>fu</Equation>
      <ReferenceList>
        <R alias="fu" id="126" />
      </ReferenceList>
    </ExplicitFormula>
    <ExplicitFormula id="1411">
      <Equation>V&gt;0 ? M/V : 0</Equation>
      <ReferenceList>
        <R alias="M" id="1405" />
        <R alias="V" id="14" />
      </ReferenceList>
    </ExplicitFormula>
    <ExplicitFormula id="1414">
      <Equation>V&gt;0 ? M/V : 0</Equation>
      <ReferenceList>
        <R alias="M" id="1412" />
        <R alias="V" id="14" />
      </ReferenceList>
    </ExplicitFormula>
    <ExplicitFormula id="1416">
      <Equation>M/TotalDrugMass</Equation>
      <ReferenceList>
        <R alias="M" id="1412" />
        <R alias="TotalDrugMass" id="177" />
      </ReferenceList>
    </ExplicitFormula>
    <ExplicitFormula id="1419">
      <Equation>-(CP * kcat * V * K_water * C / (Km + K_water * C))</Equation>
      <ReferenceList>
        <R alias="V" id="14" />
        <R alias="CP" id="1399" />
        <R alias="C" id="1406" />
        <R alias="K_water" id="1408" />
        <R alias="kcat" id="1417" />
        <R alias="Km" id="1418" />
      </ReferenceList>
    </ExplicitFormula>
    <ExplicitFormula id="1420">
      <Equation>CP * kcat * V * K_water * C / (Km + K_water * C)</Equation>
      <ReferenceList>
        <R alias="V" id="14" />
        <R alias="CP" id="1399" />
        <R alias="C" id="1406" />
        <R alias="K_water" id="1408" />
        <R alias="kcat" id="1417" />
        <R alias="Km" id="1418" />
      </ReferenceList>
    </ExplicitFormula>
    <ExplicitFormula id="1422">
      <Equation>kcat * kcat_interaction_factor</Equation>
      <ReferenceList>
        <R alias="kcat_interaction_factor" id="1421" />
        <R alias="kcat" id="184" />
      </ReferenceList>
    </ExplicitFormula>
    <ExplicitFormula id="1424">
      <Equation>Km * Km_interaction_factor</Equation>
      <ReferenceList>
        <R alias="Km_interaction_factor" id="1423" />
        <R alias="Km" id="187" />
      </ReferenceList>
    </ExplicitFormula>
    <ExplicitFormula id="1427">
      <Equation>Volume</Equation>
      <ReferenceList>
        <R alias="Volume" id="1426" />
      </ReferenceList>
    </ExplicitFormula>
    <ExplicitFormula id="1428">
      <Equation>f_vas*HCT*V</Equation>
      <ReferenceList>
        <R alias="f_vas" id="1340" />
        <R alias="V" id="1329" />
        <R alias="HCT" id="100" />
      </ReferenceList>
    </ExplicitFormula>
    <ExplicitFormula id="1431">
      <Equation>M_0</Equation>
      <ReferenceList>
        <R alias="M_0" id="1430" />
      </ReferenceList>
    </ExplicitFormula>
    <ExplicitFormula id="1434">
      <Equation>rel_exp_out * AF * f_onto * ProteinContainerVolume</Equation>
      <ReferenceList>
        <R alias="f_onto" id="1432" />
        <R alias="rel_exp_out" id="1433" />
        <R alias="AF" id="144" />
        <R alias="ProteinContainerVolume" id="1425" />
      </ReferenceList>
    </ExplicitFormula>
    <ExplicitFormula id="1437">
      <Equation>ln(2)/tHalf</Equation>
      <ReferenceList>
        <R alias="tHalf" id="1436" />
      </ReferenceList>
    </ExplicitFormula>
    <ExplicitFormula id="1439">
      <Equation>rel_exp_norm</Equation>
      <ReferenceList>
        <R alias="rel_exp_norm" id="1438" />
      </ReferenceList>
    </ExplicitFormula>
    <ExplicitFormula id="1440">
      <Equation>rel_exp_bc_norm</Equation>
      <ReferenceList>
        <R alias="rel_exp_bc_norm" id="204" />
      </ReferenceList>
    </ExplicitFormula>
    <ExplicitFormula id="1442">
      <Equation>rel_exp_bc</Equation>
      <ReferenceList>
        <R alias="rel_exp_bc" id="207" />
      </ReferenceList>
    </ExplicitFormula>
    <ExplicitFormula id="1444">
      <Equation>V&gt;0 ? M/V : 0</Equation>
      <ReferenceList>
        <R alias="M" id="1429" />
        <R alias="V" id="1426" />
      </ReferenceList>
    </ExplicitFormula>
    <ExplicitFormula id="1445">
      <Equation>f_onto</Equation>
      <ReferenceList>
        <R alias="f_onto" id="160" />
      </ReferenceList>
    </ExplicitFormula>
    <ExplicitFormula id="1446">
      <Equation>tHalf</Equation>
      <ReferenceList>
        <R alias="tHalf" id="158" />
      </ReferenceList>
    </ExplicitFormula>
    <ExplicitFormula id="1448">
      <Equation>V&gt;0 ? M/V : 0</Equation>
      <ReferenceList>
        <R alias="M" id="1429" />
        <R alias="V" id="1426" />
      </ReferenceList>
    </ExplicitFormula>
    <ExplicitFormula id="1451">
      <Equation>V&gt;0 ? M/V : 0</Equation>
      <ReferenceList>
        <R alias="M" id="1449" />
        <R alias="V" id="1426" />
      </ReferenceList>
    </ExplicitFormula>
    <ExplicitFormula id="1453">
      <Equation>K_rbc/fu</Equation>
      <ReferenceList>
        <R alias="fu" id="126" />
        <R alias="K_rbc" id="219" />
      </ReferenceList>
    </ExplicitFormula>
    <ExplicitFormula id="1455">
      <Equation>V&gt;0 ? M/V : 0</Equation>
      <ReferenceList>
        <R alias="M" id="1449" />
        <R alias="V" id="1426" />
      </ReferenceList>
    </ExplicitFormula>
    <ExplicitFormula id="1458">
      <Equation>V&gt;0 ? M/V : 0</Equation>
      <ReferenceList>
        <R alias="M" id="1456" />
        <R alias="V" id="1426" />
      </ReferenceList>
    </ExplicitFormula>
    <ExplicitFormula id="1460">
      <Equation>M/TotalDrugMass</Equation>
      <ReferenceList>
        <R alias="M" id="1456" />
        <R alias="TotalDrugMass" id="177" />
      </ReferenceList>
    </ExplicitFormula>
    <ExplicitFormula id="1463">
      <Equation>-(CP * kcat * V * K_water * C / (Km + K_water * C))</Equation>
      <ReferenceList>
        <R alias="V" id="1426" />
        <R alias="CP" id="1443" />
        <R alias="C" id="1450" />
        <R alias="K_water" id="1452" />
        <R alias="kcat" id="1461" />
        <R alias="Km" id="1462" />
      </ReferenceList>
    </ExplicitFormula>
    <ExplicitFormula id="1464">
      <Equation>CP * kcat * V * K_water * C / (Km + K_water * C)</Equation>
      <ReferenceList>
        <R alias="V" id="1426" />
        <R alias="CP" id="1443" />
        <R alias="C" id="1450" />
        <R alias="K_water" id="1452" />
        <R alias="kcat" id="1461" />
        <R alias="Km" id="1462" />
      </ReferenceList>
    </ExplicitFormula>
    <ExplicitFormula id="1466">
      <Equation>kcat * kcat_interaction_factor</Equation>
      <ReferenceList>
        <R alias="kcat_interaction_factor" id="1465" />
        <R alias="kcat" id="184" />
      </ReferenceList>
    </ExplicitFormula>
    <ExplicitFormula id="1468">
      <Equation>Km * Km_interaction_factor</Equation>
      <ReferenceList>
        <R alias="Km_interaction_factor" id="1467" />
        <R alias="Km" id="187" />
      </ReferenceList>
    </ExplicitFormula>
    <ExplicitFormula id="1471">
      <Equation>Volume</Equation>
      <ReferenceList>
        <R alias="Volume" id="1470" />
      </ReferenceList>
    </ExplicitFormula>
    <ExplicitFormula id="1472">
      <Equation>f_int*V</Equation>
      <ReferenceList>
        <R alias="f_int" id="1339" />
        <R alias="V" id="1329" />
      </ReferenceList>
    </ExplicitFormula>
    <ExplicitFormula id="1474">
      <Equation>pH_int</Equation>
      <ReferenceList>
        <R alias="pH_int" id="76" />
      </ReferenceList>
    </ExplicitFormula>
    <ExplicitFormula id="1477">
      <Equation>V&gt;0 ? M/V : 0</Equation>
      <ReferenceList>
        <R alias="M" id="1475" />
        <R alias="V" id="1470" />
      </ReferenceList>
    </ExplicitFormula>
    <ExplicitFormula id="1480">
      <Equation>K_water_int</Equation>
      <ReferenceList>
        <R alias="K_water_int" id="1479" />
      </ReferenceList>
    </ExplicitFormula>
    <ExplicitFormula id="1482">
      <Equation>V&gt;0 ? M/V : 0</Equation>
      <ReferenceList>
        <R alias="M" id="1475" />
        <R alias="V" id="1470" />
      </ReferenceList>
    </ExplicitFormula>
    <ExplicitFormula id="1484">
      <Equation>Volume</Equation>
      <ReferenceList>
        <R alias="Volume" id="1329" />
      </ReferenceList>
    </ExplicitFormula>
    <ExplicitFormula id="1486">
      <Equation>f_cell*V</Equation>
      <ReferenceList>
        <R alias="f_cell" id="1338" />
        <R alias="V" id="1329" />
      </ReferenceList>
    </ExplicitFormula>
    <ExplicitFormula id="1490">
      <Equation>M_0</Equation>
      <ReferenceList>
        <R alias="M_0" id="1489" />
      </ReferenceList>
    </ExplicitFormula>
    <ExplicitFormula id="1493">
      <Equation>rel_exp_out * AF * f_onto * ProteinContainerVolume</Equation>
      <ReferenceList>
        <R alias="f_onto" id="1491" />
        <R alias="rel_exp_out" id="1492" />
        <R alias="AF" id="144" />
        <R alias="ProteinContainerVolume" id="1483" />
      </ReferenceList>
    </ExplicitFormula>
    <ExplicitFormula id="1496">
      <Equation>ln(2)/tHalf</Equation>
      <ReferenceList>
        <R alias="tHalf" id="1495" />
      </ReferenceList>
    </ExplicitFormula>
    <ExplicitFormula id="1498">
      <Equation>rel_exp_norm</Equation>
      <ReferenceList>
        <R alias="rel_exp_norm" id="1497" />
      </ReferenceList>
    </ExplicitFormula>
    <ExplicitFormula id="1501">
      <Equation>V&gt;0 ? M/V : 0</Equation>
      <ReferenceList>
        <R alias="M" id="1488" />
        <R alias="V" id="1485" />
      </ReferenceList>
    </ExplicitFormula>
    <ExplicitFormula id="1502">
      <Equation>f_onto</Equation>
      <ReferenceList>
        <R alias="f_onto" id="160" />
      </ReferenceList>
    </ExplicitFormula>
    <ExplicitFormula id="1503">
      <Equation>tHalf</Equation>
      <ReferenceList>
        <R alias="tHalf" id="158" />
      </ReferenceList>
    </ExplicitFormula>
    <ExplicitFormula id="1505">
      <Equation>V&gt;0 ? M/V : 0</Equation>
      <ReferenceList>
        <R alias="M" id="1488" />
        <R alias="V" id="1485" />
      </ReferenceList>
    </ExplicitFormula>
    <ExplicitFormula id="1508">
      <Equation>V&gt;0 ? M/V : 0</Equation>
      <ReferenceList>
        <R alias="M" id="1506" />
        <R alias="V" id="1485" />
      </ReferenceList>
    </ExplicitFormula>
    <ExplicitFormula id="1511">
      <Equation>K_water_cell</Equation>
      <ReferenceList>
        <R alias="K_water_cell" id="1510" />
      </ReferenceList>
    </ExplicitFormula>
    <ExplicitFormula id="1513">
      <Equation>V&gt;0 ? M/V : 0</Equation>
      <ReferenceList>
        <R alias="M" id="1506" />
        <R alias="V" id="1485" />
      </ReferenceList>
    </ExplicitFormula>
    <ExplicitFormula id="1516">
      <Equation>V&gt;0 ? M/V : 0</Equation>
      <ReferenceList>
        <R alias="M" id="1514" />
        <R alias="V" id="1485" />
      </ReferenceList>
    </ExplicitFormula>
    <ExplicitFormula id="1518">
      <Equation>M/TotalDrugMass</Equation>
      <ReferenceList>
        <R alias="M" id="1514" />
        <R alias="TotalDrugMass" id="177" />
      </ReferenceList>
    </ExplicitFormula>
    <ExplicitFormula id="1521">
      <Equation>-(CP * kcat * V * K_water * C / (Km + K_water * C))</Equation>
      <ReferenceList>
        <R alias="V" id="1485" />
        <R alias="CP" id="1500" />
        <R alias="C" id="1507" />
        <R alias="K_water" id="1509" />
        <R alias="kcat" id="1519" />
        <R alias="Km" id="1520" />
      </ReferenceList>
    </ExplicitFormula>
    <ExplicitFormula id="1522">
      <Equation>CP * kcat * V * K_water * C / (Km + K_water * C)</Equation>
      <ReferenceList>
        <R alias="V" id="1485" />
        <R alias="CP" id="1500" />
        <R alias="C" id="1507" />
        <R alias="K_water" id="1509" />
        <R alias="kcat" id="1519" />
        <R alias="Km" id="1520" />
      </ReferenceList>
    </ExplicitFormula>
    <ExplicitFormula id="1524">
      <Equation>kcat * kcat_interaction_factor</Equation>
      <ReferenceList>
        <R alias="kcat_interaction_factor" id="1523" />
        <R alias="kcat" id="184" />
      </ReferenceList>
    </ExplicitFormula>
    <ExplicitFormula id="1526">
      <Equation>Km * Km_interaction_factor</Equation>
      <ReferenceList>
        <R alias="Km_interaction_factor" id="1525" />
        <R alias="Km" id="187" />
      </ReferenceList>
    </ExplicitFormula>
    <ExplicitFormula id="1530">
      <Equation>V&gt;0 ? M/V : 0</Equation>
      <ReferenceList>
        <R alias="M" id="1528" />
        <R alias="V" id="1527" />
      </ReferenceList>
    </ExplicitFormula>
    <ExplicitFormula id="1532">
      <Equation>V&gt;0 ? M/V : 0</Equation>
      <ReferenceList>
        <R alias="M" id="1528" />
        <R alias="V" id="1527" />
      </ReferenceList>
    </ExplicitFormula>
    <ExplicitFormula id="1534">
      <Equation>M/TotalDrugMass</Equation>
      <ReferenceList>
        <R alias="M" id="1528" />
        <R alias="TotalDrugMass" id="177" />
      </ReferenceList>
    </ExplicitFormula>
    <ExplicitFormula id="1536">
      <Equation>C_int * K_water_int</Equation>
      <ReferenceList>
        <R alias="C_int" id="1476" />
        <R alias="K_water_int" id="1478" />
      </ReferenceList>
    </ExplicitFormula>
    <ExplicitFormula id="1538">
      <Equation>C_cell * K_water_cell</Equation>
      <ReferenceList>
        <R alias="C_cell" id="1507" />
        <R alias="K_water_cell" id="1509" />
      </ReferenceList>
    </ExplicitFormula>
    <ExplicitFormula id="1540">
      <Equation>(f_int*C_int+f_cell*C_cell)/(f_int+f_cell)</Equation>
      <ReferenceList>
        <R alias="f_int" id="1339" />
        <R alias="f_cell" id="1338" />
        <R alias="C_cell" id="1507" />
        <R alias="C_int" id="1476" />
      </ReferenceList>
    </ExplicitFormula>
    <ExplicitFormula id="1545">
      <Equation>1.00000000260982</Equation>
    </ExplicitFormula>
    <ExplicitFormula id="1548">
      <Equation>Volume</Equation>
      <ReferenceList>
        <R alias="Volume" id="1547" />
      </ReferenceList>
    </ExplicitFormula>
    <ExplicitFormula id="1552">
      <Equation>Area*d</Equation>
      <ReferenceList>
        <R alias="Area" id="1550" />
        <R alias="d" id="1551" />
      </ReferenceList>
    </ExplicitFormula>
    <ExplicitFormula id="1555">
      <Equation>1/GET</Equation>
      <ReferenceList>
        <R alias="GET" id="1554" />
      </ReferenceList>
    </ExplicitFormula>
    <ExplicitFormula id="1559">
      <Equation>PI*(r1*r1+r1*r2+r2*r2)/3*L</Equation>
      <ReferenceList>
        <R alias="r2" id="1556" />
        <R alias="L" id="1557" />
        <R alias="r1" id="1558" />
      </ReferenceList>
    </ExplicitFormula>
    <ExplicitFormula id="1563">
      <Equation>SteadyStateFillLevel*V/StomachInflowTime</Equation>
      <ReferenceList>
        <R alias="SteadyStateFillLevel" id="1561" />
        <R alias="StomachInflowTime" id="1562" />
        <R alias="V" id="1547" />
        <R alias="Time" id="0" />
      </ReferenceList>
    </ExplicitFormula>
    <ExplicitFormula id="1566">
      <Equation>pH_fasted</Equation>
      <ReferenceList>
        <R alias="pH_fasted" id="1565" />
      </ReferenceList>
    </ExplicitFormula>
    <ExplicitFormula id="1568">
      <Equation>V*SteadyStateFillLevel</Equation>
      <ReferenceList>
        <R alias="SteadyStateFillLevel" id="1561" />
        <R alias="V" id="1547" />
      </ReferenceList>
    </ExplicitFormula>
    <ExplicitFormula id="1571">
      <Equation>OralApplicationsEnabled ? -LT_sto + Inflow*FillLevelFlag : 0</Equation>
      <ReferenceList>
        <R alias="FillLevelFlag" id="1569" />
        <R alias="LT_sto" id="1570" />
        <R alias="Inflow" id="1560" />
        <R alias="OralApplicationsEnabled" id="1542" />
      </ReferenceList>
    </ExplicitFormula>
    <ExplicitFormula id="1573">
      <Equation>PI*(r1+r2)*L</Equation>
      <ReferenceList>
        <R alias="r2" id="1556" />
        <R alias="L" id="1557" />
        <R alias="r1" id="1558" />
      </ReferenceList>
    </ExplicitFormula>
    <ExplicitFormula id="1575">
      <Equation>Liquid/V</Equation>
      <ReferenceList>
        <R alias="Liquid" id="1567" />
        <R alias="V" id="1547" />
      </ReferenceList>
    </ExplicitFormula>
    <ExplicitFormula id="1576">
      <Equation>(FillLevel&lt;0.9?1:1/(1+exp((FillLevel-1)/0.01)))</Equation>
      <ReferenceList>
        <R alias="FillLevel" id="1574" />
      </ReferenceList>
    </ExplicitFormula>
    <ExplicitFormula id="1579">
      <Equation>w*Liquid*FillLevelFlagNext</Equation>
      <ReferenceList>
        <R alias="w" id="1553" />
        <R alias="Liquid" id="1567" />
        <R alias="FillLevelFlagNext" id="1578" />
      </ReferenceList>
    </ExplicitFormula>
    <ExplicitFormula id="1581">
      <Equation>0.495738333333333</Equation>
    </ExplicitFormula>
    <ExplicitFormula id="1582">
      <Equation>0.495738333333333</Equation>
    </ExplicitFormula>
    <ExplicitFormula id="1584">
      <Equation>1.00000002079922</Equation>
    </ExplicitFormula>
    <ExplicitFormula id="1585">
      <Equation>15.0000000391473</Equation>
    </ExplicitFormula>
    <ExplicitFormula id="1586">
      <Equation>1.98295</Equation>
    </ExplicitFormula>
    <ExplicitFormula id="1588">
      <Equation>0.999999963215789</Equation>
    </ExplicitFormula>
    <ExplicitFormula id="1591">
      <Equation>M_0</Equation>
      <ReferenceList>
        <R alias="M_0" id="1590" />
      </ReferenceList>
    </ExplicitFormula>
    <ExplicitFormula id="1594">
      <Equation>rel_exp_out * AF * f_onto * ProteinContainerVolume</Equation>
      <ReferenceList>
        <R alias="f_onto" id="1592" />
        <R alias="rel_exp_out" id="1593" />
        <R alias="AF" id="144" />
        <R alias="ProteinContainerVolume" id="1546" />
      </ReferenceList>
    </ExplicitFormula>
    <ExplicitFormula id="1597">
      <Equation>ln(2)/tHalf</Equation>
      <ReferenceList>
        <R alias="tHalf" id="1596" />
      </ReferenceList>
    </ExplicitFormula>
    <ExplicitFormula id="1599">
      <Equation>rel_exp_norm</Equation>
      <ReferenceList>
        <R alias="rel_exp_norm" id="1598" />
      </ReferenceList>
    </ExplicitFormula>
    <ExplicitFormula id="1602">
      <Equation>V&gt;0 ? M/V : 0</Equation>
      <ReferenceList>
        <R alias="M" id="1589" />
        <R alias="V" id="1547" />
      </ReferenceList>
    </ExplicitFormula>
    <ExplicitFormula id="1604">
      <Equation>tHalf</Equation>
      <ReferenceList>
        <R alias="tHalf" id="1603" />
      </ReferenceList>
    </ExplicitFormula>
    <ExplicitFormula id="1606">
      <Equation>f_onto</Equation>
      <ReferenceList>
        <R alias="f_onto" id="1605" />
      </ReferenceList>
    </ExplicitFormula>
    <ExplicitFormula id="1609">
      <Equation>V&gt;0 ? M/V : 0</Equation>
      <ReferenceList>
        <R alias="M" id="1607" />
        <R alias="V" id="1547" />
      </ReferenceList>
    </ExplicitFormula>
    <ExplicitFormula id="1623">
      <Equation>K1+K2/base^(CT0^2)+K3/base^(CT1^2)+K4/base^(CT2^2)+K5/base^max(CT0+CT1;-CT0-CT1)+K6/base^max(CT0+CT2;-CT0-CT2)+K7/base^max(CT1+CT2;-CT1-CT2)+K8/base^max(CT0+CT1+CT2;-CT0-CT1-CT2)</Equation>
      <ReferenceList>
        <R alias="K1" id="1611" />
        <R alias="K2" id="1612" />
        <R alias="K3" id="1613" />
        <R alias="K4" id="1614" />
        <R alias="K5" id="1615" />
        <R alias="K6" id="1616" />
        <R alias="K7" id="1617" />
        <R alias="K8" id="1618" />
        <R alias="CT0" id="1619" />
        <R alias="CT1" id="1620" />
        <R alias="CT2" id="1621" />
        <R alias="base" id="1622" />
      </ReferenceList>
    </ExplicitFormula>
    <ExplicitFormula id="1627">
      <Equation>F1*(1-F2)*(1-F3)</Equation>
      <ReferenceList>
        <R alias="F1" id="1624" />
        <R alias="F2" id="1625" />
        <R alias="F3" id="1626" />
      </ReferenceList>
    </ExplicitFormula>
    <ExplicitFormula id="1631">
      <Equation>Solubility * Solubility_pKa_REFpH_Factor / Solubility_pKa_pH_Factor</Equation>
      <ReferenceList>
        <R alias="Solubility_pKa_pH_Factor" id="1610" />
        <R alias="Solubility" id="1629" />
        <R alias="Solubility_pKa_REFpH_Factor" id="1630" />
      </ReferenceList>
    </ExplicitFormula>
    <ExplicitFormula id="1632">
      <Equation>(1-F1)*F2*(1-F3)</Equation>
      <ReferenceList>
        <R alias="F1" id="1624" />
        <R alias="F2" id="1625" />
        <R alias="F3" id="1626" />
      </ReferenceList>
    </ExplicitFormula>
    <ExplicitFormula id="1633">
      <Equation>(1-F1)*(1-F2)*F3</Equation>
      <ReferenceList>
        <R alias="F1" id="1624" />
        <R alias="F2" id="1625" />
        <R alias="F3" id="1626" />
      </ReferenceList>
    </ExplicitFormula>
    <ExplicitFormula id="1634">
      <Equation>F1*F2*(1-F3)</Equation>
      <ReferenceList>
        <R alias="F1" id="1624" />
        <R alias="F2" id="1625" />
        <R alias="F3" id="1626" />
      </ReferenceList>
    </ExplicitFormula>
    <ExplicitFormula id="1635">
      <Equation>F1*(1-F2)*F3</Equation>
      <ReferenceList>
        <R alias="F1" id="1624" />
        <R alias="F2" id="1625" />
        <R alias="F3" id="1626" />
      </ReferenceList>
    </ExplicitFormula>
    <ExplicitFormula id="1636">
      <Equation>(1-F1)*F2*F3</Equation>
      <ReferenceList>
        <R alias="F1" id="1624" />
        <R alias="F2" id="1625" />
        <R alias="F3" id="1626" />
      </ReferenceList>
    </ExplicitFormula>
    <ExplicitFormula id="1637">
      <Equation>F1*F2*F3</Equation>
      <ReferenceList>
        <R alias="F1" id="1624" />
        <R alias="F2" id="1625" />
        <R alias="F3" id="1626" />
      </ReferenceList>
    </ExplicitFormula>
    <ExplicitFormula id="1640">
      <Equation>CT2 != CT_NEUTRAL ?  1/(1+10^(CT2*(pKa_2-pH))) : 1</Equation>
      <ReferenceList>
        <R alias="CT2" id="1621" />
        <R alias="CT_NEUTRAL" id="1638" />
        <R alias="pKa_2" id="1639" />
        <R alias="pH" id="1564" />
      </ReferenceList>
    </ExplicitFormula>
    <ExplicitFormula id="1642">
      <Equation>CT1 != CT_NEUTRAL ?  1/(1+10^(CT1*(pKa_1-pH))) : 1</Equation>
      <ReferenceList>
        <R alias="CT1" id="1620" />
        <R alias="CT_NEUTRAL" id="1638" />
        <R alias="pKa_1" id="1641" />
        <R alias="pH" id="1564" />
      </ReferenceList>
    </ExplicitFormula>
    <ExplicitFormula id="1644">
      <Equation>CT0 != CT_NEUTRAL ?  1/(1+10^(CT0*(pKa_0-pH))) : 1</Equation>
      <ReferenceList>
        <R alias="CT0" id="1619" />
        <R alias="CT_NEUTRAL" id="1638" />
        <R alias="pKa_0" id="1643" />
        <R alias="pH" id="1564" />
      </ReferenceList>
    </ExplicitFormula>
    <ExplicitFormula id="1646">
      <Equation>(1-F1)*(1-F2)*(1-F3)</Equation>
      <ReferenceList>
        <R alias="F1" id="1624" />
        <R alias="F2" id="1625" />
        <R alias="F3" id="1626" />
      </ReferenceList>
    </ExplicitFormula>
    <ExplicitFormula id="1649">
      <Equation>min(Solubility/MW ; M/Liquid)</Equation>
      <ReferenceList>
        <R alias="M" id="1607" />
        <R alias="Solubility" id="1628" />
        <R alias="MW" id="1648" />
        <R alias="Liquid" id="1567" />
      </ReferenceList>
    </ExplicitFormula>
    <ExplicitFormula id="1652">
      <Equation>V&gt;0 ? M/V : 0</Equation>
      <ReferenceList>
        <R alias="M" id="1650" />
        <R alias="V" id="1547" />
      </ReferenceList>
    </ExplicitFormula>
    <ExplicitFormula id="1654">
      <Equation>M/TotalDrugMass</Equation>
      <ReferenceList>
        <R alias="M" id="1650" />
        <R alias="TotalDrugMass" id="177" />
      </ReferenceList>
    </ExplicitFormula>
    <ExplicitFormula id="1657">
      <Equation>-(CP * kcat * V * K_water * C / (Km + K_water * C))</Equation>
      <ReferenceList>
        <R alias="V" id="1547" />
        <R alias="CP" id="1601" />
        <R alias="C" id="1608" />
        <R alias="K_water" id="1645" />
        <R alias="kcat" id="1655" />
        <R alias="Km" id="1656" />
      </ReferenceList>
    </ExplicitFormula>
    <ExplicitFormula id="1658">
      <Equation>CP * kcat * V * K_water * C / (Km + K_water * C)</Equation>
      <ReferenceList>
        <R alias="V" id="1547" />
        <R alias="CP" id="1601" />
        <R alias="C" id="1608" />
        <R alias="K_water" id="1645" />
        <R alias="kcat" id="1655" />
        <R alias="Km" id="1656" />
      </ReferenceList>
    </ExplicitFormula>
    <ExplicitFormula id="1660">
      <Equation>kcat * kcat_interaction_factor</Equation>
      <ReferenceList>
        <R alias="kcat_interaction_factor" id="1659" />
        <R alias="kcat" id="184" />
      </ReferenceList>
    </ExplicitFormula>
    <ExplicitFormula id="1662">
      <Equation>Km * Km_interaction_factor</Equation>
      <ReferenceList>
        <R alias="Km_interaction_factor" id="1661" />
        <R alias="Km" id="187" />
      </ReferenceList>
    </ExplicitFormula>
    <ExplicitFormula id="1667">
      <Equation>PI*(r1*r1+r1*r2+r2*r2)/3*L</Equation>
      <ReferenceList>
        <R alias="r2" id="1664" />
        <R alias="L" id="1665" />
        <R alias="r1" id="1666" />
      </ReferenceList>
    </ExplicitFormula>
    <ExplicitFormula id="1670">
      <Equation>r2_p0 + Height*r2_p1</Equation>
      <ReferenceList>
        <R alias="Height" id="64" />
        <R alias="r2_p0" id="1668" />
        <R alias="r2_p1" id="1669" />
      </ReferenceList>
    </ExplicitFormula>
    <ExplicitFormula id="1674">
      <Equation>Ageom*AeffFactor*AeffVariabilityFactor</Equation>
      <ReferenceList>
        <R alias="AeffFactor" id="1672" />
        <R alias="Ageom" id="1673" />
        <R alias="AeffVariabilityFactor" id="1544" />
      </ReferenceList>
    </ExplicitFormula>
    <ExplicitFormula id="1676">
      <Equation>(FillLevel&lt;0.9?1:1/(1+exp((FillLevel-1)/0.01)))</Equation>
      <ReferenceList>
        <R alias="FillLevel" id="1675" />
      </ReferenceList>
    </ExplicitFormula>
    <ExplicitFormula id="1678">
      <Equation>Liquid/V</Equation>
      <ReferenceList>
        <R alias="Liquid" id="1677" />
        <R alias="V" id="1663" />
      </ReferenceList>
    </ExplicitFormula>
    <ExplicitFormula id="1679">
      <Equation>PI*(r1+r2)*L</Equation>
      <ReferenceList>
        <R alias="r2" id="1664" />
        <R alias="L" id="1665" />
        <R alias="r1" id="1666" />
      </ReferenceList>
    </ExplicitFormula>
    <ExplicitFormula id="1683">
      <Equation>LuminalVelocity/SITT_fact</Equation>
      <ReferenceList>
        <R alias="LuminalVelocity" id="1681" />
        <R alias="SITT_fact" id="1682" />
      </ReferenceList>
    </ExplicitFormula>
    <ExplicitFormula id="1686">
      <Equation>L_p0 + Height*L_p1</Equation>
      <ReferenceList>
        <R alias="Height" id="64" />
        <R alias="L_p0" id="1684" />
        <R alias="L_p1" id="1685" />
      </ReferenceList>
    </ExplicitFormula>
    <ExplicitFormula id="1688">
      <Equation>V*SteadyStateFillLevel</Equation>
      <ReferenceList>
        <R alias="SteadyStateFillLevel" id="1687" />
        <R alias="V" id="1663" />
      </ReferenceList>
    </ExplicitFormula>
    <ExplicitFormula id="1692">
      <Equation>OralApplicationsEnabled ? LT_sto - LT_duo + Inflow*FillLevelFlag - Outflow*Liquid : 0</Equation>
      <ReferenceList>
        <R alias="Outflow" id="1689" />
        <R alias="FillLevelFlag" id="1578" />
        <R alias="Liquid" id="1677" />
        <R alias="LT_duo" id="1690" />
        <R alias="Inflow" id="1691" />
        <R alias="OralApplicationsEnabled" id="1542" />
        <R alias="LT_sto" id="1570" />
      </ReferenceList>
    </ExplicitFormula>
    <ExplicitFormula id="1694">
      <Equation>w*Liquid*FillLevelFlagNext</Equation>
      <ReferenceList>
        <R alias="w" id="1680" />
        <R alias="Liquid" id="1677" />
        <R alias="FillLevelFlagNext" id="1693" />
      </ReferenceList>
    </ExplicitFormula>
    <ExplicitFormula id="1697">
      <Equation>r1_p0 + Height*r1_p1</Equation>
      <ReferenceList>
        <R alias="Height" id="64" />
        <R alias="r1_p0" id="1695" />
        <R alias="r1_p1" id="1696" />
      </ReferenceList>
    </ExplicitFormula>
    <ExplicitFormula id="1698">
      <Equation>0.02894*V</Equation>
      <ReferenceList>
        <R alias="V" id="1663" />
      </ReferenceList>
    </ExplicitFormula>
    <ExplicitFormula id="1703">
      <Equation>Thickness_p1 + Thickness_p2*(1-exp(Thickness_p3*Height))</Equation>
      <ReferenceList>
        <R alias="Height" id="64" />
        <R alias="Thickness_p1" id="1700" />
        <R alias="Thickness_p2" id="1701" />
        <R alias="Thickness_p3" id="1702" />
      </ReferenceList>
    </ExplicitFormula>
    <ExplicitFormula id="1705">
      <Equation>Volume</Equation>
      <ReferenceList>
        <R alias="Volume" id="1663" />
      </ReferenceList>
    </ExplicitFormula>
    <ExplicitFormula id="1708">
      <Equation>V_Intestine * 0.087</Equation>
      <ReferenceList>
        <R alias="V_Intestine" id="1707" />
      </ReferenceList>
    </ExplicitFormula>
    <ExplicitFormula id="1709">
      <Equation>(k_p*alpha_p*V_p+inflow-k*alpha*V)/(alpha*V)</Equation>
      <ReferenceList>
        <R alias="alpha" id="1687" />
        <R alias="k" id="1680" />
        <R alias="inflow" id="1691" />
        <R alias="V" id="1663" />
        <R alias="alpha_p" id="1561" />
        <R alias="k_p" id="1553" />
        <R alias="V_p" id="1547" />
      </ReferenceList>
    </ExplicitFormula>
    <ExplicitFormula id="1712">
      <Equation>292.6883</Equation>
    </ExplicitFormula>
    <ExplicitFormula id="1715">
      <Equation>M_0</Equation>
      <ReferenceList>
        <R alias="M_0" id="1714" />
      </ReferenceList>
    </ExplicitFormula>
    <ExplicitFormula id="1718">
      <Equation>rel_exp_out * AF * f_onto * ProteinContainerVolume</Equation>
      <ReferenceList>
        <R alias="f_onto" id="1716" />
        <R alias="rel_exp_out" id="1717" />
        <R alias="AF" id="144" />
        <R alias="ProteinContainerVolume" id="1704" />
      </ReferenceList>
    </ExplicitFormula>
    <ExplicitFormula id="1721">
      <Equation>ln(2)/tHalf</Equation>
      <ReferenceList>
        <R alias="tHalf" id="1720" />
      </ReferenceList>
    </ExplicitFormula>
    <ExplicitFormula id="1723">
      <Equation>rel_exp_norm</Equation>
      <ReferenceList>
        <R alias="rel_exp_norm" id="1722" />
      </ReferenceList>
    </ExplicitFormula>
    <ExplicitFormula id="1726">
      <Equation>V&gt;0 ? M/V : 0</Equation>
      <ReferenceList>
        <R alias="M" id="1713" />
        <R alias="V" id="1663" />
      </ReferenceList>
    </ExplicitFormula>
    <ExplicitFormula id="1727">
      <Equation>tHalf</Equation>
      <ReferenceList>
        <R alias="tHalf" id="1603" />
      </ReferenceList>
    </ExplicitFormula>
    <ExplicitFormula id="1728">
      <Equation>f_onto</Equation>
      <ReferenceList>
        <R alias="f_onto" id="1605" />
      </ReferenceList>
    </ExplicitFormula>
    <ExplicitFormula id="1731">
      <Equation>V&gt;0 ? M/V : 0</Equation>
      <ReferenceList>
        <R alias="M" id="1729" />
        <R alias="V" id="1663" />
      </ReferenceList>
    </ExplicitFormula>
    <ExplicitFormula id="1736">
      <Equation>(1-F1)*F2*F3</Equation>
      <ReferenceList>
        <R alias="F1" id="1733" />
        <R alias="F2" id="1734" />
        <R alias="F3" id="1735" />
      </ReferenceList>
    </ExplicitFormula>
    <ExplicitFormula id="1738">
      <Equation>F1*(1-F2)*F3</Equation>
      <ReferenceList>
        <R alias="F1" id="1733" />
        <R alias="F2" id="1734" />
        <R alias="F3" id="1735" />
      </ReferenceList>
    </ExplicitFormula>
    <ExplicitFormula id="1740">
      <Equation>F1*F2*(1-F3)</Equation>
      <ReferenceList>
        <R alias="F1" id="1733" />
        <R alias="F2" id="1734" />
        <R alias="F3" id="1735" />
      </ReferenceList>
    </ExplicitFormula>
    <ExplicitFormula id="1742">
      <Equation>(1-F1)*(1-F2)*F3</Equation>
      <ReferenceList>
        <R alias="F1" id="1733" />
        <R alias="F2" id="1734" />
        <R alias="F3" id="1735" />
      </ReferenceList>
    </ExplicitFormula>
    <ExplicitFormula id="1744">
      <Equation>(1-F1)*F2*(1-F3)</Equation>
      <ReferenceList>
        <R alias="F1" id="1733" />
        <R alias="F2" id="1734" />
        <R alias="F3" id="1735" />
      </ReferenceList>
    </ExplicitFormula>
    <ExplicitFormula id="1746">
      <Equation>F1*(1-F2)*(1-F3)</Equation>
      <ReferenceList>
        <R alias="F1" id="1733" />
        <R alias="F2" id="1734" />
        <R alias="F3" id="1735" />
      </ReferenceList>
    </ExplicitFormula>
    <ExplicitFormula id="1748">
      <Equation>(1-F1)*(1-F2)*(1-F3)</Equation>
      <ReferenceList>
        <R alias="F1" id="1733" />
        <R alias="F2" id="1734" />
        <R alias="F3" id="1735" />
      </ReferenceList>
    </ExplicitFormula>
    <ExplicitFormula id="1751">
      <Equation>Solubility * Solubility_pKa_REFpH_Factor / Solubility_pKa_pH_Factor</Equation>
      <ReferenceList>
        <R alias="Solubility_pKa_pH_Factor" id="1750" />
        <R alias="Solubility" id="1629" />
        <R alias="Solubility_pKa_REFpH_Factor" id="1630" />
      </ReferenceList>
    </ExplicitFormula>
    <ExplicitFormula id="1753">
      <Equation>K1+K2/base^(CT0^2)+K3/base^(CT1^2)+K4/base^(CT2^2)+K5/base^max(CT0+CT1;-CT0-CT1)+K6/base^max(CT0+CT2;-CT0-CT2)+K7/base^max(CT1+CT2;-CT1-CT2)+K8/base^max(CT0+CT1+CT2;-CT0-CT1-CT2)</Equation>
      <ReferenceList>
        <R alias="K1" id="1752" />
        <R alias="K2" id="1732" />
        <R alias="K3" id="1737" />
        <R alias="K4" id="1739" />
        <R alias="K5" id="1741" />
        <R alias="K6" id="1743" />
        <R alias="K7" id="1745" />
        <R alias="K8" id="1747" />
        <R alias="CT0" id="1619" />
        <R alias="CT1" id="1620" />
        <R alias="CT2" id="1621" />
        <R alias="base" id="1622" />
      </ReferenceList>
    </ExplicitFormula>
    <ExplicitFormula id="1754">
      <Equation>CT1 != CT_NEUTRAL ?  1/(1+10^(CT1*(pKa_1-pH))) : 1</Equation>
      <ReferenceList>
        <R alias="CT1" id="1620" />
        <R alias="CT_NEUTRAL" id="1638" />
        <R alias="pKa_1" id="1641" />
        <R alias="pH" id="1711" />
      </ReferenceList>
    </ExplicitFormula>
    <ExplicitFormula id="1755">
      <Equation>F1*F2*F3</Equation>
      <ReferenceList>
        <R alias="F1" id="1733" />
        <R alias="F2" id="1734" />
        <R alias="F3" id="1735" />
      </ReferenceList>
    </ExplicitFormula>
    <ExplicitFormula id="1756">
      <Equation>CT2 != CT_NEUTRAL ?  1/(1+10^(CT2*(pKa_2-pH))) : 1</Equation>
      <ReferenceList>
        <R alias="CT2" id="1621" />
        <R alias="CT_NEUTRAL" id="1638" />
        <R alias="pKa_2" id="1639" />
        <R alias="pH" id="1711" />
      </ReferenceList>
    </ExplicitFormula>
    <ExplicitFormula id="1762">
      <Equation>PassiveRates_para+PassiveRates_trans-(ActiveRates_para+ActiveRates_trans)</Equation>
      <ReferenceList>
        <R alias="ActiveRates_para" id="1758" />
        <R alias="ActiveRates_trans" id="1759" />
        <R alias="PassiveRates_para" id="1760" />
        <R alias="PassiveRates_trans" id="1761" />
      </ReferenceList>
    </ExplicitFormula>
    <ExplicitFormula id="1764">
      <Equation>CT0 != CT_NEUTRAL ?  1/(1+10^(CT0*(pKa_0-pH))) : 1</Equation>
      <ReferenceList>
        <R alias="CT0" id="1619" />
        <R alias="CT_NEUTRAL" id="1638" />
        <R alias="pKa_0" id="1643" />
        <R alias="pH" id="1711" />
      </ReferenceList>
    </ExplicitFormula>
    <ExplicitFormula id="1766">
      <Equation>min(Solubility/MW ; M/Liquid)</Equation>
      <ReferenceList>
        <R alias="M" id="1729" />
        <R alias="Solubility" id="1749" />
        <R alias="MW" id="1648" />
        <R alias="Liquid" id="1677" />
      </ReferenceList>
    </ExplicitFormula>
    <ExplicitFormula id="1769">
      <Equation>OralDrugMass&gt;0.0 ?  MassAbsorbed/OralDrugMass : 0</Equation>
      <ReferenceList>
        <R alias="MassAbsorbed" id="1757" />
        <R alias="OralDrugMass" id="1768" />
      </ReferenceList>
    </ExplicitFormula>
    <ExplicitFormula id="1772">
      <Equation>V&gt;0 ? M/V : 0</Equation>
      <ReferenceList>
        <R alias="M" id="1770" />
        <R alias="V" id="1663" />
      </ReferenceList>
    </ExplicitFormula>
    <ExplicitFormula id="1774">
      <Equation>M/TotalDrugMass</Equation>
      <ReferenceList>
        <R alias="M" id="1770" />
        <R alias="TotalDrugMass" id="177" />
      </ReferenceList>
    </ExplicitFormula>
    <ExplicitFormula id="1777">
      <Equation>-(CP * kcat * V * K_water * C / (Km + K_water * C))</Equation>
      <ReferenceList>
        <R alias="V" id="1663" />
        <R alias="CP" id="1725" />
        <R alias="C" id="1730" />
        <R alias="K_water" id="1763" />
        <R alias="kcat" id="1775" />
        <R alias="Km" id="1776" />
      </ReferenceList>
    </ExplicitFormula>
    <ExplicitFormula id="1778">
      <Equation>CP * kcat * V * K_water * C / (Km + K_water * C)</Equation>
      <ReferenceList>
        <R alias="V" id="1663" />
        <R alias="CP" id="1725" />
        <R alias="C" id="1730" />
        <R alias="K_water" id="1763" />
        <R alias="kcat" id="1775" />
        <R alias="Km" id="1776" />
      </ReferenceList>
    </ExplicitFormula>
    <ExplicitFormula id="1780">
      <Equation>kcat * kcat_interaction_factor</Equation>
      <ReferenceList>
        <R alias="kcat_interaction_factor" id="1779" />
        <R alias="kcat" id="184" />
      </ReferenceList>
    </ExplicitFormula>
    <ExplicitFormula id="1782">
      <Equation>Km * Km_interaction_factor</Equation>
      <ReferenceList>
        <R alias="Km_interaction_factor" id="1781" />
        <R alias="Km" id="187" />
      </ReferenceList>
    </ExplicitFormula>
    <ExplicitFormula id="1786">
      <Equation>Ageom*AeffFactor*AeffVariabilityFactor</Equation>
      <ReferenceList>
        <R alias="AeffFactor" id="1784" />
        <R alias="Ageom" id="1785" />
        <R alias="AeffVariabilityFactor" id="1544" />
      </ReferenceList>
    </ExplicitFormula>
    <ExplicitFormula id="1791">
      <Equation>w*Liquid*FillLevelFlagNext</Equation>
      <ReferenceList>
        <R alias="w" id="1788" />
        <R alias="Liquid" id="1789" />
        <R alias="FillLevelFlagNext" id="1790" />
      </ReferenceList>
    </ExplicitFormula>
    <ExplicitFormula id="1794">
      <Equation>V*SteadyStateFillLevel</Equation>
      <ReferenceList>
        <R alias="SteadyStateFillLevel" id="1792" />
        <R alias="V" id="1793" />
      </ReferenceList>
    </ExplicitFormula>
    <ExplicitFormula id="1797">
      <Equation>OralApplicationsEnabled ? LT_duo - LT_uje + Inflow*FillLevelFlag - Outflow*Liquid : 0</Equation>
      <ReferenceList>
        <R alias="Outflow" id="1795" />
        <R alias="FillLevelFlag" id="1693" />
        <R alias="Liquid" id="1789" />
        <R alias="LT_uje" id="1787" />
        <R alias="Inflow" id="1796" />
        <R alias="LT_duo" id="1690" />
        <R alias="OralApplicationsEnabled" id="1542" />
      </ReferenceList>
    </ExplicitFormula>
    <ExplicitFormula id="1801">
      <Equation>L_p0 + Height*L_p1</Equation>
      <ReferenceList>
        <R alias="Height" id="64" />
        <R alias="L_p0" id="1799" />
        <R alias="L_p1" id="1800" />
      </ReferenceList>
    </ExplicitFormula>
    <ExplicitFormula id="1803">
      <Equation>LuminalVelocity/SITT_fact</Equation>
      <ReferenceList>
        <R alias="LuminalVelocity" id="1802" />
        <R alias="SITT_fact" id="1682" />
      </ReferenceList>
    </ExplicitFormula>
    <ExplicitFormula id="1806">
      <Equation>PI*(r1+r2)*L</Equation>
      <ReferenceList>
        <R alias="r2" id="1804" />
        <R alias="L" id="1798" />
        <R alias="r1" id="1805" />
      </ReferenceList>
    </ExplicitFormula>
    <ExplicitFormula id="1808">
      <Equation>(FillLevel&lt;0.9?1:1/(1+exp((FillLevel-1)/0.01)))</Equation>
      <ReferenceList>
        <R alias="FillLevel" id="1807" />
      </ReferenceList>
    </ExplicitFormula>
    <ExplicitFormula id="1811">
      <Equation>r2_p0 + Height*r2_p1</Equation>
      <ReferenceList>
        <R alias="Height" id="64" />
        <R alias="r2_p0" id="1809" />
        <R alias="r2_p1" id="1810" />
      </ReferenceList>
    </ExplicitFormula>
    <ExplicitFormula id="1812">
      <Equation>(k_p*alpha_p*V_p+inflow-k*alpha*V)/(alpha*V)</Equation>
      <ReferenceList>
        <R alias="alpha" id="1792" />
        <R alias="k" id="1788" />
        <R alias="inflow" id="1796" />
        <R alias="V" id="1793" />
        <R alias="alpha_p" id="1687" />
        <R alias="k_p" id="1680" />
        <R alias="V_p" id="1663" />
      </ReferenceList>
    </ExplicitFormula>
    <ExplicitFormula id="1813">
      <Equation>Liquid/V</Equation>
      <ReferenceList>
        <R alias="Liquid" id="1789" />
        <R alias="V" id="1793" />
      </ReferenceList>
    </ExplicitFormula>
    <ExplicitFormula id="1818">
      <Equation>Thickness_p1 + Thickness_p2*(1-exp(Thickness_p3*Height))</Equation>
      <ReferenceList>
        <R alias="Height" id="64" />
        <R alias="Thickness_p1" id="1815" />
        <R alias="Thickness_p2" id="1816" />
        <R alias="Thickness_p3" id="1817" />
      </ReferenceList>
    </ExplicitFormula>
    <ExplicitFormula id="1821">
      <Equation>r1_p0 + Height*r1_p1</Equation>
      <ReferenceList>
        <R alias="Height" id="64" />
        <R alias="r1_p0" id="1819" />
        <R alias="r1_p1" id="1820" />
      </ReferenceList>
    </ExplicitFormula>
    <ExplicitFormula id="1823">
      <Equation>Volume</Equation>
      <ReferenceList>
        <R alias="Volume" id="1793" />
      </ReferenceList>
    </ExplicitFormula>
    <ExplicitFormula id="1825">
      <Equation>V_Intestine * 0.249</Equation>
      <ReferenceList>
        <R alias="V_Intestine" id="1707" />
      </ReferenceList>
    </ExplicitFormula>
    <ExplicitFormula id="1826">
      <Equation>PI*(r1*r1+r1*r2+r2*r2)/3*L</Equation>
      <ReferenceList>
        <R alias="r2" id="1804" />
        <R alias="L" id="1798" />
        <R alias="r1" id="1805" />
      </ReferenceList>
    </ExplicitFormula>
    <ExplicitFormula id="1827">
      <Equation>0.0031572*V</Equation>
      <ReferenceList>
        <R alias="V" id="1793" />
      </ReferenceList>
    </ExplicitFormula>
    <ExplicitFormula id="1830">
      <Equation>447.9877</Equation>
    </ExplicitFormula>
    <ExplicitFormula id="1833">
      <Equation>M_0</Equation>
      <ReferenceList>
        <R alias="M_0" id="1832" />
      </ReferenceList>
    </ExplicitFormula>
    <ExplicitFormula id="1836">
      <Equation>rel_exp_out * AF * f_onto * ProteinContainerVolume</Equation>
      <ReferenceList>
        <R alias="f_onto" id="1834" />
        <R alias="rel_exp_out" id="1835" />
        <R alias="AF" id="144" />
        <R alias="ProteinContainerVolume" id="1822" />
      </ReferenceList>
    </ExplicitFormula>
    <ExplicitFormula id="1839">
      <Equation>ln(2)/tHalf</Equation>
      <ReferenceList>
        <R alias="tHalf" id="1838" />
      </ReferenceList>
    </ExplicitFormula>
    <ExplicitFormula id="1841">
      <Equation>rel_exp_norm</Equation>
      <ReferenceList>
        <R alias="rel_exp_norm" id="1840" />
      </ReferenceList>
    </ExplicitFormula>
    <ExplicitFormula id="1844">
      <Equation>V&gt;0 ? M/V : 0</Equation>
      <ReferenceList>
        <R alias="M" id="1831" />
        <R alias="V" id="1793" />
      </ReferenceList>
    </ExplicitFormula>
    <ExplicitFormula id="1845">
      <Equation>f_onto</Equation>
      <ReferenceList>
        <R alias="f_onto" id="1605" />
      </ReferenceList>
    </ExplicitFormula>
    <ExplicitFormula id="1846">
      <Equation>tHalf</Equation>
      <ReferenceList>
        <R alias="tHalf" id="1603" />
      </ReferenceList>
    </ExplicitFormula>
    <ExplicitFormula id="1849">
      <Equation>V&gt;0 ? M/V : 0</Equation>
      <ReferenceList>
        <R alias="M" id="1847" />
        <R alias="V" id="1793" />
      </ReferenceList>
    </ExplicitFormula>
    <ExplicitFormula id="1851">
      <Equation>CT1 != CT_NEUTRAL ?  1/(1+10^(CT1*(pKa_1-pH))) : 1</Equation>
      <ReferenceList>
        <R alias="CT1" id="1620" />
        <R alias="CT_NEUTRAL" id="1638" />
        <R alias="pKa_1" id="1641" />
        <R alias="pH" id="1829" />
      </ReferenceList>
    </ExplicitFormula>
    <ExplicitFormula id="1853">
      <Equation>CT0 != CT_NEUTRAL ?  1/(1+10^(CT0*(pKa_0-pH))) : 1</Equation>
      <ReferenceList>
        <R alias="CT0" id="1619" />
        <R alias="CT_NEUTRAL" id="1638" />
        <R alias="pKa_0" id="1643" />
        <R alias="pH" id="1829" />
      </ReferenceList>
    </ExplicitFormula>
    <ExplicitFormula id="1860">
      <Equation>PassiveRates_para+PassiveRates_trans-(ActiveRates_para+ActiveRates_trans)</Equation>
      <ReferenceList>
        <R alias="ActiveRates_para" id="1856" />
        <R alias="ActiveRates_trans" id="1857" />
        <R alias="PassiveRates_para" id="1858" />
        <R alias="PassiveRates_trans" id="1859" />
      </ReferenceList>
    </ExplicitFormula>
    <ExplicitFormula id="1863">
      <Equation>(1-F1)*F2*F3</Equation>
      <ReferenceList>
        <R alias="F1" id="1852" />
        <R alias="F2" id="1850" />
        <R alias="F3" id="1862" />
      </ReferenceList>
    </ExplicitFormula>
    <ExplicitFormula id="1864">
      <Equation>CT2 != CT_NEUTRAL ?  1/(1+10^(CT2*(pKa_2-pH))) : 1</Equation>
      <ReferenceList>
        <R alias="CT2" id="1621" />
        <R alias="CT_NEUTRAL" id="1638" />
        <R alias="pKa_2" id="1639" />
        <R alias="pH" id="1829" />
      </ReferenceList>
    </ExplicitFormula>
    <ExplicitFormula id="1866">
      <Equation>F1*F2*F3</Equation>
      <ReferenceList>
        <R alias="F1" id="1852" />
        <R alias="F2" id="1850" />
        <R alias="F3" id="1862" />
      </ReferenceList>
    </ExplicitFormula>
    <ExplicitFormula id="1874">
      <Equation>K1+K2/base^(CT0^2)+K3/base^(CT1^2)+K4/base^(CT2^2)+K5/base^max(CT0+CT1;-CT0-CT1)+K6/base^max(CT0+CT2;-CT0-CT2)+K7/base^max(CT1+CT2;-CT1-CT2)+K8/base^max(CT0+CT1+CT2;-CT0-CT1-CT2)</Equation>
      <ReferenceList>
        <R alias="K1" id="1865" />
        <R alias="K2" id="1861" />
        <R alias="K3" id="1868" />
        <R alias="K4" id="1869" />
        <R alias="K5" id="1870" />
        <R alias="K6" id="1871" />
        <R alias="K7" id="1872" />
        <R alias="K8" id="1873" />
        <R alias="CT0" id="1619" />
        <R alias="CT1" id="1620" />
        <R alias="CT2" id="1621" />
        <R alias="base" id="1622" />
      </ReferenceList>
    </ExplicitFormula>
    <ExplicitFormula id="1876">
      <Equation>Solubility * Solubility_pKa_REFpH_Factor / Solubility_pKa_pH_Factor</Equation>
      <ReferenceList>
        <R alias="Solubility_pKa_pH_Factor" id="1867" />
        <R alias="Solubility" id="1629" />
        <R alias="Solubility_pKa_REFpH_Factor" id="1630" />
      </ReferenceList>
    </ExplicitFormula>
    <ExplicitFormula id="1877">
      <Equation>(1-F1)*(1-F2)*(1-F3)</Equation>
      <ReferenceList>
        <R alias="F1" id="1852" />
        <R alias="F2" id="1850" />
        <R alias="F3" id="1862" />
      </ReferenceList>
    </ExplicitFormula>
    <ExplicitFormula id="1878">
      <Equation>F1*(1-F2)*(1-F3)</Equation>
      <ReferenceList>
        <R alias="F1" id="1852" />
        <R alias="F2" id="1850" />
        <R alias="F3" id="1862" />
      </ReferenceList>
    </ExplicitFormula>
    <ExplicitFormula id="1879">
      <Equation>(1-F1)*F2*(1-F3)</Equation>
      <ReferenceList>
        <R alias="F1" id="1852" />
        <R alias="F2" id="1850" />
        <R alias="F3" id="1862" />
      </ReferenceList>
    </ExplicitFormula>
    <ExplicitFormula id="1880">
      <Equation>(1-F1)*(1-F2)*F3</Equation>
      <ReferenceList>
        <R alias="F1" id="1852" />
        <R alias="F2" id="1850" />
        <R alias="F3" id="1862" />
      </ReferenceList>
    </ExplicitFormula>
    <ExplicitFormula id="1881">
      <Equation>F1*F2*(1-F3)</Equation>
      <ReferenceList>
        <R alias="F1" id="1852" />
        <R alias="F2" id="1850" />
        <R alias="F3" id="1862" />
      </ReferenceList>
    </ExplicitFormula>
    <ExplicitFormula id="1882">
      <Equation>F1*(1-F2)*F3</Equation>
      <ReferenceList>
        <R alias="F1" id="1852" />
        <R alias="F2" id="1850" />
        <R alias="F3" id="1862" />
      </ReferenceList>
    </ExplicitFormula>
    <ExplicitFormula id="1884">
      <Equation>min(Solubility/MW ; M/Liquid)</Equation>
      <ReferenceList>
        <R alias="M" id="1847" />
        <R alias="Solubility" id="1875" />
        <R alias="MW" id="1648" />
        <R alias="Liquid" id="1789" />
      </ReferenceList>
    </ExplicitFormula>
    <ExplicitFormula id="1886">
      <Equation>OralDrugMass&gt;0.0 ?  MassAbsorbed/OralDrugMass : 0</Equation>
      <ReferenceList>
        <R alias="MassAbsorbed" id="1855" />
        <R alias="OralDrugMass" id="1768" />
      </ReferenceList>
    </ExplicitFormula>
    <ExplicitFormula id="1889">
      <Equation>V&gt;0 ? M/V : 0</Equation>
      <ReferenceList>
        <R alias="M" id="1887" />
        <R alias="V" id="1793" />
      </ReferenceList>
    </ExplicitFormula>
    <ExplicitFormula id="1891">
      <Equation>M/TotalDrugMass</Equation>
      <ReferenceList>
        <R alias="M" id="1887" />
        <R alias="TotalDrugMass" id="177" />
      </ReferenceList>
    </ExplicitFormula>
    <ExplicitFormula id="1894">
      <Equation>-(CP * kcat * V * K_water * C / (Km + K_water * C))</Equation>
      <ReferenceList>
        <R alias="V" id="1793" />
        <R alias="CP" id="1843" />
        <R alias="C" id="1848" />
        <R alias="K_water" id="1854" />
        <R alias="kcat" id="1892" />
        <R alias="Km" id="1893" />
      </ReferenceList>
    </ExplicitFormula>
    <ExplicitFormula id="1895">
      <Equation>CP * kcat * V * K_water * C / (Km + K_water * C)</Equation>
      <ReferenceList>
        <R alias="V" id="1793" />
        <R alias="CP" id="1843" />
        <R alias="C" id="1848" />
        <R alias="K_water" id="1854" />
        <R alias="kcat" id="1892" />
        <R alias="Km" id="1893" />
      </ReferenceList>
    </ExplicitFormula>
    <ExplicitFormula id="1897">
      <Equation>kcat * kcat_interaction_factor</Equation>
      <ReferenceList>
        <R alias="kcat_interaction_factor" id="1896" />
        <R alias="kcat" id="184" />
      </ReferenceList>
    </ExplicitFormula>
    <ExplicitFormula id="1899">
      <Equation>Km * Km_interaction_factor</Equation>
      <ReferenceList>
        <R alias="Km_interaction_factor" id="1898" />
        <R alias="Km" id="187" />
      </ReferenceList>
    </ExplicitFormula>
    <ExplicitFormula id="1904">
      <Equation>PI*(r1+r2)*L</Equation>
      <ReferenceList>
        <R alias="r2" id="1901" />
        <R alias="L" id="1902" />
        <R alias="r1" id="1903" />
      </ReferenceList>
    </ExplicitFormula>
    <ExplicitFormula id="1908">
      <Equation>Liquid/V</Equation>
      <ReferenceList>
        <R alias="Liquid" id="1906" />
        <R alias="V" id="1907" />
      </ReferenceList>
    </ExplicitFormula>
    <ExplicitFormula id="1909">
      <Equation>(FillLevel&lt;0.9?1:1/(1+exp((FillLevel-1)/0.01)))</Equation>
      <ReferenceList>
        <R alias="FillLevel" id="1905" />
      </ReferenceList>
    </ExplicitFormula>
    <ExplicitFormula id="1912">
      <Equation>Ageom*AeffFactor*AeffVariabilityFactor</Equation>
      <ReferenceList>
        <R alias="AeffFactor" id="1911" />
        <R alias="Ageom" id="1900" />
        <R alias="AeffVariabilityFactor" id="1544" />
      </ReferenceList>
    </ExplicitFormula>
    <ExplicitFormula id="1915">
      <Equation>L_p0 + Height*L_p1</Equation>
      <ReferenceList>
        <R alias="Height" id="64" />
        <R alias="L_p0" id="1913" />
        <R alias="L_p1" id="1914" />
      </ReferenceList>
    </ExplicitFormula>
    <ExplicitFormula id="1920">
      <Equation>(k_p*alpha_p*V_p+inflow-k*alpha*V)/(alpha*V)</Equation>
      <ReferenceList>
        <R alias="alpha" id="1917" />
        <R alias="k" id="1918" />
        <R alias="inflow" id="1919" />
        <R alias="V" id="1907" />
        <R alias="alpha_p" id="1792" />
        <R alias="k_p" id="1788" />
        <R alias="V_p" id="1793" />
      </ReferenceList>
    </ExplicitFormula>
    <ExplicitFormula id="1921">
      <Equation>V*SteadyStateFillLevel</Equation>
      <ReferenceList>
        <R alias="SteadyStateFillLevel" id="1917" />
        <R alias="V" id="1907" />
      </ReferenceList>
    </ExplicitFormula>
    <ExplicitFormula id="1923">
      <Equation>OralApplicationsEnabled ? LT_uje - LT_lje + Inflow*FillLevelFlag - Outflow*Liquid : 0</Equation>
      <ReferenceList>
        <R alias="Outflow" id="1916" />
        <R alias="FillLevelFlag" id="1790" />
        <R alias="Liquid" id="1906" />
        <R alias="LT_lje" id="1922" />
        <R alias="Inflow" id="1919" />
        <R alias="LT_uje" id="1787" />
        <R alias="OralApplicationsEnabled" id="1542" />
      </ReferenceList>
    </ExplicitFormula>
    <ExplicitFormula id="1926">
      <Equation>r2_p0 + Height*r2_p1</Equation>
      <ReferenceList>
        <R alias="Height" id="64" />
        <R alias="r2_p0" id="1924" />
        <R alias="r2_p1" id="1925" />
      </ReferenceList>
    </ExplicitFormula>
    <ExplicitFormula id="1927">
      <Equation>PI*(r1*r1+r1*r2+r2*r2)/3*L</Equation>
      <ReferenceList>
        <R alias="r2" id="1901" />
        <R alias="L" id="1902" />
        <R alias="r1" id="1903" />
      </ReferenceList>
    </ExplicitFormula>
    <ExplicitFormula id="1929">
      <Equation>Volume</Equation>
      <ReferenceList>
        <R alias="Volume" id="1907" />
      </ReferenceList>
    </ExplicitFormula>
    <ExplicitFormula id="1931">
      <Equation>LuminalVelocity/SITT_fact</Equation>
      <ReferenceList>
        <R alias="LuminalVelocity" id="1930" />
        <R alias="SITT_fact" id="1682" />
      </ReferenceList>
    </ExplicitFormula>
    <ExplicitFormula id="1933">
      <Equation>V_Intestine * 0.184</Equation>
      <ReferenceList>
        <R alias="V_Intestine" id="1707" />
      </ReferenceList>
    </ExplicitFormula>
    <ExplicitFormula id="1938">
      <Equation>Thickness_p1 + Thickness_p2*(1-exp(Thickness_p3*Height))</Equation>
      <ReferenceList>
        <R alias="Height" id="64" />
        <R alias="Thickness_p1" id="1935" />
        <R alias="Thickness_p2" id="1936" />
        <R alias="Thickness_p3" id="1937" />
      </ReferenceList>
    </ExplicitFormula>
    <ExplicitFormula id="1939">
      <Equation>0.0025102*V</Equation>
      <ReferenceList>
        <R alias="V" id="1907" />
      </ReferenceList>
    </ExplicitFormula>
    <ExplicitFormula id="1942">
      <Equation>r1_p0 + Height*r1_p1</Equation>
      <ReferenceList>
        <R alias="Height" id="64" />
        <R alias="r1_p0" id="1940" />
        <R alias="r1_p1" id="1941" />
      </ReferenceList>
    </ExplicitFormula>
    <ExplicitFormula id="1944">
      <Equation>w*Liquid*FillLevelFlagNext</Equation>
      <ReferenceList>
        <R alias="w" id="1918" />
        <R alias="Liquid" id="1906" />
        <R alias="FillLevelFlagNext" id="1943" />
      </ReferenceList>
    </ExplicitFormula>
    <ExplicitFormula id="1947">
      <Equation>372.9358</Equation>
    </ExplicitFormula>
    <ExplicitFormula id="1950">
      <Equation>M_0</Equation>
      <ReferenceList>
        <R alias="M_0" id="1949" />
      </ReferenceList>
    </ExplicitFormula>
    <ExplicitFormula id="1953">
      <Equation>rel_exp_out * AF * f_onto * ProteinContainerVolume</Equation>
      <ReferenceList>
        <R alias="f_onto" id="1951" />
        <R alias="rel_exp_out" id="1952" />
        <R alias="AF" id="144" />
        <R alias="ProteinContainerVolume" id="1928" />
      </ReferenceList>
    </ExplicitFormula>
    <ExplicitFormula id="1956">
      <Equation>ln(2)/tHalf</Equation>
      <ReferenceList>
        <R alias="tHalf" id="1955" />
      </ReferenceList>
    </ExplicitFormula>
    <ExplicitFormula id="1958">
      <Equation>rel_exp_norm</Equation>
      <ReferenceList>
        <R alias="rel_exp_norm" id="1957" />
      </ReferenceList>
    </ExplicitFormula>
    <ExplicitFormula id="1961">
      <Equation>V&gt;0 ? M/V : 0</Equation>
      <ReferenceList>
        <R alias="M" id="1948" />
        <R alias="V" id="1907" />
      </ReferenceList>
    </ExplicitFormula>
    <ExplicitFormula id="1962">
      <Equation>tHalf</Equation>
      <ReferenceList>
        <R alias="tHalf" id="1603" />
      </ReferenceList>
    </ExplicitFormula>
    <ExplicitFormula id="1963">
      <Equation>f_onto</Equation>
      <ReferenceList>
        <R alias="f_onto" id="1605" />
      </ReferenceList>
    </ExplicitFormula>
    <ExplicitFormula id="1966">
      <Equation>V&gt;0 ? M/V : 0</Equation>
      <ReferenceList>
        <R alias="M" id="1964" />
        <R alias="V" id="1907" />
      </ReferenceList>
    </ExplicitFormula>
    <ExplicitFormula id="1971">
      <Equation>F1*F2*(1-F3)</Equation>
      <ReferenceList>
        <R alias="F1" id="1968" />
        <R alias="F2" id="1969" />
        <R alias="F3" id="1970" />
      </ReferenceList>
    </ExplicitFormula>
    <ExplicitFormula id="1973">
      <Equation>(1-F1)*F2*(1-F3)</Equation>
      <ReferenceList>
        <R alias="F1" id="1968" />
        <R alias="F2" id="1969" />
        <R alias="F3" id="1970" />
      </ReferenceList>
    </ExplicitFormula>
    <ExplicitFormula id="1975">
      <Equation>F1*(1-F2)*(1-F3)</Equation>
      <ReferenceList>
        <R alias="F1" id="1968" />
        <R alias="F2" id="1969" />
        <R alias="F3" id="1970" />
      </ReferenceList>
    </ExplicitFormula>
    <ExplicitFormula id="1977">
      <Equation>(1-F1)*(1-F2)*(1-F3)</Equation>
      <ReferenceList>
        <R alias="F1" id="1968" />
        <R alias="F2" id="1969" />
        <R alias="F3" id="1970" />
      </ReferenceList>
    </ExplicitFormula>
    <ExplicitFormula id="1980">
      <Equation>Solubility * Solubility_pKa_REFpH_Factor / Solubility_pKa_pH_Factor</Equation>
      <ReferenceList>
        <R alias="Solubility_pKa_pH_Factor" id="1979" />
        <R alias="Solubility" id="1629" />
        <R alias="Solubility_pKa_REFpH_Factor" id="1630" />
      </ReferenceList>
    </ExplicitFormula>
    <ExplicitFormula id="1985">
      <Equation>K1+K2/base^(CT0^2)+K3/base^(CT1^2)+K4/base^(CT2^2)+K5/base^max(CT0+CT1;-CT0-CT1)+K6/base^max(CT0+CT2;-CT0-CT2)+K7/base^max(CT1+CT2;-CT1-CT2)+K8/base^max(CT0+CT1+CT2;-CT0-CT1-CT2)</Equation>
      <ReferenceList>
        <R alias="K1" id="1981" />
        <R alias="K2" id="1982" />
        <R alias="K3" id="1983" />
        <R alias="K4" id="1967" />
        <R alias="K5" id="1984" />
        <R alias="K6" id="1972" />
        <R alias="K7" id="1974" />
        <R alias="K8" id="1976" />
        <R alias="CT0" id="1619" />
        <R alias="CT1" id="1620" />
        <R alias="CT2" id="1621" />
        <R alias="base" id="1622" />
      </ReferenceList>
    </ExplicitFormula>
    <ExplicitFormula id="1986">
      <Equation>F1*(1-F2)*F3</Equation>
      <ReferenceList>
        <R alias="F1" id="1968" />
        <R alias="F2" id="1969" />
        <R alias="F3" id="1970" />
      </ReferenceList>
    </ExplicitFormula>
    <ExplicitFormula id="1987">
      <Equation>(1-F1)*(1-F2)*F3</Equation>
      <ReferenceList>
        <R alias="F1" id="1968" />
        <R alias="F2" id="1969" />
        <R alias="F3" id="1970" />
      </ReferenceList>
    </ExplicitFormula>
    <ExplicitFormula id="1993">
      <Equation>PassiveRates_para+PassiveRates_trans-(ActiveRates_para+ActiveRates_trans)</Equation>
      <ReferenceList>
        <R alias="ActiveRates_para" id="1989" />
        <R alias="ActiveRates_trans" id="1990" />
        <R alias="PassiveRates_para" id="1991" />
        <R alias="PassiveRates_trans" id="1992" />
      </ReferenceList>
    </ExplicitFormula>
    <ExplicitFormula id="1995">
      <Equation>CT0 != CT_NEUTRAL ?  1/(1+10^(CT0*(pKa_0-pH))) : 1</Equation>
      <ReferenceList>
        <R alias="CT0" id="1619" />
        <R alias="CT_NEUTRAL" id="1638" />
        <R alias="pKa_0" id="1643" />
        <R alias="pH" id="1946" />
      </ReferenceList>
    </ExplicitFormula>
    <ExplicitFormula id="1996">
      <Equation>CT1 != CT_NEUTRAL ?  1/(1+10^(CT1*(pKa_1-pH))) : 1</Equation>
      <ReferenceList>
        <R alias="CT1" id="1620" />
        <R alias="CT_NEUTRAL" id="1638" />
        <R alias="pKa_1" id="1641" />
        <R alias="pH" id="1946" />
      </ReferenceList>
    </ExplicitFormula>
    <ExplicitFormula id="1997">
      <Equation>CT2 != CT_NEUTRAL ?  1/(1+10^(CT2*(pKa_2-pH))) : 1</Equation>
      <ReferenceList>
        <R alias="CT2" id="1621" />
        <R alias="CT_NEUTRAL" id="1638" />
        <R alias="pKa_2" id="1639" />
        <R alias="pH" id="1946" />
      </ReferenceList>
    </ExplicitFormula>
    <ExplicitFormula id="1998">
      <Equation>F1*F2*F3</Equation>
      <ReferenceList>
        <R alias="F1" id="1968" />
        <R alias="F2" id="1969" />
        <R alias="F3" id="1970" />
      </ReferenceList>
    </ExplicitFormula>
    <ExplicitFormula id="1999">
      <Equation>(1-F1)*F2*F3</Equation>
      <ReferenceList>
        <R alias="F1" id="1968" />
        <R alias="F2" id="1969" />
        <R alias="F3" id="1970" />
      </ReferenceList>
    </ExplicitFormula>
    <ExplicitFormula id="2001">
      <Equation>min(Solubility/MW ; M/Liquid)</Equation>
      <ReferenceList>
        <R alias="M" id="1964" />
        <R alias="Solubility" id="1978" />
        <R alias="MW" id="1648" />
        <R alias="Liquid" id="1906" />
      </ReferenceList>
    </ExplicitFormula>
    <ExplicitFormula id="2003">
      <Equation>OralDrugMass&gt;0.0 ?  MassAbsorbed/OralDrugMass : 0</Equation>
      <ReferenceList>
        <R alias="MassAbsorbed" id="1988" />
        <R alias="OralDrugMass" id="1768" />
      </ReferenceList>
    </ExplicitFormula>
    <ExplicitFormula id="2006">
      <Equation>V&gt;0 ? M/V : 0</Equation>
      <ReferenceList>
        <R alias="M" id="2004" />
        <R alias="V" id="1907" />
      </ReferenceList>
    </ExplicitFormula>
    <ExplicitFormula id="2008">
      <Equation>M/TotalDrugMass</Equation>
      <ReferenceList>
        <R alias="M" id="2004" />
        <R alias="TotalDrugMass" id="177" />
      </ReferenceList>
    </ExplicitFormula>
    <ExplicitFormula id="2011">
      <Equation>-(CP * kcat * V * K_water * C / (Km + K_water * C))</Equation>
      <ReferenceList>
        <R alias="V" id="1907" />
        <R alias="CP" id="1960" />
        <R alias="C" id="1965" />
        <R alias="K_water" id="1994" />
        <R alias="kcat" id="2009" />
        <R alias="Km" id="2010" />
      </ReferenceList>
    </ExplicitFormula>
    <ExplicitFormula id="2012">
      <Equation>CP * kcat * V * K_water * C / (Km + K_water * C)</Equation>
      <ReferenceList>
        <R alias="V" id="1907" />
        <R alias="CP" id="1960" />
        <R alias="C" id="1965" />
        <R alias="K_water" id="1994" />
        <R alias="kcat" id="2009" />
        <R alias="Km" id="2010" />
      </ReferenceList>
    </ExplicitFormula>
    <ExplicitFormula id="2014">
      <Equation>kcat * kcat_interaction_factor</Equation>
      <ReferenceList>
        <R alias="kcat_interaction_factor" id="2013" />
        <R alias="kcat" id="184" />
      </ReferenceList>
    </ExplicitFormula>
    <ExplicitFormula id="2016">
      <Equation>Km * Km_interaction_factor</Equation>
      <ReferenceList>
        <R alias="Km_interaction_factor" id="2015" />
        <R alias="Km" id="187" />
      </ReferenceList>
    </ExplicitFormula>
    <ExplicitFormula id="2019">
      <Equation>LuminalVelocity/SITT_fact</Equation>
      <ReferenceList>
        <R alias="LuminalVelocity" id="2018" />
        <R alias="SITT_fact" id="1682" />
      </ReferenceList>
    </ExplicitFormula>
    <ExplicitFormula id="2023">
      <Equation>L_p0 + Height*L_p1</Equation>
      <ReferenceList>
        <R alias="Height" id="64" />
        <R alias="L_p0" id="2021" />
        <R alias="L_p1" id="2022" />
      </ReferenceList>
    </ExplicitFormula>
    <ExplicitFormula id="2027">
      <Equation>V*SteadyStateFillLevel</Equation>
      <ReferenceList>
        <R alias="SteadyStateFillLevel" id="2025" />
        <R alias="V" id="2026" />
      </ReferenceList>
    </ExplicitFormula>
    <ExplicitFormula id="2031">
      <Equation>OralApplicationsEnabled ? LT_lje - LT_uil + Inflow*FillLevelFlag - Outflow*Liquid : 0</Equation>
      <ReferenceList>
        <R alias="Outflow" id="2028" />
        <R alias="FillLevelFlag" id="1943" />
        <R alias="Liquid" id="2024" />
        <R alias="LT_uil" id="2029" />
        <R alias="Inflow" id="2030" />
        <R alias="LT_lje" id="1922" />
        <R alias="OralApplicationsEnabled" id="1542" />
      </ReferenceList>
    </ExplicitFormula>
    <ExplicitFormula id="2033">
      <Equation>w*Liquid*FillLevelFlagNext</Equation>
      <ReferenceList>
        <R alias="w" id="2017" />
        <R alias="Liquid" id="2024" />
        <R alias="FillLevelFlagNext" id="2032" />
      </ReferenceList>
    </ExplicitFormula>
    <ExplicitFormula id="2037">
      <Equation>r1_p0 + Height*r1_p1</Equation>
      <ReferenceList>
        <R alias="Height" id="64" />
        <R alias="r1_p0" id="2035" />
        <R alias="r1_p1" id="2036" />
      </ReferenceList>
    </ExplicitFormula>
    <ExplicitFormula id="2038">
      <Equation>0.0029585*V</Equation>
      <ReferenceList>
        <R alias="V" id="2026" />
      </ReferenceList>
    </ExplicitFormula>
    <ExplicitFormula id="2043">
      <Equation>Thickness_p1 + Thickness_p2*(1-exp(Thickness_p3*Height))</Equation>
      <ReferenceList>
        <R alias="Height" id="64" />
        <R alias="Thickness_p1" id="2040" />
        <R alias="Thickness_p2" id="2041" />
        <R alias="Thickness_p3" id="2042" />
      </ReferenceList>
    </ExplicitFormula>
    <ExplicitFormula id="2045">
      <Equation>PI*(r1*r1+r1*r2+r2*r2)/3*L</Equation>
      <ReferenceList>
        <R alias="r2" id="2044" />
        <R alias="L" id="2020" />
        <R alias="r1" id="2034" />
      </ReferenceList>
    </ExplicitFormula>
    <ExplicitFormula id="2047">
      <Equation>V_Intestine * 0.324</Equation>
      <ReferenceList>
        <R alias="V_Intestine" id="1707" />
      </ReferenceList>
    </ExplicitFormula>
    <ExplicitFormula id="2049">
      <Equation>Volume</Equation>
      <ReferenceList>
        <R alias="Volume" id="2026" />
      </ReferenceList>
    </ExplicitFormula>
    <ExplicitFormula id="2051">
      <Equation>(FillLevel&lt;0.9?1:1/(1+exp((FillLevel-1)/0.01)))</Equation>
      <ReferenceList>
        <R alias="FillLevel" id="2050" />
      </ReferenceList>
    </ExplicitFormula>
    <ExplicitFormula id="2053">
      <Equation>PI*(r1+r2)*L</Equation>
      <ReferenceList>
        <R alias="r2" id="2044" />
        <R alias="L" id="2020" />
        <R alias="r1" id="2034" />
      </ReferenceList>
    </ExplicitFormula>
    <ExplicitFormula id="2056">
      <Equation>Ageom*AeffFactor*AeffVariabilityFactor</Equation>
      <ReferenceList>
        <R alias="AeffFactor" id="2055" />
        <R alias="Ageom" id="2052" />
        <R alias="AeffVariabilityFactor" id="1544" />
      </ReferenceList>
    </ExplicitFormula>
    <ExplicitFormula id="2059">
      <Equation>r2_p0 + Height*r2_p1</Equation>
      <ReferenceList>
        <R alias="Height" id="64" />
        <R alias="r2_p0" id="2057" />
        <R alias="r2_p1" id="2058" />
      </ReferenceList>
    </ExplicitFormula>
    <ExplicitFormula id="2060">
      <Equation>(k_p*alpha_p*V_p+inflow-k*alpha*V)/(alpha*V)</Equation>
      <ReferenceList>
        <R alias="alpha" id="2025" />
        <R alias="k" id="2017" />
        <R alias="inflow" id="2030" />
        <R alias="V" id="2026" />
        <R alias="alpha_p" id="1917" />
        <R alias="k_p" id="1918" />
        <R alias="V_p" id="1907" />
      </ReferenceList>
    </ExplicitFormula>
    <ExplicitFormula id="2061">
      <Equation>Liquid/V</Equation>
      <ReferenceList>
        <R alias="Liquid" id="2024" />
        <R alias="V" id="2026" />
      </ReferenceList>
    </ExplicitFormula>
    <ExplicitFormula id="2064">
      <Equation>260.7527</Equation>
    </ExplicitFormula>
    <ExplicitFormula id="2067">
      <Equation>M_0</Equation>
      <ReferenceList>
        <R alias="M_0" id="2066" />
      </ReferenceList>
    </ExplicitFormula>
    <ExplicitFormula id="2070">
      <Equation>rel_exp_out * AF * f_onto * ProteinContainerVolume</Equation>
      <ReferenceList>
        <R alias="f_onto" id="2068" />
        <R alias="rel_exp_out" id="2069" />
        <R alias="AF" id="144" />
        <R alias="ProteinContainerVolume" id="2048" />
      </ReferenceList>
    </ExplicitFormula>
    <ExplicitFormula id="2073">
      <Equation>ln(2)/tHalf</Equation>
      <ReferenceList>
        <R alias="tHalf" id="2072" />
      </ReferenceList>
    </ExplicitFormula>
    <ExplicitFormula id="2075">
      <Equation>rel_exp_norm</Equation>
      <ReferenceList>
        <R alias="rel_exp_norm" id="2074" />
      </ReferenceList>
    </ExplicitFormula>
    <ExplicitFormula id="2078">
      <Equation>V&gt;0 ? M/V : 0</Equation>
      <ReferenceList>
        <R alias="M" id="2065" />
        <R alias="V" id="2026" />
      </ReferenceList>
    </ExplicitFormula>
    <ExplicitFormula id="2079">
      <Equation>tHalf</Equation>
      <ReferenceList>
        <R alias="tHalf" id="1603" />
      </ReferenceList>
    </ExplicitFormula>
    <ExplicitFormula id="2080">
      <Equation>f_onto</Equation>
      <ReferenceList>
        <R alias="f_onto" id="1605" />
      </ReferenceList>
    </ExplicitFormula>
    <ExplicitFormula id="2083">
      <Equation>V&gt;0 ? M/V : 0</Equation>
      <ReferenceList>
        <R alias="M" id="2081" />
        <R alias="V" id="2026" />
      </ReferenceList>
    </ExplicitFormula>
    <ExplicitFormula id="2088">
      <Equation>F1*F2*(1-F3)</Equation>
      <ReferenceList>
        <R alias="F1" id="2085" />
        <R alias="F2" id="2086" />
        <R alias="F3" id="2087" />
      </ReferenceList>
    </ExplicitFormula>
    <ExplicitFormula id="2097">
      <Equation>K1+K2/base^(CT0^2)+K3/base^(CT1^2)+K4/base^(CT2^2)+K5/base^max(CT0+CT1;-CT0-CT1)+K6/base^max(CT0+CT2;-CT0-CT2)+K7/base^max(CT1+CT2;-CT1-CT2)+K8/base^max(CT0+CT1+CT2;-CT0-CT1-CT2)</Equation>
      <ReferenceList>
        <R alias="K1" id="2090" />
        <R alias="K2" id="2091" />
        <R alias="K3" id="2092" />
        <R alias="K4" id="2084" />
        <R alias="K5" id="2093" />
        <R alias="K6" id="2094" />
        <R alias="K7" id="2095" />
        <R alias="K8" id="2096" />
        <R alias="CT0" id="1619" />
        <R alias="CT1" id="1620" />
        <R alias="CT2" id="1621" />
        <R alias="base" id="1622" />
      </ReferenceList>
    </ExplicitFormula>
    <ExplicitFormula id="2099">
      <Equation>Solubility * Solubility_pKa_REFpH_Factor / Solubility_pKa_pH_Factor</Equation>
      <ReferenceList>
        <R alias="Solubility_pKa_pH_Factor" id="2089" />
        <R alias="Solubility" id="1629" />
        <R alias="Solubility_pKa_REFpH_Factor" id="1630" />
      </ReferenceList>
    </ExplicitFormula>
    <ExplicitFormula id="2100">
      <Equation>(1-F1)*(1-F2)*(1-F3)</Equation>
      <ReferenceList>
        <R alias="F1" id="2085" />
        <R alias="F2" id="2086" />
        <R alias="F3" id="2087" />
      </ReferenceList>
    </ExplicitFormula>
    <ExplicitFormula id="2101">
      <Equation>F1*(1-F2)*(1-F3)</Equation>
      <ReferenceList>
        <R alias="F1" id="2085" />
        <R alias="F2" id="2086" />
        <R alias="F3" id="2087" />
      </ReferenceList>
    </ExplicitFormula>
    <ExplicitFormula id="2102">
      <Equation>(1-F1)*(1-F2)*F3</Equation>
      <ReferenceList>
        <R alias="F1" id="2085" />
        <R alias="F2" id="2086" />
        <R alias="F3" id="2087" />
      </ReferenceList>
    </ExplicitFormula>
    <ExplicitFormula id="2103">
      <Equation>F1*(1-F2)*F3</Equation>
      <ReferenceList>
        <R alias="F1" id="2085" />
        <R alias="F2" id="2086" />
        <R alias="F3" id="2087" />
      </ReferenceList>
    </ExplicitFormula>
    <ExplicitFormula id="2104">
      <Equation>(1-F1)*F2*F3</Equation>
      <ReferenceList>
        <R alias="F1" id="2085" />
        <R alias="F2" id="2086" />
        <R alias="F3" id="2087" />
      </ReferenceList>
    </ExplicitFormula>
    <ExplicitFormula id="2105">
      <Equation>F1*F2*F3</Equation>
      <ReferenceList>
        <R alias="F1" id="2085" />
        <R alias="F2" id="2086" />
        <R alias="F3" id="2087" />
      </ReferenceList>
    </ExplicitFormula>
    <ExplicitFormula id="2106">
      <Equation>CT2 != CT_NEUTRAL ?  1/(1+10^(CT2*(pKa_2-pH))) : 1</Equation>
      <ReferenceList>
        <R alias="CT2" id="1621" />
        <R alias="CT_NEUTRAL" id="1638" />
        <R alias="pKa_2" id="1639" />
        <R alias="pH" id="2063" />
      </ReferenceList>
    </ExplicitFormula>
    <ExplicitFormula id="2107">
      <Equation>CT1 != CT_NEUTRAL ?  1/(1+10^(CT1*(pKa_1-pH))) : 1</Equation>
      <ReferenceList>
        <R alias="CT1" id="1620" />
        <R alias="CT_NEUTRAL" id="1638" />
        <R alias="pKa_1" id="1641" />
        <R alias="pH" id="2063" />
      </ReferenceList>
    </ExplicitFormula>
    <ExplicitFormula id="2108">
      <Equation>CT0 != CT_NEUTRAL ?  1/(1+10^(CT0*(pKa_0-pH))) : 1</Equation>
      <ReferenceList>
        <R alias="CT0" id="1619" />
        <R alias="CT_NEUTRAL" id="1638" />
        <R alias="pKa_0" id="1643" />
        <R alias="pH" id="2063" />
      </ReferenceList>
    </ExplicitFormula>
    <ExplicitFormula id="2115">
      <Equation>PassiveRates_para+PassiveRates_trans-(ActiveRates_para+ActiveRates_trans)</Equation>
      <ReferenceList>
        <R alias="ActiveRates_para" id="2111" />
        <R alias="ActiveRates_trans" id="2112" />
        <R alias="PassiveRates_para" id="2113" />
        <R alias="PassiveRates_trans" id="2114" />
      </ReferenceList>
    </ExplicitFormula>
    <ExplicitFormula id="2116">
      <Equation>(1-F1)*F2*(1-F3)</Equation>
      <ReferenceList>
        <R alias="F1" id="2085" />
        <R alias="F2" id="2086" />
        <R alias="F3" id="2087" />
      </ReferenceList>
    </ExplicitFormula>
    <ExplicitFormula id="2118">
      <Equation>min(Solubility/MW ; M/Liquid)</Equation>
      <ReferenceList>
        <R alias="M" id="2081" />
        <R alias="Solubility" id="2098" />
        <R alias="MW" id="1648" />
        <R alias="Liquid" id="2024" />
      </ReferenceList>
    </ExplicitFormula>
    <ExplicitFormula id="2120">
      <Equation>OralDrugMass&gt;0.0 ?  MassAbsorbed/OralDrugMass : 0</Equation>
      <ReferenceList>
        <R alias="MassAbsorbed" id="2110" />
        <R alias="OralDrugMass" id="1768" />
      </ReferenceList>
    </ExplicitFormula>
    <ExplicitFormula id="2123">
      <Equation>V&gt;0 ? M/V : 0</Equation>
      <ReferenceList>
        <R alias="M" id="2121" />
        <R alias="V" id="2026" />
      </ReferenceList>
    </ExplicitFormula>
    <ExplicitFormula id="2125">
      <Equation>M/TotalDrugMass</Equation>
      <ReferenceList>
        <R alias="M" id="2121" />
        <R alias="TotalDrugMass" id="177" />
      </ReferenceList>
    </ExplicitFormula>
    <ExplicitFormula id="2128">
      <Equation>-(CP * kcat * V * K_water * C / (Km + K_water * C))</Equation>
      <ReferenceList>
        <R alias="V" id="2026" />
        <R alias="CP" id="2077" />
        <R alias="C" id="2082" />
        <R alias="K_water" id="2109" />
        <R alias="kcat" id="2126" />
        <R alias="Km" id="2127" />
      </ReferenceList>
    </ExplicitFormula>
    <ExplicitFormula id="2129">
      <Equation>CP * kcat * V * K_water * C / (Km + K_water * C)</Equation>
      <ReferenceList>
        <R alias="V" id="2026" />
        <R alias="CP" id="2077" />
        <R alias="C" id="2082" />
        <R alias="K_water" id="2109" />
        <R alias="kcat" id="2126" />
        <R alias="Km" id="2127" />
      </ReferenceList>
    </ExplicitFormula>
    <ExplicitFormula id="2131">
      <Equation>kcat * kcat_interaction_factor</Equation>
      <ReferenceList>
        <R alias="kcat_interaction_factor" id="2130" />
        <R alias="kcat" id="184" />
      </ReferenceList>
    </ExplicitFormula>
    <ExplicitFormula id="2133">
      <Equation>Km * Km_interaction_factor</Equation>
      <ReferenceList>
        <R alias="Km_interaction_factor" id="2132" />
        <R alias="Km" id="187" />
      </ReferenceList>
    </ExplicitFormula>
    <ExplicitFormula id="2135">
      <Equation>V_Intestine * 0.156</Equation>
      <ReferenceList>
        <R alias="V_Intestine" id="1707" />
      </ReferenceList>
    </ExplicitFormula>
    <ExplicitFormula id="2138">
      <Equation>Volume</Equation>
      <ReferenceList>
        <R alias="Volume" id="2137" />
      </ReferenceList>
    </ExplicitFormula>
    <ExplicitFormula id="2142">
      <Equation>Ageom*AeffFactor*AeffVariabilityFactor</Equation>
      <ReferenceList>
        <R alias="AeffFactor" id="2140" />
        <R alias="Ageom" id="2141" />
        <R alias="AeffVariabilityFactor" id="1544" />
      </ReferenceList>
    </ExplicitFormula>
    <ExplicitFormula id="2145">
      <Equation>V*SteadyStateFillLevel</Equation>
      <ReferenceList>
        <R alias="SteadyStateFillLevel" id="2144" />
        <R alias="V" id="2137" />
      </ReferenceList>
    </ExplicitFormula>
    <ExplicitFormula id="2149">
      <Equation>OralApplicationsEnabled ? LT_uil - LT_lil + Inflow*FillLevelFlag - Outflow*Liquid : 0</Equation>
      <ReferenceList>
        <R alias="Outflow" id="2146" />
        <R alias="FillLevelFlag" id="2032" />
        <R alias="Liquid" id="2143" />
        <R alias="LT_lil" id="2147" />
        <R alias="Inflow" id="2148" />
        <R alias="LT_uil" id="2029" />
        <R alias="OralApplicationsEnabled" id="1542" />
      </ReferenceList>
    </ExplicitFormula>
    <ExplicitFormula id="2153">
      <Equation>PI*(r1*r1+r1*r2+r2*r2)/3*L</Equation>
      <ReferenceList>
        <R alias="r2" id="2150" />
        <R alias="L" id="2151" />
        <R alias="r1" id="2152" />
      </ReferenceList>
    </ExplicitFormula>
    <ExplicitFormula id="2158">
      <Equation>Thickness_p1 + Thickness_p2*(1-exp(Thickness_p3*Height))</Equation>
      <ReferenceList>
        <R alias="Height" id="64" />
        <R alias="Thickness_p1" id="2155" />
        <R alias="Thickness_p2" id="2156" />
        <R alias="Thickness_p3" id="2157" />
      </ReferenceList>
    </ExplicitFormula>
    <ExplicitFormula id="2159">
      <Equation>0.0017657*V</Equation>
      <ReferenceList>
        <R alias="V" id="2137" />
      </ReferenceList>
    </ExplicitFormula>
    <ExplicitFormula id="2161">
      <Equation>(k_p*alpha_p*V_p+inflow-k*alpha*V)/(alpha*V)</Equation>
      <ReferenceList>
        <R alias="alpha" id="2144" />
        <R alias="k" id="2160" />
        <R alias="inflow" id="2148" />
        <R alias="V" id="2137" />
        <R alias="alpha_p" id="2025" />
        <R alias="k_p" id="2017" />
        <R alias="V_p" id="2026" />
      </ReferenceList>
    </ExplicitFormula>
    <ExplicitFormula id="2163">
      <Equation>w*Liquid*FillLevelFlagNext</Equation>
      <ReferenceList>
        <R alias="w" id="2160" />
        <R alias="Liquid" id="2143" />
        <R alias="FillLevelFlagNext" id="2162" />
      </ReferenceList>
    </ExplicitFormula>
    <ExplicitFormula id="2166">
      <Equation>r2_p0 + Height*r2_p1</Equation>
      <ReferenceList>
        <R alias="Height" id="64" />
        <R alias="r2_p0" id="2164" />
        <R alias="r2_p1" id="2165" />
      </ReferenceList>
    </ExplicitFormula>
    <ExplicitFormula id="2169">
      <Equation>L_p0 + Height*L_p1</Equation>
      <ReferenceList>
        <R alias="Height" id="64" />
        <R alias="L_p0" id="2167" />
        <R alias="L_p1" id="2168" />
      </ReferenceList>
    </ExplicitFormula>
    <ExplicitFormula id="2171">
      <Equation>LuminalVelocity/SITT_fact</Equation>
      <ReferenceList>
        <R alias="LuminalVelocity" id="2170" />
        <R alias="SITT_fact" id="1682" />
      </ReferenceList>
    </ExplicitFormula>
    <ExplicitFormula id="2172">
      <Equation>PI*(r1+r2)*L</Equation>
      <ReferenceList>
        <R alias="r2" id="2150" />
        <R alias="L" id="2151" />
        <R alias="r1" id="2152" />
      </ReferenceList>
    </ExplicitFormula>
    <ExplicitFormula id="2174">
      <Equation>Liquid/V</Equation>
      <ReferenceList>
        <R alias="Liquid" id="2143" />
        <R alias="V" id="2137" />
      </ReferenceList>
    </ExplicitFormula>
    <ExplicitFormula id="2175">
      <Equation>(FillLevel&lt;0.9?1:1/(1+exp((FillLevel-1)/0.01)))</Equation>
      <ReferenceList>
        <R alias="FillLevel" id="2173" />
      </ReferenceList>
    </ExplicitFormula>
    <ExplicitFormula id="2178">
      <Equation>r1_p0 + Height*r1_p1</Equation>
      <ReferenceList>
        <R alias="Height" id="64" />
        <R alias="r1_p0" id="2176" />
        <R alias="r1_p1" id="2177" />
      </ReferenceList>
    </ExplicitFormula>
    <ExplicitFormula id="2181">
      <Equation>146.565</Equation>
    </ExplicitFormula>
    <ExplicitFormula id="2184">
      <Equation>M_0</Equation>
      <ReferenceList>
        <R alias="M_0" id="2183" />
      </ReferenceList>
    </ExplicitFormula>
    <ExplicitFormula id="2187">
      <Equation>rel_exp_out * AF * f_onto * ProteinContainerVolume</Equation>
      <ReferenceList>
        <R alias="f_onto" id="2185" />
        <R alias="rel_exp_out" id="2186" />
        <R alias="AF" id="144" />
        <R alias="ProteinContainerVolume" id="2136" />
      </ReferenceList>
    </ExplicitFormula>
    <ExplicitFormula id="2190">
      <Equation>ln(2)/tHalf</Equation>
      <ReferenceList>
        <R alias="tHalf" id="2189" />
      </ReferenceList>
    </ExplicitFormula>
    <ExplicitFormula id="2192">
      <Equation>rel_exp_norm</Equation>
      <ReferenceList>
        <R alias="rel_exp_norm" id="2191" />
      </ReferenceList>
    </ExplicitFormula>
    <ExplicitFormula id="2195">
      <Equation>V&gt;0 ? M/V : 0</Equation>
      <ReferenceList>
        <R alias="M" id="2182" />
        <R alias="V" id="2137" />
      </ReferenceList>
    </ExplicitFormula>
    <ExplicitFormula id="2196">
      <Equation>f_onto</Equation>
      <ReferenceList>
        <R alias="f_onto" id="1605" />
      </ReferenceList>
    </ExplicitFormula>
    <ExplicitFormula id="2197">
      <Equation>tHalf</Equation>
      <ReferenceList>
        <R alias="tHalf" id="1603" />
      </ReferenceList>
    </ExplicitFormula>
    <ExplicitFormula id="2200">
      <Equation>V&gt;0 ? M/V : 0</Equation>
      <ReferenceList>
        <R alias="M" id="2198" />
        <R alias="V" id="2137" />
      </ReferenceList>
    </ExplicitFormula>
    <ExplicitFormula id="2203">
      <Equation>Solubility * Solubility_pKa_REFpH_Factor / Solubility_pKa_pH_Factor</Equation>
      <ReferenceList>
        <R alias="Solubility_pKa_pH_Factor" id="2202" />
        <R alias="Solubility" id="1629" />
        <R alias="Solubility_pKa_REFpH_Factor" id="1630" />
      </ReferenceList>
    </ExplicitFormula>
    <ExplicitFormula id="2205">
      <Equation>CT0 != CT_NEUTRAL ?  1/(1+10^(CT0*(pKa_0-pH))) : 1</Equation>
      <ReferenceList>
        <R alias="CT0" id="1619" />
        <R alias="CT_NEUTRAL" id="1638" />
        <R alias="pKa_0" id="1643" />
        <R alias="pH" id="2180" />
      </ReferenceList>
    </ExplicitFormula>
    <ExplicitFormula id="2207">
      <Equation>CT1 != CT_NEUTRAL ?  1/(1+10^(CT1*(pKa_1-pH))) : 1</Equation>
      <ReferenceList>
        <R alias="CT1" id="1620" />
        <R alias="CT_NEUTRAL" id="1638" />
        <R alias="pKa_1" id="1641" />
        <R alias="pH" id="2180" />
      </ReferenceList>
    </ExplicitFormula>
    <ExplicitFormula id="2209">
      <Equation>CT2 != CT_NEUTRAL ?  1/(1+10^(CT2*(pKa_2-pH))) : 1</Equation>
      <ReferenceList>
        <R alias="CT2" id="1621" />
        <R alias="CT_NEUTRAL" id="1638" />
        <R alias="pKa_2" id="1639" />
        <R alias="pH" id="2180" />
      </ReferenceList>
    </ExplicitFormula>
    <ExplicitFormula id="2211">
      <Equation>F1*F2*F3</Equation>
      <ReferenceList>
        <R alias="F1" id="2204" />
        <R alias="F2" id="2206" />
        <R alias="F3" id="2208" />
      </ReferenceList>
    </ExplicitFormula>
    <ExplicitFormula id="2213">
      <Equation>(1-F1)*F2*F3</Equation>
      <ReferenceList>
        <R alias="F1" id="2204" />
        <R alias="F2" id="2206" />
        <R alias="F3" id="2208" />
      </ReferenceList>
    </ExplicitFormula>
    <ExplicitFormula id="2215">
      <Equation>F1*(1-F2)*F3</Equation>
      <ReferenceList>
        <R alias="F1" id="2204" />
        <R alias="F2" id="2206" />
        <R alias="F3" id="2208" />
      </ReferenceList>
    </ExplicitFormula>
    <ExplicitFormula id="2217">
      <Equation>F1*F2*(1-F3)</Equation>
      <ReferenceList>
        <R alias="F1" id="2204" />
        <R alias="F2" id="2206" />
        <R alias="F3" id="2208" />
      </ReferenceList>
    </ExplicitFormula>
    <ExplicitFormula id="2219">
      <Equation>(1-F1)*(1-F2)*F3</Equation>
      <ReferenceList>
        <R alias="F1" id="2204" />
        <R alias="F2" id="2206" />
        <R alias="F3" id="2208" />
      </ReferenceList>
    </ExplicitFormula>
    <ExplicitFormula id="2221">
      <Equation>(1-F1)*F2*(1-F3)</Equation>
      <ReferenceList>
        <R alias="F1" id="2204" />
        <R alias="F2" id="2206" />
        <R alias="F3" id="2208" />
      </ReferenceList>
    </ExplicitFormula>
    <ExplicitFormula id="2223">
      <Equation>(1-F1)*(1-F2)*(1-F3)</Equation>
      <ReferenceList>
        <R alias="F1" id="2204" />
        <R alias="F2" id="2206" />
        <R alias="F3" id="2208" />
      </ReferenceList>
    </ExplicitFormula>
    <ExplicitFormula id="2225">
      <Equation>K1+K2/base^(CT0^2)+K3/base^(CT1^2)+K4/base^(CT2^2)+K5/base^max(CT0+CT1;-CT0-CT1)+K6/base^max(CT0+CT2;-CT0-CT2)+K7/base^max(CT1+CT2;-CT1-CT2)+K8/base^max(CT0+CT1+CT2;-CT0-CT1-CT2)</Equation>
      <ReferenceList>
        <R alias="K1" id="2210" />
        <R alias="K2" id="2212" />
        <R alias="K3" id="2214" />
        <R alias="K4" id="2216" />
        <R alias="K5" id="2218" />
        <R alias="K6" id="2220" />
        <R alias="K7" id="2224" />
        <R alias="K8" id="2222" />
        <R alias="CT0" id="1619" />
        <R alias="CT1" id="1620" />
        <R alias="CT2" id="1621" />
        <R alias="base" id="1622" />
      </ReferenceList>
    </ExplicitFormula>
    <ExplicitFormula id="2226">
      <Equation>F1*(1-F2)*(1-F3)</Equation>
      <ReferenceList>
        <R alias="F1" id="2204" />
        <R alias="F2" id="2206" />
        <R alias="F3" id="2208" />
      </ReferenceList>
    </ExplicitFormula>
    <ExplicitFormula id="2233">
      <Equation>PassiveRates_para+PassiveRates_trans-(ActiveRates_para+ActiveRates_trans)</Equation>
      <ReferenceList>
        <R alias="ActiveRates_para" id="2229" />
        <R alias="ActiveRates_trans" id="2230" />
        <R alias="PassiveRates_para" id="2231" />
        <R alias="PassiveRates_trans" id="2232" />
      </ReferenceList>
    </ExplicitFormula>
    <ExplicitFormula id="2235">
      <Equation>min(Solubility/MW ; M/Liquid)</Equation>
      <ReferenceList>
        <R alias="M" id="2198" />
        <R alias="Solubility" id="2201" />
        <R alias="MW" id="1648" />
        <R alias="Liquid" id="2143" />
      </ReferenceList>
    </ExplicitFormula>
    <ExplicitFormula id="2237">
      <Equation>OralDrugMass&gt;0.0 ?  MassAbsorbed/OralDrugMass : 0</Equation>
      <ReferenceList>
        <R alias="MassAbsorbed" id="2228" />
        <R alias="OralDrugMass" id="1768" />
      </ReferenceList>
    </ExplicitFormula>
    <ExplicitFormula id="2240">
      <Equation>V&gt;0 ? M/V : 0</Equation>
      <ReferenceList>
        <R alias="M" id="2238" />
        <R alias="V" id="2137" />
      </ReferenceList>
    </ExplicitFormula>
    <ExplicitFormula id="2242">
      <Equation>M/TotalDrugMass</Equation>
      <ReferenceList>
        <R alias="M" id="2238" />
        <R alias="TotalDrugMass" id="177" />
      </ReferenceList>
    </ExplicitFormula>
    <ExplicitFormula id="2245">
      <Equation>-(CP * kcat * V * K_water * C / (Km + K_water * C))</Equation>
      <ReferenceList>
        <R alias="V" id="2137" />
        <R alias="CP" id="2194" />
        <R alias="C" id="2199" />
        <R alias="K_water" id="2227" />
        <R alias="kcat" id="2243" />
        <R alias="Km" id="2244" />
      </ReferenceList>
    </ExplicitFormula>
    <ExplicitFormula id="2246">
      <Equation>CP * kcat * V * K_water * C / (Km + K_water * C)</Equation>
      <ReferenceList>
        <R alias="V" id="2137" />
        <R alias="CP" id="2194" />
        <R alias="C" id="2199" />
        <R alias="K_water" id="2227" />
        <R alias="kcat" id="2243" />
        <R alias="Km" id="2244" />
      </ReferenceList>
    </ExplicitFormula>
    <ExplicitFormula id="2248">
      <Equation>kcat * kcat_interaction_factor</Equation>
      <ReferenceList>
        <R alias="kcat_interaction_factor" id="2247" />
        <R alias="kcat" id="184" />
      </ReferenceList>
    </ExplicitFormula>
    <ExplicitFormula id="2250">
      <Equation>Km * Km_interaction_factor</Equation>
      <ReferenceList>
        <R alias="Km_interaction_factor" id="2249" />
        <R alias="Km" id="187" />
      </ReferenceList>
    </ExplicitFormula>
    <ExplicitFormula id="2255">
      <Equation>PI*(r1*r1+r1*r2+r2*r2)/3*L</Equation>
      <ReferenceList>
        <R alias="r2" id="2252" />
        <R alias="L" id="2253" />
        <R alias="r1" id="2254" />
      </ReferenceList>
    </ExplicitFormula>
    <ExplicitFormula id="2260">
      <Equation>(k_p*alpha_p*V_p+inflow-k*alpha*V)/(alpha*V)</Equation>
      <ReferenceList>
        <R alias="alpha" id="2257" />
        <R alias="k" id="2258" />
        <R alias="inflow" id="2259" />
        <R alias="V" id="2251" />
        <R alias="alpha_p" id="2144" />
        <R alias="k_p" id="2160" />
        <R alias="V_p" id="2137" />
      </ReferenceList>
    </ExplicitFormula>
    <ExplicitFormula id="2263">
      <Equation>r2_p0 + Height*r2_p1</Equation>
      <ReferenceList>
        <R alias="Height" id="64" />
        <R alias="r2_p0" id="2261" />
        <R alias="r2_p1" id="2262" />
      </ReferenceList>
    </ExplicitFormula>
    <ExplicitFormula id="2267">
      <Equation>Ageom*AeffFactor*AeffVariabilityFactor</Equation>
      <ReferenceList>
        <R alias="AeffFactor" id="2265" />
        <R alias="Ageom" id="2266" />
        <R alias="AeffVariabilityFactor" id="1544" />
      </ReferenceList>
    </ExplicitFormula>
    <ExplicitFormula id="2269">
      <Equation>(FillLevel&lt;0.9?1:1/(1+exp((FillLevel-1)/0.01)))</Equation>
      <ReferenceList>
        <R alias="FillLevel" id="2268" />
      </ReferenceList>
    </ExplicitFormula>
    <ExplicitFormula id="2271">
      <Equation>Liquid/V</Equation>
      <ReferenceList>
        <R alias="Liquid" id="2270" />
        <R alias="V" id="2251" />
      </ReferenceList>
    </ExplicitFormula>
    <ExplicitFormula id="2272">
      <Equation>PI*(r1+r2)*L</Equation>
      <ReferenceList>
        <R alias="r2" id="2252" />
        <R alias="L" id="2253" />
        <R alias="r1" id="2254" />
      </ReferenceList>
    </ExplicitFormula>
    <ExplicitFormula id="2275">
      <Equation>LuminalVelocity/LITT_fact</Equation>
      <ReferenceList>
        <R alias="LuminalVelocity" id="2273" />
        <R alias="LITT_fact" id="2274" />
      </ReferenceList>
    </ExplicitFormula>
    <ExplicitFormula id="2278">
      <Equation>L_p0 + Height*L_p1</Equation>
      <ReferenceList>
        <R alias="Height" id="64" />
        <R alias="L_p0" id="2276" />
        <R alias="L_p1" id="2277" />
      </ReferenceList>
    </ExplicitFormula>
    <ExplicitFormula id="2279">
      <Equation>V*SteadyStateFillLevel</Equation>
      <ReferenceList>
        <R alias="SteadyStateFillLevel" id="2257" />
        <R alias="V" id="2251" />
      </ReferenceList>
    </ExplicitFormula>
    <ExplicitFormula id="2281">
      <Equation>OralApplicationsEnabled ? LT_lil - LT_cae + Inflow*FillLevelFlag - Outflow*Liquid : 0</Equation>
      <ReferenceList>
        <R alias="Outflow" id="2256" />
        <R alias="FillLevelFlag" id="2162" />
        <R alias="Liquid" id="2270" />
        <R alias="LT_cae" id="2280" />
        <R alias="Inflow" id="2259" />
        <R alias="LT_lil" id="2147" />
        <R alias="OralApplicationsEnabled" id="1542" />
      </ReferenceList>
    </ExplicitFormula>
    <ExplicitFormula id="2283">
      <Equation>w*Liquid*FillLevelFlagNext</Equation>
      <ReferenceList>
        <R alias="w" id="2258" />
        <R alias="Liquid" id="2270" />
        <R alias="FillLevelFlagNext" id="2282" />
      </ReferenceList>
    </ExplicitFormula>
    <ExplicitFormula id="2286">
      <Equation>r1_p0 + Height*r1_p1</Equation>
      <ReferenceList>
        <R alias="Height" id="64" />
        <R alias="r1_p0" id="2284" />
        <R alias="r1_p1" id="2285" />
      </ReferenceList>
    </ExplicitFormula>
    <ExplicitFormula id="2287">
      <Equation>0*V</Equation>
      <ReferenceList>
        <R alias="V" id="2251" />
      </ReferenceList>
    </ExplicitFormula>
    <ExplicitFormula id="2292">
      <Equation>Thickness_p1 + Thickness_p2*(1-exp(Thickness_p3*Height))</Equation>
      <ReferenceList>
        <R alias="Height" id="64" />
        <R alias="Thickness_p1" id="2289" />
        <R alias="Thickness_p2" id="2290" />
        <R alias="Thickness_p3" id="2291" />
      </ReferenceList>
    </ExplicitFormula>
    <ExplicitFormula id="2294">
      <Equation>Volume</Equation>
      <ReferenceList>
        <R alias="Volume" id="2251" />
      </ReferenceList>
    </ExplicitFormula>
    <ExplicitFormula id="2297">
      <Equation>V_Intestine * 0.08470588</Equation>
      <ReferenceList>
        <R alias="V_Intestine" id="2296" />
      </ReferenceList>
    </ExplicitFormula>
    <ExplicitFormula id="2300">
      <Equation>1.8</Equation>
    </ExplicitFormula>
    <ExplicitFormula id="2303">
      <Equation>M_0</Equation>
      <ReferenceList>
        <R alias="M_0" id="2302" />
      </ReferenceList>
    </ExplicitFormula>
    <ExplicitFormula id="2306">
      <Equation>rel_exp_out * AF * f_onto * ProteinContainerVolume</Equation>
      <ReferenceList>
        <R alias="f_onto" id="2304" />
        <R alias="rel_exp_out" id="2305" />
        <R alias="AF" id="144" />
        <R alias="ProteinContainerVolume" id="2293" />
      </ReferenceList>
    </ExplicitFormula>
    <ExplicitFormula id="2309">
      <Equation>ln(2)/tHalf</Equation>
      <ReferenceList>
        <R alias="tHalf" id="2308" />
      </ReferenceList>
    </ExplicitFormula>
    <ExplicitFormula id="2311">
      <Equation>rel_exp_norm</Equation>
      <ReferenceList>
        <R alias="rel_exp_norm" id="2310" />
      </ReferenceList>
    </ExplicitFormula>
    <ExplicitFormula id="2314">
      <Equation>V&gt;0 ? M/V : 0</Equation>
      <ReferenceList>
        <R alias="M" id="2301" />
        <R alias="V" id="2251" />
      </ReferenceList>
    </ExplicitFormula>
    <ExplicitFormula id="2315">
      <Equation>f_onto</Equation>
      <ReferenceList>
        <R alias="f_onto" id="1605" />
      </ReferenceList>
    </ExplicitFormula>
    <ExplicitFormula id="2316">
      <Equation>tHalf</Equation>
      <ReferenceList>
        <R alias="tHalf" id="1603" />
      </ReferenceList>
    </ExplicitFormula>
    <ExplicitFormula id="2319">
      <Equation>V&gt;0 ? M/V : 0</Equation>
      <ReferenceList>
        <R alias="M" id="2317" />
        <R alias="V" id="2251" />
      </ReferenceList>
    </ExplicitFormula>
    <ExplicitFormula id="2324">
      <Equation>F1*F2*F3</Equation>
      <ReferenceList>
        <R alias="F1" id="2321" />
        <R alias="F2" id="2322" />
        <R alias="F3" id="2323" />
      </ReferenceList>
    </ExplicitFormula>
    <ExplicitFormula id="2330">
      <Equation>PassiveRates_para+PassiveRates_trans-(ActiveRates_para+ActiveRates_trans)</Equation>
      <ReferenceList>
        <R alias="ActiveRates_para" id="2326" />
        <R alias="ActiveRates_trans" id="2327" />
        <R alias="PassiveRates_para" id="2328" />
        <R alias="PassiveRates_trans" id="2329" />
      </ReferenceList>
    </ExplicitFormula>
    <ExplicitFormula id="2332">
      <Equation>CT0 != CT_NEUTRAL ?  1/(1+10^(CT0*(pKa_0-pH))) : 1</Equation>
      <ReferenceList>
        <R alias="CT0" id="1619" />
        <R alias="CT_NEUTRAL" id="1638" />
        <R alias="pKa_0" id="1643" />
        <R alias="pH" id="2299" />
      </ReferenceList>
    </ExplicitFormula>
    <ExplicitFormula id="2333">
      <Equation>CT2 != CT_NEUTRAL ?  1/(1+10^(CT2*(pKa_2-pH))) : 1</Equation>
      <ReferenceList>
        <R alias="CT2" id="1621" />
        <R alias="CT_NEUTRAL" id="1638" />
        <R alias="pKa_2" id="1639" />
        <R alias="pH" id="2299" />
      </ReferenceList>
    </ExplicitFormula>
    <ExplicitFormula id="2335">
      <Equation>(1-F1)*F2*F3</Equation>
      <ReferenceList>
        <R alias="F1" id="2321" />
        <R alias="F2" id="2322" />
        <R alias="F3" id="2323" />
      </ReferenceList>
    </ExplicitFormula>
    <ExplicitFormula id="2337">
      <Equation>F1*(1-F2)*F3</Equation>
      <ReferenceList>
        <R alias="F1" id="2321" />
        <R alias="F2" id="2322" />
        <R alias="F3" id="2323" />
      </ReferenceList>
    </ExplicitFormula>
    <ExplicitFormula id="2339">
      <Equation>F1*F2*(1-F3)</Equation>
      <ReferenceList>
        <R alias="F1" id="2321" />
        <R alias="F2" id="2322" />
        <R alias="F3" id="2323" />
      </ReferenceList>
    </ExplicitFormula>
    <ExplicitFormula id="2341">
      <Equation>(1-F1)*(1-F2)*F3</Equation>
      <ReferenceList>
        <R alias="F1" id="2321" />
        <R alias="F2" id="2322" />
        <R alias="F3" id="2323" />
      </ReferenceList>
    </ExplicitFormula>
    <ExplicitFormula id="2343">
      <Equation>(1-F1)*F2*(1-F3)</Equation>
      <ReferenceList>
        <R alias="F1" id="2321" />
        <R alias="F2" id="2322" />
        <R alias="F3" id="2323" />
      </ReferenceList>
    </ExplicitFormula>
    <ExplicitFormula id="2345">
      <Equation>F1*(1-F2)*(1-F3)</Equation>
      <ReferenceList>
        <R alias="F1" id="2321" />
        <R alias="F2" id="2322" />
        <R alias="F3" id="2323" />
      </ReferenceList>
    </ExplicitFormula>
    <ExplicitFormula id="2347">
      <Equation>(1-F1)*(1-F2)*(1-F3)</Equation>
      <ReferenceList>
        <R alias="F1" id="2321" />
        <R alias="F2" id="2322" />
        <R alias="F3" id="2323" />
      </ReferenceList>
    </ExplicitFormula>
    <ExplicitFormula id="2350">
      <Equation>Solubility * Solubility_pKa_REFpH_Factor / Solubility_pKa_pH_Factor</Equation>
      <ReferenceList>
        <R alias="Solubility_pKa_pH_Factor" id="2349" />
        <R alias="Solubility" id="1629" />
        <R alias="Solubility_pKa_REFpH_Factor" id="1630" />
      </ReferenceList>
    </ExplicitFormula>
    <ExplicitFormula id="2351">
      <Equation>K1+K2/base^(CT0^2)+K3/base^(CT1^2)+K4/base^(CT2^2)+K5/base^max(CT0+CT1;-CT0-CT1)+K6/base^max(CT0+CT2;-CT0-CT2)+K7/base^max(CT1+CT2;-CT1-CT2)+K8/base^max(CT0+CT1+CT2;-CT0-CT1-CT2)</Equation>
      <ReferenceList>
        <R alias="K1" id="2320" />
        <R alias="K2" id="2334" />
        <R alias="K3" id="2336" />
        <R alias="K4" id="2338" />
        <R alias="K5" id="2340" />
        <R alias="K6" id="2342" />
        <R alias="K7" id="2344" />
        <R alias="K8" id="2346" />
        <R alias="CT0" id="1619" />
        <R alias="CT1" id="1620" />
        <R alias="CT2" id="1621" />
        <R alias="base" id="1622" />
      </ReferenceList>
    </ExplicitFormula>
    <ExplicitFormula id="2352">
      <Equation>CT1 != CT_NEUTRAL ?  1/(1+10^(CT1*(pKa_1-pH))) : 1</Equation>
      <ReferenceList>
        <R alias="CT1" id="1620" />
        <R alias="CT_NEUTRAL" id="1638" />
        <R alias="pKa_1" id="1641" />
        <R alias="pH" id="2299" />
      </ReferenceList>
    </ExplicitFormula>
    <ExplicitFormula id="2354">
      <Equation>min(Solubility/MW ; M/Liquid)</Equation>
      <ReferenceList>
        <R alias="M" id="2317" />
        <R alias="Solubility" id="2348" />
        <R alias="MW" id="1648" />
        <R alias="Liquid" id="2270" />
      </ReferenceList>
    </ExplicitFormula>
    <ExplicitFormula id="2356">
      <Equation>OralDrugMass&gt;0.0 ?  MassAbsorbed/OralDrugMass : 0</Equation>
      <ReferenceList>
        <R alias="MassAbsorbed" id="2325" />
        <R alias="OralDrugMass" id="1768" />
      </ReferenceList>
    </ExplicitFormula>
    <ExplicitFormula id="2359">
      <Equation>V&gt;0 ? M/V : 0</Equation>
      <ReferenceList>
        <R alias="M" id="2357" />
        <R alias="V" id="2251" />
      </ReferenceList>
    </ExplicitFormula>
    <ExplicitFormula id="2361">
      <Equation>M/TotalDrugMass</Equation>
      <ReferenceList>
        <R alias="M" id="2357" />
        <R alias="TotalDrugMass" id="177" />
      </ReferenceList>
    </ExplicitFormula>
    <ExplicitFormula id="2364">
      <Equation>-(CP * kcat * V * K_water * C / (Km + K_water * C))</Equation>
      <ReferenceList>
        <R alias="V" id="2251" />
        <R alias="CP" id="2313" />
        <R alias="C" id="2318" />
        <R alias="K_water" id="2331" />
        <R alias="kcat" id="2362" />
        <R alias="Km" id="2363" />
      </ReferenceList>
    </ExplicitFormula>
    <ExplicitFormula id="2365">
      <Equation>CP * kcat * V * K_water * C / (Km + K_water * C)</Equation>
      <ReferenceList>
        <R alias="V" id="2251" />
        <R alias="CP" id="2313" />
        <R alias="C" id="2318" />
        <R alias="K_water" id="2331" />
        <R alias="kcat" id="2362" />
        <R alias="Km" id="2363" />
      </ReferenceList>
    </ExplicitFormula>
    <ExplicitFormula id="2367">
      <Equation>kcat * kcat_interaction_factor</Equation>
      <ReferenceList>
        <R alias="kcat_interaction_factor" id="2366" />
        <R alias="kcat" id="184" />
      </ReferenceList>
    </ExplicitFormula>
    <ExplicitFormula id="2369">
      <Equation>Km * Km_interaction_factor</Equation>
      <ReferenceList>
        <R alias="Km_interaction_factor" id="2368" />
        <R alias="Km" id="187" />
      </ReferenceList>
    </ExplicitFormula>
    <ExplicitFormula id="2374">
      <Equation>Thickness_p1 + Thickness_p2*(1-exp(Thickness_p3*Height))</Equation>
      <ReferenceList>
        <R alias="Height" id="64" />
        <R alias="Thickness_p1" id="2371" />
        <R alias="Thickness_p2" id="2372" />
        <R alias="Thickness_p3" id="2373" />
      </ReferenceList>
    </ExplicitFormula>
    <ExplicitFormula id="2379">
      <Equation>PI*(r1*r1+r1*r2+r2*r2)/3*L</Equation>
      <ReferenceList>
        <R alias="r2" id="2376" />
        <R alias="L" id="2377" />
        <R alias="r1" id="2378" />
      </ReferenceList>
    </ExplicitFormula>
    <ExplicitFormula id="2381">
      <Equation>V_Intestine * 0.15529412</Equation>
      <ReferenceList>
        <R alias="V_Intestine" id="2296" />
      </ReferenceList>
    </ExplicitFormula>
    <ExplicitFormula id="2383">
      <Equation>Volume</Equation>
      <ReferenceList>
        <R alias="Volume" id="2375" />
      </ReferenceList>
    </ExplicitFormula>
    <ExplicitFormula id="2386">
      <Equation>r1_p0 + Height*r1_p1</Equation>
      <ReferenceList>
        <R alias="Height" id="64" />
        <R alias="r1_p0" id="2384" />
        <R alias="r1_p1" id="2385" />
      </ReferenceList>
    </ExplicitFormula>
    <ExplicitFormula id="2391">
      <Equation>w*Liquid*FillLevelFlagNext</Equation>
      <ReferenceList>
        <R alias="w" id="2388" />
        <R alias="Liquid" id="2389" />
        <R alias="FillLevelFlagNext" id="2390" />
      </ReferenceList>
    </ExplicitFormula>
    <ExplicitFormula id="2393">
      <Equation>0.00098426*V</Equation>
      <ReferenceList>
        <R alias="V" id="2375" />
      </ReferenceList>
    </ExplicitFormula>
    <ExplicitFormula id="2396">
      <Equation>r2_p0 + Height*r2_p1</Equation>
      <ReferenceList>
        <R alias="Height" id="64" />
        <R alias="r2_p0" id="2394" />
        <R alias="r2_p1" id="2395" />
      </ReferenceList>
    </ExplicitFormula>
    <ExplicitFormula id="2398">
      <Equation>V*SteadyStateFillLevel</Equation>
      <ReferenceList>
        <R alias="SteadyStateFillLevel" id="2397" />
        <R alias="V" id="2375" />
      </ReferenceList>
    </ExplicitFormula>
    <ExplicitFormula id="2400">
      <Equation>OralApplicationsEnabled ? LT_cae - LT_colasc + Inflow*FillLevelFlag - Outflow*Liquid : 0</Equation>
      <ReferenceList>
        <R alias="Outflow" id="2399" />
        <R alias="FillLevelFlag" id="2282" />
        <R alias="Liquid" id="2389" />
        <R alias="LT_colasc" id="2387" />
        <R alias="Inflow" id="2392" />
        <R alias="LT_cae" id="2280" />
        <R alias="OralApplicationsEnabled" id="1542" />
      </ReferenceList>
    </ExplicitFormula>
    <ExplicitFormula id="2403">
      <Equation>L_p0 + Height*L_p1</Equation>
      <ReferenceList>
        <R alias="Height" id="64" />
        <R alias="L_p0" id="2401" />
        <R alias="L_p1" id="2402" />
      </ReferenceList>
    </ExplicitFormula>
    <ExplicitFormula id="2405">
      <Equation>LuminalVelocity/LITT_fact</Equation>
      <ReferenceList>
        <R alias="LuminalVelocity" id="2404" />
        <R alias="LITT_fact" id="2274" />
      </ReferenceList>
    </ExplicitFormula>
    <ExplicitFormula id="2407">
      <Equation>PI*(r1+r2)*L</Equation>
      <ReferenceList>
        <R alias="r2" id="2376" />
        <R alias="L" id="2377" />
        <R alias="r1" id="2378" />
      </ReferenceList>
    </ExplicitFormula>
    <ExplicitFormula id="2409">
      <Equation>Liquid/V</Equation>
      <ReferenceList>
        <R alias="Liquid" id="2389" />
        <R alias="V" id="2375" />
      </ReferenceList>
    </ExplicitFormula>
    <ExplicitFormula id="2412">
      <Equation>Ageom*AeffFactor*AeffVariabilityFactor</Equation>
      <ReferenceList>
        <R alias="AeffFactor" id="2411" />
        <R alias="Ageom" id="2406" />
        <R alias="AeffVariabilityFactor" id="1544" />
      </ReferenceList>
    </ExplicitFormula>
    <ExplicitFormula id="2413">
      <Equation>(k_p*alpha_p*V_p+inflow-k*alpha*V)/(alpha*V)</Equation>
      <ReferenceList>
        <R alias="alpha" id="2397" />
        <R alias="k" id="2388" />
        <R alias="inflow" id="2392" />
        <R alias="V" id="2375" />
        <R alias="alpha_p" id="2257" />
        <R alias="k_p" id="2258" />
        <R alias="V_p" id="2251" />
      </ReferenceList>
    </ExplicitFormula>
    <ExplicitFormula id="2414">
      <Equation>(FillLevel&lt;0.9?1:1/(1+exp((FillLevel-1)/0.01)))</Equation>
      <ReferenceList>
        <R alias="FillLevel" id="2408" />
      </ReferenceList>
    </ExplicitFormula>
    <ExplicitFormula id="2417">
      <Equation>2.5</Equation>
    </ExplicitFormula>
    <ExplicitFormula id="2420">
      <Equation>M_0</Equation>
      <ReferenceList>
        <R alias="M_0" id="2419" />
      </ReferenceList>
    </ExplicitFormula>
    <ExplicitFormula id="2423">
      <Equation>rel_exp_out * AF * f_onto * ProteinContainerVolume</Equation>
      <ReferenceList>
        <R alias="f_onto" id="2421" />
        <R alias="rel_exp_out" id="2422" />
        <R alias="AF" id="144" />
        <R alias="ProteinContainerVolume" id="2382" />
      </ReferenceList>
    </ExplicitFormula>
    <ExplicitFormula id="2426">
      <Equation>ln(2)/tHalf</Equation>
      <ReferenceList>
        <R alias="tHalf" id="2425" />
      </ReferenceList>
    </ExplicitFormula>
    <ExplicitFormula id="2428">
      <Equation>rel_exp_norm</Equation>
      <ReferenceList>
        <R alias="rel_exp_norm" id="2427" />
      </ReferenceList>
    </ExplicitFormula>
    <ExplicitFormula id="2431">
      <Equation>V&gt;0 ? M/V : 0</Equation>
      <ReferenceList>
        <R alias="M" id="2418" />
        <R alias="V" id="2375" />
      </ReferenceList>
    </ExplicitFormula>
    <ExplicitFormula id="2432">
      <Equation>tHalf</Equation>
      <ReferenceList>
        <R alias="tHalf" id="1603" />
      </ReferenceList>
    </ExplicitFormula>
    <ExplicitFormula id="2433">
      <Equation>f_onto</Equation>
      <ReferenceList>
        <R alias="f_onto" id="1605" />
      </ReferenceList>
    </ExplicitFormula>
    <ExplicitFormula id="2436">
      <Equation>V&gt;0 ? M/V : 0</Equation>
      <ReferenceList>
        <R alias="M" id="2434" />
        <R alias="V" id="2375" />
      </ReferenceList>
    </ExplicitFormula>
    <ExplicitFormula id="2442">
      <Equation>PassiveRates_para+PassiveRates_trans-(ActiveRates_para+ActiveRates_trans)</Equation>
      <ReferenceList>
        <R alias="ActiveRates_para" id="2438" />
        <R alias="ActiveRates_trans" id="2439" />
        <R alias="PassiveRates_para" id="2440" />
        <R alias="PassiveRates_trans" id="2441" />
      </ReferenceList>
    </ExplicitFormula>
    <ExplicitFormula id="2447">
      <Equation>(1-F1)*(1-F2)*(1-F3)</Equation>
      <ReferenceList>
        <R alias="F1" id="2444" />
        <R alias="F2" id="2445" />
        <R alias="F3" id="2446" />
      </ReferenceList>
    </ExplicitFormula>
    <ExplicitFormula id="2448">
      <Equation>CT0 != CT_NEUTRAL ?  1/(1+10^(CT0*(pKa_0-pH))) : 1</Equation>
      <ReferenceList>
        <R alias="CT0" id="1619" />
        <R alias="CT_NEUTRAL" id="1638" />
        <R alias="pKa_0" id="1643" />
        <R alias="pH" id="2415" />
      </ReferenceList>
    </ExplicitFormula>
    <ExplicitFormula id="2449">
      <Equation>CT1 != CT_NEUTRAL ?  1/(1+10^(CT1*(pKa_1-pH))) : 1</Equation>
      <ReferenceList>
        <R alias="CT1" id="1620" />
        <R alias="CT_NEUTRAL" id="1638" />
        <R alias="pKa_1" id="1641" />
        <R alias="pH" id="2415" />
      </ReferenceList>
    </ExplicitFormula>
    <ExplicitFormula id="2450">
      <Equation>CT2 != CT_NEUTRAL ?  1/(1+10^(CT2*(pKa_2-pH))) : 1</Equation>
      <ReferenceList>
        <R alias="CT2" id="1621" />
        <R alias="CT_NEUTRAL" id="1638" />
        <R alias="pKa_2" id="1639" />
        <R alias="pH" id="2415" />
      </ReferenceList>
    </ExplicitFormula>
    <ExplicitFormula id="2452">
      <Equation>F1*F2*F3</Equation>
      <ReferenceList>
        <R alias="F1" id="2444" />
        <R alias="F2" id="2445" />
        <R alias="F3" id="2446" />
      </ReferenceList>
    </ExplicitFormula>
    <ExplicitFormula id="2454">
      <Equation>(1-F1)*F2*F3</Equation>
      <ReferenceList>
        <R alias="F1" id="2444" />
        <R alias="F2" id="2445" />
        <R alias="F3" id="2446" />
      </ReferenceList>
    </ExplicitFormula>
    <ExplicitFormula id="2456">
      <Equation>F1*(1-F2)*F3</Equation>
      <ReferenceList>
        <R alias="F1" id="2444" />
        <R alias="F2" id="2445" />
        <R alias="F3" id="2446" />
      </ReferenceList>
    </ExplicitFormula>
    <ExplicitFormula id="2458">
      <Equation>F1*F2*(1-F3)</Equation>
      <ReferenceList>
        <R alias="F1" id="2444" />
        <R alias="F2" id="2445" />
        <R alias="F3" id="2446" />
      </ReferenceList>
    </ExplicitFormula>
    <ExplicitFormula id="2460">
      <Equation>(1-F1)*(1-F2)*F3</Equation>
      <ReferenceList>
        <R alias="F1" id="2444" />
        <R alias="F2" id="2445" />
        <R alias="F3" id="2446" />
      </ReferenceList>
    </ExplicitFormula>
    <ExplicitFormula id="2462">
      <Equation>F1*(1-F2)*(1-F3)</Equation>
      <ReferenceList>
        <R alias="F1" id="2444" />
        <R alias="F2" id="2445" />
        <R alias="F3" id="2446" />
      </ReferenceList>
    </ExplicitFormula>
    <ExplicitFormula id="2465">
      <Equation>Solubility * Solubility_pKa_REFpH_Factor / Solubility_pKa_pH_Factor</Equation>
      <ReferenceList>
        <R alias="Solubility_pKa_pH_Factor" id="2464" />
        <R alias="Solubility" id="1629" />
        <R alias="Solubility_pKa_REFpH_Factor" id="1630" />
      </ReferenceList>
    </ExplicitFormula>
    <ExplicitFormula id="2467">
      <Equation>K1+K2/base^(CT0^2)+K3/base^(CT1^2)+K4/base^(CT2^2)+K5/base^max(CT0+CT1;-CT0-CT1)+K6/base^max(CT0+CT2;-CT0-CT2)+K7/base^max(CT1+CT2;-CT1-CT2)+K8/base^max(CT0+CT1+CT2;-CT0-CT1-CT2)</Equation>
      <ReferenceList>
        <R alias="K1" id="2451" />
        <R alias="K2" id="2453" />
        <R alias="K3" id="2455" />
        <R alias="K4" id="2457" />
        <R alias="K5" id="2459" />
        <R alias="K6" id="2466" />
        <R alias="K7" id="2461" />
        <R alias="K8" id="2443" />
        <R alias="CT0" id="1619" />
        <R alias="CT1" id="1620" />
        <R alias="CT2" id="1621" />
        <R alias="base" id="1622" />
      </ReferenceList>
    </ExplicitFormula>
    <ExplicitFormula id="2468">
      <Equation>(1-F1)*F2*(1-F3)</Equation>
      <ReferenceList>
        <R alias="F1" id="2444" />
        <R alias="F2" id="2445" />
        <R alias="F3" id="2446" />
      </ReferenceList>
    </ExplicitFormula>
    <ExplicitFormula id="2471">
      <Equation>min(Solubility/MW ; M/Liquid)</Equation>
      <ReferenceList>
        <R alias="M" id="2434" />
        <R alias="Solubility" id="2463" />
        <R alias="MW" id="1648" />
        <R alias="Liquid" id="2389" />
      </ReferenceList>
    </ExplicitFormula>
    <ExplicitFormula id="2473">
      <Equation>OralDrugMass&gt;0.0 ?  MassAbsorbed/OralDrugMass : 0</Equation>
      <ReferenceList>
        <R alias="MassAbsorbed" id="2437" />
        <R alias="OralDrugMass" id="1768" />
      </ReferenceList>
    </ExplicitFormula>
    <ExplicitFormula id="2476">
      <Equation>V&gt;0 ? M/V : 0</Equation>
      <ReferenceList>
        <R alias="M" id="2474" />
        <R alias="V" id="2375" />
      </ReferenceList>
    </ExplicitFormula>
    <ExplicitFormula id="2478">
      <Equation>M/TotalDrugMass</Equation>
      <ReferenceList>
        <R alias="M" id="2474" />
        <R alias="TotalDrugMass" id="177" />
      </ReferenceList>
    </ExplicitFormula>
    <ExplicitFormula id="2481">
      <Equation>-(CP * kcat * V * K_water * C / (Km + K_water * C))</Equation>
      <ReferenceList>
        <R alias="V" id="2375" />
        <R alias="CP" id="2430" />
        <R alias="C" id="2435" />
        <R alias="K_water" id="2469" />
        <R alias="kcat" id="2479" />
        <R alias="Km" id="2480" />
      </ReferenceList>
    </ExplicitFormula>
    <ExplicitFormula id="2482">
      <Equation>CP * kcat * V * K_water * C / (Km + K_water * C)</Equation>
      <ReferenceList>
        <R alias="V" id="2375" />
        <R alias="CP" id="2430" />
        <R alias="C" id="2435" />
        <R alias="K_water" id="2469" />
        <R alias="kcat" id="2479" />
        <R alias="Km" id="2480" />
      </ReferenceList>
    </ExplicitFormula>
    <ExplicitFormula id="2484">
      <Equation>kcat * kcat_interaction_factor</Equation>
      <ReferenceList>
        <R alias="kcat_interaction_factor" id="2483" />
        <R alias="kcat" id="184" />
      </ReferenceList>
    </ExplicitFormula>
    <ExplicitFormula id="2486">
      <Equation>Km * Km_interaction_factor</Equation>
      <ReferenceList>
        <R alias="Km_interaction_factor" id="2485" />
        <R alias="Km" id="187" />
      </ReferenceList>
    </ExplicitFormula>
    <ExplicitFormula id="2490">
      <Equation>V*SteadyStateFillLevel</Equation>
      <ReferenceList>
        <R alias="SteadyStateFillLevel" id="2488" />
        <R alias="V" id="2489" />
      </ReferenceList>
    </ExplicitFormula>
    <ExplicitFormula id="2494">
      <Equation>OralApplicationsEnabled ? LT_colasc - LT_coltrans + Inflow*FillLevelFlag - Outflow*Liquid : 0</Equation>
      <ReferenceList>
        <R alias="Outflow" id="2491" />
        <R alias="FillLevelFlag" id="2390" />
        <R alias="Liquid" id="2487" />
        <R alias="LT_coltrans" id="2492" />
        <R alias="Inflow" id="2493" />
        <R alias="LT_colasc" id="2387" />
        <R alias="OralApplicationsEnabled" id="1542" />
      </ReferenceList>
    </ExplicitFormula>
    <ExplicitFormula id="2496">
      <Equation>(k_p*alpha_p*V_p+inflow-k*alpha*V)/(alpha*V)</Equation>
      <ReferenceList>
        <R alias="alpha" id="2488" />
        <R alias="k" id="2495" />
        <R alias="inflow" id="2493" />
        <R alias="V" id="2489" />
        <R alias="alpha_p" id="2397" />
        <R alias="k_p" id="2388" />
        <R alias="V_p" id="2375" />
      </ReferenceList>
    </ExplicitFormula>
    <ExplicitFormula id="2500">
      <Equation>r2_p0 + Height*r2_p1</Equation>
      <ReferenceList>
        <R alias="Height" id="64" />
        <R alias="r2_p0" id="2498" />
        <R alias="r2_p1" id="2499" />
      </ReferenceList>
    </ExplicitFormula>
    <ExplicitFormula id="2502">
      <Equation>(FillLevel&lt;0.9?1:1/(1+exp((FillLevel-1)/0.01)))</Equation>
      <ReferenceList>
        <R alias="FillLevel" id="2501" />
      </ReferenceList>
    </ExplicitFormula>
    <ExplicitFormula id="2506">
      <Equation>PI*(r1+r2)*L</Equation>
      <ReferenceList>
        <R alias="r2" id="2497" />
        <R alias="L" id="2504" />
        <R alias="r1" id="2505" />
      </ReferenceList>
    </ExplicitFormula>
    <ExplicitFormula id="2508">
      <Equation>Volume</Equation>
      <ReferenceList>
        <R alias="Volume" id="2489" />
      </ReferenceList>
    </ExplicitFormula>
    <ExplicitFormula id="2510">
      <Equation>V_Intestine * 0.32</Equation>
      <ReferenceList>
        <R alias="V_Intestine" id="2296" />
      </ReferenceList>
    </ExplicitFormula>
    <ExplicitFormula id="2512">
      <Equation>LuminalVelocity/LITT_fact</Equation>
      <ReferenceList>
        <R alias="LuminalVelocity" id="2511" />
        <R alias="LITT_fact" id="2274" />
      </ReferenceList>
    </ExplicitFormula>
    <ExplicitFormula id="2513">
      <Equation>PI*(r1*r1+r1*r2+r2*r2)/3*L</Equation>
      <ReferenceList>
        <R alias="r2" id="2497" />
        <R alias="L" id="2504" />
        <R alias="r1" id="2505" />
      </ReferenceList>
    </ExplicitFormula>
    <ExplicitFormula id="2516">
      <Equation>L_p0 + Height*L_p1</Equation>
      <ReferenceList>
        <R alias="Height" id="64" />
        <R alias="L_p0" id="2514" />
        <R alias="L_p1" id="2515" />
      </ReferenceList>
    </ExplicitFormula>
    <ExplicitFormula id="2521">
      <Equation>Thickness_p1 + Thickness_p2*(1-exp(Thickness_p3*Height))</Equation>
      <ReferenceList>
        <R alias="Height" id="64" />
        <R alias="Thickness_p1" id="2518" />
        <R alias="Thickness_p2" id="2519" />
        <R alias="Thickness_p3" id="2520" />
      </ReferenceList>
    </ExplicitFormula>
    <ExplicitFormula id="2522">
      <Equation>0.00020285*V</Equation>
      <ReferenceList>
        <R alias="V" id="2489" />
      </ReferenceList>
    </ExplicitFormula>
    <ExplicitFormula id="2525">
      <Equation>r1_p0 + Height*r1_p1</Equation>
      <ReferenceList>
        <R alias="Height" id="64" />
        <R alias="r1_p0" id="2523" />
        <R alias="r1_p1" id="2524" />
      </ReferenceList>
    </ExplicitFormula>
    <ExplicitFormula id="2527">
      <Equation>w*Liquid*FillLevelFlagNext</Equation>
      <ReferenceList>
        <R alias="w" id="2495" />
        <R alias="Liquid" id="2487" />
        <R alias="FillLevelFlagNext" id="2526" />
      </ReferenceList>
    </ExplicitFormula>
    <ExplicitFormula id="2530">
      <Equation>Ageom*AeffFactor*AeffVariabilityFactor</Equation>
      <ReferenceList>
        <R alias="AeffFactor" id="2529" />
        <R alias="Ageom" id="2503" />
        <R alias="AeffVariabilityFactor" id="1544" />
      </ReferenceList>
    </ExplicitFormula>
    <ExplicitFormula id="2531">
      <Equation>Liquid/V</Equation>
      <ReferenceList>
        <R alias="Liquid" id="2487" />
        <R alias="V" id="2489" />
      </ReferenceList>
    </ExplicitFormula>
    <ExplicitFormula id="2534">
      <Equation>2.5</Equation>
    </ExplicitFormula>
    <ExplicitFormula id="2537">
      <Equation>M_0</Equation>
      <ReferenceList>
        <R alias="M_0" id="2536" />
      </ReferenceList>
    </ExplicitFormula>
    <ExplicitFormula id="2540">
      <Equation>rel_exp_out * AF * f_onto * ProteinContainerVolume</Equation>
      <ReferenceList>
        <R alias="f_onto" id="2538" />
        <R alias="rel_exp_out" id="2539" />
        <R alias="AF" id="144" />
        <R alias="ProteinContainerVolume" id="2507" />
      </ReferenceList>
    </ExplicitFormula>
    <ExplicitFormula id="2543">
      <Equation>ln(2)/tHalf</Equation>
      <ReferenceList>
        <R alias="tHalf" id="2542" />
      </ReferenceList>
    </ExplicitFormula>
    <ExplicitFormula id="2545">
      <Equation>rel_exp_norm</Equation>
      <ReferenceList>
        <R alias="rel_exp_norm" id="2544" />
      </ReferenceList>
    </ExplicitFormula>
    <ExplicitFormula id="2548">
      <Equation>V&gt;0 ? M/V : 0</Equation>
      <ReferenceList>
        <R alias="M" id="2535" />
        <R alias="V" id="2489" />
      </ReferenceList>
    </ExplicitFormula>
    <ExplicitFormula id="2549">
      <Equation>f_onto</Equation>
      <ReferenceList>
        <R alias="f_onto" id="1605" />
      </ReferenceList>
    </ExplicitFormula>
    <ExplicitFormula id="2550">
      <Equation>tHalf</Equation>
      <ReferenceList>
        <R alias="tHalf" id="1603" />
      </ReferenceList>
    </ExplicitFormula>
    <ExplicitFormula id="2553">
      <Equation>V&gt;0 ? M/V : 0</Equation>
      <ReferenceList>
        <R alias="M" id="2551" />
        <R alias="V" id="2489" />
      </ReferenceList>
    </ExplicitFormula>
    <ExplicitFormula id="2558">
      <Equation>(1-F1)*F2*(1-F3)</Equation>
      <ReferenceList>
        <R alias="F1" id="2555" />
        <R alias="F2" id="2556" />
        <R alias="F3" id="2557" />
      </ReferenceList>
    </ExplicitFormula>
    <ExplicitFormula id="2564">
      <Equation>PassiveRates_para+PassiveRates_trans-(ActiveRates_para+ActiveRates_trans)</Equation>
      <ReferenceList>
        <R alias="ActiveRates_para" id="2560" />
        <R alias="ActiveRates_trans" id="2561" />
        <R alias="PassiveRates_para" id="2562" />
        <R alias="PassiveRates_trans" id="2563" />
      </ReferenceList>
    </ExplicitFormula>
    <ExplicitFormula id="2566">
      <Equation>CT0 != CT_NEUTRAL ?  1/(1+10^(CT0*(pKa_0-pH))) : 1</Equation>
      <ReferenceList>
        <R alias="CT0" id="1619" />
        <R alias="CT_NEUTRAL" id="1638" />
        <R alias="pKa_0" id="1643" />
        <R alias="pH" id="2532" />
      </ReferenceList>
    </ExplicitFormula>
    <ExplicitFormula id="2567">
      <Equation>CT1 != CT_NEUTRAL ?  1/(1+10^(CT1*(pKa_1-pH))) : 1</Equation>
      <ReferenceList>
        <R alias="CT1" id="1620" />
        <R alias="CT_NEUTRAL" id="1638" />
        <R alias="pKa_1" id="1641" />
        <R alias="pH" id="2532" />
      </ReferenceList>
    </ExplicitFormula>
    <ExplicitFormula id="2568">
      <Equation>CT2 != CT_NEUTRAL ?  1/(1+10^(CT2*(pKa_2-pH))) : 1</Equation>
      <ReferenceList>
        <R alias="CT2" id="1621" />
        <R alias="CT_NEUTRAL" id="1638" />
        <R alias="pKa_2" id="1639" />
        <R alias="pH" id="2532" />
      </ReferenceList>
    </ExplicitFormula>
    <ExplicitFormula id="2570">
      <Equation>F1*F2*F3</Equation>
      <ReferenceList>
        <R alias="F1" id="2555" />
        <R alias="F2" id="2556" />
        <R alias="F3" id="2557" />
      </ReferenceList>
    </ExplicitFormula>
    <ExplicitFormula id="2572">
      <Equation>(1-F1)*F2*F3</Equation>
      <ReferenceList>
        <R alias="F1" id="2555" />
        <R alias="F2" id="2556" />
        <R alias="F3" id="2557" />
      </ReferenceList>
    </ExplicitFormula>
    <ExplicitFormula id="2574">
      <Equation>F1*(1-F2)*F3</Equation>
      <ReferenceList>
        <R alias="F1" id="2555" />
        <R alias="F2" id="2556" />
        <R alias="F3" id="2557" />
      </ReferenceList>
    </ExplicitFormula>
    <ExplicitFormula id="2576">
      <Equation>(1-F1)*(1-F2)*F3</Equation>
      <ReferenceList>
        <R alias="F1" id="2555" />
        <R alias="F2" id="2556" />
        <R alias="F3" id="2557" />
      </ReferenceList>
    </ExplicitFormula>
    <ExplicitFormula id="2578">
      <Equation>F1*(1-F2)*(1-F3)</Equation>
      <ReferenceList>
        <R alias="F1" id="2555" />
        <R alias="F2" id="2556" />
        <R alias="F3" id="2557" />
      </ReferenceList>
    </ExplicitFormula>
    <ExplicitFormula id="2580">
      <Equation>(1-F1)*(1-F2)*(1-F3)</Equation>
      <ReferenceList>
        <R alias="F1" id="2555" />
        <R alias="F2" id="2556" />
        <R alias="F3" id="2557" />
      </ReferenceList>
    </ExplicitFormula>
    <ExplicitFormula id="2583">
      <Equation>Solubility * Solubility_pKa_REFpH_Factor / Solubility_pKa_pH_Factor</Equation>
      <ReferenceList>
        <R alias="Solubility_pKa_pH_Factor" id="2582" />
        <R alias="Solubility" id="1629" />
        <R alias="Solubility_pKa_REFpH_Factor" id="1630" />
      </ReferenceList>
    </ExplicitFormula>
    <ExplicitFormula id="2585">
      <Equation>K1+K2/base^(CT0^2)+K3/base^(CT1^2)+K4/base^(CT2^2)+K5/base^max(CT0+CT1;-CT0-CT1)+K6/base^max(CT0+CT2;-CT0-CT2)+K7/base^max(CT1+CT2;-CT1-CT2)+K8/base^max(CT0+CT1+CT2;-CT0-CT1-CT2)</Equation>
      <ReferenceList>
        <R alias="K1" id="2569" />
        <R alias="K2" id="2571" />
        <R alias="K3" id="2573" />
        <R alias="K4" id="2584" />
        <R alias="K5" id="2575" />
        <R alias="K6" id="2554" />
        <R alias="K7" id="2577" />
        <R alias="K8" id="2579" />
        <R alias="CT0" id="1619" />
        <R alias="CT1" id="1620" />
        <R alias="CT2" id="1621" />
        <R alias="base" id="1622" />
      </ReferenceList>
    </ExplicitFormula>
    <ExplicitFormula id="2586">
      <Equation>F1*F2*(1-F3)</Equation>
      <ReferenceList>
        <R alias="F1" id="2555" />
        <R alias="F2" id="2556" />
        <R alias="F3" id="2557" />
      </ReferenceList>
    </ExplicitFormula>
    <ExplicitFormula id="2588">
      <Equation>min(Solubility/MW ; M/Liquid)</Equation>
      <ReferenceList>
        <R alias="M" id="2551" />
        <R alias="Solubility" id="2581" />
        <R alias="MW" id="1648" />
        <R alias="Liquid" id="2487" />
      </ReferenceList>
    </ExplicitFormula>
    <ExplicitFormula id="2590">
      <Equation>OralDrugMass&gt;0.0 ?  MassAbsorbed/OralDrugMass : 0</Equation>
      <ReferenceList>
        <R alias="MassAbsorbed" id="2559" />
        <R alias="OralDrugMass" id="1768" />
      </ReferenceList>
    </ExplicitFormula>
    <ExplicitFormula id="2593">
      <Equation>V&gt;0 ? M/V : 0</Equation>
      <ReferenceList>
        <R alias="M" id="2591" />
        <R alias="V" id="2489" />
      </ReferenceList>
    </ExplicitFormula>
    <ExplicitFormula id="2595">
      <Equation>M/TotalDrugMass</Equation>
      <ReferenceList>
        <R alias="M" id="2591" />
        <R alias="TotalDrugMass" id="177" />
      </ReferenceList>
    </ExplicitFormula>
    <ExplicitFormula id="2598">
      <Equation>-(CP * kcat * V * K_water * C / (Km + K_water * C))</Equation>
      <ReferenceList>
        <R alias="V" id="2489" />
        <R alias="CP" id="2547" />
        <R alias="C" id="2552" />
        <R alias="K_water" id="2565" />
        <R alias="kcat" id="2596" />
        <R alias="Km" id="2597" />
      </ReferenceList>
    </ExplicitFormula>
    <ExplicitFormula id="2599">
      <Equation>CP * kcat * V * K_water * C / (Km + K_water * C)</Equation>
      <ReferenceList>
        <R alias="V" id="2489" />
        <R alias="CP" id="2547" />
        <R alias="C" id="2552" />
        <R alias="K_water" id="2565" />
        <R alias="kcat" id="2596" />
        <R alias="Km" id="2597" />
      </ReferenceList>
    </ExplicitFormula>
    <ExplicitFormula id="2601">
      <Equation>kcat * kcat_interaction_factor</Equation>
      <ReferenceList>
        <R alias="kcat_interaction_factor" id="2600" />
        <R alias="kcat" id="184" />
      </ReferenceList>
    </ExplicitFormula>
    <ExplicitFormula id="2603">
      <Equation>Km * Km_interaction_factor</Equation>
      <ReferenceList>
        <R alias="Km_interaction_factor" id="2602" />
        <R alias="Km" id="187" />
      </ReferenceList>
    </ExplicitFormula>
    <ExplicitFormula id="2607">
      <Equation>Ageom*AeffFactor*AeffVariabilityFactor</Equation>
      <ReferenceList>
        <R alias="AeffFactor" id="2605" />
        <R alias="Ageom" id="2606" />
        <R alias="AeffVariabilityFactor" id="1544" />
      </ReferenceList>
    </ExplicitFormula>
    <ExplicitFormula id="2611">
      <Equation>r2_p0 + Height*r2_p1</Equation>
      <ReferenceList>
        <R alias="Height" id="64" />
        <R alias="r2_p0" id="2609" />
        <R alias="r2_p1" id="2610" />
      </ReferenceList>
    </ExplicitFormula>
    <ExplicitFormula id="2617">
      <Equation>(k_p*alpha_p*V_p+inflow-k*alpha*V)/(alpha*V)</Equation>
      <ReferenceList>
        <R alias="alpha" id="2613" />
        <R alias="k" id="2614" />
        <R alias="inflow" id="2615" />
        <R alias="V" id="2616" />
        <R alias="alpha_p" id="2488" />
        <R alias="k_p" id="2495" />
        <R alias="V_p" id="2489" />
      </ReferenceList>
    </ExplicitFormula>
    <ExplicitFormula id="2620">
      <Equation>PI*(r1+r2)*L</Equation>
      <ReferenceList>
        <R alias="r2" id="2608" />
        <R alias="L" id="2618" />
        <R alias="r1" id="2619" />
      </ReferenceList>
    </ExplicitFormula>
    <ExplicitFormula id="2622">
      <Equation>(FillLevel&lt;0.9?1:1/(1+exp((FillLevel-1)/0.01)))</Equation>
      <ReferenceList>
        <R alias="FillLevel" id="2621" />
      </ReferenceList>
    </ExplicitFormula>
    <ExplicitFormula id="2623">
      <Equation>0.00023004*V</Equation>
      <ReferenceList>
        <R alias="V" id="2616" />
      </ReferenceList>
    </ExplicitFormula>
    <ExplicitFormula id="2625">
      <Equation>V_Intestine * 0.24</Equation>
      <ReferenceList>
        <R alias="V_Intestine" id="2296" />
      </ReferenceList>
    </ExplicitFormula>
    <ExplicitFormula id="2626">
      <Equation>PI*(r1*r1+r1*r2+r2*r2)/3*L</Equation>
      <ReferenceList>
        <R alias="r2" id="2608" />
        <R alias="L" id="2618" />
        <R alias="r1" id="2619" />
      </ReferenceList>
    </ExplicitFormula>
    <ExplicitFormula id="2631">
      <Equation>Thickness_p1 + Thickness_p2*(1-exp(Thickness_p3*Height))</Equation>
      <ReferenceList>
        <R alias="Height" id="64" />
        <R alias="Thickness_p1" id="2628" />
        <R alias="Thickness_p2" id="2629" />
        <R alias="Thickness_p3" id="2630" />
      </ReferenceList>
    </ExplicitFormula>
    <ExplicitFormula id="2634">
      <Equation>r1_p0 + Height*r1_p1</Equation>
      <ReferenceList>
        <R alias="Height" id="64" />
        <R alias="r1_p0" id="2632" />
        <R alias="r1_p1" id="2633" />
      </ReferenceList>
    </ExplicitFormula>
    <ExplicitFormula id="2638">
      <Equation>w*Liquid*FillLevelFlagNext</Equation>
      <ReferenceList>
        <R alias="w" id="2614" />
        <R alias="Liquid" id="2636" />
        <R alias="FillLevelFlagNext" id="2637" />
      </ReferenceList>
    </ExplicitFormula>
    <ExplicitFormula id="2639">
      <Equation>V*SteadyStateFillLevel</Equation>
      <ReferenceList>
        <R alias="SteadyStateFillLevel" id="2613" />
        <R alias="V" id="2616" />
      </ReferenceList>
    </ExplicitFormula>
    <ExplicitFormula id="2640">
      <Equation>OralApplicationsEnabled ? LT_coltrans - LT_coldesc + Inflow*FillLevelFlag - Outflow*Liquid : 0</Equation>
      <ReferenceList>
        <R alias="Outflow" id="2612" />
        <R alias="FillLevelFlag" id="2526" />
        <R alias="Liquid" id="2636" />
        <R alias="LT_coldesc" id="2635" />
        <R alias="Inflow" id="2615" />
        <R alias="LT_coltrans" id="2492" />
        <R alias="OralApplicationsEnabled" id="1542" />
      </ReferenceList>
    </ExplicitFormula>
    <ExplicitFormula id="2643">
      <Equation>L_p0 + Height*L_p1</Equation>
      <ReferenceList>
        <R alias="Height" id="64" />
        <R alias="L_p0" id="2641" />
        <R alias="L_p1" id="2642" />
      </ReferenceList>
    </ExplicitFormula>
    <ExplicitFormula id="2645">
      <Equation>LuminalVelocity/LITT_fact</Equation>
      <ReferenceList>
        <R alias="LuminalVelocity" id="2644" />
        <R alias="LITT_fact" id="2274" />
      </ReferenceList>
    </ExplicitFormula>
    <ExplicitFormula id="2646">
      <Equation>Liquid/V</Equation>
      <ReferenceList>
        <R alias="Liquid" id="2636" />
        <R alias="V" id="2616" />
      </ReferenceList>
    </ExplicitFormula>
    <ExplicitFormula id="2648">
      <Equation>Volume</Equation>
      <ReferenceList>
        <R alias="Volume" id="2616" />
      </ReferenceList>
    </ExplicitFormula>
    <ExplicitFormula id="2651">
      <Equation>2.5</Equation>
    </ExplicitFormula>
    <ExplicitFormula id="2654">
      <Equation>M_0</Equation>
      <ReferenceList>
        <R alias="M_0" id="2653" />
      </ReferenceList>
    </ExplicitFormula>
    <ExplicitFormula id="2657">
      <Equation>rel_exp_out * AF * f_onto * ProteinContainerVolume</Equation>
      <ReferenceList>
        <R alias="f_onto" id="2655" />
        <R alias="rel_exp_out" id="2656" />
        <R alias="AF" id="144" />
        <R alias="ProteinContainerVolume" id="2647" />
      </ReferenceList>
    </ExplicitFormula>
    <ExplicitFormula id="2660">
      <Equation>ln(2)/tHalf</Equation>
      <ReferenceList>
        <R alias="tHalf" id="2659" />
      </ReferenceList>
    </ExplicitFormula>
    <ExplicitFormula id="2662">
      <Equation>rel_exp_norm</Equation>
      <ReferenceList>
        <R alias="rel_exp_norm" id="2661" />
      </ReferenceList>
    </ExplicitFormula>
    <ExplicitFormula id="2665">
      <Equation>V&gt;0 ? M/V : 0</Equation>
      <ReferenceList>
        <R alias="M" id="2652" />
        <R alias="V" id="2616" />
      </ReferenceList>
    </ExplicitFormula>
    <ExplicitFormula id="2666">
      <Equation>tHalf</Equation>
      <ReferenceList>
        <R alias="tHalf" id="1603" />
      </ReferenceList>
    </ExplicitFormula>
    <ExplicitFormula id="2667">
      <Equation>f_onto</Equation>
      <ReferenceList>
        <R alias="f_onto" id="1605" />
      </ReferenceList>
    </ExplicitFormula>
    <ExplicitFormula id="2670">
      <Equation>V&gt;0 ? M/V : 0</Equation>
      <ReferenceList>
        <R alias="M" id="2668" />
        <R alias="V" id="2616" />
      </ReferenceList>
    </ExplicitFormula>
    <ExplicitFormula id="2675">
      <Equation>(1-F1)*(1-F2)*F3</Equation>
      <ReferenceList>
        <R alias="F1" id="2672" />
        <R alias="F2" id="2673" />
        <R alias="F3" id="2674" />
      </ReferenceList>
    </ExplicitFormula>
    <ExplicitFormula id="2677">
      <Equation>(1-F1)*F2*(1-F3)</Equation>
      <ReferenceList>
        <R alias="F1" id="2672" />
        <R alias="F2" id="2673" />
        <R alias="F3" id="2674" />
      </ReferenceList>
    </ExplicitFormula>
    <ExplicitFormula id="2679">
      <Equation>F1*(1-F2)*(1-F3)</Equation>
      <ReferenceList>
        <R alias="F1" id="2672" />
        <R alias="F2" id="2673" />
        <R alias="F3" id="2674" />
      </ReferenceList>
    </ExplicitFormula>
    <ExplicitFormula id="2681">
      <Equation>(1-F1)*(1-F2)*(1-F3)</Equation>
      <ReferenceList>
        <R alias="F1" id="2672" />
        <R alias="F2" id="2673" />
        <R alias="F3" id="2674" />
      </ReferenceList>
    </ExplicitFormula>
    <ExplicitFormula id="2684">
      <Equation>Solubility * Solubility_pKa_REFpH_Factor / Solubility_pKa_pH_Factor</Equation>
      <ReferenceList>
        <R alias="Solubility_pKa_pH_Factor" id="2683" />
        <R alias="Solubility" id="1629" />
        <R alias="Solubility_pKa_REFpH_Factor" id="1630" />
      </ReferenceList>
    </ExplicitFormula>
    <ExplicitFormula id="2689">
      <Equation>K1+K2/base^(CT0^2)+K3/base^(CT1^2)+K4/base^(CT2^2)+K5/base^max(CT0+CT1;-CT0-CT1)+K6/base^max(CT0+CT2;-CT0-CT2)+K7/base^max(CT1+CT2;-CT1-CT2)+K8/base^max(CT0+CT1+CT2;-CT0-CT1-CT2)</Equation>
      <ReferenceList>
        <R alias="K1" id="2685" />
        <R alias="K2" id="2686" />
        <R alias="K3" id="2687" />
        <R alias="K4" id="2688" />
        <R alias="K5" id="2671" />
        <R alias="K6" id="2676" />
        <R alias="K7" id="2678" />
        <R alias="K8" id="2680" />
        <R alias="CT0" id="1619" />
        <R alias="CT1" id="1620" />
        <R alias="CT2" id="1621" />
        <R alias="base" id="1622" />
      </ReferenceList>
    </ExplicitFormula>
    <ExplicitFormula id="2690">
      <Equation>F1*(1-F2)*F3</Equation>
      <ReferenceList>
        <R alias="F1" id="2672" />
        <R alias="F2" id="2673" />
        <R alias="F3" id="2674" />
      </ReferenceList>
    </ExplicitFormula>
    <ExplicitFormula id="2691">
      <Equation>(1-F1)*F2*F3</Equation>
      <ReferenceList>
        <R alias="F1" id="2672" />
        <R alias="F2" id="2673" />
        <R alias="F3" id="2674" />
      </ReferenceList>
    </ExplicitFormula>
    <ExplicitFormula id="2692">
      <Equation>F1*F2*(1-F3)</Equation>
      <ReferenceList>
        <R alias="F1" id="2672" />
        <R alias="F2" id="2673" />
        <R alias="F3" id="2674" />
      </ReferenceList>
    </ExplicitFormula>
    <ExplicitFormula id="2698">
      <Equation>PassiveRates_para+PassiveRates_trans-(ActiveRates_para+ActiveRates_trans)</Equation>
      <ReferenceList>
        <R alias="ActiveRates_para" id="2694" />
        <R alias="ActiveRates_trans" id="2695" />
        <R alias="PassiveRates_para" id="2696" />
        <R alias="PassiveRates_trans" id="2697" />
      </ReferenceList>
    </ExplicitFormula>
    <ExplicitFormula id="2700">
      <Equation>CT0 != CT_NEUTRAL ?  1/(1+10^(CT0*(pKa_0-pH))) : 1</Equation>
      <ReferenceList>
        <R alias="CT0" id="1619" />
        <R alias="CT_NEUTRAL" id="1638" />
        <R alias="pKa_0" id="1643" />
        <R alias="pH" id="2649" />
      </ReferenceList>
    </ExplicitFormula>
    <ExplicitFormula id="2701">
      <Equation>CT1 != CT_NEUTRAL ?  1/(1+10^(CT1*(pKa_1-pH))) : 1</Equation>
      <ReferenceList>
        <R alias="CT1" id="1620" />
        <R alias="CT_NEUTRAL" id="1638" />
        <R alias="pKa_1" id="1641" />
        <R alias="pH" id="2649" />
      </ReferenceList>
    </ExplicitFormula>
    <ExplicitFormula id="2702">
      <Equation>CT2 != CT_NEUTRAL ?  1/(1+10^(CT2*(pKa_2-pH))) : 1</Equation>
      <ReferenceList>
        <R alias="CT2" id="1621" />
        <R alias="CT_NEUTRAL" id="1638" />
        <R alias="pKa_2" id="1639" />
        <R alias="pH" id="2649" />
      </ReferenceList>
    </ExplicitFormula>
    <ExplicitFormula id="2703">
      <Equation>F1*F2*F3</Equation>
      <ReferenceList>
        <R alias="F1" id="2672" />
        <R alias="F2" id="2673" />
        <R alias="F3" id="2674" />
      </ReferenceList>
    </ExplicitFormula>
    <ExplicitFormula id="2705">
      <Equation>min(Solubility/MW ; M/Liquid)</Equation>
      <ReferenceList>
        <R alias="M" id="2668" />
        <R alias="Solubility" id="2682" />
        <R alias="MW" id="1648" />
        <R alias="Liquid" id="2636" />
      </ReferenceList>
    </ExplicitFormula>
    <ExplicitFormula id="2707">
      <Equation>OralDrugMass&gt;0.0 ?  MassAbsorbed/OralDrugMass : 0</Equation>
      <ReferenceList>
        <R alias="MassAbsorbed" id="2693" />
        <R alias="OralDrugMass" id="1768" />
      </ReferenceList>
    </ExplicitFormula>
    <ExplicitFormula id="2710">
      <Equation>V&gt;0 ? M/V : 0</Equation>
      <ReferenceList>
        <R alias="M" id="2708" />
        <R alias="V" id="2616" />
      </ReferenceList>
    </ExplicitFormula>
    <ExplicitFormula id="2712">
      <Equation>M/TotalDrugMass</Equation>
      <ReferenceList>
        <R alias="M" id="2708" />
        <R alias="TotalDrugMass" id="177" />
      </ReferenceList>
    </ExplicitFormula>
    <ExplicitFormula id="2715">
      <Equation>-(CP * kcat * V * K_water * C / (Km + K_water * C))</Equation>
      <ReferenceList>
        <R alias="V" id="2616" />
        <R alias="CP" id="2664" />
        <R alias="C" id="2669" />
        <R alias="K_water" id="2699" />
        <R alias="kcat" id="2713" />
        <R alias="Km" id="2714" />
      </ReferenceList>
    </ExplicitFormula>
    <ExplicitFormula id="2716">
      <Equation>CP * kcat * V * K_water * C / (Km + K_water * C)</Equation>
      <ReferenceList>
        <R alias="V" id="2616" />
        <R alias="CP" id="2664" />
        <R alias="C" id="2669" />
        <R alias="K_water" id="2699" />
        <R alias="kcat" id="2713" />
        <R alias="Km" id="2714" />
      </ReferenceList>
    </ExplicitFormula>
    <ExplicitFormula id="2718">
      <Equation>kcat * kcat_interaction_factor</Equation>
      <ReferenceList>
        <R alias="kcat_interaction_factor" id="2717" />
        <R alias="kcat" id="184" />
      </ReferenceList>
    </ExplicitFormula>
    <ExplicitFormula id="2720">
      <Equation>Km * Km_interaction_factor</Equation>
      <ReferenceList>
        <R alias="Km_interaction_factor" id="2719" />
        <R alias="Km" id="187" />
      </ReferenceList>
    </ExplicitFormula>
    <ExplicitFormula id="2723">
      <Equation>Volume</Equation>
      <ReferenceList>
        <R alias="Volume" id="2722" />
      </ReferenceList>
    </ExplicitFormula>
    <ExplicitFormula id="2725">
      <Equation>V_Intestine * 0.135</Equation>
      <ReferenceList>
        <R alias="V_Intestine" id="2296" />
      </ReferenceList>
    </ExplicitFormula>
    <ExplicitFormula id="2730">
      <Equation>(k_p*alpha_p*V_p+inflow-k*alpha*V)/(alpha*V)</Equation>
      <ReferenceList>
        <R alias="alpha" id="2727" />
        <R alias="k" id="2728" />
        <R alias="inflow" id="2729" />
        <R alias="V" id="2722" />
        <R alias="alpha_p" id="2613" />
        <R alias="k_p" id="2614" />
        <R alias="V_p" id="2616" />
      </ReferenceList>
    </ExplicitFormula>
    <ExplicitFormula id="2734">
      <Equation>r2_p0 + Height*r2_p1</Equation>
      <ReferenceList>
        <R alias="Height" id="64" />
        <R alias="r2_p0" id="2732" />
        <R alias="r2_p1" id="2733" />
      </ReferenceList>
    </ExplicitFormula>
    <ExplicitFormula id="2736">
      <Equation>V*SteadyStateFillLevel</Equation>
      <ReferenceList>
        <R alias="SteadyStateFillLevel" id="2727" />
        <R alias="V" id="2722" />
      </ReferenceList>
    </ExplicitFormula>
    <ExplicitFormula id="2738">
      <Equation>OralApplicationsEnabled ? LT_coldesc - LT_colsigm + Inflow*FillLevelFlag - Outflow*Liquid : 0</Equation>
      <ReferenceList>
        <R alias="Outflow" id="2726" />
        <R alias="FillLevelFlag" id="2637" />
        <R alias="Liquid" id="2735" />
        <R alias="LT_colsigm" id="2737" />
        <R alias="Inflow" id="2729" />
        <R alias="LT_coldesc" id="2635" />
        <R alias="OralApplicationsEnabled" id="1542" />
      </ReferenceList>
    </ExplicitFormula>
    <ExplicitFormula id="2741">
      <Equation>PI*(r1*r1+r1*r2+r2*r2)/3*L</Equation>
      <ReferenceList>
        <R alias="r2" id="2731" />
        <R alias="L" id="2739" />
        <R alias="r1" id="2740" />
      </ReferenceList>
    </ExplicitFormula>
    <ExplicitFormula id="2746">
      <Equation>Thickness_p1 + Thickness_p2*(1-exp(Thickness_p3*Height))</Equation>
      <ReferenceList>
        <R alias="Height" id="64" />
        <R alias="Thickness_p1" id="2743" />
        <R alias="Thickness_p2" id="2744" />
        <R alias="Thickness_p3" id="2745" />
      </ReferenceList>
    </ExplicitFormula>
    <ExplicitFormula id="2747">
      <Equation>0.00013099*V</Equation>
      <ReferenceList>
        <R alias="V" id="2722" />
      </ReferenceList>
    </ExplicitFormula>
    <ExplicitFormula id="2749">
      <Equation>w*Liquid*FillLevelFlagNext</Equation>
      <ReferenceList>
        <R alias="w" id="2728" />
        <R alias="Liquid" id="2735" />
        <R alias="FillLevelFlagNext" id="2748" />
      </ReferenceList>
    </ExplicitFormula>
    <ExplicitFormula id="2752">
      <Equation>L_p0 + Height*L_p1</Equation>
      <ReferenceList>
        <R alias="Height" id="64" />
        <R alias="L_p0" id="2750" />
        <R alias="L_p1" id="2751" />
      </ReferenceList>
    </ExplicitFormula>
    <ExplicitFormula id="2754">
      <Equation>LuminalVelocity/LITT_fact</Equation>
      <ReferenceList>
        <R alias="LuminalVelocity" id="2753" />
        <R alias="LITT_fact" id="2274" />
      </ReferenceList>
    </ExplicitFormula>
    <ExplicitFormula id="2756">
      <Equation>PI*(r1+r2)*L</Equation>
      <ReferenceList>
        <R alias="r2" id="2731" />
        <R alias="L" id="2739" />
        <R alias="r1" id="2740" />
      </ReferenceList>
    </ExplicitFormula>
    <ExplicitFormula id="2758">
      <Equation>Liquid/V</Equation>
      <ReferenceList>
        <R alias="Liquid" id="2735" />
        <R alias="V" id="2722" />
      </ReferenceList>
    </ExplicitFormula>
    <ExplicitFormula id="2759">
      <Equation>(FillLevel&lt;0.9?1:1/(1+exp((FillLevel-1)/0.01)))</Equation>
      <ReferenceList>
        <R alias="FillLevel" id="2757" />
      </ReferenceList>
    </ExplicitFormula>
    <ExplicitFormula id="2762">
      <Equation>Ageom*AeffFactor*AeffVariabilityFactor</Equation>
      <ReferenceList>
        <R alias="AeffFactor" id="2761" />
        <R alias="Ageom" id="2755" />
        <R alias="AeffVariabilityFactor" id="1544" />
      </ReferenceList>
    </ExplicitFormula>
    <ExplicitFormula id="2765">
      <Equation>r1_p0 + Height*r1_p1</Equation>
      <ReferenceList>
        <R alias="Height" id="64" />
        <R alias="r1_p0" id="2763" />
        <R alias="r1_p1" id="2764" />
      </ReferenceList>
    </ExplicitFormula>
    <ExplicitFormula id="2768">
      <Equation>2.5</Equation>
    </ExplicitFormula>
    <ExplicitFormula id="2771">
      <Equation>M_0</Equation>
      <ReferenceList>
        <R alias="M_0" id="2770" />
      </ReferenceList>
    </ExplicitFormula>
    <ExplicitFormula id="2774">
      <Equation>rel_exp_out * AF * f_onto * ProteinContainerVolume</Equation>
      <ReferenceList>
        <R alias="f_onto" id="2772" />
        <R alias="rel_exp_out" id="2773" />
        <R alias="AF" id="144" />
        <R alias="ProteinContainerVolume" id="2721" />
      </ReferenceList>
    </ExplicitFormula>
    <ExplicitFormula id="2777">
      <Equation>ln(2)/tHalf</Equation>
      <ReferenceList>
        <R alias="tHalf" id="2776" />
      </ReferenceList>
    </ExplicitFormula>
    <ExplicitFormula id="2779">
      <Equation>rel_exp_norm</Equation>
      <ReferenceList>
        <R alias="rel_exp_norm" id="2778" />
      </ReferenceList>
    </ExplicitFormula>
    <ExplicitFormula id="2782">
      <Equation>V&gt;0 ? M/V : 0</Equation>
      <ReferenceList>
        <R alias="M" id="2769" />
        <R alias="V" id="2722" />
      </ReferenceList>
    </ExplicitFormula>
    <ExplicitFormula id="2783">
      <Equation>f_onto</Equation>
      <ReferenceList>
        <R alias="f_onto" id="1605" />
      </ReferenceList>
    </ExplicitFormula>
    <ExplicitFormula id="2784">
      <Equation>tHalf</Equation>
      <ReferenceList>
        <R alias="tHalf" id="1603" />
      </ReferenceList>
    </ExplicitFormula>
    <ExplicitFormula id="2787">
      <Equation>V&gt;0 ? M/V : 0</Equation>
      <ReferenceList>
        <R alias="M" id="2785" />
        <R alias="V" id="2722" />
      </ReferenceList>
    </ExplicitFormula>
    <ExplicitFormula id="2789">
      <Equation>CT0 != CT_NEUTRAL ?  1/(1+10^(CT0*(pKa_0-pH))) : 1</Equation>
      <ReferenceList>
        <R alias="CT0" id="1619" />
        <R alias="CT_NEUTRAL" id="1638" />
        <R alias="pKa_0" id="1643" />
        <R alias="pH" id="2766" />
      </ReferenceList>
    </ExplicitFormula>
    <ExplicitFormula id="2792">
      <Equation>CT1 != CT_NEUTRAL ?  1/(1+10^(CT1*(pKa_1-pH))) : 1</Equation>
      <ReferenceList>
        <R alias="CT1" id="1620" />
        <R alias="CT_NEUTRAL" id="1638" />
        <R alias="pKa_1" id="1641" />
        <R alias="pH" id="2766" />
      </ReferenceList>
    </ExplicitFormula>
    <ExplicitFormula id="2794">
      <Equation>CT2 != CT_NEUTRAL ?  1/(1+10^(CT2*(pKa_2-pH))) : 1</Equation>
      <ReferenceList>
        <R alias="CT2" id="1621" />
        <R alias="CT_NEUTRAL" id="1638" />
        <R alias="pKa_2" id="1639" />
        <R alias="pH" id="2766" />
      </ReferenceList>
    </ExplicitFormula>
    <ExplicitFormula id="2796">
      <Equation>F1*F2*F3</Equation>
      <ReferenceList>
        <R alias="F1" id="2788" />
        <R alias="F2" id="2791" />
        <R alias="F3" id="2793" />
      </ReferenceList>
    </ExplicitFormula>
    <ExplicitFormula id="2798">
      <Equation>(1-F1)*F2*F3</Equation>
      <ReferenceList>
        <R alias="F1" id="2788" />
        <R alias="F2" id="2791" />
        <R alias="F3" id="2793" />
      </ReferenceList>
    </ExplicitFormula>
    <ExplicitFormula id="2800">
      <Equation>F1*(1-F2)*F3</Equation>
      <ReferenceList>
        <R alias="F1" id="2788" />
        <R alias="F2" id="2791" />
        <R alias="F3" id="2793" />
      </ReferenceList>
    </ExplicitFormula>
    <ExplicitFormula id="2802">
      <Equation>F1*F2*(1-F3)</Equation>
      <ReferenceList>
        <R alias="F1" id="2788" />
        <R alias="F2" id="2791" />
        <R alias="F3" id="2793" />
      </ReferenceList>
    </ExplicitFormula>
    <ExplicitFormula id="2804">
      <Equation>(1-F1)*(1-F2)*F3</Equation>
      <ReferenceList>
        <R alias="F1" id="2788" />
        <R alias="F2" id="2791" />
        <R alias="F3" id="2793" />
      </ReferenceList>
    </ExplicitFormula>
    <ExplicitFormula id="2806">
      <Equation>(1-F1)*F2*(1-F3)</Equation>
      <ReferenceList>
        <R alias="F1" id="2788" />
        <R alias="F2" id="2791" />
        <R alias="F3" id="2793" />
      </ReferenceList>
    </ExplicitFormula>
    <ExplicitFormula id="2808">
      <Equation>F1*(1-F2)*(1-F3)</Equation>
      <ReferenceList>
        <R alias="F1" id="2788" />
        <R alias="F2" id="2791" />
        <R alias="F3" id="2793" />
      </ReferenceList>
    </ExplicitFormula>
    <ExplicitFormula id="2810">
      <Equation>(1-F1)*(1-F2)*(1-F3)</Equation>
      <ReferenceList>
        <R alias="F1" id="2788" />
        <R alias="F2" id="2791" />
        <R alias="F3" id="2793" />
      </ReferenceList>
    </ExplicitFormula>
    <ExplicitFormula id="2816">
      <Equation>PassiveRates_para+PassiveRates_trans-(ActiveRates_para+ActiveRates_trans)</Equation>
      <ReferenceList>
        <R alias="ActiveRates_para" id="2812" />
        <R alias="ActiveRates_trans" id="2813" />
        <R alias="PassiveRates_para" id="2814" />
        <R alias="PassiveRates_trans" id="2815" />
      </ReferenceList>
    </ExplicitFormula>
    <ExplicitFormula id="2819">
      <Equation>Solubility * Solubility_pKa_REFpH_Factor / Solubility_pKa_pH_Factor</Equation>
      <ReferenceList>
        <R alias="Solubility_pKa_pH_Factor" id="2818" />
        <R alias="Solubility" id="1629" />
        <R alias="Solubility_pKa_REFpH_Factor" id="1630" />
      </ReferenceList>
    </ExplicitFormula>
    <ExplicitFormula id="2820">
      <Equation>K1+K2/base^(CT0^2)+K3/base^(CT1^2)+K4/base^(CT2^2)+K5/base^max(CT0+CT1;-CT0-CT1)+K6/base^max(CT0+CT2;-CT0-CT2)+K7/base^max(CT1+CT2;-CT1-CT2)+K8/base^max(CT0+CT1+CT2;-CT0-CT1-CT2)</Equation>
      <ReferenceList>
        <R alias="K1" id="2795" />
        <R alias="K2" id="2797" />
        <R alias="K3" id="2799" />
        <R alias="K4" id="2801" />
        <R alias="K5" id="2803" />
        <R alias="K6" id="2805" />
        <R alias="K7" id="2807" />
        <R alias="K8" id="2809" />
        <R alias="CT0" id="1619" />
        <R alias="CT1" id="1620" />
        <R alias="CT2" id="1621" />
        <R alias="base" id="1622" />
      </ReferenceList>
    </ExplicitFormula>
    <ExplicitFormula id="2822">
      <Equation>min(Solubility/MW ; M/Liquid)</Equation>
      <ReferenceList>
        <R alias="M" id="2785" />
        <R alias="Solubility" id="2817" />
        <R alias="MW" id="1648" />
        <R alias="Liquid" id="2735" />
      </ReferenceList>
    </ExplicitFormula>
    <ExplicitFormula id="2824">
      <Equation>OralDrugMass&gt;0.0 ?  MassAbsorbed/OralDrugMass : 0</Equation>
      <ReferenceList>
        <R alias="MassAbsorbed" id="2811" />
        <R alias="OralDrugMass" id="1768" />
      </ReferenceList>
    </ExplicitFormula>
    <ExplicitFormula id="2827">
      <Equation>V&gt;0 ? M/V : 0</Equation>
      <ReferenceList>
        <R alias="M" id="2825" />
        <R alias="V" id="2722" />
      </ReferenceList>
    </ExplicitFormula>
    <ExplicitFormula id="2829">
      <Equation>M/TotalDrugMass</Equation>
      <ReferenceList>
        <R alias="M" id="2825" />
        <R alias="TotalDrugMass" id="177" />
      </ReferenceList>
    </ExplicitFormula>
    <ExplicitFormula id="2832">
      <Equation>-(CP * kcat * V * K_water * C / (Km + K_water * C))</Equation>
      <ReferenceList>
        <R alias="V" id="2722" />
        <R alias="CP" id="2781" />
        <R alias="C" id="2786" />
        <R alias="K_water" id="2790" />
        <R alias="kcat" id="2830" />
        <R alias="Km" id="2831" />
      </ReferenceList>
    </ExplicitFormula>
    <ExplicitFormula id="2833">
      <Equation>CP * kcat * V * K_water * C / (Km + K_water * C)</Equation>
      <ReferenceList>
        <R alias="V" id="2722" />
        <R alias="CP" id="2781" />
        <R alias="C" id="2786" />
        <R alias="K_water" id="2790" />
        <R alias="kcat" id="2830" />
        <R alias="Km" id="2831" />
      </ReferenceList>
    </ExplicitFormula>
    <ExplicitFormula id="2835">
      <Equation>kcat * kcat_interaction_factor</Equation>
      <ReferenceList>
        <R alias="kcat_interaction_factor" id="2834" />
        <R alias="kcat" id="184" />
      </ReferenceList>
    </ExplicitFormula>
    <ExplicitFormula id="2837">
      <Equation>Km * Km_interaction_factor</Equation>
      <ReferenceList>
        <R alias="Km_interaction_factor" id="2836" />
        <R alias="Km" id="187" />
      </ReferenceList>
    </ExplicitFormula>
    <ExplicitFormula id="2842">
      <Equation>PI*(r1*r1+r1*r2+r2*r2)/3*L</Equation>
      <ReferenceList>
        <R alias="r2" id="2839" />
        <R alias="L" id="2840" />
        <R alias="r1" id="2841" />
      </ReferenceList>
    </ExplicitFormula>
    <ExplicitFormula id="2847">
      <Equation>(k_p*alpha_p*V_p+inflow-k*alpha*V)/(alpha*V)</Equation>
      <ReferenceList>
        <R alias="alpha" id="2844" />
        <R alias="k" id="2845" />
        <R alias="inflow" id="2846" />
        <R alias="V" id="2838" />
        <R alias="alpha_p" id="2727" />
        <R alias="k_p" id="2728" />
        <R alias="V_p" id="2722" />
      </ReferenceList>
    </ExplicitFormula>
    <ExplicitFormula id="2850">
      <Equation>r2_p0 + Height*r2_p1</Equation>
      <ReferenceList>
        <R alias="Height" id="64" />
        <R alias="r2_p0" id="2848" />
        <R alias="r2_p1" id="2849" />
      </ReferenceList>
    </ExplicitFormula>
    <ExplicitFormula id="2854">
      <Equation>Ageom*AeffFactor*AeffVariabilityFactor</Equation>
      <ReferenceList>
        <R alias="AeffFactor" id="2852" />
        <R alias="Ageom" id="2853" />
        <R alias="AeffVariabilityFactor" id="1544" />
      </ReferenceList>
    </ExplicitFormula>
    <ExplicitFormula id="2856">
      <Equation>(FillLevel&lt;0.9?1:1/(1+exp((FillLevel-1)/0.01)))</Equation>
      <ReferenceList>
        <R alias="FillLevel" id="2855" />
      </ReferenceList>
    </ExplicitFormula>
    <ExplicitFormula id="2858">
      <Equation>Liquid/V</Equation>
      <ReferenceList>
        <R alias="Liquid" id="2857" />
        <R alias="V" id="2838" />
      </ReferenceList>
    </ExplicitFormula>
    <ExplicitFormula id="2859">
      <Equation>PI*(r1+r2)*L</Equation>
      <ReferenceList>
        <R alias="r2" id="2839" />
        <R alias="L" id="2840" />
        <R alias="r1" id="2841" />
      </ReferenceList>
    </ExplicitFormula>
    <ExplicitFormula id="2861">
      <Equation>LuminalVelocity/LITT_fact</Equation>
      <ReferenceList>
        <R alias="LuminalVelocity" id="2860" />
        <R alias="LITT_fact" id="2274" />
      </ReferenceList>
    </ExplicitFormula>
    <ExplicitFormula id="2864">
      <Equation>L_p0 + Height*L_p1</Equation>
      <ReferenceList>
        <R alias="Height" id="64" />
        <R alias="L_p0" id="2862" />
        <R alias="L_p1" id="2863" />
      </ReferenceList>
    </ExplicitFormula>
    <ExplicitFormula id="2865">
      <Equation>V*SteadyStateFillLevel</Equation>
      <ReferenceList>
        <R alias="SteadyStateFillLevel" id="2844" />
        <R alias="V" id="2838" />
      </ReferenceList>
    </ExplicitFormula>
    <ExplicitFormula id="2867">
      <Equation>OralApplicationsEnabled ? LT_colsigm - LT_rect + Inflow*FillLevelFlag : 0</Equation>
      <ReferenceList>
        <R alias="FillLevelFlag" id="2748" />
        <R alias="LT_rect" id="2866" />
        <R alias="Inflow" id="2846" />
        <R alias="LT_colsigm" id="2737" />
        <R alias="OralApplicationsEnabled" id="1542" />
      </ReferenceList>
    </ExplicitFormula>
    <ExplicitFormula id="2868">
      <Equation>w*Liquid</Equation>
      <ReferenceList>
        <R alias="w" id="2845" />
        <R alias="Liquid" id="2857" />
      </ReferenceList>
    </ExplicitFormula>
    <ExplicitFormula id="2871">
      <Equation>r1_p0 + Height*r1_p1</Equation>
      <ReferenceList>
        <R alias="Height" id="64" />
        <R alias="r1_p0" id="2869" />
        <R alias="r1_p1" id="2870" />
      </ReferenceList>
    </ExplicitFormula>
    <ExplicitFormula id="2872">
      <Equation>0.00071247*V</Equation>
      <ReferenceList>
        <R alias="V" id="2838" />
      </ReferenceList>
    </ExplicitFormula>
    <ExplicitFormula id="2877">
      <Equation>Thickness_p1 + Thickness_p2*(1-exp(Thickness_p3*Height))</Equation>
      <ReferenceList>
        <R alias="Height" id="64" />
        <R alias="Thickness_p1" id="2874" />
        <R alias="Thickness_p2" id="2875" />
        <R alias="Thickness_p3" id="2876" />
      </ReferenceList>
    </ExplicitFormula>
    <ExplicitFormula id="2879">
      <Equation>Volume</Equation>
      <ReferenceList>
        <R alias="Volume" id="2838" />
      </ReferenceList>
    </ExplicitFormula>
    <ExplicitFormula id="2881">
      <Equation>V_Intestine * 0.055</Equation>
      <ReferenceList>
        <R alias="V_Intestine" id="2296" />
      </ReferenceList>
    </ExplicitFormula>
    <ExplicitFormula id="2884">
      <Equation>3.56</Equation>
    </ExplicitFormula>
    <ExplicitFormula id="2887">
      <Equation>M_0</Equation>
      <ReferenceList>
        <R alias="M_0" id="2886" />
      </ReferenceList>
    </ExplicitFormula>
    <ExplicitFormula id="2890">
      <Equation>rel_exp_out * AF * f_onto * ProteinContainerVolume</Equation>
      <ReferenceList>
        <R alias="f_onto" id="2888" />
        <R alias="rel_exp_out" id="2889" />
        <R alias="AF" id="144" />
        <R alias="ProteinContainerVolume" id="2878" />
      </ReferenceList>
    </ExplicitFormula>
    <ExplicitFormula id="2893">
      <Equation>ln(2)/tHalf</Equation>
      <ReferenceList>
        <R alias="tHalf" id="2892" />
      </ReferenceList>
    </ExplicitFormula>
    <ExplicitFormula id="2895">
      <Equation>rel_exp_norm</Equation>
      <ReferenceList>
        <R alias="rel_exp_norm" id="2894" />
      </ReferenceList>
    </ExplicitFormula>
    <ExplicitFormula id="2898">
      <Equation>V&gt;0 ? M/V : 0</Equation>
      <ReferenceList>
        <R alias="M" id="2885" />
        <R alias="V" id="2838" />
      </ReferenceList>
    </ExplicitFormula>
    <ExplicitFormula id="2899">
      <Equation>f_onto</Equation>
      <ReferenceList>
        <R alias="f_onto" id="1605" />
      </ReferenceList>
    </ExplicitFormula>
    <ExplicitFormula id="2900">
      <Equation>tHalf</Equation>
      <ReferenceList>
        <R alias="tHalf" id="1603" />
      </ReferenceList>
    </ExplicitFormula>
    <ExplicitFormula id="2903">
      <Equation>V&gt;0 ? M/V : 0</Equation>
      <ReferenceList>
        <R alias="M" id="2901" />
        <R alias="V" id="2838" />
      </ReferenceList>
    </ExplicitFormula>
    <ExplicitFormula id="2906">
      <Equation>CT0 != CT_NEUTRAL ?  1/(1+10^(CT0*(pKa_0-pH))) : 1</Equation>
      <ReferenceList>
        <R alias="CT0" id="1619" />
        <R alias="CT_NEUTRAL" id="1638" />
        <R alias="pKa_0" id="1643" />
        <R alias="pH" id="2882" />
      </ReferenceList>
    </ExplicitFormula>
    <ExplicitFormula id="2916">
      <Equation>K1+K2/base^(CT0^2)+K3/base^(CT1^2)+K4/base^(CT2^2)+K5/base^max(CT0+CT1;-CT0-CT1)+K6/base^max(CT0+CT2;-CT0-CT2)+K7/base^max(CT1+CT2;-CT1-CT2)+K8/base^max(CT0+CT1+CT2;-CT0-CT1-CT2)</Equation>
      <ReferenceList>
        <R alias="K1" id="2908" />
        <R alias="K2" id="2909" />
        <R alias="K3" id="2910" />
        <R alias="K4" id="2911" />
        <R alias="K5" id="2912" />
        <R alias="K6" id="2913" />
        <R alias="K7" id="2914" />
        <R alias="K8" id="2915" />
        <R alias="CT0" id="1619" />
        <R alias="CT1" id="1620" />
        <R alias="CT2" id="1621" />
        <R alias="base" id="1622" />
      </ReferenceList>
    </ExplicitFormula>
    <ExplicitFormula id="2922">
      <Equation>PassiveRates_para+PassiveRates_trans-(ActiveRates_para+ActiveRates_trans)</Equation>
      <ReferenceList>
        <R alias="ActiveRates_para" id="2918" />
        <R alias="ActiveRates_trans" id="2919" />
        <R alias="PassiveRates_para" id="2920" />
        <R alias="PassiveRates_trans" id="2921" />
      </ReferenceList>
    </ExplicitFormula>
    <ExplicitFormula id="2924">
      <Equation>Solubility * Solubility_pKa_REFpH_Factor / Solubility_pKa_pH_Factor</Equation>
      <ReferenceList>
        <R alias="Solubility_pKa_pH_Factor" id="2907" />
        <R alias="Solubility" id="1629" />
        <R alias="Solubility_pKa_REFpH_Factor" id="1630" />
      </ReferenceList>
    </ExplicitFormula>
    <ExplicitFormula id="2927">
      <Equation>(1-F1)*(1-F2)*(1-F3)</Equation>
      <ReferenceList>
        <R alias="F1" id="2905" />
        <R alias="F2" id="2925" />
        <R alias="F3" id="2926" />
      </ReferenceList>
    </ExplicitFormula>
    <ExplicitFormula id="2928">
      <Equation>F1*(1-F2)*(1-F3)</Equation>
      <ReferenceList>
        <R alias="F1" id="2905" />
        <R alias="F2" id="2925" />
        <R alias="F3" id="2926" />
      </ReferenceList>
    </ExplicitFormula>
    <ExplicitFormula id="2929">
      <Equation>(1-F1)*F2*(1-F3)</Equation>
      <ReferenceList>
        <R alias="F1" id="2905" />
        <R alias="F2" id="2925" />
        <R alias="F3" id="2926" />
      </ReferenceList>
    </ExplicitFormula>
    <ExplicitFormula id="2930">
      <Equation>(1-F1)*(1-F2)*F3</Equation>
      <ReferenceList>
        <R alias="F1" id="2905" />
        <R alias="F2" id="2925" />
        <R alias="F3" id="2926" />
      </ReferenceList>
    </ExplicitFormula>
    <ExplicitFormula id="2931">
      <Equation>F1*F2*(1-F3)</Equation>
      <ReferenceList>
        <R alias="F1" id="2905" />
        <R alias="F2" id="2925" />
        <R alias="F3" id="2926" />
      </ReferenceList>
    </ExplicitFormula>
    <ExplicitFormula id="2932">
      <Equation>F1*(1-F2)*F3</Equation>
      <ReferenceList>
        <R alias="F1" id="2905" />
        <R alias="F2" id="2925" />
        <R alias="F3" id="2926" />
      </ReferenceList>
    </ExplicitFormula>
    <ExplicitFormula id="2933">
      <Equation>(1-F1)*F2*F3</Equation>
      <ReferenceList>
        <R alias="F1" id="2905" />
        <R alias="F2" id="2925" />
        <R alias="F3" id="2926" />
      </ReferenceList>
    </ExplicitFormula>
    <ExplicitFormula id="2934">
      <Equation>F1*F2*F3</Equation>
      <ReferenceList>
        <R alias="F1" id="2905" />
        <R alias="F2" id="2925" />
        <R alias="F3" id="2926" />
      </ReferenceList>
    </ExplicitFormula>
    <ExplicitFormula id="2935">
      <Equation>CT2 != CT_NEUTRAL ?  1/(1+10^(CT2*(pKa_2-pH))) : 1</Equation>
      <ReferenceList>
        <R alias="CT2" id="1621" />
        <R alias="CT_NEUTRAL" id="1638" />
        <R alias="pKa_2" id="1639" />
        <R alias="pH" id="2882" />
      </ReferenceList>
    </ExplicitFormula>
    <ExplicitFormula id="2936">
      <Equation>CT1 != CT_NEUTRAL ?  1/(1+10^(CT1*(pKa_1-pH))) : 1</Equation>
      <ReferenceList>
        <R alias="CT1" id="1620" />
        <R alias="CT_NEUTRAL" id="1638" />
        <R alias="pKa_1" id="1641" />
        <R alias="pH" id="2882" />
      </ReferenceList>
    </ExplicitFormula>
    <ExplicitFormula id="2938">
      <Equation>min(Solubility/MW ; M/Liquid)</Equation>
      <ReferenceList>
        <R alias="M" id="2901" />
        <R alias="Solubility" id="2923" />
        <R alias="MW" id="1648" />
        <R alias="Liquid" id="2857" />
      </ReferenceList>
    </ExplicitFormula>
    <ExplicitFormula id="2940">
      <Equation>OralDrugMass&gt;0.0 ?  MassAbsorbed/OralDrugMass : 0</Equation>
      <ReferenceList>
        <R alias="MassAbsorbed" id="2917" />
        <R alias="OralDrugMass" id="1768" />
      </ReferenceList>
    </ExplicitFormula>
    <ExplicitFormula id="2943">
      <Equation>V&gt;0 ? M/V : 0</Equation>
      <ReferenceList>
        <R alias="M" id="2941" />
        <R alias="V" id="2838" />
      </ReferenceList>
    </ExplicitFormula>
    <ExplicitFormula id="2945">
      <Equation>M/TotalDrugMass</Equation>
      <ReferenceList>
        <R alias="M" id="2941" />
        <R alias="TotalDrugMass" id="177" />
      </ReferenceList>
    </ExplicitFormula>
    <ExplicitFormula id="2948">
      <Equation>-(CP * kcat * V * K_water * C / (Km + K_water * C))</Equation>
      <ReferenceList>
        <R alias="V" id="2838" />
        <R alias="CP" id="2897" />
        <R alias="C" id="2902" />
        <R alias="K_water" id="2904" />
        <R alias="kcat" id="2946" />
        <R alias="Km" id="2947" />
      </ReferenceList>
    </ExplicitFormula>
    <ExplicitFormula id="2949">
      <Equation>CP * kcat * V * K_water * C / (Km + K_water * C)</Equation>
      <ReferenceList>
        <R alias="V" id="2838" />
        <R alias="CP" id="2897" />
        <R alias="C" id="2902" />
        <R alias="K_water" id="2904" />
        <R alias="kcat" id="2946" />
        <R alias="Km" id="2947" />
      </ReferenceList>
    </ExplicitFormula>
    <ExplicitFormula id="2951">
      <Equation>kcat * kcat_interaction_factor</Equation>
      <ReferenceList>
        <R alias="kcat_interaction_factor" id="2950" />
        <R alias="kcat" id="184" />
      </ReferenceList>
    </ExplicitFormula>
    <ExplicitFormula id="2953">
      <Equation>Km * Km_interaction_factor</Equation>
      <ReferenceList>
        <R alias="Km_interaction_factor" id="2952" />
        <R alias="Km" id="187" />
      </ReferenceList>
    </ExplicitFormula>
    <ExplicitFormula id="2956">
      <Equation>OralApplicationsEnabled ? LT_rec : 0</Equation>
      <ReferenceList>
        <R alias="LT_rec" id="2866" />
        <R alias="OralApplicationsEnabled" id="1542" />
      </ReferenceList>
    </ExplicitFormula>
    <ExplicitFormula id="2959">
      <Equation>V&gt;0 ? M/V : 0</Equation>
      <ReferenceList>
        <R alias="M" id="2957" />
        <R alias="V" id="2954" />
      </ReferenceList>
    </ExplicitFormula>
    <ExplicitFormula id="2961">
      <Equation>M/TotalDrugMass</Equation>
      <ReferenceList>
        <R alias="M" id="2957" />
        <R alias="TotalDrugMass" id="177" />
      </ReferenceList>
    </ExplicitFormula>
    <ExplicitFormula id="2964">
      <Equation>TotalOralDrugMass &gt; 0 ? (M_sto + M_duo + M_uje + M_lje + M_uil + M_lil + M_cae + M_colasc + M_coltrans + M_coldesc + M_colsigm + M_rect + M_fec + Mabs_Mucosa) / TotalOralDrugMass : 0</Equation>
      <ReferenceList>
        <R alias="M_cae" id="2317" />
        <R alias="M_colasc" id="2434" />
        <R alias="M_coldesc" id="2668" />
        <R alias="M_colsigm" id="2785" />
        <R alias="M_coltrans" id="2551" />
        <R alias="M_duo" id="1729" />
        <R alias="M_fec" id="2957" />
        <R alias="M_lil" id="2198" />
        <R alias="M_lje" id="1964" />
        <R alias="M_rect" id="2901" />
        <R alias="M_sto" id="1607" />
        <R alias="M_uil" id="2081" />
        <R alias="M_uje" id="1847" />
        <R alias="Mabs_Mucosa" id="2963" />
        <R alias="TotalOralDrugMass" id="1768" />
      </ReferenceList>
    </ExplicitFormula>
    <ExplicitFormula id="2966">
      <Equation>OralDrugMass&gt;0.0 ?  MassAbsorbed/OralDrugMass : 0</Equation>
      <ReferenceList>
        <R alias="MassAbsorbed" id="2963" />
        <R alias="OralDrugMass" id="1768" />
      </ReferenceList>
    </ExplicitFormula>
    <ExplicitFormula id="2969">
      <Equation>Volume * Density</Equation>
      <ReferenceList>
        <R alias="Density" id="2967" />
        <R alias="Volume" id="2968" />
      </ReferenceList>
    </ExplicitFormula>
    <ExplicitFormula id="2971">
      <Equation>0.000000066*BW/0.02</Equation>
      <ReferenceList>
        <R alias="BW" id="39" />
      </ReferenceList>
    </ExplicitFormula>
    <ExplicitFormula id="2974">
      <Equation>SA_pls_int*d_endo</Equation>
      <ReferenceList>
        <R alias="d_endo" id="79" />
        <R alias="SA_pls_int" id="2973" />
      </ReferenceList>
    </ExplicitFormula>
    <ExplicitFormula id="2976">
      <Equation>0.00000000543*(BW/0.02)^0.75</Equation>
      <ReferenceList>
        <R alias="BW" id="39" />
      </ReferenceList>
    </ExplicitFormula>
    <ExplicitFormula id="2980">
      <Equation>1 - f_int - f_vas</Equation>
      <ReferenceList>
        <R alias="f_int" id="2978" />
        <R alias="f_vas" id="2979" />
      </ReferenceList>
    </ExplicitFormula>
    <ExplicitFormula id="2983">
      <Equation>Qspec * Weight</Equation>
      <ReferenceList>
        <R alias="Qspec" id="2982" />
        <R alias="Weight" id="56" />
      </ReferenceList>
    </ExplicitFormula>
    <ExplicitFormula id="3009">
      <Equation>0.162987423119978</Equation>
    </ExplicitFormula>
    <ExplicitFormula id="3010">
      <Equation>0.399345</Equation>
    </ExplicitFormula>
    <ExplicitFormula id="3012">
      <Equation>Volume</Equation>
      <ReferenceList>
        <R alias="Volume" id="23" />
      </ReferenceList>
    </ExplicitFormula>
    <ExplicitFormula id="3013">
      <Equation>f_vas*(1-HCT)*V_org</Equation>
      <ReferenceList>
        <R alias="f_vas" id="2979" />
        <R alias="V_org" id="2968" />
        <R alias="HCT" id="100" />
      </ReferenceList>
    </ExplicitFormula>
    <ExplicitFormula id="3016">
      <Equation>M_0</Equation>
      <ReferenceList>
        <R alias="M_0" id="3015" />
      </ReferenceList>
    </ExplicitFormula>
    <ExplicitFormula id="3019">
      <Equation>rel_exp_out * AF * f_onto * ProteinContainerVolume</Equation>
      <ReferenceList>
        <R alias="f_onto" id="3017" />
        <R alias="rel_exp_out" id="3018" />
        <R alias="AF" id="144" />
        <R alias="ProteinContainerVolume" id="3011" />
      </ReferenceList>
    </ExplicitFormula>
    <ExplicitFormula id="3022">
      <Equation>ln(2)/tHalf</Equation>
      <ReferenceList>
        <R alias="tHalf" id="3021" />
      </ReferenceList>
    </ExplicitFormula>
    <ExplicitFormula id="3024">
      <Equation>rel_exp_norm</Equation>
      <ReferenceList>
        <R alias="rel_exp_norm" id="3023" />
      </ReferenceList>
    </ExplicitFormula>
    <ExplicitFormula id="3025">
      <Equation>rel_exp_pls_norm</Equation>
      <ReferenceList>
        <R alias="rel_exp_pls_norm" id="151" />
      </ReferenceList>
    </ExplicitFormula>
    <ExplicitFormula id="3027">
      <Equation>rel_exp_pls</Equation>
      <ReferenceList>
        <R alias="rel_exp_pls" id="154" />
      </ReferenceList>
    </ExplicitFormula>
    <ExplicitFormula id="3029">
      <Equation>V&gt;0 ? M/V : 0</Equation>
      <ReferenceList>
        <R alias="M" id="3014" />
        <R alias="V" id="23" />
      </ReferenceList>
    </ExplicitFormula>
    <ExplicitFormula id="3030">
      <Equation>f_onto</Equation>
      <ReferenceList>
        <R alias="f_onto" id="160" />
      </ReferenceList>
    </ExplicitFormula>
    <ExplicitFormula id="3031">
      <Equation>tHalf</Equation>
      <ReferenceList>
        <R alias="tHalf" id="158" />
      </ReferenceList>
    </ExplicitFormula>
    <ExplicitFormula id="3033">
      <Equation>V&gt;0 ? M/V : 0</Equation>
      <ReferenceList>
        <R alias="M" id="3014" />
        <R alias="V" id="23" />
      </ReferenceList>
    </ExplicitFormula>
    <ExplicitFormula id="3036">
      <Equation>V&gt;0 ? M/V : 0</Equation>
      <ReferenceList>
        <R alias="M" id="3034" />
        <R alias="V" id="23" />
      </ReferenceList>
    </ExplicitFormula>
    <ExplicitFormula id="3038">
      <Equation>fu</Equation>
      <ReferenceList>
        <R alias="fu" id="126" />
      </ReferenceList>
    </ExplicitFormula>
    <ExplicitFormula id="3040">
      <Equation>V&gt;0 ? M/V : 0</Equation>
      <ReferenceList>
        <R alias="M" id="3034" />
        <R alias="V" id="23" />
      </ReferenceList>
    </ExplicitFormula>
    <ExplicitFormula id="3043">
      <Equation>V&gt;0 ? M/V : 0</Equation>
      <ReferenceList>
        <R alias="M" id="3041" />
        <R alias="V" id="23" />
      </ReferenceList>
    </ExplicitFormula>
    <ExplicitFormula id="3045">
      <Equation>M/TotalDrugMass</Equation>
      <ReferenceList>
        <R alias="M" id="3041" />
        <R alias="TotalDrugMass" id="177" />
      </ReferenceList>
    </ExplicitFormula>
    <ExplicitFormula id="3048">
      <Equation>-(CP * kcat * V * K_water * C / (Km + K_water * C))</Equation>
      <ReferenceList>
        <R alias="V" id="23" />
        <R alias="CP" id="3028" />
        <R alias="C" id="3035" />
        <R alias="K_water" id="3037" />
        <R alias="kcat" id="3046" />
        <R alias="Km" id="3047" />
      </ReferenceList>
    </ExplicitFormula>
    <ExplicitFormula id="3049">
      <Equation>CP * kcat * V * K_water * C / (Km + K_water * C)</Equation>
      <ReferenceList>
        <R alias="V" id="23" />
        <R alias="CP" id="3028" />
        <R alias="C" id="3035" />
        <R alias="K_water" id="3037" />
        <R alias="kcat" id="3046" />
        <R alias="Km" id="3047" />
      </ReferenceList>
    </ExplicitFormula>
    <ExplicitFormula id="3051">
      <Equation>kcat * kcat_interaction_factor</Equation>
      <ReferenceList>
        <R alias="kcat_interaction_factor" id="3050" />
        <R alias="kcat" id="184" />
      </ReferenceList>
    </ExplicitFormula>
    <ExplicitFormula id="3053">
      <Equation>Km * Km_interaction_factor</Equation>
      <ReferenceList>
        <R alias="Km_interaction_factor" id="3052" />
        <R alias="Km" id="187" />
      </ReferenceList>
    </ExplicitFormula>
    <ExplicitFormula id="3056">
      <Equation>Volume</Equation>
      <ReferenceList>
        <R alias="Volume" id="3055" />
      </ReferenceList>
    </ExplicitFormula>
    <ExplicitFormula id="3057">
      <Equation>f_vas*HCT*V</Equation>
      <ReferenceList>
        <R alias="f_vas" id="2979" />
        <R alias="V" id="2968" />
        <R alias="HCT" id="100" />
      </ReferenceList>
    </ExplicitFormula>
    <ExplicitFormula id="3060">
      <Equation>M_0</Equation>
      <ReferenceList>
        <R alias="M_0" id="3059" />
      </ReferenceList>
    </ExplicitFormula>
    <ExplicitFormula id="3063">
      <Equation>rel_exp_out * AF * f_onto * ProteinContainerVolume</Equation>
      <ReferenceList>
        <R alias="f_onto" id="3061" />
        <R alias="rel_exp_out" id="3062" />
        <R alias="AF" id="144" />
        <R alias="ProteinContainerVolume" id="3054" />
      </ReferenceList>
    </ExplicitFormula>
    <ExplicitFormula id="3066">
      <Equation>ln(2)/tHalf</Equation>
      <ReferenceList>
        <R alias="tHalf" id="3065" />
      </ReferenceList>
    </ExplicitFormula>
    <ExplicitFormula id="3068">
      <Equation>rel_exp_norm</Equation>
      <ReferenceList>
        <R alias="rel_exp_norm" id="3067" />
      </ReferenceList>
    </ExplicitFormula>
    <ExplicitFormula id="3069">
      <Equation>rel_exp_bc_norm</Equation>
      <ReferenceList>
        <R alias="rel_exp_bc_norm" id="204" />
      </ReferenceList>
    </ExplicitFormula>
    <ExplicitFormula id="3071">
      <Equation>rel_exp_bc</Equation>
      <ReferenceList>
        <R alias="rel_exp_bc" id="207" />
      </ReferenceList>
    </ExplicitFormula>
    <ExplicitFormula id="3073">
      <Equation>V&gt;0 ? M/V : 0</Equation>
      <ReferenceList>
        <R alias="M" id="3058" />
        <R alias="V" id="3055" />
      </ReferenceList>
    </ExplicitFormula>
    <ExplicitFormula id="3074">
      <Equation>f_onto</Equation>
      <ReferenceList>
        <R alias="f_onto" id="160" />
      </ReferenceList>
    </ExplicitFormula>
    <ExplicitFormula id="3075">
      <Equation>tHalf</Equation>
      <ReferenceList>
        <R alias="tHalf" id="158" />
      </ReferenceList>
    </ExplicitFormula>
    <ExplicitFormula id="3077">
      <Equation>V&gt;0 ? M/V : 0</Equation>
      <ReferenceList>
        <R alias="M" id="3058" />
        <R alias="V" id="3055" />
      </ReferenceList>
    </ExplicitFormula>
    <ExplicitFormula id="3080">
      <Equation>V&gt;0 ? M/V : 0</Equation>
      <ReferenceList>
        <R alias="M" id="3078" />
        <R alias="V" id="3055" />
      </ReferenceList>
    </ExplicitFormula>
    <ExplicitFormula id="3082">
      <Equation>K_rbc/fu</Equation>
      <ReferenceList>
        <R alias="fu" id="126" />
        <R alias="K_rbc" id="219" />
      </ReferenceList>
    </ExplicitFormula>
    <ExplicitFormula id="3084">
      <Equation>V&gt;0 ? M/V : 0</Equation>
      <ReferenceList>
        <R alias="M" id="3078" />
        <R alias="V" id="3055" />
      </ReferenceList>
    </ExplicitFormula>
    <ExplicitFormula id="3087">
      <Equation>V&gt;0 ? M/V : 0</Equation>
      <ReferenceList>
        <R alias="M" id="3085" />
        <R alias="V" id="3055" />
      </ReferenceList>
    </ExplicitFormula>
    <ExplicitFormula id="3089">
      <Equation>M/TotalDrugMass</Equation>
      <ReferenceList>
        <R alias="M" id="3085" />
        <R alias="TotalDrugMass" id="177" />
      </ReferenceList>
    </ExplicitFormula>
    <ExplicitFormula id="3092">
      <Equation>-(CP * kcat * V * K_water * C / (Km + K_water * C))</Equation>
      <ReferenceList>
        <R alias="V" id="3055" />
        <R alias="CP" id="3072" />
        <R alias="C" id="3079" />
        <R alias="K_water" id="3081" />
        <R alias="kcat" id="3090" />
        <R alias="Km" id="3091" />
      </ReferenceList>
    </ExplicitFormula>
    <ExplicitFormula id="3093">
      <Equation>CP * kcat * V * K_water * C / (Km + K_water * C)</Equation>
      <ReferenceList>
        <R alias="V" id="3055" />
        <R alias="CP" id="3072" />
        <R alias="C" id="3079" />
        <R alias="K_water" id="3081" />
        <R alias="kcat" id="3090" />
        <R alias="Km" id="3091" />
      </ReferenceList>
    </ExplicitFormula>
    <ExplicitFormula id="3095">
      <Equation>kcat * kcat_interaction_factor</Equation>
      <ReferenceList>
        <R alias="kcat_interaction_factor" id="3094" />
        <R alias="kcat" id="184" />
      </ReferenceList>
    </ExplicitFormula>
    <ExplicitFormula id="3097">
      <Equation>Km * Km_interaction_factor</Equation>
      <ReferenceList>
        <R alias="Km_interaction_factor" id="3096" />
        <R alias="Km" id="187" />
      </ReferenceList>
    </ExplicitFormula>
    <ExplicitFormula id="3100">
      <Equation>Volume</Equation>
      <ReferenceList>
        <R alias="Volume" id="3099" />
      </ReferenceList>
    </ExplicitFormula>
    <ExplicitFormula id="3101">
      <Equation>f_int*V</Equation>
      <ReferenceList>
        <R alias="f_int" id="2978" />
        <R alias="V" id="2968" />
      </ReferenceList>
    </ExplicitFormula>
    <ExplicitFormula id="3103">
      <Equation>pH_int</Equation>
      <ReferenceList>
        <R alias="pH_int" id="76" />
      </ReferenceList>
    </ExplicitFormula>
    <ExplicitFormula id="3106">
      <Equation>V&gt;0 ? M/V : 0</Equation>
      <ReferenceList>
        <R alias="M" id="3104" />
        <R alias="V" id="3099" />
      </ReferenceList>
    </ExplicitFormula>
    <ExplicitFormula id="3109">
      <Equation>K_water_int</Equation>
      <ReferenceList>
        <R alias="K_water_int" id="3108" />
      </ReferenceList>
    </ExplicitFormula>
    <ExplicitFormula id="3111">
      <Equation>V&gt;0 ? M/V : 0</Equation>
      <ReferenceList>
        <R alias="M" id="3104" />
        <R alias="V" id="3099" />
      </ReferenceList>
    </ExplicitFormula>
    <ExplicitFormula id="3113">
      <Equation>Volume</Equation>
      <ReferenceList>
        <R alias="Volume" id="2968" />
      </ReferenceList>
    </ExplicitFormula>
    <ExplicitFormula id="3115">
      <Equation>f_cell*V</Equation>
      <ReferenceList>
        <R alias="f_cell" id="2977" />
        <R alias="V" id="2968" />
      </ReferenceList>
    </ExplicitFormula>
    <ExplicitFormula id="3119">
      <Equation>M_0</Equation>
      <ReferenceList>
        <R alias="M_0" id="3118" />
      </ReferenceList>
    </ExplicitFormula>
    <ExplicitFormula id="3122">
      <Equation>rel_exp_out * AF * f_onto * ProteinContainerVolume</Equation>
      <ReferenceList>
        <R alias="f_onto" id="3120" />
        <R alias="rel_exp_out" id="3121" />
        <R alias="AF" id="144" />
        <R alias="ProteinContainerVolume" id="3112" />
      </ReferenceList>
    </ExplicitFormula>
    <ExplicitFormula id="3125">
      <Equation>ln(2)/tHalf</Equation>
      <ReferenceList>
        <R alias="tHalf" id="3124" />
      </ReferenceList>
    </ExplicitFormula>
    <ExplicitFormula id="3127">
      <Equation>rel_exp_norm</Equation>
      <ReferenceList>
        <R alias="rel_exp_norm" id="3126" />
      </ReferenceList>
    </ExplicitFormula>
    <ExplicitFormula id="3130">
      <Equation>V&gt;0 ? M/V : 0</Equation>
      <ReferenceList>
        <R alias="M" id="3117" />
        <R alias="V" id="3114" />
      </ReferenceList>
    </ExplicitFormula>
    <ExplicitFormula id="3131">
      <Equation>f_onto</Equation>
      <ReferenceList>
        <R alias="f_onto" id="160" />
      </ReferenceList>
    </ExplicitFormula>
    <ExplicitFormula id="3132">
      <Equation>tHalf</Equation>
      <ReferenceList>
        <R alias="tHalf" id="158" />
      </ReferenceList>
    </ExplicitFormula>
    <ExplicitFormula id="3134">
      <Equation>V&gt;0 ? M/V : 0</Equation>
      <ReferenceList>
        <R alias="M" id="3117" />
        <R alias="V" id="3114" />
      </ReferenceList>
    </ExplicitFormula>
    <ExplicitFormula id="3137">
      <Equation>V&gt;0 ? M/V : 0</Equation>
      <ReferenceList>
        <R alias="M" id="3135" />
        <R alias="V" id="3114" />
      </ReferenceList>
    </ExplicitFormula>
    <ExplicitFormula id="3140">
      <Equation>K_water_cell</Equation>
      <ReferenceList>
        <R alias="K_water_cell" id="3139" />
      </ReferenceList>
    </ExplicitFormula>
    <ExplicitFormula id="3142">
      <Equation>V&gt;0 ? M/V : 0</Equation>
      <ReferenceList>
        <R alias="M" id="3135" />
        <R alias="V" id="3114" />
      </ReferenceList>
    </ExplicitFormula>
    <ExplicitFormula id="3145">
      <Equation>V&gt;0 ? M/V : 0</Equation>
      <ReferenceList>
        <R alias="M" id="3143" />
        <R alias="V" id="3114" />
      </ReferenceList>
    </ExplicitFormula>
    <ExplicitFormula id="3147">
      <Equation>M/TotalDrugMass</Equation>
      <ReferenceList>
        <R alias="M" id="3143" />
        <R alias="TotalDrugMass" id="177" />
      </ReferenceList>
[truncated: 1,907,302 more chars]
