# Supplementary material for: A Comparative Analysis of Drug-Induced Hepatotoxicity in Clinically Relevant Situations
Source: PLoS Comput Biol. 2017 Feb 2;13(2):e1005280. doi: 10.1371/journal.pcbi.1005280 (PMC5289425; doi:10.1371/journal.pcbi.1005280)
Supplement: S1 Model Files — (ZIP) [file pcbi.1005280.s019.zip › rif_ref_po_450mg.xml]

<?xml version="1.0" encoding="utf-8"?>
<Simulation objectPathDelimiter="|" version="4" xmlns="http://www.systems-biology.com">
  <ObserverList>
    <Observer id="106" entityId="WlkKUOpsNEmL5L_6u3KzvA" name="Blood Cells" path="rif_ref_po_450mg|Organism|PeripheralVenousBlood|rifampicin|Blood Cells" unit="µmol/l" persistable="1" formulaId="117" />
    <Observer id="118" entityId="UiBAe7W-80CO8GImZM4psA" name="Plasma (Peripheral Venous Blood)" path="rif_ref_po_450mg|Organism|PeripheralVenousBlood|rifampicin|Plasma (Peripheral Venous Blood)" unit="µmol/l" persistable="1" formulaId="124" />
    <Observer id="125" entityId="0lyW2znnCUeggOJezGR9Yw" name="Plasma Unbound (Peripheral Venous Blood)" path="rif_ref_po_450mg|Organism|PeripheralVenousBlood|rifampicin|Plasma Unbound (Peripheral Venous Blood)" unit="µmol/l" persistable="1" formulaId="127" />
    <Observer id="128" entityId="we2gjjWo0UucWwTfHztGww" name="Whole Blood (Peripheral Venous Blood)" path="rif_ref_po_450mg|Organism|PeripheralVenousBlood|rifampicin|Whole Blood (Peripheral Venous Blood)" unit="µmol/l" persistable="1" formulaId="129" />
    <Observer id="162" entityId="ShQDCpLr20i_XLe4xsCxZA" name="Concentration in container" path="rif_ref_po_450mg|Organism|VenousBlood|Plasma|CES2|Concentration in container" unit="µmol/l" persistable="1" formulaId="163" />
    <Observer id="187" entityId="dNSGIvrstE6ps03naYm2gA" name="Concentration in container" path="rif_ref_po_450mg|Organism|VenousBlood|Plasma|CES1|Concentration in container" unit="µmol/l" persistable="1" formulaId="188" />
    <Observer id="194" entityId="6IXiZ_6U_UWoVLRdJOxj4g" name="Concentration in container" path="rif_ref_po_450mg|Organism|VenousBlood|Plasma|rifampicin|Concentration in container" unit="µmol/l" persistable="1" formulaId="195" />
    <Observer id="196" entityId="FPPJ5v-A9kWwAJo9vd4Vew" name="Plasma Unbound" path="rif_ref_po_450mg|Organism|VenousBlood|Plasma|rifampicin|Plasma Unbound" unit="µmol/l" persistable="1" formulaId="197" />
    <Observer id="201" entityId="X4fWpRJfjUK0DpB_kRqQAA" name="Fraction of dose-rifampicin" path="rif_ref_po_450mg|Organism|VenousBlood|Plasma|rifampicin-CES2 Metabolite|Fraction of dose-rifampicin" persistable="1" formulaId="203" />
    <Observer id="238" entityId="g-k1T-ChBUuc9E6nqjTOdA" name="Concentration in container" path="rif_ref_po_450mg|Organism|VenousBlood|BloodCells|CES2|Concentration in container" unit="µmol/l" persistable="1" formulaId="239" />
    <Observer id="260" entityId="k2dCPk75N0KXu8NAYAMGpw" name="Concentration in container" path="rif_ref_po_450mg|Organism|VenousBlood|BloodCells|CES1|Concentration in container" unit="µmol/l" persistable="1" formulaId="261" />
    <Observer id="268" entityId="RT8TlTPCeEyzULCrp9jSdA" name="Concentration in container" path="rif_ref_po_450mg|Organism|VenousBlood|BloodCells|rifampicin|Concentration in container" unit="µmol/l" persistable="1" formulaId="269" />
    <Observer id="273" entityId="Pq6zHE2epEiNYNonhqkZzA" name="Fraction of dose-rifampicin" path="rif_ref_po_450mg|Organism|VenousBlood|BloodCells|rifampicin-CES2 Metabolite|Fraction of dose-rifampicin" persistable="1" formulaId="274" />
    <Observer id="283" entityId="i5PnIJMEgUGvHe1bTLAokQ" name="Whole Blood" path="rif_ref_po_450mg|Organism|VenousBlood|rifampicin|Whole Blood" unit="µmol/l" persistable="1" formulaId="284" />
    <Observer id="312" entityId="dfjbd6yOa0a8Ozivd5zddA" name="Concentration in container" path="rif_ref_po_450mg|Organism|ArterialBlood|Plasma|CES2|Concentration in container" unit="µmol/l" persistable="1" formulaId="313" />
    <Observer id="332" entityId="rztX2lQe_0CH6OBZIybFyA" name="Concentration in container" path="rif_ref_po_450mg|Organism|ArterialBlood|Plasma|CES1|Concentration in container" unit="µmol/l" persistable="1" formulaId="333" />
    <Observer id="338" entityId="7Qok0gFKk0-uj4qrdtPhYg" name="Concentration in container" path="rif_ref_po_450mg|Organism|ArterialBlood|Plasma|rifampicin|Concentration in container" unit="µmol/l" persistable="1" formulaId="339" />
    <Observer id="340" entityId="AJvwDMlduUeJ3DZw5_T6FQ" name="Plasma Unbound" path="rif_ref_po_450mg|Organism|ArterialBlood|Plasma|rifampicin|Plasma Unbound" unit="µmol/l" persistable="1" formulaId="341" />
    <Observer id="345" entityId="ZBUzMmDe-UuXzofUNyp77w" name="Fraction of dose-rifampicin" path="rif_ref_po_450mg|Organism|ArterialBlood|Plasma|rifampicin-CES2 Metabolite|Fraction of dose-rifampicin" persistable="1" formulaId="346" />
    <Observer id="377" entityId="7U4ySDU87kaTvhXKt_SQaA" name="Concentration in container" path="rif_ref_po_450mg|Organism|ArterialBlood|BloodCells|CES2|Concentration in container" unit="µmol/l" persistable="1" formulaId="378" />
    <Observer id="397" entityId="0cBWVyfhLEG3El13pSPSIA" name="Concentration in container" path="rif_ref_po_450mg|Organism|ArterialBlood|BloodCells|CES1|Concentration in container" unit="µmol/l" persistable="1" formulaId="398" />
    <Observer id="403" entityId="mMvmav5IFE2GbZhpxEzMKg" name="Concentration in container" path="rif_ref_po_450mg|Organism|ArterialBlood|BloodCells|rifampicin|Concentration in container" unit="µmol/l" persistable="1" formulaId="404" />
    <Observer id="408" entityId="Sc7ZAZicsUuIzJDEXEx5FQ" name="Fraction of dose-rifampicin" path="rif_ref_po_450mg|Organism|ArterialBlood|BloodCells|rifampicin-CES2 Metabolite|Fraction of dose-rifampicin" persistable="1" formulaId="409" />
    <Observer id="418" entityId="fL-4RvcWDUeRZ5PZQ5feiA" name="Whole Blood" path="rif_ref_po_450mg|Organism|ArterialBlood|rifampicin|Whole Blood" unit="µmol/l" persistable="1" formulaId="419" />
    <Observer id="429" entityId="JLyUQWIFC0KCNzfzbulwIw" name="Fraction excreted to bile" path="rif_ref_po_450mg|Organism|Gallbladder|rifampicin|Fraction excreted to bile" persistable="1" formulaId="430" />
    <Observer id="496" entityId="f_j8Grj6LEaA5m5wYbS4ug" name="Concentration in container" path="rif_ref_po_450mg|Organism|Bone|Plasma|CES2|Concentration in container" unit="µmol/l" persistable="1" formulaId="497" />
    <Observer id="516" entityId="xegkR1laoEm7WS5G8g-MJw" name="Concentration in container" path="rif_ref_po_450mg|Organism|Bone|Plasma|CES1|Concentration in container" unit="µmol/l" persistable="1" formulaId="517" />
    <Observer id="522" entityId="IOz1DizE60uZhV9zIwYGfQ" name="Concentration in container" path="rif_ref_po_450mg|Organism|Bone|Plasma|rifampicin|Concentration in container" unit="µmol/l" persistable="1" formulaId="523" />
    <Observer id="527" entityId="J7W216Va2US-P1GOWmYa4w" name="Fraction of dose-rifampicin" path="rif_ref_po_450mg|Organism|Bone|Plasma|rifampicin-CES2 Metabolite|Fraction of dose-rifampicin" persistable="1" formulaId="528" />
    <Observer id="559" entityId="RCP0vfIIAEKfK6rmRcgMww" name="Concentration in container" path="rif_ref_po_450mg|Organism|Bone|BloodCells|CES2|Concentration in container" unit="µmol/l" persistable="1" formulaId="560" />
    <Observer id="579" entityId="Sx1QqoUVPUSDJtakJq6aeA" name="Concentration in container" path="rif_ref_po_450mg|Organism|Bone|BloodCells|CES1|Concentration in container" unit="µmol/l" persistable="1" formulaId="580" />
    <Observer id="585" entityId="imtyRCAiPEyULUKasoN05w" name="Concentration in container" path="rif_ref_po_450mg|Organism|Bone|BloodCells|rifampicin|Concentration in container" unit="µmol/l" persistable="1" formulaId="586" />
    <Observer id="590" entityId="-zJlD-Qn9Emf-0qqh0axuQ" name="Fraction of dose-rifampicin" path="rif_ref_po_450mg|Organism|Bone|BloodCells|rifampicin-CES2 Metabolite|Fraction of dose-rifampicin" persistable="1" formulaId="591" />
    <Observer id="612" entityId="IoP7_A_KLUS-s6spEhEMEA" name="Concentration in container" path="rif_ref_po_450mg|Organism|Bone|Interstitial|rifampicin|Concentration in container" unit="µmol/l" persistable="1" formulaId="613" />
    <Observer id="635" entityId="biYYNUNwWEG-nf939Lc94w" name="Concentration in container" path="rif_ref_po_450mg|Organism|Bone|Intracellular|CES2|Concentration in container" unit="µmol/l" persistable="1" formulaId="636" />
    <Observer id="656" entityId="gOqQf7gVbEOui20smHL18g" name="Concentration in container" path="rif_ref_po_450mg|Organism|Bone|Intracellular|ABCB1|Concentration in container" unit="µmol/l" persistable="1" formulaId="657" />
    <Observer id="674" entityId="xNftl3gE3EObAtkrjzVk6g" name="Concentration in container" path="rif_ref_po_450mg|Organism|Bone|Intracellular|CES1|Concentration in container" unit="µmol/l" persistable="1" formulaId="675" />
    <Observer id="682" entityId="Ymj0lxm7NUymE3K9pwJQCg" name="Concentration in container" path="rif_ref_po_450mg|Organism|Bone|Intracellular|rifampicin|Concentration in container" unit="µmol/l" persistable="1" formulaId="683" />
    <Observer id="687" entityId="vJOTjOkLTEuZVP0smOuVwA" name="Fraction of dose-rifampicin" path="rif_ref_po_450mg|Organism|Bone|Intracellular|rifampicin-CES2 Metabolite|Fraction of dose-rifampicin" persistable="1" formulaId="688" />
    <Observer id="697" entityId="vP1XNw0Zo0uPXp-i3TuwuA" name="Interstitial Unbound" path="rif_ref_po_450mg|Organism|Bone|rifampicin|Interstitial Unbound" unit="µmol/l" persistable="1" formulaId="698" />
    <Observer id="699" entityId="k9sX_BMJRkyjX_d-JAQ-ig" name="Intracellular Unbound" path="rif_ref_po_450mg|Organism|Bone|rifampicin|Intracellular Unbound" unit="µmol/l" persistable="1" formulaId="700" />
    <Observer id="701" entityId="9014powZSkWSWjY5Txk_cw" name="Tissue" path="rif_ref_po_450mg|Organism|Bone|rifampicin|Tissue" unit="µmol/l" persistable="1" formulaId="702" />
    <Observer id="768" entityId="_A_VYaC13Eiv3859OlN9lA" name="Concentration in container" path="rif_ref_po_450mg|Organism|Brain|Plasma|CES2|Concentration in container" unit="µmol/l" persistable="1" formulaId="769" />
    <Observer id="788" entityId="kvhaJ3gtT0qs_OLEZdTW5Q" name="Concentration in container" path="rif_ref_po_450mg|Organism|Brain|Plasma|CES1|Concentration in container" unit="µmol/l" persistable="1" formulaId="789" />
    <Observer id="795" entityId="x-3E6GtE1U2ZPbM0Y_Mdcg" name="Concentration in container" path="rif_ref_po_450mg|Organism|Brain|Plasma|rifampicin|Concentration in container" unit="µmol/l" persistable="1" formulaId="796" />
    <Observer id="800" entityId="uDy5dO-heE6j3rM-8rdMCQ" name="Fraction of dose-rifampicin" path="rif_ref_po_450mg|Organism|Brain|Plasma|rifampicin-CES2 Metabolite|Fraction of dose-rifampicin" persistable="1" formulaId="801" />
    <Observer id="832" entityId="83S9ZO0I7kaXn0_UIXhYlA" name="Concentration in container" path="rif_ref_po_450mg|Organism|Brain|BloodCells|CES2|Concentration in container" unit="µmol/l" persistable="1" formulaId="833" />
    <Observer id="852" entityId="jAkCFcI_hEWlotMnXOw-lw" name="Concentration in container" path="rif_ref_po_450mg|Organism|Brain|BloodCells|CES1|Concentration in container" unit="µmol/l" persistable="1" formulaId="853" />
    <Observer id="859" entityId="QaKx_f5R8EivNFIGJ7yajA" name="Concentration in container" path="rif_ref_po_450mg|Organism|Brain|BloodCells|rifampicin|Concentration in container" unit="µmol/l" persistable="1" formulaId="860" />
    <Observer id="864" entityId="Cc61jpqa2EiYyQAKNxo9rA" name="Fraction of dose-rifampicin" path="rif_ref_po_450mg|Organism|Brain|BloodCells|rifampicin-CES2 Metabolite|Fraction of dose-rifampicin" persistable="1" formulaId="865" />
    <Observer id="896" entityId="G_DWBRF2k0q84yrrnHk9ig" name="Concentration in container" path="rif_ref_po_450mg|Organism|Brain|Interstitial|ABCB1|Concentration in container" unit="µmol/l" persistable="1" formulaId="897" />
    <Observer id="904" entityId="2xjlu03wiEuXPEfbMbCfDw" name="Concentration in container" path="rif_ref_po_450mg|Organism|Brain|Interstitial|rifampicin|Concentration in container" unit="µmol/l" persistable="1" formulaId="905" />
    <Observer id="927" entityId="PvxvWsRkrk6bufCZZuPZjw" name="Concentration in container" path="rif_ref_po_450mg|Organism|Brain|Intracellular|CES2|Concentration in container" unit="µmol/l" persistable="1" formulaId="928" />
    <Observer id="945" entityId="v63PtYu27UOM4AsJCcJIuw" name="Concentration in container" path="rif_ref_po_450mg|Organism|Brain|Intracellular|CES1|Concentration in container" unit="µmol/l" persistable="1" formulaId="946" />
    <Observer id="953" entityId="-pbgnmuZG0qtMIaWlRtWyg" name="Concentration in container" path="rif_ref_po_450mg|Organism|Brain|Intracellular|rifampicin|Concentration in container" unit="µmol/l" persistable="1" formulaId="954" />
    <Observer id="958" entityId="gh3eF3sc5kWZCUHjVdMbag" name="Fraction of dose-rifampicin" path="rif_ref_po_450mg|Organism|Brain|Intracellular|rifampicin-CES2 Metabolite|Fraction of dose-rifampicin" persistable="1" formulaId="959" />
    <Observer id="968" entityId="dCEGkQDxDEi_0WAdFZkv4Q" name="Interstitial Unbound" path="rif_ref_po_450mg|Organism|Brain|rifampicin|Interstitial Unbound" unit="µmol/l" persistable="1" formulaId="969" />
    <Observer id="970" entityId="7gRZxckOw02-25VWEkOgqw" name="Intracellular Unbound" path="rif_ref_po_450mg|Organism|Brain|rifampicin|Intracellular Unbound" unit="µmol/l" persistable="1" formulaId="971" />
    <Observer id="972" entityId="tsBuprwq40eT_52uuEtJQQ" name="Tissue" path="rif_ref_po_450mg|Organism|Brain|rifampicin|Tissue" unit="µmol/l" persistable="1" formulaId="973" />
    <Observer id="1052" entityId="2aixUdTKUEylzD5kjhB7Gw" name="Concentration in container" path="rif_ref_po_450mg|Organism|Fat|Plasma|CES2|Concentration in container" unit="µmol/l" persistable="1" formulaId="1053" />
    <Observer id="1072" entityId="0Wu7TrmRXkyA_hZfR4_evw" name="Concentration in container" path="rif_ref_po_450mg|Organism|Fat|Plasma|CES1|Concentration in container" unit="µmol/l" persistable="1" formulaId="1073" />
    <Observer id="1078" entityId="-JFwIH-QsEuCF-A6g61xBQ" name="Concentration in container" path="rif_ref_po_450mg|Organism|Fat|Plasma|rifampicin|Concentration in container" unit="µmol/l" persistable="1" formulaId="1079" />
    <Observer id="1083" entityId="a9HXRg8YcE-8qqGgiEBhFg" name="Fraction of dose-rifampicin" path="rif_ref_po_450mg|Organism|Fat|Plasma|rifampicin-CES2 Metabolite|Fraction of dose-rifampicin" persistable="1" formulaId="1084" />
    <Observer id="1115" entityId="YdqGdX4bwkqr-72BJ1nctw" name="Concentration in container" path="rif_ref_po_450mg|Organism|Fat|BloodCells|CES2|Concentration in container" unit="µmol/l" persistable="1" formulaId="1116" />
    <Observer id="1135" entityId="ShYbIifI1EuhJULKmszTig" name="Concentration in container" path="rif_ref_po_450mg|Organism|Fat|BloodCells|CES1|Concentration in container" unit="µmol/l" persistable="1" formulaId="1136" />
    <Observer id="1141" entityId="yUyHLhvUUUyrVouGwGg7bQ" name="Concentration in container" path="rif_ref_po_450mg|Organism|Fat|BloodCells|rifampicin|Concentration in container" unit="µmol/l" persistable="1" formulaId="1142" />
    <Observer id="1146" entityId="cEgFU5MhD0eIlG7wlYNpPA" name="Fraction of dose-rifampicin" path="rif_ref_po_450mg|Organism|Fat|BloodCells|rifampicin-CES2 Metabolite|Fraction of dose-rifampicin" persistable="1" formulaId="1147" />
    <Observer id="1168" entityId="2M1_l_Tg-0qC5fhOluCN6A" name="Concentration in container" path="rif_ref_po_450mg|Organism|Fat|Interstitial|rifampicin|Concentration in container" unit="µmol/l" persistable="1" formulaId="1169" />
    <Observer id="1191" entityId="hf0DzZ07hkKAoevkSDeN3Q" name="Concentration in container" path="rif_ref_po_450mg|Organism|Fat|Intracellular|CES2|Concentration in container" unit="µmol/l" persistable="1" formulaId="1192" />
    <Observer id="1209" entityId="LmC1btUM4kaKo17plDpjxw" name="Concentration in container" path="rif_ref_po_450mg|Organism|Fat|Intracellular|ABCB1|Concentration in container" unit="µmol/l" persistable="1" formulaId="1210" />
    <Observer id="1227" entityId="pTiujeGtvkGNJHlk8QnMLg" name="Concentration in container" path="rif_ref_po_450mg|Organism|Fat|Intracellular|CES1|Concentration in container" unit="µmol/l" persistable="1" formulaId="1228" />
    <Observer id="1235" entityId="2cgsnrACNka5DSPYV6zRwQ" name="Concentration in container" path="rif_ref_po_450mg|Organism|Fat|Intracellular|rifampicin|Concentration in container" unit="µmol/l" persistable="1" formulaId="1236" />
    <Observer id="1240" entityId="mwm0QuP__EOd-tL3yODS9A" name="Fraction of dose-rifampicin" path="rif_ref_po_450mg|Organism|Fat|Intracellular|rifampicin-CES2 Metabolite|Fraction of dose-rifampicin" persistable="1" formulaId="1241" />
    <Observer id="1250" entityId="deCBSGtW9EWCYszbvQ4kjg" name="Interstitial Unbound" path="rif_ref_po_450mg|Organism|Fat|rifampicin|Interstitial Unbound" unit="µmol/l" persistable="1" formulaId="1251" />
    <Observer id="1252" entityId="COZ9bCRJo0yaCsfMWzQx8w" name="Intracellular Unbound" path="rif_ref_po_450mg|Organism|Fat|rifampicin|Intracellular Unbound" unit="µmol/l" persistable="1" formulaId="1253" />
    <Observer id="1254" entityId="VPpgcNNunEmWJcn5FwhqhA" name="Tissue" path="rif_ref_po_450mg|Organism|Fat|rifampicin|Tissue" unit="µmol/l" persistable="1" formulaId="1255" />
    <Observer id="1321" entityId="7uCllRjgOEWvdw-NE4NbgA" name="Concentration in container" path="rif_ref_po_450mg|Organism|Gonads|Plasma|CES2|Concentration in container" unit="µmol/l" persistable="1" formulaId="1322" />
    <Observer id="1341" entityId="6hTl1u4JgkyDb24q0zCjcw" name="Concentration in container" path="rif_ref_po_450mg|Organism|Gonads|Plasma|CES1|Concentration in container" unit="µmol/l" persistable="1" formulaId="1342" />
    <Observer id="1348" entityId="B4Ot40BGrEixSknK1yDQXQ" name="Concentration in container" path="rif_ref_po_450mg|Organism|Gonads|Plasma|rifampicin|Concentration in container" unit="µmol/l" persistable="1" formulaId="1349" />
    <Observer id="1353" entityId="G5aFrHxXn0Of81yGdS8CUA" name="Fraction of dose-rifampicin" path="rif_ref_po_450mg|Organism|Gonads|Plasma|rifampicin-CES2 Metabolite|Fraction of dose-rifampicin" persistable="1" formulaId="1354" />
    <Observer id="1385" entityId="leWIA_cg90qkUsATLUF2uQ" name="Concentration in container" path="rif_ref_po_450mg|Organism|Gonads|BloodCells|CES2|Concentration in container" unit="µmol/l" persistable="1" formulaId="1386" />
    <Observer id="1405" entityId="H2CTFg4PO0y_XUIWebJz6g" name="Concentration in container" path="rif_ref_po_450mg|Organism|Gonads|BloodCells|CES1|Concentration in container" unit="µmol/l" persistable="1" formulaId="1406" />
    <Observer id="1412" entityId="34KiE8SEHka_hmjHvep0eg" name="Concentration in container" path="rif_ref_po_450mg|Organism|Gonads|BloodCells|rifampicin|Concentration in container" unit="µmol/l" persistable="1" formulaId="1413" />
    <Observer id="1417" entityId="Etm-XQxMaUWcsJTDvwlOfg" name="Fraction of dose-rifampicin" path="rif_ref_po_450mg|Organism|Gonads|BloodCells|rifampicin-CES2 Metabolite|Fraction of dose-rifampicin" persistable="1" formulaId="1418" />
    <Observer id="1439" entityId="qjn1oq4Ug0aRpb8nCxYe9g" name="Concentration in container" path="rif_ref_po_450mg|Organism|Gonads|Interstitial|rifampicin|Concentration in container" unit="µmol/l" persistable="1" formulaId="1440" />
    <Observer id="1462" entityId="bfKoBv5C-ke_iHf0E3h5bg" name="Concentration in container" path="rif_ref_po_450mg|Organism|Gonads|Intracellular|CES2|Concentration in container" unit="µmol/l" persistable="1" formulaId="1463" />
    <Observer id="1480" entityId="MpFixMmBy06Z0RVTcBGIXg" name="Concentration in container" path="rif_ref_po_450mg|Organism|Gonads|Intracellular|ABCB1|Concentration in container" unit="µmol/l" persistable="1" formulaId="1481" />
    <Observer id="1498" entityId="ry0cAPKX-UCr_BzIyUo7MA" name="Concentration in container" path="rif_ref_po_450mg|Organism|Gonads|Intracellular|CES1|Concentration in container" unit="µmol/l" persistable="1" formulaId="1499" />
    <Observer id="1506" entityId="lP457bEmPEG45Au0BkSKRA" name="Concentration in container" path="rif_ref_po_450mg|Organism|Gonads|Intracellular|rifampicin|Concentration in container" unit="µmol/l" persistable="1" formulaId="1507" />
    <Observer id="1511" entityId="TDjzS_ccT0-Zi7HsfMSAEw" name="Fraction of dose-rifampicin" path="rif_ref_po_450mg|Organism|Gonads|Intracellular|rifampicin-CES2 Metabolite|Fraction of dose-rifampicin" persistable="1" formulaId="1512" />
    <Observer id="1521" entityId="3Um14_SopUq4vzyFV-BHjg" name="Interstitial Unbound" path="rif_ref_po_450mg|Organism|Gonads|rifampicin|Interstitial Unbound" unit="µmol/l" persistable="1" formulaId="1522" />
    <Observer id="1523" entityId="5O5uSBSOMEqFMPVr13Gvpg" name="Intracellular Unbound" path="rif_ref_po_450mg|Organism|Gonads|rifampicin|Intracellular Unbound" unit="µmol/l" persistable="1" formulaId="1524" />
    <Observer id="1525" entityId="lw9SkJtX_0GOqCmVeyNNqA" name="Tissue" path="rif_ref_po_450mg|Organism|Gonads|rifampicin|Tissue" unit="µmol/l" persistable="1" formulaId="1526" />
    <Observer id="1592" entityId="BJE5sFdHU0akKa0NV9Nbog" name="Concentration in container" path="rif_ref_po_450mg|Organism|Heart|Plasma|CES2|Concentration in container" unit="µmol/l" persistable="1" formulaId="1593" />
    <Observer id="1612" entityId="6_h3WJFnYEyUzMoaqg8aBA" name="Concentration in container" path="rif_ref_po_450mg|Organism|Heart|Plasma|CES1|Concentration in container" unit="µmol/l" persistable="1" formulaId="1613" />
    <Observer id="1619" entityId="c8CnjG9QiU2QyADfGK2jCw" name="Concentration in container" path="rif_ref_po_450mg|Organism|Heart|Plasma|rifampicin|Concentration in container" unit="µmol/l" persistable="1" formulaId="1620" />
    <Observer id="1624" entityId="eVzolqpV8USLAzOOcwACbA" name="Fraction of dose-rifampicin" path="rif_ref_po_450mg|Organism|Heart|Plasma|rifampicin-CES2 Metabolite|Fraction of dose-rifampicin" persistable="1" formulaId="1625" />
    <Observer id="1656" entityId="H9puXmvw50uEyOtgdtVpew" name="Concentration in container" path="rif_ref_po_450mg|Organism|Heart|BloodCells|CES2|Concentration in container" unit="µmol/l" persistable="1" formulaId="1657" />
    <Observer id="1676" entityId="F71Wc3m5T0i4PCjiuENtjA" name="Concentration in container" path="rif_ref_po_450mg|Organism|Heart|BloodCells|CES1|Concentration in container" unit="µmol/l" persistable="1" formulaId="1677" />
    <Observer id="1683" entityId="zP0JNNEDtESJdOIEb3XGAA" name="Concentration in container" path="rif_ref_po_450mg|Organism|Heart|BloodCells|rifampicin|Concentration in container" unit="µmol/l" persistable="1" formulaId="1684" />
    <Observer id="1688" entityId="eYoaW1gkQkeYt51f13cRmA" name="Fraction of dose-rifampicin" path="rif_ref_po_450mg|Organism|Heart|BloodCells|rifampicin-CES2 Metabolite|Fraction of dose-rifampicin" persistable="1" formulaId="1689" />
    <Observer id="1710" entityId="stzO_Xq9PE6yBnbRn7XaIQ" name="Concentration in container" path="rif_ref_po_450mg|Organism|Heart|Interstitial|rifampicin|Concentration in container" unit="µmol/l" persistable="1" formulaId="1711" />
    <Observer id="1733" entityId="JD-hOj8TsEafJ2NclMMt9w" name="Concentration in container" path="rif_ref_po_450mg|Organism|Heart|Intracellular|CES2|Concentration in container" unit="µmol/l" persistable="1" formulaId="1734" />
    <Observer id="1751" entityId="ARUe3G77cUSa1ZqY5925zQ" name="Concentration in container" path="rif_ref_po_450mg|Organism|Heart|Intracellular|ABCB1|Concentration in container" unit="µmol/l" persistable="1" formulaId="1752" />
    <Observer id="1769" entityId="hSZOK0prg0qNSk5uOctO2Q" name="Concentration in container" path="rif_ref_po_450mg|Organism|Heart|Intracellular|CES1|Concentration in container" unit="µmol/l" persistable="1" formulaId="1770" />
    <Observer id="1777" entityId="XQP4eWL-1kKr_jahOTXMcQ" name="Concentration in container" path="rif_ref_po_450mg|Organism|Heart|Intracellular|rifampicin|Concentration in container" unit="µmol/l" persistable="1" formulaId="1778" />
    <Observer id="1782" entityId="pz5m4SnBiE6xXIkgMevhFg" name="Fraction of dose-rifampicin" path="rif_ref_po_450mg|Organism|Heart|Intracellular|rifampicin-CES2 Metabolite|Fraction of dose-rifampicin" persistable="1" formulaId="1783" />
    <Observer id="1792" entityId="F9UizpwGukq47wZY3KPRRQ" name="Interstitial Unbound" path="rif_ref_po_450mg|Organism|Heart|rifampicin|Interstitial Unbound" unit="µmol/l" persistable="1" formulaId="1793" />
    <Observer id="1794" entityId="rBb3VIsn8028nPPm2izomQ" name="Intracellular Unbound" path="rif_ref_po_450mg|Organism|Heart|rifampicin|Intracellular Unbound" unit="µmol/l" persistable="1" formulaId="1795" />
    <Observer id="1796" entityId="PivMLjx_VUuBecRGmgc41Q" name="Tissue" path="rif_ref_po_450mg|Organism|Heart|rifampicin|Tissue" unit="µmol/l" persistable="1" formulaId="1797" />
    <Observer id="1873" entityId="53U1dL_rrEC8QrYQO1ObwA" name="Concentration in container" path="rif_ref_po_450mg|Organism|Kidney|Plasma|CES2|Concentration in container" unit="µmol/l" persistable="1" formulaId="1874" />
    <Observer id="1893" entityId="qzmcn0rVwkiUzsUvU9zqsw" name="Concentration in container" path="rif_ref_po_450mg|Organism|Kidney|Plasma|CES1|Concentration in container" unit="µmol/l" persistable="1" formulaId="1894" />
    <Observer id="1900" entityId="qWhTkuNrX0Wf_B0vIfDuvg" name="Concentration in container" path="rif_ref_po_450mg|Organism|Kidney|Plasma|rifampicin|Concentration in container" unit="µmol/l" persistable="1" formulaId="1901" />
    <Observer id="1905" entityId="5ATthpD8UkOPZS24yVVKWg" name="Fraction of dose-rifampicin" path="rif_ref_po_450mg|Organism|Kidney|Plasma|rifampicin-CES2 Metabolite|Fraction of dose-rifampicin" persistable="1" formulaId="1906" />
    <Observer id="1937" entityId="z1_CsQzoiEmih0mTD-KQEA" name="Concentration in container" path="rif_ref_po_450mg|Organism|Kidney|BloodCells|CES2|Concentration in container" unit="µmol/l" persistable="1" formulaId="1938" />
    <Observer id="1957" entityId="0CiqNsHXHkyeyp2NH3GauQ" name="Concentration in container" path="rif_ref_po_450mg|Organism|Kidney|BloodCells|CES1|Concentration in container" unit="µmol/l" persistable="1" formulaId="1958" />
    <Observer id="1964" entityId="tUdD-8Q5Uk2jim36jrVWlA" name="Concentration in container" path="rif_ref_po_450mg|Organism|Kidney|BloodCells|rifampicin|Concentration in container" unit="µmol/l" persistable="1" formulaId="1965" />
    <Observer id="1969" entityId="ueb6Vw2ZykKAu7GR803I5Q" name="Fraction of dose-rifampicin" path="rif_ref_po_450mg|Organism|Kidney|BloodCells|rifampicin-CES2 Metabolite|Fraction of dose-rifampicin" persistable="1" formulaId="1970" />
    <Observer id="1991" entityId="D8flgHf4FE-YbpJ133lv-w" name="Concentration in container" path="rif_ref_po_450mg|Organism|Kidney|Interstitial|rifampicin|Concentration in container" unit="µmol/l" persistable="1" formulaId="1992" />
    <Observer id="2014" entityId="W0y3Ddsk9U69T2cGBlWXwg" name="Concentration in container" path="rif_ref_po_450mg|Organism|Kidney|Intracellular|CES2|Concentration in container" unit="µmol/l" persistable="1" formulaId="2015" />
    <Observer id="2032" entityId="2VC1tp70cUGZ9AlxomicRQ" name="Concentration in container" path="rif_ref_po_450mg|Organism|Kidney|Intracellular|ABCB1|Concentration in container" unit="µmol/l" persistable="1" formulaId="2033" />
    <Observer id="2050" entityId="iflcDHFo6ECYbEHqX2Jrng" name="Concentration in container" path="rif_ref_po_450mg|Organism|Kidney|Intracellular|CES1|Concentration in container" unit="µmol/l" persistable="1" formulaId="2051" />
    <Observer id="2058" entityId="PjlAeRvVyUqMxaMY-guOvg" name="Concentration in container" path="rif_ref_po_450mg|Organism|Kidney|Intracellular|rifampicin|Concentration in container" unit="µmol/l" persistable="1" formulaId="2059" />
    <Observer id="2063" entityId="eXXK2JIFk02HO0ixRoGpzA" name="Fraction of dose-rifampicin" path="rif_ref_po_450mg|Organism|Kidney|Intracellular|rifampicin-CES2 Metabolite|Fraction of dose-rifampicin" persistable="1" formulaId="2064" />
    <Observer id="2077" entityId="uhRehgipIkm2K0g4Y9eMlg" name="Concentration in container" path="rif_ref_po_450mg|Organism|Kidney|Urine|rifampicin|Concentration in container" unit="µmol/l" persistable="1" formulaId="2078" />
    <Observer id="2079" entityId="4b7xd6nzFUWzYMhT8Ir3Jg" name="Fraction excreted" path="rif_ref_po_450mg|Organism|Kidney|Urine|rifampicin|Fraction excreted" persistable="1" formulaId="2080" />
    <Observer id="2081" entityId="Ploec5oqaEi23j5VEC4ueQ" name="Interstitial Unbound" path="rif_ref_po_450mg|Organism|Kidney|rifampicin|Interstitial Unbound" unit="µmol/l" persistable="1" formulaId="2082" />
    <Observer id="2083" entityId="gEEe6O8KK0eHscN_ym6l9g" name="Intracellular Unbound" path="rif_ref_po_450mg|Organism|Kidney|rifampicin|Intracellular Unbound" unit="µmol/l" persistable="1" formulaId="2084" />
    <Observer id="2085" entityId="R4yT3l0XRkS0HEakNZCbag" name="Tissue" path="rif_ref_po_450mg|Organism|Kidney|rifampicin|Tissue" unit="µmol/l" persistable="1" formulaId="2086" />
    <Observer id="2211" entityId="GCsTuee2IE2v7LuYg71hLg" name="Concentration in lumen" path="rif_ref_po_450mg|Organism|Lumen|Stomach|rifampicin|Concentration in lumen" unit="µmol/l" persistable="1" formulaId="2213" />
    <Observer id="2217" entityId="Te7lNvEuyUm7qklj_LoBPQ" name="Fraction of dose-rifampicin" path="rif_ref_po_450mg|Organism|Lumen|Stomach|rifampicin-CES2 Metabolite|Fraction of dose-rifampicin" persistable="1" formulaId="2218" />
    <Observer id="2345" entityId="OPFJjZ-Oy0OfWPu9BDa8Tw" name="Concentration in lumen" path="rif_ref_po_450mg|Organism|Lumen|Duodenum|rifampicin|Concentration in lumen" unit="µmol/l" persistable="1" formulaId="2346" />
    <Observer id="2347" entityId="9SPOk-dMkE2scWZeCT6LiA" name="Fraction of oral drug mass absorbed into mucosa segment" path="rif_ref_po_450mg|Organism|Lumen|Duodenum|rifampicin|Fraction of oral drug mass absorbed into mucosa segment" persistable="1" formulaId="2349" />
    <Observer id="2353" entityId="9unmohhMnky_ZL4xOw0S_A" name="Fraction of dose-rifampicin" path="rif_ref_po_450mg|Organism|Lumen|Duodenum|rifampicin-CES2 Metabolite|Fraction of dose-rifampicin" persistable="1" formulaId="2354" />
    <Observer id="2479" entityId="neKIFhyrpk6G99XU8X233Q" name="Concentration in lumen" path="rif_ref_po_450mg|Organism|Lumen|UpperJejunum|rifampicin|Concentration in lumen" unit="µmol/l" persistable="1" formulaId="2480" />
    <Observer id="2481" entityId="pNV3kE1YGkG5Te_D5HlBZw" name="Fraction of oral drug mass absorbed into mucosa segment" path="rif_ref_po_450mg|Organism|Lumen|UpperJejunum|rifampicin|Fraction of oral drug mass absorbed into mucosa segment" persistable="1" formulaId="2482" />
    <Observer id="2486" entityId="b6MAqSXKw0eNxGgyNvRuqA" name="Fraction of dose-rifampicin" path="rif_ref_po_450mg|Organism|Lumen|UpperJejunum|rifampicin-CES2 Metabolite|Fraction of dose-rifampicin" persistable="1" formulaId="2487" />
    <Observer id="2612" entityId="2P92aIJ3eEaiy9JtuQ-iqw" name="Concentration in lumen" path="rif_ref_po_450mg|Organism|Lumen|LowerJejunum|rifampicin|Concentration in lumen" unit="µmol/l" persistable="1" formulaId="2613" />
    <Observer id="2614" entityId="E0HqGUczhkqAl6bpbnNS8A" name="Fraction of oral drug mass absorbed into mucosa segment" path="rif_ref_po_450mg|Organism|Lumen|LowerJejunum|rifampicin|Fraction of oral drug mass absorbed into mucosa segment" persistable="1" formulaId="2615" />
    <Observer id="2619" entityId="zlbnRcrGSEedwmutqm2Y1g" name="Fraction of dose-rifampicin" path="rif_ref_po_450mg|Organism|Lumen|LowerJejunum|rifampicin-CES2 Metabolite|Fraction of dose-rifampicin" persistable="1" formulaId="2620" />
    <Observer id="2745" entityId="f141Jm1_8kOOik0nqxvgPA" name="Concentration in lumen" path="rif_ref_po_450mg|Organism|Lumen|UpperIleum|rifampicin|Concentration in lumen" unit="µmol/l" persistable="1" formulaId="2746" />
    <Observer id="2747" entityId="CadpxJOiQUWH42B0yiks5g" name="Fraction of oral drug mass absorbed into mucosa segment" path="rif_ref_po_450mg|Organism|Lumen|UpperIleum|rifampicin|Fraction of oral drug mass absorbed into mucosa segment" persistable="1" formulaId="2748" />
    <Observer id="2752" entityId="1_mwBFfMzEyuS1EmIY82pg" name="Fraction of dose-rifampicin" path="rif_ref_po_450mg|Organism|Lumen|UpperIleum|rifampicin-CES2 Metabolite|Fraction of dose-rifampicin" persistable="1" formulaId="2753" />
    <Observer id="2878" entityId="CykCFs8dBUu6eMBvTknx1Q" name="Concentration in lumen" path="rif_ref_po_450mg|Organism|Lumen|LowerIleum|rifampicin|Concentration in lumen" unit="µmol/l" persistable="1" formulaId="2879" />
    <Observer id="2880" entityId="3auFuVdJWUWgy8rbjL1MLA" name="Fraction of oral drug mass absorbed into mucosa segment" path="rif_ref_po_450mg|Organism|Lumen|LowerIleum|rifampicin|Fraction of oral drug mass absorbed into mucosa segment" persistable="1" formulaId="2881" />
    <Observer id="2885" entityId="fOto58gdfkSLOR9RiwCOgw" name="Fraction of dose-rifampicin" path="rif_ref_po_450mg|Organism|Lumen|LowerIleum|rifampicin-CES2 Metabolite|Fraction of dose-rifampicin" persistable="1" formulaId="2886" />
    <Observer id="3013" entityId="Opyuv79twEmwI5QnzTnUMw" name="Concentration in lumen" path="rif_ref_po_450mg|Organism|Lumen|Caecum|rifampicin|Concentration in lumen" unit="µmol/l" persistable="1" formulaId="3014" />
    <Observer id="3015" entityId="C-mWTtT4tEK-QzSCMlc7QQ" name="Fraction of oral drug mass absorbed into mucosa segment" path="rif_ref_po_450mg|Organism|Lumen|Caecum|rifampicin|Fraction of oral drug mass absorbed into mucosa segment" persistable="1" formulaId="3016" />
    <Observer id="3020" entityId="Op2Y-6mitUWl7KuNn2KOQQ" name="Fraction of dose-rifampicin" path="rif_ref_po_450mg|Organism|Lumen|Caecum|rifampicin-CES2 Metabolite|Fraction of dose-rifampicin" persistable="1" formulaId="3021" />
    <Observer id="3146" entityId="NpqDmC0RdUKIMRc5uz6_4g" name="Concentration in lumen" path="rif_ref_po_450mg|Organism|Lumen|ColonAscendens|rifampicin|Concentration in lumen" unit="µmol/l" persistable="1" formulaId="3147" />
    <Observer id="3148" entityId="qmQOd0LBgEGpJsazKZyaIg" name="Fraction of oral drug mass absorbed into mucosa segment" path="rif_ref_po_450mg|Organism|Lumen|ColonAscendens|rifampicin|Fraction of oral drug mass absorbed into mucosa segment" persistable="1" formulaId="3149" />
    <Observer id="3153" entityId="MHZ0eLtoM0adkpGNZbf3kw" name="Fraction of dose-rifampicin" path="rif_ref_po_450mg|Organism|Lumen|ColonAscendens|rifampicin-CES2 Metabolite|Fraction of dose-rifampicin" persistable="1" formulaId="3154" />
    <Observer id="3279" entityId="FaIN8bbFF0iymwGdkqoeqw" name="Concentration in lumen" path="rif_ref_po_450mg|Organism|Lumen|ColonTransversum|rifampicin|Concentration in lumen" unit="µmol/l" persistable="1" formulaId="3280" />
    <Observer id="3281" entityId="MzyUjlaNcky_b54BlfugDQ" name="Fraction of oral drug mass absorbed into mucosa segment" path="rif_ref_po_450mg|Organism|Lumen|ColonTransversum|rifampicin|Fraction of oral drug mass absorbed into mucosa segment" persistable="1" formulaId="3282" />
    <Observer id="3286" entityId="En2Ohub-2UGMJgDuE8deyg" name="Fraction of dose-rifampicin" path="rif_ref_po_450mg|Organism|Lumen|ColonTransversum|rifampicin-CES2 Metabolite|Fraction of dose-rifampicin" persistable="1" formulaId="3287" />
    <Observer id="3412" entityId="NQbx3VZAKkuKcntKzNez7w" name="Concentration in lumen" path="rif_ref_po_450mg|Organism|Lumen|ColonDescendens|rifampicin|Concentration in lumen" unit="µmol/l" persistable="1" formulaId="3413" />
    <Observer id="3414" entityId="u9FzpgbswkaWR4w_IV_aog" name="Fraction of oral drug mass absorbed into mucosa segment" path="rif_ref_po_450mg|Organism|Lumen|ColonDescendens|rifampicin|Fraction of oral drug mass absorbed into mucosa segment" persistable="1" formulaId="3415" />
    <Observer id="3419" entityId="9-JBNHa3sUOEyLdvSuBw4Q" name="Fraction of dose-rifampicin" path="rif_ref_po_450mg|Organism|Lumen|ColonDescendens|rifampicin-CES2 Metabolite|Fraction of dose-rifampicin" persistable="1" formulaId="3420" />
    <Observer id="3545" entityId="50Fy6JPFm0usrAvCe24GQg" name="Concentration in lumen" path="rif_ref_po_450mg|Organism|Lumen|ColonSigmoid|rifampicin|Concentration in lumen" unit="µmol/l" persistable="1" formulaId="3546" />
    <Observer id="3547" entityId="0jmOIB44j0S-5wyAn0jSiQ" name="Fraction of oral drug mass absorbed into mucosa segment" path="rif_ref_po_450mg|Organism|Lumen|ColonSigmoid|rifampicin|Fraction of oral drug mass absorbed into mucosa segment" persistable="1" formulaId="3548" />
    <Observer id="3552" entityId="QgxYyDHoLkaKKkcKqmvqRg" name="Fraction of dose-rifampicin" path="rif_ref_po_450mg|Organism|Lumen|ColonSigmoid|rifampicin-CES2 Metabolite|Fraction of dose-rifampicin" persistable="1" formulaId="3553" />
    <Observer id="3677" entityId="yuox77nJSkiXSNSrru9odg" name="Concentration in lumen" path="rif_ref_po_450mg|Organism|Lumen|Rectum|rifampicin|Concentration in lumen" unit="µmol/l" persistable="1" formulaId="3678" />
    <Observer id="3679" entityId="XPqsaTxISkGwxebo1lmXxQ" name="Fraction of oral drug mass absorbed into mucosa segment" path="rif_ref_po_450mg|Organism|Lumen|Rectum|rifampicin|Fraction of oral drug mass absorbed into mucosa segment" persistable="1" formulaId="3680" />
    <Observer id="3684" entityId="-tJo0dYtLEuuZkLi_CZcVA" name="Fraction of dose-rifampicin" path="rif_ref_po_450mg|Organism|Lumen|Rectum|rifampicin-CES2 Metabolite|Fraction of dose-rifampicin" persistable="1" formulaId="3685" />
    <Observer id="3700" entityId="U6swlFhc1kylEscqnYNexQ" name="Fraction excreted to feces" path="rif_ref_po_450mg|Organism|Lumen|Feces|rifampicin|Fraction excreted to feces" persistable="1" formulaId="3701" />
    <Observer id="3702" entityId="GOSewnd8m0idqzraw0Qo3A" name="Fraction dissolved" path="rif_ref_po_450mg|Organism|Lumen|rifampicin|Fraction dissolved" persistable="1" formulaId="3704" />
    <Observer id="3705" entityId="AzNRkr59AUiCde88KexZOQ" name="Fraction of oral drug mass absorbed into mucosa" path="rif_ref_po_450mg|Organism|Lumen|rifampicin|Fraction of oral drug mass absorbed into mucosa" persistable="1" formulaId="3706" />
    <Observer id="3772" entityId="6O2R7Q9RP0S4Dnvk0HLrtw" name="Concentration in container" path="rif_ref_po_450mg|Organism|Stomach|Plasma|CES2|Concentration in container" unit="µmol/l" persistable="1" formulaId="3773" />
    <Observer id="3792" entityId="QdmbuM2L906lbS7m26NNhg" name="Concentration in container" path="rif_ref_po_450mg|Organism|Stomach|Plasma|CES1|Concentration in container" unit="µmol/l" persistable="1" formulaId="3793" />
    <Observer id="3799" entityId="wr2B5cHjBUqHfmQR0jJR2g" name="Concentration in container" path="rif_ref_po_450mg|Organism|Stomach|Plasma|rifampicin|Concentration in container" unit="µmol/l" persistable="1" formulaId="3800" />
    <Observer id="3804" entityId="l4E3v5LwnEeLW_uvRMNVxQ" name="Fraction of dose-rifampicin" path="rif_ref_po_450mg|Organism|Stomach|Plasma|rifampicin-CES2 Metabolite|Fraction of dose-rifampicin" persistable="1" formulaId="3805" />
    <Observer id="3836" entityId="s1BJjq2VTEWjzRx2N5KM7w" name="Concentration in container" path="rif_ref_po_450mg|Organism|Stomach|BloodCells|CES2|Concentration in container" unit="µmol/l" persistable="1" formulaId="3837" />
    <Observer id="3856" entityId="L1LlKyNKJ0qDPrWAEOt7Dw" name="Concentration in container" path="rif_ref_po_450mg|Organism|Stomach|BloodCells|CES1|Concentration in container" unit="µmol/l" persistable="1" formulaId="3857" />
    <Observer id="3863" entityId="zisCLHmir0iNdTbl_vngpg" name="Concentration in container" path="rif_ref_po_450mg|Organism|Stomach|BloodCells|rifampicin|Concentration in container" unit="µmol/l" persistable="1" formulaId="3864" />
    <Observer id="3868" entityId="XeDcY0H7e0KOgaQth9vFkA" name="Fraction of dose-rifampicin" path="rif_ref_po_450mg|Organism|Stomach|BloodCells|rifampicin-CES2 Metabolite|Fraction of dose-rifampicin" persistable="1" formulaId="3869" />
    <Observer id="3890" entityId="Yiuw8PyzmUyg7aGiRhUKSw" name="Concentration in container" path="rif_ref_po_450mg|Organism|Stomach|Interstitial|rifampicin|Concentration in container" unit="µmol/l" persistable="1" formulaId="3891" />
    <Observer id="3913" entityId="spi304qxBk2agFkLmuAP3w" name="Concentration in container" path="rif_ref_po_450mg|Organism|Stomach|Intracellular|CES2|Concentration in container" unit="µmol/l" persistable="1" formulaId="3914" />
    <Observer id="3931" entityId="1Qpk0PHcLkCW5j_1juJhqA" name="Concentration in container" path="rif_ref_po_450mg|Organism|Stomach|Intracellular|ABCB1|Concentration in container" unit="µmol/l" persistable="1" formulaId="3932" />
    <Observer id="3949" entityId="ncKsQQ__KUKnLHkgMG3t1Q" name="Concentration in container" path="rif_ref_po_450mg|Organism|Stomach|Intracellular|CES1|Concentration in container" unit="µmol/l" persistable="1" formulaId="3950" />
    <Observer id="3957" entityId="QvA8kR4T8E2iFE_3CsPWVg" name="Concentration in container" path="rif_ref_po_450mg|Organism|Stomach|Intracellular|rifampicin|Concentration in container" unit="µmol/l" persistable="1" formulaId="3958" />
    <Observer id="3962" entityId="qHab74tsn06FE3CXQ0QxSw" name="Fraction of dose-rifampicin" path="rif_ref_po_450mg|Organism|Stomach|Intracellular|rifampicin-CES2 Metabolite|Fraction of dose-rifampicin" persistable="1" formulaId="3963" />
    <Observer id="3972" entityId="u-dAqaSkkU6YlcZrH42MGw" name="Interstitial Unbound" path="rif_ref_po_450mg|Organism|Stomach|rifampicin|Interstitial Unbound" unit="µmol/l" persistable="1" formulaId="3973" />
    <Observer id="3974" entityId="wqYFOjirKkq95cOxHPL4_A" name="Intracellular Unbound" path="rif_ref_po_450mg|Organism|Stomach|rifampicin|Intracellular Unbound" unit="µmol/l" persistable="1" formulaId="3975" />
    <Observer id="3976" entityId="I8wfN3PYW0WKYGVbCSXjrA" name="Tissue" path="rif_ref_po_450mg|Organism|Stomach|rifampicin|Tissue" unit="µmol/l" persistable="1" formulaId="3977" />
    <Observer id="4069" entityId="6YQ7Gmqm-kCwYBHyWDft7w" name="Concentration in container" path="rif_ref_po_450mg|Organism|SmallIntestine|Plasma|CES2|Concentration in container" unit="µmol/l" persistable="1" formulaId="4070" />
    <Observer id="4089" entityId="TxqEq0PghkqZ37eNBxOCfg" name="Concentration in container" path="rif_ref_po_450mg|Organism|SmallIntestine|Plasma|CES1|Concentration in container" unit="µmol/l" persistable="1" formulaId="4090" />
    <Observer id="4096" entityId="8TgzyVp4e0qMF_jmZGYpng" name="Concentration in container" path="rif_ref_po_450mg|Organism|SmallIntestine|Plasma|rifampicin|Concentration in container" unit="µmol/l" persistable="1" formulaId="4097" />
    <Observer id="4101" entityId="wS1FmSrx_kiZMTZFba_ESA" name="Fraction of dose-rifampicin" path="rif_ref_po_450mg|Organism|SmallIntestine|Plasma|rifampicin-CES2 Metabolite|Fraction of dose-rifampicin" persistable="1" formulaId="4102" />
    <Observer id="4133" entityId="_cwJKEdrR0OkTMEhs5tyPA" name="Concentration in container" path="rif_ref_po_450mg|Organism|SmallIntestine|BloodCells|CES2|Concentration in container" unit="µmol/l" persistable="1" formulaId="4134" />
    <Observer id="4153" entityId="TfwmX09pfUyCBjiqF6B6ww" name="Concentration in container" path="rif_ref_po_450mg|Organism|SmallIntestine|BloodCells|CES1|Concentration in container" unit="µmol/l" persistable="1" formulaId="4154" />
    <Observer id="4160" entityId="_XZWDsSs9ECW3fBdfOYpLg" name="Concentration in container" path="rif_ref_po_450mg|Organism|SmallIntestine|BloodCells|rifampicin|Concentration in container" unit="µmol/l" persistable="1" formulaId="4161" />
    <Observer id="4165" entityId="G08iLuKbWESBnuQFrDXfCg" name="Fraction of dose-rifampicin" path="rif_ref_po_450mg|Organism|SmallIntestine|BloodCells|rifampicin-CES2 Metabolite|Fraction of dose-rifampicin" persistable="1" formulaId="4166" />
    <Observer id="4187" entityId="0uMQD98qKkmTR-QVTbRfHw" name="Concentration in container" path="rif_ref_po_450mg|Organism|SmallIntestine|Interstitial|rifampicin|Concentration in container" unit="µmol/l" persistable="1" formulaId="4188" />
    <Observer id="4210" entityId="qaC1bTwCckWjRowLVLs3pw" name="Concentration in container" path="rif_ref_po_450mg|Organism|SmallIntestine|Intracellular|CES2|Concentration in container" unit="µmol/l" persistable="1" formulaId="4211" />
    <Observer id="4228" entityId="XofQQ8vs1U611aDcXBvpnw" name="Concentration in container" path="rif_ref_po_450mg|Organism|SmallIntestine|Intracellular|ABCB1|Concentration in container" unit="µmol/l" persistable="1" formulaId="4229" />
    <Observer id="4246" entityId="Lpe7IyDDSECbWvFlrfIKCA" name="Concentration in container" path="rif_ref_po_450mg|Organism|SmallIntestine|Intracellular|CES1|Concentration in container" unit="µmol/l" persistable="1" formulaId="4247" />
    <Observer id="4254" entityId="Q_YB9k9L40Wv-tIASNAEMw" name="Concentration in container" path="rif_ref_po_450mg|Organism|SmallIntestine|Intracellular|rifampicin|Concentration in container" unit="µmol/l" persistable="1" formulaId="4255" />
    <Observer id="4259" entityId="mqWVC4VoT0q7ogmjnJxELw" name="Fraction of dose-rifampicin" path="rif_ref_po_450mg|Organism|SmallIntestine|Intracellular|rifampicin-CES2 Metabolite|Fraction of dose-rifampicin" persistable="1" formulaId="4260" />
    <Observer id="4331" entityId="RDxtOqcsR0Wm79CvSmFT5g" name="Concentration in container" path="rif_ref_po_450mg|Organism|SmallIntestine|Mucosa|Duodenum|Plasma|CES2|Concentration in container" unit="µmol/l" persistable="1" formulaId="4332" />
    <Observer id="4351" entityId="U3th8rK8gUihOol06dIVbw" name="Concentration in container" path="rif_ref_po_450mg|Organism|SmallIntestine|Mucosa|Duodenum|Plasma|CES1|Concentration in container" unit="µmol/l" persistable="1" formulaId="4352" />
    <Observer id="4358" entityId="pWm_P_0wHkOvpzkLGFU99g" name="Concentration in container" path="rif_ref_po_450mg|Organism|SmallIntestine|Mucosa|Duodenum|Plasma|rifampicin|Concentration in container" unit="µmol/l" persistable="1" formulaId="4359" />
    <Observer id="4363" entityId="wlFiO5QakEWB9rrq-uNKtw" name="Fraction of dose-rifampicin" path="rif_ref_po_450mg|Organism|SmallIntestine|Mucosa|Duodenum|Plasma|rifampicin-CES2 Metabolite|Fraction of dose-rifampicin" persistable="1" formulaId="4364" />
    <Observer id="4395" entityId="ODkPxtBDYUyS1HQD-NEraA" name="Concentration in container" path="rif_ref_po_450mg|Organism|SmallIntestine|Mucosa|Duodenum|BloodCells|CES2|Concentration in container" unit="µmol/l" persistable="1" formulaId="4396" />
    <Observer id="4415" entityId="aOrVfLPmDEeSmAEI6Xcfiw" name="Concentration in container" path="rif_ref_po_450mg|Organism|SmallIntestine|Mucosa|Duodenum|BloodCells|CES1|Concentration in container" unit="µmol/l" persistable="1" formulaId="4416" />
    <Observer id="4422" entityId="f6k1ky97KUaSpqZHQ0pWiA" name="Concentration in container" path="rif_ref_po_450mg|Organism|SmallIntestine|Mucosa|Duodenum|BloodCells|rifampicin|Concentration in container" unit="µmol/l" persistable="1" formulaId="4423" />
    <Observer id="4427" entityId="mAk6Umud-0mnKjUqXD5_XQ" name="Fraction of dose-rifampicin" path="rif_ref_po_450mg|Organism|SmallIntestine|Mucosa|Duodenum|BloodCells|rifampicin-CES2 Metabolite|Fraction of dose-rifampicin" persistable="1" formulaId="4428" />
    <Observer id="4449" entityId="Ro1pX8Wjvkym12VFPV69IA" name="Concentration in container" path="rif_ref_po_450mg|Organism|SmallIntestine|Mucosa|Duodenum|Interstitial|rifampicin|Concentration in container" unit="µmol/l" persistable="1" formulaId="4450" />
    <Observer id="4472" entityId="j7S2Pk4ZVkSgA97NwkV05Q" name="Concentration in container" path="rif_ref_po_450mg|Organism|SmallIntestine|Mucosa|Duodenum|Intracellular|CES2|Concentration in container" unit="µmol/l" persistable="1" formulaId="4473" />
    <Observer id="4491" entityId="SFt9bErVmE6BrHz82wX69Q" name="Concentration in container" path="rif_ref_po_450mg|Organism|SmallIntestine|Mucosa|Duodenum|Intracellular|ABCB1|Concentration in container" unit="µmol/l" persistable="1" formulaId="4492" />
    <Observer id="4509" entityId="zkOvua5voUyJsC1yd6jbWg" name="Concentration in container" path="rif_ref_po_450mg|Organism|SmallIntestine|Mucosa|Duodenum|Intracellular|CES1|Concentration in container" unit="µmol/l" persistable="1" formulaId="4510" />
    <Observer id="4517" entityId="kqxhXMXva0yXH4dnohhQmQ" name="Concentration in container" path="rif_ref_po_450mg|Organism|SmallIntestine|Mucosa|Duodenum|Intracellular|rifampicin|Concentration in container" unit="µmol/l" persistable="1" formulaId="4518" />
    <Observer id="4522" entityId="nirMz0C37keoe6nUsAvgMw" name="Fraction of dose-rifampicin" path="rif_ref_po_450mg|Organism|SmallIntestine|Mucosa|Duodenum|Intracellular|rifampicin-CES2 Metabolite|Fraction of dose-rifampicin" persistable="1" formulaId="4523" />
    <Observer id="4594" entityId="DzHaaP6ncU-4oXHVoQyLUQ" name="Concentration in container" path="rif_ref_po_450mg|Organism|SmallIntestine|Mucosa|UpperJejunum|Plasma|CES2|Concentration in container" unit="µmol/l" persistable="1" formulaId="4595" />
    <Observer id="4614" entityId="-JAY0a5JEk6fD8H0De94sg" name="Concentration in container" path="rif_ref_po_450mg|Organism|SmallIntestine|Mucosa|UpperJejunum|Plasma|CES1|Concentration in container" unit="µmol/l" persistable="1" formulaId="4615" />
    <Observer id="4621" entityId="B-3ZAH4bVEOeUNTbsA_c8w" name="Concentration in container" path="rif_ref_po_450mg|Organism|SmallIntestine|Mucosa|UpperJejunum|Plasma|rifampicin|Concentration in container" unit="µmol/l" persistable="1" formulaId="4622" />
    <Observer id="4626" entityId="WqsVCWbgWUeq9Eyg4CWFXA" name="Fraction of dose-rifampicin" path="rif_ref_po_450mg|Organism|SmallIntestine|Mucosa|UpperJejunum|Plasma|rifampicin-CES2 Metabolite|Fraction of dose-rifampicin" persistable="1" formulaId="4627" />
    <Observer id="4658" entityId="Jet9SiL8Ek-CR1R7ZZcl_g" name="Concentration in container" path="rif_ref_po_450mg|Organism|SmallIntestine|Mucosa|UpperJejunum|BloodCells|CES2|Concentration in container" unit="µmol/l" persistable="1" formulaId="4659" />
    <Observer id="4678" entityId="HBZBynphZUu7dH6ETv4qYA" name="Concentration in container" path="rif_ref_po_450mg|Organism|SmallIntestine|Mucosa|UpperJejunum|BloodCells|CES1|Concentration in container" unit="µmol/l" persistable="1" formulaId="4679" />
    <Observer id="4685" entityId="uemWrVUbtEyfBII0OcwM5Q" name="Concentration in container" path="rif_ref_po_450mg|Organism|SmallIntestine|Mucosa|UpperJejunum|BloodCells|rifampicin|Concentration in container" unit="µmol/l" persistable="1" formulaId="4686" />
    <Observer id="4690" entityId="zcneeuPOdk2xw2UEmJiYxg" name="Fraction of dose-rifampicin" path="rif_ref_po_450mg|Organism|SmallIntestine|Mucosa|UpperJejunum|BloodCells|rifampicin-CES2 Metabolite|Fraction of dose-rifampicin" persistable="1" formulaId="4691" />
    <Observer id="4712" entityId="IcRWFpDFxUeYbkKTx5u5aQ" name="Concentration in container" path="rif_ref_po_450mg|Organism|SmallIntestine|Mucosa|UpperJejunum|Interstitial|rifampicin|Concentration in container" unit="µmol/l" persistable="1" formulaId="4713" />
    <Observer id="4735" entityId="sOeYDx5ZE0u5E-yoJp7Cxg" name="Concentration in container" path="rif_ref_po_450mg|Organism|SmallIntestine|Mucosa|UpperJejunum|Intracellular|CES2|Concentration in container" unit="µmol/l" persistable="1" formulaId="4736" />
    <Observer id="4753" entityId="veWxsmHmOE2xL3U7oWpruw" name="Concentration in container" path="rif_ref_po_450mg|Organism|SmallIntestine|Mucosa|UpperJejunum|Intracellular|ABCB1|Concentration in container" unit="µmol/l" persistable="1" formulaId="4754" />
    <Observer id="4771" entityId="0qJJyozgJEGFgsFWgSaliQ" name="Concentration in container" path="rif_ref_po_450mg|Organism|SmallIntestine|Mucosa|UpperJejunum|Intracellular|CES1|Concentration in container" unit="µmol/l" persistable="1" formulaId="4772" />
    <Observer id="4779" entityId="pCFK1sqvt0qH6xGpqMeLMw" name="Concentration in container" path="rif_ref_po_450mg|Organism|SmallIntestine|Mucosa|UpperJejunum|Intracellular|rifampicin|Concentration in container" unit="µmol/l" persistable="1" formulaId="4780" />
    <Observer id="4784" entityId="l3WSCeW8q0ayQtcDuOOy3Q" name="Fraction of dose-rifampicin" path="rif_ref_po_450mg|Organism|SmallIntestine|Mucosa|UpperJejunum|Intracellular|rifampicin-CES2 Metabolite|Fraction of dose-rifampicin" persistable="1" formulaId="4785" />
    <Observer id="4856" entityId="Tr_XIoYXS0OcIvnYHdcGFQ" name="Concentration in container" path="rif_ref_po_450mg|Organism|SmallIntestine|Mucosa|LowerJejunum|Plasma|CES2|Concentration in container" unit="µmol/l" persistable="1" formulaId="4857" />
    <Observer id="4876" entityId="tUlny9L08kmAeZ3qk9uFvw" name="Concentration in container" path="rif_ref_po_450mg|Organism|SmallIntestine|Mucosa|LowerJejunum|Plasma|CES1|Concentration in container" unit="µmol/l" persistable="1" formulaId="4877" />
    <Observer id="4883" entityId="vollhwllMkez_KThGWesEw" name="Concentration in container" path="rif_ref_po_450mg|Organism|SmallIntestine|Mucosa|LowerJejunum|Plasma|rifampicin|Concentration in container" unit="µmol/l" persistable="1" formulaId="4884" />
    <Observer id="4888" entityId="4-gTje9kwkyiL73uMjMo6Q" name="Fraction of dose-rifampicin" path="rif_ref_po_450mg|Organism|SmallIntestine|Mucosa|LowerJejunum|Plasma|rifampicin-CES2 Metabolite|Fraction of dose-rifampicin" persistable="1" formulaId="4889" />
    <Observer id="4920" entityId="rU7dGg5J5kWuTZ1bmJY7PA" name="Concentration in container" path="rif_ref_po_450mg|Organism|SmallIntestine|Mucosa|LowerJejunum|BloodCells|CES2|Concentration in container" unit="µmol/l" persistable="1" formulaId="4921" />
    <Observer id="4940" entityId="tCv-0KhCk0CJc0m3Z4SoKA" name="Concentration in container" path="rif_ref_po_450mg|Organism|SmallIntestine|Mucosa|LowerJejunum|BloodCells|CES1|Concentration in container" unit="µmol/l" persistable="1" formulaId="4941" />
    <Observer id="4947" entityId="VGiGwxAKj0Cdq0bY3pgcmg" name="Concentration in container" path="rif_ref_po_450mg|Organism|SmallIntestine|Mucosa|LowerJejunum|BloodCells|rifampicin|Concentration in container" unit="µmol/l" persistable="1" formulaId="4948" />
    <Observer id="4952" entityId="lhs2kqg7mECi75i4gPC-cg" name="Fraction of dose-rifampicin" path="rif_ref_po_450mg|Organism|SmallIntestine|Mucosa|LowerJejunum|BloodCells|rifampicin-CES2 Metabolite|Fraction of dose-rifampicin" persistable="1" formulaId="4953" />
    <Observer id="4974" entityId="CYMp7bwUeUqke5zdUd7txg" name="Concentration in container" path="rif_ref_po_450mg|Organism|SmallIntestine|Mucosa|LowerJejunum|Interstitial|rifampicin|Concentration in container" unit="µmol/l" persistable="1" formulaId="4975" />
    <Observer id="4997" entityId="9BkV2eza9EOYVp1Mn2gLIg" name="Concentration in container" path="rif_ref_po_450mg|Organism|SmallIntestine|Mucosa|LowerJejunum|Intracellular|CES2|Concentration in container" unit="µmol/l" persistable="1" formulaId="4998" />
    <Observer id="5015" entityId="78eLhL5p1EC_DCokuan_Rw" name="Concentration in container" path="rif_ref_po_450mg|Organism|SmallIntestine|Mucosa|LowerJejunum|Intracellular|ABCB1|Concentration in container" unit="µmol/l" persistable="1" formulaId="5016" />
    <Observer id="5033" entityId="rKkCuC-NjUqe3Vq9--784Q" name="Concentration in container" path="rif_ref_po_450mg|Organism|SmallIntestine|Mucosa|LowerJejunum|Intracellular|CES1|Concentration in container" unit="µmol/l" persistable="1" formulaId="5034" />
    <Observer id="5041" entityId="HghXOBOlF0ami-zTDvDtVw" name="Concentration in container" path="rif_ref_po_450mg|Organism|SmallIntestine|Mucosa|LowerJejunum|Intracellular|rifampicin|Concentration in container" unit="µmol/l" persistable="1" formulaId="5042" />
    <Observer id="5046" entityId="24WytmGSXkSaZMcQsQMMNg" name="Fraction of dose-rifampicin" path="rif_ref_po_450mg|Organism|SmallIntestine|Mucosa|LowerJejunum|Intracellular|rifampicin-CES2 Metabolite|Fraction of dose-rifampicin" persistable="1" formulaId="5047" />
    <Observer id="5118" entityId="EHC1tXBFVEiz7BzeHpapgQ" name="Concentration in container" path="rif_ref_po_450mg|Organism|SmallIntestine|Mucosa|UpperIleum|Plasma|CES2|Concentration in container" unit="µmol/l" persistable="1" formulaId="5119" />
    <Observer id="5138" entityId="dMwUVidJPEC2JBusvIAgDw" name="Concentration in container" path="rif_ref_po_450mg|Organism|SmallIntestine|Mucosa|UpperIleum|Plasma|CES1|Concentration in container" unit="µmol/l" persistable="1" formulaId="5139" />
    <Observer id="5145" entityId="NuVa4p5LgkWkd6VCrGjG6w" name="Concentration in container" path="rif_ref_po_450mg|Organism|SmallIntestine|Mucosa|UpperIleum|Plasma|rifampicin|Concentration in container" unit="µmol/l" persistable="1" formulaId="5146" />
    <Observer id="5150" entityId="j743MM0_SE2A1CmKVmCB5A" name="Fraction of dose-rifampicin" path="rif_ref_po_450mg|Organism|SmallIntestine|Mucosa|UpperIleum|Plasma|rifampicin-CES2 Metabolite|Fraction of dose-rifampicin" persistable="1" formulaId="5151" />
    <Observer id="5182" entityId="DQ7-06IltUC4cggKbKpLVw" name="Concentration in container" path="rif_ref_po_450mg|Organism|SmallIntestine|Mucosa|UpperIleum|BloodCells|CES2|Concentration in container" unit="µmol/l" persistable="1" formulaId="5183" />
    <Observer id="5202" entityId="ZGzgP9oMrkOKux40axjMNg" name="Concentration in container" path="rif_ref_po_450mg|Organism|SmallIntestine|Mucosa|UpperIleum|BloodCells|CES1|Concentration in container" unit="µmol/l" persistable="1" formulaId="5203" />
    <Observer id="5209" entityId="vVi5k28jy0qXFFkgTPZoSw" name="Concentration in container" path="rif_ref_po_450mg|Organism|SmallIntestine|Mucosa|UpperIleum|BloodCells|rifampicin|Concentration in container" unit="µmol/l" persistable="1" formulaId="5210" />
    <Observer id="5214" entityId="QWtP0WqVw0C7cK07WZ1Agw" name="Fraction of dose-rifampicin" path="rif_ref_po_450mg|Organism|SmallIntestine|Mucosa|UpperIleum|BloodCells|rifampicin-CES2 Metabolite|Fraction of dose-rifampicin" persistable="1" formulaId="5215" />
    <Observer id="5236" entityId="29DLoO49N0-7NMYhSTm7-w" name="Concentration in container" path="rif_ref_po_450mg|Organism|SmallIntestine|Mucosa|UpperIleum|Interstitial|rifampicin|Concentration in container" unit="µmol/l" persistable="1" formulaId="5237" />
    <Observer id="5259" entityId="a5rdeeSniE6BcAZVdpiNiQ" name="Concentration in container" path="rif_ref_po_450mg|Organism|SmallIntestine|Mucosa|UpperIleum|Intracellular|CES2|Concentration in container" unit="µmol/l" persistable="1" formulaId="5260" />
    <Observer id="5277" entityId="TeJY0NW-OUGWuCA6DkRMJg" name="Concentration in container" path="rif_ref_po_450mg|Organism|SmallIntestine|Mucosa|UpperIleum|Intracellular|ABCB1|Concentration in container" unit="µmol/l" persistable="1" formulaId="5278" />
    <Observer id="5295" entityId="-HeZVm4b0EqGMfnF86WIXQ" name="Concentration in container" path="rif_ref_po_450mg|Organism|SmallIntestine|Mucosa|UpperIleum|Intracellular|CES1|Concentration in container" unit="µmol/l" persistable="1" formulaId="5296" />
    <Observer id="5303" entityId="sFrKnSiLykKuoMubCp0Fgw" name="Concentration in container" path="rif_ref_po_450mg|Organism|SmallIntestine|Mucosa|UpperIleum|Intracellular|rifampicin|Concentration in container" unit="µmol/l" persistable="1" formulaId="5304" />
    <Observer id="5308" entityId="FUQEb3OeqEaB_HejgwWbSg" name="Fraction of dose-rifampicin" path="rif_ref_po_450mg|Organism|SmallIntestine|Mucosa|UpperIleum|Intracellular|rifampicin-CES2 Metabolite|Fraction of dose-rifampicin" persistable="1" formulaId="5309" />
    <Observer id="5380" entityId="Zx1RjHeeP0aFc_3pu3-m7g" name="Concentration in container" path="rif_ref_po_450mg|Organism|SmallIntestine|Mucosa|LowerIleum|Plasma|CES2|Concentration in container" unit="µmol/l" persistable="1" formulaId="5381" />
    <Observer id="5400" entityId="GWs0mzJUzk6PBtXfFlgIGA" name="Concentration in container" path="rif_ref_po_450mg|Organism|SmallIntestine|Mucosa|LowerIleum|Plasma|CES1|Concentration in container" unit="µmol/l" persistable="1" formulaId="5401" />
    <Observer id="5407" entityId="fLyrJNboXkaHrCxQTSwV6Q" name="Concentration in container" path="rif_ref_po_450mg|Organism|SmallIntestine|Mucosa|LowerIleum|Plasma|rifampicin|Concentration in container" unit="µmol/l" persistable="1" formulaId="5408" />
    <Observer id="5412" entityId="53nhe7-1REGJZBYdO5MBFA" name="Fraction of dose-rifampicin" path="rif_ref_po_450mg|Organism|SmallIntestine|Mucosa|LowerIleum|Plasma|rifampicin-CES2 Metabolite|Fraction of dose-rifampicin" persistable="1" formulaId="5413" />
    <Observer id="5444" entityId="_ueEHY8VSkefisEAnQB_uA" name="Concentration in container" path="rif_ref_po_450mg|Organism|SmallIntestine|Mucosa|LowerIleum|BloodCells|CES2|Concentration in container" unit="µmol/l" persistable="1" formulaId="5445" />
    <Observer id="5464" entityId="jFsfixEeLkmo5LxFMPRUlg" name="Concentration in container" path="rif_ref_po_450mg|Organism|SmallIntestine|Mucosa|LowerIleum|BloodCells|CES1|Concentration in container" unit="µmol/l" persistable="1" formulaId="5465" />
    <Observer id="5471" entityId="V6CXQaus9Uy3iA0vqH80IQ" name="Concentration in container" path="rif_ref_po_450mg|Organism|SmallIntestine|Mucosa|LowerIleum|BloodCells|rifampicin|Concentration in container" unit="µmol/l" persistable="1" formulaId="5472" />
    <Observer id="5476" entityId="y6Q5wIapLkGDwE4wZRt9EA" name="Fraction of dose-rifampicin" path="rif_ref_po_450mg|Organism|SmallIntestine|Mucosa|LowerIleum|BloodCells|rifampicin-CES2 Metabolite|Fraction of dose-rifampicin" persistable="1" formulaId="5477" />
    <Observer id="5498" entityId="e9WyLEIv10KV06HMQK2ilg" name="Concentration in container" path="rif_ref_po_450mg|Organism|SmallIntestine|Mucosa|LowerIleum|Interstitial|rifampicin|Concentration in container" unit="µmol/l" persistable="1" formulaId="5499" />
    <Observer id="5521" entityId="i6OLS0aF1E2MXoi3hV5NTA" name="Concentration in container" path="rif_ref_po_450mg|Organism|SmallIntestine|Mucosa|LowerIleum|Intracellular|CES2|Concentration in container" unit="µmol/l" persistable="1" formulaId="5522" />
    <Observer id="5539" entityId="pJP60-BeEUGGPFFBfTRUtw" name="Concentration in container" path="rif_ref_po_450mg|Organism|SmallIntestine|Mucosa|LowerIleum|Intracellular|ABCB1|Concentration in container" unit="µmol/l" persistable="1" formulaId="5540" />
    <Observer id="5557" entityId="S7YrWni15EGlFYWYWDB9WQ" name="Concentration in container" path="rif_ref_po_450mg|Organism|SmallIntestine|Mucosa|LowerIleum|Intracellular|CES1|Concentration in container" unit="µmol/l" persistable="1" formulaId="5558" />
    <Observer id="5565" entityId="NI573OOLlkmycZ8iUGmgNQ" name="Concentration in container" path="rif_ref_po_450mg|Organism|SmallIntestine|Mucosa|LowerIleum|Intracellular|rifampicin|Concentration in container" unit="µmol/l" persistable="1" formulaId="5566" />
    <Observer id="5570" entityId="NIwBUJ77y0-8U8wy8JJBlQ" name="Fraction of dose-rifampicin" path="rif_ref_po_450mg|Organism|SmallIntestine|Mucosa|LowerIleum|Intracellular|rifampicin-CES2 Metabolite|Fraction of dose-rifampicin" persistable="1" formulaId="5571" />
    <Observer id="5580" entityId="5dyDdRB3OUG3iHl0ZHtXmg" name="Interstitial Unbound" path="rif_ref_po_450mg|Organism|SmallIntestine|rifampicin|Interstitial Unbound" unit="µmol/l" persistable="1" formulaId="5581" />
    <Observer id="5582" entityId="F4hV9TCSiEqw5Rk5vqBIUg" name="Intracellular Unbound" path="rif_ref_po_450mg|Organism|SmallIntestine|rifampicin|Intracellular Unbound" unit="µmol/l" persistable="1" formulaId="5583" />
    <Observer id="5584" entityId="sA0F6B2JBkyRokPYLD66Yw" name="Total Tissue (Small Intestine)" path="rif_ref_po_450mg|Organism|SmallIntestine|rifampicin|Total Tissue (Small Intestine)" unit="µmol/l" persistable="1" formulaId="5585" />
    <Observer id="5680" entityId="TdkHIGt7UUmxpCvrVi1qmA" name="Concentration in container" path="rif_ref_po_450mg|Organism|LargeIntestine|Plasma|CES2|Concentration in container" unit="µmol/l" persistable="1" formulaId="5681" />
    <Observer id="5700" entityId="OYUgh75NL0GBX2nZSNrsrQ" name="Concentration in container" path="rif_ref_po_450mg|Organism|LargeIntestine|Plasma|CES1|Concentration in container" unit="µmol/l" persistable="1" formulaId="5701" />
    <Observer id="5707" entityId="By2bujOMfkuK6qN6niGvAw" name="Concentration in container" path="rif_ref_po_450mg|Organism|LargeIntestine|Plasma|rifampicin|Concentration in container" unit="µmol/l" persistable="1" formulaId="5708" />
    <Observer id="5712" entityId="wTCj8s4l1E6p0p4TC3kPJA" name="Fraction of dose-rifampicin" path="rif_ref_po_450mg|Organism|LargeIntestine|Plasma|rifampicin-CES2 Metabolite|Fraction of dose-rifampicin" persistable="1" formulaId="5713" />
    <Observer id="5744" entityId="V6P_Dgjfgky4ozCF-P0jyw" name="Concentration in container" path="rif_ref_po_450mg|Organism|LargeIntestine|BloodCells|CES2|Concentration in container" unit="µmol/l" persistable="1" formulaId="5745" />
    <Observer id="5764" entityId="PzOerMBdIkma8NzSRMqLtw" name="Concentration in container" path="rif_ref_po_450mg|Organism|LargeIntestine|BloodCells|CES1|Concentration in container" unit="µmol/l" persistable="1" formulaId="5765" />
    <Observer id="5771" entityId="x308Sm1FAEejZpaGV12Pug" name="Concentration in container" path="rif_ref_po_450mg|Organism|LargeIntestine|BloodCells|rifampicin|Concentration in container" unit="µmol/l" persistable="1" formulaId="5772" />
    <Observer id="5776" entityId="Obl-yebRv0yB3JsTMxiahA" name="Fraction of dose-rifampicin" path="rif_ref_po_450mg|Organism|LargeIntestine|BloodCells|rifampicin-CES2 Metabolite|Fraction of dose-rifampicin" persistable="1" formulaId="5777" />
    <Observer id="5798" entityId="4P6nxvIAf0qALCrHuVodIA" name="Concentration in container" path="rif_ref_po_450mg|Organism|LargeIntestine|Interstitial|rifampicin|Concentration in container" unit="µmol/l" persistable="1" formulaId="5799" />
    <Observer id="5821" entityId="y1O2xq6iMESk1d-dfuHpMw" name="Concentration in container" path="rif_ref_po_450mg|Organism|LargeIntestine|Intracellular|CES2|Concentration in container" unit="µmol/l" persistable="1" formulaId="5822" />
    <Observer id="5839" entityId="qFsooDJ2P0uAEQll1a1BZA" name="Concentration in container" path="rif_ref_po_450mg|Organism|LargeIntestine|Intracellular|ABCB1|Concentration in container" unit="µmol/l" persistable="1" formulaId="5840" />
    <Observer id="5857" entityId="vEZqf3QK_UePVl3wIiZKeA" name="Concentration in container" path="rif_ref_po_450mg|Organism|LargeIntestine|Intracellular|CES1|Concentration in container" unit="µmol/l" persistable="1" formulaId="5858" />
    <Observer id="5865" entityId="bDOXFpngeUmxWi_XCpV3qQ" name="Concentration in container" path="rif_ref_po_450mg|Organism|LargeIntestine|Intracellular|rifampicin|Concentration in container" unit="µmol/l" persistable="1" formulaId="5866" />
    <Observer id="5870" entityId="1iCBbIPKFkKVJu-tr-VwTQ" name="Fraction of dose-rifampicin" path="rif_ref_po_450mg|Organism|LargeIntestine|Intracellular|rifampicin-CES2 Metabolite|Fraction of dose-rifampicin" persistable="1" formulaId="5871" />
    <Observer id="5942" entityId="iWUprL6teEW3KR89U-hYcQ" name="Concentration in container" path="rif_ref_po_450mg|Organism|LargeIntestine|Mucosa|Caecum|Plasma|CES2|Concentration in container" unit="µmol/l" persistable="1" formulaId="5943" />
    <Observer id="5962" entityId="pDqdj56xuUG1Tm8H56mR3g" name="Concentration in container" path="rif_ref_po_450mg|Organism|LargeIntestine|Mucosa|Caecum|Plasma|CES1|Concentration in container" unit="µmol/l" persistable="1" formulaId="5963" />
    <Observer id="5969" entityId="aTMsoJBVBUCWZoo7vmosqQ" name="Concentration in container" path="rif_ref_po_450mg|Organism|LargeIntestine|Mucosa|Caecum|Plasma|rifampicin|Concentration in container" unit="µmol/l" persistable="1" formulaId="5970" />
    <Observer id="5974" entityId="zpxIortwgEGsYO3215h7JA" name="Fraction of dose-rifampicin" path="rif_ref_po_450mg|Organism|LargeIntestine|Mucosa|Caecum|Plasma|rifampicin-CES2 Metabolite|Fraction of dose-rifampicin" persistable="1" formulaId="5975" />
    <Observer id="6006" entityId="jWzLlawJZEWD0WEYFJ3iug" name="Concentration in container" path="rif_ref_po_450mg|Organism|LargeIntestine|Mucosa|Caecum|BloodCells|CES2|Concentration in container" unit="µmol/l" persistable="1" formulaId="6007" />
    <Observer id="6026" entityId="xTsOXsauQk6MXhQkUfavGA" name="Concentration in container" path="rif_ref_po_450mg|Organism|LargeIntestine|Mucosa|Caecum|BloodCells|CES1|Concentration in container" unit="µmol/l" persistable="1" formulaId="6027" />
    <Observer id="6033" entityId="d5UoVoyLSkqn_jOfY2KlUw" name="Concentration in container" path="rif_ref_po_450mg|Organism|LargeIntestine|Mucosa|Caecum|BloodCells|rifampicin|Concentration in container" unit="µmol/l" persistable="1" formulaId="6034" />
    <Observer id="6038" entityId="NAiKPZnOMUGRdUo9JbqCnQ" name="Fraction of dose-rifampicin" path="rif_ref_po_450mg|Organism|LargeIntestine|Mucosa|Caecum|BloodCells|rifampicin-CES2 Metabolite|Fraction of dose-rifampicin" persistable="1" formulaId="6039" />
    <Observer id="6060" entityId="rgWAQcacMEyR1WKdtb4jeg" name="Concentration in container" path="rif_ref_po_450mg|Organism|LargeIntestine|Mucosa|Caecum|Interstitial|rifampicin|Concentration in container" unit="µmol/l" persistable="1" formulaId="6061" />
    <Observer id="6083" entityId="V520opyiFEWVl5ok0EX4XA" name="Concentration in container" path="rif_ref_po_450mg|Organism|LargeIntestine|Mucosa|Caecum|Intracellular|CES2|Concentration in container" unit="µmol/l" persistable="1" formulaId="6084" />
    <Observer id="6101" entityId="MLECfZMqBEKlqZcAyNQ2Rw" name="Concentration in container" path="rif_ref_po_450mg|Organism|LargeIntestine|Mucosa|Caecum|Intracellular|ABCB1|Concentration in container" unit="µmol/l" persistable="1" formulaId="6102" />
    <Observer id="6119" entityId="-NNKdSbVQUquCSbmGGvN_Q" name="Concentration in container" path="rif_ref_po_450mg|Organism|LargeIntestine|Mucosa|Caecum|Intracellular|CES1|Concentration in container" unit="µmol/l" persistable="1" formulaId="6120" />
    <Observer id="6127" entityId="jtDTatuCbkWS4hbDJYHKHA" name="Concentration in container" path="rif_ref_po_450mg|Organism|LargeIntestine|Mucosa|Caecum|Intracellular|rifampicin|Concentration in container" unit="µmol/l" persistable="1" formulaId="6128" />
    <Observer id="6132" entityId="2edTEPb_XEaeygA05Ifu-w" name="Fraction of dose-rifampicin" path="rif_ref_po_450mg|Organism|LargeIntestine|Mucosa|Caecum|Intracellular|rifampicin-CES2 Metabolite|Fraction of dose-rifampicin" persistable="1" formulaId="6133" />
    <Observer id="6204" entityId="YP6-qPqCGkmZ46y9B2XTRg" name="Concentration in container" path="rif_ref_po_450mg|Organism|LargeIntestine|Mucosa|ColonAscendens|Plasma|CES2|Concentration in container" unit="µmol/l" persistable="1" formulaId="6205" />
    <Observer id="6224" entityId="9v0RW93U3UqV0koQDpZ53Q" name="Concentration in container" path="rif_ref_po_450mg|Organism|LargeIntestine|Mucosa|ColonAscendens|Plasma|CES1|Concentration in container" unit="µmol/l" persistable="1" formulaId="6225" />
    <Observer id="6231" entityId="h7D0yHfToU2kAv71hSNTXw" name="Concentration in container" path="rif_ref_po_450mg|Organism|LargeIntestine|Mucosa|ColonAscendens|Plasma|rifampicin|Concentration in container" unit="µmol/l" persistable="1" formulaId="6232" />
    <Observer id="6236" entityId="xkQ-r5qAkUyODKEHB25C_Q" name="Fraction of dose-rifampicin" path="rif_ref_po_450mg|Organism|LargeIntestine|Mucosa|ColonAscendens|Plasma|rifampicin-CES2 Metabolite|Fraction of dose-rifampicin" persistable="1" formulaId="6237" />
    <Observer id="6268" entityId="lhPoSrCzuU-pTBwRGivr3Q" name="Concentration in container" path="rif_ref_po_450mg|Organism|LargeIntestine|Mucosa|ColonAscendens|BloodCells|CES2|Concentration in container" unit="µmol/l" persistable="1" formulaId="6269" />
    <Observer id="6288" entityId="peaSJWG7wk6UrrM418Lzdg" name="Concentration in container" path="rif_ref_po_450mg|Organism|LargeIntestine|Mucosa|ColonAscendens|BloodCells|CES1|Concentration in container" unit="µmol/l" persistable="1" formulaId="6289" />
    <Observer id="6295" entityId="0NW4KnVDdEyfnfG841cN7g" name="Concentration in container" path="rif_ref_po_450mg|Organism|LargeIntestine|Mucosa|ColonAscendens|BloodCells|rifampicin|Concentration in container" unit="µmol/l" persistable="1" formulaId="6296" />
    <Observer id="6300" entityId="rRzI95BC4U2fxs_qR55Iog" name="Fraction of dose-rifampicin" path="rif_ref_po_450mg|Organism|LargeIntestine|Mucosa|ColonAscendens|BloodCells|rifampicin-CES2 Metabolite|Fraction of dose-rifampicin" persistable="1" formulaId="6301" />
    <Observer id="6322" entityId="W59SED43TUCKKEzZVIPnTw" name="Concentration in container" path="rif_ref_po_450mg|Organism|LargeIntestine|Mucosa|ColonAscendens|Interstitial|rifampicin|Concentration in container" unit="µmol/l" persistable="1" formulaId="6323" />
    <Observer id="6345" entityId="vFxPEpZG6EykS9_FYYTnWw" name="Concentration in container" path="rif_ref_po_450mg|Organism|LargeIntestine|Mucosa|ColonAscendens|Intracellular|CES2|Concentration in container" unit="µmol/l" persistable="1" formulaId="6346" />
    <Observer id="6363" entityId="3poVRAWbDkyiRIav6qxLTA" name="Concentration in container" path="rif_ref_po_450mg|Organism|LargeIntestine|Mucosa|ColonAscendens|Intracellular|ABCB1|Concentration in container" unit="µmol/l" persistable="1" formulaId="6364" />
    <Observer id="6381" entityId="BB4eEY9eL0y-yOMrEdV9-w" name="Concentration in container" path="rif_ref_po_450mg|Organism|LargeIntestine|Mucosa|ColonAscendens|Intracellular|CES1|Concentration in container" unit="µmol/l" persistable="1" formulaId="6382" />
    <Observer id="6389" entityId="kEjbl7yK10KNLO2GeVjsAg" name="Concentration in container" path="rif_ref_po_450mg|Organism|LargeIntestine|Mucosa|ColonAscendens|Intracellular|rifampicin|Concentration in container" unit="µmol/l" persistable="1" formulaId="6390" />
    <Observer id="6394" entityId="FuUqmi9ROEaBhPiVY-okkw" name="Fraction of dose-rifampicin" path="rif_ref_po_450mg|Organism|LargeIntestine|Mucosa|ColonAscendens|Intracellular|rifampicin-CES2 Metabolite|Fraction of dose-rifampicin" persistable="1" formulaId="6395" />
    <Observer id="6466" entityId="qI0zpDfK3U2Xd5DFQEBn4A" name="Concentration in container" path="rif_ref_po_450mg|Organism|LargeIntestine|Mucosa|ColonTransversum|Plasma|CES2|Concentration in container" unit="µmol/l" persistable="1" formulaId="6467" />
    <Observer id="6486" entityId="dv3_u1G22EWGfo94t337NA" name="Concentration in container" path="rif_ref_po_450mg|Organism|LargeIntestine|Mucosa|ColonTransversum|Plasma|CES1|Concentration in container" unit="µmol/l" persistable="1" formulaId="6487" />
    <Observer id="6493" entityId="dGt2UMQsKkSKEb6IHSsoAQ" name="Concentration in container" path="rif_ref_po_450mg|Organism|LargeIntestine|Mucosa|ColonTransversum|Plasma|rifampicin|Concentration in container" unit="µmol/l" persistable="1" formulaId="6494" />
    <Observer id="6498" entityId="DWNt_R2DfEOCKrLyEfKfyA" name="Fraction of dose-rifampicin" path="rif_ref_po_450mg|Organism|LargeIntestine|Mucosa|ColonTransversum|Plasma|rifampicin-CES2 Metabolite|Fraction of dose-rifampicin" persistable="1" formulaId="6499" />
    <Observer id="6530" entityId="tqsQMLI2y0me4PAsdgha5Q" name="Concentration in container" path="rif_ref_po_450mg|Organism|LargeIntestine|Mucosa|ColonTransversum|BloodCells|CES2|Concentration in container" unit="µmol/l" persistable="1" formulaId="6531" />
    <Observer id="6550" entityId="IqgdEKSoPUizJljgzi_RoQ" name="Concentration in container" path="rif_ref_po_450mg|Organism|LargeIntestine|Mucosa|ColonTransversum|BloodCells|CES1|Concentration in container" unit="µmol/l" persistable="1" formulaId="6551" />
    <Observer id="6557" entityId="Z0kSJGgHOEWFVaJOAm0-UA" name="Concentration in container" path="rif_ref_po_450mg|Organism|LargeIntestine|Mucosa|ColonTransversum|BloodCells|rifampicin|Concentration in container" unit="µmol/l" persistable="1" formulaId="6558" />
    <Observer id="6562" entityId="83yta8U9j0Okhv-56GNjqg" name="Fraction of dose-rifampicin" path="rif_ref_po_450mg|Organism|LargeIntestine|Mucosa|ColonTransversum|BloodCells|rifampicin-CES2 Metabolite|Fraction of dose-rifampicin" persistable="1" formulaId="6563" />
    <Observer id="6584" entityId="yVDHbeu9NEi7EgaLPra3Vw" name="Concentration in container" path="rif_ref_po_450mg|Organism|LargeIntestine|Mucosa|ColonTransversum|Interstitial|rifampicin|Concentration in container" unit="µmol/l" persistable="1" formulaId="6585" />
    <Observer id="6607" entityId="kOVK0ljVnUe6mhinrF7Zrg" name="Concentration in container" path="rif_ref_po_450mg|Organism|LargeIntestine|Mucosa|ColonTransversum|Intracellular|CES2|Concentration in container" unit="µmol/l" persistable="1" formulaId="6608" />
    <Observer id="6625" entityId="Fa_zdBiXoEafPSlYQYxJ4g" name="Concentration in container" path="rif_ref_po_450mg|Organism|LargeIntestine|Mucosa|ColonTransversum|Intracellular|ABCB1|Concentration in container" unit="µmol/l" persistable="1" formulaId="6626" />
    <Observer id="6643" entityId="vSzmSVJ660q3mCwqgmYPtA" name="Concentration in container" path="rif_ref_po_450mg|Organism|LargeIntestine|Mucosa|ColonTransversum|Intracellular|CES1|Concentration in container" unit="µmol/l" persistable="1" formulaId="6644" />
    <Observer id="6651" entityId="2t1ddU7TCkGPPTA40ShA7Q" name="Concentration in container" path="rif_ref_po_450mg|Organism|LargeIntestine|Mucosa|ColonTransversum|Intracellular|rifampicin|Concentration in container" unit="µmol/l" persistable="1" formulaId="6652" />
    <Observer id="6656" entityId="NMU_c6CQxkisc_Xpm8_HPw" name="Fraction of dose-rifampicin" path="rif_ref_po_450mg|Organism|LargeIntestine|Mucosa|ColonTransversum|Intracellular|rifampicin-CES2 Metabolite|Fraction of dose-rifampicin" persistable="1" formulaId="6657" />
    <Observer id="6728" entityId="__xTpXYdrEKz0FOUxSVrGA" name="Concentration in container" path="rif_ref_po_450mg|Organism|LargeIntestine|Mucosa|ColonDescendens|Plasma|CES2|Concentration in container" unit="µmol/l" persistable="1" formulaId="6729" />
    <Observer id="6748" entityId="x2iKQIQbY0G67Ccz8O5gDg" name="Concentration in container" path="rif_ref_po_450mg|Organism|LargeIntestine|Mucosa|ColonDescendens|Plasma|CES1|Concentration in container" unit="µmol/l" persistable="1" formulaId="6749" />
    <Observer id="6755" entityId="flxKXPzfpUysitLTyH_jcA" name="Concentration in container" path="rif_ref_po_450mg|Organism|LargeIntestine|Mucosa|ColonDescendens|Plasma|rifampicin|Concentration in container" unit="µmol/l" persistable="1" formulaId="6756" />
    <Observer id="6760" entityId="07JrFIcufUSIojj1eAK9iw" name="Fraction of dose-rifampicin" path="rif_ref_po_450mg|Organism|LargeIntestine|Mucosa|ColonDescendens|Plasma|rifampicin-CES2 Metabolite|Fraction of dose-rifampicin" persistable="1" formulaId="6761" />
    <Observer id="6792" entityId="hQGEwV8uhUaYztHHBwzqXQ" name="Concentration in container" path="rif_ref_po_450mg|Organism|LargeIntestine|Mucosa|ColonDescendens|BloodCells|CES2|Concentration in container" unit="µmol/l" persistable="1" formulaId="6793" />
    <Observer id="6812" entityId="O23cMj6CwEWsaxjCdCX_gw" name="Concentration in container" path="rif_ref_po_450mg|Organism|LargeIntestine|Mucosa|ColonDescendens|BloodCells|CES1|Concentration in container" unit="µmol/l" persistable="1" formulaId="6813" />
    <Observer id="6819" entityId="ea4ubd85qEKZvV583dBTYQ" name="Concentration in container" path="rif_ref_po_450mg|Organism|LargeIntestine|Mucosa|ColonDescendens|BloodCells|rifampicin|Concentration in container" unit="µmol/l" persistable="1" formulaId="6820" />
    <Observer id="6824" entityId="gJ46_EU4rkWaze-1rlbJzQ" name="Fraction of dose-rifampicin" path="rif_ref_po_450mg|Organism|LargeIntestine|Mucosa|ColonDescendens|BloodCells|rifampicin-CES2 Metabolite|Fraction of dose-rifampicin" persistable="1" formulaId="6825" />
    <Observer id="6846" entityId="TvTYURK3S0O4ab2zLtbvJA" name="Concentration in container" path="rif_ref_po_450mg|Organism|LargeIntestine|Mucosa|ColonDescendens|Interstitial|rifampicin|Concentration in container" unit="µmol/l" persistable="1" formulaId="6847" />
    <Observer id="6869" entityId="oOVWDTpAwUmPkJpAmSA95w" name="Concentration in container" path="rif_ref_po_450mg|Organism|LargeIntestine|Mucosa|ColonDescendens|Intracellular|CES2|Concentration in container" unit="µmol/l" persistable="1" formulaId="6870" />
    <Observer id="6887" entityId="1JhORVgzUkGs_wccgQLwQA" name="Concentration in container" path="rif_ref_po_450mg|Organism|LargeIntestine|Mucosa|ColonDescendens|Intracellular|ABCB1|Concentration in container" unit="µmol/l" persistable="1" formulaId="6888" />
    <Observer id="6905" entityId="_lBHLU_O5ES12Oe5SY798Q" name="Concentration in container" path="rif_ref_po_450mg|Organism|LargeIntestine|Mucosa|ColonDescendens|Intracellular|CES1|Concentration in container" unit="µmol/l" persistable="1" formulaId="6906" />
    <Observer id="6913" entityId="KC2rcnhDnkWWbLwLwuIxpw" name="Concentration in container" path="rif_ref_po_450mg|Organism|LargeIntestine|Mucosa|ColonDescendens|Intracellular|rifampicin|Concentration in container" unit="µmol/l" persistable="1" formulaId="6914" />
    <Observer id="6918" entityId="3qnAyvK5EEC_XyEZ14FeMQ" name="Fraction of dose-rifampicin" path="rif_ref_po_450mg|Organism|LargeIntestine|Mucosa|ColonDescendens|Intracellular|rifampicin-CES2 Metabolite|Fraction of dose-rifampicin" persistable="1" formulaId="6919" />
    <Observer id="6990" entityId="SRrwvDCxrU2K7ICswlXkOg" name="Concentration in container" path="rif_ref_po_450mg|Organism|LargeIntestine|Mucosa|ColonSigmoid|Plasma|CES2|Concentration in container" unit="µmol/l" persistable="1" formulaId="6991" />
    <Observer id="7010" entityId="zMaErL2b9kK-aR1KPVXl8A" name="Concentration in container" path="rif_ref_po_450mg|Organism|LargeIntestine|Mucosa|ColonSigmoid|Plasma|CES1|Concentration in container" unit="µmol/l" persistable="1" formulaId="7011" />
    <Observer id="7017" entityId="xYyeTWLTF0W0qCBIF9msXA" name="Concentration in container" path="rif_ref_po_450mg|Organism|LargeIntestine|Mucosa|ColonSigmoid|Plasma|rifampicin|Concentration in container" unit="µmol/l" persistable="1" formulaId="7018" />
    <Observer id="7022" entityId="OOgIgH6R7E6LO6vpMiRoTA" name="Fraction of dose-rifampicin" path="rif_ref_po_450mg|Organism|LargeIntestine|Mucosa|ColonSigmoid|Plasma|rifampicin-CES2 Metabolite|Fraction of dose-rifampicin" persistable="1" formulaId="7023" />
    <Observer id="7054" entityId="oLL16g5pxkqTfdNmjd8C7Q" name="Concentration in container" path="rif_ref_po_450mg|Organism|LargeIntestine|Mucosa|ColonSigmoid|BloodCells|CES2|Concentration in container" unit="µmol/l" persistable="1" formulaId="7055" />
    <Observer id="7074" entityId="aWCMonZZSEKrntS4KLc9cA" name="Concentration in container" path="rif_ref_po_450mg|Organism|LargeIntestine|Mucosa|ColonSigmoid|BloodCells|CES1|Concentration in container" unit="µmol/l" persistable="1" formulaId="7075" />
    <Observer id="7081" entityId="bGDJNqJ9rEu0WglaCsfZCA" name="Concentration in container" path="rif_ref_po_450mg|Organism|LargeIntestine|Mucosa|ColonSigmoid|BloodCells|rifampicin|Concentration in container" unit="µmol/l" persistable="1" formulaId="7082" />
    <Observer id="7086" entityId="YjUS6SGERUGjgqvBaADREg" name="Fraction of dose-rifampicin" path="rif_ref_po_450mg|Organism|LargeIntestine|Mucosa|ColonSigmoid|BloodCells|rifampicin-CES2 Metabolite|Fraction of dose-rifampicin" persistable="1" formulaId="7087" />
    <Observer id="7108" entityId="EV8pfC_0n0KLdVk5cKLd_w" name="Concentration in container" path="rif_ref_po_450mg|Organism|LargeIntestine|Mucosa|ColonSigmoid|Interstitial|rifampicin|Concentration in container" unit="µmol/l" persistable="1" formulaId="7109" />
    <Observer id="7131" entityId="iy0PPPmHhEmIRUIGgV170g" name="Concentration in container" path="rif_ref_po_450mg|Organism|LargeIntestine|Mucosa|ColonSigmoid|Intracellular|CES2|Concentration in container" unit="µmol/l" persistable="1" formulaId="7132" />
    <Observer id="7149" entityId="2LRW9gzdFE2IPg7S2yzcTw" name="Concentration in container" path="rif_ref_po_450mg|Organism|LargeIntestine|Mucosa|ColonSigmoid|Intracellular|ABCB1|Concentration in container" unit="µmol/l" persistable="1" formulaId="7150" />
    <Observer id="7167" entityId="KlttIGevmUiLGkaN-_RmFg" name="Concentration in container" path="rif_ref_po_450mg|Organism|LargeIntestine|Mucosa|ColonSigmoid|Intracellular|CES1|Concentration in container" unit="µmol/l" persistable="1" formulaId="7168" />
    <Observer id="7175" entityId="tp8u6zTg1066ziV5AQIWIw" name="Concentration in container" path="rif_ref_po_450mg|Organism|LargeIntestine|Mucosa|ColonSigmoid|Intracellular|rifampicin|Concentration in container" unit="µmol/l" persistable="1" formulaId="7176" />
    <Observer id="7180" entityId="21PsdHN7J0-g-CQknzASXQ" name="Fraction of dose-rifampicin" path="rif_ref_po_450mg|Organism|LargeIntestine|Mucosa|ColonSigmoid|Intracellular|rifampicin-CES2 Metabolite|Fraction of dose-rifampicin" persistable="1" formulaId="7181" />
    <Observer id="7252" entityId="Whet9TcrmUaRPtT3DK5pdg" name="Concentration in container" path="rif_ref_po_450mg|Organism|LargeIntestine|Mucosa|Rectum|Plasma|CES2|Concentration in container" unit="µmol/l" persistable="1" formulaId="7253" />
    <Observer id="7272" entityId="MvzrIgPFCUKkdCuUcvMy-Q" name="Concentration in container" path="rif_ref_po_450mg|Organism|LargeIntestine|Mucosa|Rectum|Plasma|CES1|Concentration in container" unit="µmol/l" persistable="1" formulaId="7273" />
    <Observer id="7279" entityId="hM13i3AnMEmEqh1jyo9_8g" name="Concentration in container" path="rif_ref_po_450mg|Organism|LargeIntestine|Mucosa|Rectum|Plasma|rifampicin|Concentration in container" unit="µmol/l" persistable="1" formulaId="7280" />
    <Observer id="7284" entityId="TgH-LjTv-0GfP0cUbmo06g" name="Fraction of dose-rifampicin" path="rif_ref_po_450mg|Organism|LargeIntestine|Mucosa|Rectum|Plasma|rifampicin-CES2 Metabolite|Fraction of dose-rifampicin" persistable="1" formulaId="7285" />
    <Observer id="7316" entityId="iJ-WpGbeEUSr2tpYaTH_HQ" name="Concentration in container" path="rif_ref_po_450mg|Organism|LargeIntestine|Mucosa|Rectum|BloodCells|CES2|Concentration in container" unit="µmol/l" persistable="1" formulaId="7317" />
    <Observer id="7336" entityId="2C9dhDluP0eiwU6-EE_Fjg" name="Concentration in container" path="rif_ref_po_450mg|Organism|LargeIntestine|Mucosa|Rectum|BloodCells|CES1|Concentration in container" unit="µmol/l" persistable="1" formulaId="7337" />
    <Observer id="7343" entityId="6RahXas7oECYeaqBGyKe3Q" name="Concentration in container" path="rif_ref_po_450mg|Organism|LargeIntestine|Mucosa|Rectum|BloodCells|rifampicin|Concentration in container" unit="µmol/l" persistable="1" formulaId="7344" />
    <Observer id="7348" entityId="mP5tiD8Q10OPlRTporhGRw" name="Fraction of dose-rifampicin" path="rif_ref_po_450mg|Organism|LargeIntestine|Mucosa|Rectum|BloodCells|rifampicin-CES2 Metabolite|Fraction of dose-rifampicin" persistable="1" formulaId="7349" />
    <Observer id="7370" entityId="-OyKoe--iEqxHNbzAznbJA" name="Concentration in container" path="rif_ref_po_450mg|Organism|LargeIntestine|Mucosa|Rectum|Interstitial|rifampicin|Concentration in container" unit="µmol/l" persistable="1" formulaId="7371" />
    <Observer id="7393" entityId="CHqvvffXPku7-zffhf6tKQ" name="Concentration in container" path="rif_ref_po_450mg|Organism|LargeIntestine|Mucosa|Rectum|Intracellular|CES2|Concentration in container" unit="µmol/l" persistable="1" formulaId="7394" />
    <Observer id="7411" entityId="72uJqPC-mEupTBBJfWJZOw" name="Concentration in container" path="rif_ref_po_450mg|Organism|LargeIntestine|Mucosa|Rectum|Intracellular|ABCB1|Concentration in container" unit="µmol/l" persistable="1" formulaId="7412" />
    <Observer id="7429" entityId="9xXF1_qYM0KrVJ93eZEixQ" name="Concentration in container" path="rif_ref_po_450mg|Organism|LargeIntestine|Mucosa|Rectum|Intracellular|CES1|Concentration in container" unit="µmol/l" persistable="1" formulaId="7430" />
    <Observer id="7437" entityId="MM9A4872I0ycsjfGdjIWdw" name="Concentration in container" path="rif_ref_po_450mg|Organism|LargeIntestine|Mucosa|Rectum|Intracellular|rifampicin|Concentration in container" unit="µmol/l" persistable="1" formulaId="7438" />
    <Observer id="7442" entityId="bIHFtDtORE2rXPIA0t_TAA" name="Fraction of dose-rifampicin" path="rif_ref_po_450mg|Organism|LargeIntestine|Mucosa|Rectum|Intracellular|rifampicin-CES2 Metabolite|Fraction of dose-rifampicin" persistable="1" formulaId="7443" />
    <Observer id="7452" entityId="mWwdvtCLOU2kmjCV8aPAtg" name="Interstitial Unbound" path="rif_ref_po_450mg|Organism|LargeIntestine|rifampicin|Interstitial Unbound" unit="µmol/l" persistable="1" formulaId="7453" />
    <Observer id="7454" entityId="gcsJn0vsKUy_izBjRMinFQ" name="Intracellular Unbound" path="rif_ref_po_450mg|Organism|LargeIntestine|rifampicin|Intracellular Unbound" unit="µmol/l" persistable="1" formulaId="7455" />
    <Observer id="7456" entityId="z9w5nCcY6kq0ynExJj-98g" name="Total Tissue (Large Intestine)" path="rif_ref_po_450mg|Organism|LargeIntestine|rifampicin|Total Tissue (Large Intestine)" unit="µmol/l" persistable="1" formulaId="7457" />
    <Observer id="7605" entityId="haF_y7E2okivmuUJYalIHA" name="Concentration in container" path="rif_ref_po_450mg|Organism|Liver|Periportal|Plasma|CES2|Concentration in container" unit="µmol/l" persistable="1" formulaId="7606" />
    <Observer id="7625" entityId="SKlaEfFHGEuzy537ekREGw" name="Concentration in container" path="rif_ref_po_450mg|Organism|Liver|Periportal|Plasma|CES1|Concentration in container" unit="µmol/l" persistable="1" formulaId="7626" />
    <Observer id="7632" entityId="igEqlxEUzEekPcUNA4Cehw" name="Concentration in container" path="rif_ref_po_450mg|Organism|Liver|Periportal|Plasma|rifampicin|Concentration in container" unit="µmol/l" persistable="1" formulaId="7633" />
    <Observer id="7637" entityId="mP2iKsnqEkSf8cXv4P459w" name="Fraction of dose-rifampicin" path="rif_ref_po_450mg|Organism|Liver|Periportal|Plasma|rifampicin-CES2 Metabolite|Fraction of dose-rifampicin" persistable="1" formulaId="7638" />
    <Observer id="7669" entityId="FWFFp3KNZEimGoI49fqqeA" name="Concentration in container" path="rif_ref_po_450mg|Organism|Liver|Periportal|BloodCells|CES2|Concentration in container" unit="µmol/l" persistable="1" formulaId="7670" />
    <Observer id="7689" entityId="bKNllxSE406zvVNvXis0vQ" name="Concentration in container" path="rif_ref_po_450mg|Organism|Liver|Periportal|BloodCells|CES1|Concentration in container" unit="µmol/l" persistable="1" formulaId="7690" />
    <Observer id="7696" entityId="kkSE38KunESwpaRNu9Grxg" name="Concentration in container" path="rif_ref_po_450mg|Organism|Liver|Periportal|BloodCells|rifampicin|Concentration in container" unit="µmol/l" persistable="1" formulaId="7697" />
    <Observer id="7701" entityId="y5iozQrEtUu4alNaAk04VQ" name="Fraction of dose-rifampicin" path="rif_ref_po_450mg|Organism|Liver|Periportal|BloodCells|rifampicin-CES2 Metabolite|Fraction of dose-rifampicin" persistable="1" formulaId="7702" />
    <Observer id="7723" entityId="MAUEdOET_EKZ185wKVJbSg" name="Concentration in container" path="rif_ref_po_450mg|Organism|Liver|Periportal|Interstitial|rifampicin|Concentration in container" unit="µmol/l" persistable="1" formulaId="7724" />
    <Observer id="7748" entityId="VwrmzgmtlkeHK0rR23x7JQ" name="Concentration in container" path="rif_ref_po_450mg|Organism|Liver|Periportal|Intracellular|CES2|Concentration in container" unit="µmol/l" persistable="1" formulaId="7749" />
    <Observer id="7766" entityId="-qZY1cABnkauc-5ahNq60Q" name="Concentration in container" path="rif_ref_po_450mg|Organism|Liver|Periportal|Intracellular|ABCB1|Concentration in container" unit="µmol/l" persistable="1" formulaId="7767" />
    <Observer id="7784" entityId="4GaXlz0AIk2WSkzgx5CEUw" name="Concentration in container" path="rif_ref_po_450mg|Organism|Liver|Periportal|Intracellular|CES1|Concentration in container" unit="µmol/l" persistable="1" formulaId="7785" />
    <Observer id="7792" entityId="VrWRP0tS-0yLAgKa-adtUQ" name="Concentration in container" path="rif_ref_po_450mg|Organism|Liver|Periportal|Intracellular|rifampicin|Concentration in container" unit="µmol/l" persistable="1" formulaId="7793" />
    <Observer id="7797" entityId="S3z9ZpHeW0mzB6iFqgc_Bg" name="Fraction of dose-rifampicin" path="rif_ref_po_450mg|Organism|Liver|Periportal|Intracellular|rifampicin-CES2 Metabolite|Fraction of dose-rifampicin" persistable="1" formulaId="7798" />
    <Observer id="7807" entityId="-RwADWCSRUSP5B-7C2t6JQ" name="Interstitial Unbound" path="rif_ref_po_450mg|Organism|Liver|Periportal|rifampicin|Interstitial Unbound" unit="µmol/l" persistable="1" formulaId="7808" />
    <Observer id="7809" entityId="G_FYS-zF5ke1LKJq44M-Bg" name="Intracellular Unbound" path="rif_ref_po_450mg|Organism|Liver|Periportal|rifampicin|Intracellular Unbound" unit="µmol/l" persistable="1" formulaId="7810" />
    <Observer id="7811" entityId="kNA5bbLCck6BR5l1S-EJfA" name="Tissue" path="rif_ref_po_450mg|Organism|Liver|Periportal|rifampicin|Tissue" unit="µmol/l" persistable="1" formulaId="7812" />
    <Observer id="7911" entityId="mTZ4-yVf9kKKgrvNxWyumA" name="Concentration in container" path="rif_ref_po_450mg|Organism|Liver|Pericentral|Plasma|CES2|Concentration in container" unit="µmol/l" persistable="1" formulaId="7912" />
    <Observer id="7931" entityId="0dUvfFWniU-fYbZuDe5bMg" name="Concentration in container" path="rif_ref_po_450mg|Organism|Liver|Pericentral|Plasma|CES1|Concentration in container" unit="µmol/l" persistable="1" formulaId="7932" />
    <Observer id="7938" entityId="L9SbgS6gOkKvtQLX3PDd4Q" name="Concentration in container" path="rif_ref_po_450mg|Organism|Liver|Pericentral|Plasma|rifampicin|Concentration in container" unit="µmol/l" persistable="1" formulaId="7939" />
    <Observer id="7943" entityId="-3Y1QLYi0U2WwnLTHVJGIg" name="Fraction of dose-rifampicin" path="rif_ref_po_450mg|Organism|Liver|Pericentral|Plasma|rifampicin-CES2 Metabolite|Fraction of dose-rifampicin" persistable="1" formulaId="7944" />
    <Observer id="7975" entityId="RzLGe404JUWVX6QAktfo3Q" name="Concentration in container" path="rif_ref_po_450mg|Organism|Liver|Pericentral|BloodCells|CES2|Concentration in container" unit="µmol/l" persistable="1" formulaId="7976" />
    <Observer id="7995" entityId="EGRcM0FsmUmAEIvggulFiQ" name="Concentration in container" path="rif_ref_po_450mg|Organism|Liver|Pericentral|BloodCells|CES1|Concentration in container" unit="µmol/l" persistable="1" formulaId="7996" />
    <Observer id="8002" entityId="vJxZoEoMlUmXBMrltmj8Gw" name="Concentration in container" path="rif_ref_po_450mg|Organism|Liver|Pericentral|BloodCells|rifampicin|Concentration in container" unit="µmol/l" persistable="1" formulaId="8003" />
    <Observer id="8007" entityId="4nKjBH-7REW6qVmVnR2eHQ" name="Fraction of dose-rifampicin" path="rif_ref_po_450mg|Organism|Liver|Pericentral|BloodCells|rifampicin-CES2 Metabolite|Fraction of dose-rifampicin" persistable="1" formulaId="8008" />
    <Observer id="8028" entityId="MF-d26uE_0-NoJTv0Wg_Wg" name="Concentration in container" path="rif_ref_po_450mg|Organism|Liver|Pericentral|Interstitial|rifampicin|Concentration in container" unit="µmol/l" persistable="1" formulaId="8029" />
    <Observer id="8052" entityId="jPjZ-wNrsky7OOmszHSCuQ" name="Concentration in container" path="rif_ref_po_450mg|Organism|Liver|Pericentral|Intracellular|CES2|Concentration in container" unit="µmol/l" persistable="1" formulaId="8053" />
    <Observer id="8070" entityId="rtlC7_DnQka0_gQa0zo1gw" name="Concentration in container" path="rif_ref_po_450mg|Organism|Liver|Pericentral|Intracellular|ABCB1|Concentration in container" unit="µmol/l" persistable="1" formulaId="8071" />
    <Observer id="8088" entityId="eQU_ZfrdsU-WI1YlapgdcA" name="Concentration in container" path="rif_ref_po_450mg|Organism|Liver|Pericentral|Intracellular|CES1|Concentration in container" unit="µmol/l" persistable="1" formulaId="8089" />
    <Observer id="8095" entityId="l3JeAlgDwkqCvP4efGIk7A" name="Concentration in container" path="rif_ref_po_450mg|Organism|Liver|Pericentral|Intracellular|rifampicin|Concentration in container" unit="µmol/l" persistable="1" formulaId="8096" />
    <Observer id="8100" entityId="QSuBaxaptEWy35q6qCjbXg" name="Fraction of dose-rifampicin" path="rif_ref_po_450mg|Organism|Liver|Pericentral|Intracellular|rifampicin-CES2 Metabolite|Fraction of dose-rifampicin" persistable="1" formulaId="8101" />
    <Observer id="8110" entityId="bDrcDUlPqEK6BwnujRnBpw" name="Interstitial Unbound" path="rif_ref_po_450mg|Organism|Liver|Pericentral|rifampicin|Interstitial Unbound" unit="µmol/l" persistable="1" formulaId="8111" />
    <Observer id="8112" entityId="MKeuK41M0UWVHi6n3vRI1Q" name="Intracellular Unbound" path="rif_ref_po_450mg|Organism|Liver|Pericentral|rifampicin|Intracellular Unbound" unit="µmol/l" persistable="1" formulaId="8113" />
    <Observer id="8114" entityId="cqbfWo8kp0qOrWeK3Dw4pw" name="Tissue" path="rif_ref_po_450mg|Organism|Liver|Pericentral|rifampicin|Tissue" unit="µmol/l" persistable="1" formulaId="8115" />
    <Observer id="8118" entityId="ry2y0FYDxUSiEKeOiBKQ-A" name="Concentration in container (Liver, Plasma)" path="rif_ref_po_450mg|Organism|Liver|Plasma|rifampicin|Concentration in container (Liver, Plasma)" unit="µmol/l" persistable="1" formulaId="8119" />
    <Observer id="8120" entityId="tNke2Til_0qeyCEYT_hLVQ" name="Fraction of dose-rifampicin-Liver-Plasma" path="rif_ref_po_450mg|Organism|Liver|Plasma|rifampicin-CES2 Metabolite|Fraction of dose-rifampicin-Liver-Plasma" persistable="1" formulaId="8121" />
    <Observer id="8124" entityId="SDTzecSVT0uZgiTIDGgyIA" name="Concentration in container (Liver, BloodCells)" path="rif_ref_po_450mg|Organism|Liver|BloodCells|rifampicin|Concentration in container (Liver, BloodCells)" unit="µmol/l" persistable="1" formulaId="8125" />
    <Observer id="8126" entityId="pDbE3Futi0Kp4D6foJLSwQ" name="Fraction of dose-rifampicin-Liver-BloodCells" path="rif_ref_po_450mg|Organism|Liver|BloodCells|rifampicin-CES2 Metabolite|Fraction of dose-rifampicin-Liver-BloodCells" persistable="1" formulaId="8127" />
    <Observer id="8132" entityId="peUMtXMh4EypG8SivBWwsA" name="Concentration in container (Liver, Interstitial)" path="rif_ref_po_450mg|Organism|Liver|Interstitial|rifampicin|Concentration in container (Liver, Interstitial)" unit="µmol/l" persistable="1" formulaId="8133" />
    <Observer id="8136" entityId="BNp7OMWLHEqF4Nafd5Go7g" name="Concentration in container (Liver, Intracellular)" path="rif_ref_po_450mg|Organism|Liver|Intracellular|rifampicin|Concentration in container (Liver, Intracellular)" unit="µmol/l" persistable="1" formulaId="8137" />
    <Observer id="8138" entityId="y17wK30HwkCGKPhIdTeflg" name="Fraction of dose-rifampicin-Liver-Intracellular" path="rif_ref_po_450mg|Organism|Liver|Intracellular|rifampicin-CES2 Metabolite|Fraction of dose-rifampicin-Liver-Intracellular" persistable="1" formulaId="8139" />
    <Observer id="8140" entityId="xyQ8Old6H0ecEvUQAUZsEw" name="Interstitial Unbound (Liver)" path="rif_ref_po_450mg|Organism|Liver|rifampicin|Interstitial Unbound (Liver)" unit="µmol/l" persistable="1" formulaId="8141" />
    <Observer id="8142" entityId="68HpZcddD06SdO3lO1xwUA" name="Intracellular Unbound (Liver)" path="rif_ref_po_450mg|Organism|Liver|rifampicin|Intracellular Unbound (Liver)" unit="µmol/l" persistable="1" formulaId="8143" />
    <Observer id="8144" entityId="Ssmj6cXJREGSTU720QXnZg" name="Tissue (Liver)" path="rif_ref_po_450mg|Organism|Liver|rifampicin|Tissue (Liver)" unit="µmol/l" persistable="1" formulaId="8145" />
    <Observer id="8214" entityId="yTUq50ls50eGi99fCuofQg" name="Concentration in container" path="rif_ref_po_450mg|Organism|Lung|Plasma|CES2|Concentration in container" unit="µmol/l" persistable="1" formulaId="8215" />
    <Observer id="8234" entityId="pHBePA1pZUiUkT6g07bHJA" name="Concentration in container" path="rif_ref_po_450mg|Organism|Lung|Plasma|CES1|Concentration in container" unit="µmol/l" persistable="1" formulaId="8235" />
    <Observer id="8241" entityId="Ti-MPuJLT0SogEPZBtczmw" name="Concentration in container" path="rif_ref_po_450mg|Organism|Lung|Plasma|rifampicin|Concentration in container" unit="µmol/l" persistable="1" formulaId="8242" />
    <Observer id="8246" entityId="Z9R_pnuJQUSRt12gaUcWcg" name="Fraction of dose-rifampicin" path="rif_ref_po_450mg|Organism|Lung|Plasma|rifampicin-CES2 Metabolite|Fraction of dose-rifampicin" persistable="1" formulaId="8247" />
    <Observer id="8278" entityId="jWlJqb0tOEeuEtwg4ZxreQ" name="Concentration in container" path="rif_ref_po_450mg|Organism|Lung|BloodCells|CES2|Concentration in container" unit="µmol/l" persistable="1" formulaId="8279" />
    <Observer id="8298" entityId="y4m7Jym3uE6zU3rE-Lweew" name="Concentration in container" path="rif_ref_po_450mg|Organism|Lung|BloodCells|CES1|Concentration in container" unit="µmol/l" persistable="1" formulaId="8299" />
    <Observer id="8305" entityId="-IL9JaREykWsqNiI_qvd2A" name="Concentration in container" path="rif_ref_po_450mg|Organism|Lung|BloodCells|rifampicin|Concentration in container" unit="µmol/l" persistable="1" formulaId="8306" />
    <Observer id="8310" entityId="PoNNsLeM-kuWzn0_OrPrEA" name="Fraction of dose-rifampicin" path="rif_ref_po_450mg|Organism|Lung|BloodCells|rifampicin-CES2 Metabolite|Fraction of dose-rifampicin" persistable="1" formulaId="8311" />
    <Observer id="8332" entityId="2y8lex7RJ0az0y9kIHVnXA" name="Concentration in container" path="rif_ref_po_450mg|Organism|Lung|Interstitial|rifampicin|Concentration in container" unit="µmol/l" persistable="1" formulaId="8333" />
    <Observer id="8355" entityId="gvpMJuE8v0ymgIWA1V365w" name="Concentration in container" path="rif_ref_po_450mg|Organism|Lung|Intracellular|CES2|Concentration in container" unit="µmol/l" persistable="1" formulaId="8356" />
    <Observer id="8373" entityId="Aq7s1ilGAE6FS_3vjuNgxA" name="Concentration in container" path="rif_ref_po_450mg|Organism|Lung|Intracellular|ABCB1|Concentration in container" unit="µmol/l" persistable="1" formulaId="8374" />
    <Observer id="8391" entityId="VLoWkOM4fk2VuUs2ngvyOA" name="Concentration in container" path="rif_ref_po_450mg|Organism|Lung|Intracellular|CES1|Concentration in container" unit="µmol/l" persistable="1" formulaId="8392" />
    <Observer id="8399" entityId="qmpYmX0Dm0OO64A_zfCqYw" name="Concentration in container" path="rif_ref_po_450mg|Organism|Lung|Intracellular|rifampicin|Concentration in container" unit="µmol/l" persistable="1" formulaId="8400" />
    <Observer id="8404" entityId="6tq7YGeyuU-lQ_rvdV6H1w" name="Fraction of dose-rifampicin" path="rif_ref_po_450mg|Organism|Lung|Intracellular|rifampicin-CES2 Metabolite|Fraction of dose-rifampicin" persistable="1" formulaId="8405" />
    <Observer id="8414" entityId="JtiRpg2eJke4B_S5AiUDBg" name="Interstitial Unbound" path="rif_ref_po_450mg|Organism|Lung|rifampicin|Interstitial Unbound" unit="µmol/l" persistable="1" formulaId="8415" />
    <Observer id="8416" entityId="6vbKoYzej0GCQvEg9aDkjg" name="Intracellular Unbound" path="rif_ref_po_450mg|Organism|Lung|rifampicin|Intracellular Unbound" unit="µmol/l" persistable="1" formulaId="8417" />
    <Observer id="8418" entityId="V6CXZStGqU-tK6nCWhCthg" name="Tissue" path="rif_ref_po_450mg|Organism|Lung|rifampicin|Tissue" unit="µmol/l" persistable="1" formulaId="8419" />
    <Observer id="8499" entityId="al14PkVnhkO8Rr45DdtRrg" name="Concentration in container" path="rif_ref_po_450mg|Organism|Muscle|Plasma|CES2|Concentration in container" unit="µmol/l" persistable="1" formulaId="8500" />
    <Observer id="8519" entityId="uUDkS6RKIUO6YYczoV8vgA" name="Concentration in container" path="rif_ref_po_450mg|Organism|Muscle|Plasma|CES1|Concentration in container" unit="µmol/l" persistable="1" formulaId="8520" />
    <Observer id="8525" entityId="5vyH66XqQUO7JaDaJ3r6lA" name="Concentration in container" path="rif_ref_po_450mg|Organism|Muscle|Plasma|rifampicin|Concentration in container" unit="µmol/l" persistable="1" formulaId="8526" />
    <Observer id="8530" entityId="L9eBKygK1EGFsuvKpr7qqQ" name="Fraction of dose-rifampicin" path="rif_ref_po_450mg|Organism|Muscle|Plasma|rifampicin-CES2 Metabolite|Fraction of dose-rifampicin" persistable="1" formulaId="8531" />
    <Observer id="8562" entityId="VTAj_vQYL0Sz17UUF9TozA" name="Concentration in container" path="rif_ref_po_450mg|Organism|Muscle|BloodCells|CES2|Concentration in container" unit="µmol/l" persistable="1" formulaId="8563" />
    <Observer id="8582" entityId="XfDSxulDW0-Ia_Qlh7XTQw" name="Concentration in container" path="rif_ref_po_450mg|Organism|Muscle|BloodCells|CES1|Concentration in container" unit="µmol/l" persistable="1" formulaId="8583" />
    <Observer id="8588" entityId="_ltV4l_XokqwuSDy23Oy6w" name="Concentration in container" path="rif_ref_po_450mg|Organism|Muscle|BloodCells|rifampicin|Concentration in container" unit="µmol/l" persistable="1" formulaId="8589" />
    <Observer id="8593" entityId="R27c510tWkeFTeYKVkTNOA" name="Fraction of dose-rifampicin" path="rif_ref_po_450mg|Organism|Muscle|BloodCells|rifampicin-CES2 Metabolite|Fraction of dose-rifampicin" persistable="1" formulaId="8594" />
    <Observer id="8615" entityId="8LIUYRrkB0mv9UfDl3GV9g" name="Concentration in container" path="rif_ref_po_450mg|Organism|Muscle|Interstitial|rifampicin|Concentration in container" unit="µmol/l" persistable="1" formulaId="8616" />
    <Observer id="8638" entityId="EODs3uiTxkKn1mLFh3y-hw" name="Concentration in container" path="rif_ref_po_450mg|Organism|Muscle|Intracellular|CES2|Concentration in container" unit="µmol/l" persistable="1" formulaId="8639" />
    <Observer id="8656" entityId="M13pPbtyA0GOKzyzf5j4Yg" name="Concentration in container" path="rif_ref_po_450mg|Organism|Muscle|Intracellular|ABCB1|Concentration in container" unit="µmol/l" persistable="1" formulaId="8657" />
    <Observer id="8674" entityId="LWXl6cc42E6TCjrbZEYACw" name="Concentration in container" path="rif_ref_po_450mg|Organism|Muscle|Intracellular|CES1|Concentration in container" unit="µmol/l" persistable="1" formulaId="8675" />
    <Observer id="8682" entityId="EB4bvoNmekCYOu_WAMf_8Q" name="Concentration in container" path="rif_ref_po_450mg|Organism|Muscle|Intracellular|rifampicin|Concentration in container" unit="µmol/l" persistable="1" formulaId="8683" />
    <Observer id="8687" entityId="0dz_QKkW60CP6F6bLCImVw" name="Fraction of dose-rifampicin" path="rif_ref_po_450mg|Organism|Muscle|Intracellular|rifampicin-CES2 Metabolite|Fraction of dose-rifampicin" persistable="1" formulaId="8688" />
    <Observer id="8697" entityId="CBFuc6pWzEGJPP1vZwVVmg" name="Interstitial Unbound" path="rif_ref_po_450mg|Organism|Muscle|rifampicin|Interstitial Unbound" unit="µmol/l" persistable="1" formulaId="8698" />
    <Observer id="8699" entityId="BQ2tA_5nfESrhuUxCqvRxw" name="Intracellular Unbound" path="rif_ref_po_450mg|Organism|Muscle|rifampicin|Intracellular Unbound" unit="µmol/l" persistable="1" formulaId="8700" />
    <Observer id="8701" entityId="PgUMUkGg2UCWqCCkKZ9sUQ" name="Tissue" path="rif_ref_po_450mg|Organism|Muscle|rifampicin|Tissue" unit="µmol/l" persistable="1" formulaId="8702" />
    <Observer id="8767" entityId="5hBWfOnxH0-5dAcR6akGBQ" name="Concentration in container" path="rif_ref_po_450mg|Organism|Pancreas|Plasma|CES2|Concentration in container" unit="µmol/l" persistable="1" formulaId="8768" />
    <Observer id="8787" entityId="GUxFpcfcw0qokc9WNYVWFQ" name="Concentration in container" path="rif_ref_po_450mg|Organism|Pancreas|Plasma|CES1|Concentration in container" unit="µmol/l" persistable="1" formulaId="8788" />
    <Observer id="8794" entityId="14b5E-wZm0uY3r_mywplPA" name="Concentration in container" path="rif_ref_po_450mg|Organism|Pancreas|Plasma|rifampicin|Concentration in container" unit="µmol/l" persistable="1" formulaId="8795" />
    <Observer id="8799" entityId="f1RmaE5oO0S2B7LMGYpa1Q" name="Fraction of dose-rifampicin" path="rif_ref_po_450mg|Organism|Pancreas|Plasma|rifampicin-CES2 Metabolite|Fraction of dose-rifampicin" persistable="1" formulaId="8800" />
    <Observer id="8831" entityId="JJdT56Z1QEq9OixJW7WP7w" name="Concentration in container" path="rif_ref_po_450mg|Organism|Pancreas|BloodCells|CES2|Concentration in container" unit="µmol/l" persistable="1" formulaId="8832" />
    <Observer id="8851" entityId="etafErlTb0ae7xVtDUS2bg" name="Concentration in container" path="rif_ref_po_450mg|Organism|Pancreas|BloodCells|CES1|Concentration in container" unit="µmol/l" persistable="1" formulaId="8852" />
    <Observer id="8858" entityId="Yh_C4vwUmEueXovYMaWXuw" name="Concentration in container" path="rif_ref_po_450mg|Organism|Pancreas|BloodCells|rifampicin|Concentration in container" unit="µmol/l" persistable="1" formulaId="8859" />
    <Observer id="8863" entityId="qILI7T__qUOBjXxst7I4bA" name="Fraction of dose-rifampicin" path="rif_ref_po_450mg|Organism|Pancreas|BloodCells|rifampicin-CES2 Metabolite|Fraction of dose-rifampicin" persistable="1" formulaId="8864" />
    <Observer id="8885" entityId="PzBZGpZy2EGuGq4ERTqc9g" name="Concentration in container" path="rif_ref_po_450mg|Organism|Pancreas|Interstitial|rifampicin|Concentration in container" unit="µmol/l" persistable="1" formulaId="8886" />
    <Observer id="8908" entityId="I_RRism5MEyJ5udO6uyetg" name="Concentration in container" path="rif_ref_po_450mg|Organism|Pancreas|Intracellular|CES2|Concentration in container" unit="µmol/l" persistable="1" formulaId="8909" />
    <Observer id="8926" entityId="j3CEFqFNP0umXjjrsAiFlQ" name="Concentration in container" path="rif_ref_po_450mg|Organism|Pancreas|Intracellular|ABCB1|Concentration in container" unit="µmol/l" persistable="1" formulaId="8927" />
    <Observer id="8944" entityId="UGD_x2-yeUa9pP2XU_orkw" name="Concentration in container" path="rif_ref_po_450mg|Organism|Pancreas|Intracellular|CES1|Concentration in container" unit="µmol/l" persistable="1" formulaId="8945" />
    <Observer id="8952" entityId="PZgntdLO9EuOdzo2Jx9L1A" name="Concentration in container" path="rif_ref_po_450mg|Organism|Pancreas|Intracellular|rifampicin|Concentration in container" unit="µmol/l" persistable="1" formulaId="8953" />
    <Observer id="8957" entityId="-Q7uVBVuYEGkmkLzkziVDw" name="Fraction of dose-rifampicin" path="rif_ref_po_450mg|Organism|Pancreas|Intracellular|rifampicin-CES2 Metabolite|Fraction of dose-rifampicin" persistable="1" formulaId="8958" />
    <Observer id="8967" entityId="OcE-9Uw3o0az2FrxHaseBw" name="Interstitial Unbound" path="rif_ref_po_450mg|Organism|Pancreas|rifampicin|Interstitial Unbound" unit="µmol/l" persistable="1" formulaId="8968" />
    <Observer id="8969" entityId="Jm8nUHJRQEKi-6LqktreRg" name="Intracellular Unbound" path="rif_ref_po_450mg|Organism|Pancreas|rifampicin|Intracellular Unbound" unit="µmol/l" persistable="1" formulaId="8970" />
    <Observer id="8971" entityId="PY_E41rfrk6hocyYjUznWQ" name="Tissue" path="rif_ref_po_450mg|Organism|Pancreas|rifampicin|Tissue" unit="µmol/l" persistable="1" formulaId="8972" />
    <Observer id="9005" entityId="VUF70fRhwUuvmmn6HpmMKg" name="Concentration in container" path="rif_ref_po_450mg|Organism|PortalVein|Plasma|CES2|Concentration in container" unit="µmol/l" persistable="1" formulaId="9006" />
    <Observer id="9025" entityId="L-WFvLM2s0KY7SQI_f6gjA" name="Concentration in container" path="rif_ref_po_450mg|Organism|PortalVein|Plasma|CES1|Concentration in container" unit="µmol/l" persistable="1" formulaId="9026" />
    <Observer id="9032" entityId="VVqN8TxA6EiTy8jA3ywxUA" name="Concentration in container" path="rif_ref_po_450mg|Organism|PortalVein|Plasma|rifampicin|Concentration in container" unit="µmol/l" persistable="1" formulaId="9033" />
    <Observer id="9034" entityId="RIN39nZB6kuNyEjq-vbbBw" name="Plasma Unbound" path="rif_ref_po_450mg|Organism|PortalVein|Plasma|rifampicin|Plasma Unbound" unit="µmol/l" persistable="1" formulaId="9035" />
    <Observer id="9039" entityId="QbNaUZtiC0ixMsAIqqPOgg" name="Fraction of dose-rifampicin" path="rif_ref_po_450mg|Organism|PortalVein|Plasma|rifampicin-CES2 Metabolite|Fraction of dose-rifampicin" persistable="1" formulaId="9040" />
    <Observer id="9071" entityId="NQKZE5nzUkuH60NRJALaTQ" name="Concentration in container" path="rif_ref_po_450mg|Organism|PortalVein|BloodCells|CES2|Concentration in container" unit="µmol/l" persistable="1" formulaId="9072" />
    <Observer id="9091" entityId="1jmrqE0trEO3voBYK9B5WQ" name="Concentration in container" path="rif_ref_po_450mg|Organism|PortalVein|BloodCells|CES1|Concentration in container" unit="µmol/l" persistable="1" formulaId="9092" />
    <Observer id="9098" entityId="65slSXTveE6_-h6K1hn9Iw" name="Concentration in container" path="rif_ref_po_450mg|Organism|PortalVein|BloodCells|rifampicin|Concentration in container" unit="µmol/l" persistable="1" formulaId="9099" />
    <Observer id="9103" entityId="l6faEqvmY0iZi5kE1xTlUw" name="Fraction of dose-rifampicin" path="rif_ref_po_450mg|Organism|PortalVein|BloodCells|rifampicin-CES2 Metabolite|Fraction of dose-rifampicin" persistable="1" formulaId="9104" />
    <Observer id="9113" entityId="lAGMDydXDkGv0q838xx6CA" name="Whole Blood" path="rif_ref_po_450mg|Organism|PortalVein|rifampicin|Whole Blood" unit="µmol/l" persistable="1" formulaId="9114" />
    <Observer id="9179" entityId="PimyaBOpGUSSZCNnnKpjuQ" name="Concentration in container" path="rif_ref_po_450mg|Organism|Skin|Plasma|CES2|Concentration in container" unit="µmol/l" persistable="1" formulaId="9180" />
    <Observer id="9199" entityId="EN_CZUHgt0awS9jyfPqsYA" name="Concentration in container" path="rif_ref_po_450mg|Organism|Skin|Plasma|CES1|Concentration in container" unit="µmol/l" persistable="1" formulaId="9200" />
    <Observer id="9205" entityId="fyFsJkpdP0u9D_I1AHsFPQ" name="Concentration in container" path="rif_ref_po_450mg|Organism|Skin|Plasma|rifampicin|Concentration in container" unit="µmol/l" persistable="1" formulaId="9206" />
    <Observer id="9210" entityId="Rl6Yc_LYeEO19pHo4lSk6A" name="Fraction of dose-rifampicin" path="rif_ref_po_450mg|Organism|Skin|Plasma|rifampicin-CES2 Metabolite|Fraction of dose-rifampicin" persistable="1" formulaId="9211" />
    <Observer id="9242" entityId="jEKSGyyXB06Z7Kf-7GF7og" name="Concentration in container" path="rif_ref_po_450mg|Organism|Skin|BloodCells|CES2|Concentration in container" unit="µmol/l" persistable="1" formulaId="9243" />
    <Observer id="9262" entityId="BSqFwbfF6U6QnWl9jINISA" name="Concentration in container" path="rif_ref_po_450mg|Organism|Skin|BloodCells|CES1|Concentration in container" unit="µmol/l" persistable="1" formulaId="9263" />
    <Observer id="9268" entityId="DF5lFZNvuEel_CiyK6ZWNQ" name="Concentration in container" path="rif_ref_po_450mg|Organism|Skin|BloodCells|rifampicin|Concentration in container" unit="µmol/l" persistable="1" formulaId="9269" />
    <Observer id="9273" entityId="pinkxiKQ6kC4iXJWh9RI4w" name="Fraction of dose-rifampicin" path="rif_ref_po_450mg|Organism|Skin|BloodCells|rifampicin-CES2 Metabolite|Fraction of dose-rifampicin" persistable="1" formulaId="9274" />
    <Observer id="9295" entityId="qypchxJa0E--xH5NEr5HDQ" name="Concentration in container" path="rif_ref_po_450mg|Organism|Skin|Interstitial|rifampicin|Concentration in container" unit="µmol/l" persistable="1" formulaId="9296" />
    <Observer id="9318" entityId="aIrc-8KuH0-1RHdiPEh4EA" name="Concentration in container" path="rif_ref_po_450mg|Organism|Skin|Intracellular|CES2|Concentration in container" unit="µmol/l" persistable="1" formulaId="9319" />
    <Observer id="9336" entityId="l6_saMIC-EG2Am1JJQzZnw" name="Concentration in container" path="rif_ref_po_450mg|Organism|Skin|Intracellular|ABCB1|Concentration in container" unit="µmol/l" persistable="1" formulaId="9337" />
    <Observer id="9354" entityId="guw1z_J0kk6pw-Nfk-tHFw" name="Concentration in container" path="rif_ref_po_450mg|Organism|Skin|Intracellular|CES1|Concentration in container" unit="µmol/l" persistable="1" formulaId="9355" />
    <Observer id="9362" entityId="rGHoeoa5r0SRFhKPWxi9Fw" name="Concentration in container" path="rif_ref_po_450mg|Organism|Skin|Intracellular|rifampicin|Concentration in container" unit="µmol/l" persistable="1" formulaId="9363" />
    <Observer id="9367" entityId="5B7z95ykEEemPOenXp9ZFg" name="Fraction of dose-rifampicin" path="rif_ref_po_450mg|Organism|Skin|Intracellular|rifampicin-CES2 Metabolite|Fraction of dose-rifampicin" persistable="1" formulaId="9368" />
    <Observer id="9377" entityId="bprLixw8nUeYVCik_G6mcg" name="Interstitial Unbound" path="rif_ref_po_450mg|Organism|Skin|rifampicin|Interstitial Unbound" unit="µmol/l" persistable="1" formulaId="9378" />
    <Observer id="9379" entityId="YhQny4Q83UmQewZOtcjXgQ" name="Intracellular Unbound" path="rif_ref_po_450mg|Organism|Skin|rifampicin|Intracellular Unbound" unit="µmol/l" persistable="1" formulaId="9380" />
    <Observer id="9381" entityId="OeGm98wa2keeI95tyn3nPw" name="Tissue" path="rif_ref_po_450mg|Organism|Skin|rifampicin|Tissue" unit="µmol/l" persistable="1" formulaId="9382" />
    <Observer id="9446" entityId="SeS7mzZy80qtUnjaJ3pq3A" name="Concentration in container" path="rif_ref_po_450mg|Organism|Spleen|Plasma|CES2|Concentration in container" unit="µmol/l" persistable="1" formulaId="9447" />
    <Observer id="9466" entityId="ojoAv7jYaUCceHBTA7RvTA" name="Concentration in container" path="rif_ref_po_450mg|Organism|Spleen|Plasma|CES1|Concentration in container" unit="µmol/l" persistable="1" formulaId="9467" />
    <Observer id="9473" entityId="AyJs-lgZKUGwGz6crpDlJA" name="Concentration in container" path="rif_ref_po_450mg|Organism|Spleen|Plasma|rifampicin|Concentration in container" unit="µmol/l" persistable="1" formulaId="9474" />
    <Observer id="9478" entityId="2wpzktkt5UCFvAPceJlZ_w" name="Fraction of dose-rifampicin" path="rif_ref_po_450mg|Organism|Spleen|Plasma|rifampicin-CES2 Metabolite|Fraction of dose-rifampicin" persistable="1" formulaId="9479" />
    <Observer id="9510" entityId="aN3wXYRIyEClJfCS7V6Rbg" name="Concentration in container" path="rif_ref_po_450mg|Organism|Spleen|BloodCells|CES2|Concentration in container" unit="µmol/l" persistable="1" formulaId="9511" />
    <Observer id="9530" entityId="K35c9c2_y0CFZMHZUm7krQ" name="Concentration in container" path="rif_ref_po_450mg|Organism|Spleen|BloodCells|CES1|Concentration in container" unit="µmol/l" persistable="1" formulaId="9531" />
    <Observer id="9537" entityId="dDBQgeFYqUes_oukkFfSdw" name="Concentration in container" path="rif_ref_po_450mg|Organism|Spleen|BloodCells|rifampicin|Concentration in container" unit="µmol/l" persistable="1" formulaId="9538" />
    <Observer id="9542" entityId="WFRzFTyzKE64zbIuwIIN6A" name="Fraction of dose-rifampicin" path="rif_ref_po_450mg|Organism|Spleen|BloodCells|rifampicin-CES2 Metabolite|Fraction of dose-rifampicin" persistable="1" formulaId="9543" />
    <Observer id="9564" entityId="sZjy13jL_kmYlHDqbsv4LQ" name="Concentration in container" path="rif_ref_po_450mg|Organism|Spleen|Interstitial|rifampicin|Concentration in container" unit="µmol/l" persistable="1" formulaId="9565" />
    <Observer id="9587" entityId="L_LFANkDaE6m_xLBow69Dw" name="Concentration in container" path="rif_ref_po_450mg|Organism|Spleen|Intracellular|CES2|Concentration in container" unit="µmol/l" persistable="1" formulaId="9588" />
    <Observer id="9605" entityId="tT3tkvBP3kuOU8faxZhlCQ" name="Concentration in container" path="rif_ref_po_450mg|Organism|Spleen|Intracellular|ABCB1|Concentration in container" unit="µmol/l" persistable="1" formulaId="9606" />
    <Observer id="9623" entityId="TMFECNCY7E-kT87B7Y5a0A" name="Concentration in container" path="rif_ref_po_450mg|Organism|Spleen|Intracellular|CES1|Concentration in container" unit="µmol/l" persistable="1" formulaId="9624" />
    <Observer id="9631" entityId="kCewcN5ZkU-aOp9-RyyMFQ" name="Concentration in container" path="rif_ref_po_450mg|Organism|Spleen|Intracellular|rifampicin|Concentration in container" unit="µmol/l" persistable="1" formulaId="9632" />
    <Observer id="9636" entityId="B_lU9Ti_WU6XXQCGyLdasw" name="Fraction of dose-rifampicin" path="rif_ref_po_450mg|Organism|Spleen|Intracellular|rifampicin-CES2 Metabolite|Fraction of dose-rifampicin" persistable="1" formulaId="9637" />
    <Observer id="9646" entityId="CNfyZ8_jLkCjerX6nF4Oxw" name="Interstitial Unbound" path="rif_ref_po_450mg|Organism|Spleen|rifampicin|Interstitial Unbound" unit="µmol/l" persistable="1" formulaId="9647" />
    <Observer id="9648" entityId="WaPBP0XbU0SU8hEgQsgscQ" name="Intracellular Unbound" path="rif_ref_po_450mg|Organism|Spleen|rifampicin|Intracellular Unbound" unit="µmol/l" persistable="1" formulaId="9649" />
    <Observer id="9650" entityId="MpZQkz1K-Ue5ux1p3mdBYA" name="Tissue" path="rif_ref_po_450mg|Organism|Spleen|rifampicin|Tissue" unit="µmol/l" persistable="1" formulaId="9651" />
    <Observer id="9664" entityId="QVOK9b7kuUeVjq1aozPCFA" name="Concentration in container" path="rif_ref_po_450mg|Organism|Saliva|Saliva|rifampicin|Concentration in container" unit="µmol/l" persistable="1" formulaId="9665" />
    <Observer id="9671" entityId="Z9I2Kqri_UqG_QaPlNZ14A" name="Concentration in container" path="rif_ref_po_450mg|Organism|Saliva|SalivaGland|rifampicin|Concentration in container" unit="µmol/l" persistable="1" formulaId="9672" />
    <Observer id="13266" entityId="IBS1q2bOSkagZO71kzVzgA" name="Concentration in container" path="rif_ref_po_450mg|Applications|po_450mg|wb|Application_1|rifampicin|Concentration in container" unit="µmol/l" persistable="0" formulaId="13267" />
  </ObserverList>
  <EventList>
    <Event conditionFormulaId="13223" id="13222" entityId="VB2NVBZzBEGknZOB9aUwdw" oneTime="1">
      <AssignmentList>
        <Assignment objectId="2348" newFormulaId="13224" useAsValue="1" />
        <Assignment objectId="13202" newFormulaId="13225" useAsValue="1" />
        <Assignment objectId="2088" newFormulaId="13226" useAsValue="1" />
        <Assignment objectId="2113" newFormulaId="13228" useAsValue="1" />
      </AssignmentList>
    </Event>
    <Event conditionFormulaId="13230" id="13229" entityId="cPqJ2nIRkEKdH--oXMTjsg" oneTime="1">
      <AssignmentList>
        <Assignment objectId="13202" newFormulaId="13231" useAsValue="0" />
      </AssignmentList>
    </Event>
  </EventList>
  <FormulaList>
    <ExplicitFormula id="5">
      <Equation>K_uptake-K_rec&gt;=0 ? K_uptake-K_rec : 0</Equation>
      <ReferenceList>
        <R alias="K_uptake" id="3" />
        <R alias="K_rec" id="4" />
      </ReferenceList>
    </ExplicitFormula>
    <ExplicitFormula id="38">
      <Equation>V_pls_art+V_pls_bon+V_pls_brn+V_pls_cae+V_pls_colasc+V_pls_coldesc+V_pls_colsigm+V_pls_coltrans+V_pls_duo+V_pls_fat+V_pls_tes+V_pls_hrt+V_pls_kid+V_pls_lin+V_pls_lil+V_pls_lje+V_pls_lng+V_pls_mus+V_pls_pan+V_pls_prc+V_pls_prp+V_pls_pve+V_pls_rect+V_pls_skn+V_pls_sin+V_pls_spl+V_pls_sto+V_pls_uil+V_pls_uje+V_pls_ven</Equation>
      <ReferenceList>
        <R alias="V_pls_art" id="8" />
        <R alias="V_pls_bon" id="9" />
        <R alias="V_pls_brn" id="10" />
        <R alias="V_pls_fat" id="11" />
        <R alias="V_pls_tes" id="12" />
        <R alias="V_pls_hrt" id="13" />
        <R alias="V_pls_kid" id="14" />
        <R alias="V_pls_lin" id="15" />
        <R alias="V_pls_lng" id="16" />
        <R alias="V_pls_mus" id="17" />
        <R alias="V_pls_pan" id="18" />
        <R alias="V_pls_pve" id="19" />
        <R alias="V_pls_skn" id="20" />
        <R alias="V_pls_sin" id="21" />
        <R alias="V_pls_spl" id="22" />
        <R alias="V_pls_sto" id="23" />
        <R alias="V_pls_ven" id="24" />
        <R alias="V_pls_duo" id="25" />
        <R alias="V_pls_uje" id="26" />
        <R alias="V_pls_lje" id="27" />
        <R alias="V_pls_uil" id="28" />
        <R alias="V_pls_lil" id="29" />
        <R alias="V_pls_cae" id="30" />
        <R alias="V_pls_colasc" id="31" />
        <R alias="V_pls_coltrans" id="32" />
        <R alias="V_pls_coldesc" id="33" />
        <R alias="V_pls_colsigm" id="34" />
        <R alias="V_pls_rect" id="35" />
        <R alias="V_pls_prp" id="36" />
        <R alias="V_pls_prc" id="37" />
      </ReferenceList>
    </ExplicitFormula>
    <ExplicitFormula id="58">
      <Equation>M_art + M_sto + M_sin + M_lin + M_pan + M_spl + M_liv + M_lng + M_mus + M_fat + M_skn + M_kid + M_brn + M_hrt + M_bon + M_tes + M_pve + M_ven</Equation>
      <ReferenceList>
        <R alias="M_art" id="40" />
        <R alias="M_bon" id="41" />
        <R alias="M_brn" id="42" />
        <R alias="M_fat" id="43" />
        <R alias="M_tes" id="44" />
        <R alias="M_hrt" id="45" />
        <R alias="M_kid" id="46" />
        <R alias="M_lin" id="47" />
        <R alias="M_liv" id="48" />
        <R alias="M_lng" id="49" />
        <R alias="M_mus" id="50" />
        <R alias="M_pan" id="51" />
        <R alias="M_pve" id="52" />
        <R alias="M_skn" id="53" />
        <R alias="M_sin" id="54" />
        <R alias="M_spl" id="55" />
        <R alias="M_sto" id="56" />
        <R alias="M_ven" id="57" />
      </ReferenceList>
    </ExplicitFormula>
    <ExplicitFormula id="62">
      <Equation>Age* 365.25/7 + GA</Equation>
      <ReferenceList>
        <R alias="Age" id="60" />
        <R alias="GA" id="61" />
      </ReferenceList>
    </ExplicitFormula>
    <ExplicitFormula id="65">
      <Equation>Height&gt;0 ? BW / (Height)^2 : 0</Equation>
      <ReferenceList>
        <R alias="Height" id="64" />
        <R alias="BW" id="39" />
      </ReferenceList>
    </ExplicitFormula>
    <ExplicitFormula id="101">
      <Equation>0.47</Equation>
    </ExplicitFormula>
    <ExplicitFormula id="103">
      <Equation>73</Equation>
    </ExplicitFormula>
    <ExplicitFormula id="105">
      <Equation>17.6</Equation>
    </ExplicitFormula>
    <ExplicitFormula id="117">
      <Equation>fQ_art*C_bc_art+fQ_bon*C_bc_bon+fQ_fat*C_bc_fat+fQ_mus*C_bc_mus+fQ_skn*C_bc_skn</Equation>
      <ReferenceList>
        <R alias="C_bc_art" id="107" />
        <R alias="C_bc_bon" id="108" />
        <R alias="C_bc_fat" id="109" />
        <R alias="C_bc_mus" id="110" />
        <R alias="C_bc_skn" id="111" />
        <R alias="fQ_art" id="112" />
        <R alias="fQ_bon" id="113" />
        <R alias="fQ_fat" id="114" />
        <R alias="fQ_mus" id="115" />
        <R alias="fQ_skn" id="116" />
      </ReferenceList>
    </ExplicitFormula>
    <ExplicitFormula id="124">
      <Equation>fQ_art*C_pls_art+fQ_bon*C_pls_bon+fQ_fat*C_pls_fat+fQ_mus*C_pls_mus+fQ_skn*C_pls_skn</Equation>
      <ReferenceList>
        <R alias="C_pls_art" id="119" />
        <R alias="C_pls_bon" id="120" />
        <R alias="C_pls_fat" id="121" />
        <R alias="C_pls_mus" id="122" />
        <R alias="C_pls_skn" id="123" />
        <R alias="fQ_art" id="112" />
        <R alias="fQ_bon" id="113" />
        <R alias="fQ_fat" id="114" />
        <R alias="fQ_mus" id="115" />
        <R alias="fQ_skn" id="116" />
      </ReferenceList>
    </ExplicitFormula>
    <ExplicitFormula id="127">
      <Equation>(fQ_art*C_pls_art+fQ_bon*C_pls_bon+fQ_fat*C_pls_fat+fQ_mus*C_pls_mus+fQ_skn*C_pls_skn)*fu</Equation>
      <ReferenceList>
        <R alias="C_pls_art" id="119" />
        <R alias="C_pls_bon" id="120" />
        <R alias="C_pls_fat" id="121" />
        <R alias="C_pls_mus" id="122" />
        <R alias="C_pls_skn" id="123" />
        <R alias="fu" id="126" />
        <R alias="fQ_art" id="112" />
        <R alias="fQ_bon" id="113" />
        <R alias="fQ_fat" id="114" />
        <R alias="fQ_mus" id="115" />
        <R alias="fQ_skn" id="116" />
      </ReferenceList>
    </ExplicitFormula>
    <ExplicitFormula id="129">
      <Equation>(1-HCT)*(fQ_art*C_pls_art+fQ_bon*C_pls_bon+fQ_fat*C_pls_fat+fQ_mus*C_pls_mus+fQ_skn*C_pls_skn) + HCT*(fQ_art*C_bc_art+fQ_bon*C_bc_bon+fQ_fat*C_bc_fat+fQ_mus*C_bc_mus+fQ_skn*C_bc_skn)</Equation>
      <ReferenceList>
        <R alias="C_bc_art" id="107" />
        <R alias="C_bc_bon" id="108" />
        <R alias="C_bc_fat" id="109" />
        <R alias="C_bc_mus" id="110" />
        <R alias="C_bc_skn" id="111" />
        <R alias="C_pls_art" id="119" />
        <R alias="C_pls_bon" id="120" />
        <R alias="C_pls_fat" id="121" />
        <R alias="C_pls_mus" id="122" />
        <R alias="C_pls_skn" id="123" />
        <R alias="fQ_art" id="112" />
        <R alias="fQ_bon" id="113" />
        <R alias="fQ_fat" id="114" />
        <R alias="fQ_mus" id="115" />
        <R alias="fQ_skn" id="116" />
        <R alias="HCT" id="100" />
      </ReferenceList>
    </ExplicitFormula>
    <ExplicitFormula id="132">
      <Equation>Volume * Density</Equation>
      <ReferenceList>
        <R alias="Density" id="130" />
        <R alias="Volume" id="131" />
      </ReferenceList>
    </ExplicitFormula>
    <ExplicitFormula id="135">
      <Equation>0.964056537925615</Equation>
    </ExplicitFormula>
    <ExplicitFormula id="137">
      <Equation>Volume</Equation>
      <ReferenceList>
        <R alias="Volume" id="24" />
      </ReferenceList>
    </ExplicitFormula>
    <ExplicitFormula id="138">
      <Equation>(1-HCT)*V</Equation>
      <ReferenceList>
        <R alias="f_vas" id="134" />
        <R alias="V" id="131" />
        <R alias="HCT" id="100" />
      </ReferenceList>
    </ExplicitFormula>
    <ExplicitFormula id="141">
      <Equation>M_0</Equation>
      <ReferenceList>
        <R alias="M_0" id="140" />
      </ReferenceList>
    </ExplicitFormula>
    <ExplicitFormula id="145">
      <Equation>rel_exp_out * AF * f_onto * ProteinContainerVolume</Equation>
      <ReferenceList>
        <R alias="f_onto" id="142" />
        <R alias="rel_exp_out" id="143" />
        <R alias="AF" id="144" />
        <R alias="ProteinContainerVolume" id="136" />
      </ReferenceList>
    </ExplicitFormula>
    <ExplicitFormula id="148">
      <Equation>ln(2)/tHalf</Equation>
      <ReferenceList>
        <R alias="tHalf" id="147" />
      </ReferenceList>
    </ExplicitFormula>
    <ExplicitFormula id="150">
      <Equation>rel_exp_norm</Equation>
      <ReferenceList>
        <R alias="rel_exp_norm" id="149" />
      </ReferenceList>
    </ExplicitFormula>
    <ExplicitFormula id="152">
      <Equation>rel_exp_pls_norm</Equation>
      <ReferenceList>
        <R alias="rel_exp_pls_norm" id="151" />
      </ReferenceList>
    </ExplicitFormula>
    <ExplicitFormula id="155">
      <Equation>rel_exp_pls</Equation>
      <ReferenceList>
        <R alias="rel_exp_pls" id="154" />
      </ReferenceList>
    </ExplicitFormula>
    <ExplicitFormula id="157">
      <Equation>V&gt;0 ? M/V : 0</Equation>
      <ReferenceList>
        <R alias="M" id="139" />
        <R alias="V" id="24" />
      </ReferenceList>
    </ExplicitFormula>
    <ExplicitFormula id="159">
      <Equation>tHalf</Equation>
      <ReferenceList>
        <R alias="tHalf" id="158" />
      </ReferenceList>
    </ExplicitFormula>
    <ExplicitFormula id="161">
      <Equation>f_onto</Equation>
      <ReferenceList>
        <R alias="f_onto" id="160" />
      </ReferenceList>
    </ExplicitFormula>
    <ExplicitFormula id="163">
      <Equation>V&gt;0 ? M/V : 0</Equation>
      <ReferenceList>
        <R alias="M" id="139" />
        <R alias="V" id="24" />
      </ReferenceList>
    </ExplicitFormula>
    <ExplicitFormula id="166">
      <Equation>M_0</Equation>
      <ReferenceList>
        <R alias="M_0" id="165" />
      </ReferenceList>
    </ExplicitFormula>
    <ExplicitFormula id="170">
      <Equation>rel_exp_out * AF * f_onto * ProteinContainerVolume</Equation>
      <ReferenceList>
        <R alias="f_onto" id="167" />
        <R alias="rel_exp_out" id="168" />
        <R alias="AF" id="169" />
        <R alias="ProteinContainerVolume" id="136" />
      </ReferenceList>
    </ExplicitFormula>
    <ExplicitFormula id="173">
      <Equation>ln(2)/tHalf</Equation>
      <ReferenceList>
        <R alias="tHalf" id="172" />
      </ReferenceList>
    </ExplicitFormula>
    <ExplicitFormula id="175">
      <Equation>rel_exp_norm</Equation>
      <ReferenceList>
        <R alias="rel_exp_norm" id="174" />
      </ReferenceList>
    </ExplicitFormula>
    <ExplicitFormula id="177">
      <Equation>rel_exp_pls_norm</Equation>
      <ReferenceList>
        <R alias="rel_exp_pls_norm" id="176" />
      </ReferenceList>
    </ExplicitFormula>
    <ExplicitFormula id="180">
      <Equation>rel_exp_pls</Equation>
      <ReferenceList>
        <R alias="rel_exp_pls" id="179" />
      </ReferenceList>
    </ExplicitFormula>
    <ExplicitFormula id="182">
      <Equation>V&gt;0 ? M/V : 0</Equation>
      <ReferenceList>
        <R alias="M" id="164" />
        <R alias="V" id="24" />
      </ReferenceList>
    </ExplicitFormula>
    <ExplicitFormula id="184">
      <Equation>tHalf</Equation>
      <ReferenceList>
        <R alias="tHalf" id="183" />
      </ReferenceList>
    </ExplicitFormula>
    <ExplicitFormula id="186">
      <Equation>f_onto</Equation>
      <ReferenceList>
        <R alias="f_onto" id="185" />
      </ReferenceList>
    </ExplicitFormula>
    <ExplicitFormula id="188">
      <Equation>V&gt;0 ? M/V : 0</Equation>
      <ReferenceList>
        <R alias="M" id="164" />
        <R alias="V" id="24" />
      </ReferenceList>
    </ExplicitFormula>
    <ExplicitFormula id="191">
      <Equation>V&gt;0 ? M/V : 0</Equation>
      <ReferenceList>
        <R alias="M" id="189" />
        <R alias="V" id="24" />
      </ReferenceList>
    </ExplicitFormula>
    <ExplicitFormula id="193">
      <Equation>fu</Equation>
      <ReferenceList>
        <R alias="fu" id="126" />
      </ReferenceList>
    </ExplicitFormula>
    <ExplicitFormula id="195">
      <Equation>V&gt;0 ? M/V : 0</Equation>
      <ReferenceList>
        <R alias="M" id="189" />
        <R alias="V" id="24" />
      </ReferenceList>
    </ExplicitFormula>
    <ExplicitFormula id="197">
      <Equation>C_pls*fu</Equation>
      <ReferenceList>
        <R alias="C_pls" id="190" />
        <R alias="fu" id="126" />
      </ReferenceList>
    </ExplicitFormula>
    <ExplicitFormula id="200">
      <Equation>V&gt;0 ? M/V : 0</Equation>
      <ReferenceList>
        <R alias="M" id="198" />
        <R alias="V" id="24" />
      </ReferenceList>
    </ExplicitFormula>
    <ExplicitFormula id="203">
      <Equation>M/TotalDrugMass</Equation>
      <ReferenceList>
        <R alias="M" id="198" />
        <R alias="TotalDrugMass" id="202" />
      </ReferenceList>
    </ExplicitFormula>
    <ExplicitFormula id="206">
      <Equation>-(CP * kcat * V * K_water * C / (Km + K_water * C))</Equation>
      <ReferenceList>
        <R alias="V" id="24" />
        <R alias="CP" id="156" />
        <R alias="C" id="190" />
        <R alias="K_water" id="192" />
        <R alias="kcat" id="204" />
        <R alias="Km" id="205" />
      </ReferenceList>
    </ExplicitFormula>
    <ExplicitFormula id="207">
      <Equation>CP * kcat * V * K_water * C / (Km + K_water * C)</Equation>
      <ReferenceList>
        <R alias="V" id="24" />
        <R alias="CP" id="156" />
        <R alias="C" id="190" />
        <R alias="K_water" id="192" />
        <R alias="kcat" id="204" />
        <R alias="Km" id="205" />
      </ReferenceList>
    </ExplicitFormula>
    <ExplicitFormula id="210">
      <Equation>kcat * kcat_interaction_factor</Equation>
      <ReferenceList>
        <R alias="kcat_interaction_factor" id="208" />
        <R alias="kcat" id="209" />
      </ReferenceList>
    </ExplicitFormula>
    <ExplicitFormula id="213">
      <Equation>Km * Km_interaction_factor</Equation>
      <ReferenceList>
        <R alias="Km_interaction_factor" id="211" />
        <R alias="Km" id="212" />
      </ReferenceList>
    </ExplicitFormula>
    <ExplicitFormula id="216">
      <Equation>Volume</Equation>
      <ReferenceList>
        <R alias="Volume" id="215" />
      </ReferenceList>
    </ExplicitFormula>
    <ExplicitFormula id="217">
      <Equation>HCT*V</Equation>
      <ReferenceList>
        <R alias="V" id="131" />
        <R alias="HCT" id="100" />
      </ReferenceList>
    </ExplicitFormula>
    <ExplicitFormula id="220">
      <Equation>M_0</Equation>
      <ReferenceList>
        <R alias="M_0" id="219" />
      </ReferenceList>
    </ExplicitFormula>
    <ExplicitFormula id="223">
      <Equation>rel_exp_out * AF * f_onto * ProteinContainerVolume</Equation>
      <ReferenceList>
        <R alias="f_onto" id="221" />
        <R alias="rel_exp_out" id="222" />
        <R alias="AF" id="144" />
        <R alias="ProteinContainerVolume" id="214" />
      </ReferenceList>
    </ExplicitFormula>
    <ExplicitFormula id="226">
      <Equation>ln(2)/tHalf</Equation>
      <ReferenceList>
        <R alias="tHalf" id="225" />
      </ReferenceList>
    </ExplicitFormula>
    <ExplicitFormula id="228">
      <Equation>rel_exp_norm</Equation>
      <ReferenceList>
        <R alias="rel_exp_norm" id="227" />
      </ReferenceList>
    </ExplicitFormula>
    <ExplicitFormula id="230">
      <Equation>rel_exp_bc_norm</Equation>
      <ReferenceList>
        <R alias="rel_exp_bc_norm" id="229" />
      </ReferenceList>
    </ExplicitFormula>
    <ExplicitFormula id="233">
      <Equation>rel_exp_bc</Equation>
      <ReferenceList>
        <R alias="rel_exp_bc" id="232" />
      </ReferenceList>
    </ExplicitFormula>
    <ExplicitFormula id="235">
      <Equation>V&gt;0 ? M/V : 0</Equation>
      <ReferenceList>
        <R alias="M" id="218" />
        <R alias="V" id="215" />
      </ReferenceList>
    </ExplicitFormula>
    <ExplicitFormula id="236">
      <Equation>f_onto</Equation>
      <ReferenceList>
        <R alias="f_onto" id="160" />
      </ReferenceList>
    </ExplicitFormula>
    <ExplicitFormula id="237">
      <Equation>tHalf</Equation>
      <ReferenceList>
        <R alias="tHalf" id="158" />
      </ReferenceList>
    </ExplicitFormula>
    <ExplicitFormula id="239">
      <Equation>V&gt;0 ? M/V : 0</Equation>
      <ReferenceList>
        <R alias="M" id="218" />
        <R alias="V" id="215" />
      </ReferenceList>
    </ExplicitFormula>
    <ExplicitFormula id="242">
      <Equation>M_0</Equation>
      <ReferenceList>
        <R alias="M_0" id="241" />
      </ReferenceList>
    </ExplicitFormula>
    <ExplicitFormula id="245">
      <Equation>rel_exp_out * AF * f_onto * ProteinContainerVolume</Equation>
      <ReferenceList>
        <R alias="f_onto" id="243" />
        <R alias="rel_exp_out" id="244" />
        <R alias="AF" id="169" />
        <R alias="ProteinContainerVolume" id="214" />
      </ReferenceList>
    </ExplicitFormula>
    <ExplicitFormula id="248">
      <Equation>ln(2)/tHalf</Equation>
      <ReferenceList>
        <R alias="tHalf" id="247" />
      </ReferenceList>
    </ExplicitFormula>
    <ExplicitFormula id="250">
      <Equation>rel_exp_norm</Equation>
      <ReferenceList>
        <R alias="rel_exp_norm" id="249" />
      </ReferenceList>
    </ExplicitFormula>
    <ExplicitFormula id="252">
      <Equation>rel_exp_bc_norm</Equation>
      <ReferenceList>
        <R alias="rel_exp_bc_norm" id="251" />
      </ReferenceList>
    </ExplicitFormula>
    <ExplicitFormula id="255">
      <Equation>rel_exp_bc</Equation>
      <ReferenceList>
        <R alias="rel_exp_bc" id="254" />
      </ReferenceList>
    </ExplicitFormula>
    <ExplicitFormula id="257">
      <Equation>V&gt;0 ? M/V : 0</Equation>
      <ReferenceList>
        <R alias="M" id="240" />
        <R alias="V" id="215" />
      </ReferenceList>
    </ExplicitFormula>
    <ExplicitFormula id="258">
      <Equation>f_onto</Equation>
      <ReferenceList>
        <R alias="f_onto" id="185" />
      </ReferenceList>
    </ExplicitFormula>
    <ExplicitFormula id="259">
      <Equation>tHalf</Equation>
      <ReferenceList>
        <R alias="tHalf" id="183" />
      </ReferenceList>
    </ExplicitFormula>
    <ExplicitFormula id="261">
      <Equation>V&gt;0 ? M/V : 0</Equation>
      <ReferenceList>
        <R alias="M" id="240" />
        <R alias="V" id="215" />
      </ReferenceList>
    </ExplicitFormula>
    <ExplicitFormula id="264">
      <Equation>V&gt;0 ? M/V : 0</Equation>
      <ReferenceList>
        <R alias="M" id="262" />
        <R alias="V" id="215" />
      </ReferenceList>
    </ExplicitFormula>
    <ExplicitFormula id="267">
      <Equation>K_rbc/fu</Equation>
      <ReferenceList>
        <R alias="fu" id="126" />
        <R alias="K_rbc" id="266" />
      </ReferenceList>
    </ExplicitFormula>
    <ExplicitFormula id="269">
      <Equation>V&gt;0 ? M/V : 0</Equation>
      <ReferenceList>
        <R alias="M" id="262" />
        <R alias="V" id="215" />
      </ReferenceList>
    </ExplicitFormula>
    <ExplicitFormula id="272">
      <Equation>V&gt;0 ? M/V : 0</Equation>
      <ReferenceList>
        <R alias="M" id="270" />
        <R alias="V" id="215" />
      </ReferenceList>
    </ExplicitFormula>
    <ExplicitFormula id="274">
      <Equation>M/TotalDrugMass</Equation>
      <ReferenceList>
        <R alias="M" id="270" />
        <R alias="TotalDrugMass" id="202" />
      </ReferenceList>
    </ExplicitFormula>
    <ExplicitFormula id="277">
      <Equation>-(CP * kcat * V * K_water * C / (Km + K_water * C))</Equation>
      <ReferenceList>
        <R alias="V" id="215" />
        <R alias="CP" id="234" />
        <R alias="C" id="263" />
        <R alias="K_water" id="265" />
        <R alias="kcat" id="275" />
        <R alias="Km" id="276" />
      </ReferenceList>
    </ExplicitFormula>
    <ExplicitFormula id="278">
      <Equation>CP * kcat * V * K_water * C / (Km + K_water * C)</Equation>
      <ReferenceList>
        <R alias="V" id="215" />
        <R alias="CP" id="234" />
        <R alias="C" id="263" />
        <R alias="K_water" id="265" />
        <R alias="kcat" id="275" />
        <R alias="Km" id="276" />
      </ReferenceList>
    </ExplicitFormula>
    <ExplicitFormula id="280">
      <Equation>kcat * kcat_interaction_factor</Equation>
      <ReferenceList>
        <R alias="kcat_interaction_factor" id="279" />
        <R alias="kcat" id="209" />
      </ReferenceList>
    </ExplicitFormula>
    <ExplicitFormula id="282">
      <Equation>Km * Km_interaction_factor</Equation>
      <ReferenceList>
        <R alias="Km_interaction_factor" id="281" />
        <R alias="Km" id="212" />
      </ReferenceList>
    </ExplicitFormula>
    <ExplicitFormula id="284">
      <Equation>(1 - HCT) * C_pls+HCT * C_bc</Equation>
      <ReferenceList>
        <R alias="C_bc" id="263" />
        <R alias="C_pls" id="190" />
        <R alias="HCT" id="100" />
      </ReferenceList>
    </ExplicitFormula>
    <ExplicitFormula id="287">
      <Equation>Volume * Density</Equation>
      <ReferenceList>
        <R alias="Density" id="285" />
        <R alias="Volume" id="286" />
      </ReferenceList>
    </ExplicitFormula>
    <ExplicitFormula id="290">
      <Equation>0.419117486236777</Equation>
    </ExplicitFormula>
    <ExplicitFormula id="292">
      <Equation>Volume</Equation>
      <ReferenceList>
        <R alias="Volume" id="8" />
      </ReferenceList>
    </ExplicitFormula>
    <ExplicitFormula id="293">
      <Equation>(1-HCT)*V</Equation>
      <ReferenceList>
        <R alias="f_vas" id="289" />
        <R alias="V" id="286" />
        <R alias="HCT" id="100" />
      </ReferenceList>
    </ExplicitFormula>
    <ExplicitFormula id="296">
      <Equation>M_0</Equation>
      <ReferenceList>
        <R alias="M_0" id="295" />
      </ReferenceList>
    </ExplicitFormula>
    <ExplicitFormula id="299">
      <Equation>rel_exp_out * AF * f_onto * ProteinContainerVolume</Equation>
      <ReferenceList>
        <R alias="f_onto" id="297" />
        <R alias="rel_exp_out" id="298" />
        <R alias="AF" id="144" />
        <R alias="ProteinContainerVolume" id="291" />
      </ReferenceList>
    </ExplicitFormula>
    <ExplicitFormula id="302">
      <Equation>ln(2)/tHalf</Equation>
      <ReferenceList>
        <R alias="tHalf" id="301" />
      </ReferenceList>
    </ExplicitFormula>
    <ExplicitFormula id="304">
      <Equation>rel_exp_norm</Equation>
      <ReferenceList>
        <R alias="rel_exp_norm" id="303" />
      </ReferenceList>
    </ExplicitFormula>
    <ExplicitFormula id="305">
      <Equation>rel_exp_pls_norm</Equation>
      <ReferenceList>
        <R alias="rel_exp_pls_norm" id="151" />
      </ReferenceList>
    </ExplicitFormula>
    <ExplicitFormula id="307">
      <Equation>rel_exp_pls</Equation>
      <ReferenceList>
        <R alias="rel_exp_pls" id="154" />
      </ReferenceList>
    </ExplicitFormula>
    <ExplicitFormula id="309">
      <Equation>V&gt;0 ? M/V : 0</Equation>
      <ReferenceList>
        <R alias="M" id="294" />
        <R alias="V" id="8" />
      </ReferenceList>
    </ExplicitFormula>
    <ExplicitFormula id="310">
      <Equation>f_onto</Equation>
      <ReferenceList>
        <R alias="f_onto" id="160" />
      </ReferenceList>
    </ExplicitFormula>
    <ExplicitFormula id="311">
      <Equation>tHalf</Equation>
      <ReferenceList>
        <R alias="tHalf" id="158" />
      </ReferenceList>
    </ExplicitFormula>
    <ExplicitFormula id="313">
      <Equation>V&gt;0 ? M/V : 0</Equation>
      <ReferenceList>
        <R alias="M" id="294" />
        <R alias="V" id="8" />
      </ReferenceList>
    </ExplicitFormula>
    <ExplicitFormula id="316">
      <Equation>M_0</Equation>
      <ReferenceList>
        <R alias="M_0" id="315" />
      </ReferenceList>
    </ExplicitFormula>
    <ExplicitFormula id="319">
      <Equation>rel_exp_out * AF * f_onto * ProteinContainerVolume</Equation>
      <ReferenceList>
        <R alias="f_onto" id="317" />
        <R alias="rel_exp_out" id="318" />
        <R alias="AF" id="169" />
        <R alias="ProteinContainerVolume" id="291" />
      </ReferenceList>
    </ExplicitFormula>
    <ExplicitFormula id="322">
      <Equation>ln(2)/tHalf</Equation>
      <ReferenceList>
        <R alias="tHalf" id="321" />
      </ReferenceList>
    </ExplicitFormula>
    <ExplicitFormula id="324">
      <Equation>rel_exp_norm</Equation>
      <ReferenceList>
        <R alias="rel_exp_norm" id="323" />
      </ReferenceList>
    </ExplicitFormula>
    <ExplicitFormula id="325">
      <Equation>rel_exp_pls_norm</Equation>
      <ReferenceList>
        <R alias="rel_exp_pls_norm" id="176" />
      </ReferenceList>
    </ExplicitFormula>
    <ExplicitFormula id="327">
      <Equation>rel_exp_pls</Equation>
      <ReferenceList>
        <R alias="rel_exp_pls" id="179" />
      </ReferenceList>
    </ExplicitFormula>
    <ExplicitFormula id="329">
      <Equation>V&gt;0 ? M/V : 0</Equation>
      <ReferenceList>
        <R alias="M" id="314" />
        <R alias="V" id="8" />
      </ReferenceList>
    </ExplicitFormula>
    <ExplicitFormula id="330">
      <Equation>f_onto</Equation>
      <ReferenceList>
        <R alias="f_onto" id="185" />
      </ReferenceList>
    </ExplicitFormula>
    <ExplicitFormula id="331">
      <Equation>tHalf</Equation>
      <ReferenceList>
        <R alias="tHalf" id="183" />
      </ReferenceList>
    </ExplicitFormula>
    <ExplicitFormula id="333">
      <Equation>V&gt;0 ? M/V : 0</Equation>
      <ReferenceList>
        <R alias="M" id="314" />
        <R alias="V" id="8" />
      </ReferenceList>
    </ExplicitFormula>
    <ExplicitFormula id="335">
      <Equation>V&gt;0 ? M/V : 0</Equation>
      <ReferenceList>
        <R alias="M" id="334" />
        <R alias="V" id="8" />
      </ReferenceList>
    </ExplicitFormula>
    <ExplicitFormula id="337">
      <Equation>fu</Equation>
      <ReferenceList>
        <R alias="fu" id="126" />
      </ReferenceList>
    </ExplicitFormula>
    <ExplicitFormula id="339">
      <Equation>V&gt;0 ? M/V : 0</Equation>
      <ReferenceList>
        <R alias="M" id="334" />
        <R alias="V" id="8" />
      </ReferenceList>
    </ExplicitFormula>
    <ExplicitFormula id="341">
      <Equation>C_pls*fu</Equation>
      <ReferenceList>
        <R alias="C_pls" id="119" />
        <R alias="fu" id="126" />
      </ReferenceList>
    </ExplicitFormula>
    <ExplicitFormula id="344">
      <Equation>V&gt;0 ? M/V : 0</Equation>
      <ReferenceList>
        <R alias="M" id="342" />
        <R alias="V" id="8" />
      </ReferenceList>
    </ExplicitFormula>
    <ExplicitFormula id="346">
      <Equation>M/TotalDrugMass</Equation>
      <ReferenceList>
        <R alias="M" id="342" />
        <R alias="TotalDrugMass" id="202" />
      </ReferenceList>
    </ExplicitFormula>
    <ExplicitFormula id="349">
      <Equation>-(CP * kcat * V * K_water * C / (Km + K_water * C))</Equation>
      <ReferenceList>
        <R alias="V" id="8" />
        <R alias="CP" id="308" />
        <R alias="C" id="119" />
        <R alias="K_water" id="336" />
        <R alias="kcat" id="347" />
        <R alias="Km" id="348" />
      </ReferenceList>
    </ExplicitFormula>
    <ExplicitFormula id="350">
      <Equation>CP * kcat * V * K_water * C / (Km + K_water * C)</Equation>
      <ReferenceList>
        <R alias="V" id="8" />
        <R alias="CP" id="308" />
        <R alias="C" id="119" />
        <R alias="K_water" id="336" />
        <R alias="kcat" id="347" />
        <R alias="Km" id="348" />
      </ReferenceList>
    </ExplicitFormula>
    <ExplicitFormula id="352">
      <Equation>kcat * kcat_interaction_factor</Equation>
      <ReferenceList>
        <R alias="kcat_interaction_factor" id="351" />
        <R alias="kcat" id="209" />
      </ReferenceList>
    </ExplicitFormula>
    <ExplicitFormula id="354">
      <Equation>Km * Km_interaction_factor</Equation>
      <ReferenceList>
        <R alias="Km_interaction_factor" id="353" />
        <R alias="Km" id="212" />
      </ReferenceList>
    </ExplicitFormula>
    <ExplicitFormula id="357">
      <Equation>Volume</Equation>
      <ReferenceList>
        <R alias="Volume" id="356" />
      </ReferenceList>
    </ExplicitFormula>
    <ExplicitFormula id="358">
      <Equation>HCT*V</Equation>
      <ReferenceList>
        <R alias="V" id="286" />
        <R alias="HCT" id="100" />
      </ReferenceList>
    </ExplicitFormula>
    <ExplicitFormula id="361">
      <Equation>M_0</Equation>
      <ReferenceList>
        <R alias="M_0" id="360" />
      </ReferenceList>
    </ExplicitFormula>
    <ExplicitFormula id="364">
      <Equation>rel_exp_out * AF * f_onto * ProteinContainerVolume</Equation>
      <ReferenceList>
        <R alias="f_onto" id="362" />
        <R alias="rel_exp_out" id="363" />
        <R alias="AF" id="144" />
        <R alias="ProteinContainerVolume" id="355" />
      </ReferenceList>
    </ExplicitFormula>
    <ExplicitFormula id="367">
      <Equation>ln(2)/tHalf</Equation>
      <ReferenceList>
        <R alias="tHalf" id="366" />
      </ReferenceList>
    </ExplicitFormula>
    <ExplicitFormula id="369">
      <Equation>rel_exp_norm</Equation>
      <ReferenceList>
        <R alias="rel_exp_norm" id="368" />
      </ReferenceList>
    </ExplicitFormula>
    <ExplicitFormula id="370">
      <Equation>rel_exp_bc_norm</Equation>
      <ReferenceList>
        <R alias="rel_exp_bc_norm" id="229" />
      </ReferenceList>
    </ExplicitFormula>
    <ExplicitFormula id="372">
      <Equation>rel_exp_bc</Equation>
      <ReferenceList>
        <R alias="rel_exp_bc" id="232" />
      </ReferenceList>
    </ExplicitFormula>
    <ExplicitFormula id="374">
      <Equation>V&gt;0 ? M/V : 0</Equation>
      <ReferenceList>
        <R alias="M" id="359" />
        <R alias="V" id="356" />
      </ReferenceList>
    </ExplicitFormula>
    <ExplicitFormula id="375">
      <Equation>f_onto</Equation>
      <ReferenceList>
        <R alias="f_onto" id="160" />
      </ReferenceList>
    </ExplicitFormula>
    <ExplicitFormula id="376">
      <Equation>tHalf</Equation>
      <ReferenceList>
        <R alias="tHalf" id="158" />
      </ReferenceList>
    </ExplicitFormula>
    <ExplicitFormula id="378">
      <Equation>V&gt;0 ? M/V : 0</Equation>
      <ReferenceList>
        <R alias="M" id="359" />
        <R alias="V" id="356" />
      </ReferenceList>
    </ExplicitFormula>
    <ExplicitFormula id="381">
      <Equation>M_0</Equation>
      <ReferenceList>
        <R alias="M_0" id="380" />
      </ReferenceList>
    </ExplicitFormula>
    <ExplicitFormula id="384">
      <Equation>rel_exp_out * AF * f_onto * ProteinContainerVolume</Equation>
      <ReferenceList>
        <R alias="f_onto" id="382" />
        <R alias="rel_exp_out" id="383" />
        <R alias="AF" id="169" />
        <R alias="ProteinContainerVolume" id="355" />
      </ReferenceList>
    </ExplicitFormula>
    <ExplicitFormula id="387">
      <Equation>ln(2)/tHalf</Equation>
      <ReferenceList>
        <R alias="tHalf" id="386" />
      </ReferenceList>
    </ExplicitFormula>
    <ExplicitFormula id="389">
      <Equation>rel_exp_norm</Equation>
      <ReferenceList>
        <R alias="rel_exp_norm" id="388" />
      </ReferenceList>
    </ExplicitFormula>
    <ExplicitFormula id="390">
      <Equation>rel_exp_bc_norm</Equation>
      <ReferenceList>
        <R alias="rel_exp_bc_norm" id="251" />
      </ReferenceList>
    </ExplicitFormula>
    <ExplicitFormula id="392">
      <Equation>rel_exp_bc</Equation>
      <ReferenceList>
        <R alias="rel_exp_bc" id="254" />
      </ReferenceList>
    </ExplicitFormula>
    <ExplicitFormula id="394">
      <Equation>V&gt;0 ? M/V : 0</Equation>
      <ReferenceList>
        <R alias="M" id="379" />
        <R alias="V" id="356" />
      </ReferenceList>
    </ExplicitFormula>
    <ExplicitFormula id="395">
      <Equation>f_onto</Equation>
      <ReferenceList>
        <R alias="f_onto" id="185" />
      </ReferenceList>
    </ExplicitFormula>
    <ExplicitFormula id="396">
      <Equation>tHalf</Equation>
      <ReferenceList>
        <R alias="tHalf" id="183" />
      </ReferenceList>
    </ExplicitFormula>
    <ExplicitFormula id="398">
      <Equation>V&gt;0 ? M/V : 0</Equation>
      <ReferenceList>
        <R alias="M" id="379" />
        <R alias="V" id="356" />
      </ReferenceList>
    </ExplicitFormula>
    <ExplicitFormula id="400">
      <Equation>V&gt;0 ? M/V : 0</Equation>
      <ReferenceList>
        <R alias="M" id="399" />
        <R alias="V" id="356" />
      </ReferenceList>
    </ExplicitFormula>
    <ExplicitFormula id="402">
      <Equation>K_rbc/fu</Equation>
      <ReferenceList>
        <R alias="fu" id="126" />
        <R alias="K_rbc" id="266" />
      </ReferenceList>
    </ExplicitFormula>
    <ExplicitFormula id="404">
      <Equation>V&gt;0 ? M/V : 0</Equation>
      <ReferenceList>
        <R alias="M" id="399" />
        <R alias="V" id="356" />
      </ReferenceList>
    </ExplicitFormula>
    <ExplicitFormula id="407">
      <Equation>V&gt;0 ? M/V : 0</Equation>
      <ReferenceList>
        <R alias="M" id="405" />
        <R alias="V" id="356" />
      </ReferenceList>
    </ExplicitFormula>
    <ExplicitFormula id="409">
      <Equation>M/TotalDrugMass</Equation>
      <ReferenceList>
        <R alias="M" id="405" />
        <R alias="TotalDrugMass" id="202" />
      </ReferenceList>
    </ExplicitFormula>
    <ExplicitFormula id="412">
      <Equation>-(CP * kcat * V * K_water * C / (Km + K_water * C))</Equation>
      <ReferenceList>
        <R alias="V" id="356" />
        <R alias="CP" id="373" />
        <R alias="C" id="107" />
        <R alias="K_water" id="401" />
        <R alias="kcat" id="410" />
        <R alias="Km" id="411" />
      </ReferenceList>
    </ExplicitFormula>
    <ExplicitFormula id="413">
      <Equation>CP * kcat * V * K_water * C / (Km + K_water * C)</Equation>
      <ReferenceList>
        <R alias="V" id="356" />
        <R alias="CP" id="373" />
        <R alias="C" id="107" />
        <R alias="K_water" id="401" />
        <R alias="kcat" id="410" />
        <R alias="Km" id="411" />
      </ReferenceList>
    </ExplicitFormula>
    <ExplicitFormula id="415">
      <Equation>kcat * kcat_interaction_factor</Equation>
      <ReferenceList>
        <R alias="kcat_interaction_factor" id="414" />
        <R alias="kcat" id="209" />
      </ReferenceList>
    </ExplicitFormula>
    <ExplicitFormula id="417">
      <Equation>Km * Km_interaction_factor</Equation>
      <ReferenceList>
        <R alias="Km_interaction_factor" id="416" />
        <R alias="Km" id="212" />
      </ReferenceList>
    </ExplicitFormula>
    <ExplicitFormula id="419">
      <Equation>(1 - HCT) * C_pls+HCT * C_bc</Equation>
      <ReferenceList>
        <R alias="C_bc" id="107" />
        <R alias="C_pls" id="119" />
        <R alias="HCT" id="100" />
      </ReferenceList>
    </ExplicitFormula>
    <ExplicitFormula id="422">
      <Equation>6*EHC_HalfTime</Equation>
      <ReferenceList>
        <R alias="EHC_HalfTime" id="421" />
        <R alias="Time" id="0" />
      </ReferenceList>
    </ExplicitFormula>
    <ExplicitFormula id="428">
      <Equation>V&gt;0 ? M/V : 0</Equation>
      <ReferenceList>
        <R alias="M" id="426" />
        <R alias="V" id="424" />
      </ReferenceList>
    </ExplicitFormula>
    <ExplicitFormula id="430">
      <Equation>M/TotalDrugMass</Equation>
      <ReferenceList>
        <R alias="M" id="426" />
        <R alias="TotalDrugMass" id="202" />
      </ReferenceList>
    </ExplicitFormula>
    <ExplicitFormula id="433">
      <Equation>Volume * Density</Equation>
      <ReferenceList>
        <R alias="Density" id="431" />
        <R alias="Volume" id="432" />
      </ReferenceList>
    </ExplicitFormula>
    <ExplicitFormula id="436">
      <Equation>Qspec * Weight</Equation>
      <ReferenceList>
        <R alias="Qspec" id="435" />
        <R alias="Weight" id="41" />
      </ReferenceList>
    </ExplicitFormula>
    <ExplicitFormula id="438">
      <Equation>0.00000000000728*(BW/0.02)^0.75</Equation>
      <ReferenceList>
        <R alias="BW" id="39" />
      </ReferenceList>
    </ExplicitFormula>
    <ExplicitFormula id="440">
      <Equation>0.00000068*BW/0.02</Equation>
      <ReferenceList>
        <R alias="BW" id="39" />
      </ReferenceList>
    </ExplicitFormula>
    <ExplicitFormula id="443">
      <Equation>SA_pls_int*d_endo</Equation>
      <ReferenceList>
        <R alias="d_endo" id="79" />
        <R alias="SA_pls_int" id="442" />
      </ReferenceList>
    </ExplicitFormula>
    <ExplicitFormula id="447">
      <Equation>1 - f_int - f_vas</Equation>
      <ReferenceList>
        <R alias="f_int" id="445" />
        <R alias="f_vas" id="446" />
      </ReferenceList>
    </ExplicitFormula>
    <ExplicitFormula id="473">
      <Equation>0.027495</Equation>
    </ExplicitFormula>
    <ExplicitFormula id="474">
      <Equation>11.8187942592546</Equation>
    </ExplicitFormula>
    <ExplicitFormula id="476">
      <Equation>Volume</Equation>
      <ReferenceList>
        <R alias="Volume" id="9" />
      </ReferenceList>
    </ExplicitFormula>
    <ExplicitFormula id="477">
      <Equation>f_vas*(1-HCT)*V_org</Equation>
      <ReferenceList>
        <R alias="f_vas" id="446" />
        <R alias="V_org" id="432" />
        <R alias="HCT" id="100" />
      </ReferenceList>
    </ExplicitFormula>
    <ExplicitFormula id="480">
      <Equation>M_0</Equation>
      <ReferenceList>
        <R alias="M_0" id="479" />
      </ReferenceList>
    </ExplicitFormula>
    <ExplicitFormula id="483">
      <Equation>rel_exp_out * AF * f_onto * ProteinContainerVolume</Equation>
      <ReferenceList>
        <R alias="f_onto" id="481" />
        <R alias="rel_exp_out" id="482" />
        <R alias="AF" id="144" />
        <R alias="ProteinContainerVolume" id="475" />
      </ReferenceList>
    </ExplicitFormula>
    <ExplicitFormula id="486">
      <Equation>ln(2)/tHalf</Equation>
      <ReferenceList>
        <R alias="tHalf" id="485" />
      </ReferenceList>
    </ExplicitFormula>
    <ExplicitFormula id="488">
      <Equation>rel_exp_norm</Equation>
      <ReferenceList>
        <R alias="rel_exp_norm" id="487" />
      </ReferenceList>
    </ExplicitFormula>
    <ExplicitFormula id="489">
      <Equation>rel_exp_pls_norm</Equation>
      <ReferenceList>
        <R alias="rel_exp_pls_norm" id="151" />
      </ReferenceList>
    </ExplicitFormula>
    <ExplicitFormula id="491">
      <Equation>rel_exp_pls</Equation>
      <ReferenceList>
        <R alias="rel_exp_pls" id="154" />
      </ReferenceList>
    </ExplicitFormula>
    <ExplicitFormula id="493">
      <Equation>V&gt;0 ? M/V : 0</Equation>
      <ReferenceList>
        <R alias="M" id="478" />
        <R alias="V" id="9" />
      </ReferenceList>
    </ExplicitFormula>
    <ExplicitFormula id="494">
      <Equation>f_onto</Equation>
      <ReferenceList>
        <R alias="f_onto" id="160" />
      </ReferenceList>
    </ExplicitFormula>
    <ExplicitFormula id="495">
      <Equation>tHalf</Equation>
      <ReferenceList>
        <R alias="tHalf" id="158" />
      </ReferenceList>
    </ExplicitFormula>
    <ExplicitFormula id="497">
      <Equation>V&gt;0 ? M/V : 0</Equation>
      <ReferenceList>
        <R alias="M" id="478" />
        <R alias="V" id="9" />
      </ReferenceList>
    </ExplicitFormula>
    <ExplicitFormula id="500">
      <Equation>M_0</Equation>
      <ReferenceList>
        <R alias="M_0" id="499" />
      </ReferenceList>
    </ExplicitFormula>
    <ExplicitFormula id="503">
      <Equation>rel_exp_out * AF * f_onto * ProteinContainerVolume</Equation>
      <ReferenceList>
        <R alias="f_onto" id="501" />
        <R alias="rel_exp_out" id="502" />
        <R alias="AF" id="169" />
        <R alias="ProteinContainerVolume" id="475" />
      </ReferenceList>
    </ExplicitFormula>
    <ExplicitFormula id="506">
      <Equation>ln(2)/tHalf</Equation>
      <ReferenceList>
        <R alias="tHalf" id="505" />
      </ReferenceList>
    </ExplicitFormula>
    <ExplicitFormula id="508">
      <Equation>rel_exp_norm</Equation>
      <ReferenceList>
        <R alias="rel_exp_norm" id="507" />
      </ReferenceList>
    </ExplicitFormula>
    <ExplicitFormula id="509">
      <Equation>rel_exp_pls_norm</Equation>
      <ReferenceList>
        <R alias="rel_exp_pls_norm" id="176" />
      </ReferenceList>
    </ExplicitFormula>
    <ExplicitFormula id="511">
      <Equation>rel_exp_pls</Equation>
      <ReferenceList>
        <R alias="rel_exp_pls" id="179" />
      </ReferenceList>
    </ExplicitFormula>
    <ExplicitFormula id="513">
      <Equation>V&gt;0 ? M/V : 0</Equation>
      <ReferenceList>
        <R alias="M" id="498" />
        <R alias="V" id="9" />
      </ReferenceList>
    </ExplicitFormula>
    <ExplicitFormula id="514">
      <Equation>f_onto</Equation>
      <ReferenceList>
        <R alias="f_onto" id="185" />
      </ReferenceList>
    </ExplicitFormula>
    <ExplicitFormula id="515">
      <Equation>tHalf</Equation>
      <ReferenceList>
        <R alias="tHalf" id="183" />
      </ReferenceList>
    </ExplicitFormula>
    <ExplicitFormula id="517">
      <Equation>V&gt;0 ? M/V : 0</Equation>
      <ReferenceList>
        <R alias="M" id="498" />
        <R alias="V" id="9" />
      </ReferenceList>
    </ExplicitFormula>
    <ExplicitFormula id="519">
      <Equation>V&gt;0 ? M/V : 0</Equation>
      <ReferenceList>
        <R alias="M" id="518" />
        <R alias="V" id="9" />
      </ReferenceList>
    </ExplicitFormula>
    <ExplicitFormula id="521">
      <Equation>fu</Equation>
      <ReferenceList>
        <R alias="fu" id="126" />
      </ReferenceList>
    </ExplicitFormula>
    <ExplicitFormula id="523">
      <Equation>V&gt;0 ? M/V : 0</Equation>
      <ReferenceList>
        <R alias="M" id="518" />
        <R alias="V" id="9" />
      </ReferenceList>
    </ExplicitFormula>
    <ExplicitFormula id="526">
      <Equation>V&gt;0 ? M/V : 0</Equation>
      <ReferenceList>
        <R alias="M" id="524" />
        <R alias="V" id="9" />
      </ReferenceList>
    </ExplicitFormula>
    <ExplicitFormula id="528">
      <Equation>M/TotalDrugMass</Equation>
      <ReferenceList>
        <R alias="M" id="524" />
        <R alias="TotalDrugMass" id="202" />
      </ReferenceList>
    </ExplicitFormula>
    <ExplicitFormula id="531">
      <Equation>-(CP * kcat * V * K_water * C / (Km + K_water * C))</Equation>
      <ReferenceList>
        <R alias="V" id="9" />
        <R alias="CP" id="492" />
        <R alias="C" id="120" />
        <R alias="K_water" id="520" />
        <R alias="kcat" id="529" />
        <R alias="Km" id="530" />
      </ReferenceList>
    </ExplicitFormula>
    <ExplicitFormula id="532">
      <Equation>CP * kcat * V * K_water * C / (Km + K_water * C)</Equation>
      <ReferenceList>
        <R alias="V" id="9" />
        <R alias="CP" id="492" />
        <R alias="C" id="120" />
        <R alias="K_water" id="520" />
        <R alias="kcat" id="529" />
        <R alias="Km" id="530" />
      </ReferenceList>
    </ExplicitFormula>
    <ExplicitFormula id="534">
      <Equation>kcat * kcat_interaction_factor</Equation>
      <ReferenceList>
        <R alias="kcat_interaction_factor" id="533" />
        <R alias="kcat" id="209" />
      </ReferenceList>
    </ExplicitFormula>
    <ExplicitFormula id="536">
      <Equation>Km * Km_interaction_factor</Equation>
      <ReferenceList>
        <R alias="Km_interaction_factor" id="535" />
        <R alias="Km" id="212" />
      </ReferenceList>
    </ExplicitFormula>
    <ExplicitFormula id="539">
      <Equation>Volume</Equation>
      <ReferenceList>
        <R alias="Volume" id="538" />
      </ReferenceList>
    </ExplicitFormula>
    <ExplicitFormula id="540">
      <Equation>f_vas*HCT*V</Equation>
      <ReferenceList>
        <R alias="f_vas" id="446" />
        <R alias="V" id="432" />
        <R alias="HCT" id="100" />
      </ReferenceList>
    </ExplicitFormula>
    <ExplicitFormula id="543">
      <Equation>M_0</Equation>
      <ReferenceList>
        <R alias="M_0" id="542" />
      </ReferenceList>
    </ExplicitFormula>
    <ExplicitFormula id="546">
      <Equation>rel_exp_out * AF * f_onto * ProteinContainerVolume</Equation>
      <ReferenceList>
        <R alias="f_onto" id="544" />
        <R alias="rel_exp_out" id="545" />
        <R alias="AF" id="144" />
        <R alias="ProteinContainerVolume" id="537" />
      </ReferenceList>
    </ExplicitFormula>
    <ExplicitFormula id="549">
      <Equation>ln(2)/tHalf</Equation>
      <ReferenceList>
        <R alias="tHalf" id="548" />
      </ReferenceList>
    </ExplicitFormula>
    <ExplicitFormula id="551">
      <Equation>rel_exp_norm</Equation>
      <ReferenceList>
        <R alias="rel_exp_norm" id="550" />
      </ReferenceList>
    </ExplicitFormula>
    <ExplicitFormula id="552">
      <Equation>rel_exp_bc_norm</Equation>
      <ReferenceList>
        <R alias="rel_exp_bc_norm" id="229" />
      </ReferenceList>
    </ExplicitFormula>
    <ExplicitFormula id="554">
      <Equation>rel_exp_bc</Equation>
      <ReferenceList>
        <R alias="rel_exp_bc" id="232" />
      </ReferenceList>
    </ExplicitFormula>
    <ExplicitFormula id="556">
      <Equation>V&gt;0 ? M/V : 0</Equation>
      <ReferenceList>
        <R alias="M" id="541" />
        <R alias="V" id="538" />
      </ReferenceList>
    </ExplicitFormula>
    <ExplicitFormula id="557">
      <Equation>f_onto</Equation>
      <ReferenceList>
        <R alias="f_onto" id="160" />
      </ReferenceList>
    </ExplicitFormula>
    <ExplicitFormula id="558">
      <Equation>tHalf</Equation>
      <ReferenceList>
        <R alias="tHalf" id="158" />
      </ReferenceList>
    </ExplicitFormula>
    <ExplicitFormula id="560">
      <Equation>V&gt;0 ? M/V : 0</Equation>
      <ReferenceList>
        <R alias="M" id="541" />
        <R alias="V" id="538" />
      </ReferenceList>
    </ExplicitFormula>
    <ExplicitFormula id="563">
      <Equation>M_0</Equation>
      <ReferenceList>
        <R alias="M_0" id="562" />
      </ReferenceList>
    </ExplicitFormula>
    <ExplicitFormula id="566">
      <Equation>rel_exp_out * AF * f_onto * ProteinContainerVolume</Equation>
      <ReferenceList>
        <R alias="f_onto" id="564" />
        <R alias="rel_exp_out" id="565" />
        <R alias="AF" id="169" />
        <R alias="ProteinContainerVolume" id="537" />
      </ReferenceList>
    </ExplicitFormula>
    <ExplicitFormula id="569">
      <Equation>ln(2)/tHalf</Equation>
      <ReferenceList>
        <R alias="tHalf" id="568" />
      </ReferenceList>
    </ExplicitFormula>
    <ExplicitFormula id="571">
      <Equation>rel_exp_norm</Equation>
      <ReferenceList>
        <R alias="rel_exp_norm" id="570" />
      </ReferenceList>
    </ExplicitFormula>
    <ExplicitFormula id="572">
      <Equation>rel_exp_bc_norm</Equation>
      <ReferenceList>
        <R alias="rel_exp_bc_norm" id="251" />
      </ReferenceList>
    </ExplicitFormula>
    <ExplicitFormula id="574">
      <Equation>rel_exp_bc</Equation>
      <ReferenceList>
        <R alias="rel_exp_bc" id="254" />
      </ReferenceList>
    </ExplicitFormula>
    <ExplicitFormula id="576">
      <Equation>V&gt;0 ? M/V : 0</Equation>
      <ReferenceList>
        <R alias="M" id="561" />
        <R alias="V" id="538" />
      </ReferenceList>
    </ExplicitFormula>
    <ExplicitFormula id="577">
      <Equation>f_onto</Equation>
      <ReferenceList>
        <R alias="f_onto" id="185" />
      </ReferenceList>
    </ExplicitFormula>
    <ExplicitFormula id="578">
      <Equation>tHalf</Equation>
      <ReferenceList>
        <R alias="tHalf" id="183" />
      </ReferenceList>
    </ExplicitFormula>
    <ExplicitFormula id="580">
      <Equation>V&gt;0 ? M/V : 0</Equation>
      <ReferenceList>
        <R alias="M" id="561" />
        <R alias="V" id="538" />
      </ReferenceList>
    </ExplicitFormula>
    <ExplicitFormula id="582">
      <Equation>V&gt;0 ? M/V : 0</Equation>
      <ReferenceList>
        <R alias="M" id="581" />
        <R alias="V" id="538" />
      </ReferenceList>
    </ExplicitFormula>
    <ExplicitFormula id="584">
      <Equation>K_rbc/fu</Equation>
      <ReferenceList>
        <R alias="fu" id="126" />
        <R alias="K_rbc" id="266" />
      </ReferenceList>
    </ExplicitFormula>
    <ExplicitFormula id="586">
      <Equation>V&gt;0 ? M/V : 0</Equation>
      <ReferenceList>
        <R alias="M" id="581" />
        <R alias="V" id="538" />
      </ReferenceList>
    </ExplicitFormula>
    <ExplicitFormula id="589">
      <Equation>V&gt;0 ? M/V : 0</Equation>
      <ReferenceList>
        <R alias="M" id="587" />
        <R alias="V" id="538" />
      </ReferenceList>
    </ExplicitFormula>
    <ExplicitFormula id="591">
      <Equation>M/TotalDrugMass</Equation>
      <ReferenceList>
        <R alias="M" id="587" />
        <R alias="TotalDrugMass" id="202" />
      </ReferenceList>
    </ExplicitFormula>
    <ExplicitFormula id="594">
      <Equation>-(CP * kcat * V * K_water * C / (Km + K_water * C))</Equation>
      <ReferenceList>
        <R alias="V" id="538" />
        <R alias="CP" id="555" />
        <R alias="C" id="108" />
        <R alias="K_water" id="583" />
        <R alias="kcat" id="592" />
        <R alias="Km" id="593" />
      </ReferenceList>
    </ExplicitFormula>
    <ExplicitFormula id="595">
      <Equation>CP * kcat * V * K_water * C / (Km + K_water * C)</Equation>
      <ReferenceList>
        <R alias="V" id="538" />
        <R alias="CP" id="555" />
        <R alias="C" id="108" />
        <R alias="K_water" id="583" />
        <R alias="kcat" id="592" />
        <R alias="Km" id="593" />
      </ReferenceList>
    </ExplicitFormula>
    <ExplicitFormula id="597">
      <Equation>kcat * kcat_interaction_factor</Equation>
      <ReferenceList>
        <R alias="kcat_interaction_factor" id="596" />
        <R alias="kcat" id="209" />
      </ReferenceList>
    </ExplicitFormula>
    <ExplicitFormula id="599">
      <Equation>Km * Km_interaction_factor</Equation>
      <ReferenceList>
        <R alias="Km_interaction_factor" id="598" />
        <R alias="Km" id="212" />
      </ReferenceList>
    </ExplicitFormula>
    <ExplicitFormula id="602">
      <Equation>Volume</Equation>
      <ReferenceList>
        <R alias="Volume" id="601" />
      </ReferenceList>
    </ExplicitFormula>
    <ExplicitFormula id="603">
      <Equation>f_int*V</Equation>
      <ReferenceList>
        <R alias="f_int" id="445" />
        <R alias="V" id="432" />
      </ReferenceList>
    </ExplicitFormula>
    <ExplicitFormula id="605">
      <Equation>pH_int</Equation>
      <ReferenceList>
        <R alias="pH_int" id="76" />
      </ReferenceList>
    </ExplicitFormula>
    <ExplicitFormula id="608">
      <Equation>V&gt;0 ? M/V : 0</Equation>
      <ReferenceList>
        <R alias="M" id="606" />
        <R alias="V" id="601" />
      </ReferenceList>
    </ExplicitFormula>
    <ExplicitFormula id="611">
      <Equation>K_water_int</Equation>
      <ReferenceList>
        <R alias="K_water_int" id="610" />
      </ReferenceList>
    </ExplicitFormula>
    <ExplicitFormula id="613">
      <Equation>V&gt;0 ? M/V : 0</Equation>
      <ReferenceList>
        <R alias="M" id="606" />
        <R alias="V" id="601" />
      </ReferenceList>
    </ExplicitFormula>
    <ExplicitFormula id="615">
      <Equation>Volume</Equation>
      <ReferenceList>
        <R alias="Volume" id="432" />
      </ReferenceList>
    </ExplicitFormula>
    <ExplicitFormula id="617">
      <Equation>f_cell*V</Equation>
      <ReferenceList>
        <R alias="f_cell" id="444" />
        <R alias="V" id="432" />
      </ReferenceList>
    </ExplicitFormula>
    <ExplicitFormula id="621">
      <Equation>M_0</Equation>
      <ReferenceList>
        <R alias="M_0" id="620" />
      </ReferenceList>
    </ExplicitFormula>
    <ExplicitFormula id="624">
      <Equation>rel_exp_out * AF * f_onto * ProteinContainerVolume</Equation>
      <ReferenceList>
        <R alias="f_onto" id="622" />
        <R alias="rel_exp_out" id="623" />
        <R alias="AF" id="144" />
        <R alias="ProteinContainerVolume" id="614" />
      </ReferenceList>
    </ExplicitFormula>
    <ExplicitFormula id="627">
      <Equation>ln(2)/tHalf</Equation>
      <ReferenceList>
        <R alias="tHalf" id="626" />
      </ReferenceList>
    </ExplicitFormula>
    <ExplicitFormula id="629">
      <Equation>rel_exp_norm</Equation>
      <ReferenceList>
        <R alias="rel_exp_norm" id="628" />
      </ReferenceList>
    </ExplicitFormula>
    <ExplicitFormula id="632">
      <Equation>V&gt;0 ? M/V : 0</Equation>
      <ReferenceList>
        <R alias="M" id="619" />
        <R alias="V" id="616" />
      </ReferenceList>
    </ExplicitFormula>
    <ExplicitFormula id="633">
      <Equation>tHalf</Equation>
      <ReferenceList>
        <R alias="tHalf" id="158" />
      </ReferenceList>
    </ExplicitFormula>
    <ExplicitFormula id="634">
      <Equation>f_onto</Equation>
      <ReferenceList>
        <R alias="f_onto" id="160" />
      </ReferenceList>
    </ExplicitFormula>
    <ExplicitFormula id="636">
      <Equation>V&gt;0 ? M/V : 0</Equation>
      <ReferenceList>
        <R alias="M" id="619" />
        <R alias="V" id="616" />
      </ReferenceList>
    </ExplicitFormula>
    <ExplicitFormula id="639">
      <Equation>M_0</Equation>
      <ReferenceList>
        <R alias="M_0" id="638" />
      </ReferenceList>
    </ExplicitFormula>
    <ExplicitFormula id="643">
      <Equation>rel_exp_out * AF * f_onto * ProteinContainerVolume</Equation>
      <ReferenceList>
        <R alias="f_onto" id="640" />
        <R alias="rel_exp_out" id="641" />
        <R alias="AF" id="642" />
        <R alias="ProteinContainerVolume" id="614" />
      </ReferenceList>
    </ExplicitFormula>
    <ExplicitFormula id="646">
      <Equation>ln(2)/tHalf</Equation>
      <ReferenceList>
        <R alias="tHalf" id="645" />
      </ReferenceList>
    </ExplicitFormula>
    <ExplicitFormula id="648">
      <Equation>rel_exp_norm</Equation>
      <ReferenceList>
        <R alias="rel_exp_norm" id="647" />
      </ReferenceList>
    </ExplicitFormula>
    <ExplicitFormula id="651">
      <Equation>V&gt;0 ? M/V : 0</Equation>
      <ReferenceList>
        <R alias="M" id="637" />
        <R alias="V" id="616" />
      </ReferenceList>
    </ExplicitFormula>
    <ExplicitFormula id="653">
      <Equation>tHalf</Equation>
      <ReferenceList>
        <R alias="tHalf" id="652" />
      </ReferenceList>
    </ExplicitFormula>
    <ExplicitFormula id="655">
      <Equation>f_onto</Equation>
      <ReferenceList>
        <R alias="f_onto" id="654" />
      </ReferenceList>
    </ExplicitFormula>
    <ExplicitFormula id="657">
      <Equation>V&gt;0 ? M/V : 0</Equation>
      <ReferenceList>
        <R alias="M" id="637" />
        <R alias="V" id="616" />
      </ReferenceList>
    </ExplicitFormula>
    <ExplicitFormula id="660">
      <Equation>M_0</Equation>
      <ReferenceList>
        <R alias="M_0" id="659" />
      </ReferenceList>
    </ExplicitFormula>
    <ExplicitFormula id="663">
      <Equation>rel_exp_out * AF * f_onto * ProteinContainerVolume</Equation>
      <ReferenceList>
        <R alias="f_onto" id="661" />
        <R alias="rel_exp_out" id="662" />
        <R alias="AF" id="169" />
        <R alias="ProteinContainerVolume" id="614" />
      </ReferenceList>
    </ExplicitFormula>
    <ExplicitFormula id="666">
      <Equation>ln(2)/tHalf</Equation>
      <ReferenceList>
        <R alias="tHalf" id="665" />
      </ReferenceList>
    </ExplicitFormula>
    <ExplicitFormula id="668">
      <Equation>rel_exp_norm</Equation>
      <ReferenceList>
        <R alias="rel_exp_norm" id="667" />
      </ReferenceList>
    </ExplicitFormula>
    <ExplicitFormula id="671">
      <Equation>V&gt;0 ? M/V : 0</Equation>
      <ReferenceList>
        <R alias="M" id="658" />
        <R alias="V" id="616" />
      </ReferenceList>
    </ExplicitFormula>
    <ExplicitFormula id="672">
      <Equation>tHalf</Equation>
      <ReferenceList>
        <R alias="tHalf" id="183" />
      </ReferenceList>
    </ExplicitFormula>
    <ExplicitFormula id="673">
      <Equation>f_onto</Equation>
      <ReferenceList>
        <R alias="f_onto" id="185" />
      </ReferenceList>
    </ExplicitFormula>
    <ExplicitFormula id="675">
      <Equation>V&gt;0 ? M/V : 0</Equation>
      <ReferenceList>
        <R alias="M" id="658" />
        <R alias="V" id="616" />
      </ReferenceList>
    </ExplicitFormula>
    <ExplicitFormula id="678">
      <Equation>V&gt;0 ? M/V : 0</Equation>
      <ReferenceList>
        <R alias="M" id="676" />
        <R alias="V" id="616" />
      </ReferenceList>
    </ExplicitFormula>
    <ExplicitFormula id="681">
      <Equation>K_water_cell</Equation>
      <ReferenceList>
        <R alias="K_water_cell" id="680" />
      </ReferenceList>
    </ExplicitFormula>
    <ExplicitFormula id="683">
      <Equation>V&gt;0 ? M/V : 0</Equation>
      <ReferenceList>
        <R alias="M" id="676" />
        <R alias="V" id="616" />
      </ReferenceList>
    </ExplicitFormula>
    <ExplicitFormula id="686">
      <Equation>V&gt;0 ? M/V : 0</Equation>
      <ReferenceList>
        <R alias="M" id="684" />
        <R alias="V" id="616" />
      </ReferenceList>
    </ExplicitFormula>
    <ExplicitFormula id="688">
      <Equation>M/TotalDrugMass</Equation>
      <ReferenceList>
        <R alias="M" id="684" />
        <R alias="TotalDrugMass" id="202" />
      </ReferenceList>
    </ExplicitFormula>
    <ExplicitFormula id="691">
      <Equation>-(CP * kcat * V * K_water * C / (Km + K_water * C))</Equation>
      <ReferenceList>
        <R alias="V" id="616" />
        <R alias="CP" id="631" />
        <R alias="C" id="677" />
        <R alias="K_water" id="679" />
        <R alias="kcat" id="689" />
        <R alias="Km" id="690" />
      </ReferenceList>
    </ExplicitFormula>
    <ExplicitFormula id="692">
      <Equation>CP * kcat * V * K_water * C / (Km + K_water * C)</Equation>
      <ReferenceList>
        <R alias="V" id="616" />
        <R alias="CP" id="631" />
        <R alias="C" id="677" />
        <R alias="K_water" id="679" />
        <R alias="kcat" id="689" />
        <R alias="Km" id="690" />
      </ReferenceList>
    </ExplicitFormula>
    <ExplicitFormula id="694">
      <Equation>kcat * kcat_interaction_factor</Equation>
      <ReferenceList>
        <R alias="kcat_interaction_factor" id="693" />
        <R alias="kcat" id="209" />
      </ReferenceList>
    </ExplicitFormula>
    <ExplicitFormula id="696">
      <Equation>Km * Km_interaction_factor</Equation>
      <ReferenceList>
        <R alias="Km_interaction_factor" id="695" />
        <R alias="Km" id="212" />
      </ReferenceList>
    </ExplicitFormula>
    <ExplicitFormula id="698">
      <Equation>C_int * K_water_int</Equation>
      <ReferenceList>
        <R alias="C_int" id="607" />
        <R alias="K_water_int" id="609" />
      </ReferenceList>
    </ExplicitFormula>
    <ExplicitFormula id="700">
      <Equation>C_cell * K_water_cell</Equation>
      <ReferenceList>
        <R alias="C_cell" id="677" />
        <R alias="K_water_cell" id="679" />
      </ReferenceList>
    </ExplicitFormula>
    <ExplicitFormula id="702">
      <Equation>(f_int*C_int+f_cell*C_cell)/(f_int+f_cell)</Equation>
      <ReferenceList>
        <R alias="f_int" id="445" />
        <R alias="f_cell" id="444" />
        <R alias="C_cell" id="677" />
        <R alias="C_int" id="607" />
      </ReferenceList>
    </ExplicitFormula>
    <ExplicitFormula id="705">
      <Equation>Volume * Density</Equation>
      <ReferenceList>
        <R alias="Density" id="703" />
        <R alias="Volume" id="704" />
      </ReferenceList>
    </ExplicitFormula>
    <ExplicitFormula id="707">
      <Equation>0.00000000000032*BW/0.02</Equation>
      <ReferenceList>
        <R alias="BW" id="39" />
      </ReferenceList>
    </ExplicitFormula>
    <ExplicitFormula id="709">
      <Equation>1.55E-14*(BW/0.02)^0.75</Equation>
      <ReferenceList>
        <R alias="BW" id="39" />
      </ReferenceList>
    </ExplicitFormula>
    <ExplicitFormula id="712">
      <Equation>SA_pls_int*d_endo</Equation>
      <ReferenceList>
        <R alias="d_endo" id="79" />
        <R alias="SA_pls_int" id="711" />
      </ReferenceList>
    </ExplicitFormula>
    <ExplicitFormula id="716">
      <Equation>1 - f_int - f_vas</Equation>
      <ReferenceList>
        <R alias="f_int" id="714" />
        <R alias="f_vas" id="715" />
      </ReferenceList>
    </ExplicitFormula>
    <ExplicitFormula id="719">
      <Equation>Qspec * Weight</Equation>
      <ReferenceList>
        <R alias="Qspec" id="718" />
        <R alias="Weight" id="42" />
      </ReferenceList>
    </ExplicitFormula>
    <ExplicitFormula id="745">
      <Equation>1.50910915528731</Equation>
    </ExplicitFormula>
    <ExplicitFormula id="746">
      <Equation>0.51675</Equation>
    </ExplicitFormula>
    <ExplicitFormula id="748">
      <Equation>Volume</Equation>
      <ReferenceList>
        <R alias="Volume" id="10" />
      </ReferenceList>
    </ExplicitFormula>
    <ExplicitFormula id="749">
      <Equation>f_vas*(1-HCT)*V_org</Equation>
      <ReferenceList>
        <R alias="f_vas" id="715" />
        <R alias="V_org" id="704" />
        <R alias="HCT" id="100" />
      </ReferenceList>
    </ExplicitFormula>
    <ExplicitFormula id="752">
      <Equation>M_0</Equation>
      <ReferenceList>
        <R alias="M_0" id="751" />
      </ReferenceList>
    </ExplicitFormula>
    <ExplicitFormula id="755">
      <Equation>rel_exp_out * AF * f_onto * ProteinContainerVolume</Equation>
      <ReferenceList>
        <R alias="f_onto" id="753" />
        <R alias="rel_exp_out" id="754" />
        <R alias="AF" id="144" />
        <R alias="ProteinContainerVolume" id="747" />
      </ReferenceList>
    </ExplicitFormula>
    <ExplicitFormula id="758">
      <Equation>ln(2)/tHalf</Equation>
      <ReferenceList>
        <R alias="tHalf" id="757" />
      </ReferenceList>
    </ExplicitFormula>
    <ExplicitFormula id="760">
      <Equation>rel_exp_norm</Equation>
      <ReferenceList>
        <R alias="rel_exp_norm" id="759" />
      </ReferenceList>
    </ExplicitFormula>
    <ExplicitFormula id="761">
      <Equation>rel_exp_pls_norm</Equation>
      <ReferenceList>
        <R alias="rel_exp_pls_norm" id="151" />
      </ReferenceList>
    </ExplicitFormula>
    <ExplicitFormula id="763">
      <Equation>rel_exp_pls</Equation>
      <ReferenceList>
        <R alias="rel_exp_pls" id="154" />
      </ReferenceList>
    </ExplicitFormula>
    <ExplicitFormula id="765">
      <Equation>V&gt;0 ? M/V : 0</Equation>
      <ReferenceList>
        <R alias="M" id="750" />
        <R alias="V" id="10" />
      </ReferenceList>
    </ExplicitFormula>
    <ExplicitFormula id="766">
      <Equation>f_onto</Equation>
      <ReferenceList>
        <R alias="f_onto" id="160" />
      </ReferenceList>
    </ExplicitFormula>
    <ExplicitFormula id="767">
      <Equation>tHalf</Equation>
      <ReferenceList>
        <R alias="tHalf" id="158" />
      </ReferenceList>
    </ExplicitFormula>
    <ExplicitFormula id="769">
      <Equation>V&gt;0 ? M/V : 0</Equation>
      <ReferenceList>
        <R alias="M" id="750" />
        <R alias="V" id="10" />
      </ReferenceList>
    </ExplicitFormula>
    <ExplicitFormula id="772">
      <Equation>M_0</Equation>
      <ReferenceList>
        <R alias="M_0" id="771" />
      </ReferenceList>
    </ExplicitFormula>
    <ExplicitFormula id="775">
      <Equation>rel_exp_out * AF * f_onto * ProteinContainerVolume</Equation>
      <ReferenceList>
        <R alias="f_onto" id="773" />
        <R alias="rel_exp_out" id="774" />
        <R alias="AF" id="169" />
        <R alias="ProteinContainerVolume" id="747" />
      </ReferenceList>
    </ExplicitFormula>
    <ExplicitFormula id="778">
      <Equation>ln(2)/tHalf</Equation>
      <ReferenceList>
        <R alias="tHalf" id="777" />
      </ReferenceList>
    </ExplicitFormula>
    <ExplicitFormula id="780">
      <Equation>rel_exp_norm</Equation>
      <ReferenceList>
        <R alias="rel_exp_norm" id="779" />
      </ReferenceList>
    </ExplicitFormula>
    <ExplicitFormula id="781">
      <Equation>rel_exp_pls_norm</Equation>
      <ReferenceList>
        <R alias="rel_exp_pls_norm" id="176" />
      </ReferenceList>
    </ExplicitFormula>
    <ExplicitFormula id="783">
      <Equation>rel_exp_pls</Equation>
      <ReferenceList>
        <R alias="rel_exp_pls" id="179" />
      </ReferenceList>
    </ExplicitFormula>
    <ExplicitFormula id="785">
      <Equation>V&gt;0 ? M/V : 0</Equation>
      <ReferenceList>
        <R alias="M" id="770" />
        <R alias="V" id="10" />
      </ReferenceList>
    </ExplicitFormula>
    <ExplicitFormula id="786">
      <Equation>f_onto</Equation>
      <ReferenceList>
        <R alias="f_onto" id="185" />
      </ReferenceList>
    </ExplicitFormula>
    <ExplicitFormula id="787">
      <Equation>tHalf</Equation>
      <ReferenceList>
        <R alias="tHalf" id="183" />
      </ReferenceList>
    </ExplicitFormula>
    <ExplicitFormula id="789">
      <Equation>V&gt;0 ? M/V : 0</Equation>
      <ReferenceList>
        <R alias="M" id="770" />
        <R alias="V" id="10" />
      </ReferenceList>
    </ExplicitFormula>
    <ExplicitFormula id="792">
      <Equation>V&gt;0 ? M/V : 0</Equation>
      <ReferenceList>
        <R alias="M" id="790" />
        <R alias="V" id="10" />
      </ReferenceList>
    </ExplicitFormula>
    <ExplicitFormula id="794">
      <Equation>fu</Equation>
      <ReferenceList>
        <R alias="fu" id="126" />
      </ReferenceList>
    </ExplicitFormula>
    <ExplicitFormula id="796">
      <Equation>V&gt;0 ? M/V : 0</Equation>
      <ReferenceList>
        <R alias="M" id="790" />
        <R alias="V" id="10" />
      </ReferenceList>
    </ExplicitFormula>
    <ExplicitFormula id="799">
      <Equation>V&gt;0 ? M/V : 0</Equation>
      <ReferenceList>
        <R alias="M" id="797" />
        <R alias="V" id="10" />
      </ReferenceList>
    </ExplicitFormula>
    <ExplicitFormula id="801">
      <Equation>M/TotalDrugMass</Equation>
      <ReferenceList>
        <R alias="M" id="797" />
        <R alias="TotalDrugMass" id="202" />
      </ReferenceList>
    </ExplicitFormula>
    <ExplicitFormula id="804">
      <Equation>-(CP * kcat * V * K_water * C / (Km + K_water * C))</Equation>
      <ReferenceList>
        <R alias="V" id="10" />
        <R alias="CP" id="764" />
        <R alias="C" id="791" />
        <R alias="K_water" id="793" />
        <R alias="kcat" id="802" />
        <R alias="Km" id="803" />
      </ReferenceList>
    </ExplicitFormula>
    <ExplicitFormula id="805">
      <Equation>CP * kcat * V * K_water * C / (Km + K_water * C)</Equation>
      <ReferenceList>
        <R alias="V" id="10" />
        <R alias="CP" id="764" />
        <R alias="C" id="791" />
        <R alias="K_water" id="793" />
        <R alias="kcat" id="802" />
        <R alias="Km" id="803" />
      </ReferenceList>
    </ExplicitFormula>
    <ExplicitFormula id="807">
      <Equation>kcat * kcat_interaction_factor</Equation>
      <ReferenceList>
        <R alias="kcat_interaction_factor" id="806" />
        <R alias="kcat" id="209" />
      </ReferenceList>
    </ExplicitFormula>
    <ExplicitFormula id="809">
      <Equation>Km * Km_interaction_factor</Equation>
      <ReferenceList>
        <R alias="Km_interaction_factor" id="808" />
        <R alias="Km" id="212" />
      </ReferenceList>
    </ExplicitFormula>
    <ExplicitFormula id="812">
      <Equation>Volume</Equation>
      <ReferenceList>
        <R alias="Volume" id="811" />
      </ReferenceList>
    </ExplicitFormula>
    <ExplicitFormula id="813">
      <Equation>f_vas*HCT*V</Equation>
      <ReferenceList>
        <R alias="f_vas" id="715" />
        <R alias="V" id="704" />
        <R alias="HCT" id="100" />
      </ReferenceList>
    </ExplicitFormula>
    <ExplicitFormula id="816">
      <Equation>M_0</Equation>
      <ReferenceList>
        <R alias="M_0" id="815" />
      </ReferenceList>
    </ExplicitFormula>
    <ExplicitFormula id="819">
      <Equation>rel_exp_out * AF * f_onto * ProteinContainerVolume</Equation>
      <ReferenceList>
        <R alias="f_onto" id="817" />
        <R alias="rel_exp_out" id="818" />
        <R alias="AF" id="144" />
        <R alias="ProteinContainerVolume" id="810" />
      </ReferenceList>
    </ExplicitFormula>
    <ExplicitFormula id="822">
      <Equation>ln(2)/tHalf</Equation>
      <ReferenceList>
        <R alias="tHalf" id="821" />
      </ReferenceList>
    </ExplicitFormula>
    <ExplicitFormula id="824">
      <Equation>rel_exp_norm</Equation>
      <ReferenceList>
        <R alias="rel_exp_norm" id="823" />
      </ReferenceList>
    </ExplicitFormula>
    <ExplicitFormula id="825">
      <Equation>rel_exp_bc_norm</Equation>
      <ReferenceList>
        <R alias="rel_exp_bc_norm" id="229" />
      </ReferenceList>
    </ExplicitFormula>
    <ExplicitFormula id="827">
      <Equation>rel_exp_bc</Equation>
      <ReferenceList>
        <R alias="rel_exp_bc" id="232" />
      </ReferenceList>
    </ExplicitFormula>
    <ExplicitFormula id="829">
      <Equation>V&gt;0 ? M/V : 0</Equation>
      <ReferenceList>
        <R alias="M" id="814" />
        <R alias="V" id="811" />
      </ReferenceList>
    </ExplicitFormula>
    <ExplicitFormula id="830">
      <Equation>f_onto</Equation>
      <ReferenceList>
        <R alias="f_onto" id="160" />
      </ReferenceList>
    </ExplicitFormula>
    <ExplicitFormula id="831">
      <Equation>tHalf</Equation>
      <ReferenceList>
        <R alias="tHalf" id="158" />
      </ReferenceList>
    </ExplicitFormula>
    <ExplicitFormula id="833">
      <Equation>V&gt;0 ? M/V : 0</Equation>
      <ReferenceList>
        <R alias="M" id="814" />
        <R alias="V" id="811" />
      </ReferenceList>
    </ExplicitFormula>
    <ExplicitFormula id="836">
      <Equation>M_0</Equation>
      <ReferenceList>
        <R alias="M_0" id="835" />
      </ReferenceList>
    </ExplicitFormula>
    <ExplicitFormula id="839">
      <Equation>rel_exp_out * AF * f_onto * ProteinContainerVolume</Equation>
      <ReferenceList>
        <R alias="f_onto" id="837" />
        <R alias="rel_exp_out" id="838" />
        <R alias="AF" id="169" />
        <R alias="ProteinContainerVolume" id="810" />
      </ReferenceList>
    </ExplicitFormula>
    <ExplicitFormula id="842">
      <Equation>ln(2)/tHalf</Equation>
      <ReferenceList>
        <R alias="tHalf" id="841" />
      </ReferenceList>
    </ExplicitFormula>
    <ExplicitFormula id="844">
      <Equation>rel_exp_norm</Equation>
      <ReferenceList>
        <R alias="rel_exp_norm" id="843" />
      </ReferenceList>
    </ExplicitFormula>
    <ExplicitFormula id="845">
      <Equation>rel_exp_bc_norm</Equation>
      <ReferenceList>
        <R alias="rel_exp_bc_norm" id="251" />
      </ReferenceList>
    </ExplicitFormula>
    <ExplicitFormula id="847">
      <Equation>rel_exp_bc</Equation>
      <ReferenceList>
        <R alias="rel_exp_bc" id="254" />
      </ReferenceList>
    </ExplicitFormula>
    <ExplicitFormula id="849">
      <Equation>V&gt;0 ? M/V : 0</Equation>
      <ReferenceList>
        <R alias="M" id="834" />
        <R alias="V" id="811" />
      </ReferenceList>
    </ExplicitFormula>
    <ExplicitFormula id="850">
      <Equation>f_onto</Equation>
      <ReferenceList>
        <R alias="f_onto" id="185" />
      </ReferenceList>
    </ExplicitFormula>
    <ExplicitFormula id="851">
      <Equation>tHalf</Equation>
      <ReferenceList>
        <R alias="tHalf" id="183" />
      </ReferenceList>
    </ExplicitFormula>
    <ExplicitFormula id="853">
      <Equation>V&gt;0 ? M/V : 0</Equation>
      <ReferenceList>
        <R alias="M" id="834" />
        <R alias="V" id="811" />
      </ReferenceList>
    </ExplicitFormula>
    <ExplicitFormula id="856">
      <Equation>V&gt;0 ? M/V : 0</Equation>
      <ReferenceList>
        <R alias="M" id="854" />
        <R alias="V" id="811" />
      </ReferenceList>
    </ExplicitFormula>
    <ExplicitFormula id="858">
      <Equation>K_rbc/fu</Equation>
      <ReferenceList>
        <R alias="fu" id="126" />
        <R alias="K_rbc" id="266" />
      </ReferenceList>
    </ExplicitFormula>
    <ExplicitFormula id="860">
      <Equation>V&gt;0 ? M/V : 0</Equation>
      <ReferenceList>
        <R alias="M" id="854" />
        <R alias="V" id="811" />
      </ReferenceList>
    </ExplicitFormula>
    <ExplicitFormula id="863">
      <Equation>V&gt;0 ? M/V : 0</Equation>
      <ReferenceList>
        <R alias="M" id="861" />
        <R alias="V" id="811" />
      </ReferenceList>
    </ExplicitFormula>
    <ExplicitFormula id="865">
      <Equation>M/TotalDrugMass</Equation>
      <ReferenceList>
        <R alias="M" id="861" />
        <R alias="TotalDrugMass" id="202" />
      </ReferenceList>
    </ExplicitFormula>
    <ExplicitFormula id="868">
      <Equation>-(CP * kcat * V * K_water * C / (Km + K_water * C))</Equation>
      <ReferenceList>
        <R alias="V" id="811" />
        <R alias="CP" id="828" />
        <R alias="C" id="855" />
        <R alias="K_water" id="857" />
        <R alias="kcat" id="866" />
        <R alias="Km" id="867" />
      </ReferenceList>
    </ExplicitFormula>
    <ExplicitFormula id="869">
      <Equation>CP * kcat * V * K_water * C / (Km + K_water * C)</Equation>
      <ReferenceList>
        <R alias="V" id="811" />
        <R alias="CP" id="828" />
        <R alias="C" id="855" />
        <R alias="K_water" id="857" />
        <R alias="kcat" id="866" />
        <R alias="Km" id="867" />
      </ReferenceList>
    </ExplicitFormula>
    <ExplicitFormula id="871">
      <Equation>kcat * kcat_interaction_factor</Equation>
      <ReferenceList>
        <R alias="kcat_interaction_factor" id="870" />
        <R alias="kcat" id="209" />
      </ReferenceList>
    </ExplicitFormula>
    <ExplicitFormula id="873">
      <Equation>Km * Km_interaction_factor</Equation>
      <ReferenceList>
        <R alias="Km_interaction_factor" id="872" />
        <R alias="Km" id="212" />
      </ReferenceList>
    </ExplicitFormula>
    <ExplicitFormula id="876">
      <Equation>Volume</Equation>
      <ReferenceList>
        <R alias="Volume" id="875" />
      </ReferenceList>
    </ExplicitFormula>
    <ExplicitFormula id="877">
      <Equation>f_int*V</Equation>
      <ReferenceList>
        <R alias="f_int" id="714" />
        <R alias="V" id="704" />
      </ReferenceList>
    </ExplicitFormula>
    <ExplicitFormula id="879">
      <Equation>pH_int</Equation>
      <ReferenceList>
        <R alias="pH_int" id="76" />
      </ReferenceList>
    </ExplicitFormula>
    <ExplicitFormula id="882">
      <Equation>M_0</Equation>
      <ReferenceList>
        <R alias="M_0" id="881" />
      </ReferenceList>
    </ExplicitFormula>
    <ExplicitFormula id="885">
      <Equation>rel_exp_out * AF * f_onto * ProteinContainerVolume</Equation>
      <ReferenceList>
        <R alias="f_onto" id="883" />
        <R alias="rel_exp_out" id="884" />
        <R alias="AF" id="642" />
        <R alias="ProteinContainerVolume" id="874" />
      </ReferenceList>
    </ExplicitFormula>
    <ExplicitFormula id="888">
      <Equation>ln(2)/tHalf</Equation>
      <ReferenceList>
        <R alias="tHalf" id="887" />
      </ReferenceList>
    </ExplicitFormula>
    <ExplicitFormula id="890">
      <Equation>rel_exp_norm</Equation>
      <ReferenceList>
        <R alias="rel_exp_norm" id="889" />
      </ReferenceList>
    </ExplicitFormula>
    <ExplicitFormula id="893">
      <Equation>V&gt;0 ? M/V : 0</Equation>
      <ReferenceList>
        <R alias="M" id="880" />
        <R alias="V" id="875" />
      </ReferenceList>
    </ExplicitFormula>
    <ExplicitFormula id="894">
      <Equation>f_onto</Equation>
      <ReferenceList>
        <R alias="f_onto" id="654" />
      </ReferenceList>
    </ExplicitFormula>
    <ExplicitFormula id="895">
      <Equation>tHalf</Equation>
      <ReferenceList>
        <R alias="tHalf" id="652" />
      </ReferenceList>
    </ExplicitFormula>
    <ExplicitFormula id="897">
      <Equation>V&gt;0 ? M/V : 0</Equation>
      <ReferenceList>
        <R alias="M" id="880" />
        <R alias="V" id="875" />
      </ReferenceList>
    </ExplicitFormula>
    <ExplicitFormula id="900">
      <Equation>V&gt;0 ? M/V : 0</Equation>
      <ReferenceList>
        <R alias="M" id="898" />
        <R alias="V" id="875" />
      </ReferenceList>
    </ExplicitFormula>
    <ExplicitFormula id="903">
      <Equation>K_water_int</Equation>
      <ReferenceList>
        <R alias="K_water_int" id="902" />
      </ReferenceList>
    </ExplicitFormula>
    <ExplicitFormula id="905">
      <Equation>V&gt;0 ? M/V : 0</Equation>
      <ReferenceList>
        <R alias="M" id="898" />
        <R alias="V" id="875" />
      </ReferenceList>
    </ExplicitFormula>
    <ExplicitFormula id="907">
      <Equation>Volume</Equation>
      <ReferenceList>
        <R alias="Volume" id="704" />
      </ReferenceList>
    </ExplicitFormula>
    <ExplicitFormula id="909">
      <Equation>f_cell*V</Equation>
      <ReferenceList>
        <R alias="f_cell" id="713" />
        <R alias="V" id="704" />
      </ReferenceList>
    </ExplicitFormula>
    <ExplicitFormula id="913">
      <Equation>M_0</Equation>
      <ReferenceList>
        <R alias="M_0" id="912" />
      </ReferenceList>
    </ExplicitFormula>
    <ExplicitFormula id="916">
      <Equation>rel_exp_out * AF * f_onto * ProteinContainerVolume</Equation>
      <ReferenceList>
        <R alias="f_onto" id="914" />
        <R alias="rel_exp_out" id="915" />
        <R alias="AF" id="144" />
        <R alias="ProteinContainerVolume" id="906" />
      </ReferenceList>
    </ExplicitFormula>
    <ExplicitFormula id="919">
      <Equation>ln(2)/tHalf</Equation>
      <ReferenceList>
        <R alias="tHalf" id="918" />
      </ReferenceList>
    </ExplicitFormula>
    <ExplicitFormula id="921">
      <Equation>rel_exp_norm</Equation>
      <ReferenceList>
        <R alias="rel_exp_norm" id="920" />
      </ReferenceList>
    </ExplicitFormula>
    <ExplicitFormula id="924">
      <Equation>V&gt;0 ? M/V : 0</Equation>
      <ReferenceList>
        <R alias="M" id="911" />
        <R alias="V" id="908" />
      </ReferenceList>
    </ExplicitFormula>
    <ExplicitFormula id="925">
      <Equation>f_onto</Equation>
      <ReferenceList>
        <R alias="f_onto" id="160" />
      </ReferenceList>
    </ExplicitFormula>
    <ExplicitFormula id="926">
      <Equation>tHalf</Equation>
      <ReferenceList>
        <R alias="tHalf" id="158" />
      </ReferenceList>
    </ExplicitFormula>
    <ExplicitFormula id="928">
      <Equation>V&gt;0 ? M/V : 0</Equation>
      <ReferenceList>
        <R alias="M" id="911" />
        <R alias="V" id="908" />
      </ReferenceList>
    </ExplicitFormula>
    <ExplicitFormula id="931">
      <Equation>M_0</Equation>
      <ReferenceList>
        <R alias="M_0" id="930" />
      </ReferenceList>
    </ExplicitFormula>
    <ExplicitFormula id="934">
      <Equation>rel_exp_out * AF * f_onto * ProteinContainerVolume</Equation>
      <ReferenceList>
        <R alias="f_onto" id="932" />
        <R alias="rel_exp_out" id="933" />
        <R alias="AF" id="169" />
        <R alias="ProteinContainerVolume" id="906" />
      </ReferenceList>
    </ExplicitFormula>
    <ExplicitFormula id="937">
      <Equation>ln(2)/tHalf</Equation>
      <ReferenceList>
        <R alias="tHalf" id="936" />
      </ReferenceList>
    </ExplicitFormula>
    <ExplicitFormula id="939">
      <Equation>rel_exp_norm</Equation>
      <ReferenceList>
        <R alias="rel_exp_norm" id="938" />
      </ReferenceList>
    </ExplicitFormula>
    <ExplicitFormula id="942">
      <Equation>V&gt;0 ? M/V : 0</Equation>
      <ReferenceList>
        <R alias="M" id="929" />
        <R alias="V" id="908" />
      </ReferenceList>
    </ExplicitFormula>
    <ExplicitFormula id="943">
      <Equation>f_onto</Equation>
      <ReferenceList>
        <R alias="f_onto" id="185" />
      </ReferenceList>
    </ExplicitFormula>
    <ExplicitFormula id="944">
      <Equation>tHalf</Equation>
      <ReferenceList>
        <R alias="tHalf" id="183" />
      </ReferenceList>
    </ExplicitFormula>
    <ExplicitFormula id="946">
      <Equation>V&gt;0 ? M/V : 0</Equation>
      <ReferenceList>
        <R alias="M" id="929" />
        <R alias="V" id="908" />
      </ReferenceList>
    </ExplicitFormula>
    <ExplicitFormula id="949">
      <Equation>V&gt;0 ? M/V : 0</Equation>
      <ReferenceList>
        <R alias="M" id="947" />
        <R alias="V" id="908" />
      </ReferenceList>
    </ExplicitFormula>
    <ExplicitFormula id="952">
      <Equation>K_water_cell</Equation>
      <ReferenceList>
        <R alias="K_water_cell" id="951" />
      </ReferenceList>
    </ExplicitFormula>
    <ExplicitFormula id="954">
      <Equation>V&gt;0 ? M/V : 0</Equation>
      <ReferenceList>
        <R alias="M" id="947" />
        <R alias="V" id="908" />
      </ReferenceList>
    </ExplicitFormula>
    <ExplicitFormula id="957">
      <Equation>V&gt;0 ? M/V : 0</Equation>
      <ReferenceList>
        <R alias="M" id="955" />
        <R alias="V" id="908" />
      </ReferenceList>
    </ExplicitFormula>
    <ExplicitFormula id="959">
      <Equation>M/TotalDrugMass</Equation>
      <ReferenceList>
        <R alias="M" id="955" />
        <R alias="TotalDrugMass" id="202" />
      </ReferenceList>
    </ExplicitFormula>
    <ExplicitFormula id="962">
      <Equation>-(CP * kcat * V * K_water * C / (Km + K_water * C))</Equation>
      <ReferenceList>
        <R alias="V" id="908" />
        <R alias="CP" id="923" />
        <R alias="C" id="948" />
        <R alias="K_water" id="950" />
        <R alias="kcat" id="960" />
        <R alias="Km" id="961" />
      </ReferenceList>
    </ExplicitFormula>
    <ExplicitFormula id="963">
      <Equation>CP * kcat * V * K_water * C / (Km + K_water * C)</Equation>
      <ReferenceList>
        <R alias="V" id="908" />
        <R alias="CP" id="923" />
        <R alias="C" id="948" />
        <R alias="K_water" id="950" />
        <R alias="kcat" id="960" />
        <R alias="Km" id="961" />
      </ReferenceList>
    </ExplicitFormula>
    <ExplicitFormula id="965">
      <Equation>kcat * kcat_interaction_factor</Equation>
      <ReferenceList>
        <R alias="kcat_interaction_factor" id="964" />
        <R alias="kcat" id="209" />
      </ReferenceList>
    </ExplicitFormula>
    <ExplicitFormula id="967">
      <Equation>Km * Km_interaction_factor</Equation>
      <ReferenceList>
        <R alias="Km_interaction_factor" id="966" />
        <R alias="Km" id="212" />
      </ReferenceList>
    </ExplicitFormula>
    <ExplicitFormula id="969">
      <Equation>C_int * K_water_int</Equation>
      <ReferenceList>
        <R alias="C_int" id="899" />
        <R alias="K_water_int" id="901" />
      </ReferenceList>
    </ExplicitFormula>
    <ExplicitFormula id="971">
      <Equation>C_cell * K_water_cell</Equation>
      <ReferenceList>
        <R alias="C_cell" id="948" />
        <R alias="K_water_cell" id="950" />
      </ReferenceList>
    </ExplicitFormula>
    <ExplicitFormula id="973">
      <Equation>(f_int*C_int+f_cell*C_cell)/(f_int+f_cell)</Equation>
      <ReferenceList>
        <R alias="f_int" id="714" />
        <R alias="f_cell" id="713" />
        <R alias="C_cell" id="948" />
        <R alias="C_int" id="899" />
      </ReferenceList>
    </ExplicitFormula>
    <ExplicitFormula id="976">
      <Equation>Volume * Density</Equation>
      <ReferenceList>
        <R alias="Density" id="974" />
        <R alias="Volume" id="975" />
      </ReferenceList>
    </ExplicitFormula>
    <ExplicitFormula id="979">
      <Equation>SA_pls_int*d_endo</Equation>
      <ReferenceList>
        <R alias="d_endo" id="79" />
        <R alias="SA_pls_int" id="978" />
      </ReferenceList>
    </ExplicitFormula>
    <ExplicitFormula id="981">
      <Equation>0.00000000261*(BW/0.02)^0.75</Equation>
      <ReferenceList>
        <R alias="BW" id="39" />
      </ReferenceList>
    </ExplicitFormula>
    <ExplicitFormula id="983">
      <Equation>0.000000079*BW/0.02</Equation>
      <ReferenceList>
        <R alias="BW" id="39" />
      </ReferenceList>
    </ExplicitFormula>
    <ExplicitFormula id="987">
      <Equation>1 - f_int - f_vas</Equation>
      <ReferenceList>
        <R alias="f_int" id="985" />
        <R alias="f_vas" id="986" />
      </ReferenceList>
    </ExplicitFormula>
    <ExplicitFormula id="990">
      <Equation>Qspec * Weight</Equation>
      <ReferenceList>
        <R alias="Qspec" id="989" />
        <R alias="Weight" id="43" />
      </ReferenceList>
    </ExplicitFormula>
    <ExplicitFormula id="1004">
      <Equation>14.654559431764</Equation>
    </ExplicitFormula>
    <ExplicitFormula id="1006">
      <Equation>0.79</Equation>
    </ExplicitFormula>
    <ExplicitFormula id="1008">
      <Equation>0.8</Equation>
    </ExplicitFormula>
    <ExplicitFormula id="1010">
      <Equation>0.002</Equation>
    </ExplicitFormula>
    <ExplicitFormula id="1011">
      <Equation>0.16</Equation>
    </ExplicitFormula>
    <ExplicitFormula id="1013">
      <Equation>0.18</Equation>
    </ExplicitFormula>
    <ExplicitFormula id="1015">
      <Equation>0.15</Equation>
    </ExplicitFormula>
    <ExplicitFormula id="1017">
      <Equation>0.92</Equation>
    </ExplicitFormula>
    <ExplicitFormula id="1019">
      <Equation>0.853</Equation>
    </ExplicitFormula>
    <ExplicitFormula id="1021">
      <Equation>0.002024</Equation>
    </ExplicitFormula>
    <ExplicitFormula id="1023">
      <Equation>0.0016</Equation>
    </ExplicitFormula>
    <ExplicitFormula id="1025">
      <Equation>0.135</Equation>
    </ExplicitFormula>
    <ExplicitFormula id="1027">
      <Equation>0.00899999999999998</Equation>
    </ExplicitFormula>
    <ExplicitFormula id="1029">
      <Equation>0.03</Equation>
    </ExplicitFormula>
    <ExplicitFormula id="1030">
      <Equation>0.02184</Equation>
    </ExplicitFormula>
    <ExplicitFormula id="1032">
      <Equation>Volume</Equation>
      <ReferenceList>
        <R alias="Volume" id="11" />
      </ReferenceList>
    </ExplicitFormula>
    <ExplicitFormula id="1033">
      <Equation>f_vas*(1-HCT)*V_org</Equation>
      <ReferenceList>
        <R alias="f_vas" id="986" />
        <R alias="V_org" id="975" />
        <R alias="HCT" id="100" />
      </ReferenceList>
    </ExplicitFormula>
    <ExplicitFormula id="1036">
      <Equation>M_0</Equation>
      <ReferenceList>
        <R alias="M_0" id="1035" />
      </ReferenceList>
    </ExplicitFormula>
    <ExplicitFormula id="1039">
      <Equation>rel_exp_out * AF * f_onto * ProteinContainerVolume</Equation>
      <ReferenceList>
        <R alias="f_onto" id="1037" />
        <R alias="rel_exp_out" id="1038" />
        <R alias="AF" id="144" />
        <R alias="ProteinContainerVolume" id="1031" />
      </ReferenceList>
    </ExplicitFormula>
    <ExplicitFormula id="1042">
      <Equation>ln(2)/tHalf</Equation>
      <ReferenceList>
        <R alias="tHalf" id="1041" />
      </ReferenceList>
    </ExplicitFormula>
    <ExplicitFormula id="1044">
      <Equation>rel_exp_norm</Equation>
      <ReferenceList>
        <R alias="rel_exp_norm" id="1043" />
      </ReferenceList>
    </ExplicitFormula>
    <ExplicitFormula id="1045">
      <Equation>rel_exp_pls_norm</Equation>
      <ReferenceList>
        <R alias="rel_exp_pls_norm" id="151" />
      </ReferenceList>
    </ExplicitFormula>
    <ExplicitFormula id="1047">
      <Equation>rel_exp_pls</Equation>
      <ReferenceList>
        <R alias="rel_exp_pls" id="154" />
      </ReferenceList>
    </ExplicitFormula>
    <ExplicitFormula id="1049">
      <Equation>V&gt;0 ? M/V : 0</Equation>
      <ReferenceList>
        <R alias="M" id="1034" />
        <R alias="V" id="11" />
      </ReferenceList>
    </ExplicitFormula>
    <ExplicitFormula id="1050">
      <Equation>f_onto</Equation>
      <ReferenceList>
        <R alias="f_onto" id="160" />
      </ReferenceList>
    </ExplicitFormula>
    <ExplicitFormula id="1051">
      <Equation>tHalf</Equation>
      <ReferenceList>
        <R alias="tHalf" id="158" />
      </ReferenceList>
    </ExplicitFormula>
    <ExplicitFormula id="1053">
      <Equation>V&gt;0 ? M/V : 0</Equation>
      <ReferenceList>
        <R alias="M" id="1034" />
        <R alias="V" id="11" />
      </ReferenceList>
    </ExplicitFormula>
    <ExplicitFormula id="1056">
      <Equation>M_0</Equation>
      <ReferenceList>
        <R alias="M_0" id="1055" />
      </ReferenceList>
    </ExplicitFormula>
    <ExplicitFormula id="1059">
      <Equation>rel_exp_out * AF * f_onto * ProteinContainerVolume</Equation>
      <ReferenceList>
        <R alias="f_onto" id="1057" />
        <R alias="rel_exp_out" id="1058" />
        <R alias="AF" id="169" />
        <R alias="ProteinContainerVolume" id="1031" />
      </ReferenceList>
    </ExplicitFormula>
    <ExplicitFormula id="1062">
      <Equation>ln(2)/tHalf</Equation>
      <ReferenceList>
        <R alias="tHalf" id="1061" />
      </ReferenceList>
    </ExplicitFormula>
    <ExplicitFormula id="1064">
      <Equation>rel_exp_norm</Equation>
      <ReferenceList>
        <R alias="rel_exp_norm" id="1063" />
      </ReferenceList>
    </ExplicitFormula>
    <ExplicitFormula id="1065">
      <Equation>rel_exp_pls_norm</Equation>
      <ReferenceList>
        <R alias="rel_exp_pls_norm" id="176" />
      </ReferenceList>
    </ExplicitFormula>
    <ExplicitFormula id="1067">
      <Equation>rel_exp_pls</Equation>
      <ReferenceList>
        <R alias="rel_exp_pls" id="179" />
      </ReferenceList>
    </ExplicitFormula>
    <ExplicitFormula id="1069">
      <Equation>V&gt;0 ? M/V : 0</Equation>
      <ReferenceList>
        <R alias="M" id="1054" />
        <R alias="V" id="11" />
      </ReferenceList>
    </ExplicitFormula>
    <ExplicitFormula id="1070">
      <Equation>f_onto</Equation>
      <ReferenceList>
        <R alias="f_onto" id="185" />
      </ReferenceList>
    </ExplicitFormula>
    <ExplicitFormula id="1071">
      <Equation>tHalf</Equation>
      <ReferenceList>
        <R alias="tHalf" id="183" />
      </ReferenceList>
    </ExplicitFormula>
    <ExplicitFormula id="1073">
      <Equation>V&gt;0 ? M/V : 0</Equation>
      <ReferenceList>
        <R alias="M" id="1054" />
        <R alias="V" id="11" />
      </ReferenceList>
    </ExplicitFormula>
    <ExplicitFormula id="1075">
      <Equation>V&gt;0 ? M/V : 0</Equation>
      <ReferenceList>
        <R alias="M" id="1074" />
        <R alias="V" id="11" />
      </ReferenceList>
    </ExplicitFormula>
    <ExplicitFormula id="1077">
      <Equation>fu</Equation>
      <ReferenceList>
        <R alias="fu" id="126" />
      </ReferenceList>
    </ExplicitFormula>
    <ExplicitFormula id="1079">
      <Equation>V&gt;0 ? M/V : 0</Equation>
      <ReferenceList>
        <R alias="M" id="1074" />
        <R alias="V" id="11" />
      </ReferenceList>
    </ExplicitFormula>
    <ExplicitFormula id="1082">
      <Equation>V&gt;0 ? M/V : 0</Equation>
      <ReferenceList>
        <R alias="M" id="1080" />
        <R alias="V" id="11" />
      </ReferenceList>
    </ExplicitFormula>
    <ExplicitFormula id="1084">
      <Equation>M/TotalDrugMass</Equation>
      <ReferenceList>
        <R alias="M" id="1080" />
        <R alias="TotalDrugMass" id="202" />
      </ReferenceList>
    </ExplicitFormula>
    <ExplicitFormula id="1087">
      <Equation>-(CP * kcat * V * K_water * C / (Km + K_water * C))</Equation>
      <ReferenceList>
        <R alias="V" id="11" />
        <R alias="CP" id="1048" />
        <R alias="C" id="121" />
        <R alias="K_water" id="1076" />
        <R alias="kcat" id="1085" />
        <R alias="Km" id="1086" />
      </ReferenceList>
    </ExplicitFormula>
    <ExplicitFormula id="1088">
      <Equation>CP * kcat * V * K_water * C / (Km + K_water * C)</Equation>
      <ReferenceList>
        <R alias="V" id="11" />
        <R alias="CP" id="1048" />
        <R alias="C" id="121" />
        <R alias="K_water" id="1076" />
        <R alias="kcat" id="1085" />
        <R alias="Km" id="1086" />
      </ReferenceList>
    </ExplicitFormula>
    <ExplicitFormula id="1090">
      <Equation>kcat * kcat_interaction_factor</Equation>
      <ReferenceList>
        <R alias="kcat_interaction_factor" id="1089" />
        <R alias="kcat" id="209" />
      </ReferenceList>
    </ExplicitFormula>
    <ExplicitFormula id="1092">
      <Equation>Km * Km_interaction_factor</Equation>
      <ReferenceList>
        <R alias="Km_interaction_factor" id="1091" />
        <R alias="Km" id="212" />
      </ReferenceList>
    </ExplicitFormula>
    <ExplicitFormula id="1095">
      <Equation>Volume</Equation>
      <ReferenceList>
        <R alias="Volume" id="1094" />
      </ReferenceList>
    </ExplicitFormula>
    <ExplicitFormula id="1096">
      <Equation>f_vas*HCT*V</Equation>
      <ReferenceList>
        <R alias="f_vas" id="986" />
        <R alias="V" id="975" />
        <R alias="HCT" id="100" />
      </ReferenceList>
    </ExplicitFormula>
    <ExplicitFormula id="1099">
      <Equation>M_0</Equation>
      <ReferenceList>
        <R alias="M_0" id="1098" />
      </ReferenceList>
    </ExplicitFormula>
    <ExplicitFormula id="1102">
      <Equation>rel_exp_out * AF * f_onto * ProteinContainerVolume</Equation>
      <ReferenceList>
        <R alias="f_onto" id="1100" />
        <R alias="rel_exp_out" id="1101" />
        <R alias="AF" id="144" />
        <R alias="ProteinContainerVolume" id="1093" />
      </ReferenceList>
    </ExplicitFormula>
    <ExplicitFormula id="1105">
      <Equation>ln(2)/tHalf</Equation>
      <ReferenceList>
        <R alias="tHalf" id="1104" />
      </ReferenceList>
    </ExplicitFormula>
    <ExplicitFormula id="1107">
      <Equation>rel_exp_norm</Equation>
      <ReferenceList>
        <R alias="rel_exp_norm" id="1106" />
      </ReferenceList>
    </ExplicitFormula>
    <ExplicitFormula id="1108">
      <Equation>rel_exp_bc_norm</Equation>
      <ReferenceList>
        <R alias="rel_exp_bc_norm" id="229" />
      </ReferenceList>
    </ExplicitFormula>
    <ExplicitFormula id="1110">
      <Equation>rel_exp_bc</Equation>
      <ReferenceList>
        <R alias="rel_exp_bc" id="232" />
      </ReferenceList>
    </ExplicitFormula>
    <ExplicitFormula id="1112">
      <Equation>V&gt;0 ? M/V : 0</Equation>
      <ReferenceList>
        <R alias="M" id="1097" />
        <R alias="V" id="1094" />
      </ReferenceList>
    </ExplicitFormula>
    <ExplicitFormula id="1113">
      <Equation>f_onto</Equation>
      <ReferenceList>
        <R alias="f_onto" id="160" />
      </ReferenceList>
    </ExplicitFormula>
    <ExplicitFormula id="1114">
      <Equation>tHalf</Equation>
      <ReferenceList>
        <R alias="tHalf" id="158" />
      </ReferenceList>
    </ExplicitFormula>
    <ExplicitFormula id="1116">
      <Equation>V&gt;0 ? M/V : 0</Equation>
      <ReferenceList>
        <R alias="M" id="1097" />
        <R alias="V" id="1094" />
      </ReferenceList>
    </ExplicitFormula>
    <ExplicitFormula id="1119">
      <Equation>M_0</Equation>
      <ReferenceList>
        <R alias="M_0" id="1118" />
      </ReferenceList>
    </ExplicitFormula>
    <ExplicitFormula id="1122">
      <Equation>rel_exp_out * AF * f_onto * ProteinContainerVolume</Equation>
      <ReferenceList>
        <R alias="f_onto" id="1120" />
        <R alias="rel_exp_out" id="1121" />
        <R alias="AF" id="169" />
        <R alias="ProteinContainerVolume" id="1093" />
      </ReferenceList>
    </ExplicitFormula>
    <ExplicitFormula id="1125">
      <Equation>ln(2)/tHalf</Equation>
      <ReferenceList>
        <R alias="tHalf" id="1124" />
      </ReferenceList>
    </ExplicitFormula>
    <ExplicitFormula id="1127">
      <Equation>rel_exp_norm</Equation>
      <ReferenceList>
        <R alias="rel_exp_norm" id="1126" />
      </ReferenceList>
    </ExplicitFormula>
    <ExplicitFormula id="1128">
      <Equation>rel_exp_bc_norm</Equation>
      <ReferenceList>
        <R alias="rel_exp_bc_norm" id="251" />
      </ReferenceList>
    </ExplicitFormula>
    <ExplicitFormula id="1130">
      <Equation>rel_exp_bc</Equation>
      <ReferenceList>
        <R alias="rel_exp_bc" id="254" />
      </ReferenceList>
    </ExplicitFormula>
    <ExplicitFormula id="1132">
      <Equation>V&gt;0 ? M/V : 0</Equation>
      <ReferenceList>
        <R alias="M" id="1117" />
        <R alias="V" id="1094" />
      </ReferenceList>
    </ExplicitFormula>
    <ExplicitFormula id="1133">
      <Equation>f_onto</Equation>
      <ReferenceList>
        <R alias="f_onto" id="185" />
      </ReferenceList>
    </ExplicitFormula>
    <ExplicitFormula id="1134">
      <Equation>tHalf</Equation>
      <ReferenceList>
        <R alias="tHalf" id="183" />
      </ReferenceList>
    </ExplicitFormula>
    <ExplicitFormula id="1136">
      <Equation>V&gt;0 ? M/V : 0</Equation>
      <ReferenceList>
        <R alias="M" id="1117" />
        <R alias="V" id="1094" />
      </ReferenceList>
    </ExplicitFormula>
    <ExplicitFormula id="1138">
      <Equation>V&gt;0 ? M/V : 0</Equation>
      <ReferenceList>
        <R alias="M" id="1137" />
        <R alias="V" id="1094" />
      </ReferenceList>
    </ExplicitFormula>
    <ExplicitFormula id="1140">
      <Equation>K_rbc/fu</Equation>
      <ReferenceList>
        <R alias="fu" id="126" />
        <R alias="K_rbc" id="266" />
      </ReferenceList>
    </ExplicitFormula>
    <ExplicitFormula id="1142">
      <Equation>V&gt;0 ? M/V : 0</Equation>
      <ReferenceList>
        <R alias="M" id="1137" />
        <R alias="V" id="1094" />
      </ReferenceList>
    </ExplicitFormula>
    <ExplicitFormula id="1145">
      <Equation>V&gt;0 ? M/V : 0</Equation>
      <ReferenceList>
        <R alias="M" id="1143" />
        <R alias="V" id="1094" />
      </ReferenceList>
    </ExplicitFormula>
    <ExplicitFormula id="1147">
      <Equation>M/TotalDrugMass</Equation>
      <ReferenceList>
        <R alias="M" id="1143" />
        <R alias="TotalDrugMass" id="202" />
      </ReferenceList>
    </ExplicitFormula>
    <ExplicitFormula id="1150">
      <Equation>-(CP * kcat * V * K_water * C / (Km + K_water * C))</Equation>
      <ReferenceList>
        <R alias="V" id="1094" />
        <R alias="CP" id="1111" />
        <R alias="C" id="109" />
        <R alias="K_water" id="1139" />
        <R alias="kcat" id="1148" />
        <R alias="Km" id="1149" />
      </ReferenceList>
    </ExplicitFormula>
    <ExplicitFormula id="1151">
      <Equation>CP * kcat * V * K_water * C / (Km + K_water * C)</Equation>
      <ReferenceList>
        <R alias="V" id="1094" />
        <R alias="CP" id="1111" />
        <R alias="C" id="109" />
        <R alias="K_water" id="1139" />
        <R alias="kcat" id="1148" />
        <R alias="Km" id="1149" />
      </ReferenceList>
    </ExplicitFormula>
    <ExplicitFormula id="1153">
      <Equation>kcat * kcat_interaction_factor</Equation>
      <ReferenceList>
        <R alias="kcat_interaction_factor" id="1152" />
        <R alias="kcat" id="209" />
      </ReferenceList>
    </ExplicitFormula>
    <ExplicitFormula id="1155">
      <Equation>Km * Km_interaction_factor</Equation>
      <ReferenceList>
        <R alias="Km_interaction_factor" id="1154" />
        <R alias="Km" id="212" />
      </ReferenceList>
    </ExplicitFormula>
    <ExplicitFormula id="1158">
      <Equation>Volume</Equation>
      <ReferenceList>
        <R alias="Volume" id="1157" />
      </ReferenceList>
    </ExplicitFormula>
    <ExplicitFormula id="1159">
      <Equation>f_int*V</Equation>
      <ReferenceList>
        <R alias="f_int" id="985" />
        <R alias="V" id="975" />
      </ReferenceList>
    </ExplicitFormula>
    <ExplicitFormula id="1161">
      <Equation>pH_int</Equation>
      <ReferenceList>
        <R alias="pH_int" id="76" />
      </ReferenceList>
    </ExplicitFormula>
    <ExplicitFormula id="1164">
      <Equation>V&gt;0 ? M/V : 0</Equation>
      <ReferenceList>
        <R alias="M" id="1162" />
        <R alias="V" id="1157" />
      </ReferenceList>
    </ExplicitFormula>
    <ExplicitFormula id="1167">
      <Equation>K_water_int</Equation>
      <ReferenceList>
        <R alias="K_water_int" id="1166" />
      </ReferenceList>
    </ExplicitFormula>
    <ExplicitFormula id="1169">
      <Equation>V&gt;0 ? M/V : 0</Equation>
      <ReferenceList>
        <R alias="M" id="1162" />
        <R alias="V" id="1157" />
      </ReferenceList>
    </ExplicitFormula>
    <ExplicitFormula id="1171">
      <Equation>Volume</Equation>
      <ReferenceList>
        <R alias="Volume" id="975" />
      </ReferenceList>
    </ExplicitFormula>
    <ExplicitFormula id="1173">
      <Equation>f_cell*V</Equation>
      <ReferenceList>
        <R alias="f_cell" id="984" />
        <R alias="V" id="975" />
      </ReferenceList>
    </ExplicitFormula>
    <ExplicitFormula id="1177">
      <Equation>M_0</Equation>
      <ReferenceList>
        <R alias="M_0" id="1176" />
      </ReferenceList>
    </ExplicitFormula>
    <ExplicitFormula id="1180">
      <Equation>rel_exp_out * AF * f_onto * ProteinContainerVolume</Equation>
      <ReferenceList>
        <R alias="f_onto" id="1178" />
        <R alias="rel_exp_out" id="1179" />
        <R alias="AF" id="144" />
        <R alias="ProteinContainerVolume" id="1170" />
      </ReferenceList>
    </ExplicitFormula>
    <ExplicitFormula id="1183">
      <Equation>ln(2)/tHalf</Equation>
      <ReferenceList>
        <R alias="tHalf" id="1182" />
      </ReferenceList>
    </ExplicitFormula>
    <ExplicitFormula id="1185">
      <Equation>rel_exp_norm</Equation>
      <ReferenceList>
        <R alias="rel_exp_norm" id="1184" />
      </ReferenceList>
    </ExplicitFormula>
    <ExplicitFormula id="1188">
      <Equation>V&gt;0 ? M/V : 0</Equation>
      <ReferenceList>
        <R alias="M" id="1175" />
        <R alias="V" id="1172" />
      </ReferenceList>
    </ExplicitFormula>
    <ExplicitFormula id="1189">
      <Equation>f_onto</Equation>
      <ReferenceList>
        <R alias="f_onto" id="160" />
      </ReferenceList>
    </ExplicitFormula>
    <ExplicitFormula id="1190">
      <Equation>tHalf</Equation>
      <ReferenceList>
        <R alias="tHalf" id="158" />
      </ReferenceList>
    </ExplicitFormula>
    <ExplicitFormula id="1192">
      <Equation>V&gt;0 ? M/V : 0</Equation>
      <ReferenceList>
        <R alias="M" id="1175" />
        <R alias="V" id="1172" />
      </ReferenceList>
    </ExplicitFormula>
    <ExplicitFormula id="1195">
      <Equation>M_0</Equation>
      <ReferenceList>
        <R alias="M_0" id="1194" />
      </ReferenceList>
    </ExplicitFormula>
    <ExplicitFormula id="1198">
      <Equation>rel_exp_out * AF * f_onto * ProteinContainerVolume</Equation>
      <ReferenceList>
        <R alias="f_onto" id="1196" />
        <R alias="rel_exp_out" id="1197" />
        <R alias="AF" id="642" />
        <R alias="ProteinContainerVolume" id="1170" />
      </ReferenceList>
    </ExplicitFormula>
    <ExplicitFormula id="1201">
      <Equation>ln(2)/tHalf</Equation>
      <ReferenceList>
        <R alias="tHalf" id="1200" />
      </ReferenceList>
    </ExplicitFormula>
    <ExplicitFormula id="1203">
      <Equation>rel_exp_norm</Equation>
      <ReferenceList>
        <R alias="rel_exp_norm" id="1202" />
      </ReferenceList>
    </ExplicitFormula>
    <ExplicitFormula id="1206">
      <Equation>V&gt;0 ? M/V : 0</Equation>
      <ReferenceList>
        <R alias="M" id="1193" />
        <R alias="V" id="1172" />
      </ReferenceList>
    </ExplicitFormula>
    <ExplicitFormula id="1207">
      <Equation>f_onto</Equation>
      <ReferenceList>
        <R alias="f_onto" id="654" />
      </ReferenceList>
    </ExplicitFormula>
    <ExplicitFormula id="1208">
      <Equation>tHalf</Equation>
      <ReferenceList>
        <R alias="tHalf" id="652" />
      </ReferenceList>
    </ExplicitFormula>
    <ExplicitFormula id="1210">
      <Equation>V&gt;0 ? M/V : 0</Equation>
      <ReferenceList>
        <R alias="M" id="1193" />
        <R alias="V" id="1172" />
      </ReferenceList>
    </ExplicitFormula>
    <ExplicitFormula id="1213">
      <Equation>M_0</Equation>
      <ReferenceList>
        <R alias="M_0" id="1212" />
      </ReferenceList>
    </ExplicitFormula>
    <ExplicitFormula id="1216">
      <Equation>rel_exp_out * AF * f_onto * ProteinContainerVolume</Equation>
      <ReferenceList>
        <R alias="f_onto" id="1214" />
        <R alias="rel_exp_out" id="1215" />
        <R alias="AF" id="169" />
        <R alias="ProteinContainerVolume" id="1170" />
      </ReferenceList>
    </ExplicitFormula>
    <ExplicitFormula id="1219">
      <Equation>ln(2)/tHalf</Equation>
      <ReferenceList>
        <R alias="tHalf" id="1218" />
      </ReferenceList>
    </ExplicitFormula>
    <ExplicitFormula id="1221">
      <Equation>rel_exp_norm</Equation>
      <ReferenceList>
        <R alias="rel_exp_norm" id="1220" />
      </ReferenceList>
    </ExplicitFormula>
    <ExplicitFormula id="1224">
      <Equation>V&gt;0 ? M/V : 0</Equation>
      <ReferenceList>
        <R alias="M" id="1211" />
        <R alias="V" id="1172" />
      </ReferenceList>
    </ExplicitFormula>
    <ExplicitFormula id="1225">
      <Equation>f_onto</Equation>
      <ReferenceList>
        <R alias="f_onto" id="185" />
      </ReferenceList>
    </ExplicitFormula>
    <ExplicitFormula id="1226">
      <Equation>tHalf</Equation>
      <ReferenceList>
        <R alias="tHalf" id="183" />
      </ReferenceList>
    </ExplicitFormula>
    <ExplicitFormula id="1228">
      <Equation>V&gt;0 ? M/V : 0</Equation>
      <ReferenceList>
        <R alias="M" id="1211" />
        <R alias="V" id="1172" />
      </ReferenceList>
    </ExplicitFormula>
    <ExplicitFormula id="1231">
      <Equation>V&gt;0 ? M/V : 0</Equation>
      <ReferenceList>
        <R alias="M" id="1229" />
        <R alias="V" id="1172" />
      </ReferenceList>
    </ExplicitFormula>
    <ExplicitFormula id="1234">
      <Equation>K_water_cell</Equation>
      <ReferenceList>
        <R alias="K_water_cell" id="1233" />
      </ReferenceList>
    </ExplicitFormula>
    <ExplicitFormula id="1236">
      <Equation>V&gt;0 ? M/V : 0</Equation>
      <ReferenceList>
        <R alias="M" id="1229" />
        <R alias="V" id="1172" />
      </ReferenceList>
    </ExplicitFormula>
    <ExplicitFormula id="1239">
      <Equation>V&gt;0 ? M/V : 0</Equation>
      <ReferenceList>
        <R alias="M" id="1237" />
        <R alias="V" id="1172" />
      </ReferenceList>
    </ExplicitFormula>
    <ExplicitFormula id="1241">
      <Equation>M/TotalDrugMass</Equation>
      <ReferenceList>
        <R alias="M" id="1237" />
        <R alias="TotalDrugMass" id="202" />
      </ReferenceList>
    </ExplicitFormula>
    <ExplicitFormula id="1244">
      <Equation>-(CP * kcat * V * K_water * C / (Km + K_water * C))</Equation>
      <ReferenceList>
        <R alias="V" id="1172" />
        <R alias="CP" id="1187" />
        <R alias="C" id="1230" />
        <R alias="K_water" id="1232" />
        <R alias="kcat" id="1242" />
        <R alias="Km" id="1243" />
      </ReferenceList>
    </ExplicitFormula>
    <ExplicitFormula id="1245">
      <Equation>CP * kcat * V * K_water * C / (Km + K_water * C)</Equation>
      <ReferenceList>
        <R alias="V" id="1172" />
        <R alias="CP" id="1187" />
        <R alias="C" id="1230" />
        <R alias="K_water" id="1232" />
        <R alias="kcat" id="1242" />
        <R alias="Km" id="1243" />
      </ReferenceList>
    </ExplicitFormula>
    <ExplicitFormula id="1247">
      <Equation>kcat * kcat_interaction_factor</Equation>
      <ReferenceList>
        <R alias="kcat_interaction_factor" id="1246" />
        <R alias="kcat" id="209" />
      </ReferenceList>
    </ExplicitFormula>
    <ExplicitFormula id="1249">
      <Equation>Km * Km_interaction_factor</Equation>
      <ReferenceList>
        <R alias="Km_interaction_factor" id="1248" />
        <R alias="Km" id="212" />
      </ReferenceList>
    </ExplicitFormula>
    <ExplicitFormula id="1251">
      <Equation>C_int * K_water_int</Equation>
      <ReferenceList>
        <R alias="C_int" id="1163" />
        <R alias="K_water_int" id="1165" />
      </ReferenceList>
    </ExplicitFormula>
    <ExplicitFormula id="1253">
      <Equation>C_cell * K_water_cell</Equation>
      <ReferenceList>
        <R alias="C_cell" id="1230" />
        <R alias="K_water_cell" id="1232" />
      </ReferenceList>
    </ExplicitFormula>
    <ExplicitFormula id="1255">
      <Equation>(f_int*C_int+f_cell*C_cell)/(f_int+f_cell)</Equation>
      <ReferenceList>
        <R alias="f_int" id="985" />
        <R alias="f_cell" id="984" />
        <R alias="C_cell" id="1230" />
        <R alias="C_int" id="1163" />
      </ReferenceList>
    </ExplicitFormula>
    <ExplicitFormula id="1258">
      <Equation>Volume * Density</Equation>
      <ReferenceList>
        <R alias="Density" id="1256" />
        <R alias="Volume" id="1257" />
      </ReferenceList>
    </ExplicitFormula>
    <ExplicitFormula id="1260">
      <Equation>0.00000000375*(BW/0.02)^0.75</Equation>
      <ReferenceList>
        <R alias="BW" id="39" />
      </ReferenceList>
    </ExplicitFormula>
    <ExplicitFormula id="1262">
      <Equation>0.000000075*BW/0.02</Equation>
      <ReferenceList>
        <R alias="BW" id="39" />
      </ReferenceList>
    </ExplicitFormula>
    <ExplicitFormula id="1265">
      <Equation>SA_pls_int*d_endo</Equation>
      <ReferenceList>
        <R alias="d_endo" id="79" />
        <R alias="SA_pls_int" id="1264" />
      </ReferenceList>
    </ExplicitFormula>
    <ExplicitFormula id="1269">
      <Equation>1 - f_int - f_vas</Equation>
      <ReferenceList>
        <R alias="f_int" id="1267" />
        <R alias="f_vas" id="1268" />
      </ReferenceList>
    </ExplicitFormula>
    <ExplicitFormula id="1272">
      <Equation>Qspec * Weight</Equation>
      <ReferenceList>
        <R alias="Qspec" id="1271" />
        <R alias="Weight" id="44" />
      </ReferenceList>
    </ExplicitFormula>
    <ExplicitFormula id="1298">
      <Equation>0.0402671459595885</Equation>
    </ExplicitFormula>
    <ExplicitFormula id="1299">
      <Equation>0.0806</Equation>
    </ExplicitFormula>
    <ExplicitFormula id="1301">
      <Equation>Volume</Equation>
      <ReferenceList>
        <R alias="Volume" id="12" />
      </ReferenceList>
    </ExplicitFormula>
    <ExplicitFormula id="1302">
      <Equation>f_vas*(1-HCT)*V_org</Equation>
      <ReferenceList>
        <R alias="f_vas" id="1268" />
        <R alias="V_org" id="1257" />
        <R alias="HCT" id="100" />
      </ReferenceList>
    </ExplicitFormula>
    <ExplicitFormula id="1305">
      <Equation>M_0</Equation>
      <ReferenceList>
        <R alias="M_0" id="1304" />
      </ReferenceList>
    </ExplicitFormula>
    <ExplicitFormula id="1308">
      <Equation>rel_exp_out * AF * f_onto * ProteinContainerVolume</Equation>
      <ReferenceList>
        <R alias="f_onto" id="1306" />
        <R alias="rel_exp_out" id="1307" />
        <R alias="AF" id="144" />
        <R alias="ProteinContainerVolume" id="1300" />
      </ReferenceList>
    </ExplicitFormula>
    <ExplicitFormula id="1311">
      <Equation>ln(2)/tHalf</Equation>
      <ReferenceList>
        <R alias="tHalf" id="1310" />
      </ReferenceList>
    </ExplicitFormula>
    <ExplicitFormula id="1313">
      <Equation>rel_exp_norm</Equation>
      <ReferenceList>
        <R alias="rel_exp_norm" id="1312" />
      </ReferenceList>
    </ExplicitFormula>
    <ExplicitFormula id="1314">
      <Equation>rel_exp_pls_norm</Equation>
      <ReferenceList>
        <R alias="rel_exp_pls_norm" id="151" />
      </ReferenceList>
    </ExplicitFormula>
    <ExplicitFormula id="1316">
      <Equation>rel_exp_pls</Equation>
      <ReferenceList>
        <R alias="rel_exp_pls" id="154" />
      </ReferenceList>
    </ExplicitFormula>
    <ExplicitFormula id="1318">
      <Equation>V&gt;0 ? M/V : 0</Equation>
      <ReferenceList>
        <R alias="M" id="1303" />
        <R alias="V" id="12" />
      </ReferenceList>
    </ExplicitFormula>
    <ExplicitFormula id="1319">
      <Equation>f_onto</Equation>
      <ReferenceList>
        <R alias="f_onto" id="160" />
      </ReferenceList>
    </ExplicitFormula>
    <ExplicitFormula id="1320">
      <Equation>tHalf</Equation>
      <ReferenceList>
        <R alias="tHalf" id="158" />
      </ReferenceList>
    </ExplicitFormula>
    <ExplicitFormula id="1322">
      <Equation>V&gt;0 ? M/V : 0</Equation>
      <ReferenceList>
        <R alias="M" id="1303" />
        <R alias="V" id="12" />
      </ReferenceList>
    </ExplicitFormula>
    <ExplicitFormula id="1325">
      <Equation>M_0</Equation>
      <ReferenceList>
        <R alias="M_0" id="1324" />
      </ReferenceList>
    </ExplicitFormula>
    <ExplicitFormula id="1328">
      <Equation>rel_exp_out * AF * f_onto * ProteinContainerVolume</Equation>
      <ReferenceList>
        <R alias="f_onto" id="1326" />
        <R alias="rel_exp_out" id="1327" />
        <R alias="AF" id="169" />
        <R alias="ProteinContainerVolume" id="1300" />
      </ReferenceList>
    </ExplicitFormula>
    <ExplicitFormula id="1331">
      <Equation>ln(2)/tHalf</Equation>
      <ReferenceList>
        <R alias="tHalf" id="1330" />
      </ReferenceList>
    </ExplicitFormula>
    <ExplicitFormula id="1333">
      <Equation>rel_exp_norm</Equation>
      <ReferenceList>
        <R alias="rel_exp_norm" id="1332" />
      </ReferenceList>
    </ExplicitFormula>
    <ExplicitFormula id="1334">
      <Equation>rel_exp_pls_norm</Equation>
      <ReferenceList>
        <R alias="rel_exp_pls_norm" id="176" />
      </ReferenceList>
    </ExplicitFormula>
    <ExplicitFormula id="1336">
      <Equation>rel_exp_pls</Equation>
      <ReferenceList>
        <R alias="rel_exp_pls" id="179" />
      </ReferenceList>
    </ExplicitFormula>
    <ExplicitFormula id="1338">
      <Equation>V&gt;0 ? M/V : 0</Equation>
      <ReferenceList>
        <R alias="M" id="1323" />
        <R alias="V" id="12" />
      </ReferenceList>
    </ExplicitFormula>
    <ExplicitFormula id="1339">
      <Equation>f_onto</Equation>
      <ReferenceList>
        <R alias="f_onto" id="185" />
      </ReferenceList>
    </ExplicitFormula>
    <ExplicitFormula id="1340">
      <Equation>tHalf</Equation>
      <ReferenceList>
        <R alias="tHalf" id="183" />
      </ReferenceList>
    </ExplicitFormula>
    <ExplicitFormula id="1342">
      <Equation>V&gt;0 ? M/V : 0</Equation>
      <ReferenceList>
        <R alias="M" id="1323" />
        <R alias="V" id="12" />
      </ReferenceList>
    </ExplicitFormula>
    <ExplicitFormula id="1345">
      <Equation>V&gt;0 ? M/V : 0</Equation>
      <ReferenceList>
        <R alias="M" id="1343" />
        <R alias="V" id="12" />
      </ReferenceList>
    </ExplicitFormula>
    <ExplicitFormula id="1347">
      <Equation>fu</Equation>
      <ReferenceList>
        <R alias="fu" id="126" />
      </ReferenceList>
    </ExplicitFormula>
    <ExplicitFormula id="1349">
      <Equation>V&gt;0 ? M/V : 0</Equation>
      <ReferenceList>
        <R alias="M" id="1343" />
        <R alias="V" id="12" />
      </ReferenceList>
    </ExplicitFormula>
    <ExplicitFormula id="1352">
      <Equation>V&gt;0 ? M/V : 0</Equation>
      <ReferenceList>
        <R alias="M" id="1350" />
        <R alias="V" id="12" />
      </ReferenceList>
    </ExplicitFormula>
    <ExplicitFormula id="1354">
      <Equation>M/TotalDrugMass</Equation>
      <ReferenceList>
        <R alias="M" id="1350" />
        <R alias="TotalDrugMass" id="202" />
      </ReferenceList>
    </ExplicitFormula>
    <ExplicitFormula id="1357">
      <Equation>-(CP * kcat * V * K_water * C / (Km + K_water * C))</Equation>
      <ReferenceList>
        <R alias="V" id="12" />
        <R alias="CP" id="1317" />
        <R alias="C" id="1344" />
        <R alias="K_water" id="1346" />
        <R alias="kcat" id="1355" />
        <R alias="Km" id="1356" />
      </ReferenceList>
    </ExplicitFormula>
    <ExplicitFormula id="1358">
      <Equation>CP * kcat * V * K_water * C / (Km + K_water * C)</Equation>
      <ReferenceList>
        <R alias="V" id="12" />
        <R alias="CP" id="1317" />
        <R alias="C" id="1344" />
        <R alias="K_water" id="1346" />
        <R alias="kcat" id="1355" />
        <R alias="Km" id="1356" />
      </ReferenceList>
    </ExplicitFormula>
    <ExplicitFormula id="1360">
      <Equation>kcat * kcat_interaction_factor</Equation>
      <ReferenceList>
        <R alias="kcat_interaction_factor" id="1359" />
        <R alias="kcat" id="209" />
      </ReferenceList>
    </ExplicitFormula>
    <ExplicitFormula id="1362">
      <Equation>Km * Km_interaction_factor</Equation>
      <ReferenceList>
        <R alias="Km_interaction_factor" id="1361" />
        <R alias="Km" id="212" />
      </ReferenceList>
    </ExplicitFormula>
    <ExplicitFormula id="1365">
      <Equation>Volume</Equation>
      <ReferenceList>
        <R alias="Volume" id="1364" />
      </ReferenceList>
    </ExplicitFormula>
    <ExplicitFormula id="1366">
      <Equation>f_vas*HCT*V</Equation>
      <ReferenceList>
        <R alias="f_vas" id="1268" />
        <R alias="V" id="1257" />
        <R alias="HCT" id="100" />
      </ReferenceList>
    </ExplicitFormula>
    <ExplicitFormula id="1369">
      <Equation>M_0</Equation>
      <ReferenceList>
        <R alias="M_0" id="1368" />
      </ReferenceList>
    </ExplicitFormula>
    <ExplicitFormula id="1372">
      <Equation>rel_exp_out * AF * f_onto * ProteinContainerVolume</Equation>
      <ReferenceList>
        <R alias="f_onto" id="1370" />
        <R alias="rel_exp_out" id="1371" />
        <R alias="AF" id="144" />
        <R alias="ProteinContainerVolume" id="1363" />
      </ReferenceList>
    </ExplicitFormula>
    <ExplicitFormula id="1375">
      <Equation>ln(2)/tHalf</Equation>
      <ReferenceList>
        <R alias="tHalf" id="1374" />
      </ReferenceList>
    </ExplicitFormula>
    <ExplicitFormula id="1377">
      <Equation>rel_exp_norm</Equation>
      <ReferenceList>
        <R alias="rel_exp_norm" id="1376" />
      </ReferenceList>
    </ExplicitFormula>
    <ExplicitFormula id="1378">
      <Equation>rel_exp_bc_norm</Equation>
      <ReferenceList>
        <R alias="rel_exp_bc_norm" id="229" />
      </ReferenceList>
    </ExplicitFormula>
    <ExplicitFormula id="1380">
      <Equation>rel_exp_bc</Equation>
      <ReferenceList>
        <R alias="rel_exp_bc" id="232" />
      </ReferenceList>
    </ExplicitFormula>
    <ExplicitFormula id="1382">
      <Equation>V&gt;0 ? M/V : 0</Equation>
      <ReferenceList>
        <R alias="M" id="1367" />
        <R alias="V" id="1364" />
      </ReferenceList>
    </ExplicitFormula>
    <ExplicitFormula id="1383">
      <Equation>f_onto</Equation>
      <ReferenceList>
        <R alias="f_onto" id="160" />
      </ReferenceList>
    </ExplicitFormula>
    <ExplicitFormula id="1384">
      <Equation>tHalf</Equation>
      <ReferenceList>
        <R alias="tHalf" id="158" />
      </ReferenceList>
    </ExplicitFormula>
    <ExplicitFormula id="1386">
      <Equation>V&gt;0 ? M/V : 0</Equation>
      <ReferenceList>
        <R alias="M" id="1367" />
        <R alias="V" id="1364" />
      </ReferenceList>
    </ExplicitFormula>
    <ExplicitFormula id="1389">
      <Equation>M_0</Equation>
      <ReferenceList>
        <R alias="M_0" id="1388" />
      </ReferenceList>
    </ExplicitFormula>
    <ExplicitFormula id="1392">
      <Equation>rel_exp_out * AF * f_onto * ProteinContainerVolume</Equation>
      <ReferenceList>
        <R alias="f_onto" id="1390" />
        <R alias="rel_exp_out" id="1391" />
        <R alias="AF" id="169" />
        <R alias="ProteinContainerVolume" id="1363" />
      </ReferenceList>
    </ExplicitFormula>
    <ExplicitFormula id="1395">
      <Equation>ln(2)/tHalf</Equation>
      <ReferenceList>
        <R alias="tHalf" id="1394" />
      </ReferenceList>
    </ExplicitFormula>
    <ExplicitFormula id="1397">
      <Equation>rel_exp_norm</Equation>
      <ReferenceList>
        <R alias="rel_exp_norm" id="1396" />
      </ReferenceList>
    </ExplicitFormula>
    <ExplicitFormula id="1398">
      <Equation>rel_exp_bc_norm</Equation>
      <ReferenceList>
        <R alias="rel_exp_bc_norm" id="251" />
      </ReferenceList>
    </ExplicitFormula>
    <ExplicitFormula id="1400">
      <Equation>rel_exp_bc</Equation>
      <ReferenceList>
        <R alias="rel_exp_bc" id="254" />
      </ReferenceList>
    </ExplicitFormula>
    <ExplicitFormula id="1402">
      <Equation>V&gt;0 ? M/V : 0</Equation>
      <ReferenceList>
        <R alias="M" id="1387" />
        <R alias="V" id="1364" />
      </ReferenceList>
    </ExplicitFormula>
    <ExplicitFormula id="1403">
      <Equation>f_onto</Equation>
      <ReferenceList>
        <R alias="f_onto" id="185" />
      </ReferenceList>
    </ExplicitFormula>
    <ExplicitFormula id="1404">
      <Equation>tHalf</Equation>
      <ReferenceList>
        <R alias="tHalf" id="183" />
      </ReferenceList>
    </ExplicitFormula>
    <ExplicitFormula id="1406">
      <Equation>V&gt;0 ? M/V : 0</Equation>
      <ReferenceList>
        <R alias="M" id="1387" />
        <R alias="V" id="1364" />
      </ReferenceList>
    </ExplicitFormula>
    <ExplicitFormula id="1409">
      <Equation>V&gt;0 ? M/V : 0</Equation>
      <ReferenceList>
        <R alias="M" id="1407" />
        <R alias="V" id="1364" />
      </ReferenceList>
    </ExplicitFormula>
    <ExplicitFormula id="1411">
      <Equation>K_rbc/fu</Equation>
      <ReferenceList>
        <R alias="fu" id="126" />
        <R alias="K_rbc" id="266" />
      </ReferenceList>
    </ExplicitFormula>
    <ExplicitFormula id="1413">
      <Equation>V&gt;0 ? M/V : 0</Equation>
      <ReferenceList>
        <R alias="M" id="1407" />
        <R alias="V" id="1364" />
      </ReferenceList>
    </ExplicitFormula>
    <ExplicitFormula id="1416">
      <Equation>V&gt;0 ? M/V : 0</Equation>
      <ReferenceList>
        <R alias="M" id="1414" />
        <R alias="V" id="1364" />
      </ReferenceList>
    </ExplicitFormula>
    <ExplicitFormula id="1418">
      <Equation>M/TotalDrugMass</Equation>
      <ReferenceList>
        <R alias="M" id="1414" />
        <R alias="TotalDrugMass" id="202" />
      </ReferenceList>
    </ExplicitFormula>
    <ExplicitFormula id="1421">
      <Equation>-(CP * kcat * V * K_water * C / (Km + K_water * C))</Equation>
      <ReferenceList>
        <R alias="V" id="1364" />
        <R alias="CP" id="1381" />
        <R alias="C" id="1408" />
        <R alias="K_water" id="1410" />
        <R alias="kcat" id="1419" />
        <R alias="Km" id="1420" />
      </ReferenceList>
    </ExplicitFormula>
    <ExplicitFormula id="1422">
      <Equation>CP * kcat * V * K_water * C / (Km + K_water * C)</Equation>
      <ReferenceList>
        <R alias="V" id="1364" />
        <R alias="CP" id="1381" />
        <R alias="C" id="1408" />
        <R alias="K_water" id="1410" />
        <R alias="kcat" id="1419" />
        <R alias="Km" id="1420" />
      </ReferenceList>
    </ExplicitFormula>
    <ExplicitFormula id="1424">
      <Equation>kcat * kcat_interaction_factor</Equation>
      <ReferenceList>
        <R alias="kcat_interaction_factor" id="1423" />
        <R alias="kcat" id="209" />
      </ReferenceList>
    </ExplicitFormula>
    <ExplicitFormula id="1426">
      <Equation>Km * Km_interaction_factor</Equation>
      <ReferenceList>
        <R alias="Km_interaction_factor" id="1425" />
        <R alias="Km" id="212" />
      </ReferenceList>
    </ExplicitFormula>
    <ExplicitFormula id="1429">
      <Equation>Volume</Equation>
      <ReferenceList>
        <R alias="Volume" id="1428" />
      </ReferenceList>
    </ExplicitFormula>
    <ExplicitFormula id="1430">
      <Equation>f_int*V</Equation>
      <ReferenceList>
        <R alias="f_int" id="1267" />
        <R alias="V" id="1257" />
      </ReferenceList>
    </ExplicitFormula>
    <ExplicitFormula id="1432">
      <Equation>pH_int</Equation>
      <ReferenceList>
        <R alias="pH_int" id="76" />
      </ReferenceList>
    </ExplicitFormula>
    <ExplicitFormula id="1435">
      <Equation>V&gt;0 ? M/V : 0</Equation>
      <ReferenceList>
        <R alias="M" id="1433" />
        <R alias="V" id="1428" />
      </ReferenceList>
    </ExplicitFormula>
    <ExplicitFormula id="1438">
      <Equation>K_water_int</Equation>
      <ReferenceList>
        <R alias="K_water_int" id="1437" />
      </ReferenceList>
    </ExplicitFormula>
    <ExplicitFormula id="1440">
      <Equation>V&gt;0 ? M/V : 0</Equation>
      <ReferenceList>
        <R alias="M" id="1433" />
        <R alias="V" id="1428" />
      </ReferenceList>
    </ExplicitFormula>
    <ExplicitFormula id="1442">
      <Equation>Volume</Equation>
      <ReferenceList>
        <R alias="Volume" id="1257" />
      </ReferenceList>
    </ExplicitFormula>
    <ExplicitFormula id="1444">
      <Equation>f_cell*V</Equation>
      <ReferenceList>
        <R alias="f_cell" id="1266" />
        <R alias="V" id="1257" />
      </ReferenceList>
    </ExplicitFormula>
    <ExplicitFormula id="1448">
      <Equation>M_0</Equation>
      <ReferenceList>
        <R alias="M_0" id="1447" />
      </ReferenceList>
    </ExplicitFormula>
    <ExplicitFormula id="1451">
      <Equation>rel_exp_out * AF * f_onto * ProteinContainerVolume</Equation>
      <ReferenceList>
        <R alias="f_onto" id="1449" />
        <R alias="rel_exp_out" id="1450" />
        <R alias="AF" id="144" />
        <R alias="ProteinContainerVolume" id="1441" />
      </ReferenceList>
    </ExplicitFormula>
    <ExplicitFormula id="1454">
      <Equation>ln(2)/tHalf</Equation>
      <ReferenceList>
        <R alias="tHalf" id="1453" />
      </ReferenceList>
    </ExplicitFormula>
    <ExplicitFormula id="1456">
      <Equation>rel_exp_norm</Equation>
      <ReferenceList>
        <R alias="rel_exp_norm" id="1455" />
      </ReferenceList>
    </ExplicitFormula>
    <ExplicitFormula id="1459">
      <Equation>V&gt;0 ? M/V : 0</Equation>
      <ReferenceList>
        <R alias="M" id="1446" />
        <R alias="V" id="1443" />
      </ReferenceList>
    </ExplicitFormula>
    <ExplicitFormula id="1460">
      <Equation>f_onto</Equation>
      <ReferenceList>
        <R alias="f_onto" id="160" />
      </ReferenceList>
    </ExplicitFormula>
    <ExplicitFormula id="1461">
      <Equation>tHalf</Equation>
      <ReferenceList>
        <R alias="tHalf" id="158" />
      </ReferenceList>
    </ExplicitFormula>
    <ExplicitFormula id="1463">
      <Equation>V&gt;0 ? M/V : 0</Equation>
      <ReferenceList>
        <R alias="M" id="1446" />
        <R alias="V" id="1443" />
      </ReferenceList>
    </ExplicitFormula>
    <ExplicitFormula id="1466">
      <Equation>M_0</Equation>
      <ReferenceList>
        <R alias="M_0" id="1465" />
      </ReferenceList>
    </ExplicitFormula>
    <ExplicitFormula id="1469">
      <Equation>rel_exp_out * AF * f_onto * ProteinContainerVolume</Equation>
      <ReferenceList>
        <R alias="f_onto" id="1467" />
        <R alias="rel_exp_out" id="1468" />
        <R alias="AF" id="642" />
        <R alias="ProteinContainerVolume" id="1441" />
      </ReferenceList>
    </ExplicitFormula>
    <ExplicitFormula id="1472">
      <Equation>ln(2)/tHalf</Equation>
      <ReferenceList>
        <R alias="tHalf" id="1471" />
      </ReferenceList>
    </ExplicitFormula>
    <ExplicitFormula id="1474">
      <Equation>rel_exp_norm</Equation>
      <ReferenceList>
        <R alias="rel_exp_norm" id="1473" />
      </ReferenceList>
    </ExplicitFormula>
    <ExplicitFormula id="1477">
      <Equation>V&gt;0 ? M/V : 0</Equation>
      <ReferenceList>
        <R alias="M" id="1464" />
        <R alias="V" id="1443" />
      </ReferenceList>
    </ExplicitFormula>
    <ExplicitFormula id="1478">
      <Equation>f_onto</Equation>
      <ReferenceList>
        <R alias="f_onto" id="654" />
      </ReferenceList>
    </ExplicitFormula>
    <ExplicitFormula id="1479">
      <Equation>tHalf</Equation>
      <ReferenceList>
        <R alias="tHalf" id="652" />
      </ReferenceList>
    </ExplicitFormula>
    <ExplicitFormula id="1481">
      <Equation>V&gt;0 ? M/V : 0</Equation>
      <ReferenceList>
        <R alias="M" id="1464" />
        <R alias="V" id="1443" />
      </ReferenceList>
    </ExplicitFormula>
    <ExplicitFormula id="1484">
      <Equation>M_0</Equation>
      <ReferenceList>
        <R alias="M_0" id="1483" />
      </ReferenceList>
    </ExplicitFormula>
    <ExplicitFormula id="1487">
      <Equation>rel_exp_out * AF * f_onto * ProteinContainerVolume</Equation>
      <ReferenceList>
        <R alias="f_onto" id="1485" />
        <R alias="rel_exp_out" id="1486" />
        <R alias="AF" id="169" />
        <R alias="ProteinContainerVolume" id="1441" />
      </ReferenceList>
    </ExplicitFormula>
    <ExplicitFormula id="1490">
      <Equation>ln(2)/tHalf</Equation>
      <ReferenceList>
        <R alias="tHalf" id="1489" />
      </ReferenceList>
    </ExplicitFormula>
    <ExplicitFormula id="1492">
      <Equation>rel_exp_norm</Equation>
      <ReferenceList>
        <R alias="rel_exp_norm" id="1491" />
      </ReferenceList>
    </ExplicitFormula>
    <ExplicitFormula id="1495">
      <Equation>V&gt;0 ? M/V : 0</Equation>
      <ReferenceList>
        <R alias="M" id="1482" />
        <R alias="V" id="1443" />
      </ReferenceList>
    </ExplicitFormula>
    <ExplicitFormula id="1496">
      <Equation>f_onto</Equation>
      <ReferenceList>
        <R alias="f_onto" id="185" />
      </ReferenceList>
    </ExplicitFormula>
    <ExplicitFormula id="1497">
      <Equation>tHalf</Equation>
      <ReferenceList>
        <R alias="tHalf" id="183" />
      </ReferenceList>
    </ExplicitFormula>
    <ExplicitFormula id="1499">
      <Equation>V&gt;0 ? M/V : 0</Equation>
      <ReferenceList>
        <R alias="M" id="1482" />
        <R alias="V" id="1443" />
      </ReferenceList>
    </ExplicitFormula>
    <ExplicitFormula id="1502">
      <Equation>V&gt;0 ? M/V : 0</Equation>
      <ReferenceList>
        <R alias="M" id="1500" />
        <R alias="V" id="1443" />
      </ReferenceList>
    </ExplicitFormula>
    <ExplicitFormula id="1505">
      <Equation>K_water_cell</Equation>
      <ReferenceList>
        <R alias="K_water_cell" id="1504" />
      </ReferenceList>
    </ExplicitFormula>
    <ExplicitFormula id="1507">
      <Equation>V&gt;0 ? M/V : 0</Equation>
      <ReferenceList>
        <R alias="M" id="1500" />
        <R alias="V" id="1443" />
      </ReferenceList>
    </ExplicitFormula>
    <ExplicitFormula id="1510">
      <Equation>V&gt;0 ? M/V : 0</Equation>
      <ReferenceList>
        <R alias="M" id="1508" />
        <R alias="V" id="1443" />
      </ReferenceList>
    </ExplicitFormula>
    <ExplicitFormula id="1512">
      <Equation>M/TotalDrugMass</Equation>
      <ReferenceList>
        <R alias="M" id="1508" />
        <R alias="TotalDrugMass" id="202" />
      </ReferenceList>
    </ExplicitFormula>
    <ExplicitFormula id="1515">
      <Equation>-(CP * kcat * V * K_water * C / (Km + K_water * C))</Equation>
      <ReferenceList>
        <R alias="V" id="1443" />
        <R alias="CP" id="1458" />
        <R alias="C" id="1501" />
        <R alias="K_water" id="1503" />
        <R alias="kcat" id="1513" />
        <R alias="Km" id="1514" />
      </ReferenceList>
    </ExplicitFormula>
    <ExplicitFormula id="1516">
      <Equation>CP * kcat * V * K_water * C / (Km + K_water * C)</Equation>
      <ReferenceList>
        <R alias="V" id="1443" />
        <R alias="CP" id="1458" />
        <R alias="C" id="1501" />
        <R alias="K_water" id="1503" />
        <R alias="kcat" id="1513" />
        <R alias="Km" id="1514" />
      </ReferenceList>
    </ExplicitFormula>
    <ExplicitFormula id="1518">
      <Equation>kcat * kcat_interaction_factor</Equation>
      <ReferenceList>
        <R alias="kcat_interaction_factor" id="1517" />
        <R alias="kcat" id="209" />
      </ReferenceList>
    </ExplicitFormula>
    <ExplicitFormula id="1520">
      <Equation>Km * Km_interaction_factor</Equation>
      <ReferenceList>
        <R alias="Km_interaction_factor" id="1519" />
        <R alias="Km" id="212" />
      </ReferenceList>
    </ExplicitFormula>
    <ExplicitFormula id="1522">
      <Equation>C_int * K_water_int</Equation>
      <ReferenceList>
        <R alias="C_int" id="1434" />
        <R alias="K_water_int" id="1436" />
      </ReferenceList>
    </ExplicitFormula>
    <ExplicitFormula id="1524">
      <Equation>C_cell * K_water_cell</Equation>
      <ReferenceList>
        <R alias="C_cell" id="1501" />
        <R alias="K_water_cell" id="1503" />
      </ReferenceList>
    </ExplicitFormula>
    <ExplicitFormula id="1526">
      <Equation>(f_int*C_int+f_cell*C_cell)/(f_int+f_cell)</Equation>
      <ReferenceList>
        <R alias="f_int" id="1267" />
        <R alias="f_cell" id="1266" />
        <R alias="C_cell" id="1501" />
        <R alias="C_int" id="1434" />
      </ReferenceList>
    </ExplicitFormula>
    <ExplicitFormula id="1529">
      <Equation>Volume * Density</Equation>
      <ReferenceList>
        <R alias="Density" id="1527" />
        <R alias="Volume" id="1528" />
      </ReferenceList>
    </ExplicitFormula>
    <ExplicitFormula id="1532">
      <Equation>SA_pls_int*d_endo</Equation>
      <ReferenceList>
        <R alias="d_endo" id="79" />
        <R alias="SA_pls_int" id="1531" />
      </ReferenceList>
    </ExplicitFormula>
    <ExplicitFormula id="1534">
      <Equation>0.000000198*(BW/0.02)^0.75</Equation>
      <ReferenceList>
        <R alias="BW" id="39" />
      </ReferenceList>
    </ExplicitFormula>
    <ExplicitFormula id="1536">
      <Equation>0.00000081*BW/0.02</Equation>
      <ReferenceList>
        <R alias="BW" id="39" />
      </ReferenceList>
    </ExplicitFormula>
    <ExplicitFormula id="1540">
      <Equation>1 - f_int - f_vas</Equation>
      <ReferenceList>
        <R alias="f_int" id="1538" />
        <R alias="f_vas" id="1539" />
      </ReferenceList>
    </ExplicitFormula>
    <ExplicitFormula id="1543">
      <Equation>Qspec * Weight</Equation>
      <ReferenceList>
        <R alias="Qspec" id="1542" />
        <R alias="Weight" id="45" />
      </ReferenceList>
    </ExplicitFormula>
    <ExplicitFormula id="1569">
      <Equation>0.417579169981877</Equation>
    </ExplicitFormula>
    <ExplicitFormula id="1570">
      <Equation>0.62335</Equation>
    </ExplicitFormula>
    <ExplicitFormula id="1572">
      <Equation>Volume</Equation>
      <ReferenceList>
        <R alias="Volume" id="13" />
      </ReferenceList>
    </ExplicitFormula>
    <ExplicitFormula id="1573">
      <Equation>f_vas*(1-HCT)*V_org</Equation>
      <ReferenceList>
        <R alias="f_vas" id="1539" />
        <R alias="V_org" id="1528" />
        <R alias="HCT" id="100" />
      </ReferenceList>
    </ExplicitFormula>
    <ExplicitFormula id="1576">
      <Equation>M_0</Equation>
      <ReferenceList>
        <R alias="M_0" id="1575" />
      </ReferenceList>
    </ExplicitFormula>
    <ExplicitFormula id="1579">
      <Equation>rel_exp_out * AF * f_onto * ProteinContainerVolume</Equation>
      <ReferenceList>
        <R alias="f_onto" id="1577" />
        <R alias="rel_exp_out" id="1578" />
        <R alias="AF" id="144" />
        <R alias="ProteinContainerVolume" id="1571" />
      </ReferenceList>
    </ExplicitFormula>
    <ExplicitFormula id="1582">
      <Equation>ln(2)/tHalf</Equation>
      <ReferenceList>
        <R alias="tHalf" id="1581" />
      </ReferenceList>
    </ExplicitFormula>
    <ExplicitFormula id="1584">
      <Equation>rel_exp_norm</Equation>
      <ReferenceList>
        <R alias="rel_exp_norm" id="1583" />
      </ReferenceList>
    </ExplicitFormula>
    <ExplicitFormula id="1585">
      <Equation>rel_exp_pls_norm</Equation>
      <ReferenceList>
        <R alias="rel_exp_pls_norm" id="151" />
      </ReferenceList>
    </ExplicitFormula>
    <ExplicitFormula id="1587">
      <Equation>rel_exp_pls</Equation>
      <ReferenceList>
        <R alias="rel_exp_pls" id="154" />
      </ReferenceList>
    </ExplicitFormula>
    <ExplicitFormula id="1589">
      <Equation>V&gt;0 ? M/V : 0</Equation>
      <ReferenceList>
        <R alias="M" id="1574" />
        <R alias="V" id="13" />
      </ReferenceList>
    </ExplicitFormula>
    <ExplicitFormula id="1590">
      <Equation>tHalf</Equation>
      <ReferenceList>
        <R alias="tHalf" id="158" />
      </ReferenceList>
    </ExplicitFormula>
    <ExplicitFormula id="1591">
      <Equation>f_onto</Equation>
      <ReferenceList>
        <R alias="f_onto" id="160" />
      </ReferenceList>
    </ExplicitFormula>
    <ExplicitFormula id="1593">
      <Equation>V&gt;0 ? M/V : 0</Equation>
      <ReferenceList>
        <R alias="M" id="1574" />
        <R alias="V" id="13" />
      </ReferenceList>
    </ExplicitFormula>
    <ExplicitFormula id="1596">
      <Equation>M_0</Equation>
      <ReferenceList>
        <R alias="M_0" id="1595" />
      </ReferenceList>
    </ExplicitFormula>
    <ExplicitFormula id="1599">
      <Equation>rel_exp_out * AF * f_onto * ProteinContainerVolume</Equation>
      <ReferenceList>
        <R alias="f_onto" id="1597" />
        <R alias="rel_exp_out" id="1598" />
        <R alias="AF" id="169" />
        <R alias="ProteinContainerVolume" id="1571" />
      </ReferenceList>
    </ExplicitFormula>
    <ExplicitFormula id="1602">
      <Equation>ln(2)/tHalf</Equation>
      <ReferenceList>
        <R alias="tHalf" id="1601" />
      </ReferenceList>
    </ExplicitFormula>
    <ExplicitFormula id="1604">
      <Equation>rel_exp_norm</Equation>
      <ReferenceList>
        <R alias="rel_exp_norm" id="1603" />
      </ReferenceList>
    </ExplicitFormula>
    <ExplicitFormula id="1605">
      <Equation>rel_exp_pls_norm</Equation>
      <ReferenceList>
        <R alias="rel_exp_pls_norm" id="176" />
      </ReferenceList>
    </ExplicitFormula>
    <ExplicitFormula id="1607">
      <Equation>rel_exp_pls</Equation>
      <ReferenceList>
        <R alias="rel_exp_pls" id="179" />
      </ReferenceList>
    </ExplicitFormula>
    <ExplicitFormula id="1609">
      <Equation>V&gt;0 ? M/V : 0</Equation>
      <ReferenceList>
        <R alias="M" id="1594" />
        <R alias="V" id="13" />
      </ReferenceList>
    </ExplicitFormula>
    <ExplicitFormula id="1610">
      <Equation>tHalf</Equation>
      <ReferenceList>
        <R alias="tHalf" id="183" />
      </ReferenceList>
    </ExplicitFormula>
    <ExplicitFormula id="1611">
      <Equation>f_onto</Equation>
      <ReferenceList>
        <R alias="f_onto" id="185" />
      </ReferenceList>
    </ExplicitFormula>
    <ExplicitFormula id="1613">
      <Equation>V&gt;0 ? M/V : 0</Equation>
      <ReferenceList>
        <R alias="M" id="1594" />
        <R alias="V" id="13" />
      </ReferenceList>
    </ExplicitFormula>
    <ExplicitFormula id="1616">
      <Equation>V&gt;0 ? M/V : 0</Equation>
      <ReferenceList>
        <R alias="M" id="1614" />
        <R alias="V" id="13" />
      </ReferenceList>
    </ExplicitFormula>
    <ExplicitFormula id="1618">
      <Equation>fu</Equation>
      <ReferenceList>
        <R alias="fu" id="126" />
      </ReferenceList>
    </ExplicitFormula>
    <ExplicitFormula id="1620">
      <Equation>V&gt;0 ? M/V : 0</Equation>
      <ReferenceList>
        <R alias="M" id="1614" />
        <R alias="V" id="13" />
      </ReferenceList>
    </ExplicitFormula>
    <ExplicitFormula id="1623">
      <Equation>V&gt;0 ? M/V : 0</Equation>
      <ReferenceList>
        <R alias="M" id="1621" />
        <R alias="V" id="13" />
      </ReferenceList>
    </ExplicitFormula>
    <ExplicitFormula id="1625">
      <Equation>M/TotalDrugMass</Equation>
      <ReferenceList>
        <R alias="M" id="1621" />
        <R alias="TotalDrugMass" id="202" />
      </ReferenceList>
    </ExplicitFormula>
    <ExplicitFormula id="1628">
      <Equation>-(CP * kcat * V * K_water * C / (Km + K_water * C))</Equation>
      <ReferenceList>
        <R alias="V" id="13" />
        <R alias="CP" id="1588" />
        <R alias="C" id="1615" />
        <R alias="K_water" id="1617" />
        <R alias="kcat" id="1626" />
        <R alias="Km" id="1627" />
      </ReferenceList>
    </ExplicitFormula>
    <ExplicitFormula id="1629">
      <Equation>CP * kcat * V * K_water * C / (Km + K_water * C)</Equation>
      <ReferenceList>
        <R alias="V" id="13" />
        <R alias="CP" id="1588" />
        <R alias="C" id="1615" />
        <R alias="K_water" id="1617" />
        <R alias="kcat" id="1626" />
        <R alias="Km" id="1627" />
      </ReferenceList>
    </ExplicitFormula>
    <ExplicitFormula id="1631">
      <Equation>kcat * kcat_interaction_factor</Equation>
      <ReferenceList>
        <R alias="kcat_interaction_factor" id="1630" />
        <R alias="kcat" id="209" />
      </ReferenceList>
    </ExplicitFormula>
    <ExplicitFormula id="1633">
      <Equation>Km * Km_interaction_factor</Equation>
      <ReferenceList>
        <R alias="Km_interaction_factor" id="1632" />
        <R alias="Km" id="212" />
      </ReferenceList>
    </ExplicitFormula>
    <ExplicitFormula id="1636">
      <Equation>Volume</Equation>
      <ReferenceList>
        <R alias="Volume" id="1635" />
      </ReferenceList>
    </ExplicitFormula>
    <ExplicitFormula id="1637">
      <Equation>f_vas*HCT*V</Equation>
      <ReferenceList>
        <R alias="f_vas" id="1539" />
        <R alias="V" id="1528" />
        <R alias="HCT" id="100" />
      </ReferenceList>
    </ExplicitFormula>
    <ExplicitFormula id="1640">
      <Equation>M_0</Equation>
      <ReferenceList>
        <R alias="M_0" id="1639" />
      </ReferenceList>
    </ExplicitFormula>
    <ExplicitFormula id="1643">
      <Equation>rel_exp_out * AF * f_onto * ProteinContainerVolume</Equation>
      <ReferenceList>
        <R alias="f_onto" id="1641" />
        <R alias="rel_exp_out" id="1642" />
        <R alias="AF" id="144" />
        <R alias="ProteinContainerVolume" id="1634" />
      </ReferenceList>
    </ExplicitFormula>
    <ExplicitFormula id="1646">
      <Equation>ln(2)/tHalf</Equation>
      <ReferenceList>
        <R alias="tHalf" id="1645" />
      </ReferenceList>
    </ExplicitFormula>
    <ExplicitFormula id="1648">
      <Equation>rel_exp_norm</Equation>
      <ReferenceList>
        <R alias="rel_exp_norm" id="1647" />
      </ReferenceList>
    </ExplicitFormula>
    <ExplicitFormula id="1649">
      <Equation>rel_exp_bc_norm</Equation>
      <ReferenceList>
        <R alias="rel_exp_bc_norm" id="229" />
      </ReferenceList>
    </ExplicitFormula>
    <ExplicitFormula id="1651">
      <Equation>rel_exp_bc</Equation>
      <ReferenceList>
        <R alias="rel_exp_bc" id="232" />
      </ReferenceList>
    </ExplicitFormula>
    <ExplicitFormula id="1653">
      <Equation>V&gt;0 ? M/V : 0</Equation>
      <ReferenceList>
        <R alias="M" id="1638" />
        <R alias="V" id="1635" />
      </ReferenceList>
    </ExplicitFormula>
    <ExplicitFormula id="1654">
      <Equation>tHalf</Equation>
      <ReferenceList>
        <R alias="tHalf" id="158" />
      </ReferenceList>
    </ExplicitFormula>
    <ExplicitFormula id="1655">
      <Equation>f_onto</Equation>
      <ReferenceList>
        <R alias="f_onto" id="160" />
      </ReferenceList>
    </ExplicitFormula>
    <ExplicitFormula id="1657">
      <Equation>V&gt;0 ? M/V : 0</Equation>
      <ReferenceList>
        <R alias="M" id="1638" />
        <R alias="V" id="1635" />
      </ReferenceList>
    </ExplicitFormula>
    <ExplicitFormula id="1660">
      <Equation>M_0</Equation>
      <ReferenceList>
        <R alias="M_0" id="1659" />
      </ReferenceList>
    </ExplicitFormula>
    <ExplicitFormula id="1663">
      <Equation>rel_exp_out * AF * f_onto * ProteinContainerVolume</Equation>
      <ReferenceList>
        <R alias="f_onto" id="1661" />
        <R alias="rel_exp_out" id="1662" />
        <R alias="AF" id="169" />
        <R alias="ProteinContainerVolume" id="1634" />
      </ReferenceList>
    </ExplicitFormula>
    <ExplicitFormula id="1666">
      <Equation>ln(2)/tHalf</Equation>
      <ReferenceList>
        <R alias="tHalf" id="1665" />
      </ReferenceList>
    </ExplicitFormula>
    <ExplicitFormula id="1668">
      <Equation>rel_exp_norm</Equation>
      <ReferenceList>
        <R alias="rel_exp_norm" id="1667" />
      </ReferenceList>
    </ExplicitFormula>
    <ExplicitFormula id="1669">
      <Equation>rel_exp_bc_norm</Equation>
      <ReferenceList>
        <R alias="rel_exp_bc_norm" id="251" />
      </ReferenceList>
    </ExplicitFormula>
    <ExplicitFormula id="1671">
      <Equation>rel_exp_bc</Equation>
      <ReferenceList>
        <R alias="rel_exp_bc" id="254" />
      </ReferenceList>
    </ExplicitFormula>
    <ExplicitFormula id="1673">
      <Equation>V&gt;0 ? M/V : 0</Equation>
      <ReferenceList>
        <R alias="M" id="1658" />
        <R alias="V" id="1635" />
      </ReferenceList>
    </ExplicitFormula>
    <ExplicitFormula id="1674">
      <Equation>tHalf</Equation>
      <ReferenceList>
        <R alias="tHalf" id="183" />
      </ReferenceList>
    </ExplicitFormula>
    <ExplicitFormula id="1675">
      <Equation>f_onto</Equation>
      <ReferenceList>
        <R alias="f_onto" id="185" />
      </ReferenceList>
    </ExplicitFormula>
    <ExplicitFormula id="1677">
      <Equation>V&gt;0 ? M/V : 0</Equation>
      <ReferenceList>
        <R alias="M" id="1658" />
        <R alias="V" id="1635" />
      </ReferenceList>
    </ExplicitFormula>
    <ExplicitFormula id="1680">
      <Equation>V&gt;0 ? M/V : 0</Equation>
      <ReferenceList>
        <R alias="M" id="1678" />
        <R alias="V" id="1635" />
      </ReferenceList>
    </ExplicitFormula>
    <ExplicitFormula id="1682">
      <Equation>K_rbc/fu</Equation>
      <ReferenceList>
        <R alias="fu" id="126" />
        <R alias="K_rbc" id="266" />
      </ReferenceList>
    </ExplicitFormula>
    <ExplicitFormula id="1684">
      <Equation>V&gt;0 ? M/V : 0</Equation>
      <ReferenceList>
        <R alias="M" id="1678" />
        <R alias="V" id="1635" />
      </ReferenceList>
    </ExplicitFormula>
    <ExplicitFormula id="1687">
      <Equation>V&gt;0 ? M/V : 0</Equation>
      <ReferenceList>
        <R alias="M" id="1685" />
        <R alias="V" id="1635" />
      </ReferenceList>
    </ExplicitFormula>
    <ExplicitFormula id="1689">
      <Equation>M/TotalDrugMass</Equation>
      <ReferenceList>
        <R alias="M" id="1685" />
        <R alias="TotalDrugMass" id="202" />
      </ReferenceList>
    </ExplicitFormula>
    <ExplicitFormula id="1692">
      <Equation>-(CP * kcat * V * K_water * C / (Km + K_water * C))</Equation>
      <ReferenceList>
        <R alias="V" id="1635" />
        <R alias="CP" id="1652" />
        <R alias="C" id="1679" />
        <R alias="K_water" id="1681" />
        <R alias="kcat" id="1690" />
        <R alias="Km" id="1691" />
      </ReferenceList>
    </ExplicitFormula>
    <ExplicitFormula id="1693">
      <Equation>CP * kcat * V * K_water * C / (Km + K_water * C)</Equation>
      <ReferenceList>
        <R alias="V" id="1635" />
        <R alias="CP" id="1652" />
        <R alias="C" id="1679" />
        <R alias="K_water" id="1681" />
        <R alias="kcat" id="1690" />
        <R alias="Km" id="1691" />
      </ReferenceList>
    </ExplicitFormula>
    <ExplicitFormula id="1695">
      <Equation>kcat * kcat_interaction_factor</Equation>
      <ReferenceList>
        <R alias="kcat_interaction_factor" id="1694" />
        <R alias="kcat" id="209" />
      </ReferenceList>
    </ExplicitFormula>
    <ExplicitFormula id="1697">
      <Equation>Km * Km_interaction_factor</Equation>
      <ReferenceList>
        <R alias="Km_interaction_factor" id="1696" />
        <R alias="Km" id="212" />
      </ReferenceList>
    </ExplicitFormula>
    <ExplicitFormula id="1700">
      <Equation>Volume</Equation>
      <ReferenceList>
        <R alias="Volume" id="1699" />
      </ReferenceList>
    </ExplicitFormula>
    <ExplicitFormula id="1701">
      <Equation>f_int*V</Equation>
      <ReferenceList>
        <R alias="f_int" id="1538" />
        <R alias="V" id="1528" />
      </ReferenceList>
    </ExplicitFormula>
    <ExplicitFormula id="1703">
      <Equation>pH_int</Equation>
      <ReferenceList>
        <R alias="pH_int" id="76" />
      </ReferenceList>
    </ExplicitFormula>
    <ExplicitFormula id="1706">
      <Equation>V&gt;0 ? M/V : 0</Equation>
      <ReferenceList>
        <R alias="M" id="1704" />
        <R alias="V" id="1699" />
      </ReferenceList>
    </ExplicitFormula>
    <ExplicitFormula id="1709">
      <Equation>K_water_int</Equation>
      <ReferenceList>
        <R alias="K_water_int" id="1708" />
      </ReferenceList>
    </ExplicitFormula>
    <ExplicitFormula id="1711">
      <Equation>V&gt;0 ? M/V : 0</Equation>
      <ReferenceList>
        <R alias="M" id="1704" />
        <R alias="V" id="1699" />
      </ReferenceList>
    </ExplicitFormula>
    <ExplicitFormula id="1713">
      <Equation>Volume</Equation>
      <ReferenceList>
        <R alias="Volume" id="1528" />
      </ReferenceList>
    </ExplicitFormula>
    <ExplicitFormula id="1715">
      <Equation>f_cell*V</Equation>
      <ReferenceList>
        <R alias="f_cell" id="1537" />
        <R alias="V" id="1528" />
      </ReferenceList>
    </ExplicitFormula>
    <ExplicitFormula id="1719">
      <Equation>M_0</Equation>
      <ReferenceList>
        <R alias="M_0" id="1718" />
      </ReferenceList>
    </ExplicitFormula>
    <ExplicitFormula id="1722">
      <Equation>rel_exp_out * AF * f_onto * ProteinContainerVolume</Equation>
      <ReferenceList>
        <R alias="f_onto" id="1720" />
        <R alias="rel_exp_out" id="1721" />
        <R alias="AF" id="144" />
        <R alias="ProteinContainerVolume" id="1712" />
      </ReferenceList>
    </ExplicitFormula>
    <ExplicitFormula id="1725">
      <Equation>ln(2)/tHalf</Equation>
      <ReferenceList>
        <R alias="tHalf" id="1724" />
      </ReferenceList>
    </ExplicitFormula>
    <ExplicitFormula id="1727">
      <Equation>rel_exp_norm</Equation>
      <ReferenceList>
        <R alias="rel_exp_norm" id="1726" />
      </ReferenceList>
    </ExplicitFormula>
    <ExplicitFormula id="1730">
      <Equation>V&gt;0 ? M/V : 0</Equation>
      <ReferenceList>
        <R alias="M" id="1717" />
        <R alias="V" id="1714" />
      </ReferenceList>
    </ExplicitFormula>
    <ExplicitFormula id="1731">
      <Equation>f_onto</Equation>
      <ReferenceList>
        <R alias="f_onto" id="160" />
      </ReferenceList>
    </ExplicitFormula>
    <ExplicitFormula id="1732">
      <Equation>tHalf</Equation>
      <ReferenceList>
        <R alias="tHalf" id="158" />
      </ReferenceList>
    </ExplicitFormula>
    <ExplicitFormula id="1734">
      <Equation>V&gt;0 ? M/V : 0</Equation>
      <ReferenceList>
        <R alias="M" id="1717" />
        <R alias="V" id="1714" />
      </ReferenceList>
    </ExplicitFormula>
    <ExplicitFormula id="1737">
      <Equation>M_0</Equation>
      <ReferenceList>
        <R alias="M_0" id="1736" />
      </ReferenceList>
    </ExplicitFormula>
    <ExplicitFormula id="1740">
      <Equation>rel_exp_out * AF * f_onto * ProteinContainerVolume</Equation>
      <ReferenceList>
        <R alias="f_onto" id="1738" />
        <R alias="rel_exp_out" id="1739" />
        <R alias="AF" id="642" />
        <R alias="ProteinContainerVolume" id="1712" />
      </ReferenceList>
    </ExplicitFormula>
    <ExplicitFormula id="1743">
      <Equation>ln(2)/tHalf</Equation>
      <ReferenceList>
        <R alias="tHalf" id="1742" />
      </ReferenceList>
    </ExplicitFormula>
    <ExplicitFormula id="1745">
      <Equation>rel_exp_norm</Equation>
      <ReferenceList>
        <R alias="rel_exp_norm" id="1744" />
      </ReferenceList>
    </ExplicitFormula>
    <ExplicitFormula id="1748">
      <Equation>V&gt;0 ? M/V : 0</Equation>
      <ReferenceList>
        <R alias="M" id="1735" />
        <R alias="V" id="1714" />
      </ReferenceList>
    </ExplicitFormula>
    <ExplicitFormula id="1749">
      <Equation>f_onto</Equation>
      <ReferenceList>
        <R alias="f_onto" id="654" />
      </ReferenceList>
    </ExplicitFormula>
    <ExplicitFormula id="1750">
      <Equation>tHalf</Equation>
      <ReferenceList>
        <R alias="tHalf" id="652" />
      </ReferenceList>
    </ExplicitFormula>
    <ExplicitFormula id="1752">
      <Equation>V&gt;0 ? M/V : 0</Equation>
      <ReferenceList>
        <R alias="M" id="1735" />
        <R alias="V" id="1714" />
      </ReferenceList>
    </ExplicitFormula>
    <ExplicitFormula id="1755">
      <Equation>M_0</Equation>
      <ReferenceList>
        <R alias="M_0" id="1754" />
      </ReferenceList>
    </ExplicitFormula>
    <ExplicitFormula id="1758">
      <Equation>rel_exp_out * AF * f_onto * ProteinContainerVolume</Equation>
      <ReferenceList>
        <R alias="f_onto" id="1756" />
        <R alias="rel_exp_out" id="1757" />
        <R alias="AF" id="169" />
        <R alias="ProteinContainerVolume" id="1712" />
      </ReferenceList>
    </ExplicitFormula>
    <ExplicitFormula id="1761">
      <Equation>ln(2)/tHalf</Equation>
      <ReferenceList>
        <R alias="tHalf" id="1760" />
      </ReferenceList>
    </ExplicitFormula>
    <ExplicitFormula id="1763">
      <Equation>rel_exp_norm</Equation>
      <ReferenceList>
        <R alias="rel_exp_norm" id="1762" />
      </ReferenceList>
    </ExplicitFormula>
    <ExplicitFormula id="1766">
      <Equation>V&gt;0 ? M/V : 0</Equation>
      <ReferenceList>
        <R alias="M" id="1753" />
        <R alias="V" id="1714" />
      </ReferenceList>
    </ExplicitFormula>
    <ExplicitFormula id="1767">
      <Equation>f_onto</Equation>
      <ReferenceList>
        <R alias="f_onto" id="185" />
      </ReferenceList>
    </ExplicitFormula>
    <ExplicitFormula id="1768">
      <Equation>tHalf</Equation>
      <ReferenceList>
        <R alias="tHalf" id="183" />
      </ReferenceList>
    </ExplicitFormula>
    <ExplicitFormula id="1770">
      <Equation>V&gt;0 ? M/V : 0</Equation>
      <ReferenceList>
        <R alias="M" id="1753" />
        <R alias="V" id="1714" />
      </ReferenceList>
    </ExplicitFormula>
    <ExplicitFormula id="1773">
      <Equation>V&gt;0 ? M/V : 0</Equation>
      <ReferenceList>
        <R alias="M" id="1771" />
        <R alias="V" id="1714" />
      </ReferenceList>
    </ExplicitFormula>
    <ExplicitFormula id="1776">
      <Equation>K_water_cell</Equation>
      <ReferenceList>
        <R alias="K_water_cell" id="1775" />
      </ReferenceList>
    </ExplicitFormula>
    <ExplicitFormula id="1778">
      <Equation>V&gt;0 ? M/V : 0</Equation>
      <ReferenceList>
        <R alias="M" id="1771" />
        <R alias="V" id="1714" />
      </ReferenceList>
    </ExplicitFormula>
    <ExplicitFormula id="1781">
      <Equation>V&gt;0 ? M/V : 0</Equation>
      <ReferenceList>
        <R alias="M" id="1779" />
        <R alias="V" id="1714" />
      </ReferenceList>
    </ExplicitFormula>
    <ExplicitFormula id="1783">
      <Equation>M/TotalDrugMass</Equation>
      <ReferenceList>
        <R alias="M" id="1779" />
        <R alias="TotalDrugMass" id="202" />
      </ReferenceList>
    </ExplicitFormula>
    <ExplicitFormula id="1786">
      <Equation>-(CP * kcat * V * K_water * C / (Km + K_water * C))</Equation>
      <ReferenceList>
        <R alias="V" id="1714" />
        <R alias="CP" id="1729" />
        <R alias="C" id="1772" />
        <R alias="K_water" id="1774" />
        <R alias="kcat" id="1784" />
        <R alias="Km" id="1785" />
      </ReferenceList>
    </ExplicitFormula>
    <ExplicitFormula id="1787">
      <Equation>CP * kcat * V * K_water * C / (Km + K_water * C)</Equation>
      <ReferenceList>
        <R alias="V" id="1714" />
        <R alias="CP" id="1729" />
        <R alias="C" id="1772" />
        <R alias="K_water" id="1774" />
        <R alias="kcat" id="1784" />
        <R alias="Km" id="1785" />
      </ReferenceList>
    </ExplicitFormula>
    <ExplicitFormula id="1789">
      <Equation>kcat * kcat_interaction_factor</Equation>
      <ReferenceList>
        <R alias="kcat_interaction_factor" id="1788" />
        <R alias="kcat" id="209" />
      </ReferenceList>
    </ExplicitFormula>
    <ExplicitFormula id="1791">
      <Equation>Km * Km_interaction_factor</Equation>
      <ReferenceList>
        <R alias="Km_interaction_factor" id="1790" />
        <R alias="Km" id="212" />
      </ReferenceList>
    </ExplicitFormula>
    <ExplicitFormula id="1793">
      <Equation>C_int * K_water_int</Equation>
      <ReferenceList>
        <R alias="C_int" id="1705" />
        <R alias="K_water_int" id="1707" />
      </ReferenceList>
    </ExplicitFormula>
    <ExplicitFormula id="1795">
      <Equation>C_cell * K_water_cell</Equation>
      <ReferenceList>
        <R alias="C_cell" id="1772" />
        <R alias="K_water_cell" id="1774" />
      </ReferenceList>
    </ExplicitFormula>
    <ExplicitFormula id="1797">
      <Equation>(f_int*C_int+f_cell*C_cell)/(f_int+f_cell)</Equation>
      <ReferenceList>
        <R alias="f_int" id="1538" />
        <R alias="f_cell" id="1537" />
        <R alias="C_cell" id="1772" />
        <R alias="C_int" id="1705" />
      </ReferenceList>
    </ExplicitFormula>
    <ExplicitFormula id="1800">
      <Equation>Volume * Density</Equation>
      <ReferenceList>
        <R alias="Density" id="1798" />
        <R alias="Volume" id="1799" />
      </ReferenceList>
    </ExplicitFormula>
    <ExplicitFormula id="1803">
      <Equation>SA_pls_int*d_endo</Equation>
      <ReferenceList>
        <R alias="d_endo" id="79" />
        <R alias="SA_pls_int" id="1802" />
      </ReferenceList>
    </ExplicitFormula>
    <ExplicitFormula id="1805">
      <Equation>0.0000000649*(BW/0.02)^0.75</Equation>
      <ReferenceList>
        <R alias="BW" id="39" />
      </ReferenceList>
    </ExplicitFormula>
    <ExplicitFormula id="1807">
      <Equation>0.00000021*BW/0.02</Equation>
      <ReferenceList>
        <R alias="BW" id="39" />
      </ReferenceList>
    </ExplicitFormula>
    <ExplicitFormula id="1811">
      <Equation>1 - f_int - f_vas</Equation>
      <ReferenceList>
        <R alias="f_int" id="1809" />
        <R alias="f_vas" id="1810" />
      </ReferenceList>
    </ExplicitFormula>
    <ExplicitFormula id="1818">
      <Equation>(PMA^Hill/(TM50^Hill+PMA^Hill)*(1-GFR_premat)+GFR_premat) * GFR_mat / V_kid_std</Equation>
      <ReferenceList>
        <R alias="PMA" id="59" />
        <R alias="GFR_premat" id="1813" />
        <R alias="GFR_mat" id="1814" />
        <R alias="Hill" id="1815" />
        <R alias="TM50" id="1816" />
        <R alias="V_kid_std" id="1817" />
      </ReferenceList>
    </ExplicitFormula>
    <ExplicitFormula id="1821">
      <Equation>Qspec * Weight</Equation>
      <ReferenceList>
        <R alias="Qspec" id="1820" />
        <R alias="Weight" id="46" />
      </ReferenceList>
    </ExplicitFormula>
    <ExplicitFormula id="1847">
      <Equation>0.438318631095594</Equation>
    </ExplicitFormula>
    <ExplicitFormula id="1848">
      <Equation>15</Equation>
    </ExplicitFormula>
    <ExplicitFormula id="1849">
      <Equation>0.11704</Equation>
    </ExplicitFormula>
    <ExplicitFormula id="1850">
      <Equation>44.4</Equation>
    </ExplicitFormula>
    <ExplicitFormula id="1851">
      <Equation>3.02705</Equation>
    </ExplicitFormula>
    <ExplicitFormula id="1853">
      <Equation>Volume</Equation>
      <ReferenceList>
        <R alias="Volume" id="14" />
      </ReferenceList>
    </ExplicitFormula>
    <ExplicitFormula id="1854">
      <Equation>f_vas*(1-HCT)*V_org</Equation>
      <ReferenceList>
        <R alias="f_vas" id="1810" />
        <R alias="V_org" id="1799" />
        <R alias="HCT" id="100" />
      </ReferenceList>
    </ExplicitFormula>
    <ExplicitFormula id="1857">
      <Equation>M_0</Equation>
      <ReferenceList>
        <R alias="M_0" id="1856" />
      </ReferenceList>
    </ExplicitFormula>
    <ExplicitFormula id="1860">
      <Equation>rel_exp_out * AF * f_onto * ProteinContainerVolume</Equation>
      <ReferenceList>
        <R alias="f_onto" id="1858" />
        <R alias="rel_exp_out" id="1859" />
        <R alias="AF" id="144" />
        <R alias="ProteinContainerVolume" id="1852" />
      </ReferenceList>
    </ExplicitFormula>
    <ExplicitFormula id="1863">
      <Equation>ln(2)/tHalf</Equation>
      <ReferenceList>
        <R alias="tHalf" id="1862" />
      </ReferenceList>
    </ExplicitFormula>
    <ExplicitFormula id="1865">
      <Equation>rel_exp_norm</Equation>
      <ReferenceList>
        <R alias="rel_exp_norm" id="1864" />
      </ReferenceList>
    </ExplicitFormula>
    <ExplicitFormula id="1866">
      <Equation>rel_exp_pls_norm</Equation>
      <ReferenceList>
        <R alias="rel_exp_pls_norm" id="151" />
      </ReferenceList>
    </ExplicitFormula>
    <ExplicitFormula id="1868">
      <Equation>rel_exp_pls</Equation>
      <ReferenceList>
        <R alias="rel_exp_pls" id="154" />
      </ReferenceList>
    </ExplicitFormula>
    <ExplicitFormula id="1870">
      <Equation>V&gt;0 ? M/V : 0</Equation>
      <ReferenceList>
        <R alias="M" id="1855" />
        <R alias="V" id="14" />
      </ReferenceList>
    </ExplicitFormula>
    <ExplicitFormula id="1871">
      <Equation>tHalf</Equation>
      <ReferenceList>
        <R alias="tHalf" id="158" />
      </ReferenceList>
    </ExplicitFormula>
    <ExplicitFormula id="1872">
      <Equation>f_onto</Equation>
      <ReferenceList>
        <R alias="f_onto" id="160" />
      </ReferenceList>
    </ExplicitFormula>
    <ExplicitFormula id="1874">
      <Equation>V&gt;0 ? M/V : 0</Equation>
      <ReferenceList>
        <R alias="M" id="1855" />
        <R alias="V" id="14" />
      </ReferenceList>
    </ExplicitFormula>
    <ExplicitFormula id="1877">
      <Equation>M_0</Equation>
      <ReferenceList>
        <R alias="M_0" id="1876" />
      </ReferenceList>
    </ExplicitFormula>
    <ExplicitFormula id="1880">
      <Equation>rel_exp_out * AF * f_onto * ProteinContainerVolume</Equation>
      <ReferenceList>
        <R alias="f_onto" id="1878" />
        <R alias="rel_exp_out" id="1879" />
        <R alias="AF" id="169" />
        <R alias="ProteinContainerVolume" id="1852" />
      </ReferenceList>
    </ExplicitFormula>
    <ExplicitFormula id="1883">
      <Equation>ln(2)/tHalf</Equation>
      <ReferenceList>
        <R alias="tHalf" id="1882" />
      </ReferenceList>
    </ExplicitFormula>
    <ExplicitFormula id="1885">
      <Equation>rel_exp_norm</Equation>
      <ReferenceList>
        <R alias="rel_exp_norm" id="1884" />
      </ReferenceList>
    </ExplicitFormula>
    <ExplicitFormula id="1886">
      <Equation>rel_exp_pls_norm</Equation>
      <ReferenceList>
        <R alias="rel_exp_pls_norm" id="176" />
      </ReferenceList>
    </ExplicitFormula>
    <ExplicitFormula id="1888">
      <Equation>rel_exp_pls</Equation>
      <ReferenceList>
        <R alias="rel_exp_pls" id="179" />
      </ReferenceList>
    </ExplicitFormula>
    <ExplicitFormula id="1890">
      <Equation>V&gt;0 ? M/V : 0</Equation>
      <ReferenceList>
        <R alias="M" id="1875" />
        <R alias="V" id="14" />
      </ReferenceList>
    </ExplicitFormula>
    <ExplicitFormula id="1891">
      <Equation>tHalf</Equation>
      <ReferenceList>
        <R alias="tHalf" id="183" />
      </ReferenceList>
    </ExplicitFormula>
    <ExplicitFormula id="1892">
      <Equation>f_onto</Equation>
      <ReferenceList>
        <R alias="f_onto" id="185" />
      </ReferenceList>
    </ExplicitFormula>
    <ExplicitFormula id="1894">
      <Equation>V&gt;0 ? M/V : 0</Equation>
      <ReferenceList>
        <R alias="M" id="1875" />
        <R alias="V" id="14" />
      </ReferenceList>
    </ExplicitFormula>
    <ExplicitFormula id="1897">
      <Equation>V&gt;0 ? M/V : 0</Equation>
      <ReferenceList>
        <R alias="M" id="1895" />
        <R alias="V" id="14" />
      </ReferenceList>
    </ExplicitFormula>
    <ExplicitFormula id="1899">
      <Equation>fu</Equation>
      <ReferenceList>
        <R alias="fu" id="126" />
      </ReferenceList>
    </ExplicitFormula>
    <ExplicitFormula id="1901">
      <Equation>V&gt;0 ? M/V : 0</Equation>
      <ReferenceList>
        <R alias="M" id="1895" />
        <R alias="V" id="14" />
      </ReferenceList>
    </ExplicitFormula>
    <ExplicitFormula id="1904">
      <Equation>V&gt;0 ? M/V : 0</Equation>
      <ReferenceList>
        <R alias="M" id="1902" />
        <R alias="V" id="14" />
      </ReferenceList>
    </ExplicitFormula>
    <ExplicitFormula id="1906">
      <Equation>M/TotalDrugMass</Equation>
      <ReferenceList>
        <R alias="M" id="1902" />
        <R alias="TotalDrugMass" id="202" />
      </ReferenceList>
    </ExplicitFormula>
    <ExplicitFormula id="1909">
      <Equation>-(CP * kcat * V * K_water * C / (Km + K_water * C))</Equation>
      <ReferenceList>
        <R alias="V" id="14" />
        <R alias="CP" id="1869" />
        <R alias="C" id="1896" />
        <R alias="K_water" id="1898" />
        <R alias="kcat" id="1907" />
        <R alias="Km" id="1908" />
      </ReferenceList>
    </ExplicitFormula>
    <ExplicitFormula id="1910">
      <Equation>CP * kcat * V * K_water * C / (Km + K_water * C)</Equation>
      <ReferenceList>
        <R alias="V" id="14" />
        <R alias="CP" id="1869" />
        <R alias="C" id="1896" />
        <R alias="K_water" id="1898" />
        <R alias="kcat" id="1907" />
        <R alias="Km" id="1908" />
      </ReferenceList>
    </ExplicitFormula>
    <ExplicitFormula id="1912">
      <Equation>kcat * kcat_interaction_factor</Equation>
      <ReferenceList>
        <R alias="kcat_interaction_factor" id="1911" />
        <R alias="kcat" id="209" />
      </ReferenceList>
    </ExplicitFormula>
    <ExplicitFormula id="1914">
      <Equation>Km * Km_interaction_factor</Equation>
      <ReferenceList>
        <R alias="Km_interaction_factor" id="1913" />
        <R alias="Km" id="212" />
      </ReferenceList>
    </ExplicitFormula>
    <ExplicitFormula id="1917">
      <Equation>Volume</Equation>
      <ReferenceList>
        <R alias="Volume" id="1916" />
      </ReferenceList>
    </ExplicitFormula>
    <ExplicitFormula id="1918">
      <Equation>f_vas*HCT*V</Equation>
      <ReferenceList>
        <R alias="f_vas" id="1810" />
        <R alias="V" id="1799" />
        <R alias="HCT" id="100" />
      </ReferenceList>
    </ExplicitFormula>
    <ExplicitFormula id="1921">
      <Equation>M_0</Equation>
      <ReferenceList>
        <R alias="M_0" id="1920" />
      </ReferenceList>
    </ExplicitFormula>
    <ExplicitFormula id="1924">
      <Equation>rel_exp_out * AF * f_onto * ProteinContainerVolume</Equation>
      <ReferenceList>
        <R alias="f_onto" id="1922" />
        <R alias="rel_exp_out" id="1923" />
        <R alias="AF" id="144" />
        <R alias="ProteinContainerVolume" id="1915" />
      </ReferenceList>
    </ExplicitFormula>
    <ExplicitFormula id="1927">
      <Equation>ln(2)/tHalf</Equation>
      <ReferenceList>
        <R alias="tHalf" id="1926" />
      </ReferenceList>
    </ExplicitFormula>
    <ExplicitFormula id="1929">
      <Equation>rel_exp_norm</Equation>
      <ReferenceList>
        <R alias="rel_exp_norm" id="1928" />
      </ReferenceList>
    </ExplicitFormula>
    <ExplicitFormula id="1930">
      <Equation>rel_exp_bc_norm</Equation>
      <ReferenceList>
        <R alias="rel_exp_bc_norm" id="229" />
      </ReferenceList>
    </ExplicitFormula>
    <ExplicitFormula id="1932">
      <Equation>rel_exp_bc</Equation>
      <ReferenceList>
        <R alias="rel_exp_bc" id="232" />
      </ReferenceList>
    </ExplicitFormula>
    <ExplicitFormula id="1934">
      <Equation>V&gt;0 ? M/V : 0</Equation>
      <ReferenceList>
        <R alias="M" id="1919" />
        <R alias="V" id="1916" />
      </ReferenceList>
    </ExplicitFormula>
    <ExplicitFormula id="1935">
      <Equation>f_onto</Equation>
      <ReferenceList>
        <R alias="f_onto" id="160" />
      </ReferenceList>
    </ExplicitFormula>
    <ExplicitFormula id="1936">
      <Equation>tHalf</Equation>
      <ReferenceList>
        <R alias="tHalf" id="158" />
      </ReferenceList>
    </ExplicitFormula>
    <ExplicitFormula id="1938">
      <Equation>V&gt;0 ? M/V : 0</Equation>
      <ReferenceList>
        <R alias="M" id="1919" />
        <R alias="V" id="1916" />
      </ReferenceList>
    </ExplicitFormula>
    <ExplicitFormula id="1941">
      <Equation>M_0</Equation>
      <ReferenceList>
        <R alias="M_0" id="1940" />
      </ReferenceList>
    </ExplicitFormula>
    <ExplicitFormula id="1944">
      <Equation>rel_exp_out * AF * f_onto * ProteinContainerVolume</Equation>
      <ReferenceList>
        <R alias="f_onto" id="1942" />
        <R alias="rel_exp_out" id="1943" />
        <R alias="AF" id="169" />
        <R alias="ProteinContainerVolume" id="1915" />
      </ReferenceList>
    </ExplicitFormula>
    <ExplicitFormula id="1947">
      <Equation>ln(2)/tHalf</Equation>
      <ReferenceList>
        <R alias="tHalf" id="1946" />
      </ReferenceList>
    </ExplicitFormula>
    <ExplicitFormula id="1949">
      <Equation>rel_exp_norm</Equation>
      <ReferenceList>
        <R alias="rel_exp_norm" id="1948" />
      </ReferenceList>
    </ExplicitFormula>
    <ExplicitFormula id="1950">
      <Equation>rel_exp_bc_norm</Equation>
      <ReferenceList>
        <R alias="rel_exp_bc_norm" id="251" />
      </ReferenceList>
    </ExplicitFormula>
    <ExplicitFormula id="1952">
      <Equation>rel_exp_bc</Equation>
      <ReferenceList>
        <R alias="rel_exp_bc" id="254" />
      </ReferenceList>
    </ExplicitFormula>
    <ExplicitFormula id="1954">
      <Equation>V&gt;0 ? M/V : 0</Equation>
      <ReferenceList>
        <R alias="M" id="1939" />
        <R alias="V" id="1916" />
      </ReferenceList>
    </ExplicitFormula>
    <ExplicitFormula id="1955">
      <Equation>f_onto</Equation>
      <ReferenceList>
        <R alias="f_onto" id="185" />
      </ReferenceList>
    </ExplicitFormula>
    <ExplicitFormula id="1956">
      <Equation>tHalf</Equation>
      <ReferenceList>
        <R alias="tHalf" id="183" />
      </ReferenceList>
    </ExplicitFormula>
    <ExplicitFormula id="1958">
      <Equation>V&gt;0 ? M/V : 0</Equation>
      <ReferenceList>
        <R alias="M" id="1939" />
        <R alias="V" id="1916" />
      </ReferenceList>
    </ExplicitFormula>
    <ExplicitFormula id="1961">
      <Equation>V&gt;0 ? M/V : 0</Equation>
      <ReferenceList>
        <R alias="M" id="1959" />
        <R alias="V" id="1916" />
      </ReferenceList>
    </ExplicitFormula>
    <ExplicitFormula id="1963">
      <Equation>K_rbc/fu</Equation>
      <ReferenceList>
        <R alias="fu" id="126" />
        <R alias="K_rbc" id="266" />
      </ReferenceList>
    </ExplicitFormula>
    <ExplicitFormula id="1965">
      <Equation>V&gt;0 ? M/V : 0</Equation>
      <ReferenceList>
        <R alias="M" id="1959" />
        <R alias="V" id="1916" />
      </ReferenceList>
    </ExplicitFormula>
    <ExplicitFormula id="1968">
      <Equation>V&gt;0 ? M/V : 0</Equation>
      <ReferenceList>
        <R alias="M" id="1966" />
        <R alias="V" id="1916" />
      </ReferenceList>
    </ExplicitFormula>
    <ExplicitFormula id="1970">
      <Equation>M/TotalDrugMass</Equation>
      <ReferenceList>
        <R alias="M" id="1966" />
        <R alias="TotalDrugMass" id="202" />
      </ReferenceList>
    </ExplicitFormula>
    <ExplicitFormula id="1973">
      <Equation>-(CP * kcat * V * K_water * C / (Km + K_water * C))</Equation>
      <ReferenceList>
        <R alias="V" id="1916" />
        <R alias="CP" id="1933" />
        <R alias="C" id="1960" />
        <R alias="K_water" id="1962" />
        <R alias="kcat" id="1971" />
        <R alias="Km" id="1972" />
      </ReferenceList>
    </ExplicitFormula>
    <ExplicitFormula id="1974">
      <Equation>CP * kcat * V * K_water * C / (Km + K_water * C)</Equation>
      <ReferenceList>
        <R alias="V" id="1916" />
        <R alias="CP" id="1933" />
        <R alias="C" id="1960" />
        <R alias="K_water" id="1962" />
        <R alias="kcat" id="1971" />
        <R alias="Km" id="1972" />
      </ReferenceList>
    </ExplicitFormula>
    <ExplicitFormula id="1976">
      <Equation>kcat * kcat_interaction_factor</Equation>
      <ReferenceList>
        <R alias="kcat_interaction_factor" id="1975" />
        <R alias="kcat" id="209" />
      </ReferenceList>
    </ExplicitFormula>
    <ExplicitFormula id="1978">
      <Equation>Km * Km_interaction_factor</Equation>
      <ReferenceList>
        <R alias="Km_interaction_factor" id="1977" />
        <R alias="Km" id="212" />
      </ReferenceList>
    </ExplicitFormula>
    <ExplicitFormula id="1981">
      <Equation>Volume</Equation>
      <ReferenceList>
        <R alias="Volume" id="1980" />
      </ReferenceList>
    </ExplicitFormula>
    <ExplicitFormula id="1982">
      <Equation>f_int*V</Equation>
      <ReferenceList>
        <R alias="f_int" id="1809" />
        <R alias="V" id="1799" />
      </ReferenceList>
    </ExplicitFormula>
    <ExplicitFormula id="1984">
      <Equation>pH_int</Equation>
      <ReferenceList>
        <R alias="pH_int" id="76" />
      </ReferenceList>
    </ExplicitFormula>
    <ExplicitFormula id="1987">
      <Equation>V&gt;0 ? M/V : 0</Equation>
      <ReferenceList>
        <R alias="M" id="1985" />
        <R alias="V" id="1980" />
      </ReferenceList>
    </ExplicitFormula>
    <ExplicitFormula id="1990">
      <Equation>K_water_int</Equation>
      <ReferenceList>
        <R alias="K_water_int" id="1989" />
      </ReferenceList>
    </ExplicitFormula>
    <ExplicitFormula id="1992">
      <Equation>V&gt;0 ? M/V : 0</Equation>
      <ReferenceList>
        <R alias="M" id="1985" />
        <R alias="V" id="1980" />
      </ReferenceList>
    </ExplicitFormula>
    <ExplicitFormula id="1994">
      <Equation>Volume</Equation>
      <ReferenceList>
        <R alias="Volume" id="1799" />
      </ReferenceList>
    </ExplicitFormula>
    <ExplicitFormula id="1996">
      <Equation>f_cell*V</Equation>
      <ReferenceList>
        <R alias="f_cell" id="1808" />
        <R alias="V" id="1799" />
      </ReferenceList>
    </ExplicitFormula>
    <ExplicitFormula id="2000">
      <Equation>M_0</Equation>
      <ReferenceList>
        <R alias="M_0" id="1999" />
      </ReferenceList>
    </ExplicitFormula>
    <ExplicitFormula id="2003">
      <Equation>rel_exp_out * AF * f_onto * ProteinContainerVolume</Equation>
      <ReferenceList>
        <R alias="f_onto" id="2001" />
        <R alias="rel_exp_out" id="2002" />
        <R alias="AF" id="144" />
        <R alias="ProteinContainerVolume" id="1993" />
      </ReferenceList>
    </ExplicitFormula>
    <ExplicitFormula id="2006">
      <Equation>ln(2)/tHalf</Equation>
      <ReferenceList>
        <R alias="tHalf" id="2005" />
      </ReferenceList>
    </ExplicitFormula>
    <ExplicitFormula id="2008">
      <Equation>rel_exp_norm</Equation>
      <ReferenceList>
        <R alias="rel_exp_norm" id="2007" />
      </ReferenceList>
    </ExplicitFormula>
    <ExplicitFormula id="2011">
      <Equation>V&gt;0 ? M/V : 0</Equation>
      <ReferenceList>
        <R alias="M" id="1998" />
        <R alias="V" id="1995" />
      </ReferenceList>
    </ExplicitFormula>
    <ExplicitFormula id="2012">
      <Equation>f_onto</Equation>
      <ReferenceList>
        <R alias="f_onto" id="160" />
      </ReferenceList>
    </ExplicitFormula>
    <ExplicitFormula id="2013">
      <Equation>tHalf</Equation>
      <ReferenceList>
        <R alias="tHalf" id="158" />
      </ReferenceList>
    </ExplicitFormula>
    <ExplicitFormula id="2015">
      <Equation>V&gt;0 ? M/V : 0</Equation>
      <ReferenceList>
        <R alias="M" id="1998" />
        <R alias="V" id="1995" />
      </ReferenceList>
    </ExplicitFormula>
    <ExplicitFormula id="2018">
      <Equation>M_0</Equation>
      <ReferenceList>
        <R alias="M_0" id="2017" />
      </ReferenceList>
    </ExplicitFormula>
    <ExplicitFormula id="2021">
      <Equation>rel_exp_out * AF * f_onto * ProteinContainerVolume</Equation>
      <ReferenceList>
        <R alias="f_onto" id="2019" />
        <R alias="rel_exp_out" id="2020" />
        <R alias="AF" id="642" />
        <R alias="ProteinContainerVolume" id="1993" />
      </ReferenceList>
    </ExplicitFormula>
    <ExplicitFormula id="2024">
      <Equation>ln(2)/tHalf</Equation>
      <ReferenceList>
        <R alias="tHalf" id="2023" />
      </ReferenceList>
    </ExplicitFormula>
    <ExplicitFormula id="2026">
      <Equation>rel_exp_norm</Equation>
      <ReferenceList>
        <R alias="rel_exp_norm" id="2025" />
      </ReferenceList>
    </ExplicitFormula>
    <ExplicitFormula id="2029">
      <Equation>V&gt;0 ? M/V : 0</Equation>
      <ReferenceList>
        <R alias="M" id="2016" />
        <R alias="V" id="1995" />
      </ReferenceList>
    </ExplicitFormula>
    <ExplicitFormula id="2030">
      <Equation>f_onto</Equation>
      <ReferenceList>
        <R alias="f_onto" id="654" />
      </ReferenceList>
    </ExplicitFormula>
    <ExplicitFormula id="2031">
      <Equation>tHalf</Equation>
      <ReferenceList>
        <R alias="tHalf" id="652" />
      </ReferenceList>
    </ExplicitFormula>
    <ExplicitFormula id="2033">
      <Equation>V&gt;0 ? M/V : 0</Equation>
      <ReferenceList>
        <R alias="M" id="2016" />
        <R alias="V" id="1995" />
      </ReferenceList>
    </ExplicitFormula>
    <ExplicitFormula id="2036">
      <Equation>M_0</Equation>
      <ReferenceList>
        <R alias="M_0" id="2035" />
      </ReferenceList>
    </ExplicitFormula>
    <ExplicitFormula id="2039">
      <Equation>rel_exp_out * AF * f_onto * ProteinContainerVolume</Equation>
      <ReferenceList>
        <R alias="f_onto" id="2037" />
        <R alias="rel_exp_out" id="2038" />
        <R alias="AF" id="169" />
        <R alias="ProteinContainerVolume" id="1993" />
      </ReferenceList>
    </ExplicitFormula>
    <ExplicitFormula id="2042">
      <Equation>ln(2)/tHalf</Equation>
      <ReferenceList>
        <R alias="tHalf" id="2041" />
      </ReferenceList>
    </ExplicitFormula>
    <ExplicitFormula id="2044">
      <Equation>rel_exp_norm</Equation>
      <ReferenceList>
        <R alias="rel_exp_norm" id="2043" />
      </ReferenceList>
    </ExplicitFormula>
    <ExplicitFormula id="2047">
      <Equation>V&gt;0 ? M/V : 0</Equation>
      <ReferenceList>
        <R alias="M" id="2034" />
        <R alias="V" id="1995" />
      </ReferenceList>
    </ExplicitFormula>
    <ExplicitFormula id="2048">
      <Equation>f_onto</Equation>
      <ReferenceList>
        <R alias="f_onto" id="185" />
      </ReferenceList>
    </ExplicitFormula>
    <ExplicitFormula id="2049">
      <Equation>tHalf</Equation>
      <ReferenceList>
        <R alias="tHalf" id="183" />
      </ReferenceList>
    </ExplicitFormula>
    <ExplicitFormula id="2051">
      <Equation>V&gt;0 ? M/V : 0</Equation>
      <ReferenceList>
        <R alias="M" id="2034" />
        <R alias="V" id="1995" />
      </ReferenceList>
    </ExplicitFormula>
    <ExplicitFormula id="2054">
      <Equation>V&gt;0 ? M/V : 0</Equation>
      <ReferenceList>
        <R alias="M" id="2052" />
        <R alias="V" id="1995" />
      </ReferenceList>
    </ExplicitFormula>
    <ExplicitFormula id="2057">
      <Equation>K_water_cell</Equation>
      <ReferenceList>
        <R alias="K_water_cell" id="2056" />
      </ReferenceList>
    </ExplicitFormula>
    <ExplicitFormula id="2059">
      <Equation>V&gt;0 ? M/V : 0</Equation>
      <ReferenceList>
        <R alias="M" id="2052" />
        <R alias="V" id="1995" />
      </ReferenceList>
    </ExplicitFormula>
    <ExplicitFormula id="2062">
      <Equation>V&gt;0 ? M/V : 0</Equation>
      <ReferenceList>
        <R alias="M" id="2060" />
        <R alias="V" id="1995" />
      </ReferenceList>
    </ExplicitFormula>
    <ExplicitFormula id="2064">
      <Equation>M/TotalDrugMass</Equation>
      <ReferenceList>
        <R alias="M" id="2060" />
        <R alias="TotalDrugMass" id="202" />
      </ReferenceList>
    </ExplicitFormula>
    <ExplicitFormula id="2067">
      <Equation>-(CP * kcat * V * K_water * C / (Km + K_water * C))</Equation>
      <ReferenceList>
        <R alias="V" id="1995" />
        <R alias="CP" id="2010" />
        <R alias="C" id="2053" />
        <R alias="K_water" id="2055" />
        <R alias="kcat" id="2065" />
        <R alias="Km" id="2066" />
      </ReferenceList>
    </ExplicitFormula>
    <ExplicitFormula id="2068">
      <Equation>CP * kcat * V * K_water * C / (Km + K_water * C)</Equation>
      <ReferenceList>
        <R alias="V" id="1995" />
        <R alias="CP" id="2010" />
        <R alias="C" id="2053" />
        <R alias="K_water" id="2055" />
        <R alias="kcat" id="2065" />
        <R alias="Km" id="2066" />
      </ReferenceList>
    </ExplicitFormula>
    <ExplicitFormula id="2070">
      <Equation>kcat * kcat_interaction_factor</Equation>
      <ReferenceList>
        <R alias="kcat_interaction_factor" id="2069" />
        <R alias="kcat" id="209" />
      </ReferenceList>
    </ExplicitFormula>
    <ExplicitFormula id="2072">
      <Equation>Km * Km_interaction_factor</Equation>
      <ReferenceList>
        <R alias="Km_interaction_factor" id="2071" />
        <R alias="Km" id="212" />
      </ReferenceList>
    </ExplicitFormula>
    <ExplicitFormula id="2076">
      <Equation>V&gt;0 ? M/V : 0</Equation>
      <ReferenceList>
        <R alias="M" id="2074" />
        <R alias="V" id="2073" />
      </ReferenceList>
    </ExplicitFormula>
    <ExplicitFormula id="2078">
      <Equation>V&gt;0 ? M/V : 0</Equation>
      <ReferenceList>
        <R alias="M" id="2074" />
        <R alias="V" id="2073" />
      </ReferenceList>
    </ExplicitFormula>
    <ExplicitFormula id="2080">
      <Equation>M/TotalDrugMass</Equation>
      <ReferenceList>
        <R alias="M" id="2074" />
        <R alias="TotalDrugMass" id="202" />
      </ReferenceList>
    </ExplicitFormula>
    <ExplicitFormula id="2082">
      <Equation>C_int * K_water_int</Equation>
      <ReferenceList>
        <R alias="C_int" id="1986" />
        <R alias="K_water_int" id="1988" />
      </ReferenceList>
    </ExplicitFormula>
    <ExplicitFormula id="2084">
      <Equation>C_cell * K_water_cell</Equation>
      <ReferenceList>
        <R alias="C_cell" id="2053" />
        <R alias="K_water_cell" id="2055" />
      </ReferenceList>
    </ExplicitFormula>
    <ExplicitFormula id="2086">
      <Equation>(f_int*C_int+f_cell*C_cell)/(f_int+f_cell)</Equation>
      <ReferenceList>
        <R alias="f_int" id="1809" />
        <R alias="f_cell" id="1808" />
        <R alias="C_cell" id="2053" />
        <R alias="C_int" id="1986" />
      </ReferenceList>
    </ExplicitFormula>
    <ExplicitFormula id="2091">
      <Equation>1.00000000260982</Equation>
    </ExplicitFormula>
    <ExplicitFormula id="2094">
      <Equation>Volume</Equation>
      <ReferenceList>
        <R alias="Volume" id="2093" />
      </ReferenceList>
    </ExplicitFormula>
    <ExplicitFormula id="2098">
      <Equation>Area*d</Equation>
      <ReferenceList>
        <R alias="Area" id="2096" />
        <R alias="d" id="2097" />
      </ReferenceList>
    </ExplicitFormula>
    <ExplicitFormula id="2101">
      <Equation>1/GET</Equation>
      <ReferenceList>
        <R alias="GET" id="2100" />
      </ReferenceList>
    </ExplicitFormula>
    <ExplicitFormula id="2105">
      <Equation>PI*(r1*r1+r1*r2+r2*r2)/3*L</Equation>
      <ReferenceList>
        <R alias="r2" id="2102" />
        <R alias="L" id="2103" />
        <R alias="r1" id="2104" />
      </ReferenceList>
    </ExplicitFormula>
    <ExplicitFormula id="2109">
      <Equation>SteadyStateFillLevel*V/StomachInflowTime</Equation>
      <ReferenceList>
        <R alias="SteadyStateFillLevel" id="2107" />
        <R alias="StomachInflowTime" id="2108" />
        <R alias="V" id="2093" />
        <R alias="Time" id="0" />
      </ReferenceList>
    </ExplicitFormula>
    <ExplicitFormula id="2112">
      <Equation>pH_fasted</Equation>
      <ReferenceList>
        <R alias="pH_fasted" id="2111" />
      </ReferenceList>
    </ExplicitFormula>
    <ExplicitFormula id="2114">
      <Equation>V*SteadyStateFillLevel</Equation>
      <ReferenceList>
        <R alias="SteadyStateFillLevel" id="2107" />
        <R alias="V" id="2093" />
      </ReferenceList>
    </ExplicitFormula>
    <ExplicitFormula id="2117">
      <Equation>OralApplicationsEnabled ? -LT_sto + Inflow*FillLevelFlag : 0</Equation>
      <ReferenceList>
        <R alias="FillLevelFlag" id="2115" />
        <R alias="LT_sto" id="2116" />
        <R alias="Inflow" id="2106" />
        <R alias="OralApplicationsEnabled" id="2088" />
      </ReferenceList>
    </ExplicitFormula>
    <ExplicitFormula id="2119">
      <Equation>PI*(r1+r2)*L</Equation>
      <ReferenceList>
        <R alias="r2" id="2102" />
        <R alias="L" id="2103" />
        <R alias="r1" id="2104" />
      </ReferenceList>
    </ExplicitFormula>
    <ExplicitFormula id="2121">
      <Equation>Liquid/V</Equation>
      <ReferenceList>
        <R alias="Liquid" id="2113" />
        <R alias="V" id="2093" />
      </ReferenceList>
    </ExplicitFormula>
    <ExplicitFormula id="2122">
      <Equation>(FillLevel&lt;0.9?1:1/(1+exp((FillLevel-1)/0.01)))</Equation>
      <ReferenceList>
        <R alias="FillLevel" id="2120" />
      </ReferenceList>
    </ExplicitFormula>
    <ExplicitFormula id="2125">
      <Equation>w*Liquid*FillLevelFlagNext</Equation>
      <ReferenceList>
        <R alias="w" id="2099" />
        <R alias="Liquid" id="2113" />
        <R alias="FillLevelFlagNext" id="2124" />
      </ReferenceList>
    </ExplicitFormula>
    <ExplicitFormula id="2127">
      <Equation>0.5</Equation>
    </ExplicitFormula>
    <ExplicitFormula id="2128">
      <Equation>0.5</Equation>
    </ExplicitFormula>
    <ExplicitFormula id="2130">
      <Equation>1.00000002079922</Equation>
    </ExplicitFormula>
    <ExplicitFormula id="2131">
      <Equation>15.0000000391473</Equation>
    </ExplicitFormula>
    <ExplicitFormula id="2132">
      <Equation>2</Equation>
    </ExplicitFormula>
    <ExplicitFormula id="2134">
      <Equation>0.999999963215789</Equation>
    </ExplicitFormula>
    <ExplicitFormula id="2137">
      <Equation>M_0</Equation>
      <ReferenceList>
        <R alias="M_0" id="2136" />
      </ReferenceList>
    </ExplicitFormula>
    <ExplicitFormula id="2140">
      <Equation>rel_exp_out * AF * f_onto * ProteinContainerVolume</Equation>
      <ReferenceList>
        <R alias="f_onto" id="2138" />
        <R alias="rel_exp_out" id="2139" />
        <R alias="AF" id="144" />
        <R alias="ProteinContainerVolume" id="2092" />
      </ReferenceList>
    </ExplicitFormula>
    <ExplicitFormula id="2143">
      <Equation>ln(2)/tHalf</Equation>
      <ReferenceList>
        <R alias="tHalf" id="2142" />
      </ReferenceList>
    </ExplicitFormula>
    <ExplicitFormula id="2145">
      <Equation>rel_exp_norm</Equation>
      <ReferenceList>
        <R alias="rel_exp_norm" id="2144" />
      </ReferenceList>
    </ExplicitFormula>
    <ExplicitFormula id="2148">
      <Equation>V&gt;0 ? M/V : 0</Equation>
      <ReferenceList>
        <R alias="M" id="2135" />
        <R alias="V" id="2093" />
      </ReferenceList>
    </ExplicitFormula>
    <ExplicitFormula id="2150">
      <Equation>tHalf</Equation>
      <ReferenceList>
        <R alias="tHalf" id="2149" />
      </ReferenceList>
    </ExplicitFormula>
    <ExplicitFormula id="2152">
      <Equation>f_onto</Equation>
      <ReferenceList>
        <R alias="f_onto" id="2151" />
      </ReferenceList>
    </ExplicitFormula>
    <ExplicitFormula id="2155">
      <Equation>M_0</Equation>
      <ReferenceList>
        <R alias="M_0" id="2154" />
      </ReferenceList>
    </ExplicitFormula>
    <ExplicitFormula id="2158">
      <Equation>rel_exp_out * AF * f_onto * ProteinContainerVolume</Equation>
      <ReferenceList>
        <R alias="f_onto" id="2156" />
        <R alias="rel_exp_out" id="2157" />
        <R alias="AF" id="169" />
        <R alias="ProteinContainerVolume" id="2092" />
      </ReferenceList>
    </ExplicitFormula>
    <ExplicitFormula id="2161">
      <Equation>ln(2)/tHalf</Equation>
      <ReferenceList>
        <R alias="tHalf" id="2160" />
      </ReferenceList>
    </ExplicitFormula>
    <ExplicitFormula id="2163">
      <Equation>rel_exp_norm</Equation>
      <ReferenceList>
        <R alias="rel_exp_norm" id="2162" />
      </ReferenceList>
    </ExplicitFormula>
    <ExplicitFormula id="2166">
      <Equation>V&gt;0 ? M/V : 0</Equation>
      <ReferenceList>
        <R alias="M" id="2153" />
        <R alias="V" id="2093" />
      </ReferenceList>
    </ExplicitFormula>
    <ExplicitFormula id="2168">
      <Equation>tHalf</Equation>
      <ReferenceList>
        <R alias="tHalf" id="2167" />
      </ReferenceList>
    </ExplicitFormula>
    <ExplicitFormula id="2170">
      <Equation>f_onto</Equation>
      <ReferenceList>
        <R alias="f_onto" id="2169" />
      </ReferenceList>
    </ExplicitFormula>
    <ExplicitFormula id="2173">
      <Equation>V&gt;0 ? M/V : 0</Equation>
      <ReferenceList>
        <R alias="M" id="2171" />
        <R alias="V" id="2093" />
      </ReferenceList>
    </ExplicitFormula>
    <ExplicitFormula id="2187">
      <Equation>K1+K2/base^(CT0^2)+K3/base^(CT1^2)+K4/base^(CT2^2)+K5/base^max(CT0+CT1;-CT0-CT1)+K6/base^max(CT0+CT2;-CT0-CT2)+K7/base^max(CT1+CT2;-CT1-CT2)+K8/base^max(CT0+CT1+CT2;-CT0-CT1-CT2)</Equation>
      <ReferenceList>
        <R alias="K1" id="2175" />
        <R alias="K2" id="2176" />
        <R alias="K3" id="2177" />
        <R alias="K4" id="2178" />
        <R alias="K5" id="2179" />
        <R alias="K6" id="2180" />
        <R alias="K7" id="2181" />
        <R alias="K8" id="2182" />
        <R alias="CT0" id="2183" />
        <R alias="CT1" id="2184" />
        <R alias="CT2" id="2185" />
        <R alias="base" id="2186" />
      </ReferenceList>
    </ExplicitFormula>
    <ExplicitFormula id="2191">
      <Equation>F1*(1-F2)*(1-F3)</Equation>
      <ReferenceList>
        <R alias="F1" id="2188" />
        <R alias="F2" id="2189" />
        <R alias="F3" id="2190" />
      </ReferenceList>
    </ExplicitFormula>
    <ExplicitFormula id="2195">
      <Equation>Solubility * Solubility_pKa_REFpH_Factor / Solubility_pKa_pH_Factor</Equation>
      <ReferenceList>
        <R alias="Solubility_pKa_pH_Factor" id="2174" />
        <R alias="Solubility" id="2193" />
        <R alias="Solubility_pKa_REFpH_Factor" id="2194" />
      </ReferenceList>
    </ExplicitFormula>
    <ExplicitFormula id="2196">
      <Equation>(1-F1)*F2*(1-F3)</Equation>
      <ReferenceList>
        <R alias="F1" id="2188" />
        <R alias="F2" id="2189" />
        <R alias="F3" id="2190" />
      </ReferenceList>
    </ExplicitFormula>
    <ExplicitFormula id="2197">
      <Equation>(1-F1)*(1-F2)*F3</Equation>
      <ReferenceList>
        <R alias="F1" id="2188" />
        <R alias="F2" id="2189" />
        <R alias="F3" id="2190" />
      </ReferenceList>
    </ExplicitFormula>
    <ExplicitFormula id="2198">
      <Equation>F1*F2*(1-F3)</Equation>
      <ReferenceList>
        <R alias="F1" id="2188" />
        <R alias="F2" id="2189" />
        <R alias="F3" id="2190" />
      </ReferenceList>
    </ExplicitFormula>
    <ExplicitFormula id="2199">
      <Equation>F1*(1-F2)*F3</Equation>
      <ReferenceList>
        <R alias="F1" id="2188" />
        <R alias="F2" id="2189" />
        <R alias="F3" id="2190" />
      </ReferenceList>
    </ExplicitFormula>
    <ExplicitFormula id="2200">
      <Equation>(1-F1)*F2*F3</Equation>
      <ReferenceList>
        <R alias="F1" id="2188" />
        <R alias="F2" id="2189" />
        <R alias="F3" id="2190" />
      </ReferenceList>
    </ExplicitFormula>
    <ExplicitFormula id="2201">
      <Equation>F1*F2*F3</Equation>
      <ReferenceList>
        <R alias="F1" id="2188" />
        <R alias="F2" id="2189" />
        <R alias="F3" id="2190" />
      </ReferenceList>
    </ExplicitFormula>
    <ExplicitFormula id="2204">
      <Equation>CT2 != CT_NEUTRAL ?  1/(1+10^(CT2*(pKa_2-pH))) : 1</Equation>
      <ReferenceList>
        <R alias="CT2" id="2185" />
        <R alias="CT_NEUTRAL" id="2202" />
        <R alias="pKa_2" id="2203" />
        <R alias="pH" id="2110" />
      </ReferenceList>
    </ExplicitFormula>
    <ExplicitFormula id="2206">
      <Equation>CT1 != CT_NEUTRAL ?  1/(1+10^(CT1*(pKa_1-pH))) : 1</Equation>
      <ReferenceList>
        <R alias="CT1" id="2184" />
        <R alias="CT_NEUTRAL" id="2202" />
        <R alias="pKa_1" id="2205" />
        <R alias="pH" id="2110" />
      </ReferenceList>
    </ExplicitFormula>
    <ExplicitFormula id="2208">
      <Equation>CT0 != CT_NEUTRAL ?  1/(1+10^(CT0*(pKa_0-pH))) : 1</Equation>
      <ReferenceList>
        <R alias="CT0" id="2183" />
        <R alias="CT_NEUTRAL" id="2202" />
        <R alias="pKa_0" id="2207" />
        <R alias="pH" id="2110" />
      </ReferenceList>
    </ExplicitFormula>
    <ExplicitFormula id="2210">
      <Equation>(1-F1)*(1-F2)*(1-F3)</Equation>
      <ReferenceList>
        <R alias="F1" id="2188" />
        <R alias="F2" id="2189" />
        <R alias="F3" id="2190" />
      </ReferenceList>
    </ExplicitFormula>
    <ExplicitFormula id="2213">
      <Equation>min(Solubility/MW ; M/Liquid)</Equation>
      <ReferenceList>
        <R alias="M" id="2171" />
        <R alias="Solubility" id="2192" />
        <R alias="MW" id="2212" />
        <R alias="Liquid" id="2113" />
      </ReferenceList>
    </ExplicitFormula>
    <ExplicitFormula id="2216">
      <Equation>V&gt;0 ? M/V : 0</Equation>
      <ReferenceList>
        <R alias="M" id="2214" />
        <R alias="V" id="2093" />
      </ReferenceList>
    </ExplicitFormula>
    <ExplicitFormula id="2218">
      <Equation>M/TotalDrugMass</Equation>
      <ReferenceList>
        <R alias="M" id="2214" />
        <R alias="TotalDrugMass" id="202" />
      </ReferenceList>
    </ExplicitFormula>
    <ExplicitFormula id="2221">
      <Equation>-(CP * kcat * V * K_water * C / (Km + K_water * C))</Equation>
      <ReferenceList>
        <R alias="V" id="2093" />
        <R alias="CP" id="2147" />
        <R alias="C" id="2172" />
        <R alias="K_water" id="2209" />
        <R alias="kcat" id="2219" />
        <R alias="Km" id="2220" />
      </ReferenceList>
    </ExplicitFormula>
    <ExplicitFormula id="2222">
      <Equation>CP * kcat * V * K_water * C / (Km + K_water * C)</Equation>
      <ReferenceList>
        <R alias="V" id="2093" />
        <R alias="CP" id="2147" />
        <R alias="C" id="2172" />
        <R alias="K_water" id="2209" />
        <R alias="kcat" id="2219" />
        <R alias="Km" id="2220" />
      </ReferenceList>
    </ExplicitFormula>
    <ExplicitFormula id="2224">
      <Equation>kcat * kcat_interaction_factor</Equation>
      <ReferenceList>
        <R alias="kcat_interaction_factor" id="2223" />
        <R alias="kcat" id="209" />
      </ReferenceList>
    </ExplicitFormula>
    <ExplicitFormula id="2226">
      <Equation>Km * Km_interaction_factor</Equation>
      <ReferenceList>
        <R alias="Km_interaction_factor" id="2225" />
        <R alias="Km" id="212" />
      </ReferenceList>
    </ExplicitFormula>
    <ExplicitFormula id="2231">
      <Equation>PI*(r1*r1+r1*r2+r2*r2)/3*L</Equation>
      <ReferenceList>
        <R alias="r2" id="2228" />
        <R alias="L" id="2229" />
        <R alias="r1" id="2230" />
      </ReferenceList>
    </ExplicitFormula>
    <ExplicitFormula id="2234">
      <Equation>r2_p0 + Height*r2_p1</Equation>
      <ReferenceList>
        <R alias="Height" id="64" />
        <R alias="r2_p0" id="2232" />
        <R alias="r2_p1" id="2233" />
      </ReferenceList>
    </ExplicitFormula>
    <ExplicitFormula id="2238">
      <Equation>Ageom*AeffFactor*AeffVariabilityFactor</Equation>
      <ReferenceList>
        <R alias="AeffFactor" id="2236" />
        <R alias="Ageom" id="2237" />
        <R alias="AeffVariabilityFactor" id="2090" />
      </ReferenceList>
    </ExplicitFormula>
    <ExplicitFormula id="2240">
      <Equation>(FillLevel&lt;0.9?1:1/(1+exp((FillLevel-1)/0.01)))</Equation>
      <ReferenceList>
        <R alias="FillLevel" id="2239" />
      </ReferenceList>
    </ExplicitFormula>
    <ExplicitFormula id="2242">
      <Equation>Liquid/V</Equation>
      <ReferenceList>
        <R alias="Liquid" id="2241" />
        <R alias="V" id="2227" />
      </ReferenceList>
    </ExplicitFormula>
    <ExplicitFormula id="2243">
      <Equation>PI*(r1+r2)*L</Equation>
      <ReferenceList>
        <R alias="r2" id="2228" />
        <R alias="L" id="2229" />
        <R alias="r1" id="2230" />
      </ReferenceList>
    </ExplicitFormula>
    <ExplicitFormula id="2247">
      <Equation>LuminalVelocity/SITT_fact</Equation>
      <ReferenceList>
        <R alias="LuminalVelocity" id="2245" />
        <R alias="SITT_fact" id="2246" />
      </ReferenceList>
    </ExplicitFormula>
    <ExplicitFormula id="2250">
      <Equation>L_p0 + Height*L_p1</Equation>
      <ReferenceList>
        <R alias="Height" id="64" />
        <R alias="L_p0" id="2248" />
        <R alias="L_p1" id="2249" />
      </ReferenceList>
    </ExplicitFormula>
    <ExplicitFormula id="2252">
      <Equation>V*SteadyStateFillLevel</Equation>
      <ReferenceList>
        <R alias="SteadyStateFillLevel" id="2251" />
        <R alias="V" id="2227" />
      </ReferenceList>
    </ExplicitFormula>
    <ExplicitFormula id="2256">
      <Equation>OralApplicationsEnabled ? LT_sto - LT_duo + Inflow*FillLevelFlag - Outflow*Liquid : 0</Equation>
      <ReferenceList>
        <R alias="Outflow" id="2253" />
        <R alias="FillLevelFlag" id="2124" />
        <R alias="Liquid" id="2241" />
        <R alias="LT_duo" id="2254" />
        <R alias="Inflow" id="2255" />
        <R alias="OralApplicationsEnabled" id="2088" />
        <R alias="LT_sto" id="2116" />
      </ReferenceList>
    </ExplicitFormula>
    <ExplicitFormula id="2258">
      <Equation>w*Liquid*FillLevelFlagNext</Equation>
      <ReferenceList>
        <R alias="w" id="2244" />
        <R alias="Liquid" id="2241" />
        <R alias="FillLevelFlagNext" id="2257" />
      </ReferenceList>
    </ExplicitFormula>
    <ExplicitFormula id="2261">
      <Equation>r1_p0 + Height*r1_p1</Equation>
      <ReferenceList>
        <R alias="Height" id="64" />
        <R alias="r1_p0" id="2259" />
        <R alias="r1_p1" id="2260" />
      </ReferenceList>
    </ExplicitFormula>
    <ExplicitFormula id="2262">
      <Equation>0.02894*V</Equation>
      <ReferenceList>
        <R alias="V" id="2227" />
      </ReferenceList>
    </ExplicitFormula>
    <ExplicitFormula id="2267">
      <Equation>Thickness_p1 + Thickness_p2*(1-exp(Thickness_p3*Height))</Equation>
      <ReferenceList>
        <R alias="Height" id="64" />
        <R alias="Thickness_p1" id="2264" />
        <R alias="Thickness_p2" id="2265" />
        <R alias="Thickness_p3" id="2266" />
      </ReferenceList>
    </ExplicitFormula>
    <ExplicitFormula id="2269">
      <Equation>Volume</Equation>
      <ReferenceList>
        <R alias="Volume" id="2227" />
      </ReferenceList>
    </ExplicitFormula>
    <ExplicitFormula id="2272">
      <Equation>V_Intestine * 0.087</Equation>
      <ReferenceList>
        <R alias="V_Intestine" id="2271" />
      </ReferenceList>
    </ExplicitFormula>
    <ExplicitFormula id="2273">
      <Equation>(k_p*alpha_p*V_p+inflow-k*alpha*V)/(alpha*V)</Equation>
      <ReferenceList>
        <R alias="alpha" id="2251" />
        <R alias="k" id="2244" />
        <R alias="inflow" id="2255" />
        <R alias="V" id="2227" />
        <R alias="alpha_p" id="2107" />
        <R alias="k_p" id="2099" />
        <R alias="V_p" id="2093" />
      </ReferenceList>
    </ExplicitFormula>
    <ExplicitFormula id="2276">
      <Equation>292.6883</Equation>
    </ExplicitFormula>
    <ExplicitFormula id="2279">
      <Equation>M_0</Equation>
      <ReferenceList>
        <R alias="M_0" id="2278" />
      </ReferenceList>
    </ExplicitFormula>
    <ExplicitFormula id="2282">
      <Equation>rel_exp_out * AF * f_onto * ProteinContainerVolume</Equation>
      <ReferenceList>
        <R alias="f_onto" id="2280" />
        <R alias="rel_exp_out" id="2281" />
        <R alias="AF" id="144" />
        <R alias="ProteinContainerVolume" id="2268" />
      </ReferenceList>
    </ExplicitFormula>
    <ExplicitFormula id="2285">
      <Equation>ln(2)/tHalf</Equation>
      <ReferenceList>
        <R alias="tHalf" id="2284" />
      </ReferenceList>
    </ExplicitFormula>
    <ExplicitFormula id="2287">
      <Equation>rel_exp_norm</Equation>
      <ReferenceList>
        <R alias="rel_exp_norm" id="2286" />
      </ReferenceList>
    </ExplicitFormula>
    <ExplicitFormula id="2290">
      <Equation>V&gt;0 ? M/V : 0</Equation>
      <ReferenceList>
        <R alias="M" id="2277" />
        <R alias="V" id="2227" />
      </ReferenceList>
    </ExplicitFormula>
    <ExplicitFormula id="2291">
      <Equation>tHalf</Equation>
      <ReferenceList>
        <R alias="tHalf" id="2149" />
      </ReferenceList>
    </ExplicitFormula>
    <ExplicitFormula id="2292">
      <Equation>f_onto</Equation>
      <ReferenceList>
        <R alias="f_onto" id="2151" />
      </ReferenceList>
    </ExplicitFormula>
    <ExplicitFormula id="2295">
      <Equation>M_0</Equation>
      <ReferenceList>
        <R alias="M_0" id="2294" />
      </ReferenceList>
    </ExplicitFormula>
    <ExplicitFormula id="2298">
      <Equation>rel_exp_out * AF * f_onto * ProteinContainerVolume</Equation>
      <ReferenceList>
        <R alias="f_onto" id="2296" />
        <R alias="rel_exp_out" id="2297" />
        <R alias="AF" id="169" />
        <R alias="ProteinContainerVolume" id="2268" />
      </ReferenceList>
    </ExplicitFormula>
    <ExplicitFormula id="2301">
      <Equation>ln(2)/tHalf</Equation>
      <ReferenceList>
        <R alias="tHalf" id="2300" />
      </ReferenceList>
    </ExplicitFormula>
    <ExplicitFormula id="2303">
      <Equation>rel_exp_norm</Equation>
      <ReferenceList>
        <R alias="rel_exp_norm" id="2302" />
      </ReferenceList>
    </ExplicitFormula>
    <ExplicitFormula id="2306">
      <Equation>V&gt;0 ? M/V : 0</Equation>
      <ReferenceList>
        <R alias="M" id="2293" />
        <R alias="V" id="2227" />
      </ReferenceList>
    </ExplicitFormula>
    <ExplicitFormula id="2307">
      <Equation>tHalf</Equation>
      <ReferenceList>
        <R alias="tHalf" id="2167" />
      </ReferenceList>
    </ExplicitFormula>
    <ExplicitFormula id="2308">
      <Equation>f_onto</Equation>
      <ReferenceList>
        <R alias="f_onto" id="2169" />
      </ReferenceList>
    </ExplicitFormula>
    <ExplicitFormula id="2311">
      <Equation>V&gt;0 ? M/V : 0</Equation>
      <ReferenceList>
        <R alias="M" id="2309" />
        <R alias="V" id="2227" />
      </ReferenceList>
    </ExplicitFormula>
    <ExplicitFormula id="2316">
      <Equation>(1-F1)*F2*F3</Equation>
      <ReferenceList>
        <R alias="F1" id="2313" />
        <R alias="F2" id="2314" />
        <R alias="F3" id="2315" />
      </ReferenceList>
    </ExplicitFormula>
    <ExplicitFormula id="2318">
      <Equation>F1*(1-F2)*F3</Equation>
      <ReferenceList>
        <R alias="F1" id="2313" />
        <R alias="F2" id="2314" />
        <R alias="F3" id="2315" />
      </ReferenceList>
    </ExplicitFormula>
    <ExplicitFormula id="2320">
      <Equation>F1*F2*(1-F3)</Equation>
      <ReferenceList>
        <R alias="F1" id="2313" />
        <R alias="F2" id="2314" />
        <R alias="F3" id="2315" />
      </ReferenceList>
    </ExplicitFormula>
    <ExplicitFormula id="2322">
      <Equation>(1-F1)*(1-F2)*F3</Equation>
      <ReferenceList>
        <R alias="F1" id="2313" />
        <R alias="F2" id="2314" />
        <R alias="F3" id="2315" />
      </ReferenceList>
    </ExplicitFormula>
    <ExplicitFormula id="2324">
      <Equation>(1-F1)*F2*(1-F3)</Equation>
      <ReferenceList>
        <R alias="F1" id="2313" />
        <R alias="F2" id="2314" />
        <R alias="F3" id="2315" />
      </ReferenceList>
    </ExplicitFormula>
    <ExplicitFormula id="2326">
      <Equation>F1*(1-F2)*(1-F3)</Equation>
      <ReferenceList>
        <R alias="F1" id="2313" />
        <R alias="F2" id="2314" />
        <R alias="F3" id="2315" />
      </ReferenceList>
    </ExplicitFormula>
    <ExplicitFormula id="2328">
      <Equation>(1-F1)*(1-F2)*(1-F3)</Equation>
      <ReferenceList>
        <R alias="F1" id="2313" />
        <R alias="F2" id="2314" />
        <R alias="F3" id="2315" />
      </ReferenceList>
    </ExplicitFormula>
    <ExplicitFormula id="2331">
      <Equation>Solubility * Solubility_pKa_REFpH_Factor / Solubility_pKa_pH_Factor</Equation>
      <ReferenceList>
        <R alias="Solubility_pKa_pH_Factor" id="2330" />
        <R alias="Solubility" id="2193" />
        <R alias="Solubility_pKa_REFpH_Factor" id="2194" />
      </ReferenceList>
    </ExplicitFormula>
    <ExplicitFormula id="2333">
      <Equation>K1+K2/base^(CT0^2)+K3/base^(CT1^2)+K4/base^(CT2^2)+K5/base^max(CT0+CT1;-CT0-CT1)+K6/base^max(CT0+CT2;-CT0-CT2)+K7/base^max(CT1+CT2;-CT1-CT2)+K8/base^max(CT0+CT1+CT2;-CT0-CT1-CT2)</Equation>
      <ReferenceList>
        <R alias="K1" id="2332" />
        <R alias="K2" id="2312" />
        <R alias="K3" id="2317" />
        <R alias="K4" id="2319" />
        <R alias="K5" id="2321" />
        <R alias="K6" id="2323" />
        <R alias="K7" id="2325" />
        <R alias="K8" id="2327" />
        <R alias="CT0" id="2183" />
        <R alias="CT1" id="2184" />
        <R alias="CT2" id="2185" />
        <R alias="base" id="2186" />
      </ReferenceList>
    </ExplicitFormula>
    <ExplicitFormula id="2334">
      <Equation>CT1 != CT_NEUTRAL ?  1/(1+10^(CT1*(pKa_1-pH))) : 1</Equation>
      <ReferenceList>
        <R alias="CT1" id="2184" />
        <R alias="CT_NEUTRAL" id="2202" />
        <R alias="pKa_1" id="2205" />
        <R alias="pH" id="2275" />
      </ReferenceList>
    </ExplicitFormula>
    <ExplicitFormula id="2335">
      <Equation>F1*F2*F3</Equation>
      <ReferenceList>
        <R alias="F1" id="2313" />
        <R alias="F2" id="2314" />
        <R alias="F3" id="2315" />
      </ReferenceList>
    </ExplicitFormula>
    <ExplicitFormula id="2336">
      <Equation>CT2 != CT_NEUTRAL ?  1/(1+10^(CT2*(pKa_2-pH))) : 1</Equation>
      <ReferenceList>
        <R alias="CT2" id="2185" />
        <R alias="CT_NEUTRAL" id="2202" />
        <R alias="pKa_2" id="2203" />
        <R alias="pH" id="2275" />
      </ReferenceList>
    </ExplicitFormula>
    <ExplicitFormula id="2342">
      <Equation>PassiveRates_para+PassiveRates_trans-(ActiveRates_para+ActiveRates_trans)</Equation>
      <ReferenceList>
        <R alias="ActiveRates_para" id="2338" />
        <R alias="ActiveRates_trans" id="2339" />
        <R alias="PassiveRates_para" id="2340" />
        <R alias="PassiveRates_trans" id="2341" />
      </ReferenceList>
    </ExplicitFormula>
    <ExplicitFormula id="2344">
      <Equation>CT0 != CT_NEUTRAL ?  1/(1+10^(CT0*(pKa_0-pH))) : 1</Equation>
      <ReferenceList>
        <R alias="CT0" id="2183" />
        <R alias="CT_NEUTRAL" id="2202" />
        <R alias="pKa_0" id="2207" />
        <R alias="pH" id="2275" />
      </ReferenceList>
    </ExplicitFormula>
    <ExplicitFormula id="2346">
      <Equation>min(Solubility/MW ; M/Liquid)</Equation>
      <ReferenceList>
        <R alias="M" id="2309" />
        <R alias="Solubility" id="2329" />
        <R alias="MW" id="2212" />
        <R alias="Liquid" id="2241" />
      </ReferenceList>
    </ExplicitFormula>
    <ExplicitFormula id="2349">
      <Equation>OralDrugMass&gt;0.0 ?  MassAbsorbed/OralDrugMass : 0</Equation>
      <ReferenceList>
        <R alias="MassAbsorbed" id="2337" />
        <R alias="OralDrugMass" id="2348" />
      </ReferenceList>
    </ExplicitFormula>
    <ExplicitFormula id="2352">
      <Equation>V&gt;0 ? M/V : 0</Equation>
      <ReferenceList>
        <R alias="M" id="2350" />
        <R alias="V" id="2227" />
      </ReferenceList>
    </ExplicitFormula>
    <ExplicitFormula id="2354">
      <Equation>M/TotalDrugMass</Equation>
      <ReferenceList>
        <R alias="M" id="2350" />
        <R alias="TotalDrugMass" id="202" />
      </ReferenceList>
    </ExplicitFormula>
    <ExplicitFormula id="2357">
      <Equation>-(CP * kcat * V * K_water * C / (Km + K_water * C))</Equation>
      <ReferenceList>
        <R alias="V" id="2227" />
        <R alias="CP" id="2289" />
        <R alias="C" id="2310" />
        <R alias="K_water" id="2343" />
        <R alias="kcat" id="2355" />
        <R alias="Km" id="2356" />
      </ReferenceList>
    </ExplicitFormula>
    <ExplicitFormula id="2358">
      <Equation>CP * kcat * V * K_water * C / (Km + K_water * C)</Equation>
      <ReferenceList>
        <R alias="V" id="2227" />
        <R alias="CP" id="2289" />
        <R alias="C" id="2310" />
        <R alias="K_water" id="2343" />
        <R alias="kcat" id="2355" />
        <R alias="Km" id="2356" />
      </ReferenceList>
    </ExplicitFormula>
    <ExplicitFormula id="2360">
      <Equation>kcat * kcat_interaction_factor</Equation>
      <ReferenceList>
        <R alias="kcat_interaction_factor" id="2359" />
        <R alias="kcat" id="209" />
      </ReferenceList>
    </ExplicitFormula>
    <ExplicitFormula id="2362">
      <Equation>Km * Km_interaction_factor</Equation>
      <ReferenceList>
        <R alias="Km_interaction_factor" id="2361" />
        <R alias="Km" id="212" />
      </ReferenceList>
    </ExplicitFormula>
    <ExplicitFormula id="2366">
      <Equation>Ageom*AeffFactor*AeffVariabilityFactor</Equation>
      <ReferenceList>
        <R alias="AeffFactor" id="2364" />
        <R alias="Ageom" id="2365" />
        <R alias="AeffVariabilityFactor" id="2090" />
      </ReferenceList>
    </ExplicitFormula>
    <ExplicitFormula id="2371">
      <Equation>w*Liquid*FillLevelFlagNext</Equation>
      <ReferenceList>
        <R alias="w" id="2368" />
        <R alias="Liquid" id="2369" />
        <R alias="FillLevelFlagNext" id="2370" />
      </ReferenceList>
    </ExplicitFormula>
    <ExplicitFormula id="2374">
      <Equation>V*SteadyStateFillLevel</Equation>
      <ReferenceList>
        <R alias="SteadyStateFillLevel" id="2372" />
        <R alias="V" id="2373" />
      </ReferenceList>
    </ExplicitFormula>
    <ExplicitFormula id="2377">
      <Equation>OralApplicationsEnabled ? LT_duo - LT_uje + Inflow*FillLevelFlag - Outflow*Liquid : 0</Equation>
      <ReferenceList>
        <R alias="Outflow" id="2375" />
        <R alias="FillLevelFlag" id="2257" />
        <R alias="Liquid" id="2369" />
        <R alias="LT_uje" id="2367" />
        <R alias="Inflow" id="2376" />
        <R alias="LT_duo" id="2254" />
        <R alias="OralApplicationsEnabled" id="2088" />
      </ReferenceList>
    </ExplicitFormula>
    <ExplicitFormula id="2381">
      <Equation>L_p0 + Height*L_p1</Equation>
      <ReferenceList>
        <R alias="Height" id="64" />
        <R alias="L_p0" id="2379" />
        <R alias="L_p1" id="2380" />
      </ReferenceList>
    </ExplicitFormula>
    <ExplicitFormula id="2383">
      <Equation>LuminalVelocity/SITT_fact</Equation>
      <ReferenceList>
        <R alias="LuminalVelocity" id="2382" />
        <R alias="SITT_fact" id="2246" />
      </ReferenceList>
    </ExplicitFormula>
    <ExplicitFormula id="2386">
      <Equation>PI*(r1+r2)*L</Equation>
      <ReferenceList>
        <R alias="r2" id="2384" />
        <R alias="L" id="2378" />
        <R alias="r1" id="2385" />
      </ReferenceList>
    </ExplicitFormula>
    <ExplicitFormula id="2388">
      <Equation>(FillLevel&lt;0.9?1:1/(1+exp((FillLevel-1)/0.01)))</Equation>
      <ReferenceList>
        <R alias="FillLevel" id="2387" />
      </ReferenceList>
    </ExplicitFormula>
    <ExplicitFormula id="2391">
      <Equation>r2_p0 + Height*r2_p1</Equation>
      <ReferenceList>
        <R alias="Height" id="64" />
        <R alias="r2_p0" id="2389" />
        <R alias="r2_p1" id="2390" />
      </ReferenceList>
    </ExplicitFormula>
    <ExplicitFormula id="2392">
      <Equation>(k_p*alpha_p*V_p+inflow-k*alpha*V)/(alpha*V)</Equation>
      <ReferenceList>
        <R alias="alpha" id="2372" />
        <R alias="k" id="2368" />
        <R alias="inflow" id="2376" />
        <R alias="V" id="2373" />
        <R alias="alpha_p" id="2251" />
        <R alias="k_p" id="2244" />
        <R alias="V_p" id="2227" />
      </ReferenceList>
    </ExplicitFormula>
    <ExplicitFormula id="2393">
      <Equation>Liquid/V</Equation>
      <ReferenceList>
        <R alias="Liquid" id="2369" />
        <R alias="V" id="2373" />
      </ReferenceList>
    </ExplicitFormula>
    <ExplicitFormula id="2398">
      <Equation>Thickness_p1 + Thickness_p2*(1-exp(Thickness_p3*Height))</Equation>
      <ReferenceList>
        <R alias="Height" id="64" />
        <R alias="Thickness_p1" id="2395" />
        <R alias="Thickness_p2" id="2396" />
        <R alias="Thickness_p3" id="2397" />
      </ReferenceList>
    </ExplicitFormula>
    <ExplicitFormula id="2401">
      <Equation>r1_p0 + Height*r1_p1</Equation>
      <ReferenceList>
        <R alias="Height" id="64" />
        <R alias="r1_p0" id="2399" />
        <R alias="r1_p1" id="2400" />
      </ReferenceList>
    </ExplicitFormula>
    <ExplicitFormula id="2403">
      <Equation>Volume</Equation>
      <ReferenceList>
        <R alias="Volume" id="2373" />
      </ReferenceList>
    </ExplicitFormula>
    <ExplicitFormula id="2405">
      <Equation>V_Intestine * 0.249</Equation>
      <ReferenceList>
        <R alias="V_Intestine" id="2271" />
      </ReferenceList>
    </ExplicitFormula>
    <ExplicitFormula id="2406">
      <Equation>PI*(r1*r1+r1*r2+r2*r2)/3*L</Equation>
      <ReferenceList>
        <R alias="r2" id="2384" />
        <R alias="L" id="2378" />
        <R alias="r1" id="2385" />
      </ReferenceList>
    </ExplicitFormula>
    <ExplicitFormula id="2407">
      <Equation>0.0031572*V</Equation>
      <ReferenceList>
        <R alias="V" id="2373" />
      </ReferenceList>
    </ExplicitFormula>
    <ExplicitFormula id="2410">
      <Equation>447.9877</Equation>
    </ExplicitFormula>
    <ExplicitFormula id="2413">
      <Equation>M_0</Equation>
      <ReferenceList>
        <R alias="M_0" id="2412" />
      </ReferenceList>
    </ExplicitFormula>
    <ExplicitFormula id="2416">
      <Equation>rel_exp_out * AF * f_onto * ProteinContainerVolume</Equation>
      <ReferenceList>
        <R alias="f_onto" id="2414" />
        <R alias="rel_exp_out" id="2415" />
        <R alias="AF" id="144" />
        <R alias="ProteinContainerVolume" id="2402" />
      </ReferenceList>
    </ExplicitFormula>
    <ExplicitFormula id="2419">
      <Equation>ln(2)/tHalf</Equation>
      <ReferenceList>
        <R alias="tHalf" id="2418" />
      </ReferenceList>
    </ExplicitFormula>
    <ExplicitFormula id="2421">
      <Equation>rel_exp_norm</Equation>
      <ReferenceList>
        <R alias="rel_exp_norm" id="2420" />
      </ReferenceList>
    </ExplicitFormula>
    <ExplicitFormula id="2424">
      <Equation>V&gt;0 ? M/V : 0</Equation>
      <ReferenceList>
        <R alias="M" id="2411" />
        <R alias="V" id="2373" />
      </ReferenceList>
    </ExplicitFormula>
    <ExplicitFormula id="2425">
      <Equation>f_onto</Equation>
      <ReferenceList>
        <R alias="f_onto" id="2151" />
      </ReferenceList>
    </ExplicitFormula>
    <ExplicitFormula id="2426">
      <Equation>tHalf</Equation>
      <ReferenceList>
        <R alias="tHalf" id="2149" />
      </ReferenceList>
    </ExplicitFormula>
    <ExplicitFormula id="2429">
      <Equation>M_0</Equation>
      <ReferenceList>
        <R alias="M_0" id="2428" />
      </ReferenceList>
    </ExplicitFormula>
    <ExplicitFormula id="2432">
      <Equation>rel_exp_out * AF * f_onto * ProteinContainerVolume</Equation>
      <ReferenceList>
        <R alias="f_onto" id="2430" />
        <R alias="rel_exp_out" id="2431" />
        <R alias="AF" id="169" />
        <R alias="ProteinContainerVolume" id="2402" />
      </ReferenceList>
    </ExplicitFormula>
    <ExplicitFormula id="2435">
      <Equation>ln(2)/tHalf</Equation>
      <ReferenceList>
        <R alias="tHalf" id="2434" />
      </ReferenceList>
    </ExplicitFormula>
    <ExplicitFormula id="2437">
      <Equation>rel_exp_norm</Equation>
      <ReferenceList>
        <R alias="rel_exp_norm" id="2436" />
      </ReferenceList>
    </ExplicitFormula>
    <ExplicitFormula id="2440">
      <Equation>V&gt;0 ? M/V : 0</Equation>
      <ReferenceList>
        <R alias="M" id="2427" />
        <R alias="V" id="2373" />
      </ReferenceList>
    </ExplicitFormula>
    <ExplicitFormula id="2441">
      <Equation>f_onto</Equation>
      <ReferenceList>
        <R alias="f_onto" id="2169" />
      </ReferenceList>
    </ExplicitFormula>
    <ExplicitFormula id="2442">
      <Equation>tHalf</Equation>
      <ReferenceList>
        <R alias="tHalf" id="2167" />
      </ReferenceList>
    </ExplicitFormula>
    <ExplicitFormula id="2445">
      <Equation>V&gt;0 ? M/V : 0</Equation>
      <ReferenceList>
        <R alias="M" id="2443" />
        <R alias="V" id="2373" />
      </ReferenceList>
    </ExplicitFormula>
    <ExplicitFormula id="2447">
      <Equation>CT1 != CT_NEUTRAL ?  1/(1+10^(CT1*(pKa_1-pH))) : 1</Equation>
      <ReferenceList>
        <R alias="CT1" id="2184" />
        <R alias="CT_NEUTRAL" id="2202" />
        <R alias="pKa_1" id="2205" />
        <R alias="pH" id="2409" />
      </ReferenceList>
    </ExplicitFormula>
    <ExplicitFormula id="2449">
      <Equation>CT0 != CT_NEUTRAL ?  1/(1+10^(CT0*(pKa_0-pH))) : 1</Equation>
      <ReferenceList>
        <R alias="CT0" id="2183" />
        <R alias="CT_NEUTRAL" id="2202" />
        <R alias="pKa_0" id="2207" />
        <R alias="pH" id="2409" />
      </ReferenceList>
    </ExplicitFormula>
    <ExplicitFormula id="2456">
      <Equation>PassiveRates_para+PassiveRates_trans-(ActiveRates_para+ActiveRates_trans)</Equation>
      <ReferenceList>
        <R alias="ActiveRates_para" id="2452" />
        <R alias="ActiveRates_trans" id="2453" />
        <R alias="PassiveRates_para" id="2454" />
        <R alias="PassiveRates_trans" id="2455" />
      </ReferenceList>
    </ExplicitFormula>
    <ExplicitFormula id="2459">
      <Equation>(1-F1)*F2*F3</Equation>
      <ReferenceList>
        <R alias="F1" id="2448" />
        <R alias="F2" id="2446" />
        <R alias="F3" id="2458" />
      </ReferenceList>
    </ExplicitFormula>
    <ExplicitFormula id="2460">
      <Equation>CT2 != CT_NEUTRAL ?  1/(1+10^(CT2*(pKa_2-pH))) : 1</Equation>
      <ReferenceList>
        <R alias="CT2" id="2185" />
        <R alias="CT_NEUTRAL" id="2202" />
        <R alias="pKa_2" id="2203" />
        <R alias="pH" id="2409" />
      </ReferenceList>
    </ExplicitFormula>
    <ExplicitFormula id="2462">
      <Equation>F1*F2*F3</Equation>
      <ReferenceList>
        <R alias="F1" id="2448" />
        <R alias="F2" id="2446" />
        <R alias="F3" id="2458" />
      </ReferenceList>
    </ExplicitFormula>
    <ExplicitFormula id="2470">
      <Equation>K1+K2/base^(CT0^2)+K3/base^(CT1^2)+K4/base^(CT2^2)+K5/base^max(CT0+CT1;-CT0-CT1)+K6/base^max(CT0+CT2;-CT0-CT2)+K7/base^max(CT1+CT2;-CT1-CT2)+K8/base^max(CT0+CT1+CT2;-CT0-CT1-CT2)</Equation>
      <ReferenceList>
        <R alias="K1" id="2461" />
        <R alias="K2" id="2457" />
        <R alias="K3" id="2464" />
        <R alias="K4" id="2465" />
        <R alias="K5" id="2466" />
        <R alias="K6" id="2467" />
        <R alias="K7" id="2468" />
        <R alias="K8" id="2469" />
        <R alias="CT0" id="2183" />
        <R alias="CT1" id="2184" />
        <R alias="CT2" id="2185" />
        <R alias="base" id="2186" />
      </ReferenceList>
    </ExplicitFormula>
    <ExplicitFormula id="2472">
      <Equation>Solubility * Solubility_pKa_REFpH_Factor / Solubility_pKa_pH_Factor</Equation>
      <ReferenceList>
        <R alias="Solubility_pKa_pH_Factor" id="2463" />
        <R alias="Solubility" id="2193" />
        <R alias="Solubility_pKa_REFpH_Factor" id="2194" />
      </ReferenceList>
    </ExplicitFormula>
    <ExplicitFormula id="2473">
      <Equation>(1-F1)*(1-F2)*(1-F3)</Equation>
      <ReferenceList>
        <R alias="F1" id="2448" />
        <R alias="F2" id="2446" />
        <R alias="F3" id="2458" />
      </ReferenceList>
    </ExplicitFormula>
    <ExplicitFormula id="2474">
      <Equation>F1*(1-F2)*(1-F3)</Equation>
      <ReferenceList>
        <R alias="F1" id="2448" />
        <R alias="F2" id="2446" />
        <R alias="F3" id="2458" />
      </ReferenceList>
    </ExplicitFormula>
    <ExplicitFormula id="2475">
      <Equation>(1-F1)*F2*(1-F3)</Equation>
      <ReferenceList>
        <R alias="F1" id="2448" />
        <R alias="F2" id="2446" />
        <R alias="F3" id="2458" />
      </ReferenceList>
    </ExplicitFormula>
    <ExplicitFormula id="2476">
      <Equation>(1-F1)*(1-F2)*F3</Equation>
      <ReferenceList>
        <R alias="F1" id="2448" />
        <R alias="F2" id="2446" />
        <R alias="F3" id="2458" />
      </ReferenceList>
    </ExplicitFormula>
    <ExplicitFormula id="2477">
      <Equation>F1*F2*(1-F3)</Equation>
      <ReferenceList>
        <R alias="F1" id="2448" />
        <R alias="F2" id="2446" />
        <R alias="F3" id="2458" />
      </ReferenceList>
    </ExplicitFormula>
    <ExplicitFormula id="2478">
      <Equation>F1*(1-F2)*F3</Equation>
      <ReferenceList>
        <R alias="F1" id="2448" />
        <R alias="F2" id="2446" />
        <R alias="F3" id="2458" />
      </ReferenceList>
    </ExplicitFormula>
    <ExplicitFormula id="2480">
      <Equation>min(Solubility/MW ; M/Liquid)</Equation>
      <ReferenceList>
        <R alias="M" id="2443" />
        <R alias="Solubility" id="2471" />
        <R alias="MW" id="2212" />
        <R alias="Liquid" id="2369" />
      </ReferenceList>
    </ExplicitFormula>
    <ExplicitFormula id="2482">
      <Equation>OralDrugMass&gt;0.0 ?  MassAbsorbed/OralDrugMass : 0</Equation>
      <ReferenceList>
        <R alias="MassAbsorbed" id="2451" />
        <R alias="OralDrugMass" id="2348" />
      </ReferenceList>
    </ExplicitFormula>
    <ExplicitFormula id="2485">
      <Equation>V&gt;0 ? M/V : 0</Equation>
      <ReferenceList>
        <R alias="M" id="2483" />
        <R alias="V" id="2373" />
      </ReferenceList>
    </ExplicitFormula>
    <ExplicitFormula id="2487">
      <Equation>M/TotalDrugMass</Equation>
      <ReferenceList>
        <R alias="M" id="2483" />
        <R alias="TotalDrugMass" id="202" />
      </ReferenceList>
    </ExplicitFormula>
    <ExplicitFormula id="2490">
      <Equation>-(CP * kcat * V * K_water * C / (Km + K_water * C))</Equation>
      <ReferenceList>
        <R alias="V" id="2373" />
        <R alias="CP" id="2423" />
        <R alias="C" id="2444" />
        <R alias="K_water" id="2450" />
        <R alias="kcat" id="2488" />
        <R alias="Km" id="2489" />
      </ReferenceList>
    </ExplicitFormula>
    <ExplicitFormula id="2491">
      <Equation>CP * kcat * V * K_water * C / (Km + K_water * C)</Equation>
      <ReferenceList>
        <R alias="V" id="2373" />
        <R alias="CP" id="2423" />
        <R alias="C" id="2444" />
        <R alias="K_water" id="2450" />
        <R alias="kcat" id="2488" />
        <R alias="Km" id="2489" />
      </ReferenceList>
    </ExplicitFormula>
    <ExplicitFormula id="2493">
      <Equation>kcat * kcat_interaction_factor</Equation>
      <ReferenceList>
        <R alias="kcat_interaction_factor" id="2492" />
        <R alias="kcat" id="209" />
      </ReferenceList>
    </ExplicitFormula>
    <ExplicitFormula id="2495">
      <Equation>Km * Km_interaction_factor</Equation>
      <ReferenceList>
        <R alias="Km_interaction_factor" id="2494" />
        <R alias="Km" id="212" />
      </ReferenceList>
    </ExplicitFormula>
    <ExplicitFormula id="2500">
      <Equation>PI*(r1+r2)*L</Equation>
      <ReferenceList>
        <R alias="r2" id="2497" />
        <R alias="L" id="2498" />
        <R alias="r1" id="2499" />
      </ReferenceList>
    </ExplicitFormula>
    <ExplicitFormula id="2504">
      <Equation>Liquid/V</Equation>
      <ReferenceList>
        <R alias="Liquid" id="2502" />
        <R alias="V" id="2503" />
      </ReferenceList>
    </ExplicitFormula>
    <ExplicitFormula id="2505">
      <Equation>(FillLevel&lt;0.9?1:1/(1+exp((FillLevel-1)/0.01)))</Equation>
      <ReferenceList>
        <R alias="FillLevel" id="2501" />
      </ReferenceList>
    </ExplicitFormula>
    <ExplicitFormula id="2508">
      <Equation>Ageom*AeffFactor*AeffVariabilityFactor</Equation>
      <ReferenceList>
        <R alias="AeffFactor" id="2507" />
        <R alias="Ageom" id="2496" />
        <R alias="AeffVariabilityFactor" id="2090" />
      </ReferenceList>
    </ExplicitFormula>
    <ExplicitFormula id="2511">
      <Equation>L_p0 + Height*L_p1</Equation>
      <ReferenceList>
        <R alias="Height" id="64" />
        <R alias="L_p0" id="2509" />
        <R alias="L_p1" id="2510" />
      </ReferenceList>
    </ExplicitFormula>
    <ExplicitFormula id="2516">
      <Equation>(k_p*alpha_p*V_p+inflow-k*alpha*V)/(alpha*V)</Equation>
      <ReferenceList>
        <R alias="alpha" id="2513" />
        <R alias="k" id="2514" />
        <R alias="inflow" id="2515" />
        <R alias="V" id="2503" />
        <R alias="alpha_p" id="2372" />
        <R alias="k_p" id="2368" />
        <R alias="V_p" id="2373" />
      </ReferenceList>
    </ExplicitFormula>
    <ExplicitFormula id="2517">
      <Equation>V*SteadyStateFillLevel</Equation>
      <ReferenceList>
        <R alias="SteadyStateFillLevel" id="2513" />
        <R alias="V" id="2503" />
      </ReferenceList>
    </ExplicitFormula>
    <ExplicitFormula id="2519">
      <Equation>OralApplicationsEnabled ? LT_uje - LT_lje + Inflow*FillLevelFlag - Outflow*Liquid : 0</Equation>
      <ReferenceList>
        <R alias="Outflow" id="2512" />
        <R alias="FillLevelFlag" id="2370" />
        <R alias="Liquid" id="2502" />
        <R alias="LT_lje" id="2518" />
        <R alias="Inflow" id="2515" />
        <R alias="LT_uje" id="2367" />
        <R alias="OralApplicationsEnabled" id="2088" />
      </ReferenceList>
    </ExplicitFormula>
    <ExplicitFormula id="2522">
      <Equation>r2_p0 + Height*r2_p1</Equation>
      <ReferenceList>
        <R alias="Height" id="64" />
        <R alias="r2_p0" id="2520" />
        <R alias="r2_p1" id="2521" />
      </ReferenceList>
    </ExplicitFormula>
    <ExplicitFormula id="2523">
      <Equation>PI*(r1*r1+r1*r2+r2*r2)/3*L</Equation>
      <ReferenceList>
        <R alias="r2" id="2497" />
        <R alias="L" id="2498" />
        <R alias="r1" id="2499" />
      </ReferenceList>
    </ExplicitFormula>
    <ExplicitFormula id="2525">
      <Equation>Volume</Equation>
      <ReferenceList>
        <R alias="Volume" id="2503" />
      </ReferenceList>
    </ExplicitFormula>
    <ExplicitFormula id="2527">
      <Equation>LuminalVelocity/SITT_fact</Equation>
      <ReferenceList>
        <R alias="LuminalVelocity" id="2526" />
        <R alias="SITT_fact" id="2246" />
      </ReferenceList>
    </ExplicitFormula>
    <ExplicitFormula id="2529">
      <Equation>V_Intestine * 0.184</Equation>
      <ReferenceList>
        <R alias="V_Intestine" id="2271" />
      </ReferenceList>
    </ExplicitFormula>
    <ExplicitFormula id="2534">
      <Equation>Thickness_p1 + Thickness_p2*(1-exp(Thickness_p3*Height))</Equation>
      <ReferenceList>
        <R alias="Height" id="64" />
        <R alias="Thickness_p1" id="2531" />
        <R alias="Thickness_p2" id="2532" />
        <R alias="Thickness_p3" id="2533" />
      </ReferenceList>
    </ExplicitFormula>
    <ExplicitFormula id="2535">
      <Equation>0.0025102*V</Equation>
      <ReferenceList>
        <R alias="V" id="2503" />
      </ReferenceList>
    </ExplicitFormula>
    <ExplicitFormula id="2538">
      <Equation>r1_p0 + Height*r1_p1</Equation>
      <ReferenceList>
        <R alias="Height" id="64" />
        <R alias="r1_p0" id="2536" />
        <R alias="r1_p1" id="2537" />
      </ReferenceList>
    </ExplicitFormula>
    <ExplicitFormula id="2540">
      <Equation>w*Liquid*FillLevelFlagNext</Equation>
      <ReferenceList>
        <R alias="w" id="2514" />
        <R alias="Liquid" id="2502" />
        <R alias="FillLevelFlagNext" id="2539" />
      </ReferenceList>
    </ExplicitFormula>
    <ExplicitFormula id="2543">
      <Equation>372.9358</Equation>
    </ExplicitFormula>
    <ExplicitFormula id="2546">
      <Equation>M_0</Equation>
      <ReferenceList>
        <R alias="M_0" id="2545" />
      </ReferenceList>
    </ExplicitFormula>
    <ExplicitFormula id="2549">
      <Equation>rel_exp_out * AF * f_onto * ProteinContainerVolume</Equation>
      <ReferenceList>
        <R alias="f_onto" id="2547" />
        <R alias="rel_exp_out" id="2548" />
        <R alias="AF" id="144" />
        <R alias="ProteinContainerVolume" id="2524" />
      </ReferenceList>
    </ExplicitFormula>
    <ExplicitFormula id="2552">
      <Equation>ln(2)/tHalf</Equation>
      <ReferenceList>
        <R alias="tHalf" id="2551" />
      </ReferenceList>
    </ExplicitFormula>
    <ExplicitFormula id="2554">
      <Equation>rel_exp_norm</Equation>
      <ReferenceList>
        <R alias="rel_exp_norm" id="2553" />
      </ReferenceList>
    </ExplicitFormula>
    <ExplicitFormula id="2557">
      <Equation>V&gt;0 ? M/V : 0</Equation>
      <ReferenceList>
        <R alias="M" id="2544" />
        <R alias="V" id="2503" />
      </ReferenceList>
    </ExplicitFormula>
    <ExplicitFormula id="2558">
      <Equation>tHalf</Equation>
      <ReferenceList>
        <R alias="tHalf" id="2149" />
      </ReferenceList>
    </ExplicitFormula>
    <ExplicitFormula id="2559">
      <Equation>f_onto</Equation>
      <ReferenceList>
        <R alias="f_onto" id="2151" />
      </ReferenceList>
    </ExplicitFormula>
    <ExplicitFormula id="2562">
      <Equation>M_0</Equation>
      <ReferenceList>
        <R alias="M_0" id="2561" />
      </ReferenceList>
    </ExplicitFormula>
    <ExplicitFormula id="2565">
      <Equation>rel_exp_out * AF * f_onto * ProteinContainerVolume</Equation>
      <ReferenceList>
        <R alias="f_onto" id="2563" />
        <R alias="rel_exp_out" id="2564" />
        <R alias="AF" id="169" />
        <R alias="ProteinContainerVolume" id="2524" />
      </ReferenceList>
    </ExplicitFormula>
    <ExplicitFormula id="2568">
      <Equation>ln(2)/tHalf</Equation>
      <ReferenceList>
        <R alias="tHalf" id="2567" />
      </ReferenceList>
    </ExplicitFormula>
    <ExplicitFormula id="2570">
      <Equation>rel_exp_norm</Equation>
      <ReferenceList>
        <R alias="rel_exp_norm" id="2569" />
      </ReferenceList>
    </ExplicitFormula>
    <ExplicitFormula id="2573">
      <Equation>V&gt;0 ? M/V : 0</Equation>
      <ReferenceList>
        <R alias="M" id="2560" />
        <R alias="V" id="2503" />
      </ReferenceList>
    </ExplicitFormula>
    <ExplicitFormula id="2574">
      <Equation>tHalf</Equation>
      <ReferenceList>
        <R alias="tHalf" id="2167" />
      </ReferenceList>
    </ExplicitFormula>
    <ExplicitFormula id="2575">
      <Equation>f_onto</Equation>
      <ReferenceList>
        <R alias="f_onto" id="2169" />
      </ReferenceList>
    </ExplicitFormula>
    <ExplicitFormula id="2578">
      <Equation>V&gt;0 ? M/V : 0</Equation>
      <ReferenceList>
        <R alias="M" id="2576" />
        <R alias="V" id="2503" />
      </ReferenceList>
    </ExplicitFormula>
    <ExplicitFormula id="2583">
      <Equation>F1*F2*(1-F3)</Equation>
      <ReferenceList>
        <R alias="F1" id="2580" />
        <R alias="F2" id="2581" />
        <R alias="F3" id="2582" />
      </ReferenceList>
    </ExplicitFormula>
    <ExplicitFormula id="2585">
      <Equation>(1-F1)*F2*(1-F3)</Equation>
      <ReferenceList>
        <R alias="F1" id="2580" />
        <R alias="F2" id="2581" />
        <R alias="F3" id="2582" />
      </ReferenceList>
    </ExplicitFormula>
    <ExplicitFormula id="2587">
      <Equation>F1*(1-F2)*(1-F3)</Equation>
      <ReferenceList>
        <R alias="F1" id="2580" />
        <R alias="F2" id="2581" />
        <R alias="F3" id="2582" />
      </ReferenceList>
    </ExplicitFormula>
    <ExplicitFormula id="2589">
      <Equation>(1-F1)*(1-F2)*(1-F3)</Equation>
      <ReferenceList>
        <R alias="F1" id="2580" />
        <R alias="F2" id="2581" />
        <R alias="F3" id="2582" />
      </ReferenceList>
    </ExplicitFormula>
    <ExplicitFormula id="2592">
      <Equation>Solubility * Solubility_pKa_REFpH_Factor / Solubility_pKa_pH_Factor</Equation>
      <ReferenceList>
        <R alias="Solubility_pKa_pH_Factor" id="2591" />
        <R alias="Solubility" id="2193" />
        <R alias="Solubility_pKa_REFpH_Factor" id="2194" />
      </ReferenceList>
    </ExplicitFormula>
    <ExplicitFormula id="2597">
      <Equation>K1+K2/base^(CT0^2)+K3/base^(CT1^2)+K4/base^(CT2^2)+K5/base^max(CT0+CT1;-CT0-CT1)+K6/base^max(CT0+CT2;-CT0-CT2)+K7/base^max(CT1+CT2;-CT1-CT2)+K8/base^max(CT0+CT1+CT2;-CT0-CT1-CT2)</Equation>
      <ReferenceList>
        <R alias="K1" id="2593" />
        <R alias="K2" id="2594" />
        <R alias="K3" id="2595" />
        <R alias="K4" id="2579" />
        <R alias="K5" id="2596" />
        <R alias="K6" id="2584" />
        <R alias="K7" id="2586" />
        <R alias="K8" id="2588" />
        <R alias="CT0" id="2183" />
        <R alias="CT1" id="2184" />
        <R alias="CT2" id="2185" />
        <R alias="base" id="2186" />
      </ReferenceList>
    </ExplicitFormula>
    <ExplicitFormula id="2598">
      <Equation>F1*(1-F2)*F3</Equation>
      <ReferenceList>
        <R alias="F1" id="2580" />
        <R alias="F2" id="2581" />
        <R alias="F3" id="2582" />
      </ReferenceList>
    </ExplicitFormula>
    <ExplicitFormula id="2599">
      <Equation>(1-F1)*(1-F2)*F3</Equation>
      <ReferenceList>
        <R alias="F1" id="2580" />
        <R alias="F2" id="2581" />
        <R alias="F3" id="2582" />
      </ReferenceList>
    </ExplicitFormula>
    <ExplicitFormula id="2605">
      <Equation>PassiveRates_para+PassiveRates_trans-(ActiveRates_para+ActiveRates_trans)</Equation>
      <ReferenceList>
        <R alias="ActiveRates_para" id="2601" />
        <R alias="ActiveRates_trans" id="2602" />
        <R alias="PassiveRates_para" id="2603" />
        <R alias="PassiveRates_trans" id="2604" />
      </ReferenceList>
    </ExplicitFormula>
    <ExplicitFormula id="2607">
      <Equation>CT0 != CT_NEUTRAL ?  1/(1+10^(CT0*(pKa_0-pH))) : 1</Equation>
      <ReferenceList>
        <R alias="CT0" id="2183" />
        <R alias="CT_NEUTRAL" id="2202" />
        <R alias="pKa_0" id="2207" />
        <R alias="pH" id="2542" />
      </ReferenceList>
    </ExplicitFormula>
    <ExplicitFormula id="2608">
      <Equation>CT1 != CT_NEUTRAL ?  1/(1+10^(CT1*(pKa_1-pH))) : 1</Equation>
      <ReferenceList>
        <R alias="CT1" id="2184" />
        <R alias="CT_NEUTRAL" id="2202" />
        <R alias="pKa_1" id="2205" />
        <R alias="pH" id="2542" />
      </ReferenceList>
    </ExplicitFormula>
    <ExplicitFormula id="2609">
      <Equation>CT2 != CT_NEUTRAL ?  1/(1+10^(CT2*(pKa_2-pH))) : 1</Equation>
      <ReferenceList>
        <R alias="CT2" id="2185" />
        <R alias="CT_NEUTRAL" id="2202" />
        <R alias="pKa_2" id="2203" />
        <R alias="pH" id="2542" />
      </ReferenceList>
    </ExplicitFormula>
    <ExplicitFormula id="2610">
      <Equation>F1*F2*F3</Equation>
      <ReferenceList>
        <R alias="F1" id="2580" />
        <R alias="F2" id="2581" />
        <R alias="F3" id="2582" />
      </ReferenceList>
    </ExplicitFormula>
    <ExplicitFormula id="2611">
      <Equation>(1-F1)*F2*F3</Equation>
      <ReferenceList>
        <R alias="F1" id="2580" />
        <R alias="F2" id="2581" />
        <R alias="F3" id="2582" />
      </ReferenceList>
    </ExplicitFormula>
    <ExplicitFormula id="2613">
      <Equation>min(Solubility/MW ; M/Liquid)</Equation>
      <ReferenceList>
        <R alias="M" id="2576" />
        <R alias="Solubility" id="2590" />
        <R alias="MW" id="2212" />
        <R alias="Liquid" id="2502" />
      </ReferenceList>
    </ExplicitFormula>
    <ExplicitFormula id="2615">
      <Equation>OralDrugMass&gt;0.0 ?  MassAbsorbed/OralDrugMass : 0</Equation>
      <ReferenceList>
        <R alias="MassAbsorbed" id="2600" />
        <R alias="OralDrugMass" id="2348" />
      </ReferenceList>
    </ExplicitFormula>
    <ExplicitFormula id="2618">
      <Equation>V&gt;0 ? M/V : 0</Equation>
      <ReferenceList>
        <R alias="M" id="2616" />
        <R alias="V" id="2503" />
      </ReferenceList>
    </ExplicitFormula>
    <ExplicitFormula id="2620">
      <Equation>M/TotalDrugMass</Equation>
      <ReferenceList>
        <R alias="M" id="2616" />
        <R alias="TotalDrugMass" id="202" />
      </ReferenceList>
    </ExplicitFormula>
    <ExplicitFormula id="2623">
      <Equation>-(CP * kcat * V * K_water * C / (Km + K_water * C))</Equation>
      <ReferenceList>
        <R alias="V" id="2503" />
        <R alias="CP" id="2556" />
        <R alias="C" id="2577" />
        <R alias="K_water" id="2606" />
        <R alias="kcat" id="2621" />
        <R alias="Km" id="2622" />
      </ReferenceList>
    </ExplicitFormula>
    <ExplicitFormula id="2624">
      <Equation>CP * kcat * V * K_water * C / (Km + K_water * C)</Equation>
      <ReferenceList>
        <R alias="V" id="2503" />
        <R alias="CP" id="2556" />
        <R alias="C" id="2577" />
        <R alias="K_water" id="2606" />
        <R alias="kcat" id="2621" />
        <R alias="Km" id="2622" />
      </ReferenceList>
    </ExplicitFormula>
    <ExplicitFormula id="2626">
      <Equation>kcat * kcat_interaction_factor</Equation>
      <ReferenceList>
        <R alias="kcat_interaction_factor" id="2625" />
        <R alias="kcat" id="209" />
      </ReferenceList>
    </ExplicitFormula>
    <ExplicitFormula id="2628">
      <Equation>Km * Km_interaction_factor</Equation>
      <ReferenceList>
        <R alias="Km_interaction_factor" id="2627" />
        <R alias="Km" id="212" />
      </ReferenceList>
    </ExplicitFormula>
    <ExplicitFormula id="2631">
      <Equation>LuminalVelocity/SITT_fact</Equation>
      <ReferenceList>
        <R alias="LuminalVelocity" id="2630" />
        <R alias="SITT_fact" id="2246" />
      </ReferenceList>
    </ExplicitFormula>
    <ExplicitFormula id="2635">
      <Equation>L_p0 + Height*L_p1</Equation>
      <ReferenceList>
        <R alias="Height" id="64" />
        <R alias="L_p0" id="2633" />
        <R alias="L_p1" id="2634" />
      </ReferenceList>
    </ExplicitFormula>
    <ExplicitFormula id="2639">
      <Equation>V*SteadyStateFillLevel</Equation>
      <ReferenceList>
        <R alias="SteadyStateFillLevel" id="2637" />
        <R alias="V" id="2638" />
      </ReferenceList>
    </ExplicitFormula>
    <ExplicitFormula id="2643">
      <Equation>OralApplicationsEnabled ? LT_lje - LT_uil + Inflow*FillLevelFlag - Outflow*Liquid : 0</Equation>
      <ReferenceList>
        <R alias="Outflow" id="2640" />
        <R alias="FillLevelFlag" id="2539" />
        <R alias="Liquid" id="2636" />
        <R alias="LT_uil" id="2641" />
        <R alias="Inflow" id="2642" />
        <R alias="LT_lje" id="2518" />
        <R alias="OralApplicationsEnabled" id="2088" />
      </ReferenceList>
    </ExplicitFormula>
    <ExplicitFormula id="2645">
      <Equation>w*Liquid*FillLevelFlagNext</Equation>
      <ReferenceList>
        <R alias="w" id="2629" />
        <R alias="Liquid" id="2636" />
        <R alias="FillLevelFlagNext" id="2644" />
      </ReferenceList>
    </ExplicitFormula>
    <ExplicitFormula id="2649">
      <Equation>r1_p0 + Height*r1_p1</Equation>
      <ReferenceList>
        <R alias="Height" id="64" />
        <R alias="r1_p0" id="2647" />
        <R alias="r1_p1" id="2648" />
      </ReferenceList>
    </ExplicitFormula>
    <ExplicitFormula id="2650">
      <Equation>0.0029585*V</Equation>
      <ReferenceList>
        <R alias="V" id="2638" />
      </ReferenceList>
    </ExplicitFormula>
    <ExplicitFormula id="2655">
      <Equation>Thickness_p1 + Thickness_p2*(1-exp(Thickness_p3*Height))</Equation>
      <ReferenceList>
        <R alias="Height" id="64" />
        <R alias="Thickness_p1" id="2652" />
        <R alias="Thickness_p2" id="2653" />
        <R alias="Thickness_p3" id="2654" />
      </ReferenceList>
    </ExplicitFormula>
    <ExplicitFormula id="2657">
      <Equation>PI*(r1*r1+r1*r2+r2*r2)/3*L</Equation>
      <ReferenceList>
        <R alias="r2" id="2656" />
        <R alias="L" id="2632" />
        <R alias="r1" id="2646" />
      </ReferenceList>
    </ExplicitFormula>
    <ExplicitFormula id="2659">
      <Equation>V_Intestine * 0.324</Equation>
      <ReferenceList>
        <R alias="V_Intestine" id="2271" />
      </ReferenceList>
    </ExplicitFormula>
    <ExplicitFormula id="2661">
      <Equation>Volume</Equation>
      <ReferenceList>
        <R alias="Volume" id="2638" />
      </ReferenceList>
    </ExplicitFormula>
    <ExplicitFormula id="2663">
      <Equation>(FillLevel&lt;0.9?1:1/(1+exp((FillLevel-1)/0.01)))</Equation>
      <ReferenceList>
        <R alias="FillLevel" id="2662" />
      </ReferenceList>
    </ExplicitFormula>
    <ExplicitFormula id="2665">
      <Equation>PI*(r1+r2)*L</Equation>
      <ReferenceList>
        <R alias="r2" id="2656" />
        <R alias="L" id="2632" />
        <R alias="r1" id="2646" />
      </ReferenceList>
    </ExplicitFormula>
    <ExplicitFormula id="2668">
      <Equation>Ageom*AeffFactor*AeffVariabilityFactor</Equation>
      <ReferenceList>
        <R alias="AeffFactor" id="2667" />
        <R alias="Ageom" id="2664" />
        <R alias="AeffVariabilityFactor" id="2090" />
      </ReferenceList>
    </ExplicitFormula>
    <ExplicitFormula id="2671">
      <Equation>r2_p0 + Height*r2_p1</Equation>
      <ReferenceList>
        <R alias="Height" id="64" />
        <R alias="r2_p0" id="2669" />
        <R alias="r2_p1" id="2670" />
      </ReferenceList>
    </ExplicitFormula>
    <ExplicitFormula id="2672">
      <Equation>(k_p*alpha_p*V_p+inflow-k*alpha*V)/(alpha*V)</Equation>
      <ReferenceList>
        <R alias="alpha" id="2637" />
        <R alias="k" id="2629" />
        <R alias="inflow" id="2642" />
        <R alias="V" id="2638" />
        <R alias="alpha_p" id="2513" />
        <R alias="k_p" id="2514" />
        <R alias="V_p" id="2503" />
      </ReferenceList>
    </ExplicitFormula>
    <ExplicitFormula id="2673">
      <Equation>Liquid/V</Equation>
      <ReferenceList>
        <R alias="Liquid" id="2636" />
        <R alias="V" id="2638" />
      </ReferenceList>
    </ExplicitFormula>
    <ExplicitFormula id="2676">
      <Equation>260.7527</Equation>
    </ExplicitFormula>
    <ExplicitFormula id="2679">
      <Equation>M_0</Equation>
      <ReferenceList>
        <R alias="M_0" id="2678" />
      </ReferenceList>
    </ExplicitFormula>
    <ExplicitFormula id="2682">
      <Equation>rel_exp_out * AF * f_onto * ProteinContainerVolume</Equation>
      <ReferenceList>
        <R alias="f_onto" id="2680" />
        <R alias="rel_exp_out" id="2681" />
        <R alias="AF" id="144" />
        <R alias="ProteinContainerVolume" id="2660" />
      </ReferenceList>
    </ExplicitFormula>
    <ExplicitFormula id="2685">
      <Equation>ln(2)/tHalf</Equation>
      <ReferenceList>
        <R alias="tHalf" id="2684" />
      </ReferenceList>
    </ExplicitFormula>
    <ExplicitFormula id="2687">
      <Equation>rel_exp_norm</Equation>
      <ReferenceList>
        <R alias="rel_exp_norm" id="2686" />
      </ReferenceList>
    </ExplicitFormula>
    <ExplicitFormula id="2690">
      <Equation>V&gt;0 ? M/V : 0</Equation>
      <ReferenceList>
        <R alias="M" id="2677" />
        <R alias="V" id="2638" />
      </ReferenceList>
    </ExplicitFormula>
    <ExplicitFormula id="2691">
      <Equation>tHalf</Equation>
      <ReferenceList>
        <R alias="tHalf" id="2149" />
      </ReferenceList>
    </ExplicitFormula>
    <ExplicitFormula id="2692">
      <Equation>f_onto</Equation>
      <ReferenceList>
        <R alias="f_onto" id="2151" />
      </ReferenceList>
    </ExplicitFormula>
    <ExplicitFormula id="2695">
      <Equation>M_0</Equation>
      <ReferenceList>
        <R alias="M_0" id="2694" />
      </ReferenceList>
    </ExplicitFormula>
    <ExplicitFormula id="2698">
      <Equation>rel_exp_out * AF * f_onto * ProteinContainerVolume</Equation>
      <ReferenceList>
        <R alias="f_onto" id="2696" />
        <R alias="rel_exp_out" id="2697" />
        <R alias="AF" id="169" />
        <R alias="ProteinContainerVolume" id="2660" />
      </ReferenceList>
    </ExplicitFormula>
    <ExplicitFormula id="2701">
      <Equation>ln(2)/tHalf</Equation>
      <ReferenceList>
        <R alias="tHalf" id="2700" />
      </ReferenceList>
    </ExplicitFormula>
    <ExplicitFormula id="2703">
      <Equation>rel_exp_norm</Equation>
      <ReferenceList>
        <R alias="rel_exp_norm" id="2702" />
      </ReferenceList>
    </ExplicitFormula>
    <ExplicitFormula id="2706">
      <Equation>V&gt;0 ? M/V : 0</Equation>
      <ReferenceList>
        <R alias="M" id="2693" />
        <R alias="V" id="2638" />
      </ReferenceList>
    </ExplicitFormula>
    <ExplicitFormula id="2707">
      <Equation>tHalf</Equation>
      <ReferenceList>
        <R alias="tHalf" id="2167" />
      </ReferenceList>
    </ExplicitFormula>
    <ExplicitFormula id="2708">
      <Equation>f_onto</Equation>
      <ReferenceList>
        <R alias="f_onto" id="2169" />
      </ReferenceList>
    </ExplicitFormula>
    <ExplicitFormula id="2711">
      <Equation>V&gt;0 ? M/V : 0</Equation>
      <ReferenceList>
        <R alias="M" id="2709" />
        <R alias="V" id="2638" />
      </ReferenceList>
    </ExplicitFormula>
    <ExplicitFormula id="2716">
      <Equation>F1*F2*(1-F3)</Equation>
      <ReferenceList>
        <R alias="F1" id="2713" />
        <R alias="F2" id="2714" />
        <R alias="F3" id="2715" />
      </ReferenceList>
    </ExplicitFormula>
    <ExplicitFormula id="2725">
      <Equation>K1+K2/base^(CT0^2)+K3/base^(CT1^2)+K4/base^(CT2^2)+K5/base^max(CT0+CT1;-CT0-CT1)+K6/base^max(CT0+CT2;-CT0-CT2)+K7/base^max(CT1+CT2;-CT1-CT2)+K8/base^max(CT0+CT1+CT2;-CT0-CT1-CT2)</Equation>
      <ReferenceList>
        <R alias="K1" id="2718" />
        <R alias="K2" id="2719" />
        <R alias="K3" id="2720" />
        <R alias="K4" id="2712" />
        <R alias="K5" id="2721" />
        <R alias="K6" id="2722" />
        <R alias="K7" id="2723" />
        <R alias="K8" id="2724" />
        <R alias="CT0" id="2183" />
        <R alias="CT1" id="2184" />
        <R alias="CT2" id="2185" />
        <R alias="base" id="2186" />
      </ReferenceList>
    </ExplicitFormula>
    <ExplicitFormula id="2727">
      <Equation>Solubility * Solubility_pKa_REFpH_Factor / Solubility_pKa_pH_Factor</Equation>
      <ReferenceList>
        <R alias="Solubility_pKa_pH_Factor" id="2717" />
        <R alias="Solubility" id="2193" />
        <R alias="Solubility_pKa_REFpH_Factor" id="2194" />
      </ReferenceList>
    </ExplicitFormula>
    <ExplicitFormula id="2728">
      <Equation>(1-F1)*(1-F2)*(1-F3)</Equation>
      <ReferenceList>
        <R alias="F1" id="2713" />
        <R alias="F2" id="2714" />
        <R alias="F3" id="2715" />
      </ReferenceList>
    </ExplicitFormula>
    <ExplicitFormula id="2729">
      <Equation>F1*(1-F2)*(1-F3)</Equation>
      <ReferenceList>
        <R alias="F1" id="2713" />
        <R alias="F2" id="2714" />
        <R alias="F3" id="2715" />
      </ReferenceList>
    </ExplicitFormula>
    <ExplicitFormula id="2730">
      <Equation>(1-F1)*(1-F2)*F3</Equation>
      <ReferenceList>
        <R alias="F1" id="2713" />
        <R alias="F2" id="2714" />
        <R alias="F3" id="2715" />
      </ReferenceList>
    </ExplicitFormula>
    <ExplicitFormula id="2731">
      <Equation>F1*(1-F2)*F3</Equation>
      <ReferenceList>
        <R alias="F1" id="2713" />
        <R alias="F2" id="2714" />
        <R alias="F3" id="2715" />
      </ReferenceList>
    </ExplicitFormula>
    <ExplicitFormula id="2732">
      <Equation>(1-F1)*F2*F3</Equation>
      <ReferenceList>
        <R alias="F1" id="2713" />
        <R alias="F2" id="2714" />
        <R alias="F3" id="2715" />
      </ReferenceList>
    </ExplicitFormula>
    <ExplicitFormula id="2733">
      <Equation>F1*F2*F3</Equation>
      <ReferenceList>
        <R alias="F1" id="2713" />
        <R alias="F2" id="2714" />
        <R alias="F3" id="2715" />
      </ReferenceList>
    </ExplicitFormula>
    <ExplicitFormula id="2734">
      <Equation>CT2 != CT_NEUTRAL ?  1/(1+10^(CT2*(pKa_2-pH))) : 1</Equation>
      <ReferenceList>
        <R alias="CT2" id="2185" />
        <R alias="CT_NEUTRAL" id="2202" />
        <R alias="pKa_2" id="2203" />
        <R alias="pH" id="2675" />
      </ReferenceList>
    </ExplicitFormula>
    <ExplicitFormula id="2735">
      <Equation>CT1 != CT_NEUTRAL ?  1/(1+10^(CT1*(pKa_1-pH))) : 1</Equation>
      <ReferenceList>
        <R alias="CT1" id="2184" />
        <R alias="CT_NEUTRAL" id="2202" />
        <R alias="pKa_1" id="2205" />
        <R alias="pH" id="2675" />
      </ReferenceList>
    </ExplicitFormula>
    <ExplicitFormula id="2736">
      <Equation>CT0 != CT_NEUTRAL ?  1/(1+10^(CT0*(pKa_0-pH))) : 1</Equation>
      <ReferenceList>
        <R alias="CT0" id="2183" />
        <R alias="CT_NEUTRAL" id="2202" />
        <R alias="pKa_0" id="2207" />
        <R alias="pH" id="2675" />
      </ReferenceList>
    </ExplicitFormula>
    <ExplicitFormula id="2743">
      <Equation>PassiveRates_para+PassiveRates_trans-(ActiveRates_para+ActiveRates_trans)</Equation>
      <ReferenceList>
        <R alias="ActiveRates_para" id="2739" />
        <R alias="ActiveRates_trans" id="2740" />
        <R alias="PassiveRates_para" id="2741" />
        <R alias="PassiveRates_trans" id="2742" />
      </ReferenceList>
    </ExplicitFormula>
    <ExplicitFormula id="2744">
      <Equation>(1-F1)*F2*(1-F3)</Equation>
      <ReferenceList>
        <R alias="F1" id="2713" />
        <R alias="F2" id="2714" />
        <R alias="F3" id="2715" />
      </ReferenceList>
    </ExplicitFormula>
    <ExplicitFormula id="2746">
      <Equation>min(Solubility/MW ; M/Liquid)</Equation>
      <ReferenceList>
        <R alias="M" id="2709" />
        <R alias="Solubility" id="2726" />
        <R alias="MW" id="2212" />
        <R alias="Liquid" id="2636" />
      </ReferenceList>
    </ExplicitFormula>
    <ExplicitFormula id="2748">
      <Equation>OralDrugMass&gt;0.0 ?  MassAbsorbed/OralDrugMass : 0</Equation>
      <ReferenceList>
        <R alias="MassAbsorbed" id="2738" />
        <R alias="OralDrugMass" id="2348" />
      </ReferenceList>
    </ExplicitFormula>
    <ExplicitFormula id="2751">
      <Equation>V&gt;0 ? M/V : 0</Equation>
      <ReferenceList>
        <R alias="M" id="2749" />
        <R alias="V" id="2638" />
      </ReferenceList>
    </ExplicitFormula>
    <ExplicitFormula id="2753">
      <Equation>M/TotalDrugMass</Equation>
      <ReferenceList>
        <R alias="M" id="2749" />
        <R alias="TotalDrugMass" id="202" />
      </ReferenceList>
    </ExplicitFormula>
    <ExplicitFormula id="2756">
      <Equation>-(CP * kcat * V * K_water * C / (Km + K_water * C))</Equation>
      <ReferenceList>
        <R alias="V" id="2638" />
        <R alias="CP" id="2689" />
        <R alias="C" id="2710" />
        <R alias="K_water" id="2737" />
        <R alias="kcat" id="2754" />
        <R alias="Km" id="2755" />
      </ReferenceList>
    </ExplicitFormula>
    <ExplicitFormula id="2757">
      <Equation>CP * kcat * V * K_water * C / (Km + K_water * C)</Equation>
      <ReferenceList>
        <R alias="V" id="2638" />
        <R alias="CP" id="2689" />
        <R alias="C" id="2710" />
        <R alias="K_water" id="2737" />
        <R alias="kcat" id="2754" />
        <R alias="Km" id="2755" />
      </ReferenceList>
    </ExplicitFormula>
    <ExplicitFormula id="2759">
      <Equation>kcat * kcat_interaction_factor</Equation>
      <ReferenceList>
        <R alias="kcat_interaction_factor" id="2758" />
        <R alias="kcat" id="209" />
      </ReferenceList>
    </ExplicitFormula>
    <ExplicitFormula id="2761">
      <Equation>Km * Km_interaction_factor</Equation>
      <ReferenceList>
        <R alias="Km_interaction_factor" id="2760" />
        <R alias="Km" id="212" />
      </ReferenceList>
    </ExplicitFormula>
    <ExplicitFormula id="2763">
      <Equation>V_Intestine * 0.156</Equation>
      <ReferenceList>
        <R alias="V_Intestine" id="2271" />
      </ReferenceList>
    </ExplicitFormula>
    <ExplicitFormula id="2766">
      <Equation>Volume</Equation>
      <ReferenceList>
        <R alias="Volume" id="2765" />
      </ReferenceList>
    </ExplicitFormula>
    <ExplicitFormula id="2770">
      <Equation>Ageom*AeffFactor*AeffVariabilityFactor</Equation>
      <ReferenceList>
        <R alias="AeffFactor" id="2768" />
        <R alias="Ageom" id="2769" />
        <R alias="AeffVariabilityFactor" id="2090" />
      </ReferenceList>
    </ExplicitFormula>
    <ExplicitFormula id="2773">
      <Equation>V*SteadyStateFillLevel</Equation>
      <ReferenceList>
        <R alias="SteadyStateFillLevel" id="2772" />
        <R alias="V" id="2765" />
      </ReferenceList>
    </ExplicitFormula>
    <ExplicitFormula id="2777">
      <Equation>OralApplicationsEnabled ? LT_uil - LT_lil + Inflow*FillLevelFlag - Outflow*Liquid : 0</Equation>
      <ReferenceList>
        <R alias="Outflow" id="2774" />
        <R alias="FillLevelFlag" id="2644" />
        <R alias="Liquid" id="2771" />
        <R alias="LT_lil" id="2775" />
        <R alias="Inflow" id="2776" />
        <R alias="LT_uil" id="2641" />
        <R alias="OralApplicationsEnabled" id="2088" />
      </ReferenceList>
    </ExplicitFormula>
    <ExplicitFormula id="2781">
      <Equation>PI*(r1*r1+r1*r2+r2*r2)/3*L</Equation>
      <ReferenceList>
        <R alias="r2" id="2778" />
        <R alias="L" id="2779" />
        <R alias="r1" id="2780" />
      </ReferenceList>
    </ExplicitFormula>
    <ExplicitFormula id="2786">
      <Equation>Thickness_p1 + Thickness_p2*(1-exp(Thickness_p3*Height))</Equation>
      <ReferenceList>
        <R alias="Height" id="64" />
        <R alias="Thickness_p1" id="2783" />
        <R alias="Thickness_p2" id="2784" />
        <R alias="Thickness_p3" id="2785" />
      </ReferenceList>
    </ExplicitFormula>
    <ExplicitFormula id="2787">
      <Equation>0.0017657*V</Equation>
      <ReferenceList>
        <R alias="V" id="2765" />
      </ReferenceList>
    </ExplicitFormula>
    <ExplicitFormula id="2789">
      <Equation>(k_p*alpha_p*V_p+inflow-k*alpha*V)/(alpha*V)</Equation>
      <ReferenceList>
        <R alias="alpha" id="2772" />
        <R alias="k" id="2788" />
        <R alias="inflow" id="2776" />
        <R alias="V" id="2765" />
        <R alias="alpha_p" id="2637" />
        <R alias="k_p" id="2629" />
        <R alias="V_p" id="2638" />
      </ReferenceList>
    </ExplicitFormula>
    <ExplicitFormula id="2791">
      <Equation>w*Liquid*FillLevelFlagNext</Equation>
      <ReferenceList>
        <R alias="w" id="2788" />
        <R alias="Liquid" id="2771" />
        <R alias="FillLevelFlagNext" id="2790" />
      </ReferenceList>
    </ExplicitFormula>
    <ExplicitFormula id="2794">
      <Equation>r2_p0 + Height*r2_p1</Equation>
      <ReferenceList>
        <R alias="Height" id="64" />
        <R alias="r2_p0" id="2792" />
        <R alias="r2_p1" id="2793" />
      </ReferenceList>
    </ExplicitFormula>
    <ExplicitFormula id="2797">
      <Equation>L_p0 + Height*L_p1</Equation>
      <ReferenceList>
        <R alias="Height" id="64" />
        <R alias="L_p0" id="2795" />
        <R alias="L_p1" id="2796" />
      </ReferenceList>
    </ExplicitFormula>
    <ExplicitFormula id="2799">
      <Equation>LuminalVelocity/SITT_fact</Equation>
      <ReferenceList>
        <R alias="LuminalVelocity" id="2798" />
        <R alias="SITT_fact" id="2246" />
      </ReferenceList>
    </ExplicitFormula>
    <ExplicitFormula id="2800">
      <Equation>PI*(r1+r2)*L</Equation>
      <ReferenceList>
        <R alias="r2" id="2778" />
        <R alias="L" id="2779" />
        <R alias="r1" id="2780" />
      </ReferenceList>
    </ExplicitFormula>
    <ExplicitFormula id="2802">
      <Equation>Liquid/V</Equation>
      <ReferenceList>
        <R alias="Liquid" id="2771" />
        <R alias="V" id="2765" />
      </ReferenceList>
    </ExplicitFormula>
    <ExplicitFormula id="2803">
      <Equation>(FillLevel&lt;0.9?1:1/(1+exp((FillLevel-1)/0.01)))</Equation>
      <ReferenceList>
        <R alias="FillLevel" id="2801" />
      </ReferenceList>
    </ExplicitFormula>
    <ExplicitFormula id="2806">
      <Equation>r1_p0 + Height*r1_p1</Equation>
      <ReferenceList>
        <R alias="Height" id="64" />
        <R alias="r1_p0" id="2804" />
        <R alias="r1_p1" id="2805" />
      </ReferenceList>
    </ExplicitFormula>
    <ExplicitFormula id="2809">
      <Equation>146.565</Equation>
    </ExplicitFormula>
    <ExplicitFormula id="2812">
      <Equation>M_0</Equation>
      <ReferenceList>
        <R alias="M_0" id="2811" />
      </ReferenceList>
    </ExplicitFormula>
    <ExplicitFormula id="2815">
      <Equation>rel_exp_out * AF * f_onto * ProteinContainerVolume</Equation>
      <ReferenceList>
        <R alias="f_onto" id="2813" />
        <R alias="rel_exp_out" id="2814" />
        <R alias="AF" id="144" />
        <R alias="ProteinContainerVolume" id="2764" />
      </ReferenceList>
    </ExplicitFormula>
    <ExplicitFormula id="2818">
      <Equation>ln(2)/tHalf</Equation>
      <ReferenceList>
        <R alias="tHalf" id="2817" />
      </ReferenceList>
    </ExplicitFormula>
    <ExplicitFormula id="2820">
      <Equation>rel_exp_norm</Equation>
      <ReferenceList>
        <R alias="rel_exp_norm" id="2819" />
      </ReferenceList>
    </ExplicitFormula>
    <ExplicitFormula id="2823">
      <Equation>V&gt;0 ? M/V : 0</Equation>
      <ReferenceList>
        <R alias="M" id="2810" />
        <R alias="V" id="2765" />
      </ReferenceList>
    </ExplicitFormula>
    <ExplicitFormula id="2824">
      <Equation>f_onto</Equation>
      <ReferenceList>
        <R alias="f_onto" id="2151" />
      </ReferenceList>
    </ExplicitFormula>
    <ExplicitFormula id="2825">
      <Equation>tHalf</Equation>
      <ReferenceList>
        <R alias="tHalf" id="2149" />
      </ReferenceList>
    </ExplicitFormula>
    <ExplicitFormula id="2828">
      <Equation>M_0</Equation>
      <ReferenceList>
        <R alias="M_0" id="2827" />
      </ReferenceList>
    </ExplicitFormula>
    <ExplicitFormula id="2831">
      <Equation>rel_exp_out * AF * f_onto * ProteinContainerVolume</Equation>
      <ReferenceList>
        <R alias="f_onto" id="2829" />
        <R alias="rel_exp_out" id="2830" />
        <R alias="AF" id="169" />
        <R alias="ProteinContainerVolume" id="2764" />
      </ReferenceList>
    </ExplicitFormula>
    <ExplicitFormula id="2834">
      <Equation>ln(2)/tHalf</Equation>
      <ReferenceList>
        <R alias="tHalf" id="2833" />
      </ReferenceList>
    </ExplicitFormula>
    <ExplicitFormula id="2836">
      <Equation>rel_exp_norm</Equation>
      <ReferenceList>
        <R alias="rel_exp_norm" id="2835" />
      </ReferenceList>
    </ExplicitFormula>
    <ExplicitFormula id="2839">
      <Equation>V&gt;0 ? M/V : 0</Equation>
      <ReferenceList>
        <R alias="M" id="2826" />
        <R alias="V" id="2765" />
      </ReferenceList>
    </ExplicitFormula>
    <ExplicitFormula id="2840">
      <Equation>f_onto</Equation>
      <ReferenceList>
        <R alias="f_onto" id="2169" />
      </ReferenceList>
    </ExplicitFormula>
    <ExplicitFormula id="2841">
      <Equation>tHalf</Equation>
      <ReferenceList>
        <R alias="tHalf" id="2167" />
      </ReferenceList>
    </ExplicitFormula>
    <ExplicitFormula id="2844">
      <Equation>V&gt;0 ? M/V : 0</Equation>
      <ReferenceList>
        <R alias="M" id="2842" />
        <R alias="V" id="2765" />
      </ReferenceList>
    </ExplicitFormula>
    <ExplicitFormula id="2847">
      <Equation>Solubility * Solubility_pKa_REFpH_Factor / Solubility_pKa_pH_Factor</Equation>
      <ReferenceList>
        <R alias="Solubility_pKa_pH_Factor" id="2846" />
        <R alias="Solubility" id="2193" />
        <R alias="Solubility_pKa_REFpH_Factor" id="2194" />
      </ReferenceList>
    </ExplicitFormula>
    <ExplicitFormula id="2849">
      <Equation>CT0 != CT_NEUTRAL ?  1/(1+10^(CT0*(pKa_0-pH))) : 1</Equation>
      <ReferenceList>
        <R alias="CT0" id="2183" />
        <R alias="CT_NEUTRAL" id="2202" />
        <R alias="pKa_0" id="2207" />
        <R alias="pH" id="2808" />
      </ReferenceList>
    </ExplicitFormula>
    <ExplicitFormula id="2851">
      <Equation>CT1 != CT_NEUTRAL ?  1/(1+10^(CT1*(pKa_1-pH))) : 1</Equation>
      <ReferenceList>
        <R alias="CT1" id="2184" />
        <R alias="CT_NEUTRAL" id="2202" />
        <R alias="pKa_1" id="2205" />
        <R alias="pH" id="2808" />
      </ReferenceList>
    </ExplicitFormula>
    <ExplicitFormula id="2853">
      <Equation>CT2 != CT_NEUTRAL ?  1/(1+10^(CT2*(pKa_2-pH))) : 1</Equation>
      <ReferenceList>
        <R alias="CT2" id="2185" />
        <R alias="CT_NEUTRAL" id="2202" />
        <R alias="pKa_2" id="2203" />
        <R alias="pH" id="2808" />
      </ReferenceList>
    </ExplicitFormula>
    <ExplicitFormula id="2855">
      <Equation>F1*F2*F3</Equation>
      <ReferenceList>
        <R alias="F1" id="2848" />
        <R alias="F2" id="2850" />
        <R alias="F3" id="2852" />
      </ReferenceList>
    </ExplicitFormula>
    <ExplicitFormula id="2857">
      <Equation>(1-F1)*F2*F3</Equation>
      <ReferenceList>
        <R alias="F1" id="2848" />
        <R alias="F2" id="2850" />
        <R alias="F3" id="2852" />
      </ReferenceList>
    </ExplicitFormula>
    <ExplicitFormula id="2859">
      <Equation>F1*(1-F2)*F3</Equation>
      <ReferenceList>
        <R alias="F1" id="2848" />
        <R alias="F2" id="2850" />
        <R alias="F3" id="2852" />
      </ReferenceList>
    </ExplicitFormula>
    <ExplicitFormula id="2861">
      <Equation>F1*F2*(1-F3)</Equation>
      <ReferenceList>
        <R alias="F1" id="2848" />
        <R alias="F2" id="2850" />
        <R alias="F3" id="2852" />
      </ReferenceList>
    </ExplicitFormula>
    <ExplicitFormula id="2863">
      <Equation>(1-F1)*(1-F2)*F3</Equation>
      <ReferenceList>
        <R alias="F1" id="2848" />
        <R alias="F2" id="2850" />
        <R alias="F3" id="2852" />
      </ReferenceList>
    </ExplicitFormula>
    <ExplicitFormula id="2865">
      <Equation>(1-F1)*F2*(1-F3)</Equation>
      <ReferenceList>
        <R alias="F1" id="2848" />
        <R alias="F2" id="2850" />
        <R alias="F3" id="2852" />
      </ReferenceList>
    </ExplicitFormula>
    <ExplicitFormula id="2867">
      <Equation>(1-F1)*(1-F2)*(1-F3)</Equation>
      <ReferenceList>
        <R alias="F1" id="2848" />
        <R alias="F2" id="2850" />
        <R alias="F3" id="2852" />
      </ReferenceList>
    </ExplicitFormula>
    <ExplicitFormula id="2869">
      <Equation>K1+K2/base^(CT0^2)+K3/base^(CT1^2)+K4/base^(CT2^2)+K5/base^max(CT0+CT1;-CT0-CT1)+K6/base^max(CT0+CT2;-CT0-CT2)+K7/base^max(CT1+CT2;-CT1-CT2)+K8/base^max(CT0+CT1+CT2;-CT0-CT1-CT2)</Equation>
      <ReferenceList>
        <R alias="K1" id="2854" />
        <R alias="K2" id="2856" />
        <R alias="K3" id="2858" />
        <R alias="K4" id="2860" />
        <R alias="K5" id="2862" />
        <R alias="K6" id="2864" />
        <R alias="K7" id="2868" />
        <R alias="K8" id="2866" />
        <R alias="CT0" id="2183" />
        <R alias="CT1" id="2184" />
        <R alias="CT2" id="2185" />
        <R alias="base" id="2186" />
      </ReferenceList>
    </ExplicitFormula>
    <ExplicitFormula id="2870">
      <Equation>F1*(1-F2)*(1-F3)</Equation>
      <ReferenceList>
        <R alias="F1" id="2848" />
        <R alias="F2" id="2850" />
        <R alias="F3" id="2852" />
      </ReferenceList>
    </ExplicitFormula>
    <ExplicitFormula id="2877">
      <Equation>PassiveRates_para+PassiveRates_trans-(ActiveRates_para+ActiveRates_trans)</Equation>
      <ReferenceList>
        <R alias="ActiveRates_para" id="2873" />
        <R alias="ActiveRates_trans" id="2874" />
        <R alias="PassiveRates_para" id="2875" />
        <R alias="PassiveRates_trans" id="2876" />
      </ReferenceList>
    </ExplicitFormula>
    <ExplicitFormula id="2879">
      <Equation>min(Solubility/MW ; M/Liquid)</Equation>
      <ReferenceList>
        <R alias="M" id="2842" />
        <R alias="Solubility" id="2845" />
        <R alias="MW" id="2212" />
        <R alias="Liquid" id="2771" />
      </ReferenceList>
    </ExplicitFormula>
    <ExplicitFormula id="2881">
      <Equation>OralDrugMass&gt;0.0 ?  MassAbsorbed/OralDrugMass : 0</Equation>
      <ReferenceList>
        <R alias="MassAbsorbed" id="2872" />
        <R alias="OralDrugMass" id="2348" />
      </ReferenceList>
    </ExplicitFormula>
    <ExplicitFormula id="2884">
      <Equation>V&gt;0 ? M/V : 0</Equation>
      <ReferenceList>
        <R alias="M" id="2882" />
        <R alias="V" id="2765" />
      </ReferenceList>
    </ExplicitFormula>
    <ExplicitFormula id="2886">
      <Equation>M/TotalDrugMass</Equation>
      <ReferenceList>
        <R alias="M" id="2882" />
        <R alias="TotalDrugMass" id="202" />
      </ReferenceList>
    </ExplicitFormula>
    <ExplicitFormula id="2889">
      <Equation>-(CP * kcat * V * K_water * C / (Km + K_water * C))</Equation>
      <ReferenceList>
        <R alias="V" id="2765" />
        <R alias="CP" id="2822" />
        <R alias="C" id="2843" />
        <R alias="K_water" id="2871" />
        <R alias="kcat" id="2887" />
        <R alias="Km" id="2888" />
      </ReferenceList>
    </ExplicitFormula>
    <ExplicitFormula id="2890">
      <Equation>CP * kcat * V * K_water * C / (Km + K_water * C)</Equation>
      <ReferenceList>
        <R alias="V" id="2765" />
        <R alias="CP" id="2822" />
        <R alias="C" id="2843" />
        <R alias="K_water" id="2871" />
        <R alias="kcat" id="2887" />
        <R alias="Km" id="2888" />
      </ReferenceList>
    </ExplicitFormula>
    <ExplicitFormula id="2892">
      <Equation>kcat * kcat_interaction_factor</Equation>
      <ReferenceList>
        <R alias="kcat_interaction_factor" id="2891" />
        <R alias="kcat" id="209" />
      </ReferenceList>
    </ExplicitFormula>
    <ExplicitFormula id="2894">
      <Equation>Km * Km_interaction_factor</Equation>
      <ReferenceList>
        <R alias="Km_interaction_factor" id="2893" />
        <R alias="Km" id="212" />
      </ReferenceList>
    </ExplicitFormula>
    <ExplicitFormula id="2899">
      <Equation>PI*(r1*r1+r1*r2+r2*r2)/3*L</Equation>
      <ReferenceList>
        <R alias="r2" id="2896" />
        <R alias="L" id="2897" />
        <R alias="r1" id="2898" />
      </ReferenceList>
    </ExplicitFormula>
    <ExplicitFormula id="2904">
      <Equation>(k_p*alpha_p*V_p+inflow-k*alpha*V)/(alpha*V)</Equation>
      <ReferenceList>
        <R alias="alpha" id="2901" />
        <R alias="k" id="2902" />
        <R alias="inflow" id="2903" />
        <R alias="V" id="2895" />
        <R alias="alpha_p" id="2772" />
        <R alias="k_p" id="2788" />
        <R alias="V_p" id="2765" />
      </ReferenceList>
    </ExplicitFormula>
    <ExplicitFormula id="2907">
      <Equation>r2_p0 + Height*r2_p1</Equation>
      <ReferenceList>
        <R alias="Height" id="64" />
        <R alias="r2_p0" id="2905" />
        <R alias="r2_p1" id="2906" />
      </ReferenceList>
    </ExplicitFormula>
    <ExplicitFormula id="2911">
      <Equation>Ageom*AeffFactor*AeffVariabilityFactor</Equation>
      <ReferenceList>
        <R alias="AeffFactor" id="2909" />
        <R alias="Ageom" id="2910" />
        <R alias="AeffVariabilityFactor" id="2090" />
      </ReferenceList>
    </ExplicitFormula>
    <ExplicitFormula id="2913">
      <Equation>(FillLevel&lt;0.9?1:1/(1+exp((FillLevel-1)/0.01)))</Equation>
      <ReferenceList>
        <R alias="FillLevel" id="2912" />
      </ReferenceList>
    </ExplicitFormula>
    <ExplicitFormula id="2915">
      <Equation>Liquid/V</Equation>
      <ReferenceList>
        <R alias="Liquid" id="2914" />
        <R alias="V" id="2895" />
      </ReferenceList>
    </ExplicitFormula>
    <ExplicitFormula id="2916">
      <Equation>PI*(r1+r2)*L</Equation>
      <ReferenceList>
        <R alias="r2" id="2896" />
        <R alias="L" id="2897" />
        <R alias="r1" id="2898" />
      </ReferenceList>
    </ExplicitFormula>
    <ExplicitFormula id="2919">
      <Equation>LuminalVelocity/LITT_fact</Equation>
      <ReferenceList>
        <R alias="LuminalVelocity" id="2917" />
        <R alias="LITT_fact" id="2918" />
      </ReferenceList>
    </ExplicitFormula>
    <ExplicitFormula id="2922">
      <Equation>L_p0 + Height*L_p1</Equation>
      <ReferenceList>
        <R alias="Height" id="64" />
        <R alias="L_p0" id="2920" />
        <R alias="L_p1" id="2921" />
      </ReferenceList>
    </ExplicitFormula>
    <ExplicitFormula id="2923">
      <Equation>V*SteadyStateFillLevel</Equation>
      <ReferenceList>
        <R alias="SteadyStateFillLevel" id="2901" />
        <R alias="V" id="2895" />
      </ReferenceList>
    </ExplicitFormula>
    <ExplicitFormula id="2925">
      <Equation>OralApplicationsEnabled ? LT_lil - LT_cae + Inflow*FillLevelFlag - Outflow*Liquid : 0</Equation>
      <ReferenceList>
        <R alias="Outflow" id="2900" />
        <R alias="FillLevelFlag" id="2790" />
        <R alias="Liquid" id="2914" />
        <R alias="LT_cae" id="2924" />
        <R alias="Inflow" id="2903" />
        <R alias="LT_lil" id="2775" />
        <R alias="OralApplicationsEnabled" id="2088" />
      </ReferenceList>
    </ExplicitFormula>
    <ExplicitFormula id="2927">
      <Equation>w*Liquid*FillLevelFlagNext</Equation>
      <ReferenceList>
        <R alias="w" id="2902" />
        <R alias="Liquid" id="2914" />
        <R alias="FillLevelFlagNext" id="2926" />
      </ReferenceList>
    </ExplicitFormula>
    <ExplicitFormula id="2930">
      <Equation>r1_p0 + Height*r1_p1</Equation>
      <ReferenceList>
        <R alias="Height" id="64" />
        <R alias="r1_p0" id="2928" />
        <R alias="r1_p1" id="2929" />
      </ReferenceList>
    </ExplicitFormula>
    <ExplicitFormula id="2931">
      <Equation>0*V</Equation>
      <ReferenceList>
        <R alias="V" id="2895" />
      </ReferenceList>
    </ExplicitFormula>
    <ExplicitFormula id="2936">
      <Equation>Thickness_p1 + Thickness_p2*(1-exp(Thickness_p3*Height))</Equation>
      <ReferenceList>
        <R alias="Height" id="64" />
        <R alias="Thickness_p1" id="2933" />
        <R alias="Thickness_p2" id="2934" />
        <R alias="Thickness_p3" id="2935" />
      </ReferenceList>
    </ExplicitFormula>
    <ExplicitFormula id="2938">
      <Equation>Volume</Equation>
      <ReferenceList>
        <R alias="Volume" id="2895" />
      </ReferenceList>
    </ExplicitFormula>
    <ExplicitFormula id="2941">
      <Equation>V_Intestine * 0.08470588</Equation>
      <ReferenceList>
        <R alias="V_Intestine" id="2940" />
      </ReferenceList>
    </ExplicitFormula>
    <ExplicitFormula id="2944">
      <Equation>1.8</Equation>
    </ExplicitFormula>
    <ExplicitFormula id="2947">
      <Equation>M_0</Equation>
      <ReferenceList>
        <R alias="M_0" id="2946" />
      </ReferenceList>
    </ExplicitFormula>
    <ExplicitFormula id="2950">
      <Equation>rel_exp_out * AF * f_onto * ProteinContainerVolume</Equation>
      <ReferenceList>
        <R alias="f_onto" id="2948" />
        <R alias="rel_exp_out" id="2949" />
        <R alias="AF" id="144" />
        <R alias="ProteinContainerVolume" id="2937" />
      </ReferenceList>
    </ExplicitFormula>
    <ExplicitFormula id="2953">
      <Equation>ln(2)/tHalf</Equation>
      <ReferenceList>
        <R alias="tHalf" id="2952" />
      </ReferenceList>
    </ExplicitFormula>
    <ExplicitFormula id="2955">
      <Equation>rel_exp_norm</Equation>
      <ReferenceList>
        <R alias="rel_exp_norm" id="2954" />
      </ReferenceList>
    </ExplicitFormula>
    <ExplicitFormula id="2958">
      <Equation>V&gt;0 ? M/V : 0</Equation>
      <ReferenceList>
        <R alias="M" id="2945" />
        <R alias="V" id="2895" />
      </ReferenceList>
    </ExplicitFormula>
    <ExplicitFormula id="2959">
      <Equation>f_onto</Equation>
      <ReferenceList>
        <R alias="f_onto" id="2151" />
      </ReferenceList>
    </ExplicitFormula>
    <ExplicitFormula id="2960">
      <Equation>tHalf</Equation>
      <ReferenceList>
        <R alias="tHalf" id="2149" />
      </ReferenceList>
    </ExplicitFormula>
    <ExplicitFormula id="2963">
      <Equation>M_0</Equation>
      <ReferenceList>
        <R alias="M_0" id="2962" />
      </ReferenceList>
    </ExplicitFormula>
    <ExplicitFormula id="2966">
      <Equation>rel_exp_out * AF * f_onto * ProteinContainerVolume</Equation>
      <ReferenceList>
        <R alias="f_onto" id="2964" />
        <R alias="rel_exp_out" id="2965" />
        <R alias="AF" id="169" />
        <R alias="ProteinContainerVolume" id="2937" />
      </ReferenceList>
    </ExplicitFormula>
    <ExplicitFormula id="2969">
      <Equation>ln(2)/tHalf</Equation>
      <ReferenceList>
        <R alias="tHalf" id="2968" />
      </ReferenceList>
    </ExplicitFormula>
    <ExplicitFormula id="2971">
      <Equation>rel_exp_norm</Equation>
      <ReferenceList>
        <R alias="rel_exp_norm" id="2970" />
      </ReferenceList>
    </ExplicitFormula>
    <ExplicitFormula id="2974">
      <Equation>V&gt;0 ? M/V : 0</Equation>
      <ReferenceList>
        <R alias="M" id="2961" />
        <R alias="V" id="2895" />
      </ReferenceList>
    </ExplicitFormula>
    <ExplicitFormula id="2975">
      <Equation>f_onto</Equation>
      <ReferenceList>
        <R alias="f_onto" id="2169" />
      </ReferenceList>
    </ExplicitFormula>
    <ExplicitFormula id="2976">
      <Equation>tHalf</Equation>
      <ReferenceList>
        <R alias="tHalf" id="2167" />
      </ReferenceList>
    </ExplicitFormula>
    <ExplicitFormula id="2979">
      <Equation>V&gt;0 ? M/V : 0</Equation>
      <ReferenceList>
        <R alias="M" id="2977" />
        <R alias="V" id="2895" />
      </ReferenceList>
    </ExplicitFormula>
    <ExplicitFormula id="2984">
[truncated: 2,735,391 more chars]
