# Supplementary material for: A Comparative Analysis of Drug-Induced Hepatotoxicity in Clinically Relevant Situations
Source: PLoS Comput Biol. 2017 Feb 2;13(2):e1005280. doi: 10.1371/journal.pcbi.1005280 (PMC5289425; doi:10.1371/journal.pcbi.1005280)
Supplement: S1 Model Files — (ZIP) [file pcbi.1005280.s019.zip › rif_val_po_150mg.xml]

<?xml version="1.0" encoding="utf-8"?>
<Simulation objectPathDelimiter="|" version="4" xmlns="http://www.systems-biology.com">
  <ObserverList>
    <Observer id="106" entityId="4g79csJkXUCARWN7l8vKMw" name="Blood Cells" path="rif_val_po_150mg|Organism|PeripheralVenousBlood|rifampicin|Blood Cells" unit="µmol/l" persistable="1" formulaId="117" />
    <Observer id="118" entityId="d99A1Hxj5kmwgnNJ4lbRtA" name="Plasma (Peripheral Venous Blood)" path="rif_val_po_150mg|Organism|PeripheralVenousBlood|rifampicin|Plasma (Peripheral Venous Blood)" unit="µmol/l" persistable="1" formulaId="124" />
    <Observer id="125" entityId="Bjb3lr3mJUyUjhQSf6ErgA" name="Plasma Unbound (Peripheral Venous Blood)" path="rif_val_po_150mg|Organism|PeripheralVenousBlood|rifampicin|Plasma Unbound (Peripheral Venous Blood)" unit="µmol/l" persistable="1" formulaId="127" />
    <Observer id="128" entityId="BjaXL53EoEOON05SKeUGpg" name="Whole Blood (Peripheral Venous Blood)" path="rif_val_po_150mg|Organism|PeripheralVenousBlood|rifampicin|Whole Blood (Peripheral Venous Blood)" unit="µmol/l" persistable="1" formulaId="129" />
    <Observer id="162" entityId="OYdvgr_1gU-Rb1wB83H9xQ" name="Concentration in container" path="rif_val_po_150mg|Organism|VenousBlood|Plasma|CES2|Concentration in container" unit="µmol/l" persistable="1" formulaId="163" />
    <Observer id="187" entityId="3lWDc4NQ_Ee99KvUjKvS5w" name="Concentration in container" path="rif_val_po_150mg|Organism|VenousBlood|Plasma|CES1|Concentration in container" unit="µmol/l" persistable="1" formulaId="188" />
    <Observer id="194" entityId="3gCYIEN8A0aWcXgbJt1J-A" name="Concentration in container" path="rif_val_po_150mg|Organism|VenousBlood|Plasma|rifampicin|Concentration in container" unit="µmol/l" persistable="1" formulaId="195" />
    <Observer id="196" entityId="taI7qsmlHkSjXdyVZ9L6Bw" name="Plasma Unbound" path="rif_val_po_150mg|Organism|VenousBlood|Plasma|rifampicin|Plasma Unbound" unit="µmol/l" persistable="1" formulaId="197" />
    <Observer id="201" entityId="aing_OvEhkq0exvV6v1g3A" name="Fraction of dose-rifampicin" path="rif_val_po_150mg|Organism|VenousBlood|Plasma|rifampicin-CES2 Metabolite|Fraction of dose-rifampicin" persistable="1" formulaId="203" />
    <Observer id="238" entityId="N2HPNR2kJE6i0xmPUqvaDQ" name="Concentration in container" path="rif_val_po_150mg|Organism|VenousBlood|BloodCells|CES2|Concentration in container" unit="µmol/l" persistable="1" formulaId="239" />
    <Observer id="260" entityId="vYXc0uV0WEmKPIOKnHYFeg" name="Concentration in container" path="rif_val_po_150mg|Organism|VenousBlood|BloodCells|CES1|Concentration in container" unit="µmol/l" persistable="1" formulaId="261" />
    <Observer id="268" entityId="a2ALxetTIEOaGkK0P_ymOA" name="Concentration in container" path="rif_val_po_150mg|Organism|VenousBlood|BloodCells|rifampicin|Concentration in container" unit="µmol/l" persistable="1" formulaId="269" />
    <Observer id="273" entityId="V8r-_Tujdkq2aXfNhPJL8w" name="Fraction of dose-rifampicin" path="rif_val_po_150mg|Organism|VenousBlood|BloodCells|rifampicin-CES2 Metabolite|Fraction of dose-rifampicin" persistable="1" formulaId="274" />
    <Observer id="283" entityId="ONKRx5bKYECMQe3qRAoJRA" name="Whole Blood" path="rif_val_po_150mg|Organism|VenousBlood|rifampicin|Whole Blood" unit="µmol/l" persistable="1" formulaId="284" />
    <Observer id="312" entityId="TkzXwenUmUaQu1WgRk_tUQ" name="Concentration in container" path="rif_val_po_150mg|Organism|ArterialBlood|Plasma|CES2|Concentration in container" unit="µmol/l" persistable="1" formulaId="313" />
    <Observer id="332" entityId="TNDy5xCFAUy6mLAPMHuE-w" name="Concentration in container" path="rif_val_po_150mg|Organism|ArterialBlood|Plasma|CES1|Concentration in container" unit="µmol/l" persistable="1" formulaId="333" />
    <Observer id="338" entityId="icQtV95Yh0mX4Rwnti-HeA" name="Concentration in container" path="rif_val_po_150mg|Organism|ArterialBlood|Plasma|rifampicin|Concentration in container" unit="µmol/l" persistable="1" formulaId="339" />
    <Observer id="340" entityId="9SStoh-c_ESixgXLZuThZQ" name="Plasma Unbound" path="rif_val_po_150mg|Organism|ArterialBlood|Plasma|rifampicin|Plasma Unbound" unit="µmol/l" persistable="1" formulaId="341" />
    <Observer id="345" entityId="u5YZGRWy406zBPaAUCNGuA" name="Fraction of dose-rifampicin" path="rif_val_po_150mg|Organism|ArterialBlood|Plasma|rifampicin-CES2 Metabolite|Fraction of dose-rifampicin" persistable="1" formulaId="346" />
    <Observer id="377" entityId="7j8XSOjlJEK15IbwwvWkiA" name="Concentration in container" path="rif_val_po_150mg|Organism|ArterialBlood|BloodCells|CES2|Concentration in container" unit="µmol/l" persistable="1" formulaId="378" />
    <Observer id="397" entityId="Bv3cbpTzZEaR7USqAUt2hQ" name="Concentration in container" path="rif_val_po_150mg|Organism|ArterialBlood|BloodCells|CES1|Concentration in container" unit="µmol/l" persistable="1" formulaId="398" />
    <Observer id="403" entityId="RSxGnXdMmk-yBBKvUESp2A" name="Concentration in container" path="rif_val_po_150mg|Organism|ArterialBlood|BloodCells|rifampicin|Concentration in container" unit="µmol/l" persistable="1" formulaId="404" />
    <Observer id="408" entityId="BleTjBQwWky-UA-SPBInIw" name="Fraction of dose-rifampicin" path="rif_val_po_150mg|Organism|ArterialBlood|BloodCells|rifampicin-CES2 Metabolite|Fraction of dose-rifampicin" persistable="1" formulaId="409" />
    <Observer id="418" entityId="-DNJOeHxd02AUnW2zAH--A" name="Whole Blood" path="rif_val_po_150mg|Organism|ArterialBlood|rifampicin|Whole Blood" unit="µmol/l" persistable="1" formulaId="419" />
    <Observer id="429" entityId="uXsmORPGCUu2cdnMTLqZVA" name="Fraction excreted to bile" path="rif_val_po_150mg|Organism|Gallbladder|rifampicin|Fraction excreted to bile" persistable="1" formulaId="430" />
    <Observer id="496" entityId="C21xrcgxC0yiOEMxtpBKAw" name="Concentration in container" path="rif_val_po_150mg|Organism|Bone|Plasma|CES2|Concentration in container" unit="µmol/l" persistable="1" formulaId="497" />
    <Observer id="516" entityId="Tcw8pTjl0kyPgtJvCjP16A" name="Concentration in container" path="rif_val_po_150mg|Organism|Bone|Plasma|CES1|Concentration in container" unit="µmol/l" persistable="1" formulaId="517" />
    <Observer id="522" entityId="mez69v9_RkyxXcsZMam_lA" name="Concentration in container" path="rif_val_po_150mg|Organism|Bone|Plasma|rifampicin|Concentration in container" unit="µmol/l" persistable="1" formulaId="523" />
    <Observer id="527" entityId="UrkAZmbfO0GhEZQlMv6c8Q" name="Fraction of dose-rifampicin" path="rif_val_po_150mg|Organism|Bone|Plasma|rifampicin-CES2 Metabolite|Fraction of dose-rifampicin" persistable="1" formulaId="528" />
    <Observer id="559" entityId="e8PAWTJmf0O6Gy1Slnch2Q" name="Concentration in container" path="rif_val_po_150mg|Organism|Bone|BloodCells|CES2|Concentration in container" unit="µmol/l" persistable="1" formulaId="560" />
    <Observer id="579" entityId="MCIKZHDpHUG-x5OvCZoO0Q" name="Concentration in container" path="rif_val_po_150mg|Organism|Bone|BloodCells|CES1|Concentration in container" unit="µmol/l" persistable="1" formulaId="580" />
    <Observer id="585" entityId="OnR2sR2X0E-x99uWy1Uj4A" name="Concentration in container" path="rif_val_po_150mg|Organism|Bone|BloodCells|rifampicin|Concentration in container" unit="µmol/l" persistable="1" formulaId="586" />
    <Observer id="590" entityId="p-da76BINEuPJHm1cAXR9w" name="Fraction of dose-rifampicin" path="rif_val_po_150mg|Organism|Bone|BloodCells|rifampicin-CES2 Metabolite|Fraction of dose-rifampicin" persistable="1" formulaId="591" />
    <Observer id="612" entityId="5_YjaOVNBkKKc20rpED2TQ" name="Concentration in container" path="rif_val_po_150mg|Organism|Bone|Interstitial|rifampicin|Concentration in container" unit="µmol/l" persistable="1" formulaId="613" />
    <Observer id="635" entityId="5LMN7RQnLEiWg29v47K8-w" name="Concentration in container" path="rif_val_po_150mg|Organism|Bone|Intracellular|CES2|Concentration in container" unit="µmol/l" persistable="1" formulaId="636" />
    <Observer id="656" entityId="WSXs1yQ4cEau5KLDS6uGvw" name="Concentration in container" path="rif_val_po_150mg|Organism|Bone|Intracellular|ABCB1|Concentration in container" unit="µmol/l" persistable="1" formulaId="657" />
    <Observer id="674" entityId="tMq9JFjaM0e8vowHR0cARQ" name="Concentration in container" path="rif_val_po_150mg|Organism|Bone|Intracellular|CES1|Concentration in container" unit="µmol/l" persistable="1" formulaId="675" />
    <Observer id="682" entityId="b88g_jVgTU-pBHS20IScvQ" name="Concentration in container" path="rif_val_po_150mg|Organism|Bone|Intracellular|rifampicin|Concentration in container" unit="µmol/l" persistable="1" formulaId="683" />
    <Observer id="687" entityId="7Y5fU2hrk0ujyy8qa7Vaqg" name="Fraction of dose-rifampicin" path="rif_val_po_150mg|Organism|Bone|Intracellular|rifampicin-CES2 Metabolite|Fraction of dose-rifampicin" persistable="1" formulaId="688" />
    <Observer id="697" entityId="_n1PIbyMPkmn8LqnbJWr-Q" name="Interstitial Unbound" path="rif_val_po_150mg|Organism|Bone|rifampicin|Interstitial Unbound" unit="µmol/l" persistable="1" formulaId="698" />
    <Observer id="699" entityId="cFsVgSU2IUiYBOYFrKHXrg" name="Intracellular Unbound" path="rif_val_po_150mg|Organism|Bone|rifampicin|Intracellular Unbound" unit="µmol/l" persistable="1" formulaId="700" />
    <Observer id="701" entityId="SOTfCcrcyEmbpYUPYbQdjQ" name="Tissue" path="rif_val_po_150mg|Organism|Bone|rifampicin|Tissue" unit="µmol/l" persistable="1" formulaId="702" />
    <Observer id="768" entityId="L0H5BUBXy0aceF7EieR_uA" name="Concentration in container" path="rif_val_po_150mg|Organism|Brain|Plasma|CES2|Concentration in container" unit="µmol/l" persistable="1" formulaId="769" />
    <Observer id="788" entityId="G3xPr9OgwkSAL_4_jNPXWQ" name="Concentration in container" path="rif_val_po_150mg|Organism|Brain|Plasma|CES1|Concentration in container" unit="µmol/l" persistable="1" formulaId="789" />
    <Observer id="795" entityId="7RH9olKpGEebXnFa7_Vjlg" name="Concentration in container" path="rif_val_po_150mg|Organism|Brain|Plasma|rifampicin|Concentration in container" unit="µmol/l" persistable="1" formulaId="796" />
    <Observer id="800" entityId="HUMeHdD_gkajSoWnhXtbzg" name="Fraction of dose-rifampicin" path="rif_val_po_150mg|Organism|Brain|Plasma|rifampicin-CES2 Metabolite|Fraction of dose-rifampicin" persistable="1" formulaId="801" />
    <Observer id="832" entityId="tGsgnHmjDEye2k_6blQsjQ" name="Concentration in container" path="rif_val_po_150mg|Organism|Brain|BloodCells|CES2|Concentration in container" unit="µmol/l" persistable="1" formulaId="833" />
    <Observer id="852" entityId="hkx7QyAegU2qI0Kgakol1A" name="Concentration in container" path="rif_val_po_150mg|Organism|Brain|BloodCells|CES1|Concentration in container" unit="µmol/l" persistable="1" formulaId="853" />
    <Observer id="859" entityId="yCJglEeMYECymWSo1NEEag" name="Concentration in container" path="rif_val_po_150mg|Organism|Brain|BloodCells|rifampicin|Concentration in container" unit="µmol/l" persistable="1" formulaId="860" />
    <Observer id="864" entityId="Smj83eVGVUi7H4BUPTT4hw" name="Fraction of dose-rifampicin" path="rif_val_po_150mg|Organism|Brain|BloodCells|rifampicin-CES2 Metabolite|Fraction of dose-rifampicin" persistable="1" formulaId="865" />
    <Observer id="896" entityId="DqHm5YW-8EGBOBs0RwS1YQ" name="Concentration in container" path="rif_val_po_150mg|Organism|Brain|Interstitial|ABCB1|Concentration in container" unit="µmol/l" persistable="1" formulaId="897" />
    <Observer id="904" entityId="adPgdFrmIkCpB1MNsYtrZg" name="Concentration in container" path="rif_val_po_150mg|Organism|Brain|Interstitial|rifampicin|Concentration in container" unit="µmol/l" persistable="1" formulaId="905" />
    <Observer id="927" entityId="khOp86aV8ky7MOyYrcGZjg" name="Concentration in container" path="rif_val_po_150mg|Organism|Brain|Intracellular|CES2|Concentration in container" unit="µmol/l" persistable="1" formulaId="928" />
    <Observer id="945" entityId="0IQG86k1ZUe4mWomCRwiWw" name="Concentration in container" path="rif_val_po_150mg|Organism|Brain|Intracellular|CES1|Concentration in container" unit="µmol/l" persistable="1" formulaId="946" />
    <Observer id="953" entityId="HZkUbiTe8E2Id75JVGGQSQ" name="Concentration in container" path="rif_val_po_150mg|Organism|Brain|Intracellular|rifampicin|Concentration in container" unit="µmol/l" persistable="1" formulaId="954" />
    <Observer id="958" entityId="ixmepDkdC0mJe96xmKfpZg" name="Fraction of dose-rifampicin" path="rif_val_po_150mg|Organism|Brain|Intracellular|rifampicin-CES2 Metabolite|Fraction of dose-rifampicin" persistable="1" formulaId="959" />
    <Observer id="968" entityId="GJoz8e0tx0eJuHMb_-pDBA" name="Interstitial Unbound" path="rif_val_po_150mg|Organism|Brain|rifampicin|Interstitial Unbound" unit="µmol/l" persistable="1" formulaId="969" />
    <Observer id="970" entityId="VFZfLKBnJ0aNPQO-IfnOmw" name="Intracellular Unbound" path="rif_val_po_150mg|Organism|Brain|rifampicin|Intracellular Unbound" unit="µmol/l" persistable="1" formulaId="971" />
    <Observer id="972" entityId="xCIHbDN8-0mOfEYUIeHBTA" name="Tissue" path="rif_val_po_150mg|Organism|Brain|rifampicin|Tissue" unit="µmol/l" persistable="1" formulaId="973" />
    <Observer id="1052" entityId="FA_ef0zHTUul_a-dUPE5yA" name="Concentration in container" path="rif_val_po_150mg|Organism|Fat|Plasma|CES2|Concentration in container" unit="µmol/l" persistable="1" formulaId="1053" />
    <Observer id="1072" entityId="p3wgZKiFFkGfzU_ZD2zJyA" name="Concentration in container" path="rif_val_po_150mg|Organism|Fat|Plasma|CES1|Concentration in container" unit="µmol/l" persistable="1" formulaId="1073" />
    <Observer id="1078" entityId="uvXhyMSvn0esIXo3iFegEw" name="Concentration in container" path="rif_val_po_150mg|Organism|Fat|Plasma|rifampicin|Concentration in container" unit="µmol/l" persistable="1" formulaId="1079" />
    <Observer id="1083" entityId="nqC6GurqRkKNfbV3iWrjDQ" name="Fraction of dose-rifampicin" path="rif_val_po_150mg|Organism|Fat|Plasma|rifampicin-CES2 Metabolite|Fraction of dose-rifampicin" persistable="1" formulaId="1084" />
    <Observer id="1115" entityId="5yA4T8y0HE-38U4ajn965g" name="Concentration in container" path="rif_val_po_150mg|Organism|Fat|BloodCells|CES2|Concentration in container" unit="µmol/l" persistable="1" formulaId="1116" />
    <Observer id="1135" entityId="Iyw_6A3tC0mESjYfhbRxNQ" name="Concentration in container" path="rif_val_po_150mg|Organism|Fat|BloodCells|CES1|Concentration in container" unit="µmol/l" persistable="1" formulaId="1136" />
    <Observer id="1141" entityId="4j4ELa_-aEG0i22xhv5hAg" name="Concentration in container" path="rif_val_po_150mg|Organism|Fat|BloodCells|rifampicin|Concentration in container" unit="µmol/l" persistable="1" formulaId="1142" />
    <Observer id="1146" entityId="HWIrughq3EC8G-Uob0h9DQ" name="Fraction of dose-rifampicin" path="rif_val_po_150mg|Organism|Fat|BloodCells|rifampicin-CES2 Metabolite|Fraction of dose-rifampicin" persistable="1" formulaId="1147" />
    <Observer id="1168" entityId="KOMCte991EOB4Y1oVlwp1w" name="Concentration in container" path="rif_val_po_150mg|Organism|Fat|Interstitial|rifampicin|Concentration in container" unit="µmol/l" persistable="1" formulaId="1169" />
    <Observer id="1191" entityId="GGHP8oRJmEyNUruDXihrHA" name="Concentration in container" path="rif_val_po_150mg|Organism|Fat|Intracellular|CES2|Concentration in container" unit="µmol/l" persistable="1" formulaId="1192" />
    <Observer id="1209" entityId="NaCngSGf4kSRcRYYBujmrQ" name="Concentration in container" path="rif_val_po_150mg|Organism|Fat|Intracellular|ABCB1|Concentration in container" unit="µmol/l" persistable="1" formulaId="1210" />
    <Observer id="1227" entityId="PUbN1kBuiEyYYzyyw-TNLQ" name="Concentration in container" path="rif_val_po_150mg|Organism|Fat|Intracellular|CES1|Concentration in container" unit="µmol/l" persistable="1" formulaId="1228" />
    <Observer id="1235" entityId="-p10fxErPUarhy7qiAkJQQ" name="Concentration in container" path="rif_val_po_150mg|Organism|Fat|Intracellular|rifampicin|Concentration in container" unit="µmol/l" persistable="1" formulaId="1236" />
    <Observer id="1240" entityId="JlA6DqhUCUCs7modUVdWew" name="Fraction of dose-rifampicin" path="rif_val_po_150mg|Organism|Fat|Intracellular|rifampicin-CES2 Metabolite|Fraction of dose-rifampicin" persistable="1" formulaId="1241" />
    <Observer id="1250" entityId="LXB1gHu9jkem-bAPnF-0nA" name="Interstitial Unbound" path="rif_val_po_150mg|Organism|Fat|rifampicin|Interstitial Unbound" unit="µmol/l" persistable="1" formulaId="1251" />
    <Observer id="1252" entityId="xrk0_HX97ka-cvvwgyJE7g" name="Intracellular Unbound" path="rif_val_po_150mg|Organism|Fat|rifampicin|Intracellular Unbound" unit="µmol/l" persistable="1" formulaId="1253" />
    <Observer id="1254" entityId="nOgUcXND2U-9CiSCb4146Q" name="Tissue" path="rif_val_po_150mg|Organism|Fat|rifampicin|Tissue" unit="µmol/l" persistable="1" formulaId="1255" />
    <Observer id="1321" entityId="72gUeLAZLUOxnps79FCtjA" name="Concentration in container" path="rif_val_po_150mg|Organism|Gonads|Plasma|CES2|Concentration in container" unit="µmol/l" persistable="1" formulaId="1322" />
    <Observer id="1341" entityId="AAmmHWEHI0SyQtQnTpm9iA" name="Concentration in container" path="rif_val_po_150mg|Organism|Gonads|Plasma|CES1|Concentration in container" unit="µmol/l" persistable="1" formulaId="1342" />
    <Observer id="1348" entityId="rdB2q7mBykCLesMgmPrg5g" name="Concentration in container" path="rif_val_po_150mg|Organism|Gonads|Plasma|rifampicin|Concentration in container" unit="µmol/l" persistable="1" formulaId="1349" />
    <Observer id="1353" entityId="vAicNJM0y0SirFZMPR4IPQ" name="Fraction of dose-rifampicin" path="rif_val_po_150mg|Organism|Gonads|Plasma|rifampicin-CES2 Metabolite|Fraction of dose-rifampicin" persistable="1" formulaId="1354" />
    <Observer id="1385" entityId="WTpfsmFJSUaeNEhCTzJmyA" name="Concentration in container" path="rif_val_po_150mg|Organism|Gonads|BloodCells|CES2|Concentration in container" unit="µmol/l" persistable="1" formulaId="1386" />
    <Observer id="1405" entityId="5XCBEdAHpEWMWAqX8LRn9A" name="Concentration in container" path="rif_val_po_150mg|Organism|Gonads|BloodCells|CES1|Concentration in container" unit="µmol/l" persistable="1" formulaId="1406" />
    <Observer id="1412" entityId="3lfexvmsOkOA7sP1cFQm-A" name="Concentration in container" path="rif_val_po_150mg|Organism|Gonads|BloodCells|rifampicin|Concentration in container" unit="µmol/l" persistable="1" formulaId="1413" />
    <Observer id="1417" entityId="FwIdnU9mqUex80YMGTVaIA" name="Fraction of dose-rifampicin" path="rif_val_po_150mg|Organism|Gonads|BloodCells|rifampicin-CES2 Metabolite|Fraction of dose-rifampicin" persistable="1" formulaId="1418" />
    <Observer id="1439" entityId="2Vom99pQvEueTn6sMQepjg" name="Concentration in container" path="rif_val_po_150mg|Organism|Gonads|Interstitial|rifampicin|Concentration in container" unit="µmol/l" persistable="1" formulaId="1440" />
    <Observer id="1462" entityId="uEZA49CTGU-iytjkOxQHPw" name="Concentration in container" path="rif_val_po_150mg|Organism|Gonads|Intracellular|CES2|Concentration in container" unit="µmol/l" persistable="1" formulaId="1463" />
    <Observer id="1480" entityId="Jl3Y78NmAkq6WWa3KFWYng" name="Concentration in container" path="rif_val_po_150mg|Organism|Gonads|Intracellular|ABCB1|Concentration in container" unit="µmol/l" persistable="1" formulaId="1481" />
    <Observer id="1498" entityId="Yy-bcUKoO0mNfKCM2c8VgA" name="Concentration in container" path="rif_val_po_150mg|Organism|Gonads|Intracellular|CES1|Concentration in container" unit="µmol/l" persistable="1" formulaId="1499" />
    <Observer id="1506" entityId="eTIFYvJ_g02OVHIioRbWSQ" name="Concentration in container" path="rif_val_po_150mg|Organism|Gonads|Intracellular|rifampicin|Concentration in container" unit="µmol/l" persistable="1" formulaId="1507" />
    <Observer id="1511" entityId="UI7cgxTB2E2vpcsykLqdug" name="Fraction of dose-rifampicin" path="rif_val_po_150mg|Organism|Gonads|Intracellular|rifampicin-CES2 Metabolite|Fraction of dose-rifampicin" persistable="1" formulaId="1512" />
    <Observer id="1521" entityId="6BhyKe4_SUuM7bZv33mkkQ" name="Interstitial Unbound" path="rif_val_po_150mg|Organism|Gonads|rifampicin|Interstitial Unbound" unit="µmol/l" persistable="1" formulaId="1522" />
    <Observer id="1523" entityId="FpuJQfsoGUacHE_wTo-d0w" name="Intracellular Unbound" path="rif_val_po_150mg|Organism|Gonads|rifampicin|Intracellular Unbound" unit="µmol/l" persistable="1" formulaId="1524" />
    <Observer id="1525" entityId="5e4HFtS9yEGZjKXQyCzTmg" name="Tissue" path="rif_val_po_150mg|Organism|Gonads|rifampicin|Tissue" unit="µmol/l" persistable="1" formulaId="1526" />
    <Observer id="1592" entityId="e3SEP3oKdkqXEU7uop36BQ" name="Concentration in container" path="rif_val_po_150mg|Organism|Heart|Plasma|CES2|Concentration in container" unit="µmol/l" persistable="1" formulaId="1593" />
    <Observer id="1612" entityId="ZqNbxN2N10K6V_crK3Mwxw" name="Concentration in container" path="rif_val_po_150mg|Organism|Heart|Plasma|CES1|Concentration in container" unit="µmol/l" persistable="1" formulaId="1613" />
    <Observer id="1619" entityId="Hanj_FbJo0Od-93XT4Gbzg" name="Concentration in container" path="rif_val_po_150mg|Organism|Heart|Plasma|rifampicin|Concentration in container" unit="µmol/l" persistable="1" formulaId="1620" />
    <Observer id="1624" entityId="pPVLl_G_Bku701nNAWxZpw" name="Fraction of dose-rifampicin" path="rif_val_po_150mg|Organism|Heart|Plasma|rifampicin-CES2 Metabolite|Fraction of dose-rifampicin" persistable="1" formulaId="1625" />
    <Observer id="1656" entityId="b3vZizSHhESFm8amc571PA" name="Concentration in container" path="rif_val_po_150mg|Organism|Heart|BloodCells|CES2|Concentration in container" unit="µmol/l" persistable="1" formulaId="1657" />
    <Observer id="1676" entityId="6qGiJRYXMUC-93nuH0nZCw" name="Concentration in container" path="rif_val_po_150mg|Organism|Heart|BloodCells|CES1|Concentration in container" unit="µmol/l" persistable="1" formulaId="1677" />
    <Observer id="1683" entityId="0eB40LVY3UGQ-UPS72vbDA" name="Concentration in container" path="rif_val_po_150mg|Organism|Heart|BloodCells|rifampicin|Concentration in container" unit="µmol/l" persistable="1" formulaId="1684" />
    <Observer id="1688" entityId="Lg582sK6gEWX0LFns1J8FA" name="Fraction of dose-rifampicin" path="rif_val_po_150mg|Organism|Heart|BloodCells|rifampicin-CES2 Metabolite|Fraction of dose-rifampicin" persistable="1" formulaId="1689" />
    <Observer id="1710" entityId="0Hfq6C9drEyVtcjMT5sNHg" name="Concentration in container" path="rif_val_po_150mg|Organism|Heart|Interstitial|rifampicin|Concentration in container" unit="µmol/l" persistable="1" formulaId="1711" />
    <Observer id="1733" entityId="bh1j_Cs35UGmcanC8qcOGQ" name="Concentration in container" path="rif_val_po_150mg|Organism|Heart|Intracellular|CES2|Concentration in container" unit="µmol/l" persistable="1" formulaId="1734" />
    <Observer id="1751" entityId="THUZynwcTE6NGMLxLXAgOw" name="Concentration in container" path="rif_val_po_150mg|Organism|Heart|Intracellular|ABCB1|Concentration in container" unit="µmol/l" persistable="1" formulaId="1752" />
    <Observer id="1769" entityId="npQnzl6GjEyNrdHE1dA6HA" name="Concentration in container" path="rif_val_po_150mg|Organism|Heart|Intracellular|CES1|Concentration in container" unit="µmol/l" persistable="1" formulaId="1770" />
    <Observer id="1777" entityId="FI7tHIIG-0O0yBfYs9Lkvg" name="Concentration in container" path="rif_val_po_150mg|Organism|Heart|Intracellular|rifampicin|Concentration in container" unit="µmol/l" persistable="1" formulaId="1778" />
    <Observer id="1782" entityId="OmS_nIO9-EmTTGfPYjI7Ng" name="Fraction of dose-rifampicin" path="rif_val_po_150mg|Organism|Heart|Intracellular|rifampicin-CES2 Metabolite|Fraction of dose-rifampicin" persistable="1" formulaId="1783" />
    <Observer id="1792" entityId="qFY_9-sTWEyCahnXjFrMfw" name="Interstitial Unbound" path="rif_val_po_150mg|Organism|Heart|rifampicin|Interstitial Unbound" unit="µmol/l" persistable="1" formulaId="1793" />
    <Observer id="1794" entityId="DRlpEutDC0mMfSWrSbQnJg" name="Intracellular Unbound" path="rif_val_po_150mg|Organism|Heart|rifampicin|Intracellular Unbound" unit="µmol/l" persistable="1" formulaId="1795" />
    <Observer id="1796" entityId="RCWha4R1WkO4KXiWCGHwVA" name="Tissue" path="rif_val_po_150mg|Organism|Heart|rifampicin|Tissue" unit="µmol/l" persistable="1" formulaId="1797" />
    <Observer id="1873" entityId="fuXRoDRknkW1Bgd6xG3vuQ" name="Concentration in container" path="rif_val_po_150mg|Organism|Kidney|Plasma|CES2|Concentration in container" unit="µmol/l" persistable="1" formulaId="1874" />
    <Observer id="1893" entityId="W0rkkaPGaUyAiehshaypkw" name="Concentration in container" path="rif_val_po_150mg|Organism|Kidney|Plasma|CES1|Concentration in container" unit="µmol/l" persistable="1" formulaId="1894" />
    <Observer id="1900" entityId="SlnXF_R380udoTrQ-94vaw" name="Concentration in container" path="rif_val_po_150mg|Organism|Kidney|Plasma|rifampicin|Concentration in container" unit="µmol/l" persistable="1" formulaId="1901" />
    <Observer id="1905" entityId="_XGZLwJPZEuXb8R22COXUw" name="Fraction of dose-rifampicin" path="rif_val_po_150mg|Organism|Kidney|Plasma|rifampicin-CES2 Metabolite|Fraction of dose-rifampicin" persistable="1" formulaId="1906" />
    <Observer id="1937" entityId="51oUqwaH3Uu-qbE_acAa9g" name="Concentration in container" path="rif_val_po_150mg|Organism|Kidney|BloodCells|CES2|Concentration in container" unit="µmol/l" persistable="1" formulaId="1938" />
    <Observer id="1957" entityId="O3C9Va2QHkyUwk7ReW9GpA" name="Concentration in container" path="rif_val_po_150mg|Organism|Kidney|BloodCells|CES1|Concentration in container" unit="µmol/l" persistable="1" formulaId="1958" />
    <Observer id="1964" entityId="1zZk8NBYrkiEguqT8f1r9A" name="Concentration in container" path="rif_val_po_150mg|Organism|Kidney|BloodCells|rifampicin|Concentration in container" unit="µmol/l" persistable="1" formulaId="1965" />
    <Observer id="1969" entityId="Nkzs8oFYok29ydiMHz2r-Q" name="Fraction of dose-rifampicin" path="rif_val_po_150mg|Organism|Kidney|BloodCells|rifampicin-CES2 Metabolite|Fraction of dose-rifampicin" persistable="1" formulaId="1970" />
    <Observer id="1991" entityId="D95kaqiO90eT32fRgQ7ggw" name="Concentration in container" path="rif_val_po_150mg|Organism|Kidney|Interstitial|rifampicin|Concentration in container" unit="µmol/l" persistable="1" formulaId="1992" />
    <Observer id="2014" entityId="5Gs5EuZHg0y7ye8Mbl92SA" name="Concentration in container" path="rif_val_po_150mg|Organism|Kidney|Intracellular|CES2|Concentration in container" unit="µmol/l" persistable="1" formulaId="2015" />
    <Observer id="2032" entityId="ppDYChUSCE2MdKW7BCdX4w" name="Concentration in container" path="rif_val_po_150mg|Organism|Kidney|Intracellular|ABCB1|Concentration in container" unit="µmol/l" persistable="1" formulaId="2033" />
    <Observer id="2050" entityId="-xvGjlCQ_UC1qXvolGZ1eA" name="Concentration in container" path="rif_val_po_150mg|Organism|Kidney|Intracellular|CES1|Concentration in container" unit="µmol/l" persistable="1" formulaId="2051" />
    <Observer id="2058" entityId="Gol_y2c1NEWBf8aVLyMW7g" name="Concentration in container" path="rif_val_po_150mg|Organism|Kidney|Intracellular|rifampicin|Concentration in container" unit="µmol/l" persistable="1" formulaId="2059" />
    <Observer id="2063" entityId="UNKnkgnRmEO1V-BLmWinZA" name="Fraction of dose-rifampicin" path="rif_val_po_150mg|Organism|Kidney|Intracellular|rifampicin-CES2 Metabolite|Fraction of dose-rifampicin" persistable="1" formulaId="2064" />
    <Observer id="2077" entityId="sRc1dz5FC02i27YSpfsjvw" name="Concentration in container" path="rif_val_po_150mg|Organism|Kidney|Urine|rifampicin|Concentration in container" unit="µmol/l" persistable="1" formulaId="2078" />
    <Observer id="2079" entityId="j68TrJhxiUuZ-Yoob6Go9Q" name="Fraction excreted" path="rif_val_po_150mg|Organism|Kidney|Urine|rifampicin|Fraction excreted" persistable="1" formulaId="2080" />
    <Observer id="2081" entityId="OKt0VDxIuE2tqsGFp3L42Q" name="Interstitial Unbound" path="rif_val_po_150mg|Organism|Kidney|rifampicin|Interstitial Unbound" unit="µmol/l" persistable="1" formulaId="2082" />
    <Observer id="2083" entityId="_BnAksgWb0GlKNhENiiYjA" name="Intracellular Unbound" path="rif_val_po_150mg|Organism|Kidney|rifampicin|Intracellular Unbound" unit="µmol/l" persistable="1" formulaId="2084" />
    <Observer id="2085" entityId="zOU9hLSmz0mP8temiS4ebg" name="Tissue" path="rif_val_po_150mg|Organism|Kidney|rifampicin|Tissue" unit="µmol/l" persistable="1" formulaId="2086" />
    <Observer id="2211" entityId="9snebGj8fUqIoeH5OX-JQA" name="Concentration in lumen" path="rif_val_po_150mg|Organism|Lumen|Stomach|rifampicin|Concentration in lumen" unit="µmol/l" persistable="1" formulaId="2213" />
    <Observer id="2217" entityId="wojxCpTzgU2xBPDxsmHUMA" name="Fraction of dose-rifampicin" path="rif_val_po_150mg|Organism|Lumen|Stomach|rifampicin-CES2 Metabolite|Fraction of dose-rifampicin" persistable="1" formulaId="2218" />
    <Observer id="2345" entityId="LjXDS5HojEqLYQxBzDl4Zw" name="Concentration in lumen" path="rif_val_po_150mg|Organism|Lumen|Duodenum|rifampicin|Concentration in lumen" unit="µmol/l" persistable="1" formulaId="2346" />
    <Observer id="2347" entityId="21-X39V7A0y6wWx8GIJY_Q" name="Fraction of oral drug mass absorbed into mucosa segment" path="rif_val_po_150mg|Organism|Lumen|Duodenum|rifampicin|Fraction of oral drug mass absorbed into mucosa segment" persistable="1" formulaId="2349" />
    <Observer id="2353" entityId="fk1nAZSvpkaBg1ndCTrLcg" name="Fraction of dose-rifampicin" path="rif_val_po_150mg|Organism|Lumen|Duodenum|rifampicin-CES2 Metabolite|Fraction of dose-rifampicin" persistable="1" formulaId="2354" />
    <Observer id="2479" entityId="nURR3QgHZEyKQIVjQzyGrA" name="Concentration in lumen" path="rif_val_po_150mg|Organism|Lumen|UpperJejunum|rifampicin|Concentration in lumen" unit="µmol/l" persistable="1" formulaId="2480" />
    <Observer id="2481" entityId="KyMprCiPs0KvrN3kk9YPAA" name="Fraction of oral drug mass absorbed into mucosa segment" path="rif_val_po_150mg|Organism|Lumen|UpperJejunum|rifampicin|Fraction of oral drug mass absorbed into mucosa segment" persistable="1" formulaId="2482" />
    <Observer id="2486" entityId="2hxYXmxkpkurSaVl2WOerw" name="Fraction of dose-rifampicin" path="rif_val_po_150mg|Organism|Lumen|UpperJejunum|rifampicin-CES2 Metabolite|Fraction of dose-rifampicin" persistable="1" formulaId="2487" />
    <Observer id="2612" entityId="b7x54G027E6KFyt53vxaQA" name="Concentration in lumen" path="rif_val_po_150mg|Organism|Lumen|LowerJejunum|rifampicin|Concentration in lumen" unit="µmol/l" persistable="1" formulaId="2613" />
    <Observer id="2614" entityId="HMU4m-oWukO1vEgbGDrN9A" name="Fraction of oral drug mass absorbed into mucosa segment" path="rif_val_po_150mg|Organism|Lumen|LowerJejunum|rifampicin|Fraction of oral drug mass absorbed into mucosa segment" persistable="1" formulaId="2615" />
    <Observer id="2619" entityId="_Q4TanAEFkCtJJa01h-5wA" name="Fraction of dose-rifampicin" path="rif_val_po_150mg|Organism|Lumen|LowerJejunum|rifampicin-CES2 Metabolite|Fraction of dose-rifampicin" persistable="1" formulaId="2620" />
    <Observer id="2745" entityId="OfWAk5kO-UqOYzbem_X2Ig" name="Concentration in lumen" path="rif_val_po_150mg|Organism|Lumen|UpperIleum|rifampicin|Concentration in lumen" unit="µmol/l" persistable="1" formulaId="2746" />
    <Observer id="2747" entityId="KdJjZOjtoUu0dgZQydoC_w" name="Fraction of oral drug mass absorbed into mucosa segment" path="rif_val_po_150mg|Organism|Lumen|UpperIleum|rifampicin|Fraction of oral drug mass absorbed into mucosa segment" persistable="1" formulaId="2748" />
    <Observer id="2752" entityId="ZvZ51hRwt0KiUW-qHxa12w" name="Fraction of dose-rifampicin" path="rif_val_po_150mg|Organism|Lumen|UpperIleum|rifampicin-CES2 Metabolite|Fraction of dose-rifampicin" persistable="1" formulaId="2753" />
    <Observer id="2878" entityId="dvDnrgPV3k-3pe-Z901fBA" name="Concentration in lumen" path="rif_val_po_150mg|Organism|Lumen|LowerIleum|rifampicin|Concentration in lumen" unit="µmol/l" persistable="1" formulaId="2879" />
    <Observer id="2880" entityId="C3csS3D21kC_fEX-VC6CKg" name="Fraction of oral drug mass absorbed into mucosa segment" path="rif_val_po_150mg|Organism|Lumen|LowerIleum|rifampicin|Fraction of oral drug mass absorbed into mucosa segment" persistable="1" formulaId="2881" />
    <Observer id="2885" entityId="wxINfNFl10a09SejZ5IQEg" name="Fraction of dose-rifampicin" path="rif_val_po_150mg|Organism|Lumen|LowerIleum|rifampicin-CES2 Metabolite|Fraction of dose-rifampicin" persistable="1" formulaId="2886" />
    <Observer id="3013" entityId="Zt96Cr_Fqk2ucdJQbKUr8w" name="Concentration in lumen" path="rif_val_po_150mg|Organism|Lumen|Caecum|rifampicin|Concentration in lumen" unit="µmol/l" persistable="1" formulaId="3014" />
    <Observer id="3015" entityId="K4WuD_0Y9E-xDGASMN2GzA" name="Fraction of oral drug mass absorbed into mucosa segment" path="rif_val_po_150mg|Organism|Lumen|Caecum|rifampicin|Fraction of oral drug mass absorbed into mucosa segment" persistable="1" formulaId="3016" />
    <Observer id="3020" entityId="D5h6HK2p40ezYC4YGuDQwQ" name="Fraction of dose-rifampicin" path="rif_val_po_150mg|Organism|Lumen|Caecum|rifampicin-CES2 Metabolite|Fraction of dose-rifampicin" persistable="1" formulaId="3021" />
    <Observer id="3146" entityId="cA1INn_7YUim37SFqcSdOw" name="Concentration in lumen" path="rif_val_po_150mg|Organism|Lumen|ColonAscendens|rifampicin|Concentration in lumen" unit="µmol/l" persistable="1" formulaId="3147" />
    <Observer id="3148" entityId="iYhMHbtVoEWCkZyc90yoiQ" name="Fraction of oral drug mass absorbed into mucosa segment" path="rif_val_po_150mg|Organism|Lumen|ColonAscendens|rifampicin|Fraction of oral drug mass absorbed into mucosa segment" persistable="1" formulaId="3149" />
    <Observer id="3153" entityId="j6ssUddT2E-AX7O79Zl-pg" name="Fraction of dose-rifampicin" path="rif_val_po_150mg|Organism|Lumen|ColonAscendens|rifampicin-CES2 Metabolite|Fraction of dose-rifampicin" persistable="1" formulaId="3154" />
    <Observer id="3279" entityId="bdMcxzmoP0qtq85E0LKTcQ" name="Concentration in lumen" path="rif_val_po_150mg|Organism|Lumen|ColonTransversum|rifampicin|Concentration in lumen" unit="µmol/l" persistable="1" formulaId="3280" />
    <Observer id="3281" entityId="rLa4aCmdG0GQDpUK2FLuVg" name="Fraction of oral drug mass absorbed into mucosa segment" path="rif_val_po_150mg|Organism|Lumen|ColonTransversum|rifampicin|Fraction of oral drug mass absorbed into mucosa segment" persistable="1" formulaId="3282" />
    <Observer id="3286" entityId="gqJm1skmLki3ZxTEfD_kag" name="Fraction of dose-rifampicin" path="rif_val_po_150mg|Organism|Lumen|ColonTransversum|rifampicin-CES2 Metabolite|Fraction of dose-rifampicin" persistable="1" formulaId="3287" />
    <Observer id="3412" entityId="Nm_Cc45_LEi7uxPWy0H7tg" name="Concentration in lumen" path="rif_val_po_150mg|Organism|Lumen|ColonDescendens|rifampicin|Concentration in lumen" unit="µmol/l" persistable="1" formulaId="3413" />
    <Observer id="3414" entityId="rCQ0vZzSRUmf3dtpikl7DQ" name="Fraction of oral drug mass absorbed into mucosa segment" path="rif_val_po_150mg|Organism|Lumen|ColonDescendens|rifampicin|Fraction of oral drug mass absorbed into mucosa segment" persistable="1" formulaId="3415" />
    <Observer id="3419" entityId="zxPxvB_NWU2Ojvce7s2wrA" name="Fraction of dose-rifampicin" path="rif_val_po_150mg|Organism|Lumen|ColonDescendens|rifampicin-CES2 Metabolite|Fraction of dose-rifampicin" persistable="1" formulaId="3420" />
    <Observer id="3545" entityId="eIRNRKzXUEiJDOpdA8BOag" name="Concentration in lumen" path="rif_val_po_150mg|Organism|Lumen|ColonSigmoid|rifampicin|Concentration in lumen" unit="µmol/l" persistable="1" formulaId="3546" />
    <Observer id="3547" entityId="79O_29ZuAUGs8lzWq7TFgQ" name="Fraction of oral drug mass absorbed into mucosa segment" path="rif_val_po_150mg|Organism|Lumen|ColonSigmoid|rifampicin|Fraction of oral drug mass absorbed into mucosa segment" persistable="1" formulaId="3548" />
    <Observer id="3552" entityId="ieneTftbcUyYJU_A6T2Jzg" name="Fraction of dose-rifampicin" path="rif_val_po_150mg|Organism|Lumen|ColonSigmoid|rifampicin-CES2 Metabolite|Fraction of dose-rifampicin" persistable="1" formulaId="3553" />
    <Observer id="3677" entityId="ghNDZrFNukOPxyLQFSTNwQ" name="Concentration in lumen" path="rif_val_po_150mg|Organism|Lumen|Rectum|rifampicin|Concentration in lumen" unit="µmol/l" persistable="1" formulaId="3678" />
    <Observer id="3679" entityId="_l4Icn9nOU2TQ1tDe44bww" name="Fraction of oral drug mass absorbed into mucosa segment" path="rif_val_po_150mg|Organism|Lumen|Rectum|rifampicin|Fraction of oral drug mass absorbed into mucosa segment" persistable="1" formulaId="3680" />
    <Observer id="3684" entityId="SNluo5cqmEe_fpBCMGZb_Q" name="Fraction of dose-rifampicin" path="rif_val_po_150mg|Organism|Lumen|Rectum|rifampicin-CES2 Metabolite|Fraction of dose-rifampicin" persistable="1" formulaId="3685" />
    <Observer id="3700" entityId="zquDf6TGg0qnO2vlZm-K2w" name="Fraction excreted to feces" path="rif_val_po_150mg|Organism|Lumen|Feces|rifampicin|Fraction excreted to feces" persistable="1" formulaId="3701" />
    <Observer id="3702" entityId="e-rlEL5K40SL8huhcEj7zA" name="Fraction dissolved" path="rif_val_po_150mg|Organism|Lumen|rifampicin|Fraction dissolved" persistable="1" formulaId="3704" />
    <Observer id="3705" entityId="Tj5pi4fyyECAFLyDbFWxBw" name="Fraction of oral drug mass absorbed into mucosa" path="rif_val_po_150mg|Organism|Lumen|rifampicin|Fraction of oral drug mass absorbed into mucosa" persistable="1" formulaId="3706" />
    <Observer id="3772" entityId="ANXvxiacekSRSGNux4tjNg" name="Concentration in container" path="rif_val_po_150mg|Organism|Stomach|Plasma|CES2|Concentration in container" unit="µmol/l" persistable="1" formulaId="3773" />
    <Observer id="3792" entityId="0yRJCTY4sEqOSEaKuRcYsg" name="Concentration in container" path="rif_val_po_150mg|Organism|Stomach|Plasma|CES1|Concentration in container" unit="µmol/l" persistable="1" formulaId="3793" />
    <Observer id="3799" entityId="enEA4f0xFkGCsnKXCphKOQ" name="Concentration in container" path="rif_val_po_150mg|Organism|Stomach|Plasma|rifampicin|Concentration in container" unit="µmol/l" persistable="1" formulaId="3800" />
    <Observer id="3804" entityId="V4ORUB8RLUO62zrdcuqy3w" name="Fraction of dose-rifampicin" path="rif_val_po_150mg|Organism|Stomach|Plasma|rifampicin-CES2 Metabolite|Fraction of dose-rifampicin" persistable="1" formulaId="3805" />
    <Observer id="3836" entityId="mbefdtlRQEyigN6G0uuoKg" name="Concentration in container" path="rif_val_po_150mg|Organism|Stomach|BloodCells|CES2|Concentration in container" unit="µmol/l" persistable="1" formulaId="3837" />
    <Observer id="3856" entityId="r7BoxFZo1EGXF_ASLzAgyA" name="Concentration in container" path="rif_val_po_150mg|Organism|Stomach|BloodCells|CES1|Concentration in container" unit="µmol/l" persistable="1" formulaId="3857" />
    <Observer id="3863" entityId="Jtk9FIjzu0u6HDZ_VgF6CQ" name="Concentration in container" path="rif_val_po_150mg|Organism|Stomach|BloodCells|rifampicin|Concentration in container" unit="µmol/l" persistable="1" formulaId="3864" />
    <Observer id="3868" entityId="U92A7zPggUWauOSCDuA_OQ" name="Fraction of dose-rifampicin" path="rif_val_po_150mg|Organism|Stomach|BloodCells|rifampicin-CES2 Metabolite|Fraction of dose-rifampicin" persistable="1" formulaId="3869" />
    <Observer id="3890" entityId="pMYnrslgSkeebnqYWeSSUw" name="Concentration in container" path="rif_val_po_150mg|Organism|Stomach|Interstitial|rifampicin|Concentration in container" unit="µmol/l" persistable="1" formulaId="3891" />
    <Observer id="3913" entityId="VwvmvkaKbkaXw7fOI5wMHA" name="Concentration in container" path="rif_val_po_150mg|Organism|Stomach|Intracellular|CES2|Concentration in container" unit="µmol/l" persistable="1" formulaId="3914" />
    <Observer id="3931" entityId="Jpxvt1ibwE-iaf7ivq9yNA" name="Concentration in container" path="rif_val_po_150mg|Organism|Stomach|Intracellular|ABCB1|Concentration in container" unit="µmol/l" persistable="1" formulaId="3932" />
    <Observer id="3949" entityId="WgbbCpN2IkKqdD3xoTE4QA" name="Concentration in container" path="rif_val_po_150mg|Organism|Stomach|Intracellular|CES1|Concentration in container" unit="µmol/l" persistable="1" formulaId="3950" />
    <Observer id="3957" entityId="Vj-PTW5wwEu-s24RKUFPtg" name="Concentration in container" path="rif_val_po_150mg|Organism|Stomach|Intracellular|rifampicin|Concentration in container" unit="µmol/l" persistable="1" formulaId="3958" />
    <Observer id="3962" entityId="ciHyIXx420KzMZUSLNLOhA" name="Fraction of dose-rifampicin" path="rif_val_po_150mg|Organism|Stomach|Intracellular|rifampicin-CES2 Metabolite|Fraction of dose-rifampicin" persistable="1" formulaId="3963" />
    <Observer id="3972" entityId="OnzaKraCAk2yA13EGXTeFQ" name="Interstitial Unbound" path="rif_val_po_150mg|Organism|Stomach|rifampicin|Interstitial Unbound" unit="µmol/l" persistable="1" formulaId="3973" />
    <Observer id="3974" entityId="HtKQ1JmH60ab5QQzT315vA" name="Intracellular Unbound" path="rif_val_po_150mg|Organism|Stomach|rifampicin|Intracellular Unbound" unit="µmol/l" persistable="1" formulaId="3975" />
    <Observer id="3976" entityId="da_rMMNQDE2_2riJ0cRwiQ" name="Tissue" path="rif_val_po_150mg|Organism|Stomach|rifampicin|Tissue" unit="µmol/l" persistable="1" formulaId="3977" />
    <Observer id="4069" entityId="QoTgZ19Yf0CwTAeImabhgg" name="Concentration in container" path="rif_val_po_150mg|Organism|SmallIntestine|Plasma|CES2|Concentration in container" unit="µmol/l" persistable="1" formulaId="4070" />
    <Observer id="4089" entityId="7HBH5VzNW0SFH3bZ_nKlBA" name="Concentration in container" path="rif_val_po_150mg|Organism|SmallIntestine|Plasma|CES1|Concentration in container" unit="µmol/l" persistable="1" formulaId="4090" />
    <Observer id="4096" entityId="3S7ovKnzKk-5XMlintGU5A" name="Concentration in container" path="rif_val_po_150mg|Organism|SmallIntestine|Plasma|rifampicin|Concentration in container" unit="µmol/l" persistable="1" formulaId="4097" />
    <Observer id="4101" entityId="3i10zdSQnk--7gTRZisc6A" name="Fraction of dose-rifampicin" path="rif_val_po_150mg|Organism|SmallIntestine|Plasma|rifampicin-CES2 Metabolite|Fraction of dose-rifampicin" persistable="1" formulaId="4102" />
    <Observer id="4133" entityId="fNHYExQlqUGaUfMnqm9T9w" name="Concentration in container" path="rif_val_po_150mg|Organism|SmallIntestine|BloodCells|CES2|Concentration in container" unit="µmol/l" persistable="1" formulaId="4134" />
    <Observer id="4153" entityId="MkPCWru7DE-UYzv1qgBpMA" name="Concentration in container" path="rif_val_po_150mg|Organism|SmallIntestine|BloodCells|CES1|Concentration in container" unit="µmol/l" persistable="1" formulaId="4154" />
    <Observer id="4160" entityId="_9D4klKnrE6q64m25-SFDQ" name="Concentration in container" path="rif_val_po_150mg|Organism|SmallIntestine|BloodCells|rifampicin|Concentration in container" unit="µmol/l" persistable="1" formulaId="4161" />
    <Observer id="4165" entityId="GDsV2db3Nk2qrUIZXMQ5og" name="Fraction of dose-rifampicin" path="rif_val_po_150mg|Organism|SmallIntestine|BloodCells|rifampicin-CES2 Metabolite|Fraction of dose-rifampicin" persistable="1" formulaId="4166" />
    <Observer id="4187" entityId="OJlsuA3Ak0WTmBcwIaiMvQ" name="Concentration in container" path="rif_val_po_150mg|Organism|SmallIntestine|Interstitial|rifampicin|Concentration in container" unit="µmol/l" persistable="1" formulaId="4188" />
    <Observer id="4210" entityId="JGUsuSJiYUCUWoJVyFE0Iw" name="Concentration in container" path="rif_val_po_150mg|Organism|SmallIntestine|Intracellular|CES2|Concentration in container" unit="µmol/l" persistable="1" formulaId="4211" />
    <Observer id="4228" entityId="4PluJEdLuESL8WXadxc5iQ" name="Concentration in container" path="rif_val_po_150mg|Organism|SmallIntestine|Intracellular|ABCB1|Concentration in container" unit="µmol/l" persistable="1" formulaId="4229" />
    <Observer id="4246" entityId="UZzSDmrVTEidVtJAPdBSKg" name="Concentration in container" path="rif_val_po_150mg|Organism|SmallIntestine|Intracellular|CES1|Concentration in container" unit="µmol/l" persistable="1" formulaId="4247" />
    <Observer id="4254" entityId="2_AWzYc8SU2tsSF8hKA1Tw" name="Concentration in container" path="rif_val_po_150mg|Organism|SmallIntestine|Intracellular|rifampicin|Concentration in container" unit="µmol/l" persistable="1" formulaId="4255" />
    <Observer id="4259" entityId="de7nqpKLPkCL88LIhBhmug" name="Fraction of dose-rifampicin" path="rif_val_po_150mg|Organism|SmallIntestine|Intracellular|rifampicin-CES2 Metabolite|Fraction of dose-rifampicin" persistable="1" formulaId="4260" />
    <Observer id="4331" entityId="aSlNhMI_Wk-RibBIH7m7Fw" name="Concentration in container" path="rif_val_po_150mg|Organism|SmallIntestine|Mucosa|Duodenum|Plasma|CES2|Concentration in container" unit="µmol/l" persistable="1" formulaId="4332" />
    <Observer id="4351" entityId="Y9bG_PEKOUKyyemktVM_6w" name="Concentration in container" path="rif_val_po_150mg|Organism|SmallIntestine|Mucosa|Duodenum|Plasma|CES1|Concentration in container" unit="µmol/l" persistable="1" formulaId="4352" />
    <Observer id="4358" entityId="wOCvRM6T2kOB1wdWggx_kQ" name="Concentration in container" path="rif_val_po_150mg|Organism|SmallIntestine|Mucosa|Duodenum|Plasma|rifampicin|Concentration in container" unit="µmol/l" persistable="1" formulaId="4359" />
    <Observer id="4363" entityId="pyrHLLt48ESScvwiepJAPA" name="Fraction of dose-rifampicin" path="rif_val_po_150mg|Organism|SmallIntestine|Mucosa|Duodenum|Plasma|rifampicin-CES2 Metabolite|Fraction of dose-rifampicin" persistable="1" formulaId="4364" />
    <Observer id="4395" entityId="i79a7HEMlUSX_6NVXDRxSA" name="Concentration in container" path="rif_val_po_150mg|Organism|SmallIntestine|Mucosa|Duodenum|BloodCells|CES2|Concentration in container" unit="µmol/l" persistable="1" formulaId="4396" />
    <Observer id="4415" entityId="a1CxsQvUq0yePH79afnARQ" name="Concentration in container" path="rif_val_po_150mg|Organism|SmallIntestine|Mucosa|Duodenum|BloodCells|CES1|Concentration in container" unit="µmol/l" persistable="1" formulaId="4416" />
    <Observer id="4422" entityId="s6djFeWawE2Cl-EUimAzyA" name="Concentration in container" path="rif_val_po_150mg|Organism|SmallIntestine|Mucosa|Duodenum|BloodCells|rifampicin|Concentration in container" unit="µmol/l" persistable="1" formulaId="4423" />
    <Observer id="4427" entityId="KykwI4k4sESCD-eDO5zbUA" name="Fraction of dose-rifampicin" path="rif_val_po_150mg|Organism|SmallIntestine|Mucosa|Duodenum|BloodCells|rifampicin-CES2 Metabolite|Fraction of dose-rifampicin" persistable="1" formulaId="4428" />
    <Observer id="4449" entityId="nMAKi9dI2UiVxJsv8E4fcQ" name="Concentration in container" path="rif_val_po_150mg|Organism|SmallIntestine|Mucosa|Duodenum|Interstitial|rifampicin|Concentration in container" unit="µmol/l" persistable="1" formulaId="4450" />
    <Observer id="4472" entityId="IImEzEzqc0mQGvXjm5wx7g" name="Concentration in container" path="rif_val_po_150mg|Organism|SmallIntestine|Mucosa|Duodenum|Intracellular|CES2|Concentration in container" unit="µmol/l" persistable="1" formulaId="4473" />
    <Observer id="4491" entityId="hb8sTEEljEejsx4IcH_ihg" name="Concentration in container" path="rif_val_po_150mg|Organism|SmallIntestine|Mucosa|Duodenum|Intracellular|ABCB1|Concentration in container" unit="µmol/l" persistable="1" formulaId="4492" />
    <Observer id="4509" entityId="riK5xVc_e0a4e-TLJ9lzag" name="Concentration in container" path="rif_val_po_150mg|Organism|SmallIntestine|Mucosa|Duodenum|Intracellular|CES1|Concentration in container" unit="µmol/l" persistable="1" formulaId="4510" />
    <Observer id="4517" entityId="28KAd-6YaEODptHgBFqh0Q" name="Concentration in container" path="rif_val_po_150mg|Organism|SmallIntestine|Mucosa|Duodenum|Intracellular|rifampicin|Concentration in container" unit="µmol/l" persistable="1" formulaId="4518" />
    <Observer id="4522" entityId="TtVIgsw2REiaGlZTtu1ORg" name="Fraction of dose-rifampicin" path="rif_val_po_150mg|Organism|SmallIntestine|Mucosa|Duodenum|Intracellular|rifampicin-CES2 Metabolite|Fraction of dose-rifampicin" persistable="1" formulaId="4523" />
    <Observer id="4594" entityId="taCNXjwdPEeK8Ctjw3oZJA" name="Concentration in container" path="rif_val_po_150mg|Organism|SmallIntestine|Mucosa|UpperJejunum|Plasma|CES2|Concentration in container" unit="µmol/l" persistable="1" formulaId="4595" />
    <Observer id="4614" entityId="cE88PSb8F0yp8z_CfG5UJA" name="Concentration in container" path="rif_val_po_150mg|Organism|SmallIntestine|Mucosa|UpperJejunum|Plasma|CES1|Concentration in container" unit="µmol/l" persistable="1" formulaId="4615" />
    <Observer id="4621" entityId="8gCeo1PMAUqC6pSfcOY6Og" name="Concentration in container" path="rif_val_po_150mg|Organism|SmallIntestine|Mucosa|UpperJejunum|Plasma|rifampicin|Concentration in container" unit="µmol/l" persistable="1" formulaId="4622" />
    <Observer id="4626" entityId="QN4m5XnKHkS-y76StH8SBA" name="Fraction of dose-rifampicin" path="rif_val_po_150mg|Organism|SmallIntestine|Mucosa|UpperJejunum|Plasma|rifampicin-CES2 Metabolite|Fraction of dose-rifampicin" persistable="1" formulaId="4627" />
    <Observer id="4658" entityId="FT1bk98j9UeK5DrAitZMzQ" name="Concentration in container" path="rif_val_po_150mg|Organism|SmallIntestine|Mucosa|UpperJejunum|BloodCells|CES2|Concentration in container" unit="µmol/l" persistable="1" formulaId="4659" />
    <Observer id="4678" entityId="fXbuJRG0mk6N5T-1qa94Qg" name="Concentration in container" path="rif_val_po_150mg|Organism|SmallIntestine|Mucosa|UpperJejunum|BloodCells|CES1|Concentration in container" unit="µmol/l" persistable="1" formulaId="4679" />
    <Observer id="4685" entityId="VVY27CRwAEubswmZQKNzZA" name="Concentration in container" path="rif_val_po_150mg|Organism|SmallIntestine|Mucosa|UpperJejunum|BloodCells|rifampicin|Concentration in container" unit="µmol/l" persistable="1" formulaId="4686" />
    <Observer id="4690" entityId="QkYNSoKyxk2mtQDtLj7qrQ" name="Fraction of dose-rifampicin" path="rif_val_po_150mg|Organism|SmallIntestine|Mucosa|UpperJejunum|BloodCells|rifampicin-CES2 Metabolite|Fraction of dose-rifampicin" persistable="1" formulaId="4691" />
    <Observer id="4712" entityId="beQ9_HcE0E-j36io9TUkQA" name="Concentration in container" path="rif_val_po_150mg|Organism|SmallIntestine|Mucosa|UpperJejunum|Interstitial|rifampicin|Concentration in container" unit="µmol/l" persistable="1" formulaId="4713" />
    <Observer id="4735" entityId="eHoY38kC6EqB2xa6COUxFA" name="Concentration in container" path="rif_val_po_150mg|Organism|SmallIntestine|Mucosa|UpperJejunum|Intracellular|CES2|Concentration in container" unit="µmol/l" persistable="1" formulaId="4736" />
    <Observer id="4753" entityId="43UX2PXiXEuE8F3LdEoDng" name="Concentration in container" path="rif_val_po_150mg|Organism|SmallIntestine|Mucosa|UpperJejunum|Intracellular|ABCB1|Concentration in container" unit="µmol/l" persistable="1" formulaId="4754" />
    <Observer id="4771" entityId="vOCReejA0kW3DoYhjHl0wQ" name="Concentration in container" path="rif_val_po_150mg|Organism|SmallIntestine|Mucosa|UpperJejunum|Intracellular|CES1|Concentration in container" unit="µmol/l" persistable="1" formulaId="4772" />
    <Observer id="4779" entityId="Dpa1_lHe2kCRviSF9AJZbg" name="Concentration in container" path="rif_val_po_150mg|Organism|SmallIntestine|Mucosa|UpperJejunum|Intracellular|rifampicin|Concentration in container" unit="µmol/l" persistable="1" formulaId="4780" />
    <Observer id="4784" entityId="qMkspq2wz0ibMwsorW9yUA" name="Fraction of dose-rifampicin" path="rif_val_po_150mg|Organism|SmallIntestine|Mucosa|UpperJejunum|Intracellular|rifampicin-CES2 Metabolite|Fraction of dose-rifampicin" persistable="1" formulaId="4785" />
    <Observer id="4856" entityId="duEh0nH7pEmlHO1xo5lO7g" name="Concentration in container" path="rif_val_po_150mg|Organism|SmallIntestine|Mucosa|LowerJejunum|Plasma|CES2|Concentration in container" unit="µmol/l" persistable="1" formulaId="4857" />
    <Observer id="4876" entityId="OPzlcv1IvkSBVPwrX32iMg" name="Concentration in container" path="rif_val_po_150mg|Organism|SmallIntestine|Mucosa|LowerJejunum|Plasma|CES1|Concentration in container" unit="µmol/l" persistable="1" formulaId="4877" />
    <Observer id="4883" entityId="ustXbz_wzUGOO2tPPSEYqg" name="Concentration in container" path="rif_val_po_150mg|Organism|SmallIntestine|Mucosa|LowerJejunum|Plasma|rifampicin|Concentration in container" unit="µmol/l" persistable="1" formulaId="4884" />
    <Observer id="4888" entityId="XMvzU3uwkUqZKod5r7-F1Q" name="Fraction of dose-rifampicin" path="rif_val_po_150mg|Organism|SmallIntestine|Mucosa|LowerJejunum|Plasma|rifampicin-CES2 Metabolite|Fraction of dose-rifampicin" persistable="1" formulaId="4889" />
    <Observer id="4920" entityId="A9BJsbnAt06_9TJd_4GChQ" name="Concentration in container" path="rif_val_po_150mg|Organism|SmallIntestine|Mucosa|LowerJejunum|BloodCells|CES2|Concentration in container" unit="µmol/l" persistable="1" formulaId="4921" />
    <Observer id="4940" entityId="RRNB3z7KMEOYpsnnMLgiUw" name="Concentration in container" path="rif_val_po_150mg|Organism|SmallIntestine|Mucosa|LowerJejunum|BloodCells|CES1|Concentration in container" unit="µmol/l" persistable="1" formulaId="4941" />
    <Observer id="4947" entityId="Zk7ooMHWGk63Zzx7tvbPcQ" name="Concentration in container" path="rif_val_po_150mg|Organism|SmallIntestine|Mucosa|LowerJejunum|BloodCells|rifampicin|Concentration in container" unit="µmol/l" persistable="1" formulaId="4948" />
    <Observer id="4952" entityId="kL3bLppjP0WSwk1okImGug" name="Fraction of dose-rifampicin" path="rif_val_po_150mg|Organism|SmallIntestine|Mucosa|LowerJejunum|BloodCells|rifampicin-CES2 Metabolite|Fraction of dose-rifampicin" persistable="1" formulaId="4953" />
    <Observer id="4974" entityId="Vtw2hpjdI0CFInrEvngPYw" name="Concentration in container" path="rif_val_po_150mg|Organism|SmallIntestine|Mucosa|LowerJejunum|Interstitial|rifampicin|Concentration in container" unit="µmol/l" persistable="1" formulaId="4975" />
    <Observer id="4997" entityId="mgdbSatZ2E2zr03NEluBxA" name="Concentration in container" path="rif_val_po_150mg|Organism|SmallIntestine|Mucosa|LowerJejunum|Intracellular|CES2|Concentration in container" unit="µmol/l" persistable="1" formulaId="4998" />
    <Observer id="5015" entityId="tr9sUWjiHU235s5ASWLznw" name="Concentration in container" path="rif_val_po_150mg|Organism|SmallIntestine|Mucosa|LowerJejunum|Intracellular|ABCB1|Concentration in container" unit="µmol/l" persistable="1" formulaId="5016" />
    <Observer id="5033" entityId="mmwBI4bigUGW-mCyM3MH0A" name="Concentration in container" path="rif_val_po_150mg|Organism|SmallIntestine|Mucosa|LowerJejunum|Intracellular|CES1|Concentration in container" unit="µmol/l" persistable="1" formulaId="5034" />
    <Observer id="5041" entityId="6ItJg94A3E6r3tMgbgZShg" name="Concentration in container" path="rif_val_po_150mg|Organism|SmallIntestine|Mucosa|LowerJejunum|Intracellular|rifampicin|Concentration in container" unit="µmol/l" persistable="1" formulaId="5042" />
    <Observer id="5046" entityId="raVW8x4ZRUa_qxSmb_d4hQ" name="Fraction of dose-rifampicin" path="rif_val_po_150mg|Organism|SmallIntestine|Mucosa|LowerJejunum|Intracellular|rifampicin-CES2 Metabolite|Fraction of dose-rifampicin" persistable="1" formulaId="5047" />
    <Observer id="5118" entityId="8jKMEbwb7U21QsxcYI7BJg" name="Concentration in container" path="rif_val_po_150mg|Organism|SmallIntestine|Mucosa|UpperIleum|Plasma|CES2|Concentration in container" unit="µmol/l" persistable="1" formulaId="5119" />
    <Observer id="5138" entityId="JF9cvRdQ6EWaNJWbOWxlrw" name="Concentration in container" path="rif_val_po_150mg|Organism|SmallIntestine|Mucosa|UpperIleum|Plasma|CES1|Concentration in container" unit="µmol/l" persistable="1" formulaId="5139" />
    <Observer id="5145" entityId="fuRYmgTHG0uTxJNcpu8_qw" name="Concentration in container" path="rif_val_po_150mg|Organism|SmallIntestine|Mucosa|UpperIleum|Plasma|rifampicin|Concentration in container" unit="µmol/l" persistable="1" formulaId="5146" />
    <Observer id="5150" entityId="vj-RuNFoJUqmeZoxrOGzTw" name="Fraction of dose-rifampicin" path="rif_val_po_150mg|Organism|SmallIntestine|Mucosa|UpperIleum|Plasma|rifampicin-CES2 Metabolite|Fraction of dose-rifampicin" persistable="1" formulaId="5151" />
    <Observer id="5182" entityId="h31lHSyROk25As4ylKs7Kw" name="Concentration in container" path="rif_val_po_150mg|Organism|SmallIntestine|Mucosa|UpperIleum|BloodCells|CES2|Concentration in container" unit="µmol/l" persistable="1" formulaId="5183" />
    <Observer id="5202" entityId="Z_iRmh0b4ESi-CQbOuTcQA" name="Concentration in container" path="rif_val_po_150mg|Organism|SmallIntestine|Mucosa|UpperIleum|BloodCells|CES1|Concentration in container" unit="µmol/l" persistable="1" formulaId="5203" />
    <Observer id="5209" entityId="9Rrgg-iB_kCLIN4NgCpjGw" name="Concentration in container" path="rif_val_po_150mg|Organism|SmallIntestine|Mucosa|UpperIleum|BloodCells|rifampicin|Concentration in container" unit="µmol/l" persistable="1" formulaId="5210" />
    <Observer id="5214" entityId="YQkW0WJnyUCxcwghPmf9hw" name="Fraction of dose-rifampicin" path="rif_val_po_150mg|Organism|SmallIntestine|Mucosa|UpperIleum|BloodCells|rifampicin-CES2 Metabolite|Fraction of dose-rifampicin" persistable="1" formulaId="5215" />
    <Observer id="5236" entityId="wUKLbdbhAkastqZ4KizXCw" name="Concentration in container" path="rif_val_po_150mg|Organism|SmallIntestine|Mucosa|UpperIleum|Interstitial|rifampicin|Concentration in container" unit="µmol/l" persistable="1" formulaId="5237" />
    <Observer id="5259" entityId="ml3kIKAf2EW-edvH9VN1Hw" name="Concentration in container" path="rif_val_po_150mg|Organism|SmallIntestine|Mucosa|UpperIleum|Intracellular|CES2|Concentration in container" unit="µmol/l" persistable="1" formulaId="5260" />
    <Observer id="5277" entityId="9DRG2qwUikGkiHa9WLFiDQ" name="Concentration in container" path="rif_val_po_150mg|Organism|SmallIntestine|Mucosa|UpperIleum|Intracellular|ABCB1|Concentration in container" unit="µmol/l" persistable="1" formulaId="5278" />
    <Observer id="5295" entityId="AUvASJtPPk6Yp3WIWPLwWQ" name="Concentration in container" path="rif_val_po_150mg|Organism|SmallIntestine|Mucosa|UpperIleum|Intracellular|CES1|Concentration in container" unit="µmol/l" persistable="1" formulaId="5296" />
    <Observer id="5303" entityId="FAJY1or26UqFnOLNP5_0uA" name="Concentration in container" path="rif_val_po_150mg|Organism|SmallIntestine|Mucosa|UpperIleum|Intracellular|rifampicin|Concentration in container" unit="µmol/l" persistable="1" formulaId="5304" />
    <Observer id="5308" entityId="cR1QkvEd1EiLEDQLKJoCvA" name="Fraction of dose-rifampicin" path="rif_val_po_150mg|Organism|SmallIntestine|Mucosa|UpperIleum|Intracellular|rifampicin-CES2 Metabolite|Fraction of dose-rifampicin" persistable="1" formulaId="5309" />
    <Observer id="5380" entityId="_yTGZNmGEEaUyusNzeNcEw" name="Concentration in container" path="rif_val_po_150mg|Organism|SmallIntestine|Mucosa|LowerIleum|Plasma|CES2|Concentration in container" unit="µmol/l" persistable="1" formulaId="5381" />
    <Observer id="5400" entityId="rJdWJPaaOUaiBQZKcKNsxg" name="Concentration in container" path="rif_val_po_150mg|Organism|SmallIntestine|Mucosa|LowerIleum|Plasma|CES1|Concentration in container" unit="µmol/l" persistable="1" formulaId="5401" />
    <Observer id="5407" entityId="M9AG9XE_nECm6CXCm0v93g" name="Concentration in container" path="rif_val_po_150mg|Organism|SmallIntestine|Mucosa|LowerIleum|Plasma|rifampicin|Concentration in container" unit="µmol/l" persistable="1" formulaId="5408" />
    <Observer id="5412" entityId="oTGYQ2sitkSCSuIXi0KqAg" name="Fraction of dose-rifampicin" path="rif_val_po_150mg|Organism|SmallIntestine|Mucosa|LowerIleum|Plasma|rifampicin-CES2 Metabolite|Fraction of dose-rifampicin" persistable="1" formulaId="5413" />
    <Observer id="5444" entityId="auzelJJlRUKAHE2W09A8HA" name="Concentration in container" path="rif_val_po_150mg|Organism|SmallIntestine|Mucosa|LowerIleum|BloodCells|CES2|Concentration in container" unit="µmol/l" persistable="1" formulaId="5445" />
    <Observer id="5464" entityId="1-W9C5oA80qtJ76mh9jKtQ" name="Concentration in container" path="rif_val_po_150mg|Organism|SmallIntestine|Mucosa|LowerIleum|BloodCells|CES1|Concentration in container" unit="µmol/l" persistable="1" formulaId="5465" />
    <Observer id="5471" entityId="H4I2ijWcL0af9g8j9Wg6Lg" name="Concentration in container" path="rif_val_po_150mg|Organism|SmallIntestine|Mucosa|LowerIleum|BloodCells|rifampicin|Concentration in container" unit="µmol/l" persistable="1" formulaId="5472" />
    <Observer id="5476" entityId="f8xLfBYtS0qF_FeW5dEG7Q" name="Fraction of dose-rifampicin" path="rif_val_po_150mg|Organism|SmallIntestine|Mucosa|LowerIleum|BloodCells|rifampicin-CES2 Metabolite|Fraction of dose-rifampicin" persistable="1" formulaId="5477" />
    <Observer id="5498" entityId="oAtxgRNeokupNv75hKRnYA" name="Concentration in container" path="rif_val_po_150mg|Organism|SmallIntestine|Mucosa|LowerIleum|Interstitial|rifampicin|Concentration in container" unit="µmol/l" persistable="1" formulaId="5499" />
    <Observer id="5521" entityId="mlAhW9740EyWCqtNYxAeYQ" name="Concentration in container" path="rif_val_po_150mg|Organism|SmallIntestine|Mucosa|LowerIleum|Intracellular|CES2|Concentration in container" unit="µmol/l" persistable="1" formulaId="5522" />
    <Observer id="5539" entityId="MVaZZ7BJ2kGn_g23JZvXtQ" name="Concentration in container" path="rif_val_po_150mg|Organism|SmallIntestine|Mucosa|LowerIleum|Intracellular|ABCB1|Concentration in container" unit="µmol/l" persistable="1" formulaId="5540" />
    <Observer id="5557" entityId="X5blC59_bEiyf50I1XGe4g" name="Concentration in container" path="rif_val_po_150mg|Organism|SmallIntestine|Mucosa|LowerIleum|Intracellular|CES1|Concentration in container" unit="µmol/l" persistable="1" formulaId="5558" />
    <Observer id="5565" entityId="IPVYWKVdp0-1jKcSovAZrw" name="Concentration in container" path="rif_val_po_150mg|Organism|SmallIntestine|Mucosa|LowerIleum|Intracellular|rifampicin|Concentration in container" unit="µmol/l" persistable="1" formulaId="5566" />
    <Observer id="5570" entityId="gxQoMdc5AkGIepcw2SmCkw" name="Fraction of dose-rifampicin" path="rif_val_po_150mg|Organism|SmallIntestine|Mucosa|LowerIleum|Intracellular|rifampicin-CES2 Metabolite|Fraction of dose-rifampicin" persistable="1" formulaId="5571" />
    <Observer id="5580" entityId="bFwo11itqUmSaWjQkHqeOA" name="Interstitial Unbound" path="rif_val_po_150mg|Organism|SmallIntestine|rifampicin|Interstitial Unbound" unit="µmol/l" persistable="1" formulaId="5581" />
    <Observer id="5582" entityId="SNMJabj-ekeDwKA4xVpojg" name="Intracellular Unbound" path="rif_val_po_150mg|Organism|SmallIntestine|rifampicin|Intracellular Unbound" unit="µmol/l" persistable="1" formulaId="5583" />
    <Observer id="5584" entityId="IRW4qjy120eEDc812S5ryQ" name="Total Tissue (Small Intestine)" path="rif_val_po_150mg|Organism|SmallIntestine|rifampicin|Total Tissue (Small Intestine)" unit="µmol/l" persistable="1" formulaId="5585" />
    <Observer id="5680" entityId="jNuF25utCkaSxje6zkTGZQ" name="Concentration in container" path="rif_val_po_150mg|Organism|LargeIntestine|Plasma|CES2|Concentration in container" unit="µmol/l" persistable="1" formulaId="5681" />
    <Observer id="5700" entityId="V8KWI3G8jUCFCEz6u1FBtA" name="Concentration in container" path="rif_val_po_150mg|Organism|LargeIntestine|Plasma|CES1|Concentration in container" unit="µmol/l" persistable="1" formulaId="5701" />
    <Observer id="5707" entityId="D4zztyTsZ02yT-gMR5-Fgw" name="Concentration in container" path="rif_val_po_150mg|Organism|LargeIntestine|Plasma|rifampicin|Concentration in container" unit="µmol/l" persistable="1" formulaId="5708" />
    <Observer id="5712" entityId="WT6zWAMSOk-e0fLmaPWdfw" name="Fraction of dose-rifampicin" path="rif_val_po_150mg|Organism|LargeIntestine|Plasma|rifampicin-CES2 Metabolite|Fraction of dose-rifampicin" persistable="1" formulaId="5713" />
    <Observer id="5744" entityId="ZNk0xWt5DkiqjgP5JjjUpA" name="Concentration in container" path="rif_val_po_150mg|Organism|LargeIntestine|BloodCells|CES2|Concentration in container" unit="µmol/l" persistable="1" formulaId="5745" />
    <Observer id="5764" entityId="vcRfRIeoSUycglzJ3a5nMw" name="Concentration in container" path="rif_val_po_150mg|Organism|LargeIntestine|BloodCells|CES1|Concentration in container" unit="µmol/l" persistable="1" formulaId="5765" />
    <Observer id="5771" entityId="7WPJfHqdYUyyE54ezZdpLQ" name="Concentration in container" path="rif_val_po_150mg|Organism|LargeIntestine|BloodCells|rifampicin|Concentration in container" unit="µmol/l" persistable="1" formulaId="5772" />
    <Observer id="5776" entityId="Ta2C6Sq5vEG0Z8O7Jd3TVQ" name="Fraction of dose-rifampicin" path="rif_val_po_150mg|Organism|LargeIntestine|BloodCells|rifampicin-CES2 Metabolite|Fraction of dose-rifampicin" persistable="1" formulaId="5777" />
    <Observer id="5798" entityId="yKt87cLpbEStIljzLm00zQ" name="Concentration in container" path="rif_val_po_150mg|Organism|LargeIntestine|Interstitial|rifampicin|Concentration in container" unit="µmol/l" persistable="1" formulaId="5799" />
    <Observer id="5821" entityId="KkM6BDuSJkyZaJrqJJRzEg" name="Concentration in container" path="rif_val_po_150mg|Organism|LargeIntestine|Intracellular|CES2|Concentration in container" unit="µmol/l" persistable="1" formulaId="5822" />
    <Observer id="5839" entityId="K_7Cpnyu4kCWU0wPVze12Q" name="Concentration in container" path="rif_val_po_150mg|Organism|LargeIntestine|Intracellular|ABCB1|Concentration in container" unit="µmol/l" persistable="1" formulaId="5840" />
    <Observer id="5857" entityId="wIBHzBxbe0WtyMdvJ1bnEw" name="Concentration in container" path="rif_val_po_150mg|Organism|LargeIntestine|Intracellular|CES1|Concentration in container" unit="µmol/l" persistable="1" formulaId="5858" />
    <Observer id="5865" entityId="PuE9GAkqB02YoxP0ThBMGg" name="Concentration in container" path="rif_val_po_150mg|Organism|LargeIntestine|Intracellular|rifampicin|Concentration in container" unit="µmol/l" persistable="1" formulaId="5866" />
    <Observer id="5870" entityId="TkMZL3ddiEC26E9YSsAiqA" name="Fraction of dose-rifampicin" path="rif_val_po_150mg|Organism|LargeIntestine|Intracellular|rifampicin-CES2 Metabolite|Fraction of dose-rifampicin" persistable="1" formulaId="5871" />
    <Observer id="5942" entityId="fHdtWs7lFk-CpV5glwMuuQ" name="Concentration in container" path="rif_val_po_150mg|Organism|LargeIntestine|Mucosa|Caecum|Plasma|CES2|Concentration in container" unit="µmol/l" persistable="1" formulaId="5943" />
    <Observer id="5962" entityId="VCOP200CpkyR45fa6tj0fA" name="Concentration in container" path="rif_val_po_150mg|Organism|LargeIntestine|Mucosa|Caecum|Plasma|CES1|Concentration in container" unit="µmol/l" persistable="1" formulaId="5963" />
    <Observer id="5969" entityId="fOyLFUvWTUK0MoHdlX53Iw" name="Concentration in container" path="rif_val_po_150mg|Organism|LargeIntestine|Mucosa|Caecum|Plasma|rifampicin|Concentration in container" unit="µmol/l" persistable="1" formulaId="5970" />
    <Observer id="5974" entityId="DbX_uroqzkOddySJPCGTHg" name="Fraction of dose-rifampicin" path="rif_val_po_150mg|Organism|LargeIntestine|Mucosa|Caecum|Plasma|rifampicin-CES2 Metabolite|Fraction of dose-rifampicin" persistable="1" formulaId="5975" />
    <Observer id="6006" entityId="gLThc-cVfUynGh1GIPZ6Jg" name="Concentration in container" path="rif_val_po_150mg|Organism|LargeIntestine|Mucosa|Caecum|BloodCells|CES2|Concentration in container" unit="µmol/l" persistable="1" formulaId="6007" />
    <Observer id="6026" entityId="GPrkqs1dhk6GVDYEHASZMg" name="Concentration in container" path="rif_val_po_150mg|Organism|LargeIntestine|Mucosa|Caecum|BloodCells|CES1|Concentration in container" unit="µmol/l" persistable="1" formulaId="6027" />
    <Observer id="6033" entityId="9mHvArces0my1Jsu8TVoZA" name="Concentration in container" path="rif_val_po_150mg|Organism|LargeIntestine|Mucosa|Caecum|BloodCells|rifampicin|Concentration in container" unit="µmol/l" persistable="1" formulaId="6034" />
    <Observer id="6038" entityId="hQKepZaNPUu8AmazfBm2DQ" name="Fraction of dose-rifampicin" path="rif_val_po_150mg|Organism|LargeIntestine|Mucosa|Caecum|BloodCells|rifampicin-CES2 Metabolite|Fraction of dose-rifampicin" persistable="1" formulaId="6039" />
    <Observer id="6060" entityId="p8zOT0h1_0CsPQcukLafTQ" name="Concentration in container" path="rif_val_po_150mg|Organism|LargeIntestine|Mucosa|Caecum|Interstitial|rifampicin|Concentration in container" unit="µmol/l" persistable="1" formulaId="6061" />
    <Observer id="6083" entityId="ed-554rjB06uQ6K1AZ3G2A" name="Concentration in container" path="rif_val_po_150mg|Organism|LargeIntestine|Mucosa|Caecum|Intracellular|CES2|Concentration in container" unit="µmol/l" persistable="1" formulaId="6084" />
    <Observer id="6101" entityId="QD1k2VbbdkeR0aSz2vqfOA" name="Concentration in container" path="rif_val_po_150mg|Organism|LargeIntestine|Mucosa|Caecum|Intracellular|ABCB1|Concentration in container" unit="µmol/l" persistable="1" formulaId="6102" />
    <Observer id="6119" entityId="j-7eKYReEki2ZuAqf5b4gg" name="Concentration in container" path="rif_val_po_150mg|Organism|LargeIntestine|Mucosa|Caecum|Intracellular|CES1|Concentration in container" unit="µmol/l" persistable="1" formulaId="6120" />
    <Observer id="6127" entityId="yRhahZFtM0mTC5WCKrGx9w" name="Concentration in container" path="rif_val_po_150mg|Organism|LargeIntestine|Mucosa|Caecum|Intracellular|rifampicin|Concentration in container" unit="µmol/l" persistable="1" formulaId="6128" />
    <Observer id="6132" entityId="z_Xn1RGPLEymkr25wg65GQ" name="Fraction of dose-rifampicin" path="rif_val_po_150mg|Organism|LargeIntestine|Mucosa|Caecum|Intracellular|rifampicin-CES2 Metabolite|Fraction of dose-rifampicin" persistable="1" formulaId="6133" />
    <Observer id="6204" entityId="1qHB36EHq02GAJsyyBnKLA" name="Concentration in container" path="rif_val_po_150mg|Organism|LargeIntestine|Mucosa|ColonAscendens|Plasma|CES2|Concentration in container" unit="µmol/l" persistable="1" formulaId="6205" />
    <Observer id="6224" entityId="gGSggQQL2kmr_WvAdpJgug" name="Concentration in container" path="rif_val_po_150mg|Organism|LargeIntestine|Mucosa|ColonAscendens|Plasma|CES1|Concentration in container" unit="µmol/l" persistable="1" formulaId="6225" />
    <Observer id="6231" entityId="tzhHQ59ErUegCMT26rA2Zg" name="Concentration in container" path="rif_val_po_150mg|Organism|LargeIntestine|Mucosa|ColonAscendens|Plasma|rifampicin|Concentration in container" unit="µmol/l" persistable="1" formulaId="6232" />
    <Observer id="6236" entityId="VQw8Hnn89EiatRleoGmB6g" name="Fraction of dose-rifampicin" path="rif_val_po_150mg|Organism|LargeIntestine|Mucosa|ColonAscendens|Plasma|rifampicin-CES2 Metabolite|Fraction of dose-rifampicin" persistable="1" formulaId="6237" />
    <Observer id="6268" entityId="FPJKCkXZrEKAy4beP8VJHg" name="Concentration in container" path="rif_val_po_150mg|Organism|LargeIntestine|Mucosa|ColonAscendens|BloodCells|CES2|Concentration in container" unit="µmol/l" persistable="1" formulaId="6269" />
    <Observer id="6288" entityId="hyNhlm9ZNUKKMgC_0xo0wQ" name="Concentration in container" path="rif_val_po_150mg|Organism|LargeIntestine|Mucosa|ColonAscendens|BloodCells|CES1|Concentration in container" unit="µmol/l" persistable="1" formulaId="6289" />
    <Observer id="6295" entityId="jy_-7weirE-1YcQCrFezpA" name="Concentration in container" path="rif_val_po_150mg|Organism|LargeIntestine|Mucosa|ColonAscendens|BloodCells|rifampicin|Concentration in container" unit="µmol/l" persistable="1" formulaId="6296" />
    <Observer id="6300" entityId="tkD7NEDXSU2nl1mOPONBhw" name="Fraction of dose-rifampicin" path="rif_val_po_150mg|Organism|LargeIntestine|Mucosa|ColonAscendens|BloodCells|rifampicin-CES2 Metabolite|Fraction of dose-rifampicin" persistable="1" formulaId="6301" />
    <Observer id="6322" entityId="jXxhjBKjZEenqjLgfH4C3w" name="Concentration in container" path="rif_val_po_150mg|Organism|LargeIntestine|Mucosa|ColonAscendens|Interstitial|rifampicin|Concentration in container" unit="µmol/l" persistable="1" formulaId="6323" />
    <Observer id="6345" entityId="GI0OqMZ2MUurSjyZ_EokZg" name="Concentration in container" path="rif_val_po_150mg|Organism|LargeIntestine|Mucosa|ColonAscendens|Intracellular|CES2|Concentration in container" unit="µmol/l" persistable="1" formulaId="6346" />
    <Observer id="6363" entityId="ZHBmsr268UiHljC-1tVEtA" name="Concentration in container" path="rif_val_po_150mg|Organism|LargeIntestine|Mucosa|ColonAscendens|Intracellular|ABCB1|Concentration in container" unit="µmol/l" persistable="1" formulaId="6364" />
    <Observer id="6381" entityId="uNl0rsQuc0OdEiPnrNDutA" name="Concentration in container" path="rif_val_po_150mg|Organism|LargeIntestine|Mucosa|ColonAscendens|Intracellular|CES1|Concentration in container" unit="µmol/l" persistable="1" formulaId="6382" />
    <Observer id="6389" entityId="Ajax7os0t0ykRB_7tsHSkA" name="Concentration in container" path="rif_val_po_150mg|Organism|LargeIntestine|Mucosa|ColonAscendens|Intracellular|rifampicin|Concentration in container" unit="µmol/l" persistable="1" formulaId="6390" />
    <Observer id="6394" entityId="lZpFidgI7E-Q8lYTGWZQEg" name="Fraction of dose-rifampicin" path="rif_val_po_150mg|Organism|LargeIntestine|Mucosa|ColonAscendens|Intracellular|rifampicin-CES2 Metabolite|Fraction of dose-rifampicin" persistable="1" formulaId="6395" />
    <Observer id="6466" entityId="AGrdQqBoq0OS-QvPMowlkg" name="Concentration in container" path="rif_val_po_150mg|Organism|LargeIntestine|Mucosa|ColonTransversum|Plasma|CES2|Concentration in container" unit="µmol/l" persistable="1" formulaId="6467" />
    <Observer id="6486" entityId="68Cgi2hA1kqYRoDTJI4HpQ" name="Concentration in container" path="rif_val_po_150mg|Organism|LargeIntestine|Mucosa|ColonTransversum|Plasma|CES1|Concentration in container" unit="µmol/l" persistable="1" formulaId="6487" />
    <Observer id="6493" entityId="t24xVY5U9k-s-vK9JMjMOw" name="Concentration in container" path="rif_val_po_150mg|Organism|LargeIntestine|Mucosa|ColonTransversum|Plasma|rifampicin|Concentration in container" unit="µmol/l" persistable="1" formulaId="6494" />
    <Observer id="6498" entityId="nQz8WRK7FUudmagYV2UZhg" name="Fraction of dose-rifampicin" path="rif_val_po_150mg|Organism|LargeIntestine|Mucosa|ColonTransversum|Plasma|rifampicin-CES2 Metabolite|Fraction of dose-rifampicin" persistable="1" formulaId="6499" />
    <Observer id="6530" entityId="KGHQ-_yI9UyK0Z-atvzKIQ" name="Concentration in container" path="rif_val_po_150mg|Organism|LargeIntestine|Mucosa|ColonTransversum|BloodCells|CES2|Concentration in container" unit="µmol/l" persistable="1" formulaId="6531" />
    <Observer id="6550" entityId="LSCpIJgX80yc_lhn-IEmcw" name="Concentration in container" path="rif_val_po_150mg|Organism|LargeIntestine|Mucosa|ColonTransversum|BloodCells|CES1|Concentration in container" unit="µmol/l" persistable="1" formulaId="6551" />
    <Observer id="6557" entityId="HgTE6gO77EWIOb1_9izIiQ" name="Concentration in container" path="rif_val_po_150mg|Organism|LargeIntestine|Mucosa|ColonTransversum|BloodCells|rifampicin|Concentration in container" unit="µmol/l" persistable="1" formulaId="6558" />
    <Observer id="6562" entityId="QJjvGxDal0uuXXADg1YeCA" name="Fraction of dose-rifampicin" path="rif_val_po_150mg|Organism|LargeIntestine|Mucosa|ColonTransversum|BloodCells|rifampicin-CES2 Metabolite|Fraction of dose-rifampicin" persistable="1" formulaId="6563" />
    <Observer id="6584" entityId="R_OxJG_Ef0eB2W4Y5iC_AA" name="Concentration in container" path="rif_val_po_150mg|Organism|LargeIntestine|Mucosa|ColonTransversum|Interstitial|rifampicin|Concentration in container" unit="µmol/l" persistable="1" formulaId="6585" />
    <Observer id="6607" entityId="PMEtS81nh0e7WH1FI6rm6Q" name="Concentration in container" path="rif_val_po_150mg|Organism|LargeIntestine|Mucosa|ColonTransversum|Intracellular|CES2|Concentration in container" unit="µmol/l" persistable="1" formulaId="6608" />
    <Observer id="6625" entityId="iEURVBDE70G6kXoB2yPDxw" name="Concentration in container" path="rif_val_po_150mg|Organism|LargeIntestine|Mucosa|ColonTransversum|Intracellular|ABCB1|Concentration in container" unit="µmol/l" persistable="1" formulaId="6626" />
    <Observer id="6643" entityId="P6at2bqOpEqAsUDYTQ5QPw" name="Concentration in container" path="rif_val_po_150mg|Organism|LargeIntestine|Mucosa|ColonTransversum|Intracellular|CES1|Concentration in container" unit="µmol/l" persistable="1" formulaId="6644" />
    <Observer id="6651" entityId="WU4qtmFPxkaIN5iMMKBqAA" name="Concentration in container" path="rif_val_po_150mg|Organism|LargeIntestine|Mucosa|ColonTransversum|Intracellular|rifampicin|Concentration in container" unit="µmol/l" persistable="1" formulaId="6652" />
    <Observer id="6656" entityId="X8fVPzNjHE2tlS2RLZJsWg" name="Fraction of dose-rifampicin" path="rif_val_po_150mg|Organism|LargeIntestine|Mucosa|ColonTransversum|Intracellular|rifampicin-CES2 Metabolite|Fraction of dose-rifampicin" persistable="1" formulaId="6657" />
    <Observer id="6728" entityId="Sw-rZ3Tb606BJ8Vl01eenA" name="Concentration in container" path="rif_val_po_150mg|Organism|LargeIntestine|Mucosa|ColonDescendens|Plasma|CES2|Concentration in container" unit="µmol/l" persistable="1" formulaId="6729" />
    <Observer id="6748" entityId="XQ4nbXYLe0uJWZE_YC7TQg" name="Concentration in container" path="rif_val_po_150mg|Organism|LargeIntestine|Mucosa|ColonDescendens|Plasma|CES1|Concentration in container" unit="µmol/l" persistable="1" formulaId="6749" />
    <Observer id="6755" entityId="XYS2pvWHwUC2_iiKoBUbHg" name="Concentration in container" path="rif_val_po_150mg|Organism|LargeIntestine|Mucosa|ColonDescendens|Plasma|rifampicin|Concentration in container" unit="µmol/l" persistable="1" formulaId="6756" />
    <Observer id="6760" entityId="4gahJO3vO0Ky0FpH0eXo7w" name="Fraction of dose-rifampicin" path="rif_val_po_150mg|Organism|LargeIntestine|Mucosa|ColonDescendens|Plasma|rifampicin-CES2 Metabolite|Fraction of dose-rifampicin" persistable="1" formulaId="6761" />
    <Observer id="6792" entityId="kiowRh4Rwk6K0DWq3IZbdQ" name="Concentration in container" path="rif_val_po_150mg|Organism|LargeIntestine|Mucosa|ColonDescendens|BloodCells|CES2|Concentration in container" unit="µmol/l" persistable="1" formulaId="6793" />
    <Observer id="6812" entityId="H5BLf6Ar9Uict_XBF9xQ_Q" name="Concentration in container" path="rif_val_po_150mg|Organism|LargeIntestine|Mucosa|ColonDescendens|BloodCells|CES1|Concentration in container" unit="µmol/l" persistable="1" formulaId="6813" />
    <Observer id="6819" entityId="1PKTpySyZE2bvsWjWLKCvA" name="Concentration in container" path="rif_val_po_150mg|Organism|LargeIntestine|Mucosa|ColonDescendens|BloodCells|rifampicin|Concentration in container" unit="µmol/l" persistable="1" formulaId="6820" />
    <Observer id="6824" entityId="_sd6KY6bmEKJuj3h4C0DUA" name="Fraction of dose-rifampicin" path="rif_val_po_150mg|Organism|LargeIntestine|Mucosa|ColonDescendens|BloodCells|rifampicin-CES2 Metabolite|Fraction of dose-rifampicin" persistable="1" formulaId="6825" />
    <Observer id="6846" entityId="L976eIiS-kyJDTv6T8RDMg" name="Concentration in container" path="rif_val_po_150mg|Organism|LargeIntestine|Mucosa|ColonDescendens|Interstitial|rifampicin|Concentration in container" unit="µmol/l" persistable="1" formulaId="6847" />
    <Observer id="6869" entityId="vC-SjHbI3EqOwJjkH8saBA" name="Concentration in container" path="rif_val_po_150mg|Organism|LargeIntestine|Mucosa|ColonDescendens|Intracellular|CES2|Concentration in container" unit="µmol/l" persistable="1" formulaId="6870" />
    <Observer id="6887" entityId="SpMwUq0wyU6DJOatjtuLjQ" name="Concentration in container" path="rif_val_po_150mg|Organism|LargeIntestine|Mucosa|ColonDescendens|Intracellular|ABCB1|Concentration in container" unit="µmol/l" persistable="1" formulaId="6888" />
    <Observer id="6905" entityId="Dns-gth3REeDQvXg4ktfqg" name="Concentration in container" path="rif_val_po_150mg|Organism|LargeIntestine|Mucosa|ColonDescendens|Intracellular|CES1|Concentration in container" unit="µmol/l" persistable="1" formulaId="6906" />
    <Observer id="6913" entityId="aUriHuCXVku8gtfSj2vuFQ" name="Concentration in container" path="rif_val_po_150mg|Organism|LargeIntestine|Mucosa|ColonDescendens|Intracellular|rifampicin|Concentration in container" unit="µmol/l" persistable="1" formulaId="6914" />
    <Observer id="6918" entityId="mVAfMra0bkuebSPNcgeVoA" name="Fraction of dose-rifampicin" path="rif_val_po_150mg|Organism|LargeIntestine|Mucosa|ColonDescendens|Intracellular|rifampicin-CES2 Metabolite|Fraction of dose-rifampicin" persistable="1" formulaId="6919" />
    <Observer id="6990" entityId="ZwyiE1feV0aEbMHZzzabEA" name="Concentration in container" path="rif_val_po_150mg|Organism|LargeIntestine|Mucosa|ColonSigmoid|Plasma|CES2|Concentration in container" unit="µmol/l" persistable="1" formulaId="6991" />
    <Observer id="7010" entityId="GiKQXtJPA0qBdUO0uINTvA" name="Concentration in container" path="rif_val_po_150mg|Organism|LargeIntestine|Mucosa|ColonSigmoid|Plasma|CES1|Concentration in container" unit="µmol/l" persistable="1" formulaId="7011" />
    <Observer id="7017" entityId="UVWOLqz7DUGKJm3hDxneEQ" name="Concentration in container" path="rif_val_po_150mg|Organism|LargeIntestine|Mucosa|ColonSigmoid|Plasma|rifampicin|Concentration in container" unit="µmol/l" persistable="1" formulaId="7018" />
    <Observer id="7022" entityId="87DGXpYCPEi6ozVvrXOGBQ" name="Fraction of dose-rifampicin" path="rif_val_po_150mg|Organism|LargeIntestine|Mucosa|ColonSigmoid|Plasma|rifampicin-CES2 Metabolite|Fraction of dose-rifampicin" persistable="1" formulaId="7023" />
    <Observer id="7054" entityId="-gJz9NdKikiT2aKVwE7Jug" name="Concentration in container" path="rif_val_po_150mg|Organism|LargeIntestine|Mucosa|ColonSigmoid|BloodCells|CES2|Concentration in container" unit="µmol/l" persistable="1" formulaId="7055" />
    <Observer id="7074" entityId="Yz806ya7vEqTHBAxCOBvbA" name="Concentration in container" path="rif_val_po_150mg|Organism|LargeIntestine|Mucosa|ColonSigmoid|BloodCells|CES1|Concentration in container" unit="µmol/l" persistable="1" formulaId="7075" />
    <Observer id="7081" entityId="-3-Bky3siEud2HQV3MhuNA" name="Concentration in container" path="rif_val_po_150mg|Organism|LargeIntestine|Mucosa|ColonSigmoid|BloodCells|rifampicin|Concentration in container" unit="µmol/l" persistable="1" formulaId="7082" />
    <Observer id="7086" entityId="E18giJJLM0ay1Bak0Ly_Eg" name="Fraction of dose-rifampicin" path="rif_val_po_150mg|Organism|LargeIntestine|Mucosa|ColonSigmoid|BloodCells|rifampicin-CES2 Metabolite|Fraction of dose-rifampicin" persistable="1" formulaId="7087" />
    <Observer id="7108" entityId="mfbj0P0YmUanNgff9_xhfA" name="Concentration in container" path="rif_val_po_150mg|Organism|LargeIntestine|Mucosa|ColonSigmoid|Interstitial|rifampicin|Concentration in container" unit="µmol/l" persistable="1" formulaId="7109" />
    <Observer id="7131" entityId="n5Ul_UMj1E6tv2o0s-u4fA" name="Concentration in container" path="rif_val_po_150mg|Organism|LargeIntestine|Mucosa|ColonSigmoid|Intracellular|CES2|Concentration in container" unit="µmol/l" persistable="1" formulaId="7132" />
    <Observer id="7149" entityId="uF5bfPtqSkKMOXTZjxQiuA" name="Concentration in container" path="rif_val_po_150mg|Organism|LargeIntestine|Mucosa|ColonSigmoid|Intracellular|ABCB1|Concentration in container" unit="µmol/l" persistable="1" formulaId="7150" />
    <Observer id="7167" entityId="nXenfO7VAUuDKqUU3XvQFw" name="Concentration in container" path="rif_val_po_150mg|Organism|LargeIntestine|Mucosa|ColonSigmoid|Intracellular|CES1|Concentration in container" unit="µmol/l" persistable="1" formulaId="7168" />
    <Observer id="7175" entityId="8xMrDvSTdEGjNpSgF5zuFg" name="Concentration in container" path="rif_val_po_150mg|Organism|LargeIntestine|Mucosa|ColonSigmoid|Intracellular|rifampicin|Concentration in container" unit="µmol/l" persistable="1" formulaId="7176" />
    <Observer id="7180" entityId="jITHi2Ua2Eqt87irArBoyw" name="Fraction of dose-rifampicin" path="rif_val_po_150mg|Organism|LargeIntestine|Mucosa|ColonSigmoid|Intracellular|rifampicin-CES2 Metabolite|Fraction of dose-rifampicin" persistable="1" formulaId="7181" />
    <Observer id="7252" entityId="UkylI8giBUijb6EGJEI3Vw" name="Concentration in container" path="rif_val_po_150mg|Organism|LargeIntestine|Mucosa|Rectum|Plasma|CES2|Concentration in container" unit="µmol/l" persistable="1" formulaId="7253" />
    <Observer id="7272" entityId="SBbQkzgKqUiJCoy3fBtfrg" name="Concentration in container" path="rif_val_po_150mg|Organism|LargeIntestine|Mucosa|Rectum|Plasma|CES1|Concentration in container" unit="µmol/l" persistable="1" formulaId="7273" />
    <Observer id="7279" entityId="XDUjBBOx_EO8Q6GeAVmgtw" name="Concentration in container" path="rif_val_po_150mg|Organism|LargeIntestine|Mucosa|Rectum|Plasma|rifampicin|Concentration in container" unit="µmol/l" persistable="1" formulaId="7280" />
    <Observer id="7284" entityId="XLjx7iNIOUK707sKnJwo4g" name="Fraction of dose-rifampicin" path="rif_val_po_150mg|Organism|LargeIntestine|Mucosa|Rectum|Plasma|rifampicin-CES2 Metabolite|Fraction of dose-rifampicin" persistable="1" formulaId="7285" />
    <Observer id="7316" entityId="wciDveg9jkiiqf0XV93n6g" name="Concentration in container" path="rif_val_po_150mg|Organism|LargeIntestine|Mucosa|Rectum|BloodCells|CES2|Concentration in container" unit="µmol/l" persistable="1" formulaId="7317" />
    <Observer id="7336" entityId="lW838ag-wEe6GFA3o1pcPg" name="Concentration in container" path="rif_val_po_150mg|Organism|LargeIntestine|Mucosa|Rectum|BloodCells|CES1|Concentration in container" unit="µmol/l" persistable="1" formulaId="7337" />
    <Observer id="7343" entityId="d56FolPPMEa4HcbvvmGalw" name="Concentration in container" path="rif_val_po_150mg|Organism|LargeIntestine|Mucosa|Rectum|BloodCells|rifampicin|Concentration in container" unit="µmol/l" persistable="1" formulaId="7344" />
    <Observer id="7348" entityId="r6EZPqfXQ0m4tjogE2DJVg" name="Fraction of dose-rifampicin" path="rif_val_po_150mg|Organism|LargeIntestine|Mucosa|Rectum|BloodCells|rifampicin-CES2 Metabolite|Fraction of dose-rifampicin" persistable="1" formulaId="7349" />
    <Observer id="7370" entityId="rO5zbb7EQkedDaRRRjBGRA" name="Concentration in container" path="rif_val_po_150mg|Organism|LargeIntestine|Mucosa|Rectum|Interstitial|rifampicin|Concentration in container" unit="µmol/l" persistable="1" formulaId="7371" />
    <Observer id="7393" entityId="ZbmaTZUwLU6ZZ7DPVic6YA" name="Concentration in container" path="rif_val_po_150mg|Organism|LargeIntestine|Mucosa|Rectum|Intracellular|CES2|Concentration in container" unit="µmol/l" persistable="1" formulaId="7394" />
    <Observer id="7411" entityId="eqQRDSNYh0qQe8uaDDjKAw" name="Concentration in container" path="rif_val_po_150mg|Organism|LargeIntestine|Mucosa|Rectum|Intracellular|ABCB1|Concentration in container" unit="µmol/l" persistable="1" formulaId="7412" />
    <Observer id="7429" entityId="HOmjkcfNvUiOvE9PnS2wgw" name="Concentration in container" path="rif_val_po_150mg|Organism|LargeIntestine|Mucosa|Rectum|Intracellular|CES1|Concentration in container" unit="µmol/l" persistable="1" formulaId="7430" />
    <Observer id="7437" entityId="F4WuupXM6kmAxg7YpiP2dg" name="Concentration in container" path="rif_val_po_150mg|Organism|LargeIntestine|Mucosa|Rectum|Intracellular|rifampicin|Concentration in container" unit="µmol/l" persistable="1" formulaId="7438" />
    <Observer id="7442" entityId="Go0p5QPNf0mQfw1-Cq6FWg" name="Fraction of dose-rifampicin" path="rif_val_po_150mg|Organism|LargeIntestine|Mucosa|Rectum|Intracellular|rifampicin-CES2 Metabolite|Fraction of dose-rifampicin" persistable="1" formulaId="7443" />
    <Observer id="7452" entityId="ZNe1EArF6USDDsql5jyyFQ" name="Interstitial Unbound" path="rif_val_po_150mg|Organism|LargeIntestine|rifampicin|Interstitial Unbound" unit="µmol/l" persistable="1" formulaId="7453" />
    <Observer id="7454" entityId="MsbcF5NJ10Svwh-uHtmu9A" name="Intracellular Unbound" path="rif_val_po_150mg|Organism|LargeIntestine|rifampicin|Intracellular Unbound" unit="µmol/l" persistable="1" formulaId="7455" />
    <Observer id="7456" entityId="utulmPHPxEGQ4HygIEmkEg" name="Total Tissue (Large Intestine)" path="rif_val_po_150mg|Organism|LargeIntestine|rifampicin|Total Tissue (Large Intestine)" unit="µmol/l" persistable="1" formulaId="7457" />
    <Observer id="7605" entityId="pCMRVzGvP0C_JEMVeD6I0g" name="Concentration in container" path="rif_val_po_150mg|Organism|Liver|Periportal|Plasma|CES2|Concentration in container" unit="µmol/l" persistable="1" formulaId="7606" />
    <Observer id="7625" entityId="4T3nJ5tMHE2GsrWFypJ4QA" name="Concentration in container" path="rif_val_po_150mg|Organism|Liver|Periportal|Plasma|CES1|Concentration in container" unit="µmol/l" persistable="1" formulaId="7626" />
    <Observer id="7632" entityId="I6lO6XR850GSVBA822GG9Q" name="Concentration in container" path="rif_val_po_150mg|Organism|Liver|Periportal|Plasma|rifampicin|Concentration in container" unit="µmol/l" persistable="1" formulaId="7633" />
    <Observer id="7637" entityId="Yk2vbZq_lki0YDDiz1e_3A" name="Fraction of dose-rifampicin" path="rif_val_po_150mg|Organism|Liver|Periportal|Plasma|rifampicin-CES2 Metabolite|Fraction of dose-rifampicin" persistable="1" formulaId="7638" />
    <Observer id="7669" entityId="jI0oAfrr6USCRLswub4Ieg" name="Concentration in container" path="rif_val_po_150mg|Organism|Liver|Periportal|BloodCells|CES2|Concentration in container" unit="µmol/l" persistable="1" formulaId="7670" />
    <Observer id="7689" entityId="p2pKJX8hykucj8feeTBl5Q" name="Concentration in container" path="rif_val_po_150mg|Organism|Liver|Periportal|BloodCells|CES1|Concentration in container" unit="µmol/l" persistable="1" formulaId="7690" />
    <Observer id="7696" entityId="XJvt0blJxkK6zpDGRngpSQ" name="Concentration in container" path="rif_val_po_150mg|Organism|Liver|Periportal|BloodCells|rifampicin|Concentration in container" unit="µmol/l" persistable="1" formulaId="7697" />
    <Observer id="7701" entityId="Omwx7f2alkiBvMkpiWF5rA" name="Fraction of dose-rifampicin" path="rif_val_po_150mg|Organism|Liver|Periportal|BloodCells|rifampicin-CES2 Metabolite|Fraction of dose-rifampicin" persistable="1" formulaId="7702" />
    <Observer id="7723" entityId="oaDLjngl50qW5DqbSMWvxA" name="Concentration in container" path="rif_val_po_150mg|Organism|Liver|Periportal|Interstitial|rifampicin|Concentration in container" unit="µmol/l" persistable="1" formulaId="7724" />
    <Observer id="7748" entityId="8Z12LVoK10GENEphvujnvA" name="Concentration in container" path="rif_val_po_150mg|Organism|Liver|Periportal|Intracellular|CES2|Concentration in container" unit="µmol/l" persistable="1" formulaId="7749" />
    <Observer id="7766" entityId="CGWhSiMt0USgqbZiqvdaRw" name="Concentration in container" path="rif_val_po_150mg|Organism|Liver|Periportal|Intracellular|ABCB1|Concentration in container" unit="µmol/l" persistable="1" formulaId="7767" />
    <Observer id="7784" entityId="xMczs1DXjkO9FjvPvIGJow" name="Concentration in container" path="rif_val_po_150mg|Organism|Liver|Periportal|Intracellular|CES1|Concentration in container" unit="µmol/l" persistable="1" formulaId="7785" />
    <Observer id="7792" entityId="kg0E5BsylkyrCMFQ0lFnIg" name="Concentration in container" path="rif_val_po_150mg|Organism|Liver|Periportal|Intracellular|rifampicin|Concentration in container" unit="µmol/l" persistable="1" formulaId="7793" />
    <Observer id="7797" entityId="bTBzDNIelEiSVEVPSbXgjw" name="Fraction of dose-rifampicin" path="rif_val_po_150mg|Organism|Liver|Periportal|Intracellular|rifampicin-CES2 Metabolite|Fraction of dose-rifampicin" persistable="1" formulaId="7798" />
    <Observer id="7807" entityId="dT0ySXIUMUSs-10jSk1oiw" name="Interstitial Unbound" path="rif_val_po_150mg|Organism|Liver|Periportal|rifampicin|Interstitial Unbound" unit="µmol/l" persistable="1" formulaId="7808" />
    <Observer id="7809" entityId="AnllVXwPB02RC910iylthA" name="Intracellular Unbound" path="rif_val_po_150mg|Organism|Liver|Periportal|rifampicin|Intracellular Unbound" unit="µmol/l" persistable="1" formulaId="7810" />
    <Observer id="7811" entityId="oPTgWs7xO0S2COo23UQUVQ" name="Tissue" path="rif_val_po_150mg|Organism|Liver|Periportal|rifampicin|Tissue" unit="µmol/l" persistable="1" formulaId="7812" />
    <Observer id="7911" entityId="7eWr6p9P8kehgGTNy0EOvw" name="Concentration in container" path="rif_val_po_150mg|Organism|Liver|Pericentral|Plasma|CES2|Concentration in container" unit="µmol/l" persistable="1" formulaId="7912" />
    <Observer id="7931" entityId="384bCsXUXkme5SRntNzH0w" name="Concentration in container" path="rif_val_po_150mg|Organism|Liver|Pericentral|Plasma|CES1|Concentration in container" unit="µmol/l" persistable="1" formulaId="7932" />
    <Observer id="7938" entityId="c3-CyrSTyU24BFrcKDHaiQ" name="Concentration in container" path="rif_val_po_150mg|Organism|Liver|Pericentral|Plasma|rifampicin|Concentration in container" unit="µmol/l" persistable="1" formulaId="7939" />
    <Observer id="7943" entityId="JUT6lsj-rEuMI4OVcN0qNQ" name="Fraction of dose-rifampicin" path="rif_val_po_150mg|Organism|Liver|Pericentral|Plasma|rifampicin-CES2 Metabolite|Fraction of dose-rifampicin" persistable="1" formulaId="7944" />
    <Observer id="7975" entityId="Gb4ft8VzBUqCCyWxHmfL9g" name="Concentration in container" path="rif_val_po_150mg|Organism|Liver|Pericentral|BloodCells|CES2|Concentration in container" unit="µmol/l" persistable="1" formulaId="7976" />
    <Observer id="7995" entityId="pYn_46bbNEaPljdy9U086w" name="Concentration in container" path="rif_val_po_150mg|Organism|Liver|Pericentral|BloodCells|CES1|Concentration in container" unit="µmol/l" persistable="1" formulaId="7996" />
    <Observer id="8002" entityId="RLaBgwi5N0S0AZfsRFs5qA" name="Concentration in container" path="rif_val_po_150mg|Organism|Liver|Pericentral|BloodCells|rifampicin|Concentration in container" unit="µmol/l" persistable="1" formulaId="8003" />
    <Observer id="8007" entityId="h-zHcM5rSUaCGsCs-L64cg" name="Fraction of dose-rifampicin" path="rif_val_po_150mg|Organism|Liver|Pericentral|BloodCells|rifampicin-CES2 Metabolite|Fraction of dose-rifampicin" persistable="1" formulaId="8008" />
    <Observer id="8028" entityId="TId-k10rXU2cMMXokBH3bw" name="Concentration in container" path="rif_val_po_150mg|Organism|Liver|Pericentral|Interstitial|rifampicin|Concentration in container" unit="µmol/l" persistable="1" formulaId="8029" />
    <Observer id="8052" entityId="9n7wvx3aukGpTNbOlKzpSQ" name="Concentration in container" path="rif_val_po_150mg|Organism|Liver|Pericentral|Intracellular|CES2|Concentration in container" unit="µmol/l" persistable="1" formulaId="8053" />
    <Observer id="8070" entityId="123sko97kU-1QXN8Mb9lrA" name="Concentration in container" path="rif_val_po_150mg|Organism|Liver|Pericentral|Intracellular|ABCB1|Concentration in container" unit="µmol/l" persistable="1" formulaId="8071" />
    <Observer id="8088" entityId="Q56c4MbETkCa0MfR1b3daw" name="Concentration in container" path="rif_val_po_150mg|Organism|Liver|Pericentral|Intracellular|CES1|Concentration in container" unit="µmol/l" persistable="1" formulaId="8089" />
    <Observer id="8095" entityId="r3KDJoHiJUaMRN74r9V9GA" name="Concentration in container" path="rif_val_po_150mg|Organism|Liver|Pericentral|Intracellular|rifampicin|Concentration in container" unit="µmol/l" persistable="1" formulaId="8096" />
    <Observer id="8100" entityId="wvxUUWWmXUqR-3Uttfv9kg" name="Fraction of dose-rifampicin" path="rif_val_po_150mg|Organism|Liver|Pericentral|Intracellular|rifampicin-CES2 Metabolite|Fraction of dose-rifampicin" persistable="1" formulaId="8101" />
    <Observer id="8110" entityId="6wN8n8WTWEyUORedDVLIvw" name="Interstitial Unbound" path="rif_val_po_150mg|Organism|Liver|Pericentral|rifampicin|Interstitial Unbound" unit="µmol/l" persistable="1" formulaId="8111" />
    <Observer id="8112" entityId="eBbbjFZgqkGdA-BKLJgGTQ" name="Intracellular Unbound" path="rif_val_po_150mg|Organism|Liver|Pericentral|rifampicin|Intracellular Unbound" unit="µmol/l" persistable="1" formulaId="8113" />
    <Observer id="8114" entityId="HvrrfVi7fUKYlNPzMBS9oA" name="Tissue" path="rif_val_po_150mg|Organism|Liver|Pericentral|rifampicin|Tissue" unit="µmol/l" persistable="1" formulaId="8115" />
    <Observer id="8118" entityId="e-Tjb-fcoEOjn3mMthDojw" name="Concentration in container (Liver, Plasma)" path="rif_val_po_150mg|Organism|Liver|Plasma|rifampicin|Concentration in container (Liver, Plasma)" unit="µmol/l" persistable="1" formulaId="8119" />
    <Observer id="8120" entityId="iBLq9HM7JEKc_pA5sB57dA" name="Fraction of dose-rifampicin-Liver-Plasma" path="rif_val_po_150mg|Organism|Liver|Plasma|rifampicin-CES2 Metabolite|Fraction of dose-rifampicin-Liver-Plasma" persistable="1" formulaId="8121" />
    <Observer id="8124" entityId="By7-ZhnweUGqwiTgVuxY9w" name="Concentration in container (Liver, BloodCells)" path="rif_val_po_150mg|Organism|Liver|BloodCells|rifampicin|Concentration in container (Liver, BloodCells)" unit="µmol/l" persistable="1" formulaId="8125" />
    <Observer id="8126" entityId="eZAJ2086vk2me5Hjl4MwBQ" name="Fraction of dose-rifampicin-Liver-BloodCells" path="rif_val_po_150mg|Organism|Liver|BloodCells|rifampicin-CES2 Metabolite|Fraction of dose-rifampicin-Liver-BloodCells" persistable="1" formulaId="8127" />
    <Observer id="8132" entityId="3MGkxWSVAk6exxISUkA7HA" name="Concentration in container (Liver, Interstitial)" path="rif_val_po_150mg|Organism|Liver|Interstitial|rifampicin|Concentration in container (Liver, Interstitial)" unit="µmol/l" persistable="1" formulaId="8133" />
    <Observer id="8136" entityId="RuJ_s5OULUGr8bGjG6da9w" name="Concentration in container (Liver, Intracellular)" path="rif_val_po_150mg|Organism|Liver|Intracellular|rifampicin|Concentration in container (Liver, Intracellular)" unit="µmol/l" persistable="1" formulaId="8137" />
    <Observer id="8138" entityId="giVBd52_k0aUszJDQx9rMA" name="Fraction of dose-rifampicin-Liver-Intracellular" path="rif_val_po_150mg|Organism|Liver|Intracellular|rifampicin-CES2 Metabolite|Fraction of dose-rifampicin-Liver-Intracellular" persistable="1" formulaId="8139" />
    <Observer id="8140" entityId="v0jL8-X6h0OPaj6meg8Bxw" name="Interstitial Unbound (Liver)" path="rif_val_po_150mg|Organism|Liver|rifampicin|Interstitial Unbound (Liver)" unit="µmol/l" persistable="1" formulaId="8141" />
    <Observer id="8142" entityId="TTSj2QGaOU6NW5DCacO8QA" name="Intracellular Unbound (Liver)" path="rif_val_po_150mg|Organism|Liver|rifampicin|Intracellular Unbound (Liver)" unit="µmol/l" persistable="1" formulaId="8143" />
    <Observer id="8144" entityId="qJiwOpBT4U6JVP1RyoJnrA" name="Tissue (Liver)" path="rif_val_po_150mg|Organism|Liver|rifampicin|Tissue (Liver)" unit="µmol/l" persistable="1" formulaId="8145" />
    <Observer id="8214" entityId="IEjpS1aGQUKVHytUkiZtNg" name="Concentration in container" path="rif_val_po_150mg|Organism|Lung|Plasma|CES2|Concentration in container" unit="µmol/l" persistable="1" formulaId="8215" />
    <Observer id="8234" entityId="Zs0ZTyvvC0-qtlmCOeKo9w" name="Concentration in container" path="rif_val_po_150mg|Organism|Lung|Plasma|CES1|Concentration in container" unit="µmol/l" persistable="1" formulaId="8235" />
    <Observer id="8241" entityId="gcazbZcXD02K3dvgExIomA" name="Concentration in container" path="rif_val_po_150mg|Organism|Lung|Plasma|rifampicin|Concentration in container" unit="µmol/l" persistable="1" formulaId="8242" />
    <Observer id="8246" entityId="5d6FkSRb4Ee8vu7p3QqY8Q" name="Fraction of dose-rifampicin" path="rif_val_po_150mg|Organism|Lung|Plasma|rifampicin-CES2 Metabolite|Fraction of dose-rifampicin" persistable="1" formulaId="8247" />
    <Observer id="8278" entityId="vwz-OLZkWUWypa24sBSbqQ" name="Concentration in container" path="rif_val_po_150mg|Organism|Lung|BloodCells|CES2|Concentration in container" unit="µmol/l" persistable="1" formulaId="8279" />
    <Observer id="8298" entityId="dNI_xinKP0KWF_4eZW53zg" name="Concentration in container" path="rif_val_po_150mg|Organism|Lung|BloodCells|CES1|Concentration in container" unit="µmol/l" persistable="1" formulaId="8299" />
    <Observer id="8305" entityId="7VPfloKkRkC258PUcZYJhQ" name="Concentration in container" path="rif_val_po_150mg|Organism|Lung|BloodCells|rifampicin|Concentration in container" unit="µmol/l" persistable="1" formulaId="8306" />
    <Observer id="8310" entityId="w-fpvPLSVUC21YLbYKmjBw" name="Fraction of dose-rifampicin" path="rif_val_po_150mg|Organism|Lung|BloodCells|rifampicin-CES2 Metabolite|Fraction of dose-rifampicin" persistable="1" formulaId="8311" />
    <Observer id="8332" entityId="8LAvlHReXUymQ2cJfnC_hw" name="Concentration in container" path="rif_val_po_150mg|Organism|Lung|Interstitial|rifampicin|Concentration in container" unit="µmol/l" persistable="1" formulaId="8333" />
    <Observer id="8355" entityId="aRSyS_fJRkuCVKLcEx3lpA" name="Concentration in container" path="rif_val_po_150mg|Organism|Lung|Intracellular|CES2|Concentration in container" unit="µmol/l" persistable="1" formulaId="8356" />
    <Observer id="8373" entityId="EAkRA7mIu0yULnjmJnSlYg" name="Concentration in container" path="rif_val_po_150mg|Organism|Lung|Intracellular|ABCB1|Concentration in container" unit="µmol/l" persistable="1" formulaId="8374" />
    <Observer id="8391" entityId="QfHseiKjF02pUcLhb_JWVQ" name="Concentration in container" path="rif_val_po_150mg|Organism|Lung|Intracellular|CES1|Concentration in container" unit="µmol/l" persistable="1" formulaId="8392" />
    <Observer id="8399" entityId="vBi9qS-0vUOokguTtJhUdQ" name="Concentration in container" path="rif_val_po_150mg|Organism|Lung|Intracellular|rifampicin|Concentration in container" unit="µmol/l" persistable="1" formulaId="8400" />
    <Observer id="8404" entityId="INXlOEtU_kKUmovoVQMYPQ" name="Fraction of dose-rifampicin" path="rif_val_po_150mg|Organism|Lung|Intracellular|rifampicin-CES2 Metabolite|Fraction of dose-rifampicin" persistable="1" formulaId="8405" />
    <Observer id="8414" entityId="FXnndiz77km-Qr3I2tGiJQ" name="Interstitial Unbound" path="rif_val_po_150mg|Organism|Lung|rifampicin|Interstitial Unbound" unit="µmol/l" persistable="1" formulaId="8415" />
    <Observer id="8416" entityId="zUSNQky8x02PPyA98es8Dg" name="Intracellular Unbound" path="rif_val_po_150mg|Organism|Lung|rifampicin|Intracellular Unbound" unit="µmol/l" persistable="1" formulaId="8417" />
    <Observer id="8418" entityId="h_7xWm0TZk66FQTCuzBu5A" name="Tissue" path="rif_val_po_150mg|Organism|Lung|rifampicin|Tissue" unit="µmol/l" persistable="1" formulaId="8419" />
    <Observer id="8499" entityId="iL9GDbF4I02DuEY87CgMLg" name="Concentration in container" path="rif_val_po_150mg|Organism|Muscle|Plasma|CES2|Concentration in container" unit="µmol/l" persistable="1" formulaId="8500" />
    <Observer id="8519" entityId="vKSWjcPBV0ut9midp9cYyA" name="Concentration in container" path="rif_val_po_150mg|Organism|Muscle|Plasma|CES1|Concentration in container" unit="µmol/l" persistable="1" formulaId="8520" />
    <Observer id="8525" entityId="w5u63jtjDUai9J3e7CBltQ" name="Concentration in container" path="rif_val_po_150mg|Organism|Muscle|Plasma|rifampicin|Concentration in container" unit="µmol/l" persistable="1" formulaId="8526" />
    <Observer id="8530" entityId="pwXvkuLKCkKcboqeDK__Nw" name="Fraction of dose-rifampicin" path="rif_val_po_150mg|Organism|Muscle|Plasma|rifampicin-CES2 Metabolite|Fraction of dose-rifampicin" persistable="1" formulaId="8531" />
    <Observer id="8562" entityId="NkFQVWUFa02F_bk98FD3Ww" name="Concentration in container" path="rif_val_po_150mg|Organism|Muscle|BloodCells|CES2|Concentration in container" unit="µmol/l" persistable="1" formulaId="8563" />
    <Observer id="8582" entityId="dTZQREMFG06Unj6eRzjNKA" name="Concentration in container" path="rif_val_po_150mg|Organism|Muscle|BloodCells|CES1|Concentration in container" unit="µmol/l" persistable="1" formulaId="8583" />
    <Observer id="8588" entityId="FNlOOuXiN0SXOKvHCcxHEA" name="Concentration in container" path="rif_val_po_150mg|Organism|Muscle|BloodCells|rifampicin|Concentration in container" unit="µmol/l" persistable="1" formulaId="8589" />
    <Observer id="8593" entityId="DBwuJwADZke0G-XadvIHfA" name="Fraction of dose-rifampicin" path="rif_val_po_150mg|Organism|Muscle|BloodCells|rifampicin-CES2 Metabolite|Fraction of dose-rifampicin" persistable="1" formulaId="8594" />
    <Observer id="8615" entityId="C1ANAPO5Tk2RQsRoTPGiUQ" name="Concentration in container" path="rif_val_po_150mg|Organism|Muscle|Interstitial|rifampicin|Concentration in container" unit="µmol/l" persistable="1" formulaId="8616" />
    <Observer id="8638" entityId="DAxz5Ri1CkyznrvMusaZcQ" name="Concentration in container" path="rif_val_po_150mg|Organism|Muscle|Intracellular|CES2|Concentration in container" unit="µmol/l" persistable="1" formulaId="8639" />
    <Observer id="8656" entityId="luxPIEJ10UKBV4s1kHnl2w" name="Concentration in container" path="rif_val_po_150mg|Organism|Muscle|Intracellular|ABCB1|Concentration in container" unit="µmol/l" persistable="1" formulaId="8657" />
    <Observer id="8674" entityId="h7lACkOKXUOl65ApPAcP6g" name="Concentration in container" path="rif_val_po_150mg|Organism|Muscle|Intracellular|CES1|Concentration in container" unit="µmol/l" persistable="1" formulaId="8675" />
    <Observer id="8682" entityId="Q2JfJ4QPTkCr38W2VxJa6Q" name="Concentration in container" path="rif_val_po_150mg|Organism|Muscle|Intracellular|rifampicin|Concentration in container" unit="µmol/l" persistable="1" formulaId="8683" />
    <Observer id="8687" entityId="Ty4YfOLlCk2HBNCVE3ZoPw" name="Fraction of dose-rifampicin" path="rif_val_po_150mg|Organism|Muscle|Intracellular|rifampicin-CES2 Metabolite|Fraction of dose-rifampicin" persistable="1" formulaId="8688" />
    <Observer id="8697" entityId="CXRLvBm4A0eMAhxuVHp3OA" name="Interstitial Unbound" path="rif_val_po_150mg|Organism|Muscle|rifampicin|Interstitial Unbound" unit="µmol/l" persistable="1" formulaId="8698" />
    <Observer id="8699" entityId="ySry6t5GjkisItlt6KiW1g" name="Intracellular Unbound" path="rif_val_po_150mg|Organism|Muscle|rifampicin|Intracellular Unbound" unit="µmol/l" persistable="1" formulaId="8700" />
    <Observer id="8701" entityId="dlSJ0blVKU2LUKWpywKyOw" name="Tissue" path="rif_val_po_150mg|Organism|Muscle|rifampicin|Tissue" unit="µmol/l" persistable="1" formulaId="8702" />
    <Observer id="8767" entityId="gNiVpbgEiUOzg5-2Gu_vNA" name="Concentration in container" path="rif_val_po_150mg|Organism|Pancreas|Plasma|CES2|Concentration in container" unit="µmol/l" persistable="1" formulaId="8768" />
    <Observer id="8787" entityId="aciF5K5fqkaIaeS1RMbo6g" name="Concentration in container" path="rif_val_po_150mg|Organism|Pancreas|Plasma|CES1|Concentration in container" unit="µmol/l" persistable="1" formulaId="8788" />
    <Observer id="8794" entityId="_12_aqp5YEuSUOFV0jg65w" name="Concentration in container" path="rif_val_po_150mg|Organism|Pancreas|Plasma|rifampicin|Concentration in container" unit="µmol/l" persistable="1" formulaId="8795" />
    <Observer id="8799" entityId="oB7I4PFF8U-dXGQVhIFLdQ" name="Fraction of dose-rifampicin" path="rif_val_po_150mg|Organism|Pancreas|Plasma|rifampicin-CES2 Metabolite|Fraction of dose-rifampicin" persistable="1" formulaId="8800" />
    <Observer id="8831" entityId="Z4AH93Tbo0WFqguVDOQV9A" name="Concentration in container" path="rif_val_po_150mg|Organism|Pancreas|BloodCells|CES2|Concentration in container" unit="µmol/l" persistable="1" formulaId="8832" />
    <Observer id="8851" entityId="Ddfx4uoERU210VTjkeok2A" name="Concentration in container" path="rif_val_po_150mg|Organism|Pancreas|BloodCells|CES1|Concentration in container" unit="µmol/l" persistable="1" formulaId="8852" />
    <Observer id="8858" entityId="Rh3x0wNTg0yzxCoTaxvVvw" name="Concentration in container" path="rif_val_po_150mg|Organism|Pancreas|BloodCells|rifampicin|Concentration in container" unit="µmol/l" persistable="1" formulaId="8859" />
    <Observer id="8863" entityId="8idx_ckXbkaHwtovjplddw" name="Fraction of dose-rifampicin" path="rif_val_po_150mg|Organism|Pancreas|BloodCells|rifampicin-CES2 Metabolite|Fraction of dose-rifampicin" persistable="1" formulaId="8864" />
    <Observer id="8885" entityId="f-FZPVNh2E6Gut_j0oVS7g" name="Concentration in container" path="rif_val_po_150mg|Organism|Pancreas|Interstitial|rifampicin|Concentration in container" unit="µmol/l" persistable="1" formulaId="8886" />
    <Observer id="8908" entityId="csJ7qcxgw0SWkDWsCXOZMQ" name="Concentration in container" path="rif_val_po_150mg|Organism|Pancreas|Intracellular|CES2|Concentration in container" unit="µmol/l" persistable="1" formulaId="8909" />
    <Observer id="8926" entityId="azqZpu173kaZi4xeLQBfOw" name="Concentration in container" path="rif_val_po_150mg|Organism|Pancreas|Intracellular|ABCB1|Concentration in container" unit="µmol/l" persistable="1" formulaId="8927" />
    <Observer id="8944" entityId="j_XguHfgnEuoaifemNJRDA" name="Concentration in container" path="rif_val_po_150mg|Organism|Pancreas|Intracellular|CES1|Concentration in container" unit="µmol/l" persistable="1" formulaId="8945" />
    <Observer id="8952" entityId="48meZivYa0q1lrgzVjWC8g" name="Concentration in container" path="rif_val_po_150mg|Organism|Pancreas|Intracellular|rifampicin|Concentration in container" unit="µmol/l" persistable="1" formulaId="8953" />
    <Observer id="8957" entityId="HgZGNj5E_EWYJtMe0m2c8g" name="Fraction of dose-rifampicin" path="rif_val_po_150mg|Organism|Pancreas|Intracellular|rifampicin-CES2 Metabolite|Fraction of dose-rifampicin" persistable="1" formulaId="8958" />
    <Observer id="8967" entityId="oJeFRLDgb0OTCb8-xebIEA" name="Interstitial Unbound" path="rif_val_po_150mg|Organism|Pancreas|rifampicin|Interstitial Unbound" unit="µmol/l" persistable="1" formulaId="8968" />
    <Observer id="8969" entityId="CS3MdI9cwEC3hH9uEpFN6Q" name="Intracellular Unbound" path="rif_val_po_150mg|Organism|Pancreas|rifampicin|Intracellular Unbound" unit="µmol/l" persistable="1" formulaId="8970" />
    <Observer id="8971" entityId="DxgCTWbzQkK4xT_SQOmALg" name="Tissue" path="rif_val_po_150mg|Organism|Pancreas|rifampicin|Tissue" unit="µmol/l" persistable="1" formulaId="8972" />
    <Observer id="9005" entityId="UcCMuTS6gUCrQop0iZ1mDg" name="Concentration in container" path="rif_val_po_150mg|Organism|PortalVein|Plasma|CES2|Concentration in container" unit="µmol/l" persistable="1" formulaId="9006" />
    <Observer id="9025" entityId="UzJOEYMsNUOWNWVJ7JAuEw" name="Concentration in container" path="rif_val_po_150mg|Organism|PortalVein|Plasma|CES1|Concentration in container" unit="µmol/l" persistable="1" formulaId="9026" />
    <Observer id="9032" entityId="f3Zdx_hrw0KU08mbvmxMBA" name="Concentration in container" path="rif_val_po_150mg|Organism|PortalVein|Plasma|rifampicin|Concentration in container" unit="µmol/l" persistable="1" formulaId="9033" />
    <Observer id="9034" entityId="Lys8uMBqT0OEghT9wKIBmA" name="Plasma Unbound" path="rif_val_po_150mg|Organism|PortalVein|Plasma|rifampicin|Plasma Unbound" unit="µmol/l" persistable="1" formulaId="9035" />
    <Observer id="9039" entityId="Wo4BUDgt2ECnb4_zDPhJ1w" name="Fraction of dose-rifampicin" path="rif_val_po_150mg|Organism|PortalVein|Plasma|rifampicin-CES2 Metabolite|Fraction of dose-rifampicin" persistable="1" formulaId="9040" />
    <Observer id="9071" entityId="wUIdG6bhqkiwWpciI8KjuA" name="Concentration in container" path="rif_val_po_150mg|Organism|PortalVein|BloodCells|CES2|Concentration in container" unit="µmol/l" persistable="1" formulaId="9072" />
    <Observer id="9091" entityId="b9Q2sjzPF0mORCQCwdLkmw" name="Concentration in container" path="rif_val_po_150mg|Organism|PortalVein|BloodCells|CES1|Concentration in container" unit="µmol/l" persistable="1" formulaId="9092" />
    <Observer id="9098" entityId="bF3-ta6yoUi9lgMv9ZUjcA" name="Concentration in container" path="rif_val_po_150mg|Organism|PortalVein|BloodCells|rifampicin|Concentration in container" unit="µmol/l" persistable="1" formulaId="9099" />
    <Observer id="9103" entityId="U2le-cZ7q0eiFyRgQrvfhg" name="Fraction of dose-rifampicin" path="rif_val_po_150mg|Organism|PortalVein|BloodCells|rifampicin-CES2 Metabolite|Fraction of dose-rifampicin" persistable="1" formulaId="9104" />
    <Observer id="9113" entityId="MrU6kUw7j0e-Y3D5l9kQeA" name="Whole Blood" path="rif_val_po_150mg|Organism|PortalVein|rifampicin|Whole Blood" unit="µmol/l" persistable="1" formulaId="9114" />
    <Observer id="9179" entityId="9bKARUP8z06EQe57AWNgPg" name="Concentration in container" path="rif_val_po_150mg|Organism|Skin|Plasma|CES2|Concentration in container" unit="µmol/l" persistable="1" formulaId="9180" />
    <Observer id="9199" entityId="gbh-mQ9IS0add6jNFq_D3A" name="Concentration in container" path="rif_val_po_150mg|Organism|Skin|Plasma|CES1|Concentration in container" unit="µmol/l" persistable="1" formulaId="9200" />
    <Observer id="9205" entityId="WYc9koCWpEWFO4-9Qw99bA" name="Concentration in container" path="rif_val_po_150mg|Organism|Skin|Plasma|rifampicin|Concentration in container" unit="µmol/l" persistable="1" formulaId="9206" />
    <Observer id="9210" entityId="beHM-RVdZEOsGcmZ0l8trg" name="Fraction of dose-rifampicin" path="rif_val_po_150mg|Organism|Skin|Plasma|rifampicin-CES2 Metabolite|Fraction of dose-rifampicin" persistable="1" formulaId="9211" />
    <Observer id="9242" entityId="6Mgun2J0GE2MUPONN42z6A" name="Concentration in container" path="rif_val_po_150mg|Organism|Skin|BloodCells|CES2|Concentration in container" unit="µmol/l" persistable="1" formulaId="9243" />
    <Observer id="9262" entityId="T2e6jsvj-U-s9nhRq9h2QQ" name="Concentration in container" path="rif_val_po_150mg|Organism|Skin|BloodCells|CES1|Concentration in container" unit="µmol/l" persistable="1" formulaId="9263" />
    <Observer id="9268" entityId="U50R42rDo0muyTqxaVJPDQ" name="Concentration in container" path="rif_val_po_150mg|Organism|Skin|BloodCells|rifampicin|Concentration in container" unit="µmol/l" persistable="1" formulaId="9269" />
    <Observer id="9273" entityId="Kc-lHHXX8U-irJgLPyLRRQ" name="Fraction of dose-rifampicin" path="rif_val_po_150mg|Organism|Skin|BloodCells|rifampicin-CES2 Metabolite|Fraction of dose-rifampicin" persistable="1" formulaId="9274" />
    <Observer id="9295" entityId="49mKVNYU30OBcTD35s3pjg" name="Concentration in container" path="rif_val_po_150mg|Organism|Skin|Interstitial|rifampicin|Concentration in container" unit="µmol/l" persistable="1" formulaId="9296" />
    <Observer id="9318" entityId="RDqqmV4NWUCZldsaWSg_wQ" name="Concentration in container" path="rif_val_po_150mg|Organism|Skin|Intracellular|CES2|Concentration in container" unit="µmol/l" persistable="1" formulaId="9319" />
    <Observer id="9336" entityId="zIbbrglws0WGlwbWK0vQvg" name="Concentration in container" path="rif_val_po_150mg|Organism|Skin|Intracellular|ABCB1|Concentration in container" unit="µmol/l" persistable="1" formulaId="9337" />
    <Observer id="9354" entityId="p4KZmDsGa0KKpkyadhd2Vg" name="Concentration in container" path="rif_val_po_150mg|Organism|Skin|Intracellular|CES1|Concentration in container" unit="µmol/l" persistable="1" formulaId="9355" />
    <Observer id="9362" entityId="ONUD4anKi0iGjIte8_e3Dw" name="Concentration in container" path="rif_val_po_150mg|Organism|Skin|Intracellular|rifampicin|Concentration in container" unit="µmol/l" persistable="1" formulaId="9363" />
    <Observer id="9367" entityId="Ys9LvZUk3UqLAEn7VhFCcA" name="Fraction of dose-rifampicin" path="rif_val_po_150mg|Organism|Skin|Intracellular|rifampicin-CES2 Metabolite|Fraction of dose-rifampicin" persistable="1" formulaId="9368" />
    <Observer id="9377" entityId="OTbDWZFIC0ucKPdd9m7LWQ" name="Interstitial Unbound" path="rif_val_po_150mg|Organism|Skin|rifampicin|Interstitial Unbound" unit="µmol/l" persistable="1" formulaId="9378" />
    <Observer id="9379" entityId="4dVocY_YX0aw8EquvjsXYw" name="Intracellular Unbound" path="rif_val_po_150mg|Organism|Skin|rifampicin|Intracellular Unbound" unit="µmol/l" persistable="1" formulaId="9380" />
    <Observer id="9381" entityId="aO8c0M35D0SakXBSMRUtkw" name="Tissue" path="rif_val_po_150mg|Organism|Skin|rifampicin|Tissue" unit="µmol/l" persistable="1" formulaId="9382" />
    <Observer id="9446" entityId="XO09zxAu2kSK_D9w7ZmWAQ" name="Concentration in container" path="rif_val_po_150mg|Organism|Spleen|Plasma|CES2|Concentration in container" unit="µmol/l" persistable="1" formulaId="9447" />
    <Observer id="9466" entityId="FIJoZVv4RUyw9gNt_m4r4g" name="Concentration in container" path="rif_val_po_150mg|Organism|Spleen|Plasma|CES1|Concentration in container" unit="µmol/l" persistable="1" formulaId="9467" />
    <Observer id="9473" entityId="Y-dS4-7PUEivTHkfg8edfA" name="Concentration in container" path="rif_val_po_150mg|Organism|Spleen|Plasma|rifampicin|Concentration in container" unit="µmol/l" persistable="1" formulaId="9474" />
    <Observer id="9478" entityId="8k6KSRmbvkq2b1DTs6BxeA" name="Fraction of dose-rifampicin" path="rif_val_po_150mg|Organism|Spleen|Plasma|rifampicin-CES2 Metabolite|Fraction of dose-rifampicin" persistable="1" formulaId="9479" />
    <Observer id="9510" entityId="VHnoY5WspU2cxQZxR2xXSw" name="Concentration in container" path="rif_val_po_150mg|Organism|Spleen|BloodCells|CES2|Concentration in container" unit="µmol/l" persistable="1" formulaId="9511" />
    <Observer id="9530" entityId="GfCBwIaadUGtaOKr_y32LA" name="Concentration in container" path="rif_val_po_150mg|Organism|Spleen|BloodCells|CES1|Concentration in container" unit="µmol/l" persistable="1" formulaId="9531" />
    <Observer id="9537" entityId="8cbLebiAnUKpTj9H9c3gpg" name="Concentration in container" path="rif_val_po_150mg|Organism|Spleen|BloodCells|rifampicin|Concentration in container" unit="µmol/l" persistable="1" formulaId="9538" />
    <Observer id="9542" entityId="f17UkQ_ON0SSwezUHBfjvw" name="Fraction of dose-rifampicin" path="rif_val_po_150mg|Organism|Spleen|BloodCells|rifampicin-CES2 Metabolite|Fraction of dose-rifampicin" persistable="1" formulaId="9543" />
    <Observer id="9564" entityId="htCgP_nz90a-hpP6BSGYJg" name="Concentration in container" path="rif_val_po_150mg|Organism|Spleen|Interstitial|rifampicin|Concentration in container" unit="µmol/l" persistable="1" formulaId="9565" />
    <Observer id="9587" entityId="3eXQUE9DR0mMFHiXQ63QgQ" name="Concentration in container" path="rif_val_po_150mg|Organism|Spleen|Intracellular|CES2|Concentration in container" unit="µmol/l" persistable="1" formulaId="9588" />
    <Observer id="9605" entityId="DYMvTP6j1EaFxRCyaBjjIQ" name="Concentration in container" path="rif_val_po_150mg|Organism|Spleen|Intracellular|ABCB1|Concentration in container" unit="µmol/l" persistable="1" formulaId="9606" />
    <Observer id="9623" entityId="YVSBarrXoUGo-XVfbsa96Q" name="Concentration in container" path="rif_val_po_150mg|Organism|Spleen|Intracellular|CES1|Concentration in container" unit="µmol/l" persistable="1" formulaId="9624" />
    <Observer id="9631" entityId="if2Wvb99AkefUmbImlKOww" name="Concentration in container" path="rif_val_po_150mg|Organism|Spleen|Intracellular|rifampicin|Concentration in container" unit="µmol/l" persistable="1" formulaId="9632" />
    <Observer id="9636" entityId="w97LR3-MuU-_ofc5wU7n4w" name="Fraction of dose-rifampicin" path="rif_val_po_150mg|Organism|Spleen|Intracellular|rifampicin-CES2 Metabolite|Fraction of dose-rifampicin" persistable="1" formulaId="9637" />
    <Observer id="9646" entityId="Xct7ejDKbk2Hd9PmfGuFsQ" name="Interstitial Unbound" path="rif_val_po_150mg|Organism|Spleen|rifampicin|Interstitial Unbound" unit="µmol/l" persistable="1" formulaId="9647" />
    <Observer id="9648" entityId="yszUZzKPukiYM3ukQFRUAg" name="Intracellular Unbound" path="rif_val_po_150mg|Organism|Spleen|rifampicin|Intracellular Unbound" unit="µmol/l" persistable="1" formulaId="9649" />
    <Observer id="9650" entityId="dhIJ5ug_aEK6137M-PUCAw" name="Tissue" path="rif_val_po_150mg|Organism|Spleen|rifampicin|Tissue" unit="µmol/l" persistable="1" formulaId="9651" />
    <Observer id="9664" entityId="btqBqgNJt0OZuWTDVI5UJw" name="Concentration in container" path="rif_val_po_150mg|Organism|Saliva|Saliva|rifampicin|Concentration in container" unit="µmol/l" persistable="1" formulaId="9665" />
    <Observer id="9671" entityId="psU3q9sSqkumJTorU4PKcQ" name="Concentration in container" path="rif_val_po_150mg|Organism|Saliva|SalivaGland|rifampicin|Concentration in container" unit="µmol/l" persistable="1" formulaId="9672" />
    <Observer id="13266" entityId="OvBIM6SmHEW_yLWhR-kO6Q" name="Concentration in container" path="rif_val_po_150mg|Applications|po_150mg|wb|Application_1|rifampicin|Concentration in container" unit="µmol/l" persistable="0" formulaId="13267" />
  </ObserverList>
  <EventList>
    <Event conditionFormulaId="13223" id="13222" entityId="badl92_KcUqOEgJ5him4TQ" oneTime="1">
      <AssignmentList>
        <Assignment objectId="2348" newFormulaId="13224" useAsValue="1" />
        <Assignment objectId="13202" newFormulaId="13225" useAsValue="1" />
        <Assignment objectId="2088" newFormulaId="13226" useAsValue="1" />
        <Assignment objectId="2113" newFormulaId="13228" useAsValue="1" />
      </AssignmentList>
    </Event>
    <Event conditionFormulaId="13230" id="13229" entityId="VYUSdtUwmEW0ApTLLL8JOg" oneTime="1">
      <AssignmentList>
        <Assignment objectId="13202" newFormulaId="13231" useAsValue="0" />
      </AssignmentList>
    </Event>
  </EventList>
  <FormulaList>
    <ExplicitFormula id="5">
      <Equation>K_uptake-K_rec&gt;=0 ? K_uptake-K_rec : 0</Equation>
      <ReferenceList>
        <R alias="K_uptake" id="3" />
        <R alias="K_rec" id="4" />
      </ReferenceList>
    </ExplicitFormula>
    <ExplicitFormula id="38">
      <Equation>V_pls_art+V_pls_bon+V_pls_brn+V_pls_cae+V_pls_colasc+V_pls_coldesc+V_pls_colsigm+V_pls_coltrans+V_pls_duo+V_pls_fat+V_pls_tes+V_pls_hrt+V_pls_kid+V_pls_lin+V_pls_lil+V_pls_lje+V_pls_lng+V_pls_mus+V_pls_pan+V_pls_prc+V_pls_prp+V_pls_pve+V_pls_rect+V_pls_skn+V_pls_sin+V_pls_spl+V_pls_sto+V_pls_uil+V_pls_uje+V_pls_ven</Equation>
      <ReferenceList>
        <R alias="V_pls_art" id="8" />
        <R alias="V_pls_bon" id="9" />
        <R alias="V_pls_brn" id="10" />
        <R alias="V_pls_fat" id="11" />
        <R alias="V_pls_tes" id="12" />
        <R alias="V_pls_hrt" id="13" />
        <R alias="V_pls_kid" id="14" />
        <R alias="V_pls_lin" id="15" />
        <R alias="V_pls_lng" id="16" />
        <R alias="V_pls_mus" id="17" />
        <R alias="V_pls_pan" id="18" />
        <R alias="V_pls_pve" id="19" />
        <R alias="V_pls_skn" id="20" />
        <R alias="V_pls_sin" id="21" />
        <R alias="V_pls_spl" id="22" />
        <R alias="V_pls_sto" id="23" />
        <R alias="V_pls_ven" id="24" />
        <R alias="V_pls_duo" id="25" />
        <R alias="V_pls_uje" id="26" />
        <R alias="V_pls_lje" id="27" />
        <R alias="V_pls_uil" id="28" />
        <R alias="V_pls_lil" id="29" />
        <R alias="V_pls_cae" id="30" />
        <R alias="V_pls_colasc" id="31" />
        <R alias="V_pls_coltrans" id="32" />
        <R alias="V_pls_coldesc" id="33" />
        <R alias="V_pls_colsigm" id="34" />
        <R alias="V_pls_rect" id="35" />
        <R alias="V_pls_prp" id="36" />
        <R alias="V_pls_prc" id="37" />
      </ReferenceList>
    </ExplicitFormula>
    <ExplicitFormula id="58">
      <Equation>M_art + M_sto + M_sin + M_lin + M_pan + M_spl + M_liv + M_lng + M_mus + M_fat + M_skn + M_kid + M_brn + M_hrt + M_bon + M_tes + M_pve + M_ven</Equation>
      <ReferenceList>
        <R alias="M_art" id="40" />
        <R alias="M_bon" id="41" />
        <R alias="M_brn" id="42" />
        <R alias="M_fat" id="43" />
        <R alias="M_tes" id="44" />
        <R alias="M_hrt" id="45" />
        <R alias="M_kid" id="46" />
        <R alias="M_lin" id="47" />
        <R alias="M_liv" id="48" />
        <R alias="M_lng" id="49" />
        <R alias="M_mus" id="50" />
        <R alias="M_pan" id="51" />
        <R alias="M_pve" id="52" />
        <R alias="M_skn" id="53" />
        <R alias="M_sin" id="54" />
        <R alias="M_spl" id="55" />
        <R alias="M_sto" id="56" />
        <R alias="M_ven" id="57" />
      </ReferenceList>
    </ExplicitFormula>
    <ExplicitFormula id="62">
      <Equation>Age* 365.25/7 + GA</Equation>
      <ReferenceList>
        <R alias="Age" id="60" />
        <R alias="GA" id="61" />
      </ReferenceList>
    </ExplicitFormula>
    <ExplicitFormula id="65">
      <Equation>Height&gt;0 ? BW / (Height)^2 : 0</Equation>
      <ReferenceList>
        <R alias="Height" id="64" />
        <R alias="BW" id="39" />
      </ReferenceList>
    </ExplicitFormula>
    <ExplicitFormula id="101">
      <Equation>0.47</Equation>
    </ExplicitFormula>
    <ExplicitFormula id="103">
      <Equation>73</Equation>
    </ExplicitFormula>
    <ExplicitFormula id="105">
      <Equation>17.6</Equation>
    </ExplicitFormula>
    <ExplicitFormula id="117">
      <Equation>fQ_art*C_bc_art+fQ_bon*C_bc_bon+fQ_fat*C_bc_fat+fQ_mus*C_bc_mus+fQ_skn*C_bc_skn</Equation>
      <ReferenceList>
        <R alias="C_bc_art" id="107" />
        <R alias="C_bc_bon" id="108" />
        <R alias="C_bc_fat" id="109" />
        <R alias="C_bc_mus" id="110" />
        <R alias="C_bc_skn" id="111" />
        <R alias="fQ_art" id="112" />
        <R alias="fQ_bon" id="113" />
        <R alias="fQ_fat" id="114" />
        <R alias="fQ_mus" id="115" />
        <R alias="fQ_skn" id="116" />
      </ReferenceList>
    </ExplicitFormula>
    <ExplicitFormula id="124">
      <Equation>fQ_art*C_pls_art+fQ_bon*C_pls_bon+fQ_fat*C_pls_fat+fQ_mus*C_pls_mus+fQ_skn*C_pls_skn</Equation>
      <ReferenceList>
        <R alias="C_pls_art" id="119" />
        <R alias="C_pls_bon" id="120" />
        <R alias="C_pls_fat" id="121" />
        <R alias="C_pls_mus" id="122" />
        <R alias="C_pls_skn" id="123" />
        <R alias="fQ_art" id="112" />
        <R alias="fQ_bon" id="113" />
        <R alias="fQ_fat" id="114" />
        <R alias="fQ_mus" id="115" />
        <R alias="fQ_skn" id="116" />
      </ReferenceList>
    </ExplicitFormula>
    <ExplicitFormula id="127">
      <Equation>(fQ_art*C_pls_art+fQ_bon*C_pls_bon+fQ_fat*C_pls_fat+fQ_mus*C_pls_mus+fQ_skn*C_pls_skn)*fu</Equation>
      <ReferenceList>
        <R alias="C_pls_art" id="119" />
        <R alias="C_pls_bon" id="120" />
        <R alias="C_pls_fat" id="121" />
        <R alias="C_pls_mus" id="122" />
        <R alias="C_pls_skn" id="123" />
        <R alias="fu" id="126" />
        <R alias="fQ_art" id="112" />
        <R alias="fQ_bon" id="113" />
        <R alias="fQ_fat" id="114" />
        <R alias="fQ_mus" id="115" />
        <R alias="fQ_skn" id="116" />
      </ReferenceList>
    </ExplicitFormula>
    <ExplicitFormula id="129">
      <Equation>(1-HCT)*(fQ_art*C_pls_art+fQ_bon*C_pls_bon+fQ_fat*C_pls_fat+fQ_mus*C_pls_mus+fQ_skn*C_pls_skn) + HCT*(fQ_art*C_bc_art+fQ_bon*C_bc_bon+fQ_fat*C_bc_fat+fQ_mus*C_bc_mus+fQ_skn*C_bc_skn)</Equation>
      <ReferenceList>
        <R alias="C_bc_art" id="107" />
        <R alias="C_bc_bon" id="108" />
        <R alias="C_bc_fat" id="109" />
        <R alias="C_bc_mus" id="110" />
        <R alias="C_bc_skn" id="111" />
        <R alias="C_pls_art" id="119" />
        <R alias="C_pls_bon" id="120" />
        <R alias="C_pls_fat" id="121" />
        <R alias="C_pls_mus" id="122" />
        <R alias="C_pls_skn" id="123" />
        <R alias="fQ_art" id="112" />
        <R alias="fQ_bon" id="113" />
        <R alias="fQ_fat" id="114" />
        <R alias="fQ_mus" id="115" />
        <R alias="fQ_skn" id="116" />
        <R alias="HCT" id="100" />
      </ReferenceList>
    </ExplicitFormula>
    <ExplicitFormula id="132">
      <Equation>Volume * Density</Equation>
      <ReferenceList>
        <R alias="Density" id="130" />
        <R alias="Volume" id="131" />
      </ReferenceList>
    </ExplicitFormula>
    <ExplicitFormula id="135">
      <Equation>0.964056537925615</Equation>
    </ExplicitFormula>
    <ExplicitFormula id="137">
      <Equation>Volume</Equation>
      <ReferenceList>
        <R alias="Volume" id="24" />
      </ReferenceList>
    </ExplicitFormula>
    <ExplicitFormula id="138">
      <Equation>(1-HCT)*V</Equation>
      <ReferenceList>
        <R alias="f_vas" id="134" />
        <R alias="V" id="131" />
        <R alias="HCT" id="100" />
      </ReferenceList>
    </ExplicitFormula>
    <ExplicitFormula id="141">
      <Equation>M_0</Equation>
      <ReferenceList>
        <R alias="M_0" id="140" />
      </ReferenceList>
    </ExplicitFormula>
    <ExplicitFormula id="145">
      <Equation>rel_exp_out * AF * f_onto * ProteinContainerVolume</Equation>
      <ReferenceList>
        <R alias="f_onto" id="142" />
        <R alias="rel_exp_out" id="143" />
        <R alias="AF" id="144" />
        <R alias="ProteinContainerVolume" id="136" />
      </ReferenceList>
    </ExplicitFormula>
    <ExplicitFormula id="148">
      <Equation>ln(2)/tHalf</Equation>
      <ReferenceList>
        <R alias="tHalf" id="147" />
      </ReferenceList>
    </ExplicitFormula>
    <ExplicitFormula id="150">
      <Equation>rel_exp_norm</Equation>
      <ReferenceList>
        <R alias="rel_exp_norm" id="149" />
      </ReferenceList>
    </ExplicitFormula>
    <ExplicitFormula id="152">
      <Equation>rel_exp_pls_norm</Equation>
      <ReferenceList>
        <R alias="rel_exp_pls_norm" id="151" />
      </ReferenceList>
    </ExplicitFormula>
    <ExplicitFormula id="155">
      <Equation>rel_exp_pls</Equation>
      <ReferenceList>
        <R alias="rel_exp_pls" id="154" />
      </ReferenceList>
    </ExplicitFormula>
    <ExplicitFormula id="157">
      <Equation>V&gt;0 ? M/V : 0</Equation>
      <ReferenceList>
        <R alias="M" id="139" />
        <R alias="V" id="24" />
      </ReferenceList>
    </ExplicitFormula>
    <ExplicitFormula id="159">
      <Equation>tHalf</Equation>
      <ReferenceList>
        <R alias="tHalf" id="158" />
      </ReferenceList>
    </ExplicitFormula>
    <ExplicitFormula id="161">
      <Equation>f_onto</Equation>
      <ReferenceList>
        <R alias="f_onto" id="160" />
      </ReferenceList>
    </ExplicitFormula>
    <ExplicitFormula id="163">
      <Equation>V&gt;0 ? M/V : 0</Equation>
      <ReferenceList>
        <R alias="M" id="139" />
        <R alias="V" id="24" />
      </ReferenceList>
    </ExplicitFormula>
    <ExplicitFormula id="166">
      <Equation>M_0</Equation>
      <ReferenceList>
        <R alias="M_0" id="165" />
      </ReferenceList>
    </ExplicitFormula>
    <ExplicitFormula id="170">
      <Equation>rel_exp_out * AF * f_onto * ProteinContainerVolume</Equation>
      <ReferenceList>
        <R alias="f_onto" id="167" />
        <R alias="rel_exp_out" id="168" />
        <R alias="AF" id="169" />
        <R alias="ProteinContainerVolume" id="136" />
      </ReferenceList>
    </ExplicitFormula>
    <ExplicitFormula id="173">
      <Equation>ln(2)/tHalf</Equation>
      <ReferenceList>
        <R alias="tHalf" id="172" />
      </ReferenceList>
    </ExplicitFormula>
    <ExplicitFormula id="175">
      <Equation>rel_exp_norm</Equation>
      <ReferenceList>
        <R alias="rel_exp_norm" id="174" />
      </ReferenceList>
    </ExplicitFormula>
    <ExplicitFormula id="177">
      <Equation>rel_exp_pls_norm</Equation>
      <ReferenceList>
        <R alias="rel_exp_pls_norm" id="176" />
      </ReferenceList>
    </ExplicitFormula>
    <ExplicitFormula id="180">
      <Equation>rel_exp_pls</Equation>
      <ReferenceList>
        <R alias="rel_exp_pls" id="179" />
      </ReferenceList>
    </ExplicitFormula>
    <ExplicitFormula id="182">
      <Equation>V&gt;0 ? M/V : 0</Equation>
      <ReferenceList>
        <R alias="M" id="164" />
        <R alias="V" id="24" />
      </ReferenceList>
    </ExplicitFormula>
    <ExplicitFormula id="184">
      <Equation>tHalf</Equation>
      <ReferenceList>
        <R alias="tHalf" id="183" />
      </ReferenceList>
    </ExplicitFormula>
    <ExplicitFormula id="186">
      <Equation>f_onto</Equation>
      <ReferenceList>
        <R alias="f_onto" id="185" />
      </ReferenceList>
    </ExplicitFormula>
    <ExplicitFormula id="188">
      <Equation>V&gt;0 ? M/V : 0</Equation>
      <ReferenceList>
        <R alias="M" id="164" />
        <R alias="V" id="24" />
      </ReferenceList>
    </ExplicitFormula>
    <ExplicitFormula id="191">
      <Equation>V&gt;0 ? M/V : 0</Equation>
      <ReferenceList>
        <R alias="M" id="189" />
        <R alias="V" id="24" />
      </ReferenceList>
    </ExplicitFormula>
    <ExplicitFormula id="193">
      <Equation>fu</Equation>
      <ReferenceList>
        <R alias="fu" id="126" />
      </ReferenceList>
    </ExplicitFormula>
    <ExplicitFormula id="195">
      <Equation>V&gt;0 ? M/V : 0</Equation>
      <ReferenceList>
        <R alias="M" id="189" />
        <R alias="V" id="24" />
      </ReferenceList>
    </ExplicitFormula>
    <ExplicitFormula id="197">
      <Equation>C_pls*fu</Equation>
      <ReferenceList>
        <R alias="C_pls" id="190" />
        <R alias="fu" id="126" />
      </ReferenceList>
    </ExplicitFormula>
    <ExplicitFormula id="200">
      <Equation>V&gt;0 ? M/V : 0</Equation>
      <ReferenceList>
        <R alias="M" id="198" />
        <R alias="V" id="24" />
      </ReferenceList>
    </ExplicitFormula>
    <ExplicitFormula id="203">
      <Equation>M/TotalDrugMass</Equation>
      <ReferenceList>
        <R alias="M" id="198" />
        <R alias="TotalDrugMass" id="202" />
      </ReferenceList>
    </ExplicitFormula>
    <ExplicitFormula id="206">
      <Equation>-(CP * kcat * V * K_water * C / (Km + K_water * C))</Equation>
      <ReferenceList>
        <R alias="V" id="24" />
        <R alias="CP" id="156" />
        <R alias="C" id="190" />
        <R alias="K_water" id="192" />
        <R alias="kcat" id="204" />
        <R alias="Km" id="205" />
      </ReferenceList>
    </ExplicitFormula>
    <ExplicitFormula id="207">
      <Equation>CP * kcat * V * K_water * C / (Km + K_water * C)</Equation>
      <ReferenceList>
        <R alias="V" id="24" />
        <R alias="CP" id="156" />
        <R alias="C" id="190" />
        <R alias="K_water" id="192" />
        <R alias="kcat" id="204" />
        <R alias="Km" id="205" />
      </ReferenceList>
    </ExplicitFormula>
    <ExplicitFormula id="210">
      <Equation>kcat * kcat_interaction_factor</Equation>
      <ReferenceList>
        <R alias="kcat_interaction_factor" id="208" />
        <R alias="kcat" id="209" />
      </ReferenceList>
    </ExplicitFormula>
    <ExplicitFormula id="213">
      <Equation>Km * Km_interaction_factor</Equation>
      <ReferenceList>
        <R alias="Km_interaction_factor" id="211" />
        <R alias="Km" id="212" />
      </ReferenceList>
    </ExplicitFormula>
    <ExplicitFormula id="216">
      <Equation>Volume</Equation>
      <ReferenceList>
        <R alias="Volume" id="215" />
      </ReferenceList>
    </ExplicitFormula>
    <ExplicitFormula id="217">
      <Equation>HCT*V</Equation>
      <ReferenceList>
        <R alias="V" id="131" />
        <R alias="HCT" id="100" />
      </ReferenceList>
    </ExplicitFormula>
    <ExplicitFormula id="220">
      <Equation>M_0</Equation>
      <ReferenceList>
        <R alias="M_0" id="219" />
      </ReferenceList>
    </ExplicitFormula>
    <ExplicitFormula id="223">
      <Equation>rel_exp_out * AF * f_onto * ProteinContainerVolume</Equation>
      <ReferenceList>
        <R alias="f_onto" id="221" />
        <R alias="rel_exp_out" id="222" />
        <R alias="AF" id="144" />
        <R alias="ProteinContainerVolume" id="214" />
      </ReferenceList>
    </ExplicitFormula>
    <ExplicitFormula id="226">
      <Equation>ln(2)/tHalf</Equation>
      <ReferenceList>
        <R alias="tHalf" id="225" />
      </ReferenceList>
    </ExplicitFormula>
    <ExplicitFormula id="228">
      <Equation>rel_exp_norm</Equation>
      <ReferenceList>
        <R alias="rel_exp_norm" id="227" />
      </ReferenceList>
    </ExplicitFormula>
    <ExplicitFormula id="230">
      <Equation>rel_exp_bc_norm</Equation>
      <ReferenceList>
        <R alias="rel_exp_bc_norm" id="229" />
      </ReferenceList>
    </ExplicitFormula>
    <ExplicitFormula id="233">
      <Equation>rel_exp_bc</Equation>
      <ReferenceList>
        <R alias="rel_exp_bc" id="232" />
      </ReferenceList>
    </ExplicitFormula>
    <ExplicitFormula id="235">
      <Equation>V&gt;0 ? M/V : 0</Equation>
      <ReferenceList>
        <R alias="M" id="218" />
        <R alias="V" id="215" />
      </ReferenceList>
    </ExplicitFormula>
    <ExplicitFormula id="236">
      <Equation>f_onto</Equation>
      <ReferenceList>
        <R alias="f_onto" id="160" />
      </ReferenceList>
    </ExplicitFormula>
    <ExplicitFormula id="237">
      <Equation>tHalf</Equation>
      <ReferenceList>
        <R alias="tHalf" id="158" />
      </ReferenceList>
    </ExplicitFormula>
    <ExplicitFormula id="239">
      <Equation>V&gt;0 ? M/V : 0</Equation>
      <ReferenceList>
        <R alias="M" id="218" />
        <R alias="V" id="215" />
      </ReferenceList>
    </ExplicitFormula>
    <ExplicitFormula id="242">
      <Equation>M_0</Equation>
      <ReferenceList>
        <R alias="M_0" id="241" />
      </ReferenceList>
    </ExplicitFormula>
    <ExplicitFormula id="245">
      <Equation>rel_exp_out * AF * f_onto * ProteinContainerVolume</Equation>
      <ReferenceList>
        <R alias="f_onto" id="243" />
        <R alias="rel_exp_out" id="244" />
        <R alias="AF" id="169" />
        <R alias="ProteinContainerVolume" id="214" />
      </ReferenceList>
    </ExplicitFormula>
    <ExplicitFormula id="248">
      <Equation>ln(2)/tHalf</Equation>
      <ReferenceList>
        <R alias="tHalf" id="247" />
      </ReferenceList>
    </ExplicitFormula>
    <ExplicitFormula id="250">
      <Equation>rel_exp_norm</Equation>
      <ReferenceList>
        <R alias="rel_exp_norm" id="249" />
      </ReferenceList>
    </ExplicitFormula>
    <ExplicitFormula id="252">
      <Equation>rel_exp_bc_norm</Equation>
      <ReferenceList>
        <R alias="rel_exp_bc_norm" id="251" />
      </ReferenceList>
    </ExplicitFormula>
    <ExplicitFormula id="255">
      <Equation>rel_exp_bc</Equation>
      <ReferenceList>
        <R alias="rel_exp_bc" id="254" />
      </ReferenceList>
    </ExplicitFormula>
    <ExplicitFormula id="257">
      <Equation>V&gt;0 ? M/V : 0</Equation>
      <ReferenceList>
        <R alias="M" id="240" />
        <R alias="V" id="215" />
      </ReferenceList>
    </ExplicitFormula>
    <ExplicitFormula id="258">
      <Equation>f_onto</Equation>
      <ReferenceList>
        <R alias="f_onto" id="185" />
      </ReferenceList>
    </ExplicitFormula>
    <ExplicitFormula id="259">
      <Equation>tHalf</Equation>
      <ReferenceList>
        <R alias="tHalf" id="183" />
      </ReferenceList>
    </ExplicitFormula>
    <ExplicitFormula id="261">
      <Equation>V&gt;0 ? M/V : 0</Equation>
      <ReferenceList>
        <R alias="M" id="240" />
        <R alias="V" id="215" />
      </ReferenceList>
    </ExplicitFormula>
    <ExplicitFormula id="264">
      <Equation>V&gt;0 ? M/V : 0</Equation>
      <ReferenceList>
        <R alias="M" id="262" />
        <R alias="V" id="215" />
      </ReferenceList>
    </ExplicitFormula>
    <ExplicitFormula id="267">
      <Equation>K_rbc/fu</Equation>
      <ReferenceList>
        <R alias="fu" id="126" />
        <R alias="K_rbc" id="266" />
      </ReferenceList>
    </ExplicitFormula>
    <ExplicitFormula id="269">
      <Equation>V&gt;0 ? M/V : 0</Equation>
      <ReferenceList>
        <R alias="M" id="262" />
        <R alias="V" id="215" />
      </ReferenceList>
    </ExplicitFormula>
    <ExplicitFormula id="272">
      <Equation>V&gt;0 ? M/V : 0</Equation>
      <ReferenceList>
        <R alias="M" id="270" />
        <R alias="V" id="215" />
      </ReferenceList>
    </ExplicitFormula>
    <ExplicitFormula id="274">
      <Equation>M/TotalDrugMass</Equation>
      <ReferenceList>
        <R alias="M" id="270" />
        <R alias="TotalDrugMass" id="202" />
      </ReferenceList>
    </ExplicitFormula>
    <ExplicitFormula id="277">
      <Equation>-(CP * kcat * V * K_water * C / (Km + K_water * C))</Equation>
      <ReferenceList>
        <R alias="V" id="215" />
        <R alias="CP" id="234" />
        <R alias="C" id="263" />
        <R alias="K_water" id="265" />
        <R alias="kcat" id="275" />
        <R alias="Km" id="276" />
      </ReferenceList>
    </ExplicitFormula>
    <ExplicitFormula id="278">
      <Equation>CP * kcat * V * K_water * C / (Km + K_water * C)</Equation>
      <ReferenceList>
        <R alias="V" id="215" />
        <R alias="CP" id="234" />
        <R alias="C" id="263" />
        <R alias="K_water" id="265" />
        <R alias="kcat" id="275" />
        <R alias="Km" id="276" />
      </ReferenceList>
    </ExplicitFormula>
    <ExplicitFormula id="280">
      <Equation>kcat * kcat_interaction_factor</Equation>
      <ReferenceList>
        <R alias="kcat_interaction_factor" id="279" />
        <R alias="kcat" id="209" />
      </ReferenceList>
    </ExplicitFormula>
    <ExplicitFormula id="282">
      <Equation>Km * Km_interaction_factor</Equation>
      <ReferenceList>
        <R alias="Km_interaction_factor" id="281" />
        <R alias="Km" id="212" />
      </ReferenceList>
    </ExplicitFormula>
    <ExplicitFormula id="284">
      <Equation>(1 - HCT) * C_pls+HCT * C_bc</Equation>
      <ReferenceList>
        <R alias="C_bc" id="263" />
        <R alias="C_pls" id="190" />
        <R alias="HCT" id="100" />
      </ReferenceList>
    </ExplicitFormula>
    <ExplicitFormula id="287">
      <Equation>Volume * Density</Equation>
      <ReferenceList>
        <R alias="Density" id="285" />
        <R alias="Volume" id="286" />
      </ReferenceList>
    </ExplicitFormula>
    <ExplicitFormula id="290">
      <Equation>0.419117486236777</Equation>
    </ExplicitFormula>
    <ExplicitFormula id="292">
      <Equation>Volume</Equation>
      <ReferenceList>
        <R alias="Volume" id="8" />
      </ReferenceList>
    </ExplicitFormula>
    <ExplicitFormula id="293">
      <Equation>(1-HCT)*V</Equation>
      <ReferenceList>
        <R alias="f_vas" id="289" />
        <R alias="V" id="286" />
        <R alias="HCT" id="100" />
      </ReferenceList>
    </ExplicitFormula>
    <ExplicitFormula id="296">
      <Equation>M_0</Equation>
      <ReferenceList>
        <R alias="M_0" id="295" />
      </ReferenceList>
    </ExplicitFormula>
    <ExplicitFormula id="299">
      <Equation>rel_exp_out * AF * f_onto * ProteinContainerVolume</Equation>
      <ReferenceList>
        <R alias="f_onto" id="297" />
        <R alias="rel_exp_out" id="298" />
        <R alias="AF" id="144" />
        <R alias="ProteinContainerVolume" id="291" />
      </ReferenceList>
    </ExplicitFormula>
    <ExplicitFormula id="302">
      <Equation>ln(2)/tHalf</Equation>
      <ReferenceList>
        <R alias="tHalf" id="301" />
      </ReferenceList>
    </ExplicitFormula>
    <ExplicitFormula id="304">
      <Equation>rel_exp_norm</Equation>
      <ReferenceList>
        <R alias="rel_exp_norm" id="303" />
      </ReferenceList>
    </ExplicitFormula>
    <ExplicitFormula id="305">
      <Equation>rel_exp_pls_norm</Equation>
      <ReferenceList>
        <R alias="rel_exp_pls_norm" id="151" />
      </ReferenceList>
    </ExplicitFormula>
    <ExplicitFormula id="307">
      <Equation>rel_exp_pls</Equation>
      <ReferenceList>
        <R alias="rel_exp_pls" id="154" />
      </ReferenceList>
    </ExplicitFormula>
    <ExplicitFormula id="309">
      <Equation>V&gt;0 ? M/V : 0</Equation>
      <ReferenceList>
        <R alias="M" id="294" />
        <R alias="V" id="8" />
      </ReferenceList>
    </ExplicitFormula>
    <ExplicitFormula id="310">
      <Equation>f_onto</Equation>
      <ReferenceList>
        <R alias="f_onto" id="160" />
      </ReferenceList>
    </ExplicitFormula>
    <ExplicitFormula id="311">
      <Equation>tHalf</Equation>
      <ReferenceList>
        <R alias="tHalf" id="158" />
      </ReferenceList>
    </ExplicitFormula>
    <ExplicitFormula id="313">
      <Equation>V&gt;0 ? M/V : 0</Equation>
      <ReferenceList>
        <R alias="M" id="294" />
        <R alias="V" id="8" />
      </ReferenceList>
    </ExplicitFormula>
    <ExplicitFormula id="316">
      <Equation>M_0</Equation>
      <ReferenceList>
        <R alias="M_0" id="315" />
      </ReferenceList>
    </ExplicitFormula>
    <ExplicitFormula id="319">
      <Equation>rel_exp_out * AF * f_onto * ProteinContainerVolume</Equation>
      <ReferenceList>
        <R alias="f_onto" id="317" />
        <R alias="rel_exp_out" id="318" />
        <R alias="AF" id="169" />
        <R alias="ProteinContainerVolume" id="291" />
      </ReferenceList>
    </ExplicitFormula>
    <ExplicitFormula id="322">
      <Equation>ln(2)/tHalf</Equation>
      <ReferenceList>
        <R alias="tHalf" id="321" />
      </ReferenceList>
    </ExplicitFormula>
    <ExplicitFormula id="324">
      <Equation>rel_exp_norm</Equation>
      <ReferenceList>
        <R alias="rel_exp_norm" id="323" />
      </ReferenceList>
    </ExplicitFormula>
    <ExplicitFormula id="325">
      <Equation>rel_exp_pls_norm</Equation>
      <ReferenceList>
        <R alias="rel_exp_pls_norm" id="176" />
      </ReferenceList>
    </ExplicitFormula>
    <ExplicitFormula id="327">
      <Equation>rel_exp_pls</Equation>
      <ReferenceList>
        <R alias="rel_exp_pls" id="179" />
      </ReferenceList>
    </ExplicitFormula>
    <ExplicitFormula id="329">
      <Equation>V&gt;0 ? M/V : 0</Equation>
      <ReferenceList>
        <R alias="M" id="314" />
        <R alias="V" id="8" />
      </ReferenceList>
    </ExplicitFormula>
    <ExplicitFormula id="330">
      <Equation>f_onto</Equation>
      <ReferenceList>
        <R alias="f_onto" id="185" />
      </ReferenceList>
    </ExplicitFormula>
    <ExplicitFormula id="331">
      <Equation>tHalf</Equation>
      <ReferenceList>
        <R alias="tHalf" id="183" />
      </ReferenceList>
    </ExplicitFormula>
    <ExplicitFormula id="333">
      <Equation>V&gt;0 ? M/V : 0</Equation>
      <ReferenceList>
        <R alias="M" id="314" />
        <R alias="V" id="8" />
      </ReferenceList>
    </ExplicitFormula>
    <ExplicitFormula id="335">
      <Equation>V&gt;0 ? M/V : 0</Equation>
      <ReferenceList>
        <R alias="M" id="334" />
        <R alias="V" id="8" />
      </ReferenceList>
    </ExplicitFormula>
    <ExplicitFormula id="337">
      <Equation>fu</Equation>
      <ReferenceList>
        <R alias="fu" id="126" />
      </ReferenceList>
    </ExplicitFormula>
    <ExplicitFormula id="339">
      <Equation>V&gt;0 ? M/V : 0</Equation>
      <ReferenceList>
        <R alias="M" id="334" />
        <R alias="V" id="8" />
      </ReferenceList>
    </ExplicitFormula>
    <ExplicitFormula id="341">
      <Equation>C_pls*fu</Equation>
      <ReferenceList>
        <R alias="C_pls" id="119" />
        <R alias="fu" id="126" />
      </ReferenceList>
    </ExplicitFormula>
    <ExplicitFormula id="344">
      <Equation>V&gt;0 ? M/V : 0</Equation>
      <ReferenceList>
        <R alias="M" id="342" />
        <R alias="V" id="8" />
      </ReferenceList>
    </ExplicitFormula>
    <ExplicitFormula id="346">
      <Equation>M/TotalDrugMass</Equation>
      <ReferenceList>
        <R alias="M" id="342" />
        <R alias="TotalDrugMass" id="202" />
      </ReferenceList>
    </ExplicitFormula>
    <ExplicitFormula id="349">
      <Equation>-(CP * kcat * V * K_water * C / (Km + K_water * C))</Equation>
      <ReferenceList>
        <R alias="V" id="8" />
        <R alias="CP" id="308" />
        <R alias="C" id="119" />
        <R alias="K_water" id="336" />
        <R alias="kcat" id="347" />
        <R alias="Km" id="348" />
      </ReferenceList>
    </ExplicitFormula>
    <ExplicitFormula id="350">
      <Equation>CP * kcat * V * K_water * C / (Km + K_water * C)</Equation>
      <ReferenceList>
        <R alias="V" id="8" />
        <R alias="CP" id="308" />
        <R alias="C" id="119" />
        <R alias="K_water" id="336" />
        <R alias="kcat" id="347" />
        <R alias="Km" id="348" />
      </ReferenceList>
    </ExplicitFormula>
    <ExplicitFormula id="352">
      <Equation>kcat * kcat_interaction_factor</Equation>
      <ReferenceList>
        <R alias="kcat_interaction_factor" id="351" />
        <R alias="kcat" id="209" />
      </ReferenceList>
    </ExplicitFormula>
    <ExplicitFormula id="354">
      <Equation>Km * Km_interaction_factor</Equation>
      <ReferenceList>
        <R alias="Km_interaction_factor" id="353" />
        <R alias="Km" id="212" />
      </ReferenceList>
    </ExplicitFormula>
    <ExplicitFormula id="357">
      <Equation>Volume</Equation>
      <ReferenceList>
        <R alias="Volume" id="356" />
      </ReferenceList>
    </ExplicitFormula>
    <ExplicitFormula id="358">
      <Equation>HCT*V</Equation>
      <ReferenceList>
        <R alias="V" id="286" />
        <R alias="HCT" id="100" />
      </ReferenceList>
    </ExplicitFormula>
    <ExplicitFormula id="361">
      <Equation>M_0</Equation>
      <ReferenceList>
        <R alias="M_0" id="360" />
      </ReferenceList>
    </ExplicitFormula>
    <ExplicitFormula id="364">
      <Equation>rel_exp_out * AF * f_onto * ProteinContainerVolume</Equation>
      <ReferenceList>
        <R alias="f_onto" id="362" />
        <R alias="rel_exp_out" id="363" />
        <R alias="AF" id="144" />
        <R alias="ProteinContainerVolume" id="355" />
      </ReferenceList>
    </ExplicitFormula>
    <ExplicitFormula id="367">
      <Equation>ln(2)/tHalf</Equation>
      <ReferenceList>
        <R alias="tHalf" id="366" />
      </ReferenceList>
    </ExplicitFormula>
    <ExplicitFormula id="369">
      <Equation>rel_exp_norm</Equation>
      <ReferenceList>
        <R alias="rel_exp_norm" id="368" />
      </ReferenceList>
    </ExplicitFormula>
    <ExplicitFormula id="370">
      <Equation>rel_exp_bc_norm</Equation>
      <ReferenceList>
        <R alias="rel_exp_bc_norm" id="229" />
      </ReferenceList>
    </ExplicitFormula>
    <ExplicitFormula id="372">
      <Equation>rel_exp_bc</Equation>
      <ReferenceList>
        <R alias="rel_exp_bc" id="232" />
      </ReferenceList>
    </ExplicitFormula>
    <ExplicitFormula id="374">
      <Equation>V&gt;0 ? M/V : 0</Equation>
      <ReferenceList>
        <R alias="M" id="359" />
        <R alias="V" id="356" />
      </ReferenceList>
    </ExplicitFormula>
    <ExplicitFormula id="375">
      <Equation>f_onto</Equation>
      <ReferenceList>
        <R alias="f_onto" id="160" />
      </ReferenceList>
    </ExplicitFormula>
    <ExplicitFormula id="376">
      <Equation>tHalf</Equation>
      <ReferenceList>
        <R alias="tHalf" id="158" />
      </ReferenceList>
    </ExplicitFormula>
    <ExplicitFormula id="378">
      <Equation>V&gt;0 ? M/V : 0</Equation>
      <ReferenceList>
        <R alias="M" id="359" />
        <R alias="V" id="356" />
      </ReferenceList>
    </ExplicitFormula>
    <ExplicitFormula id="381">
      <Equation>M_0</Equation>
      <ReferenceList>
        <R alias="M_0" id="380" />
      </ReferenceList>
    </ExplicitFormula>
    <ExplicitFormula id="384">
      <Equation>rel_exp_out * AF * f_onto * ProteinContainerVolume</Equation>
      <ReferenceList>
        <R alias="f_onto" id="382" />
        <R alias="rel_exp_out" id="383" />
        <R alias="AF" id="169" />
        <R alias="ProteinContainerVolume" id="355" />
      </ReferenceList>
    </ExplicitFormula>
    <ExplicitFormula id="387">
      <Equation>ln(2)/tHalf</Equation>
      <ReferenceList>
        <R alias="tHalf" id="386" />
      </ReferenceList>
    </ExplicitFormula>
    <ExplicitFormula id="389">
      <Equation>rel_exp_norm</Equation>
      <ReferenceList>
        <R alias="rel_exp_norm" id="388" />
      </ReferenceList>
    </ExplicitFormula>
    <ExplicitFormula id="390">
      <Equation>rel_exp_bc_norm</Equation>
      <ReferenceList>
        <R alias="rel_exp_bc_norm" id="251" />
      </ReferenceList>
    </ExplicitFormula>
    <ExplicitFormula id="392">
      <Equation>rel_exp_bc</Equation>
      <ReferenceList>
        <R alias="rel_exp_bc" id="254" />
      </ReferenceList>
    </ExplicitFormula>
    <ExplicitFormula id="394">
      <Equation>V&gt;0 ? M/V : 0</Equation>
      <ReferenceList>
        <R alias="M" id="379" />
        <R alias="V" id="356" />
      </ReferenceList>
    </ExplicitFormula>
    <ExplicitFormula id="395">
      <Equation>f_onto</Equation>
      <ReferenceList>
        <R alias="f_onto" id="185" />
      </ReferenceList>
    </ExplicitFormula>
    <ExplicitFormula id="396">
      <Equation>tHalf</Equation>
      <ReferenceList>
        <R alias="tHalf" id="183" />
      </ReferenceList>
    </ExplicitFormula>
    <ExplicitFormula id="398">
      <Equation>V&gt;0 ? M/V : 0</Equation>
      <ReferenceList>
        <R alias="M" id="379" />
        <R alias="V" id="356" />
      </ReferenceList>
    </ExplicitFormula>
    <ExplicitFormula id="400">
      <Equation>V&gt;0 ? M/V : 0</Equation>
      <ReferenceList>
        <R alias="M" id="399" />
        <R alias="V" id="356" />
      </ReferenceList>
    </ExplicitFormula>
    <ExplicitFormula id="402">
      <Equation>K_rbc/fu</Equation>
      <ReferenceList>
        <R alias="fu" id="126" />
        <R alias="K_rbc" id="266" />
      </ReferenceList>
    </ExplicitFormula>
    <ExplicitFormula id="404">
      <Equation>V&gt;0 ? M/V : 0</Equation>
      <ReferenceList>
        <R alias="M" id="399" />
        <R alias="V" id="356" />
      </ReferenceList>
    </ExplicitFormula>
    <ExplicitFormula id="407">
      <Equation>V&gt;0 ? M/V : 0</Equation>
      <ReferenceList>
        <R alias="M" id="405" />
        <R alias="V" id="356" />
      </ReferenceList>
    </ExplicitFormula>
    <ExplicitFormula id="409">
      <Equation>M/TotalDrugMass</Equation>
      <ReferenceList>
        <R alias="M" id="405" />
        <R alias="TotalDrugMass" id="202" />
      </ReferenceList>
    </ExplicitFormula>
    <ExplicitFormula id="412">
      <Equation>-(CP * kcat * V * K_water * C / (Km + K_water * C))</Equation>
      <ReferenceList>
        <R alias="V" id="356" />
        <R alias="CP" id="373" />
        <R alias="C" id="107" />
        <R alias="K_water" id="401" />
        <R alias="kcat" id="410" />
        <R alias="Km" id="411" />
      </ReferenceList>
    </ExplicitFormula>
    <ExplicitFormula id="413">
      <Equation>CP * kcat * V * K_water * C / (Km + K_water * C)</Equation>
      <ReferenceList>
        <R alias="V" id="356" />
        <R alias="CP" id="373" />
        <R alias="C" id="107" />
        <R alias="K_water" id="401" />
        <R alias="kcat" id="410" />
        <R alias="Km" id="411" />
      </ReferenceList>
    </ExplicitFormula>
    <ExplicitFormula id="415">
      <Equation>kcat * kcat_interaction_factor</Equation>
      <ReferenceList>
        <R alias="kcat_interaction_factor" id="414" />
        <R alias="kcat" id="209" />
      </ReferenceList>
    </ExplicitFormula>
    <ExplicitFormula id="417">
      <Equation>Km * Km_interaction_factor</Equation>
      <ReferenceList>
        <R alias="Km_interaction_factor" id="416" />
        <R alias="Km" id="212" />
      </ReferenceList>
    </ExplicitFormula>
    <ExplicitFormula id="419">
      <Equation>(1 - HCT) * C_pls+HCT * C_bc</Equation>
      <ReferenceList>
        <R alias="C_bc" id="107" />
        <R alias="C_pls" id="119" />
        <R alias="HCT" id="100" />
      </ReferenceList>
    </ExplicitFormula>
    <ExplicitFormula id="422">
      <Equation>6*EHC_HalfTime</Equation>
      <ReferenceList>
        <R alias="EHC_HalfTime" id="421" />
        <R alias="Time" id="0" />
      </ReferenceList>
    </ExplicitFormula>
    <ExplicitFormula id="428">
      <Equation>V&gt;0 ? M/V : 0</Equation>
      <ReferenceList>
        <R alias="M" id="426" />
        <R alias="V" id="424" />
      </ReferenceList>
    </ExplicitFormula>
    <ExplicitFormula id="430">
      <Equation>M/TotalDrugMass</Equation>
      <ReferenceList>
        <R alias="M" id="426" />
        <R alias="TotalDrugMass" id="202" />
      </ReferenceList>
    </ExplicitFormula>
    <ExplicitFormula id="433">
      <Equation>Volume * Density</Equation>
      <ReferenceList>
        <R alias="Density" id="431" />
        <R alias="Volume" id="432" />
      </ReferenceList>
    </ExplicitFormula>
    <ExplicitFormula id="436">
      <Equation>Qspec * Weight</Equation>
      <ReferenceList>
        <R alias="Qspec" id="435" />
        <R alias="Weight" id="41" />
      </ReferenceList>
    </ExplicitFormula>
    <ExplicitFormula id="438">
      <Equation>0.00000000000728*(BW/0.02)^0.75</Equation>
      <ReferenceList>
        <R alias="BW" id="39" />
      </ReferenceList>
    </ExplicitFormula>
    <ExplicitFormula id="440">
      <Equation>0.00000068*BW/0.02</Equation>
      <ReferenceList>
        <R alias="BW" id="39" />
      </ReferenceList>
    </ExplicitFormula>
    <ExplicitFormula id="443">
      <Equation>SA_pls_int*d_endo</Equation>
      <ReferenceList>
        <R alias="d_endo" id="79" />
        <R alias="SA_pls_int" id="442" />
      </ReferenceList>
    </ExplicitFormula>
    <ExplicitFormula id="447">
      <Equation>1 - f_int - f_vas</Equation>
      <ReferenceList>
        <R alias="f_int" id="445" />
        <R alias="f_vas" id="446" />
      </ReferenceList>
    </ExplicitFormula>
    <ExplicitFormula id="473">
      <Equation>0.027495</Equation>
    </ExplicitFormula>
    <ExplicitFormula id="474">
      <Equation>11.8187942592546</Equation>
    </ExplicitFormula>
    <ExplicitFormula id="476">
      <Equation>Volume</Equation>
      <ReferenceList>
        <R alias="Volume" id="9" />
      </ReferenceList>
    </ExplicitFormula>
    <ExplicitFormula id="477">
      <Equation>f_vas*(1-HCT)*V_org</Equation>
      <ReferenceList>
        <R alias="f_vas" id="446" />
        <R alias="V_org" id="432" />
        <R alias="HCT" id="100" />
      </ReferenceList>
    </ExplicitFormula>
    <ExplicitFormula id="480">
      <Equation>M_0</Equation>
      <ReferenceList>
        <R alias="M_0" id="479" />
      </ReferenceList>
    </ExplicitFormula>
    <ExplicitFormula id="483">
      <Equation>rel_exp_out * AF * f_onto * ProteinContainerVolume</Equation>
      <ReferenceList>
        <R alias="f_onto" id="481" />
        <R alias="rel_exp_out" id="482" />
        <R alias="AF" id="144" />
        <R alias="ProteinContainerVolume" id="475" />
      </ReferenceList>
    </ExplicitFormula>
    <ExplicitFormula id="486">
      <Equation>ln(2)/tHalf</Equation>
      <ReferenceList>
        <R alias="tHalf" id="485" />
      </ReferenceList>
    </ExplicitFormula>
    <ExplicitFormula id="488">
      <Equation>rel_exp_norm</Equation>
      <ReferenceList>
        <R alias="rel_exp_norm" id="487" />
      </ReferenceList>
    </ExplicitFormula>
    <ExplicitFormula id="489">
      <Equation>rel_exp_pls_norm</Equation>
      <ReferenceList>
        <R alias="rel_exp_pls_norm" id="151" />
      </ReferenceList>
    </ExplicitFormula>
    <ExplicitFormula id="491">
      <Equation>rel_exp_pls</Equation>
      <ReferenceList>
        <R alias="rel_exp_pls" id="154" />
      </ReferenceList>
    </ExplicitFormula>
    <ExplicitFormula id="493">
      <Equation>V&gt;0 ? M/V : 0</Equation>
      <ReferenceList>
        <R alias="M" id="478" />
        <R alias="V" id="9" />
      </ReferenceList>
    </ExplicitFormula>
    <ExplicitFormula id="494">
      <Equation>f_onto</Equation>
      <ReferenceList>
        <R alias="f_onto" id="160" />
      </ReferenceList>
    </ExplicitFormula>
    <ExplicitFormula id="495">
      <Equation>tHalf</Equation>
      <ReferenceList>
        <R alias="tHalf" id="158" />
      </ReferenceList>
    </ExplicitFormula>
    <ExplicitFormula id="497">
      <Equation>V&gt;0 ? M/V : 0</Equation>
      <ReferenceList>
        <R alias="M" id="478" />
        <R alias="V" id="9" />
      </ReferenceList>
    </ExplicitFormula>
    <ExplicitFormula id="500">
      <Equation>M_0</Equation>
      <ReferenceList>
        <R alias="M_0" id="499" />
      </ReferenceList>
    </ExplicitFormula>
    <ExplicitFormula id="503">
      <Equation>rel_exp_out * AF * f_onto * ProteinContainerVolume</Equation>
      <ReferenceList>
        <R alias="f_onto" id="501" />
        <R alias="rel_exp_out" id="502" />
        <R alias="AF" id="169" />
        <R alias="ProteinContainerVolume" id="475" />
      </ReferenceList>
    </ExplicitFormula>
    <ExplicitFormula id="506">
      <Equation>ln(2)/tHalf</Equation>
      <ReferenceList>
        <R alias="tHalf" id="505" />
      </ReferenceList>
    </ExplicitFormula>
    <ExplicitFormula id="508">
      <Equation>rel_exp_norm</Equation>
      <ReferenceList>
        <R alias="rel_exp_norm" id="507" />
      </ReferenceList>
    </ExplicitFormula>
    <ExplicitFormula id="509">
      <Equation>rel_exp_pls_norm</Equation>
      <ReferenceList>
        <R alias="rel_exp_pls_norm" id="176" />
      </ReferenceList>
    </ExplicitFormula>
    <ExplicitFormula id="511">
      <Equation>rel_exp_pls</Equation>
      <ReferenceList>
        <R alias="rel_exp_pls" id="179" />
      </ReferenceList>
    </ExplicitFormula>
    <ExplicitFormula id="513">
      <Equation>V&gt;0 ? M/V : 0</Equation>
      <ReferenceList>
        <R alias="M" id="498" />
        <R alias="V" id="9" />
      </ReferenceList>
    </ExplicitFormula>
    <ExplicitFormula id="514">
      <Equation>f_onto</Equation>
      <ReferenceList>
        <R alias="f_onto" id="185" />
      </ReferenceList>
    </ExplicitFormula>
    <ExplicitFormula id="515">
      <Equation>tHalf</Equation>
      <ReferenceList>
        <R alias="tHalf" id="183" />
      </ReferenceList>
    </ExplicitFormula>
    <ExplicitFormula id="517">
      <Equation>V&gt;0 ? M/V : 0</Equation>
      <ReferenceList>
        <R alias="M" id="498" />
        <R alias="V" id="9" />
      </ReferenceList>
    </ExplicitFormula>
    <ExplicitFormula id="519">
      <Equation>V&gt;0 ? M/V : 0</Equation>
      <ReferenceList>
        <R alias="M" id="518" />
        <R alias="V" id="9" />
      </ReferenceList>
    </ExplicitFormula>
    <ExplicitFormula id="521">
      <Equation>fu</Equation>
      <ReferenceList>
        <R alias="fu" id="126" />
      </ReferenceList>
    </ExplicitFormula>
    <ExplicitFormula id="523">
      <Equation>V&gt;0 ? M/V : 0</Equation>
      <ReferenceList>
        <R alias="M" id="518" />
        <R alias="V" id="9" />
      </ReferenceList>
    </ExplicitFormula>
    <ExplicitFormula id="526">
      <Equation>V&gt;0 ? M/V : 0</Equation>
      <ReferenceList>
        <R alias="M" id="524" />
        <R alias="V" id="9" />
      </ReferenceList>
    </ExplicitFormula>
    <ExplicitFormula id="528">
      <Equation>M/TotalDrugMass</Equation>
      <ReferenceList>
        <R alias="M" id="524" />
        <R alias="TotalDrugMass" id="202" />
      </ReferenceList>
    </ExplicitFormula>
    <ExplicitFormula id="531">
      <Equation>-(CP * kcat * V * K_water * C / (Km + K_water * C))</Equation>
      <ReferenceList>
        <R alias="V" id="9" />
        <R alias="CP" id="492" />
        <R alias="C" id="120" />
        <R alias="K_water" id="520" />
        <R alias="kcat" id="529" />
        <R alias="Km" id="530" />
      </ReferenceList>
    </ExplicitFormula>
    <ExplicitFormula id="532">
      <Equation>CP * kcat * V * K_water * C / (Km + K_water * C)</Equation>
      <ReferenceList>
        <R alias="V" id="9" />
        <R alias="CP" id="492" />
        <R alias="C" id="120" />
        <R alias="K_water" id="520" />
        <R alias="kcat" id="529" />
        <R alias="Km" id="530" />
      </ReferenceList>
    </ExplicitFormula>
    <ExplicitFormula id="534">
      <Equation>kcat * kcat_interaction_factor</Equation>
      <ReferenceList>
        <R alias="kcat_interaction_factor" id="533" />
        <R alias="kcat" id="209" />
      </ReferenceList>
    </ExplicitFormula>
    <ExplicitFormula id="536">
      <Equation>Km * Km_interaction_factor</Equation>
      <ReferenceList>
        <R alias="Km_interaction_factor" id="535" />
        <R alias="Km" id="212" />
      </ReferenceList>
    </ExplicitFormula>
    <ExplicitFormula id="539">
      <Equation>Volume</Equation>
      <ReferenceList>
        <R alias="Volume" id="538" />
      </ReferenceList>
    </ExplicitFormula>
    <ExplicitFormula id="540">
      <Equation>f_vas*HCT*V</Equation>
      <ReferenceList>
        <R alias="f_vas" id="446" />
        <R alias="V" id="432" />
        <R alias="HCT" id="100" />
      </ReferenceList>
    </ExplicitFormula>
    <ExplicitFormula id="543">
      <Equation>M_0</Equation>
      <ReferenceList>
        <R alias="M_0" id="542" />
      </ReferenceList>
    </ExplicitFormula>
    <ExplicitFormula id="546">
      <Equation>rel_exp_out * AF * f_onto * ProteinContainerVolume</Equation>
      <ReferenceList>
        <R alias="f_onto" id="544" />
        <R alias="rel_exp_out" id="545" />
        <R alias="AF" id="144" />
        <R alias="ProteinContainerVolume" id="537" />
      </ReferenceList>
    </ExplicitFormula>
    <ExplicitFormula id="549">
      <Equation>ln(2)/tHalf</Equation>
      <ReferenceList>
        <R alias="tHalf" id="548" />
      </ReferenceList>
    </ExplicitFormula>
    <ExplicitFormula id="551">
      <Equation>rel_exp_norm</Equation>
      <ReferenceList>
        <R alias="rel_exp_norm" id="550" />
      </ReferenceList>
    </ExplicitFormula>
    <ExplicitFormula id="552">
      <Equation>rel_exp_bc_norm</Equation>
      <ReferenceList>
        <R alias="rel_exp_bc_norm" id="229" />
      </ReferenceList>
    </ExplicitFormula>
    <ExplicitFormula id="554">
      <Equation>rel_exp_bc</Equation>
      <ReferenceList>
        <R alias="rel_exp_bc" id="232" />
      </ReferenceList>
    </ExplicitFormula>
    <ExplicitFormula id="556">
      <Equation>V&gt;0 ? M/V : 0</Equation>
      <ReferenceList>
        <R alias="M" id="541" />
        <R alias="V" id="538" />
      </ReferenceList>
    </ExplicitFormula>
    <ExplicitFormula id="557">
      <Equation>f_onto</Equation>
      <ReferenceList>
        <R alias="f_onto" id="160" />
      </ReferenceList>
    </ExplicitFormula>
    <ExplicitFormula id="558">
      <Equation>tHalf</Equation>
      <ReferenceList>
        <R alias="tHalf" id="158" />
      </ReferenceList>
    </ExplicitFormula>
    <ExplicitFormula id="560">
      <Equation>V&gt;0 ? M/V : 0</Equation>
      <ReferenceList>
        <R alias="M" id="541" />
        <R alias="V" id="538" />
      </ReferenceList>
    </ExplicitFormula>
    <ExplicitFormula id="563">
      <Equation>M_0</Equation>
      <ReferenceList>
        <R alias="M_0" id="562" />
      </ReferenceList>
    </ExplicitFormula>
    <ExplicitFormula id="566">
      <Equation>rel_exp_out * AF * f_onto * ProteinContainerVolume</Equation>
      <ReferenceList>
        <R alias="f_onto" id="564" />
        <R alias="rel_exp_out" id="565" />
        <R alias="AF" id="169" />
        <R alias="ProteinContainerVolume" id="537" />
      </ReferenceList>
    </ExplicitFormula>
    <ExplicitFormula id="569">
      <Equation>ln(2)/tHalf</Equation>
      <ReferenceList>
        <R alias="tHalf" id="568" />
      </ReferenceList>
    </ExplicitFormula>
    <ExplicitFormula id="571">
      <Equation>rel_exp_norm</Equation>
      <ReferenceList>
        <R alias="rel_exp_norm" id="570" />
      </ReferenceList>
    </ExplicitFormula>
    <ExplicitFormula id="572">
      <Equation>rel_exp_bc_norm</Equation>
      <ReferenceList>
        <R alias="rel_exp_bc_norm" id="251" />
      </ReferenceList>
    </ExplicitFormula>
    <ExplicitFormula id="574">
      <Equation>rel_exp_bc</Equation>
      <ReferenceList>
        <R alias="rel_exp_bc" id="254" />
      </ReferenceList>
    </ExplicitFormula>
    <ExplicitFormula id="576">
      <Equation>V&gt;0 ? M/V : 0</Equation>
      <ReferenceList>
        <R alias="M" id="561" />
        <R alias="V" id="538" />
      </ReferenceList>
    </ExplicitFormula>
    <ExplicitFormula id="577">
      <Equation>f_onto</Equation>
      <ReferenceList>
        <R alias="f_onto" id="185" />
      </ReferenceList>
    </ExplicitFormula>
    <ExplicitFormula id="578">
      <Equation>tHalf</Equation>
      <ReferenceList>
        <R alias="tHalf" id="183" />
      </ReferenceList>
    </ExplicitFormula>
    <ExplicitFormula id="580">
      <Equation>V&gt;0 ? M/V : 0</Equation>
      <ReferenceList>
        <R alias="M" id="561" />
        <R alias="V" id="538" />
      </ReferenceList>
    </ExplicitFormula>
    <ExplicitFormula id="582">
      <Equation>V&gt;0 ? M/V : 0</Equation>
      <ReferenceList>
        <R alias="M" id="581" />
        <R alias="V" id="538" />
      </ReferenceList>
    </ExplicitFormula>
    <ExplicitFormula id="584">
      <Equation>K_rbc/fu</Equation>
      <ReferenceList>
        <R alias="fu" id="126" />
        <R alias="K_rbc" id="266" />
      </ReferenceList>
    </ExplicitFormula>
    <ExplicitFormula id="586">
      <Equation>V&gt;0 ? M/V : 0</Equation>
      <ReferenceList>
        <R alias="M" id="581" />
        <R alias="V" id="538" />
      </ReferenceList>
    </ExplicitFormula>
    <ExplicitFormula id="589">
      <Equation>V&gt;0 ? M/V : 0</Equation>
      <ReferenceList>
        <R alias="M" id="587" />
        <R alias="V" id="538" />
      </ReferenceList>
    </ExplicitFormula>
    <ExplicitFormula id="591">
      <Equation>M/TotalDrugMass</Equation>
      <ReferenceList>
        <R alias="M" id="587" />
        <R alias="TotalDrugMass" id="202" />
      </ReferenceList>
    </ExplicitFormula>
    <ExplicitFormula id="594">
      <Equation>-(CP * kcat * V * K_water * C / (Km + K_water * C))</Equation>
      <ReferenceList>
        <R alias="V" id="538" />
        <R alias="CP" id="555" />
        <R alias="C" id="108" />
        <R alias="K_water" id="583" />
        <R alias="kcat" id="592" />
        <R alias="Km" id="593" />
      </ReferenceList>
    </ExplicitFormula>
    <ExplicitFormula id="595">
      <Equation>CP * kcat * V * K_water * C / (Km + K_water * C)</Equation>
      <ReferenceList>
        <R alias="V" id="538" />
        <R alias="CP" id="555" />
        <R alias="C" id="108" />
        <R alias="K_water" id="583" />
        <R alias="kcat" id="592" />
        <R alias="Km" id="593" />
      </ReferenceList>
    </ExplicitFormula>
    <ExplicitFormula id="597">
      <Equation>kcat * kcat_interaction_factor</Equation>
      <ReferenceList>
        <R alias="kcat_interaction_factor" id="596" />
        <R alias="kcat" id="209" />
      </ReferenceList>
    </ExplicitFormula>
    <ExplicitFormula id="599">
      <Equation>Km * Km_interaction_factor</Equation>
      <ReferenceList>
        <R alias="Km_interaction_factor" id="598" />
        <R alias="Km" id="212" />
      </ReferenceList>
    </ExplicitFormula>
    <ExplicitFormula id="602">
      <Equation>Volume</Equation>
      <ReferenceList>
        <R alias="Volume" id="601" />
      </ReferenceList>
    </ExplicitFormula>
    <ExplicitFormula id="603">
      <Equation>f_int*V</Equation>
      <ReferenceList>
        <R alias="f_int" id="445" />
        <R alias="V" id="432" />
      </ReferenceList>
    </ExplicitFormula>
    <ExplicitFormula id="605">
      <Equation>pH_int</Equation>
      <ReferenceList>
        <R alias="pH_int" id="76" />
      </ReferenceList>
    </ExplicitFormula>
    <ExplicitFormula id="608">
      <Equation>V&gt;0 ? M/V : 0</Equation>
      <ReferenceList>
        <R alias="M" id="606" />
        <R alias="V" id="601" />
      </ReferenceList>
    </ExplicitFormula>
    <ExplicitFormula id="611">
      <Equation>K_water_int</Equation>
      <ReferenceList>
        <R alias="K_water_int" id="610" />
      </ReferenceList>
    </ExplicitFormula>
    <ExplicitFormula id="613">
      <Equation>V&gt;0 ? M/V : 0</Equation>
      <ReferenceList>
        <R alias="M" id="606" />
        <R alias="V" id="601" />
      </ReferenceList>
    </ExplicitFormula>
    <ExplicitFormula id="615">
      <Equation>Volume</Equation>
      <ReferenceList>
        <R alias="Volume" id="432" />
      </ReferenceList>
    </ExplicitFormula>
    <ExplicitFormula id="617">
      <Equation>f_cell*V</Equation>
      <ReferenceList>
        <R alias="f_cell" id="444" />
        <R alias="V" id="432" />
      </ReferenceList>
    </ExplicitFormula>
    <ExplicitFormula id="621">
      <Equation>M_0</Equation>
      <ReferenceList>
        <R alias="M_0" id="620" />
      </ReferenceList>
    </ExplicitFormula>
    <ExplicitFormula id="624">
      <Equation>rel_exp_out * AF * f_onto * ProteinContainerVolume</Equation>
      <ReferenceList>
        <R alias="f_onto" id="622" />
        <R alias="rel_exp_out" id="623" />
        <R alias="AF" id="144" />
        <R alias="ProteinContainerVolume" id="614" />
      </ReferenceList>
    </ExplicitFormula>
    <ExplicitFormula id="627">
      <Equation>ln(2)/tHalf</Equation>
      <ReferenceList>
        <R alias="tHalf" id="626" />
      </ReferenceList>
    </ExplicitFormula>
    <ExplicitFormula id="629">
      <Equation>rel_exp_norm</Equation>
      <ReferenceList>
        <R alias="rel_exp_norm" id="628" />
      </ReferenceList>
    </ExplicitFormula>
    <ExplicitFormula id="632">
      <Equation>V&gt;0 ? M/V : 0</Equation>
      <ReferenceList>
        <R alias="M" id="619" />
        <R alias="V" id="616" />
      </ReferenceList>
    </ExplicitFormula>
    <ExplicitFormula id="633">
      <Equation>tHalf</Equation>
      <ReferenceList>
        <R alias="tHalf" id="158" />
      </ReferenceList>
    </ExplicitFormula>
    <ExplicitFormula id="634">
      <Equation>f_onto</Equation>
      <ReferenceList>
        <R alias="f_onto" id="160" />
      </ReferenceList>
    </ExplicitFormula>
    <ExplicitFormula id="636">
      <Equation>V&gt;0 ? M/V : 0</Equation>
      <ReferenceList>
        <R alias="M" id="619" />
        <R alias="V" id="616" />
      </ReferenceList>
    </ExplicitFormula>
    <ExplicitFormula id="639">
      <Equation>M_0</Equation>
      <ReferenceList>
        <R alias="M_0" id="638" />
      </ReferenceList>
    </ExplicitFormula>
    <ExplicitFormula id="643">
      <Equation>rel_exp_out * AF * f_onto * ProteinContainerVolume</Equation>
      <ReferenceList>
        <R alias="f_onto" id="640" />
        <R alias="rel_exp_out" id="641" />
        <R alias="AF" id="642" />
        <R alias="ProteinContainerVolume" id="614" />
      </ReferenceList>
    </ExplicitFormula>
    <ExplicitFormula id="646">
      <Equation>ln(2)/tHalf</Equation>
      <ReferenceList>
        <R alias="tHalf" id="645" />
      </ReferenceList>
    </ExplicitFormula>
    <ExplicitFormula id="648">
      <Equation>rel_exp_norm</Equation>
      <ReferenceList>
        <R alias="rel_exp_norm" id="647" />
      </ReferenceList>
    </ExplicitFormula>
    <ExplicitFormula id="651">
      <Equation>V&gt;0 ? M/V : 0</Equation>
      <ReferenceList>
        <R alias="M" id="637" />
        <R alias="V" id="616" />
      </ReferenceList>
    </ExplicitFormula>
    <ExplicitFormula id="653">
      <Equation>tHalf</Equation>
      <ReferenceList>
        <R alias="tHalf" id="652" />
      </ReferenceList>
    </ExplicitFormula>
    <ExplicitFormula id="655">
      <Equation>f_onto</Equation>
      <ReferenceList>
        <R alias="f_onto" id="654" />
      </ReferenceList>
    </ExplicitFormula>
    <ExplicitFormula id="657">
      <Equation>V&gt;0 ? M/V : 0</Equation>
      <ReferenceList>
        <R alias="M" id="637" />
        <R alias="V" id="616" />
      </ReferenceList>
    </ExplicitFormula>
    <ExplicitFormula id="660">
      <Equation>M_0</Equation>
      <ReferenceList>
        <R alias="M_0" id="659" />
      </ReferenceList>
    </ExplicitFormula>
    <ExplicitFormula id="663">
      <Equation>rel_exp_out * AF * f_onto * ProteinContainerVolume</Equation>
      <ReferenceList>
        <R alias="f_onto" id="661" />
        <R alias="rel_exp_out" id="662" />
        <R alias="AF" id="169" />
        <R alias="ProteinContainerVolume" id="614" />
      </ReferenceList>
    </ExplicitFormula>
    <ExplicitFormula id="666">
      <Equation>ln(2)/tHalf</Equation>
      <ReferenceList>
        <R alias="tHalf" id="665" />
      </ReferenceList>
    </ExplicitFormula>
    <ExplicitFormula id="668">
      <Equation>rel_exp_norm</Equation>
      <ReferenceList>
        <R alias="rel_exp_norm" id="667" />
      </ReferenceList>
    </ExplicitFormula>
    <ExplicitFormula id="671">
      <Equation>V&gt;0 ? M/V : 0</Equation>
      <ReferenceList>
        <R alias="M" id="658" />
        <R alias="V" id="616" />
      </ReferenceList>
    </ExplicitFormula>
    <ExplicitFormula id="672">
      <Equation>tHalf</Equation>
      <ReferenceList>
        <R alias="tHalf" id="183" />
      </ReferenceList>
    </ExplicitFormula>
    <ExplicitFormula id="673">
      <Equation>f_onto</Equation>
      <ReferenceList>
        <R alias="f_onto" id="185" />
      </ReferenceList>
    </ExplicitFormula>
    <ExplicitFormula id="675">
      <Equation>V&gt;0 ? M/V : 0</Equation>
      <ReferenceList>
        <R alias="M" id="658" />
        <R alias="V" id="616" />
      </ReferenceList>
    </ExplicitFormula>
    <ExplicitFormula id="678">
      <Equation>V&gt;0 ? M/V : 0</Equation>
      <ReferenceList>
        <R alias="M" id="676" />
        <R alias="V" id="616" />
      </ReferenceList>
    </ExplicitFormula>
    <ExplicitFormula id="681">
      <Equation>K_water_cell</Equation>
      <ReferenceList>
        <R alias="K_water_cell" id="680" />
      </ReferenceList>
    </ExplicitFormula>
    <ExplicitFormula id="683">
      <Equation>V&gt;0 ? M/V : 0</Equation>
      <ReferenceList>
        <R alias="M" id="676" />
        <R alias="V" id="616" />
      </ReferenceList>
    </ExplicitFormula>
    <ExplicitFormula id="686">
      <Equation>V&gt;0 ? M/V : 0</Equation>
      <ReferenceList>
        <R alias="M" id="684" />
        <R alias="V" id="616" />
      </ReferenceList>
    </ExplicitFormula>
    <ExplicitFormula id="688">
      <Equation>M/TotalDrugMass</Equation>
      <ReferenceList>
        <R alias="M" id="684" />
        <R alias="TotalDrugMass" id="202" />
      </ReferenceList>
    </ExplicitFormula>
    <ExplicitFormula id="691">
      <Equation>-(CP * kcat * V * K_water * C / (Km + K_water * C))</Equation>
      <ReferenceList>
        <R alias="V" id="616" />
        <R alias="CP" id="631" />
        <R alias="C" id="677" />
        <R alias="K_water" id="679" />
        <R alias="kcat" id="689" />
        <R alias="Km" id="690" />
      </ReferenceList>
    </ExplicitFormula>
    <ExplicitFormula id="692">
      <Equation>CP * kcat * V * K_water * C / (Km + K_water * C)</Equation>
      <ReferenceList>
        <R alias="V" id="616" />
        <R alias="CP" id="631" />
        <R alias="C" id="677" />
        <R alias="K_water" id="679" />
        <R alias="kcat" id="689" />
        <R alias="Km" id="690" />
      </ReferenceList>
    </ExplicitFormula>
    <ExplicitFormula id="694">
      <Equation>kcat * kcat_interaction_factor</Equation>
      <ReferenceList>
        <R alias="kcat_interaction_factor" id="693" />
        <R alias="kcat" id="209" />
      </ReferenceList>
    </ExplicitFormula>
    <ExplicitFormula id="696">
      <Equation>Km * Km_interaction_factor</Equation>
      <ReferenceList>
        <R alias="Km_interaction_factor" id="695" />
        <R alias="Km" id="212" />
      </ReferenceList>
    </ExplicitFormula>
    <ExplicitFormula id="698">
      <Equation>C_int * K_water_int</Equation>
      <ReferenceList>
        <R alias="C_int" id="607" />
        <R alias="K_water_int" id="609" />
      </ReferenceList>
    </ExplicitFormula>
    <ExplicitFormula id="700">
      <Equation>C_cell * K_water_cell</Equation>
      <ReferenceList>
        <R alias="C_cell" id="677" />
        <R alias="K_water_cell" id="679" />
      </ReferenceList>
    </ExplicitFormula>
    <ExplicitFormula id="702">
      <Equation>(f_int*C_int+f_cell*C_cell)/(f_int+f_cell)</Equation>
      <ReferenceList>
        <R alias="f_int" id="445" />
        <R alias="f_cell" id="444" />
        <R alias="C_cell" id="677" />
        <R alias="C_int" id="607" />
      </ReferenceList>
    </ExplicitFormula>
    <ExplicitFormula id="705">
      <Equation>Volume * Density</Equation>
      <ReferenceList>
        <R alias="Density" id="703" />
        <R alias="Volume" id="704" />
      </ReferenceList>
    </ExplicitFormula>
    <ExplicitFormula id="707">
      <Equation>0.00000000000032*BW/0.02</Equation>
      <ReferenceList>
        <R alias="BW" id="39" />
      </ReferenceList>
    </ExplicitFormula>
    <ExplicitFormula id="709">
      <Equation>1.55E-14*(BW/0.02)^0.75</Equation>
      <ReferenceList>
        <R alias="BW" id="39" />
      </ReferenceList>
    </ExplicitFormula>
    <ExplicitFormula id="712">
      <Equation>SA_pls_int*d_endo</Equation>
      <ReferenceList>
        <R alias="d_endo" id="79" />
        <R alias="SA_pls_int" id="711" />
      </ReferenceList>
    </ExplicitFormula>
    <ExplicitFormula id="716">
      <Equation>1 - f_int - f_vas</Equation>
      <ReferenceList>
        <R alias="f_int" id="714" />
        <R alias="f_vas" id="715" />
      </ReferenceList>
    </ExplicitFormula>
    <ExplicitFormula id="719">
      <Equation>Qspec * Weight</Equation>
      <ReferenceList>
        <R alias="Qspec" id="718" />
        <R alias="Weight" id="42" />
      </ReferenceList>
    </ExplicitFormula>
    <ExplicitFormula id="745">
      <Equation>1.50910915528731</Equation>
    </ExplicitFormula>
    <ExplicitFormula id="746">
      <Equation>0.51675</Equation>
    </ExplicitFormula>
    <ExplicitFormula id="748">
      <Equation>Volume</Equation>
      <ReferenceList>
        <R alias="Volume" id="10" />
      </ReferenceList>
    </ExplicitFormula>
    <ExplicitFormula id="749">
      <Equation>f_vas*(1-HCT)*V_org</Equation>
      <ReferenceList>
        <R alias="f_vas" id="715" />
        <R alias="V_org" id="704" />
        <R alias="HCT" id="100" />
      </ReferenceList>
    </ExplicitFormula>
    <ExplicitFormula id="752">
      <Equation>M_0</Equation>
      <ReferenceList>
        <R alias="M_0" id="751" />
      </ReferenceList>
    </ExplicitFormula>
    <ExplicitFormula id="755">
      <Equation>rel_exp_out * AF * f_onto * ProteinContainerVolume</Equation>
      <ReferenceList>
        <R alias="f_onto" id="753" />
        <R alias="rel_exp_out" id="754" />
        <R alias="AF" id="144" />
        <R alias="ProteinContainerVolume" id="747" />
      </ReferenceList>
    </ExplicitFormula>
    <ExplicitFormula id="758">
      <Equation>ln(2)/tHalf</Equation>
      <ReferenceList>
        <R alias="tHalf" id="757" />
      </ReferenceList>
    </ExplicitFormula>
    <ExplicitFormula id="760">
      <Equation>rel_exp_norm</Equation>
      <ReferenceList>
        <R alias="rel_exp_norm" id="759" />
      </ReferenceList>
    </ExplicitFormula>
    <ExplicitFormula id="761">
      <Equation>rel_exp_pls_norm</Equation>
      <ReferenceList>
        <R alias="rel_exp_pls_norm" id="151" />
      </ReferenceList>
    </ExplicitFormula>
    <ExplicitFormula id="763">
      <Equation>rel_exp_pls</Equation>
      <ReferenceList>
        <R alias="rel_exp_pls" id="154" />
      </ReferenceList>
    </ExplicitFormula>
    <ExplicitFormula id="765">
      <Equation>V&gt;0 ? M/V : 0</Equation>
      <ReferenceList>
        <R alias="M" id="750" />
        <R alias="V" id="10" />
      </ReferenceList>
    </ExplicitFormula>
    <ExplicitFormula id="766">
      <Equation>f_onto</Equation>
      <ReferenceList>
        <R alias="f_onto" id="160" />
      </ReferenceList>
    </ExplicitFormula>
    <ExplicitFormula id="767">
      <Equation>tHalf</Equation>
      <ReferenceList>
        <R alias="tHalf" id="158" />
      </ReferenceList>
    </ExplicitFormula>
    <ExplicitFormula id="769">
      <Equation>V&gt;0 ? M/V : 0</Equation>
      <ReferenceList>
        <R alias="M" id="750" />
        <R alias="V" id="10" />
      </ReferenceList>
    </ExplicitFormula>
    <ExplicitFormula id="772">
      <Equation>M_0</Equation>
      <ReferenceList>
        <R alias="M_0" id="771" />
      </ReferenceList>
    </ExplicitFormula>
    <ExplicitFormula id="775">
      <Equation>rel_exp_out * AF * f_onto * ProteinContainerVolume</Equation>
      <ReferenceList>
        <R alias="f_onto" id="773" />
        <R alias="rel_exp_out" id="774" />
        <R alias="AF" id="169" />
        <R alias="ProteinContainerVolume" id="747" />
      </ReferenceList>
    </ExplicitFormula>
    <ExplicitFormula id="778">
      <Equation>ln(2)/tHalf</Equation>
      <ReferenceList>
        <R alias="tHalf" id="777" />
      </ReferenceList>
    </ExplicitFormula>
    <ExplicitFormula id="780">
      <Equation>rel_exp_norm</Equation>
      <ReferenceList>
        <R alias="rel_exp_norm" id="779" />
      </ReferenceList>
    </ExplicitFormula>
    <ExplicitFormula id="781">
      <Equation>rel_exp_pls_norm</Equation>
      <ReferenceList>
        <R alias="rel_exp_pls_norm" id="176" />
      </ReferenceList>
    </ExplicitFormula>
    <ExplicitFormula id="783">
      <Equation>rel_exp_pls</Equation>
      <ReferenceList>
        <R alias="rel_exp_pls" id="179" />
      </ReferenceList>
    </ExplicitFormula>
    <ExplicitFormula id="785">
      <Equation>V&gt;0 ? M/V : 0</Equation>
      <ReferenceList>
        <R alias="M" id="770" />
        <R alias="V" id="10" />
      </ReferenceList>
    </ExplicitFormula>
    <ExplicitFormula id="786">
      <Equation>f_onto</Equation>
      <ReferenceList>
        <R alias="f_onto" id="185" />
      </ReferenceList>
    </ExplicitFormula>
    <ExplicitFormula id="787">
      <Equation>tHalf</Equation>
      <ReferenceList>
        <R alias="tHalf" id="183" />
      </ReferenceList>
    </ExplicitFormula>
    <ExplicitFormula id="789">
      <Equation>V&gt;0 ? M/V : 0</Equation>
      <ReferenceList>
        <R alias="M" id="770" />
        <R alias="V" id="10" />
      </ReferenceList>
    </ExplicitFormula>
    <ExplicitFormula id="792">
      <Equation>V&gt;0 ? M/V : 0</Equation>
      <ReferenceList>
        <R alias="M" id="790" />
        <R alias="V" id="10" />
      </ReferenceList>
    </ExplicitFormula>
    <ExplicitFormula id="794">
      <Equation>fu</Equation>
      <ReferenceList>
        <R alias="fu" id="126" />
      </ReferenceList>
    </ExplicitFormula>
    <ExplicitFormula id="796">
      <Equation>V&gt;0 ? M/V : 0</Equation>
      <ReferenceList>
        <R alias="M" id="790" />
        <R alias="V" id="10" />
      </ReferenceList>
    </ExplicitFormula>
    <ExplicitFormula id="799">
      <Equation>V&gt;0 ? M/V : 0</Equation>
      <ReferenceList>
        <R alias="M" id="797" />
        <R alias="V" id="10" />
      </ReferenceList>
    </ExplicitFormula>
    <ExplicitFormula id="801">
      <Equation>M/TotalDrugMass</Equation>
      <ReferenceList>
        <R alias="M" id="797" />
        <R alias="TotalDrugMass" id="202" />
      </ReferenceList>
    </ExplicitFormula>
    <ExplicitFormula id="804">
      <Equation>-(CP * kcat * V * K_water * C / (Km + K_water * C))</Equation>
      <ReferenceList>
        <R alias="V" id="10" />
        <R alias="CP" id="764" />
        <R alias="C" id="791" />
        <R alias="K_water" id="793" />
        <R alias="kcat" id="802" />
        <R alias="Km" id="803" />
      </ReferenceList>
    </ExplicitFormula>
    <ExplicitFormula id="805">
      <Equation>CP * kcat * V * K_water * C / (Km + K_water * C)</Equation>
      <ReferenceList>
        <R alias="V" id="10" />
        <R alias="CP" id="764" />
        <R alias="C" id="791" />
        <R alias="K_water" id="793" />
        <R alias="kcat" id="802" />
        <R alias="Km" id="803" />
      </ReferenceList>
    </ExplicitFormula>
    <ExplicitFormula id="807">
      <Equation>kcat * kcat_interaction_factor</Equation>
      <ReferenceList>
        <R alias="kcat_interaction_factor" id="806" />
        <R alias="kcat" id="209" />
      </ReferenceList>
    </ExplicitFormula>
    <ExplicitFormula id="809">
      <Equation>Km * Km_interaction_factor</Equation>
      <ReferenceList>
        <R alias="Km_interaction_factor" id="808" />
        <R alias="Km" id="212" />
      </ReferenceList>
    </ExplicitFormula>
    <ExplicitFormula id="812">
      <Equation>Volume</Equation>
      <ReferenceList>
        <R alias="Volume" id="811" />
      </ReferenceList>
    </ExplicitFormula>
    <ExplicitFormula id="813">
      <Equation>f_vas*HCT*V</Equation>
      <ReferenceList>
        <R alias="f_vas" id="715" />
        <R alias="V" id="704" />
        <R alias="HCT" id="100" />
      </ReferenceList>
    </ExplicitFormula>
    <ExplicitFormula id="816">
      <Equation>M_0</Equation>
      <ReferenceList>
        <R alias="M_0" id="815" />
      </ReferenceList>
    </ExplicitFormula>
    <ExplicitFormula id="819">
      <Equation>rel_exp_out * AF * f_onto * ProteinContainerVolume</Equation>
      <ReferenceList>
        <R alias="f_onto" id="817" />
        <R alias="rel_exp_out" id="818" />
        <R alias="AF" id="144" />
        <R alias="ProteinContainerVolume" id="810" />
      </ReferenceList>
    </ExplicitFormula>
    <ExplicitFormula id="822">
      <Equation>ln(2)/tHalf</Equation>
      <ReferenceList>
        <R alias="tHalf" id="821" />
      </ReferenceList>
    </ExplicitFormula>
    <ExplicitFormula id="824">
      <Equation>rel_exp_norm</Equation>
      <ReferenceList>
        <R alias="rel_exp_norm" id="823" />
      </ReferenceList>
    </ExplicitFormula>
    <ExplicitFormula id="825">
      <Equation>rel_exp_bc_norm</Equation>
      <ReferenceList>
        <R alias="rel_exp_bc_norm" id="229" />
      </ReferenceList>
    </ExplicitFormula>
    <ExplicitFormula id="827">
      <Equation>rel_exp_bc</Equation>
      <ReferenceList>
        <R alias="rel_exp_bc" id="232" />
      </ReferenceList>
    </ExplicitFormula>
    <ExplicitFormula id="829">
      <Equation>V&gt;0 ? M/V : 0</Equation>
      <ReferenceList>
        <R alias="M" id="814" />
        <R alias="V" id="811" />
      </ReferenceList>
    </ExplicitFormula>
    <ExplicitFormula id="830">
      <Equation>f_onto</Equation>
      <ReferenceList>
        <R alias="f_onto" id="160" />
      </ReferenceList>
    </ExplicitFormula>
    <ExplicitFormula id="831">
      <Equation>tHalf</Equation>
      <ReferenceList>
        <R alias="tHalf" id="158" />
      </ReferenceList>
    </ExplicitFormula>
    <ExplicitFormula id="833">
      <Equation>V&gt;0 ? M/V : 0</Equation>
      <ReferenceList>
        <R alias="M" id="814" />
        <R alias="V" id="811" />
      </ReferenceList>
    </ExplicitFormula>
    <ExplicitFormula id="836">
      <Equation>M_0</Equation>
      <ReferenceList>
        <R alias="M_0" id="835" />
      </ReferenceList>
    </ExplicitFormula>
    <ExplicitFormula id="839">
      <Equation>rel_exp_out * AF * f_onto * ProteinContainerVolume</Equation>
      <ReferenceList>
        <R alias="f_onto" id="837" />
        <R alias="rel_exp_out" id="838" />
        <R alias="AF" id="169" />
        <R alias="ProteinContainerVolume" id="810" />
      </ReferenceList>
    </ExplicitFormula>
    <ExplicitFormula id="842">
      <Equation>ln(2)/tHalf</Equation>
      <ReferenceList>
        <R alias="tHalf" id="841" />
      </ReferenceList>
    </ExplicitFormula>
    <ExplicitFormula id="844">
      <Equation>rel_exp_norm</Equation>
      <ReferenceList>
        <R alias="rel_exp_norm" id="843" />
      </ReferenceList>
    </ExplicitFormula>
    <ExplicitFormula id="845">
      <Equation>rel_exp_bc_norm</Equation>
      <ReferenceList>
        <R alias="rel_exp_bc_norm" id="251" />
      </ReferenceList>
    </ExplicitFormula>
    <ExplicitFormula id="847">
      <Equation>rel_exp_bc</Equation>
      <ReferenceList>
        <R alias="rel_exp_bc" id="254" />
      </ReferenceList>
    </ExplicitFormula>
    <ExplicitFormula id="849">
      <Equation>V&gt;0 ? M/V : 0</Equation>
      <ReferenceList>
        <R alias="M" id="834" />
        <R alias="V" id="811" />
      </ReferenceList>
    </ExplicitFormula>
    <ExplicitFormula id="850">
      <Equation>f_onto</Equation>
      <ReferenceList>
        <R alias="f_onto" id="185" />
      </ReferenceList>
    </ExplicitFormula>
    <ExplicitFormula id="851">
      <Equation>tHalf</Equation>
      <ReferenceList>
        <R alias="tHalf" id="183" />
      </ReferenceList>
    </ExplicitFormula>
    <ExplicitFormula id="853">
      <Equation>V&gt;0 ? M/V : 0</Equation>
      <ReferenceList>
        <R alias="M" id="834" />
        <R alias="V" id="811" />
      </ReferenceList>
    </ExplicitFormula>
    <ExplicitFormula id="856">
      <Equation>V&gt;0 ? M/V : 0</Equation>
      <ReferenceList>
        <R alias="M" id="854" />
        <R alias="V" id="811" />
      </ReferenceList>
    </ExplicitFormula>
    <ExplicitFormula id="858">
      <Equation>K_rbc/fu</Equation>
      <ReferenceList>
        <R alias="fu" id="126" />
        <R alias="K_rbc" id="266" />
      </ReferenceList>
    </ExplicitFormula>
    <ExplicitFormula id="860">
      <Equation>V&gt;0 ? M/V : 0</Equation>
      <ReferenceList>
        <R alias="M" id="854" />
        <R alias="V" id="811" />
      </ReferenceList>
    </ExplicitFormula>
    <ExplicitFormula id="863">
      <Equation>V&gt;0 ? M/V : 0</Equation>
      <ReferenceList>
        <R alias="M" id="861" />
        <R alias="V" id="811" />
      </ReferenceList>
    </ExplicitFormula>
    <ExplicitFormula id="865">
      <Equation>M/TotalDrugMass</Equation>
      <ReferenceList>
        <R alias="M" id="861" />
        <R alias="TotalDrugMass" id="202" />
      </ReferenceList>
    </ExplicitFormula>
    <ExplicitFormula id="868">
      <Equation>-(CP * kcat * V * K_water * C / (Km + K_water * C))</Equation>
      <ReferenceList>
        <R alias="V" id="811" />
        <R alias="CP" id="828" />
        <R alias="C" id="855" />
        <R alias="K_water" id="857" />
        <R alias="kcat" id="866" />
        <R alias="Km" id="867" />
      </ReferenceList>
    </ExplicitFormula>
    <ExplicitFormula id="869">
      <Equation>CP * kcat * V * K_water * C / (Km + K_water * C)</Equation>
      <ReferenceList>
        <R alias="V" id="811" />
        <R alias="CP" id="828" />
        <R alias="C" id="855" />
        <R alias="K_water" id="857" />
        <R alias="kcat" id="866" />
        <R alias="Km" id="867" />
      </ReferenceList>
    </ExplicitFormula>
    <ExplicitFormula id="871">
      <Equation>kcat * kcat_interaction_factor</Equation>
      <ReferenceList>
        <R alias="kcat_interaction_factor" id="870" />
        <R alias="kcat" id="209" />
      </ReferenceList>
    </ExplicitFormula>
    <ExplicitFormula id="873">
      <Equation>Km * Km_interaction_factor</Equation>
      <ReferenceList>
        <R alias="Km_interaction_factor" id="872" />
        <R alias="Km" id="212" />
      </ReferenceList>
    </ExplicitFormula>
    <ExplicitFormula id="876">
      <Equation>Volume</Equation>
      <ReferenceList>
        <R alias="Volume" id="875" />
      </ReferenceList>
    </ExplicitFormula>
    <ExplicitFormula id="877">
      <Equation>f_int*V</Equation>
      <ReferenceList>
        <R alias="f_int" id="714" />
        <R alias="V" id="704" />
      </ReferenceList>
    </ExplicitFormula>
    <ExplicitFormula id="879">
      <Equation>pH_int</Equation>
      <ReferenceList>
        <R alias="pH_int" id="76" />
      </ReferenceList>
    </ExplicitFormula>
    <ExplicitFormula id="882">
      <Equation>M_0</Equation>
      <ReferenceList>
        <R alias="M_0" id="881" />
      </ReferenceList>
    </ExplicitFormula>
    <ExplicitFormula id="885">
      <Equation>rel_exp_out * AF * f_onto * ProteinContainerVolume</Equation>
      <ReferenceList>
        <R alias="f_onto" id="883" />
        <R alias="rel_exp_out" id="884" />
        <R alias="AF" id="642" />
        <R alias="ProteinContainerVolume" id="874" />
      </ReferenceList>
    </ExplicitFormula>
    <ExplicitFormula id="888">
      <Equation>ln(2)/tHalf</Equation>
      <ReferenceList>
        <R alias="tHalf" id="887" />
      </ReferenceList>
    </ExplicitFormula>
    <ExplicitFormula id="890">
      <Equation>rel_exp_norm</Equation>
      <ReferenceList>
        <R alias="rel_exp_norm" id="889" />
      </ReferenceList>
    </ExplicitFormula>
    <ExplicitFormula id="893">
      <Equation>V&gt;0 ? M/V : 0</Equation>
      <ReferenceList>
        <R alias="M" id="880" />
        <R alias="V" id="875" />
      </ReferenceList>
    </ExplicitFormula>
    <ExplicitFormula id="894">
      <Equation>f_onto</Equation>
      <ReferenceList>
        <R alias="f_onto" id="654" />
      </ReferenceList>
    </ExplicitFormula>
    <ExplicitFormula id="895">
      <Equation>tHalf</Equation>
      <ReferenceList>
        <R alias="tHalf" id="652" />
      </ReferenceList>
    </ExplicitFormula>
    <ExplicitFormula id="897">
      <Equation>V&gt;0 ? M/V : 0</Equation>
      <ReferenceList>
        <R alias="M" id="880" />
        <R alias="V" id="875" />
      </ReferenceList>
    </ExplicitFormula>
    <ExplicitFormula id="900">
      <Equation>V&gt;0 ? M/V : 0</Equation>
      <ReferenceList>
        <R alias="M" id="898" />
        <R alias="V" id="875" />
      </ReferenceList>
    </ExplicitFormula>
    <ExplicitFormula id="903">
      <Equation>K_water_int</Equation>
      <ReferenceList>
        <R alias="K_water_int" id="902" />
      </ReferenceList>
    </ExplicitFormula>
    <ExplicitFormula id="905">
      <Equation>V&gt;0 ? M/V : 0</Equation>
      <ReferenceList>
        <R alias="M" id="898" />
        <R alias="V" id="875" />
      </ReferenceList>
    </ExplicitFormula>
    <ExplicitFormula id="907">
      <Equation>Volume</Equation>
      <ReferenceList>
        <R alias="Volume" id="704" />
      </ReferenceList>
    </ExplicitFormula>
    <ExplicitFormula id="909">
      <Equation>f_cell*V</Equation>
      <ReferenceList>
        <R alias="f_cell" id="713" />
        <R alias="V" id="704" />
      </ReferenceList>
    </ExplicitFormula>
    <ExplicitFormula id="913">
      <Equation>M_0</Equation>
      <ReferenceList>
        <R alias="M_0" id="912" />
      </ReferenceList>
    </ExplicitFormula>
    <ExplicitFormula id="916">
      <Equation>rel_exp_out * AF * f_onto * ProteinContainerVolume</Equation>
      <ReferenceList>
        <R alias="f_onto" id="914" />
        <R alias="rel_exp_out" id="915" />
        <R alias="AF" id="144" />
        <R alias="ProteinContainerVolume" id="906" />
      </ReferenceList>
    </ExplicitFormula>
    <ExplicitFormula id="919">
      <Equation>ln(2)/tHalf</Equation>
      <ReferenceList>
        <R alias="tHalf" id="918" />
      </ReferenceList>
    </ExplicitFormula>
    <ExplicitFormula id="921">
      <Equation>rel_exp_norm</Equation>
      <ReferenceList>
        <R alias="rel_exp_norm" id="920" />
      </ReferenceList>
    </ExplicitFormula>
    <ExplicitFormula id="924">
      <Equation>V&gt;0 ? M/V : 0</Equation>
      <ReferenceList>
        <R alias="M" id="911" />
        <R alias="V" id="908" />
      </ReferenceList>
    </ExplicitFormula>
    <ExplicitFormula id="925">
      <Equation>f_onto</Equation>
      <ReferenceList>
        <R alias="f_onto" id="160" />
      </ReferenceList>
    </ExplicitFormula>
    <ExplicitFormula id="926">
      <Equation>tHalf</Equation>
      <ReferenceList>
        <R alias="tHalf" id="158" />
      </ReferenceList>
    </ExplicitFormula>
    <ExplicitFormula id="928">
      <Equation>V&gt;0 ? M/V : 0</Equation>
      <ReferenceList>
        <R alias="M" id="911" />
        <R alias="V" id="908" />
      </ReferenceList>
    </ExplicitFormula>
    <ExplicitFormula id="931">
      <Equation>M_0</Equation>
      <ReferenceList>
        <R alias="M_0" id="930" />
      </ReferenceList>
    </ExplicitFormula>
    <ExplicitFormula id="934">
      <Equation>rel_exp_out * AF * f_onto * ProteinContainerVolume</Equation>
      <ReferenceList>
        <R alias="f_onto" id="932" />
        <R alias="rel_exp_out" id="933" />
        <R alias="AF" id="169" />
        <R alias="ProteinContainerVolume" id="906" />
      </ReferenceList>
    </ExplicitFormula>
    <ExplicitFormula id="937">
      <Equation>ln(2)/tHalf</Equation>
      <ReferenceList>
        <R alias="tHalf" id="936" />
      </ReferenceList>
    </ExplicitFormula>
    <ExplicitFormula id="939">
      <Equation>rel_exp_norm</Equation>
      <ReferenceList>
        <R alias="rel_exp_norm" id="938" />
      </ReferenceList>
    </ExplicitFormula>
    <ExplicitFormula id="942">
      <Equation>V&gt;0 ? M/V : 0</Equation>
      <ReferenceList>
        <R alias="M" id="929" />
        <R alias="V" id="908" />
      </ReferenceList>
    </ExplicitFormula>
    <ExplicitFormula id="943">
      <Equation>f_onto</Equation>
      <ReferenceList>
        <R alias="f_onto" id="185" />
      </ReferenceList>
    </ExplicitFormula>
    <ExplicitFormula id="944">
      <Equation>tHalf</Equation>
      <ReferenceList>
        <R alias="tHalf" id="183" />
      </ReferenceList>
    </ExplicitFormula>
    <ExplicitFormula id="946">
      <Equation>V&gt;0 ? M/V : 0</Equation>
      <ReferenceList>
        <R alias="M" id="929" />
        <R alias="V" id="908" />
      </ReferenceList>
    </ExplicitFormula>
    <ExplicitFormula id="949">
      <Equation>V&gt;0 ? M/V : 0</Equation>
      <ReferenceList>
        <R alias="M" id="947" />
        <R alias="V" id="908" />
      </ReferenceList>
    </ExplicitFormula>
    <ExplicitFormula id="952">
      <Equation>K_water_cell</Equation>
      <ReferenceList>
        <R alias="K_water_cell" id="951" />
      </ReferenceList>
    </ExplicitFormula>
    <ExplicitFormula id="954">
      <Equation>V&gt;0 ? M/V : 0</Equation>
      <ReferenceList>
        <R alias="M" id="947" />
        <R alias="V" id="908" />
      </ReferenceList>
    </ExplicitFormula>
    <ExplicitFormula id="957">
      <Equation>V&gt;0 ? M/V : 0</Equation>
      <ReferenceList>
        <R alias="M" id="955" />
        <R alias="V" id="908" />
      </ReferenceList>
    </ExplicitFormula>
    <ExplicitFormula id="959">
      <Equation>M/TotalDrugMass</Equation>
      <ReferenceList>
        <R alias="M" id="955" />
        <R alias="TotalDrugMass" id="202" />
      </ReferenceList>
    </ExplicitFormula>
    <ExplicitFormula id="962">
      <Equation>-(CP * kcat * V * K_water * C / (Km + K_water * C))</Equation>
      <ReferenceList>
        <R alias="V" id="908" />
        <R alias="CP" id="923" />
        <R alias="C" id="948" />
        <R alias="K_water" id="950" />
        <R alias="kcat" id="960" />
        <R alias="Km" id="961" />
      </ReferenceList>
    </ExplicitFormula>
    <ExplicitFormula id="963">
      <Equation>CP * kcat * V * K_water * C / (Km + K_water * C)</Equation>
      <ReferenceList>
        <R alias="V" id="908" />
        <R alias="CP" id="923" />
        <R alias="C" id="948" />
        <R alias="K_water" id="950" />
        <R alias="kcat" id="960" />
        <R alias="Km" id="961" />
      </ReferenceList>
    </ExplicitFormula>
    <ExplicitFormula id="965">
      <Equation>kcat * kcat_interaction_factor</Equation>
      <ReferenceList>
        <R alias="kcat_interaction_factor" id="964" />
        <R alias="kcat" id="209" />
      </ReferenceList>
    </ExplicitFormula>
    <ExplicitFormula id="967">
      <Equation>Km * Km_interaction_factor</Equation>
      <ReferenceList>
        <R alias="Km_interaction_factor" id="966" />
        <R alias="Km" id="212" />
      </ReferenceList>
    </ExplicitFormula>
    <ExplicitFormula id="969">
      <Equation>C_int * K_water_int</Equation>
      <ReferenceList>
        <R alias="C_int" id="899" />
        <R alias="K_water_int" id="901" />
      </ReferenceList>
    </ExplicitFormula>
    <ExplicitFormula id="971">
      <Equation>C_cell * K_water_cell</Equation>
      <ReferenceList>
        <R alias="C_cell" id="948" />
        <R alias="K_water_cell" id="950" />
      </ReferenceList>
    </ExplicitFormula>
    <ExplicitFormula id="973">
      <Equation>(f_int*C_int+f_cell*C_cell)/(f_int+f_cell)</Equation>
      <ReferenceList>
        <R alias="f_int" id="714" />
        <R alias="f_cell" id="713" />
        <R alias="C_cell" id="948" />
        <R alias="C_int" id="899" />
      </ReferenceList>
    </ExplicitFormula>
    <ExplicitFormula id="976">
      <Equation>Volume * Density</Equation>
      <ReferenceList>
        <R alias="Density" id="974" />
        <R alias="Volume" id="975" />
      </ReferenceList>
    </ExplicitFormula>
    <ExplicitFormula id="979">
      <Equation>SA_pls_int*d_endo</Equation>
      <ReferenceList>
        <R alias="d_endo" id="79" />
        <R alias="SA_pls_int" id="978" />
      </ReferenceList>
    </ExplicitFormula>
    <ExplicitFormula id="981">
      <Equation>0.00000000261*(BW/0.02)^0.75</Equation>
      <ReferenceList>
        <R alias="BW" id="39" />
      </ReferenceList>
    </ExplicitFormula>
    <ExplicitFormula id="983">
      <Equation>0.000000079*BW/0.02</Equation>
      <ReferenceList>
        <R alias="BW" id="39" />
      </ReferenceList>
    </ExplicitFormula>
    <ExplicitFormula id="987">
      <Equation>1 - f_int - f_vas</Equation>
      <ReferenceList>
        <R alias="f_int" id="985" />
        <R alias="f_vas" id="986" />
      </ReferenceList>
    </ExplicitFormula>
    <ExplicitFormula id="990">
      <Equation>Qspec * Weight</Equation>
      <ReferenceList>
        <R alias="Qspec" id="989" />
        <R alias="Weight" id="43" />
      </ReferenceList>
    </ExplicitFormula>
    <ExplicitFormula id="1004">
      <Equation>14.654559431764</Equation>
    </ExplicitFormula>
    <ExplicitFormula id="1006">
      <Equation>0.79</Equation>
    </ExplicitFormula>
    <ExplicitFormula id="1008">
      <Equation>0.8</Equation>
    </ExplicitFormula>
    <ExplicitFormula id="1010">
      <Equation>0.002</Equation>
    </ExplicitFormula>
    <ExplicitFormula id="1011">
      <Equation>0.16</Equation>
    </ExplicitFormula>
    <ExplicitFormula id="1013">
      <Equation>0.18</Equation>
    </ExplicitFormula>
    <ExplicitFormula id="1015">
      <Equation>0.15</Equation>
    </ExplicitFormula>
    <ExplicitFormula id="1017">
      <Equation>0.92</Equation>
    </ExplicitFormula>
    <ExplicitFormula id="1019">
      <Equation>0.853</Equation>
    </ExplicitFormula>
    <ExplicitFormula id="1021">
      <Equation>0.002024</Equation>
    </ExplicitFormula>
    <ExplicitFormula id="1023">
      <Equation>0.0016</Equation>
    </ExplicitFormula>
    <ExplicitFormula id="1025">
      <Equation>0.135</Equation>
    </ExplicitFormula>
    <ExplicitFormula id="1027">
      <Equation>0.00899999999999998</Equation>
    </ExplicitFormula>
    <ExplicitFormula id="1029">
      <Equation>0.03</Equation>
    </ExplicitFormula>
    <ExplicitFormula id="1030">
      <Equation>0.02184</Equation>
    </ExplicitFormula>
    <ExplicitFormula id="1032">
      <Equation>Volume</Equation>
      <ReferenceList>
        <R alias="Volume" id="11" />
      </ReferenceList>
    </ExplicitFormula>
    <ExplicitFormula id="1033">
      <Equation>f_vas*(1-HCT)*V_org</Equation>
      <ReferenceList>
        <R alias="f_vas" id="986" />
        <R alias="V_org" id="975" />
        <R alias="HCT" id="100" />
      </ReferenceList>
    </ExplicitFormula>
    <ExplicitFormula id="1036">
      <Equation>M_0</Equation>
      <ReferenceList>
        <R alias="M_0" id="1035" />
      </ReferenceList>
    </ExplicitFormula>
    <ExplicitFormula id="1039">
      <Equation>rel_exp_out * AF * f_onto * ProteinContainerVolume</Equation>
      <ReferenceList>
        <R alias="f_onto" id="1037" />
        <R alias="rel_exp_out" id="1038" />
        <R alias="AF" id="144" />
        <R alias="ProteinContainerVolume" id="1031" />
      </ReferenceList>
    </ExplicitFormula>
    <ExplicitFormula id="1042">
      <Equation>ln(2)/tHalf</Equation>
      <ReferenceList>
        <R alias="tHalf" id="1041" />
      </ReferenceList>
    </ExplicitFormula>
    <ExplicitFormula id="1044">
      <Equation>rel_exp_norm</Equation>
      <ReferenceList>
        <R alias="rel_exp_norm" id="1043" />
      </ReferenceList>
    </ExplicitFormula>
    <ExplicitFormula id="1045">
      <Equation>rel_exp_pls_norm</Equation>
      <ReferenceList>
        <R alias="rel_exp_pls_norm" id="151" />
      </ReferenceList>
    </ExplicitFormula>
    <ExplicitFormula id="1047">
      <Equation>rel_exp_pls</Equation>
      <ReferenceList>
        <R alias="rel_exp_pls" id="154" />
      </ReferenceList>
    </ExplicitFormula>
    <ExplicitFormula id="1049">
      <Equation>V&gt;0 ? M/V : 0</Equation>
      <ReferenceList>
        <R alias="M" id="1034" />
        <R alias="V" id="11" />
      </ReferenceList>
    </ExplicitFormula>
    <ExplicitFormula id="1050">
      <Equation>f_onto</Equation>
      <ReferenceList>
        <R alias="f_onto" id="160" />
      </ReferenceList>
    </ExplicitFormula>
    <ExplicitFormula id="1051">
      <Equation>tHalf</Equation>
      <ReferenceList>
        <R alias="tHalf" id="158" />
      </ReferenceList>
    </ExplicitFormula>
    <ExplicitFormula id="1053">
      <Equation>V&gt;0 ? M/V : 0</Equation>
      <ReferenceList>
        <R alias="M" id="1034" />
        <R alias="V" id="11" />
      </ReferenceList>
    </ExplicitFormula>
    <ExplicitFormula id="1056">
      <Equation>M_0</Equation>
      <ReferenceList>
        <R alias="M_0" id="1055" />
      </ReferenceList>
    </ExplicitFormula>
    <ExplicitFormula id="1059">
      <Equation>rel_exp_out * AF * f_onto * ProteinContainerVolume</Equation>
      <ReferenceList>
        <R alias="f_onto" id="1057" />
        <R alias="rel_exp_out" id="1058" />
        <R alias="AF" id="169" />
        <R alias="ProteinContainerVolume" id="1031" />
      </ReferenceList>
    </ExplicitFormula>
    <ExplicitFormula id="1062">
      <Equation>ln(2)/tHalf</Equation>
      <ReferenceList>
        <R alias="tHalf" id="1061" />
      </ReferenceList>
    </ExplicitFormula>
    <ExplicitFormula id="1064">
      <Equation>rel_exp_norm</Equation>
      <ReferenceList>
        <R alias="rel_exp_norm" id="1063" />
      </ReferenceList>
    </ExplicitFormula>
    <ExplicitFormula id="1065">
      <Equation>rel_exp_pls_norm</Equation>
      <ReferenceList>
        <R alias="rel_exp_pls_norm" id="176" />
      </ReferenceList>
    </ExplicitFormula>
    <ExplicitFormula id="1067">
      <Equation>rel_exp_pls</Equation>
      <ReferenceList>
        <R alias="rel_exp_pls" id="179" />
      </ReferenceList>
    </ExplicitFormula>
    <ExplicitFormula id="1069">
      <Equation>V&gt;0 ? M/V : 0</Equation>
      <ReferenceList>
        <R alias="M" id="1054" />
        <R alias="V" id="11" />
      </ReferenceList>
    </ExplicitFormula>
    <ExplicitFormula id="1070">
      <Equation>f_onto</Equation>
      <ReferenceList>
        <R alias="f_onto" id="185" />
      </ReferenceList>
    </ExplicitFormula>
    <ExplicitFormula id="1071">
      <Equation>tHalf</Equation>
      <ReferenceList>
        <R alias="tHalf" id="183" />
      </ReferenceList>
    </ExplicitFormula>
    <ExplicitFormula id="1073">
      <Equation>V&gt;0 ? M/V : 0</Equation>
      <ReferenceList>
        <R alias="M" id="1054" />
        <R alias="V" id="11" />
      </ReferenceList>
    </ExplicitFormula>
    <ExplicitFormula id="1075">
      <Equation>V&gt;0 ? M/V : 0</Equation>
      <ReferenceList>
        <R alias="M" id="1074" />
        <R alias="V" id="11" />
      </ReferenceList>
    </ExplicitFormula>
    <ExplicitFormula id="1077">
      <Equation>fu</Equation>
      <ReferenceList>
        <R alias="fu" id="126" />
      </ReferenceList>
    </ExplicitFormula>
    <ExplicitFormula id="1079">
      <Equation>V&gt;0 ? M/V : 0</Equation>
      <ReferenceList>
        <R alias="M" id="1074" />
        <R alias="V" id="11" />
      </ReferenceList>
    </ExplicitFormula>
    <ExplicitFormula id="1082">
      <Equation>V&gt;0 ? M/V : 0</Equation>
      <ReferenceList>
        <R alias="M" id="1080" />
        <R alias="V" id="11" />
      </ReferenceList>
    </ExplicitFormula>
    <ExplicitFormula id="1084">
      <Equation>M/TotalDrugMass</Equation>
      <ReferenceList>
        <R alias="M" id="1080" />
        <R alias="TotalDrugMass" id="202" />
      </ReferenceList>
    </ExplicitFormula>
    <ExplicitFormula id="1087">
      <Equation>-(CP * kcat * V * K_water * C / (Km + K_water * C))</Equation>
      <ReferenceList>
        <R alias="V" id="11" />
        <R alias="CP" id="1048" />
        <R alias="C" id="121" />
        <R alias="K_water" id="1076" />
        <R alias="kcat" id="1085" />
        <R alias="Km" id="1086" />
      </ReferenceList>
    </ExplicitFormula>
    <ExplicitFormula id="1088">
      <Equation>CP * kcat * V * K_water * C / (Km + K_water * C)</Equation>
      <ReferenceList>
        <R alias="V" id="11" />
        <R alias="CP" id="1048" />
        <R alias="C" id="121" />
        <R alias="K_water" id="1076" />
        <R alias="kcat" id="1085" />
        <R alias="Km" id="1086" />
      </ReferenceList>
    </ExplicitFormula>
    <ExplicitFormula id="1090">
      <Equation>kcat * kcat_interaction_factor</Equation>
      <ReferenceList>
        <R alias="kcat_interaction_factor" id="1089" />
        <R alias="kcat" id="209" />
      </ReferenceList>
    </ExplicitFormula>
    <ExplicitFormula id="1092">
      <Equation>Km * Km_interaction_factor</Equation>
      <ReferenceList>
        <R alias="Km_interaction_factor" id="1091" />
        <R alias="Km" id="212" />
      </ReferenceList>
    </ExplicitFormula>
    <ExplicitFormula id="1095">
      <Equation>Volume</Equation>
      <ReferenceList>
        <R alias="Volume" id="1094" />
      </ReferenceList>
    </ExplicitFormula>
    <ExplicitFormula id="1096">
      <Equation>f_vas*HCT*V</Equation>
      <ReferenceList>
        <R alias="f_vas" id="986" />
        <R alias="V" id="975" />
        <R alias="HCT" id="100" />
      </ReferenceList>
    </ExplicitFormula>
    <ExplicitFormula id="1099">
      <Equation>M_0</Equation>
      <ReferenceList>
        <R alias="M_0" id="1098" />
      </ReferenceList>
    </ExplicitFormula>
    <ExplicitFormula id="1102">
      <Equation>rel_exp_out * AF * f_onto * ProteinContainerVolume</Equation>
      <ReferenceList>
        <R alias="f_onto" id="1100" />
        <R alias="rel_exp_out" id="1101" />
        <R alias="AF" id="144" />
        <R alias="ProteinContainerVolume" id="1093" />
      </ReferenceList>
    </ExplicitFormula>
    <ExplicitFormula id="1105">
      <Equation>ln(2)/tHalf</Equation>
      <ReferenceList>
        <R alias="tHalf" id="1104" />
      </ReferenceList>
    </ExplicitFormula>
    <ExplicitFormula id="1107">
      <Equation>rel_exp_norm</Equation>
      <ReferenceList>
        <R alias="rel_exp_norm" id="1106" />
      </ReferenceList>
    </ExplicitFormula>
    <ExplicitFormula id="1108">
      <Equation>rel_exp_bc_norm</Equation>
      <ReferenceList>
        <R alias="rel_exp_bc_norm" id="229" />
      </ReferenceList>
    </ExplicitFormula>
    <ExplicitFormula id="1110">
      <Equation>rel_exp_bc</Equation>
      <ReferenceList>
        <R alias="rel_exp_bc" id="232" />
      </ReferenceList>
    </ExplicitFormula>
    <ExplicitFormula id="1112">
      <Equation>V&gt;0 ? M/V : 0</Equation>
      <ReferenceList>
        <R alias="M" id="1097" />
        <R alias="V" id="1094" />
      </ReferenceList>
    </ExplicitFormula>
    <ExplicitFormula id="1113">
      <Equation>f_onto</Equation>
      <ReferenceList>
        <R alias="f_onto" id="160" />
      </ReferenceList>
    </ExplicitFormula>
    <ExplicitFormula id="1114">
      <Equation>tHalf</Equation>
      <ReferenceList>
        <R alias="tHalf" id="158" />
      </ReferenceList>
    </ExplicitFormula>
    <ExplicitFormula id="1116">
      <Equation>V&gt;0 ? M/V : 0</Equation>
      <ReferenceList>
        <R alias="M" id="1097" />
        <R alias="V" id="1094" />
      </ReferenceList>
    </ExplicitFormula>
    <ExplicitFormula id="1119">
      <Equation>M_0</Equation>
      <ReferenceList>
        <R alias="M_0" id="1118" />
      </ReferenceList>
    </ExplicitFormula>
    <ExplicitFormula id="1122">
      <Equation>rel_exp_out * AF * f_onto * ProteinContainerVolume</Equation>
      <ReferenceList>
        <R alias="f_onto" id="1120" />
        <R alias="rel_exp_out" id="1121" />
        <R alias="AF" id="169" />
        <R alias="ProteinContainerVolume" id="1093" />
      </ReferenceList>
    </ExplicitFormula>
    <ExplicitFormula id="1125">
      <Equation>ln(2)/tHalf</Equation>
      <ReferenceList>
        <R alias="tHalf" id="1124" />
      </ReferenceList>
    </ExplicitFormula>
    <ExplicitFormula id="1127">
      <Equation>rel_exp_norm</Equation>
      <ReferenceList>
        <R alias="rel_exp_norm" id="1126" />
      </ReferenceList>
    </ExplicitFormula>
    <ExplicitFormula id="1128">
      <Equation>rel_exp_bc_norm</Equation>
      <ReferenceList>
        <R alias="rel_exp_bc_norm" id="251" />
      </ReferenceList>
    </ExplicitFormula>
    <ExplicitFormula id="1130">
      <Equation>rel_exp_bc</Equation>
      <ReferenceList>
        <R alias="rel_exp_bc" id="254" />
      </ReferenceList>
    </ExplicitFormula>
    <ExplicitFormula id="1132">
      <Equation>V&gt;0 ? M/V : 0</Equation>
      <ReferenceList>
        <R alias="M" id="1117" />
        <R alias="V" id="1094" />
      </ReferenceList>
    </ExplicitFormula>
    <ExplicitFormula id="1133">
      <Equation>f_onto</Equation>
      <ReferenceList>
        <R alias="f_onto" id="185" />
      </ReferenceList>
    </ExplicitFormula>
    <ExplicitFormula id="1134">
      <Equation>tHalf</Equation>
      <ReferenceList>
        <R alias="tHalf" id="183" />
      </ReferenceList>
    </ExplicitFormula>
    <ExplicitFormula id="1136">
      <Equation>V&gt;0 ? M/V : 0</Equation>
      <ReferenceList>
        <R alias="M" id="1117" />
        <R alias="V" id="1094" />
      </ReferenceList>
    </ExplicitFormula>
    <ExplicitFormula id="1138">
      <Equation>V&gt;0 ? M/V : 0</Equation>
      <ReferenceList>
        <R alias="M" id="1137" />
        <R alias="V" id="1094" />
      </ReferenceList>
    </ExplicitFormula>
    <ExplicitFormula id="1140">
      <Equation>K_rbc/fu</Equation>
      <ReferenceList>
        <R alias="fu" id="126" />
        <R alias="K_rbc" id="266" />
      </ReferenceList>
    </ExplicitFormula>
    <ExplicitFormula id="1142">
      <Equation>V&gt;0 ? M/V : 0</Equation>
      <ReferenceList>
        <R alias="M" id="1137" />
        <R alias="V" id="1094" />
      </ReferenceList>
    </ExplicitFormula>
    <ExplicitFormula id="1145">
      <Equation>V&gt;0 ? M/V : 0</Equation>
      <ReferenceList>
        <R alias="M" id="1143" />
        <R alias="V" id="1094" />
      </ReferenceList>
    </ExplicitFormula>
    <ExplicitFormula id="1147">
      <Equation>M/TotalDrugMass</Equation>
      <ReferenceList>
        <R alias="M" id="1143" />
        <R alias="TotalDrugMass" id="202" />
      </ReferenceList>
    </ExplicitFormula>
    <ExplicitFormula id="1150">
      <Equation>-(CP * kcat * V * K_water * C / (Km + K_water * C))</Equation>
      <ReferenceList>
        <R alias="V" id="1094" />
        <R alias="CP" id="1111" />
        <R alias="C" id="109" />
        <R alias="K_water" id="1139" />
        <R alias="kcat" id="1148" />
        <R alias="Km" id="1149" />
      </ReferenceList>
    </ExplicitFormula>
    <ExplicitFormula id="1151">
      <Equation>CP * kcat * V * K_water * C / (Km + K_water * C)</Equation>
      <ReferenceList>
        <R alias="V" id="1094" />
        <R alias="CP" id="1111" />
        <R alias="C" id="109" />
        <R alias="K_water" id="1139" />
        <R alias="kcat" id="1148" />
        <R alias="Km" id="1149" />
      </ReferenceList>
    </ExplicitFormula>
    <ExplicitFormula id="1153">
      <Equation>kcat * kcat_interaction_factor</Equation>
      <ReferenceList>
        <R alias="kcat_interaction_factor" id="1152" />
        <R alias="kcat" id="209" />
      </ReferenceList>
    </ExplicitFormula>
    <ExplicitFormula id="1155">
      <Equation>Km * Km_interaction_factor</Equation>
      <ReferenceList>
        <R alias="Km_interaction_factor" id="1154" />
        <R alias="Km" id="212" />
      </ReferenceList>
    </ExplicitFormula>
    <ExplicitFormula id="1158">
      <Equation>Volume</Equation>
      <ReferenceList>
        <R alias="Volume" id="1157" />
      </ReferenceList>
    </ExplicitFormula>
    <ExplicitFormula id="1159">
      <Equation>f_int*V</Equation>
      <ReferenceList>
        <R alias="f_int" id="985" />
        <R alias="V" id="975" />
      </ReferenceList>
    </ExplicitFormula>
    <ExplicitFormula id="1161">
      <Equation>pH_int</Equation>
      <ReferenceList>
        <R alias="pH_int" id="76" />
      </ReferenceList>
    </ExplicitFormula>
    <ExplicitFormula id="1164">
      <Equation>V&gt;0 ? M/V : 0</Equation>
      <ReferenceList>
        <R alias="M" id="1162" />
        <R alias="V" id="1157" />
      </ReferenceList>
    </ExplicitFormula>
    <ExplicitFormula id="1167">
      <Equation>K_water_int</Equation>
      <ReferenceList>
        <R alias="K_water_int" id="1166" />
      </ReferenceList>
    </ExplicitFormula>
    <ExplicitFormula id="1169">
      <Equation>V&gt;0 ? M/V : 0</Equation>
      <ReferenceList>
        <R alias="M" id="1162" />
        <R alias="V" id="1157" />
      </ReferenceList>
    </ExplicitFormula>
    <ExplicitFormula id="1171">
      <Equation>Volume</Equation>
      <ReferenceList>
        <R alias="Volume" id="975" />
      </ReferenceList>
    </ExplicitFormula>
    <ExplicitFormula id="1173">
      <Equation>f_cell*V</Equation>
      <ReferenceList>
        <R alias="f_cell" id="984" />
        <R alias="V" id="975" />
      </ReferenceList>
    </ExplicitFormula>
    <ExplicitFormula id="1177">
      <Equation>M_0</Equation>
      <ReferenceList>
        <R alias="M_0" id="1176" />
      </ReferenceList>
    </ExplicitFormula>
    <ExplicitFormula id="1180">
      <Equation>rel_exp_out * AF * f_onto * ProteinContainerVolume</Equation>
      <ReferenceList>
        <R alias="f_onto" id="1178" />
        <R alias="rel_exp_out" id="1179" />
        <R alias="AF" id="144" />
        <R alias="ProteinContainerVolume" id="1170" />
      </ReferenceList>
    </ExplicitFormula>
    <ExplicitFormula id="1183">
      <Equation>ln(2)/tHalf</Equation>
      <ReferenceList>
        <R alias="tHalf" id="1182" />
      </ReferenceList>
    </ExplicitFormula>
    <ExplicitFormula id="1185">
      <Equation>rel_exp_norm</Equation>
      <ReferenceList>
        <R alias="rel_exp_norm" id="1184" />
      </ReferenceList>
    </ExplicitFormula>
    <ExplicitFormula id="1188">
      <Equation>V&gt;0 ? M/V : 0</Equation>
      <ReferenceList>
        <R alias="M" id="1175" />
        <R alias="V" id="1172" />
      </ReferenceList>
    </ExplicitFormula>
    <ExplicitFormula id="1189">
      <Equation>f_onto</Equation>
      <ReferenceList>
        <R alias="f_onto" id="160" />
      </ReferenceList>
    </ExplicitFormula>
    <ExplicitFormula id="1190">
      <Equation>tHalf</Equation>
      <ReferenceList>
        <R alias="tHalf" id="158" />
      </ReferenceList>
    </ExplicitFormula>
    <ExplicitFormula id="1192">
      <Equation>V&gt;0 ? M/V : 0</Equation>
      <ReferenceList>
        <R alias="M" id="1175" />
        <R alias="V" id="1172" />
      </ReferenceList>
    </ExplicitFormula>
    <ExplicitFormula id="1195">
      <Equation>M_0</Equation>
      <ReferenceList>
        <R alias="M_0" id="1194" />
      </ReferenceList>
    </ExplicitFormula>
    <ExplicitFormula id="1198">
      <Equation>rel_exp_out * AF * f_onto * ProteinContainerVolume</Equation>
      <ReferenceList>
        <R alias="f_onto" id="1196" />
        <R alias="rel_exp_out" id="1197" />
        <R alias="AF" id="642" />
        <R alias="ProteinContainerVolume" id="1170" />
      </ReferenceList>
    </ExplicitFormula>
    <ExplicitFormula id="1201">
      <Equation>ln(2)/tHalf</Equation>
      <ReferenceList>
        <R alias="tHalf" id="1200" />
      </ReferenceList>
    </ExplicitFormula>
    <ExplicitFormula id="1203">
      <Equation>rel_exp_norm</Equation>
      <ReferenceList>
        <R alias="rel_exp_norm" id="1202" />
      </ReferenceList>
    </ExplicitFormula>
    <ExplicitFormula id="1206">
      <Equation>V&gt;0 ? M/V : 0</Equation>
      <ReferenceList>
        <R alias="M" id="1193" />
        <R alias="V" id="1172" />
      </ReferenceList>
    </ExplicitFormula>
    <ExplicitFormula id="1207">
      <Equation>f_onto</Equation>
      <ReferenceList>
        <R alias="f_onto" id="654" />
      </ReferenceList>
    </ExplicitFormula>
    <ExplicitFormula id="1208">
      <Equation>tHalf</Equation>
      <ReferenceList>
        <R alias="tHalf" id="652" />
      </ReferenceList>
    </ExplicitFormula>
    <ExplicitFormula id="1210">
      <Equation>V&gt;0 ? M/V : 0</Equation>
      <ReferenceList>
        <R alias="M" id="1193" />
        <R alias="V" id="1172" />
      </ReferenceList>
    </ExplicitFormula>
    <ExplicitFormula id="1213">
      <Equation>M_0</Equation>
      <ReferenceList>
        <R alias="M_0" id="1212" />
      </ReferenceList>
    </ExplicitFormula>
    <ExplicitFormula id="1216">
      <Equation>rel_exp_out * AF * f_onto * ProteinContainerVolume</Equation>
      <ReferenceList>
        <R alias="f_onto" id="1214" />
        <R alias="rel_exp_out" id="1215" />
        <R alias="AF" id="169" />
        <R alias="ProteinContainerVolume" id="1170" />
      </ReferenceList>
    </ExplicitFormula>
    <ExplicitFormula id="1219">
      <Equation>ln(2)/tHalf</Equation>
      <ReferenceList>
        <R alias="tHalf" id="1218" />
      </ReferenceList>
    </ExplicitFormula>
    <ExplicitFormula id="1221">
      <Equation>rel_exp_norm</Equation>
      <ReferenceList>
        <R alias="rel_exp_norm" id="1220" />
      </ReferenceList>
    </ExplicitFormula>
    <ExplicitFormula id="1224">
      <Equation>V&gt;0 ? M/V : 0</Equation>
      <ReferenceList>
        <R alias="M" id="1211" />
        <R alias="V" id="1172" />
      </ReferenceList>
    </ExplicitFormula>
    <ExplicitFormula id="1225">
      <Equation>f_onto</Equation>
      <ReferenceList>
        <R alias="f_onto" id="185" />
      </ReferenceList>
    </ExplicitFormula>
    <ExplicitFormula id="1226">
      <Equation>tHalf</Equation>
      <ReferenceList>
        <R alias="tHalf" id="183" />
      </ReferenceList>
    </ExplicitFormula>
    <ExplicitFormula id="1228">
      <Equation>V&gt;0 ? M/V : 0</Equation>
      <ReferenceList>
        <R alias="M" id="1211" />
        <R alias="V" id="1172" />
      </ReferenceList>
    </ExplicitFormula>
    <ExplicitFormula id="1231">
      <Equation>V&gt;0 ? M/V : 0</Equation>
      <ReferenceList>
        <R alias="M" id="1229" />
        <R alias="V" id="1172" />
      </ReferenceList>
    </ExplicitFormula>
    <ExplicitFormula id="1234">
      <Equation>K_water_cell</Equation>
      <ReferenceList>
        <R alias="K_water_cell" id="1233" />
      </ReferenceList>
    </ExplicitFormula>
    <ExplicitFormula id="1236">
      <Equation>V&gt;0 ? M/V : 0</Equation>
      <ReferenceList>
        <R alias="M" id="1229" />
        <R alias="V" id="1172" />
      </ReferenceList>
    </ExplicitFormula>
    <ExplicitFormula id="1239">
      <Equation>V&gt;0 ? M/V : 0</Equation>
      <ReferenceList>
        <R alias="M" id="1237" />
        <R alias="V" id="1172" />
      </ReferenceList>
    </ExplicitFormula>
    <ExplicitFormula id="1241">
      <Equation>M/TotalDrugMass</Equation>
      <ReferenceList>
        <R alias="M" id="1237" />
        <R alias="TotalDrugMass" id="202" />
      </ReferenceList>
    </ExplicitFormula>
    <ExplicitFormula id="1244">
      <Equation>-(CP * kcat * V * K_water * C / (Km + K_water * C))</Equation>
      <ReferenceList>
        <R alias="V" id="1172" />
        <R alias="CP" id="1187" />
        <R alias="C" id="1230" />
        <R alias="K_water" id="1232" />
        <R alias="kcat" id="1242" />
        <R alias="Km" id="1243" />
      </ReferenceList>
    </ExplicitFormula>
    <ExplicitFormula id="1245">
      <Equation>CP * kcat * V * K_water * C / (Km + K_water * C)</Equation>
      <ReferenceList>
        <R alias="V" id="1172" />
        <R alias="CP" id="1187" />
        <R alias="C" id="1230" />
        <R alias="K_water" id="1232" />
        <R alias="kcat" id="1242" />
        <R alias="Km" id="1243" />
      </ReferenceList>
    </ExplicitFormula>
    <ExplicitFormula id="1247">
      <Equation>kcat * kcat_interaction_factor</Equation>
      <ReferenceList>
        <R alias="kcat_interaction_factor" id="1246" />
        <R alias="kcat" id="209" />
      </ReferenceList>
    </ExplicitFormula>
    <ExplicitFormula id="1249">
      <Equation>Km * Km_interaction_factor</Equation>
      <ReferenceList>
        <R alias="Km_interaction_factor" id="1248" />
        <R alias="Km" id="212" />
      </ReferenceList>
    </ExplicitFormula>
    <ExplicitFormula id="1251">
      <Equation>C_int * K_water_int</Equation>
      <ReferenceList>
        <R alias="C_int" id="1163" />
        <R alias="K_water_int" id="1165" />
      </ReferenceList>
    </ExplicitFormula>
    <ExplicitFormula id="1253">
      <Equation>C_cell * K_water_cell</Equation>
      <ReferenceList>
        <R alias="C_cell" id="1230" />
        <R alias="K_water_cell" id="1232" />
      </ReferenceList>
    </ExplicitFormula>
    <ExplicitFormula id="1255">
      <Equation>(f_int*C_int+f_cell*C_cell)/(f_int+f_cell)</Equation>
      <ReferenceList>
        <R alias="f_int" id="985" />
        <R alias="f_cell" id="984" />
        <R alias="C_cell" id="1230" />
        <R alias="C_int" id="1163" />
      </ReferenceList>
    </ExplicitFormula>
    <ExplicitFormula id="1258">
      <Equation>Volume * Density</Equation>
      <ReferenceList>
        <R alias="Density" id="1256" />
        <R alias="Volume" id="1257" />
      </ReferenceList>
    </ExplicitFormula>
    <ExplicitFormula id="1260">
      <Equation>0.00000000375*(BW/0.02)^0.75</Equation>
      <ReferenceList>
        <R alias="BW" id="39" />
      </ReferenceList>
    </ExplicitFormula>
    <ExplicitFormula id="1262">
      <Equation>0.000000075*BW/0.02</Equation>
      <ReferenceList>
        <R alias="BW" id="39" />
      </ReferenceList>
    </ExplicitFormula>
    <ExplicitFormula id="1265">
      <Equation>SA_pls_int*d_endo</Equation>
      <ReferenceList>
        <R alias="d_endo" id="79" />
        <R alias="SA_pls_int" id="1264" />
      </ReferenceList>
    </ExplicitFormula>
    <ExplicitFormula id="1269">
      <Equation>1 - f_int - f_vas</Equation>
      <ReferenceList>
        <R alias="f_int" id="1267" />
        <R alias="f_vas" id="1268" />
      </ReferenceList>
    </ExplicitFormula>
    <ExplicitFormula id="1272">
      <Equation>Qspec * Weight</Equation>
      <ReferenceList>
        <R alias="Qspec" id="1271" />
        <R alias="Weight" id="44" />
      </ReferenceList>
    </ExplicitFormula>
    <ExplicitFormula id="1298">
      <Equation>0.0402671459595885</Equation>
    </ExplicitFormula>
    <ExplicitFormula id="1299">
      <Equation>0.0806</Equation>
    </ExplicitFormula>
    <ExplicitFormula id="1301">
      <Equation>Volume</Equation>
      <ReferenceList>
        <R alias="Volume" id="12" />
      </ReferenceList>
    </ExplicitFormula>
    <ExplicitFormula id="1302">
      <Equation>f_vas*(1-HCT)*V_org</Equation>
      <ReferenceList>
        <R alias="f_vas" id="1268" />
        <R alias="V_org" id="1257" />
        <R alias="HCT" id="100" />
      </ReferenceList>
    </ExplicitFormula>
    <ExplicitFormula id="1305">
      <Equation>M_0</Equation>
      <ReferenceList>
        <R alias="M_0" id="1304" />
      </ReferenceList>
    </ExplicitFormula>
    <ExplicitFormula id="1308">
      <Equation>rel_exp_out * AF * f_onto * ProteinContainerVolume</Equation>
      <ReferenceList>
        <R alias="f_onto" id="1306" />
        <R alias="rel_exp_out" id="1307" />
        <R alias="AF" id="144" />
        <R alias="ProteinContainerVolume" id="1300" />
      </ReferenceList>
    </ExplicitFormula>
    <ExplicitFormula id="1311">
      <Equation>ln(2)/tHalf</Equation>
      <ReferenceList>
        <R alias="tHalf" id="1310" />
      </ReferenceList>
    </ExplicitFormula>
    <ExplicitFormula id="1313">
      <Equation>rel_exp_norm</Equation>
      <ReferenceList>
        <R alias="rel_exp_norm" id="1312" />
      </ReferenceList>
    </ExplicitFormula>
    <ExplicitFormula id="1314">
      <Equation>rel_exp_pls_norm</Equation>
      <ReferenceList>
        <R alias="rel_exp_pls_norm" id="151" />
      </ReferenceList>
    </ExplicitFormula>
    <ExplicitFormula id="1316">
      <Equation>rel_exp_pls</Equation>
      <ReferenceList>
        <R alias="rel_exp_pls" id="154" />
      </ReferenceList>
    </ExplicitFormula>
    <ExplicitFormula id="1318">
      <Equation>V&gt;0 ? M/V : 0</Equation>
      <ReferenceList>
        <R alias="M" id="1303" />
        <R alias="V" id="12" />
      </ReferenceList>
    </ExplicitFormula>
    <ExplicitFormula id="1319">
      <Equation>f_onto</Equation>
      <ReferenceList>
        <R alias="f_onto" id="160" />
      </ReferenceList>
    </ExplicitFormula>
    <ExplicitFormula id="1320">
      <Equation>tHalf</Equation>
      <ReferenceList>
        <R alias="tHalf" id="158" />
      </ReferenceList>
    </ExplicitFormula>
    <ExplicitFormula id="1322">
      <Equation>V&gt;0 ? M/V : 0</Equation>
      <ReferenceList>
        <R alias="M" id="1303" />
        <R alias="V" id="12" />
      </ReferenceList>
    </ExplicitFormula>
    <ExplicitFormula id="1325">
      <Equation>M_0</Equation>
      <ReferenceList>
        <R alias="M_0" id="1324" />
      </ReferenceList>
    </ExplicitFormula>
    <ExplicitFormula id="1328">
      <Equation>rel_exp_out * AF * f_onto * ProteinContainerVolume</Equation>
      <ReferenceList>
        <R alias="f_onto" id="1326" />
        <R alias="rel_exp_out" id="1327" />
        <R alias="AF" id="169" />
        <R alias="ProteinContainerVolume" id="1300" />
      </ReferenceList>
    </ExplicitFormula>
    <ExplicitFormula id="1331">
      <Equation>ln(2)/tHalf</Equation>
      <ReferenceList>
        <R alias="tHalf" id="1330" />
      </ReferenceList>
    </ExplicitFormula>
    <ExplicitFormula id="1333">
      <Equation>rel_exp_norm</Equation>
      <ReferenceList>
        <R alias="rel_exp_norm" id="1332" />
      </ReferenceList>
    </ExplicitFormula>
    <ExplicitFormula id="1334">
      <Equation>rel_exp_pls_norm</Equation>
      <ReferenceList>
        <R alias="rel_exp_pls_norm" id="176" />
      </ReferenceList>
    </ExplicitFormula>
    <ExplicitFormula id="1336">
      <Equation>rel_exp_pls</Equation>
      <ReferenceList>
        <R alias="rel_exp_pls" id="179" />
      </ReferenceList>
    </ExplicitFormula>
    <ExplicitFormula id="1338">
      <Equation>V&gt;0 ? M/V : 0</Equation>
      <ReferenceList>
        <R alias="M" id="1323" />
        <R alias="V" id="12" />
      </ReferenceList>
    </ExplicitFormula>
    <ExplicitFormula id="1339">
      <Equation>f_onto</Equation>
      <ReferenceList>
        <R alias="f_onto" id="185" />
      </ReferenceList>
    </ExplicitFormula>
    <ExplicitFormula id="1340">
      <Equation>tHalf</Equation>
      <ReferenceList>
        <R alias="tHalf" id="183" />
      </ReferenceList>
    </ExplicitFormula>
    <ExplicitFormula id="1342">
      <Equation>V&gt;0 ? M/V : 0</Equation>
      <ReferenceList>
        <R alias="M" id="1323" />
        <R alias="V" id="12" />
      </ReferenceList>
    </ExplicitFormula>
    <ExplicitFormula id="1345">
      <Equation>V&gt;0 ? M/V : 0</Equation>
      <ReferenceList>
        <R alias="M" id="1343" />
        <R alias="V" id="12" />
      </ReferenceList>
    </ExplicitFormula>
    <ExplicitFormula id="1347">
      <Equation>fu</Equation>
      <ReferenceList>
        <R alias="fu" id="126" />
      </ReferenceList>
    </ExplicitFormula>
    <ExplicitFormula id="1349">
      <Equation>V&gt;0 ? M/V : 0</Equation>
      <ReferenceList>
        <R alias="M" id="1343" />
        <R alias="V" id="12" />
      </ReferenceList>
    </ExplicitFormula>
    <ExplicitFormula id="1352">
      <Equation>V&gt;0 ? M/V : 0</Equation>
      <ReferenceList>
        <R alias="M" id="1350" />
        <R alias="V" id="12" />
      </ReferenceList>
    </ExplicitFormula>
    <ExplicitFormula id="1354">
      <Equation>M/TotalDrugMass</Equation>
      <ReferenceList>
        <R alias="M" id="1350" />
        <R alias="TotalDrugMass" id="202" />
      </ReferenceList>
    </ExplicitFormula>
    <ExplicitFormula id="1357">
      <Equation>-(CP * kcat * V * K_water * C / (Km + K_water * C))</Equation>
      <ReferenceList>
        <R alias="V" id="12" />
        <R alias="CP" id="1317" />
        <R alias="C" id="1344" />
        <R alias="K_water" id="1346" />
        <R alias="kcat" id="1355" />
        <R alias="Km" id="1356" />
      </ReferenceList>
    </ExplicitFormula>
    <ExplicitFormula id="1358">
      <Equation>CP * kcat * V * K_water * C / (Km + K_water * C)</Equation>
      <ReferenceList>
        <R alias="V" id="12" />
        <R alias="CP" id="1317" />
        <R alias="C" id="1344" />
        <R alias="K_water" id="1346" />
        <R alias="kcat" id="1355" />
        <R alias="Km" id="1356" />
      </ReferenceList>
    </ExplicitFormula>
    <ExplicitFormula id="1360">
      <Equation>kcat * kcat_interaction_factor</Equation>
      <ReferenceList>
        <R alias="kcat_interaction_factor" id="1359" />
        <R alias="kcat" id="209" />
      </ReferenceList>
    </ExplicitFormula>
    <ExplicitFormula id="1362">
      <Equation>Km * Km_interaction_factor</Equation>
      <ReferenceList>
        <R alias="Km_interaction_factor" id="1361" />
        <R alias="Km" id="212" />
      </ReferenceList>
    </ExplicitFormula>
    <ExplicitFormula id="1365">
      <Equation>Volume</Equation>
      <ReferenceList>
        <R alias="Volume" id="1364" />
      </ReferenceList>
    </ExplicitFormula>
    <ExplicitFormula id="1366">
      <Equation>f_vas*HCT*V</Equation>
      <ReferenceList>
        <R alias="f_vas" id="1268" />
        <R alias="V" id="1257" />
        <R alias="HCT" id="100" />
      </ReferenceList>
    </ExplicitFormula>
    <ExplicitFormula id="1369">
      <Equation>M_0</Equation>
      <ReferenceList>
        <R alias="M_0" id="1368" />
      </ReferenceList>
    </ExplicitFormula>
    <ExplicitFormula id="1372">
      <Equation>rel_exp_out * AF * f_onto * ProteinContainerVolume</Equation>
      <ReferenceList>
        <R alias="f_onto" id="1370" />
        <R alias="rel_exp_out" id="1371" />
        <R alias="AF" id="144" />
        <R alias="ProteinContainerVolume" id="1363" />
      </ReferenceList>
    </ExplicitFormula>
    <ExplicitFormula id="1375">
      <Equation>ln(2)/tHalf</Equation>
      <ReferenceList>
        <R alias="tHalf" id="1374" />
      </ReferenceList>
    </ExplicitFormula>
    <ExplicitFormula id="1377">
      <Equation>rel_exp_norm</Equation>
      <ReferenceList>
        <R alias="rel_exp_norm" id="1376" />
      </ReferenceList>
    </ExplicitFormula>
    <ExplicitFormula id="1378">
      <Equation>rel_exp_bc_norm</Equation>
      <ReferenceList>
        <R alias="rel_exp_bc_norm" id="229" />
      </ReferenceList>
    </ExplicitFormula>
    <ExplicitFormula id="1380">
      <Equation>rel_exp_bc</Equation>
      <ReferenceList>
        <R alias="rel_exp_bc" id="232" />
      </ReferenceList>
    </ExplicitFormula>
    <ExplicitFormula id="1382">
      <Equation>V&gt;0 ? M/V : 0</Equation>
      <ReferenceList>
        <R alias="M" id="1367" />
        <R alias="V" id="1364" />
      </ReferenceList>
    </ExplicitFormula>
    <ExplicitFormula id="1383">
      <Equation>f_onto</Equation>
      <ReferenceList>
        <R alias="f_onto" id="160" />
      </ReferenceList>
    </ExplicitFormula>
    <ExplicitFormula id="1384">
      <Equation>tHalf</Equation>
      <ReferenceList>
        <R alias="tHalf" id="158" />
      </ReferenceList>
    </ExplicitFormula>
    <ExplicitFormula id="1386">
      <Equation>V&gt;0 ? M/V : 0</Equation>
      <ReferenceList>
        <R alias="M" id="1367" />
        <R alias="V" id="1364" />
      </ReferenceList>
    </ExplicitFormula>
    <ExplicitFormula id="1389">
      <Equation>M_0</Equation>
      <ReferenceList>
        <R alias="M_0" id="1388" />
      </ReferenceList>
    </ExplicitFormula>
    <ExplicitFormula id="1392">
      <Equation>rel_exp_out * AF * f_onto * ProteinContainerVolume</Equation>
      <ReferenceList>
        <R alias="f_onto" id="1390" />
        <R alias="rel_exp_out" id="1391" />
        <R alias="AF" id="169" />
        <R alias="ProteinContainerVolume" id="1363" />
      </ReferenceList>
    </ExplicitFormula>
    <ExplicitFormula id="1395">
      <Equation>ln(2)/tHalf</Equation>
      <ReferenceList>
        <R alias="tHalf" id="1394" />
      </ReferenceList>
    </ExplicitFormula>
    <ExplicitFormula id="1397">
      <Equation>rel_exp_norm</Equation>
      <ReferenceList>
        <R alias="rel_exp_norm" id="1396" />
      </ReferenceList>
    </ExplicitFormula>
    <ExplicitFormula id="1398">
      <Equation>rel_exp_bc_norm</Equation>
      <ReferenceList>
        <R alias="rel_exp_bc_norm" id="251" />
      </ReferenceList>
    </ExplicitFormula>
    <ExplicitFormula id="1400">
      <Equation>rel_exp_bc</Equation>
      <ReferenceList>
        <R alias="rel_exp_bc" id="254" />
      </ReferenceList>
    </ExplicitFormula>
    <ExplicitFormula id="1402">
      <Equation>V&gt;0 ? M/V : 0</Equation>
      <ReferenceList>
        <R alias="M" id="1387" />
        <R alias="V" id="1364" />
      </ReferenceList>
    </ExplicitFormula>
    <ExplicitFormula id="1403">
      <Equation>f_onto</Equation>
      <ReferenceList>
        <R alias="f_onto" id="185" />
      </ReferenceList>
    </ExplicitFormula>
    <ExplicitFormula id="1404">
      <Equation>tHalf</Equation>
      <ReferenceList>
        <R alias="tHalf" id="183" />
      </ReferenceList>
    </ExplicitFormula>
    <ExplicitFormula id="1406">
      <Equation>V&gt;0 ? M/V : 0</Equation>
      <ReferenceList>
        <R alias="M" id="1387" />
        <R alias="V" id="1364" />
      </ReferenceList>
    </ExplicitFormula>
    <ExplicitFormula id="1409">
      <Equation>V&gt;0 ? M/V : 0</Equation>
      <ReferenceList>
        <R alias="M" id="1407" />
        <R alias="V" id="1364" />
      </ReferenceList>
    </ExplicitFormula>
    <ExplicitFormula id="1411">
      <Equation>K_rbc/fu</Equation>
      <ReferenceList>
        <R alias="fu" id="126" />
        <R alias="K_rbc" id="266" />
      </ReferenceList>
    </ExplicitFormula>
    <ExplicitFormula id="1413">
      <Equation>V&gt;0 ? M/V : 0</Equation>
      <ReferenceList>
        <R alias="M" id="1407" />
        <R alias="V" id="1364" />
      </ReferenceList>
    </ExplicitFormula>
    <ExplicitFormula id="1416">
      <Equation>V&gt;0 ? M/V : 0</Equation>
      <ReferenceList>
        <R alias="M" id="1414" />
        <R alias="V" id="1364" />
      </ReferenceList>
    </ExplicitFormula>
    <ExplicitFormula id="1418">
      <Equation>M/TotalDrugMass</Equation>
      <ReferenceList>
        <R alias="M" id="1414" />
        <R alias="TotalDrugMass" id="202" />
      </ReferenceList>
    </ExplicitFormula>
    <ExplicitFormula id="1421">
      <Equation>-(CP * kcat * V * K_water * C / (Km + K_water * C))</Equation>
      <ReferenceList>
        <R alias="V" id="1364" />
        <R alias="CP" id="1381" />
        <R alias="C" id="1408" />
        <R alias="K_water" id="1410" />
        <R alias="kcat" id="1419" />
        <R alias="Km" id="1420" />
      </ReferenceList>
    </ExplicitFormula>
    <ExplicitFormula id="1422">
      <Equation>CP * kcat * V * K_water * C / (Km + K_water * C)</Equation>
      <ReferenceList>
        <R alias="V" id="1364" />
        <R alias="CP" id="1381" />
        <R alias="C" id="1408" />
        <R alias="K_water" id="1410" />
        <R alias="kcat" id="1419" />
        <R alias="Km" id="1420" />
      </ReferenceList>
    </ExplicitFormula>
    <ExplicitFormula id="1424">
      <Equation>kcat * kcat_interaction_factor</Equation>
      <ReferenceList>
        <R alias="kcat_interaction_factor" id="1423" />
        <R alias="kcat" id="209" />
      </ReferenceList>
    </ExplicitFormula>
    <ExplicitFormula id="1426">
      <Equation>Km * Km_interaction_factor</Equation>
      <ReferenceList>
        <R alias="Km_interaction_factor" id="1425" />
        <R alias="Km" id="212" />
      </ReferenceList>
    </ExplicitFormula>
    <ExplicitFormula id="1429">
      <Equation>Volume</Equation>
      <ReferenceList>
        <R alias="Volume" id="1428" />
      </ReferenceList>
    </ExplicitFormula>
    <ExplicitFormula id="1430">
      <Equation>f_int*V</Equation>
      <ReferenceList>
        <R alias="f_int" id="1267" />
        <R alias="V" id="1257" />
      </ReferenceList>
    </ExplicitFormula>
    <ExplicitFormula id="1432">
      <Equation>pH_int</Equation>
      <ReferenceList>
        <R alias="pH_int" id="76" />
      </ReferenceList>
    </ExplicitFormula>
    <ExplicitFormula id="1435">
      <Equation>V&gt;0 ? M/V : 0</Equation>
      <ReferenceList>
        <R alias="M" id="1433" />
        <R alias="V" id="1428" />
      </ReferenceList>
    </ExplicitFormula>
    <ExplicitFormula id="1438">
      <Equation>K_water_int</Equation>
      <ReferenceList>
        <R alias="K_water_int" id="1437" />
      </ReferenceList>
    </ExplicitFormula>
    <ExplicitFormula id="1440">
      <Equation>V&gt;0 ? M/V : 0</Equation>
      <ReferenceList>
        <R alias="M" id="1433" />
        <R alias="V" id="1428" />
      </ReferenceList>
    </ExplicitFormula>
    <ExplicitFormula id="1442">
      <Equation>Volume</Equation>
      <ReferenceList>
        <R alias="Volume" id="1257" />
      </ReferenceList>
    </ExplicitFormula>
    <ExplicitFormula id="1444">
      <Equation>f_cell*V</Equation>
      <ReferenceList>
        <R alias="f_cell" id="1266" />
        <R alias="V" id="1257" />
      </ReferenceList>
    </ExplicitFormula>
    <ExplicitFormula id="1448">
      <Equation>M_0</Equation>
      <ReferenceList>
        <R alias="M_0" id="1447" />
      </ReferenceList>
    </ExplicitFormula>
    <ExplicitFormula id="1451">
      <Equation>rel_exp_out * AF * f_onto * ProteinContainerVolume</Equation>
      <ReferenceList>
        <R alias="f_onto" id="1449" />
        <R alias="rel_exp_out" id="1450" />
        <R alias="AF" id="144" />
        <R alias="ProteinContainerVolume" id="1441" />
      </ReferenceList>
    </ExplicitFormula>
    <ExplicitFormula id="1454">
      <Equation>ln(2)/tHalf</Equation>
      <ReferenceList>
        <R alias="tHalf" id="1453" />
      </ReferenceList>
    </ExplicitFormula>
    <ExplicitFormula id="1456">
      <Equation>rel_exp_norm</Equation>
      <ReferenceList>
        <R alias="rel_exp_norm" id="1455" />
      </ReferenceList>
    </ExplicitFormula>
    <ExplicitFormula id="1459">
      <Equation>V&gt;0 ? M/V : 0</Equation>
      <ReferenceList>
        <R alias="M" id="1446" />
        <R alias="V" id="1443" />
      </ReferenceList>
    </ExplicitFormula>
    <ExplicitFormula id="1460">
      <Equation>f_onto</Equation>
      <ReferenceList>
        <R alias="f_onto" id="160" />
      </ReferenceList>
    </ExplicitFormula>
    <ExplicitFormula id="1461">
      <Equation>tHalf</Equation>
      <ReferenceList>
        <R alias="tHalf" id="158" />
      </ReferenceList>
    </ExplicitFormula>
    <ExplicitFormula id="1463">
      <Equation>V&gt;0 ? M/V : 0</Equation>
      <ReferenceList>
        <R alias="M" id="1446" />
        <R alias="V" id="1443" />
      </ReferenceList>
    </ExplicitFormula>
    <ExplicitFormula id="1466">
      <Equation>M_0</Equation>
      <ReferenceList>
        <R alias="M_0" id="1465" />
      </ReferenceList>
    </ExplicitFormula>
    <ExplicitFormula id="1469">
      <Equation>rel_exp_out * AF * f_onto * ProteinContainerVolume</Equation>
      <ReferenceList>
        <R alias="f_onto" id="1467" />
        <R alias="rel_exp_out" id="1468" />
        <R alias="AF" id="642" />
        <R alias="ProteinContainerVolume" id="1441" />
      </ReferenceList>
    </ExplicitFormula>
    <ExplicitFormula id="1472">
      <Equation>ln(2)/tHalf</Equation>
      <ReferenceList>
        <R alias="tHalf" id="1471" />
      </ReferenceList>
    </ExplicitFormula>
    <ExplicitFormula id="1474">
      <Equation>rel_exp_norm</Equation>
      <ReferenceList>
        <R alias="rel_exp_norm" id="1473" />
      </ReferenceList>
    </ExplicitFormula>
    <ExplicitFormula id="1477">
      <Equation>V&gt;0 ? M/V : 0</Equation>
      <ReferenceList>
        <R alias="M" id="1464" />
        <R alias="V" id="1443" />
      </ReferenceList>
    </ExplicitFormula>
    <ExplicitFormula id="1478">
      <Equation>f_onto</Equation>
      <ReferenceList>
        <R alias="f_onto" id="654" />
      </ReferenceList>
    </ExplicitFormula>
    <ExplicitFormula id="1479">
      <Equation>tHalf</Equation>
      <ReferenceList>
        <R alias="tHalf" id="652" />
      </ReferenceList>
    </ExplicitFormula>
    <ExplicitFormula id="1481">
      <Equation>V&gt;0 ? M/V : 0</Equation>
      <ReferenceList>
        <R alias="M" id="1464" />
        <R alias="V" id="1443" />
      </ReferenceList>
    </ExplicitFormula>
    <ExplicitFormula id="1484">
      <Equation>M_0</Equation>
      <ReferenceList>
        <R alias="M_0" id="1483" />
      </ReferenceList>
    </ExplicitFormula>
    <ExplicitFormula id="1487">
      <Equation>rel_exp_out * AF * f_onto * ProteinContainerVolume</Equation>
      <ReferenceList>
        <R alias="f_onto" id="1485" />
        <R alias="rel_exp_out" id="1486" />
        <R alias="AF" id="169" />
        <R alias="ProteinContainerVolume" id="1441" />
      </ReferenceList>
    </ExplicitFormula>
    <ExplicitFormula id="1490">
      <Equation>ln(2)/tHalf</Equation>
      <ReferenceList>
        <R alias="tHalf" id="1489" />
      </ReferenceList>
    </ExplicitFormula>
    <ExplicitFormula id="1492">
      <Equation>rel_exp_norm</Equation>
      <ReferenceList>
        <R alias="rel_exp_norm" id="1491" />
      </ReferenceList>
    </ExplicitFormula>
    <ExplicitFormula id="1495">
      <Equation>V&gt;0 ? M/V : 0</Equation>
      <ReferenceList>
        <R alias="M" id="1482" />
        <R alias="V" id="1443" />
      </ReferenceList>
    </ExplicitFormula>
    <ExplicitFormula id="1496">
      <Equation>f_onto</Equation>
      <ReferenceList>
        <R alias="f_onto" id="185" />
      </ReferenceList>
    </ExplicitFormula>
    <ExplicitFormula id="1497">
      <Equation>tHalf</Equation>
      <ReferenceList>
        <R alias="tHalf" id="183" />
      </ReferenceList>
    </ExplicitFormula>
    <ExplicitFormula id="1499">
      <Equation>V&gt;0 ? M/V : 0</Equation>
      <ReferenceList>
        <R alias="M" id="1482" />
        <R alias="V" id="1443" />
      </ReferenceList>
    </ExplicitFormula>
    <ExplicitFormula id="1502">
      <Equation>V&gt;0 ? M/V : 0</Equation>
      <ReferenceList>
        <R alias="M" id="1500" />
        <R alias="V" id="1443" />
      </ReferenceList>
    </ExplicitFormula>
    <ExplicitFormula id="1505">
      <Equation>K_water_cell</Equation>
      <ReferenceList>
        <R alias="K_water_cell" id="1504" />
      </ReferenceList>
    </ExplicitFormula>
    <ExplicitFormula id="1507">
      <Equation>V&gt;0 ? M/V : 0</Equation>
      <ReferenceList>
        <R alias="M" id="1500" />
        <R alias="V" id="1443" />
      </ReferenceList>
    </ExplicitFormula>
    <ExplicitFormula id="1510">
      <Equation>V&gt;0 ? M/V : 0</Equation>
      <ReferenceList>
        <R alias="M" id="1508" />
        <R alias="V" id="1443" />
      </ReferenceList>
    </ExplicitFormula>
    <ExplicitFormula id="1512">
      <Equation>M/TotalDrugMass</Equation>
      <ReferenceList>
        <R alias="M" id="1508" />
        <R alias="TotalDrugMass" id="202" />
      </ReferenceList>
    </ExplicitFormula>
    <ExplicitFormula id="1515">
      <Equation>-(CP * kcat * V * K_water * C / (Km + K_water * C))</Equation>
      <ReferenceList>
        <R alias="V" id="1443" />
        <R alias="CP" id="1458" />
        <R alias="C" id="1501" />
        <R alias="K_water" id="1503" />
        <R alias="kcat" id="1513" />
        <R alias="Km" id="1514" />
      </ReferenceList>
    </ExplicitFormula>
    <ExplicitFormula id="1516">
      <Equation>CP * kcat * V * K_water * C / (Km + K_water * C)</Equation>
      <ReferenceList>
        <R alias="V" id="1443" />
        <R alias="CP" id="1458" />
        <R alias="C" id="1501" />
        <R alias="K_water" id="1503" />
        <R alias="kcat" id="1513" />
        <R alias="Km" id="1514" />
      </ReferenceList>
    </ExplicitFormula>
    <ExplicitFormula id="1518">
      <Equation>kcat * kcat_interaction_factor</Equation>
      <ReferenceList>
        <R alias="kcat_interaction_factor" id="1517" />
        <R alias="kcat" id="209" />
      </ReferenceList>
    </ExplicitFormula>
    <ExplicitFormula id="1520">
      <Equation>Km * Km_interaction_factor</Equation>
      <ReferenceList>
        <R alias="Km_interaction_factor" id="1519" />
        <R alias="Km" id="212" />
      </ReferenceList>
    </ExplicitFormula>
    <ExplicitFormula id="1522">
      <Equation>C_int * K_water_int</Equation>
      <ReferenceList>
        <R alias="C_int" id="1434" />
        <R alias="K_water_int" id="1436" />
      </ReferenceList>
    </ExplicitFormula>
    <ExplicitFormula id="1524">
      <Equation>C_cell * K_water_cell</Equation>
      <ReferenceList>
        <R alias="C_cell" id="1501" />
        <R alias="K_water_cell" id="1503" />
      </ReferenceList>
    </ExplicitFormula>
    <ExplicitFormula id="1526">
      <Equation>(f_int*C_int+f_cell*C_cell)/(f_int+f_cell)</Equation>
      <ReferenceList>
        <R alias="f_int" id="1267" />
        <R alias="f_cell" id="1266" />
        <R alias="C_cell" id="1501" />
        <R alias="C_int" id="1434" />
      </ReferenceList>
    </ExplicitFormula>
    <ExplicitFormula id="1529">
      <Equation>Volume * Density</Equation>
      <ReferenceList>
        <R alias="Density" id="1527" />
        <R alias="Volume" id="1528" />
      </ReferenceList>
    </ExplicitFormula>
    <ExplicitFormula id="1532">
      <Equation>SA_pls_int*d_endo</Equation>
      <ReferenceList>
        <R alias="d_endo" id="79" />
        <R alias="SA_pls_int" id="1531" />
      </ReferenceList>
    </ExplicitFormula>
    <ExplicitFormula id="1534">
      <Equation>0.000000198*(BW/0.02)^0.75</Equation>
      <ReferenceList>
        <R alias="BW" id="39" />
      </ReferenceList>
    </ExplicitFormula>
    <ExplicitFormula id="1536">
      <Equation>0.00000081*BW/0.02</Equation>
      <ReferenceList>
        <R alias="BW" id="39" />
      </ReferenceList>
    </ExplicitFormula>
    <ExplicitFormula id="1540">
      <Equation>1 - f_int - f_vas</Equation>
      <ReferenceList>
        <R alias="f_int" id="1538" />
        <R alias="f_vas" id="1539" />
      </ReferenceList>
    </ExplicitFormula>
    <ExplicitFormula id="1543">
      <Equation>Qspec * Weight</Equation>
      <ReferenceList>
        <R alias="Qspec" id="1542" />
        <R alias="Weight" id="45" />
      </ReferenceList>
    </ExplicitFormula>
    <ExplicitFormula id="1569">
      <Equation>0.417579169981877</Equation>
    </ExplicitFormula>
    <ExplicitFormula id="1570">
      <Equation>0.62335</Equation>
    </ExplicitFormula>
    <ExplicitFormula id="1572">
      <Equation>Volume</Equation>
      <ReferenceList>
        <R alias="Volume" id="13" />
      </ReferenceList>
    </ExplicitFormula>
    <ExplicitFormula id="1573">
      <Equation>f_vas*(1-HCT)*V_org</Equation>
      <ReferenceList>
        <R alias="f_vas" id="1539" />
        <R alias="V_org" id="1528" />
        <R alias="HCT" id="100" />
      </ReferenceList>
    </ExplicitFormula>
    <ExplicitFormula id="1576">
      <Equation>M_0</Equation>
      <ReferenceList>
        <R alias="M_0" id="1575" />
      </ReferenceList>
    </ExplicitFormula>
    <ExplicitFormula id="1579">
      <Equation>rel_exp_out * AF * f_onto * ProteinContainerVolume</Equation>
      <ReferenceList>
        <R alias="f_onto" id="1577" />
        <R alias="rel_exp_out" id="1578" />
        <R alias="AF" id="144" />
        <R alias="ProteinContainerVolume" id="1571" />
      </ReferenceList>
    </ExplicitFormula>
    <ExplicitFormula id="1582">
      <Equation>ln(2)/tHalf</Equation>
      <ReferenceList>
        <R alias="tHalf" id="1581" />
      </ReferenceList>
    </ExplicitFormula>
    <ExplicitFormula id="1584">
      <Equation>rel_exp_norm</Equation>
      <ReferenceList>
        <R alias="rel_exp_norm" id="1583" />
      </ReferenceList>
    </ExplicitFormula>
    <ExplicitFormula id="1585">
      <Equation>rel_exp_pls_norm</Equation>
      <ReferenceList>
        <R alias="rel_exp_pls_norm" id="151" />
      </ReferenceList>
    </ExplicitFormula>
    <ExplicitFormula id="1587">
      <Equation>rel_exp_pls</Equation>
      <ReferenceList>
        <R alias="rel_exp_pls" id="154" />
      </ReferenceList>
    </ExplicitFormula>
    <ExplicitFormula id="1589">
      <Equation>V&gt;0 ? M/V : 0</Equation>
      <ReferenceList>
        <R alias="M" id="1574" />
        <R alias="V" id="13" />
      </ReferenceList>
    </ExplicitFormula>
    <ExplicitFormula id="1590">
      <Equation>tHalf</Equation>
      <ReferenceList>
        <R alias="tHalf" id="158" />
      </ReferenceList>
    </ExplicitFormula>
    <ExplicitFormula id="1591">
      <Equation>f_onto</Equation>
      <ReferenceList>
        <R alias="f_onto" id="160" />
      </ReferenceList>
    </ExplicitFormula>
    <ExplicitFormula id="1593">
      <Equation>V&gt;0 ? M/V : 0</Equation>
      <ReferenceList>
        <R alias="M" id="1574" />
        <R alias="V" id="13" />
      </ReferenceList>
    </ExplicitFormula>
    <ExplicitFormula id="1596">
      <Equation>M_0</Equation>
      <ReferenceList>
        <R alias="M_0" id="1595" />
      </ReferenceList>
    </ExplicitFormula>
    <ExplicitFormula id="1599">
      <Equation>rel_exp_out * AF * f_onto * ProteinContainerVolume</Equation>
      <ReferenceList>
        <R alias="f_onto" id="1597" />
        <R alias="rel_exp_out" id="1598" />
        <R alias="AF" id="169" />
        <R alias="ProteinContainerVolume" id="1571" />
      </ReferenceList>
    </ExplicitFormula>
    <ExplicitFormula id="1602">
      <Equation>ln(2)/tHalf</Equation>
      <ReferenceList>
        <R alias="tHalf" id="1601" />
      </ReferenceList>
    </ExplicitFormula>
    <ExplicitFormula id="1604">
      <Equation>rel_exp_norm</Equation>
      <ReferenceList>
        <R alias="rel_exp_norm" id="1603" />
      </ReferenceList>
    </ExplicitFormula>
    <ExplicitFormula id="1605">
      <Equation>rel_exp_pls_norm</Equation>
      <ReferenceList>
        <R alias="rel_exp_pls_norm" id="176" />
      </ReferenceList>
    </ExplicitFormula>
    <ExplicitFormula id="1607">
      <Equation>rel_exp_pls</Equation>
      <ReferenceList>
        <R alias="rel_exp_pls" id="179" />
      </ReferenceList>
    </ExplicitFormula>
    <ExplicitFormula id="1609">
      <Equation>V&gt;0 ? M/V : 0</Equation>
      <ReferenceList>
        <R alias="M" id="1594" />
        <R alias="V" id="13" />
      </ReferenceList>
    </ExplicitFormula>
    <ExplicitFormula id="1610">
      <Equation>tHalf</Equation>
      <ReferenceList>
        <R alias="tHalf" id="183" />
      </ReferenceList>
    </ExplicitFormula>
    <ExplicitFormula id="1611">
      <Equation>f_onto</Equation>
      <ReferenceList>
        <R alias="f_onto" id="185" />
      </ReferenceList>
    </ExplicitFormula>
    <ExplicitFormula id="1613">
      <Equation>V&gt;0 ? M/V : 0</Equation>
      <ReferenceList>
        <R alias="M" id="1594" />
        <R alias="V" id="13" />
      </ReferenceList>
    </ExplicitFormula>
    <ExplicitFormula id="1616">
      <Equation>V&gt;0 ? M/V : 0</Equation>
      <ReferenceList>
        <R alias="M" id="1614" />
        <R alias="V" id="13" />
      </ReferenceList>
    </ExplicitFormula>
    <ExplicitFormula id="1618">
      <Equation>fu</Equation>
      <ReferenceList>
        <R alias="fu" id="126" />
      </ReferenceList>
    </ExplicitFormula>
    <ExplicitFormula id="1620">
      <Equation>V&gt;0 ? M/V : 0</Equation>
      <ReferenceList>
        <R alias="M" id="1614" />
        <R alias="V" id="13" />
      </ReferenceList>
    </ExplicitFormula>
    <ExplicitFormula id="1623">
      <Equation>V&gt;0 ? M/V : 0</Equation>
      <ReferenceList>
        <R alias="M" id="1621" />
        <R alias="V" id="13" />
      </ReferenceList>
    </ExplicitFormula>
    <ExplicitFormula id="1625">
      <Equation>M/TotalDrugMass</Equation>
      <ReferenceList>
        <R alias="M" id="1621" />
        <R alias="TotalDrugMass" id="202" />
      </ReferenceList>
    </ExplicitFormula>
    <ExplicitFormula id="1628">
      <Equation>-(CP * kcat * V * K_water * C / (Km + K_water * C))</Equation>
      <ReferenceList>
        <R alias="V" id="13" />
        <R alias="CP" id="1588" />
        <R alias="C" id="1615" />
        <R alias="K_water" id="1617" />
        <R alias="kcat" id="1626" />
        <R alias="Km" id="1627" />
      </ReferenceList>
    </ExplicitFormula>
    <ExplicitFormula id="1629">
      <Equation>CP * kcat * V * K_water * C / (Km + K_water * C)</Equation>
      <ReferenceList>
        <R alias="V" id="13" />
        <R alias="CP" id="1588" />
        <R alias="C" id="1615" />
        <R alias="K_water" id="1617" />
        <R alias="kcat" id="1626" />
        <R alias="Km" id="1627" />
      </ReferenceList>
    </ExplicitFormula>
    <ExplicitFormula id="1631">
      <Equation>kcat * kcat_interaction_factor</Equation>
      <ReferenceList>
        <R alias="kcat_interaction_factor" id="1630" />
        <R alias="kcat" id="209" />
      </ReferenceList>
    </ExplicitFormula>
    <ExplicitFormula id="1633">
      <Equation>Km * Km_interaction_factor</Equation>
      <ReferenceList>
        <R alias="Km_interaction_factor" id="1632" />
        <R alias="Km" id="212" />
      </ReferenceList>
    </ExplicitFormula>
    <ExplicitFormula id="1636">
      <Equation>Volume</Equation>
      <ReferenceList>
        <R alias="Volume" id="1635" />
      </ReferenceList>
    </ExplicitFormula>
    <ExplicitFormula id="1637">
      <Equation>f_vas*HCT*V</Equation>
      <ReferenceList>
        <R alias="f_vas" id="1539" />
        <R alias="V" id="1528" />
        <R alias="HCT" id="100" />
      </ReferenceList>
    </ExplicitFormula>
    <ExplicitFormula id="1640">
      <Equation>M_0</Equation>
      <ReferenceList>
        <R alias="M_0" id="1639" />
      </ReferenceList>
    </ExplicitFormula>
    <ExplicitFormula id="1643">
      <Equation>rel_exp_out * AF * f_onto * ProteinContainerVolume</Equation>
      <ReferenceList>
        <R alias="f_onto" id="1641" />
        <R alias="rel_exp_out" id="1642" />
        <R alias="AF" id="144" />
        <R alias="ProteinContainerVolume" id="1634" />
      </ReferenceList>
    </ExplicitFormula>
    <ExplicitFormula id="1646">
      <Equation>ln(2)/tHalf</Equation>
      <ReferenceList>
        <R alias="tHalf" id="1645" />
      </ReferenceList>
    </ExplicitFormula>
    <ExplicitFormula id="1648">
      <Equation>rel_exp_norm</Equation>
      <ReferenceList>
        <R alias="rel_exp_norm" id="1647" />
      </ReferenceList>
    </ExplicitFormula>
    <ExplicitFormula id="1649">
      <Equation>rel_exp_bc_norm</Equation>
      <ReferenceList>
        <R alias="rel_exp_bc_norm" id="229" />
      </ReferenceList>
    </ExplicitFormula>
    <ExplicitFormula id="1651">
      <Equation>rel_exp_bc</Equation>
      <ReferenceList>
        <R alias="rel_exp_bc" id="232" />
      </ReferenceList>
    </ExplicitFormula>
    <ExplicitFormula id="1653">
      <Equation>V&gt;0 ? M/V : 0</Equation>
      <ReferenceList>
        <R alias="M" id="1638" />
        <R alias="V" id="1635" />
      </ReferenceList>
    </ExplicitFormula>
    <ExplicitFormula id="1654">
      <Equation>tHalf</Equation>
      <ReferenceList>
        <R alias="tHalf" id="158" />
      </ReferenceList>
    </ExplicitFormula>
    <ExplicitFormula id="1655">
      <Equation>f_onto</Equation>
      <ReferenceList>
        <R alias="f_onto" id="160" />
      </ReferenceList>
    </ExplicitFormula>
    <ExplicitFormula id="1657">
      <Equation>V&gt;0 ? M/V : 0</Equation>
      <ReferenceList>
        <R alias="M" id="1638" />
        <R alias="V" id="1635" />
      </ReferenceList>
    </ExplicitFormula>
    <ExplicitFormula id="1660">
      <Equation>M_0</Equation>
      <ReferenceList>
        <R alias="M_0" id="1659" />
      </ReferenceList>
    </ExplicitFormula>
    <ExplicitFormula id="1663">
      <Equation>rel_exp_out * AF * f_onto * ProteinContainerVolume</Equation>
      <ReferenceList>
        <R alias="f_onto" id="1661" />
        <R alias="rel_exp_out" id="1662" />
        <R alias="AF" id="169" />
        <R alias="ProteinContainerVolume" id="1634" />
      </ReferenceList>
    </ExplicitFormula>
    <ExplicitFormula id="1666">
      <Equation>ln(2)/tHalf</Equation>
      <ReferenceList>
        <R alias="tHalf" id="1665" />
      </ReferenceList>
    </ExplicitFormula>
    <ExplicitFormula id="1668">
      <Equation>rel_exp_norm</Equation>
      <ReferenceList>
        <R alias="rel_exp_norm" id="1667" />
      </ReferenceList>
    </ExplicitFormula>
    <ExplicitFormula id="1669">
      <Equation>rel_exp_bc_norm</Equation>
      <ReferenceList>
        <R alias="rel_exp_bc_norm" id="251" />
      </ReferenceList>
    </ExplicitFormula>
    <ExplicitFormula id="1671">
      <Equation>rel_exp_bc</Equation>
      <ReferenceList>
        <R alias="rel_exp_bc" id="254" />
      </ReferenceList>
    </ExplicitFormula>
    <ExplicitFormula id="1673">
      <Equation>V&gt;0 ? M/V : 0</Equation>
      <ReferenceList>
        <R alias="M" id="1658" />
        <R alias="V" id="1635" />
      </ReferenceList>
    </ExplicitFormula>
    <ExplicitFormula id="1674">
      <Equation>tHalf</Equation>
      <ReferenceList>
        <R alias="tHalf" id="183" />
      </ReferenceList>
    </ExplicitFormula>
    <ExplicitFormula id="1675">
      <Equation>f_onto</Equation>
      <ReferenceList>
        <R alias="f_onto" id="185" />
      </ReferenceList>
    </ExplicitFormula>
    <ExplicitFormula id="1677">
      <Equation>V&gt;0 ? M/V : 0</Equation>
      <ReferenceList>
        <R alias="M" id="1658" />
        <R alias="V" id="1635" />
      </ReferenceList>
    </ExplicitFormula>
    <ExplicitFormula id="1680">
      <Equation>V&gt;0 ? M/V : 0</Equation>
      <ReferenceList>
        <R alias="M" id="1678" />
        <R alias="V" id="1635" />
      </ReferenceList>
    </ExplicitFormula>
    <ExplicitFormula id="1682">
      <Equation>K_rbc/fu</Equation>
      <ReferenceList>
        <R alias="fu" id="126" />
        <R alias="K_rbc" id="266" />
      </ReferenceList>
    </ExplicitFormula>
    <ExplicitFormula id="1684">
      <Equation>V&gt;0 ? M/V : 0</Equation>
      <ReferenceList>
        <R alias="M" id="1678" />
        <R alias="V" id="1635" />
      </ReferenceList>
    </ExplicitFormula>
    <ExplicitFormula id="1687">
      <Equation>V&gt;0 ? M/V : 0</Equation>
      <ReferenceList>
        <R alias="M" id="1685" />
        <R alias="V" id="1635" />
      </ReferenceList>
    </ExplicitFormula>
    <ExplicitFormula id="1689">
      <Equation>M/TotalDrugMass</Equation>
      <ReferenceList>
        <R alias="M" id="1685" />
        <R alias="TotalDrugMass" id="202" />
      </ReferenceList>
    </ExplicitFormula>
    <ExplicitFormula id="1692">
      <Equation>-(CP * kcat * V * K_water * C / (Km + K_water * C))</Equation>
      <ReferenceList>
        <R alias="V" id="1635" />
        <R alias="CP" id="1652" />
        <R alias="C" id="1679" />
        <R alias="K_water" id="1681" />
        <R alias="kcat" id="1690" />
        <R alias="Km" id="1691" />
      </ReferenceList>
    </ExplicitFormula>
    <ExplicitFormula id="1693">
      <Equation>CP * kcat * V * K_water * C / (Km + K_water * C)</Equation>
      <ReferenceList>
        <R alias="V" id="1635" />
        <R alias="CP" id="1652" />
        <R alias="C" id="1679" />
        <R alias="K_water" id="1681" />
        <R alias="kcat" id="1690" />
        <R alias="Km" id="1691" />
      </ReferenceList>
    </ExplicitFormula>
    <ExplicitFormula id="1695">
      <Equation>kcat * kcat_interaction_factor</Equation>
      <ReferenceList>
        <R alias="kcat_interaction_factor" id="1694" />
        <R alias="kcat" id="209" />
      </ReferenceList>
    </ExplicitFormula>
    <ExplicitFormula id="1697">
      <Equation>Km * Km_interaction_factor</Equation>
      <ReferenceList>
        <R alias="Km_interaction_factor" id="1696" />
        <R alias="Km" id="212" />
      </ReferenceList>
    </ExplicitFormula>
    <ExplicitFormula id="1700">
      <Equation>Volume</Equation>
      <ReferenceList>
        <R alias="Volume" id="1699" />
      </ReferenceList>
    </ExplicitFormula>
    <ExplicitFormula id="1701">
      <Equation>f_int*V</Equation>
      <ReferenceList>
        <R alias="f_int" id="1538" />
        <R alias="V" id="1528" />
      </ReferenceList>
    </ExplicitFormula>
    <ExplicitFormula id="1703">
      <Equation>pH_int</Equation>
      <ReferenceList>
        <R alias="pH_int" id="76" />
      </ReferenceList>
    </ExplicitFormula>
    <ExplicitFormula id="1706">
      <Equation>V&gt;0 ? M/V : 0</Equation>
      <ReferenceList>
        <R alias="M" id="1704" />
        <R alias="V" id="1699" />
      </ReferenceList>
    </ExplicitFormula>
    <ExplicitFormula id="1709">
      <Equation>K_water_int</Equation>
      <ReferenceList>
        <R alias="K_water_int" id="1708" />
      </ReferenceList>
    </ExplicitFormula>
    <ExplicitFormula id="1711">
      <Equation>V&gt;0 ? M/V : 0</Equation>
      <ReferenceList>
        <R alias="M" id="1704" />
        <R alias="V" id="1699" />
      </ReferenceList>
    </ExplicitFormula>
    <ExplicitFormula id="1713">
      <Equation>Volume</Equation>
      <ReferenceList>
        <R alias="Volume" id="1528" />
      </ReferenceList>
    </ExplicitFormula>
    <ExplicitFormula id="1715">
      <Equation>f_cell*V</Equation>
      <ReferenceList>
        <R alias="f_cell" id="1537" />
        <R alias="V" id="1528" />
      </ReferenceList>
    </ExplicitFormula>
    <ExplicitFormula id="1719">
      <Equation>M_0</Equation>
      <ReferenceList>
        <R alias="M_0" id="1718" />
      </ReferenceList>
    </ExplicitFormula>
    <ExplicitFormula id="1722">
      <Equation>rel_exp_out * AF * f_onto * ProteinContainerVolume</Equation>
      <ReferenceList>
        <R alias="f_onto" id="1720" />
        <R alias="rel_exp_out" id="1721" />
        <R alias="AF" id="144" />
        <R alias="ProteinContainerVolume" id="1712" />
      </ReferenceList>
    </ExplicitFormula>
    <ExplicitFormula id="1725">
      <Equation>ln(2)/tHalf</Equation>
      <ReferenceList>
        <R alias="tHalf" id="1724" />
      </ReferenceList>
    </ExplicitFormula>
    <ExplicitFormula id="1727">
      <Equation>rel_exp_norm</Equation>
      <ReferenceList>
        <R alias="rel_exp_norm" id="1726" />
      </ReferenceList>
    </ExplicitFormula>
    <ExplicitFormula id="1730">
      <Equation>V&gt;0 ? M/V : 0</Equation>
      <ReferenceList>
        <R alias="M" id="1717" />
        <R alias="V" id="1714" />
      </ReferenceList>
    </ExplicitFormula>
    <ExplicitFormula id="1731">
      <Equation>f_onto</Equation>
      <ReferenceList>
        <R alias="f_onto" id="160" />
      </ReferenceList>
    </ExplicitFormula>
    <ExplicitFormula id="1732">
      <Equation>tHalf</Equation>
      <ReferenceList>
        <R alias="tHalf" id="158" />
      </ReferenceList>
    </ExplicitFormula>
    <ExplicitFormula id="1734">
      <Equation>V&gt;0 ? M/V : 0</Equation>
      <ReferenceList>
        <R alias="M" id="1717" />
        <R alias="V" id="1714" />
      </ReferenceList>
    </ExplicitFormula>
    <ExplicitFormula id="1737">
      <Equation>M_0</Equation>
      <ReferenceList>
        <R alias="M_0" id="1736" />
      </ReferenceList>
    </ExplicitFormula>
    <ExplicitFormula id="1740">
      <Equation>rel_exp_out * AF * f_onto * ProteinContainerVolume</Equation>
      <ReferenceList>
        <R alias="f_onto" id="1738" />
        <R alias="rel_exp_out" id="1739" />
        <R alias="AF" id="642" />
        <R alias="ProteinContainerVolume" id="1712" />
      </ReferenceList>
    </ExplicitFormula>
    <ExplicitFormula id="1743">
      <Equation>ln(2)/tHalf</Equation>
      <ReferenceList>
        <R alias="tHalf" id="1742" />
      </ReferenceList>
    </ExplicitFormula>
    <ExplicitFormula id="1745">
      <Equation>rel_exp_norm</Equation>
      <ReferenceList>
        <R alias="rel_exp_norm" id="1744" />
      </ReferenceList>
    </ExplicitFormula>
    <ExplicitFormula id="1748">
      <Equation>V&gt;0 ? M/V : 0</Equation>
      <ReferenceList>
        <R alias="M" id="1735" />
        <R alias="V" id="1714" />
      </ReferenceList>
    </ExplicitFormula>
    <ExplicitFormula id="1749">
      <Equation>f_onto</Equation>
      <ReferenceList>
        <R alias="f_onto" id="654" />
      </ReferenceList>
    </ExplicitFormula>
    <ExplicitFormula id="1750">
      <Equation>tHalf</Equation>
      <ReferenceList>
        <R alias="tHalf" id="652" />
      </ReferenceList>
    </ExplicitFormula>
    <ExplicitFormula id="1752">
      <Equation>V&gt;0 ? M/V : 0</Equation>
      <ReferenceList>
        <R alias="M" id="1735" />
        <R alias="V" id="1714" />
      </ReferenceList>
    </ExplicitFormula>
    <ExplicitFormula id="1755">
      <Equation>M_0</Equation>
      <ReferenceList>
        <R alias="M_0" id="1754" />
      </ReferenceList>
    </ExplicitFormula>
    <ExplicitFormula id="1758">
      <Equation>rel_exp_out * AF * f_onto * ProteinContainerVolume</Equation>
      <ReferenceList>
        <R alias="f_onto" id="1756" />
        <R alias="rel_exp_out" id="1757" />
        <R alias="AF" id="169" />
        <R alias="ProteinContainerVolume" id="1712" />
      </ReferenceList>
    </ExplicitFormula>
    <ExplicitFormula id="1761">
      <Equation>ln(2)/tHalf</Equation>
      <ReferenceList>
        <R alias="tHalf" id="1760" />
      </ReferenceList>
    </ExplicitFormula>
    <ExplicitFormula id="1763">
      <Equation>rel_exp_norm</Equation>
      <ReferenceList>
        <R alias="rel_exp_norm" id="1762" />
      </ReferenceList>
    </ExplicitFormula>
    <ExplicitFormula id="1766">
      <Equation>V&gt;0 ? M/V : 0</Equation>
      <ReferenceList>
        <R alias="M" id="1753" />
        <R alias="V" id="1714" />
      </ReferenceList>
    </ExplicitFormula>
    <ExplicitFormula id="1767">
      <Equation>f_onto</Equation>
      <ReferenceList>
        <R alias="f_onto" id="185" />
      </ReferenceList>
    </ExplicitFormula>
    <ExplicitFormula id="1768">
      <Equation>tHalf</Equation>
      <ReferenceList>
        <R alias="tHalf" id="183" />
      </ReferenceList>
    </ExplicitFormula>
    <ExplicitFormula id="1770">
      <Equation>V&gt;0 ? M/V : 0</Equation>
      <ReferenceList>
        <R alias="M" id="1753" />
        <R alias="V" id="1714" />
      </ReferenceList>
    </ExplicitFormula>
    <ExplicitFormula id="1773">
      <Equation>V&gt;0 ? M/V : 0</Equation>
      <ReferenceList>
        <R alias="M" id="1771" />
        <R alias="V" id="1714" />
      </ReferenceList>
    </ExplicitFormula>
    <ExplicitFormula id="1776">
      <Equation>K_water_cell</Equation>
      <ReferenceList>
        <R alias="K_water_cell" id="1775" />
      </ReferenceList>
    </ExplicitFormula>
    <ExplicitFormula id="1778">
      <Equation>V&gt;0 ? M/V : 0</Equation>
      <ReferenceList>
        <R alias="M" id="1771" />
        <R alias="V" id="1714" />
      </ReferenceList>
    </ExplicitFormula>
    <ExplicitFormula id="1781">
      <Equation>V&gt;0 ? M/V : 0</Equation>
      <ReferenceList>
        <R alias="M" id="1779" />
        <R alias="V" id="1714" />
      </ReferenceList>
    </ExplicitFormula>
    <ExplicitFormula id="1783">
      <Equation>M/TotalDrugMass</Equation>
      <ReferenceList>
        <R alias="M" id="1779" />
        <R alias="TotalDrugMass" id="202" />
      </ReferenceList>
    </ExplicitFormula>
    <ExplicitFormula id="1786">
      <Equation>-(CP * kcat * V * K_water * C / (Km + K_water * C))</Equation>
      <ReferenceList>
        <R alias="V" id="1714" />
        <R alias="CP" id="1729" />
        <R alias="C" id="1772" />
        <R alias="K_water" id="1774" />
        <R alias="kcat" id="1784" />
        <R alias="Km" id="1785" />
      </ReferenceList>
    </ExplicitFormula>
    <ExplicitFormula id="1787">
      <Equation>CP * kcat * V * K_water * C / (Km + K_water * C)</Equation>
      <ReferenceList>
        <R alias="V" id="1714" />
        <R alias="CP" id="1729" />
        <R alias="C" id="1772" />
        <R alias="K_water" id="1774" />
        <R alias="kcat" id="1784" />
        <R alias="Km" id="1785" />
      </ReferenceList>
    </ExplicitFormula>
    <ExplicitFormula id="1789">
      <Equation>kcat * kcat_interaction_factor</Equation>
      <ReferenceList>
        <R alias="kcat_interaction_factor" id="1788" />
        <R alias="kcat" id="209" />
      </ReferenceList>
    </ExplicitFormula>
    <ExplicitFormula id="1791">
      <Equation>Km * Km_interaction_factor</Equation>
      <ReferenceList>
        <R alias="Km_interaction_factor" id="1790" />
        <R alias="Km" id="212" />
      </ReferenceList>
    </ExplicitFormula>
    <ExplicitFormula id="1793">
      <Equation>C_int * K_water_int</Equation>
      <ReferenceList>
        <R alias="C_int" id="1705" />
        <R alias="K_water_int" id="1707" />
      </ReferenceList>
    </ExplicitFormula>
    <ExplicitFormula id="1795">
      <Equation>C_cell * K_water_cell</Equation>
      <ReferenceList>
        <R alias="C_cell" id="1772" />
        <R alias="K_water_cell" id="1774" />
      </ReferenceList>
    </ExplicitFormula>
    <ExplicitFormula id="1797">
      <Equation>(f_int*C_int+f_cell*C_cell)/(f_int+f_cell)</Equation>
      <ReferenceList>
        <R alias="f_int" id="1538" />
        <R alias="f_cell" id="1537" />
        <R alias="C_cell" id="1772" />
        <R alias="C_int" id="1705" />
      </ReferenceList>
    </ExplicitFormula>
    <ExplicitFormula id="1800">
      <Equation>Volume * Density</Equation>
      <ReferenceList>
        <R alias="Density" id="1798" />
        <R alias="Volume" id="1799" />
      </ReferenceList>
    </ExplicitFormula>
    <ExplicitFormula id="1803">
      <Equation>SA_pls_int*d_endo</Equation>
      <ReferenceList>
        <R alias="d_endo" id="79" />
        <R alias="SA_pls_int" id="1802" />
      </ReferenceList>
    </ExplicitFormula>
    <ExplicitFormula id="1805">
      <Equation>0.0000000649*(BW/0.02)^0.75</Equation>
      <ReferenceList>
        <R alias="BW" id="39" />
      </ReferenceList>
    </ExplicitFormula>
    <ExplicitFormula id="1807">
      <Equation>0.00000021*BW/0.02</Equation>
      <ReferenceList>
        <R alias="BW" id="39" />
      </ReferenceList>
    </ExplicitFormula>
    <ExplicitFormula id="1811">
      <Equation>1 - f_int - f_vas</Equation>
      <ReferenceList>
        <R alias="f_int" id="1809" />
        <R alias="f_vas" id="1810" />
      </ReferenceList>
    </ExplicitFormula>
    <ExplicitFormula id="1818">
      <Equation>(PMA^Hill/(TM50^Hill+PMA^Hill)*(1-GFR_premat)+GFR_premat) * GFR_mat / V_kid_std</Equation>
      <ReferenceList>
        <R alias="PMA" id="59" />
        <R alias="GFR_premat" id="1813" />
        <R alias="GFR_mat" id="1814" />
        <R alias="Hill" id="1815" />
        <R alias="TM50" id="1816" />
        <R alias="V_kid_std" id="1817" />
      </ReferenceList>
    </ExplicitFormula>
    <ExplicitFormula id="1821">
      <Equation>Qspec * Weight</Equation>
      <ReferenceList>
        <R alias="Qspec" id="1820" />
        <R alias="Weight" id="46" />
      </ReferenceList>
    </ExplicitFormula>
    <ExplicitFormula id="1847">
      <Equation>0.438318631095594</Equation>
    </ExplicitFormula>
    <ExplicitFormula id="1848">
      <Equation>15</Equation>
    </ExplicitFormula>
    <ExplicitFormula id="1849">
      <Equation>0.11704</Equation>
    </ExplicitFormula>
    <ExplicitFormula id="1850">
      <Equation>44.4</Equation>
    </ExplicitFormula>
    <ExplicitFormula id="1851">
      <Equation>3.02705</Equation>
    </ExplicitFormula>
    <ExplicitFormula id="1853">
      <Equation>Volume</Equation>
      <ReferenceList>
        <R alias="Volume" id="14" />
      </ReferenceList>
    </ExplicitFormula>
    <ExplicitFormula id="1854">
      <Equation>f_vas*(1-HCT)*V_org</Equation>
      <ReferenceList>
        <R alias="f_vas" id="1810" />
        <R alias="V_org" id="1799" />
        <R alias="HCT" id="100" />
      </ReferenceList>
    </ExplicitFormula>
    <ExplicitFormula id="1857">
      <Equation>M_0</Equation>
      <ReferenceList>
        <R alias="M_0" id="1856" />
      </ReferenceList>
    </ExplicitFormula>
    <ExplicitFormula id="1860">
      <Equation>rel_exp_out * AF * f_onto * ProteinContainerVolume</Equation>
      <ReferenceList>
        <R alias="f_onto" id="1858" />
        <R alias="rel_exp_out" id="1859" />
        <R alias="AF" id="144" />
        <R alias="ProteinContainerVolume" id="1852" />
      </ReferenceList>
    </ExplicitFormula>
    <ExplicitFormula id="1863">
      <Equation>ln(2)/tHalf</Equation>
      <ReferenceList>
        <R alias="tHalf" id="1862" />
      </ReferenceList>
    </ExplicitFormula>
    <ExplicitFormula id="1865">
      <Equation>rel_exp_norm</Equation>
      <ReferenceList>
        <R alias="rel_exp_norm" id="1864" />
      </ReferenceList>
    </ExplicitFormula>
    <ExplicitFormula id="1866">
      <Equation>rel_exp_pls_norm</Equation>
      <ReferenceList>
        <R alias="rel_exp_pls_norm" id="151" />
      </ReferenceList>
    </ExplicitFormula>
    <ExplicitFormula id="1868">
      <Equation>rel_exp_pls</Equation>
      <ReferenceList>
        <R alias="rel_exp_pls" id="154" />
      </ReferenceList>
    </ExplicitFormula>
    <ExplicitFormula id="1870">
      <Equation>V&gt;0 ? M/V : 0</Equation>
      <ReferenceList>
        <R alias="M" id="1855" />
        <R alias="V" id="14" />
      </ReferenceList>
    </ExplicitFormula>
    <ExplicitFormula id="1871">
      <Equation>tHalf</Equation>
      <ReferenceList>
        <R alias="tHalf" id="158" />
      </ReferenceList>
    </ExplicitFormula>
    <ExplicitFormula id="1872">
      <Equation>f_onto</Equation>
      <ReferenceList>
        <R alias="f_onto" id="160" />
      </ReferenceList>
    </ExplicitFormula>
    <ExplicitFormula id="1874">
      <Equation>V&gt;0 ? M/V : 0</Equation>
      <ReferenceList>
        <R alias="M" id="1855" />
        <R alias="V" id="14" />
      </ReferenceList>
    </ExplicitFormula>
    <ExplicitFormula id="1877">
      <Equation>M_0</Equation>
      <ReferenceList>
        <R alias="M_0" id="1876" />
      </ReferenceList>
    </ExplicitFormula>
    <ExplicitFormula id="1880">
      <Equation>rel_exp_out * AF * f_onto * ProteinContainerVolume</Equation>
      <ReferenceList>
        <R alias="f_onto" id="1878" />
        <R alias="rel_exp_out" id="1879" />
        <R alias="AF" id="169" />
        <R alias="ProteinContainerVolume" id="1852" />
      </ReferenceList>
    </ExplicitFormula>
    <ExplicitFormula id="1883">
      <Equation>ln(2)/tHalf</Equation>
      <ReferenceList>
        <R alias="tHalf" id="1882" />
      </ReferenceList>
    </ExplicitFormula>
    <ExplicitFormula id="1885">
      <Equation>rel_exp_norm</Equation>
      <ReferenceList>
        <R alias="rel_exp_norm" id="1884" />
      </ReferenceList>
    </ExplicitFormula>
    <ExplicitFormula id="1886">
      <Equation>rel_exp_pls_norm</Equation>
      <ReferenceList>
        <R alias="rel_exp_pls_norm" id="176" />
      </ReferenceList>
    </ExplicitFormula>
    <ExplicitFormula id="1888">
      <Equation>rel_exp_pls</Equation>
      <ReferenceList>
        <R alias="rel_exp_pls" id="179" />
      </ReferenceList>
    </ExplicitFormula>
    <ExplicitFormula id="1890">
      <Equation>V&gt;0 ? M/V : 0</Equation>
      <ReferenceList>
        <R alias="M" id="1875" />
        <R alias="V" id="14" />
      </ReferenceList>
    </ExplicitFormula>
    <ExplicitFormula id="1891">
      <Equation>tHalf</Equation>
      <ReferenceList>
        <R alias="tHalf" id="183" />
      </ReferenceList>
    </ExplicitFormula>
    <ExplicitFormula id="1892">
      <Equation>f_onto</Equation>
      <ReferenceList>
        <R alias="f_onto" id="185" />
      </ReferenceList>
    </ExplicitFormula>
    <ExplicitFormula id="1894">
      <Equation>V&gt;0 ? M/V : 0</Equation>
      <ReferenceList>
        <R alias="M" id="1875" />
        <R alias="V" id="14" />
      </ReferenceList>
    </ExplicitFormula>
    <ExplicitFormula id="1897">
      <Equation>V&gt;0 ? M/V : 0</Equation>
      <ReferenceList>
        <R alias="M" id="1895" />
        <R alias="V" id="14" />
      </ReferenceList>
    </ExplicitFormula>
    <ExplicitFormula id="1899">
      <Equation>fu</Equation>
      <ReferenceList>
        <R alias="fu" id="126" />
      </ReferenceList>
    </ExplicitFormula>
    <ExplicitFormula id="1901">
      <Equation>V&gt;0 ? M/V : 0</Equation>
      <ReferenceList>
        <R alias="M" id="1895" />
        <R alias="V" id="14" />
      </ReferenceList>
    </ExplicitFormula>
    <ExplicitFormula id="1904">
      <Equation>V&gt;0 ? M/V : 0</Equation>
      <ReferenceList>
        <R alias="M" id="1902" />
        <R alias="V" id="14" />
      </ReferenceList>
    </ExplicitFormula>
    <ExplicitFormula id="1906">
      <Equation>M/TotalDrugMass</Equation>
      <ReferenceList>
        <R alias="M" id="1902" />
        <R alias="TotalDrugMass" id="202" />
      </ReferenceList>
    </ExplicitFormula>
    <ExplicitFormula id="1909">
      <Equation>-(CP * kcat * V * K_water * C / (Km + K_water * C))</Equation>
      <ReferenceList>
        <R alias="V" id="14" />
        <R alias="CP" id="1869" />
        <R alias="C" id="1896" />
        <R alias="K_water" id="1898" />
        <R alias="kcat" id="1907" />
        <R alias="Km" id="1908" />
      </ReferenceList>
    </ExplicitFormula>
    <ExplicitFormula id="1910">
      <Equation>CP * kcat * V * K_water * C / (Km + K_water * C)</Equation>
      <ReferenceList>
        <R alias="V" id="14" />
        <R alias="CP" id="1869" />
        <R alias="C" id="1896" />
        <R alias="K_water" id="1898" />
        <R alias="kcat" id="1907" />
        <R alias="Km" id="1908" />
      </ReferenceList>
    </ExplicitFormula>
    <ExplicitFormula id="1912">
      <Equation>kcat * kcat_interaction_factor</Equation>
      <ReferenceList>
        <R alias="kcat_interaction_factor" id="1911" />
        <R alias="kcat" id="209" />
      </ReferenceList>
    </ExplicitFormula>
    <ExplicitFormula id="1914">
      <Equation>Km * Km_interaction_factor</Equation>
      <ReferenceList>
        <R alias="Km_interaction_factor" id="1913" />
        <R alias="Km" id="212" />
      </ReferenceList>
    </ExplicitFormula>
    <ExplicitFormula id="1917">
      <Equation>Volume</Equation>
      <ReferenceList>
        <R alias="Volume" id="1916" />
      </ReferenceList>
    </ExplicitFormula>
    <ExplicitFormula id="1918">
      <Equation>f_vas*HCT*V</Equation>
      <ReferenceList>
        <R alias="f_vas" id="1810" />
        <R alias="V" id="1799" />
        <R alias="HCT" id="100" />
      </ReferenceList>
    </ExplicitFormula>
    <ExplicitFormula id="1921">
      <Equation>M_0</Equation>
      <ReferenceList>
        <R alias="M_0" id="1920" />
      </ReferenceList>
    </ExplicitFormula>
    <ExplicitFormula id="1924">
      <Equation>rel_exp_out * AF * f_onto * ProteinContainerVolume</Equation>
      <ReferenceList>
        <R alias="f_onto" id="1922" />
        <R alias="rel_exp_out" id="1923" />
        <R alias="AF" id="144" />
        <R alias="ProteinContainerVolume" id="1915" />
      </ReferenceList>
    </ExplicitFormula>
    <ExplicitFormula id="1927">
      <Equation>ln(2)/tHalf</Equation>
      <ReferenceList>
        <R alias="tHalf" id="1926" />
      </ReferenceList>
    </ExplicitFormula>
    <ExplicitFormula id="1929">
      <Equation>rel_exp_norm</Equation>
      <ReferenceList>
        <R alias="rel_exp_norm" id="1928" />
      </ReferenceList>
    </ExplicitFormula>
    <ExplicitFormula id="1930">
      <Equation>rel_exp_bc_norm</Equation>
      <ReferenceList>
        <R alias="rel_exp_bc_norm" id="229" />
      </ReferenceList>
    </ExplicitFormula>
    <ExplicitFormula id="1932">
      <Equation>rel_exp_bc</Equation>
      <ReferenceList>
        <R alias="rel_exp_bc" id="232" />
      </ReferenceList>
    </ExplicitFormula>
    <ExplicitFormula id="1934">
      <Equation>V&gt;0 ? M/V : 0</Equation>
      <ReferenceList>
        <R alias="M" id="1919" />
        <R alias="V" id="1916" />
      </ReferenceList>
    </ExplicitFormula>
    <ExplicitFormula id="1935">
      <Equation>f_onto</Equation>
      <ReferenceList>
        <R alias="f_onto" id="160" />
      </ReferenceList>
    </ExplicitFormula>
    <ExplicitFormula id="1936">
      <Equation>tHalf</Equation>
      <ReferenceList>
        <R alias="tHalf" id="158" />
      </ReferenceList>
    </ExplicitFormula>
    <ExplicitFormula id="1938">
      <Equation>V&gt;0 ? M/V : 0</Equation>
      <ReferenceList>
        <R alias="M" id="1919" />
        <R alias="V" id="1916" />
      </ReferenceList>
    </ExplicitFormula>
    <ExplicitFormula id="1941">
      <Equation>M_0</Equation>
      <ReferenceList>
        <R alias="M_0" id="1940" />
      </ReferenceList>
    </ExplicitFormula>
    <ExplicitFormula id="1944">
      <Equation>rel_exp_out * AF * f_onto * ProteinContainerVolume</Equation>
      <ReferenceList>
        <R alias="f_onto" id="1942" />
        <R alias="rel_exp_out" id="1943" />
        <R alias="AF" id="169" />
        <R alias="ProteinContainerVolume" id="1915" />
      </ReferenceList>
    </ExplicitFormula>
    <ExplicitFormula id="1947">
      <Equation>ln(2)/tHalf</Equation>
      <ReferenceList>
        <R alias="tHalf" id="1946" />
      </ReferenceList>
    </ExplicitFormula>
    <ExplicitFormula id="1949">
      <Equation>rel_exp_norm</Equation>
      <ReferenceList>
        <R alias="rel_exp_norm" id="1948" />
      </ReferenceList>
    </ExplicitFormula>
    <ExplicitFormula id="1950">
      <Equation>rel_exp_bc_norm</Equation>
      <ReferenceList>
        <R alias="rel_exp_bc_norm" id="251" />
      </ReferenceList>
    </ExplicitFormula>
    <ExplicitFormula id="1952">
      <Equation>rel_exp_bc</Equation>
      <ReferenceList>
        <R alias="rel_exp_bc" id="254" />
      </ReferenceList>
    </ExplicitFormula>
    <ExplicitFormula id="1954">
      <Equation>V&gt;0 ? M/V : 0</Equation>
      <ReferenceList>
        <R alias="M" id="1939" />
        <R alias="V" id="1916" />
      </ReferenceList>
    </ExplicitFormula>
    <ExplicitFormula id="1955">
      <Equation>f_onto</Equation>
      <ReferenceList>
        <R alias="f_onto" id="185" />
      </ReferenceList>
    </ExplicitFormula>
    <ExplicitFormula id="1956">
      <Equation>tHalf</Equation>
      <ReferenceList>
        <R alias="tHalf" id="183" />
      </ReferenceList>
    </ExplicitFormula>
    <ExplicitFormula id="1958">
      <Equation>V&gt;0 ? M/V : 0</Equation>
      <ReferenceList>
        <R alias="M" id="1939" />
        <R alias="V" id="1916" />
      </ReferenceList>
    </ExplicitFormula>
    <ExplicitFormula id="1961">
      <Equation>V&gt;0 ? M/V : 0</Equation>
      <ReferenceList>
        <R alias="M" id="1959" />
        <R alias="V" id="1916" />
      </ReferenceList>
    </ExplicitFormula>
    <ExplicitFormula id="1963">
      <Equation>K_rbc/fu</Equation>
      <ReferenceList>
        <R alias="fu" id="126" />
        <R alias="K_rbc" id="266" />
      </ReferenceList>
    </ExplicitFormula>
    <ExplicitFormula id="1965">
      <Equation>V&gt;0 ? M/V : 0</Equation>
      <ReferenceList>
        <R alias="M" id="1959" />
        <R alias="V" id="1916" />
      </ReferenceList>
    </ExplicitFormula>
    <ExplicitFormula id="1968">
      <Equation>V&gt;0 ? M/V : 0</Equation>
      <ReferenceList>
        <R alias="M" id="1966" />
        <R alias="V" id="1916" />
      </ReferenceList>
    </ExplicitFormula>
    <ExplicitFormula id="1970">
      <Equation>M/TotalDrugMass</Equation>
      <ReferenceList>
        <R alias="M" id="1966" />
        <R alias="TotalDrugMass" id="202" />
      </ReferenceList>
    </ExplicitFormula>
    <ExplicitFormula id="1973">
      <Equation>-(CP * kcat * V * K_water * C / (Km + K_water * C))</Equation>
      <ReferenceList>
        <R alias="V" id="1916" />
        <R alias="CP" id="1933" />
        <R alias="C" id="1960" />
        <R alias="K_water" id="1962" />
        <R alias="kcat" id="1971" />
        <R alias="Km" id="1972" />
      </ReferenceList>
    </ExplicitFormula>
    <ExplicitFormula id="1974">
      <Equation>CP * kcat * V * K_water * C / (Km + K_water * C)</Equation>
      <ReferenceList>
        <R alias="V" id="1916" />
        <R alias="CP" id="1933" />
        <R alias="C" id="1960" />
        <R alias="K_water" id="1962" />
        <R alias="kcat" id="1971" />
        <R alias="Km" id="1972" />
      </ReferenceList>
    </ExplicitFormula>
    <ExplicitFormula id="1976">
      <Equation>kcat * kcat_interaction_factor</Equation>
      <ReferenceList>
        <R alias="kcat_interaction_factor" id="1975" />
        <R alias="kcat" id="209" />
      </ReferenceList>
    </ExplicitFormula>
    <ExplicitFormula id="1978">
      <Equation>Km * Km_interaction_factor</Equation>
      <ReferenceList>
        <R alias="Km_interaction_factor" id="1977" />
        <R alias="Km" id="212" />
      </ReferenceList>
    </ExplicitFormula>
    <ExplicitFormula id="1981">
      <Equation>Volume</Equation>
      <ReferenceList>
        <R alias="Volume" id="1980" />
      </ReferenceList>
    </ExplicitFormula>
    <ExplicitFormula id="1982">
      <Equation>f_int*V</Equation>
      <ReferenceList>
        <R alias="f_int" id="1809" />
        <R alias="V" id="1799" />
      </ReferenceList>
    </ExplicitFormula>
    <ExplicitFormula id="1984">
      <Equation>pH_int</Equation>
      <ReferenceList>
        <R alias="pH_int" id="76" />
      </ReferenceList>
    </ExplicitFormula>
    <ExplicitFormula id="1987">
      <Equation>V&gt;0 ? M/V : 0</Equation>
      <ReferenceList>
        <R alias="M" id="1985" />
        <R alias="V" id="1980" />
      </ReferenceList>
    </ExplicitFormula>
    <ExplicitFormula id="1990">
      <Equation>K_water_int</Equation>
      <ReferenceList>
        <R alias="K_water_int" id="1989" />
      </ReferenceList>
    </ExplicitFormula>
    <ExplicitFormula id="1992">
      <Equation>V&gt;0 ? M/V : 0</Equation>
      <ReferenceList>
        <R alias="M" id="1985" />
        <R alias="V" id="1980" />
      </ReferenceList>
    </ExplicitFormula>
    <ExplicitFormula id="1994">
      <Equation>Volume</Equation>
      <ReferenceList>
        <R alias="Volume" id="1799" />
      </ReferenceList>
    </ExplicitFormula>
    <ExplicitFormula id="1996">
      <Equation>f_cell*V</Equation>
      <ReferenceList>
        <R alias="f_cell" id="1808" />
        <R alias="V" id="1799" />
      </ReferenceList>
    </ExplicitFormula>
    <ExplicitFormula id="2000">
      <Equation>M_0</Equation>
      <ReferenceList>
        <R alias="M_0" id="1999" />
      </ReferenceList>
    </ExplicitFormula>
    <ExplicitFormula id="2003">
      <Equation>rel_exp_out * AF * f_onto * ProteinContainerVolume</Equation>
      <ReferenceList>
        <R alias="f_onto" id="2001" />
        <R alias="rel_exp_out" id="2002" />
        <R alias="AF" id="144" />
        <R alias="ProteinContainerVolume" id="1993" />
      </ReferenceList>
    </ExplicitFormula>
    <ExplicitFormula id="2006">
      <Equation>ln(2)/tHalf</Equation>
      <ReferenceList>
        <R alias="tHalf" id="2005" />
      </ReferenceList>
    </ExplicitFormula>
    <ExplicitFormula id="2008">
      <Equation>rel_exp_norm</Equation>
      <ReferenceList>
        <R alias="rel_exp_norm" id="2007" />
      </ReferenceList>
    </ExplicitFormula>
    <ExplicitFormula id="2011">
      <Equation>V&gt;0 ? M/V : 0</Equation>
      <ReferenceList>
        <R alias="M" id="1998" />
        <R alias="V" id="1995" />
      </ReferenceList>
    </ExplicitFormula>
    <ExplicitFormula id="2012">
      <Equation>f_onto</Equation>
      <ReferenceList>
        <R alias="f_onto" id="160" />
      </ReferenceList>
    </ExplicitFormula>
    <ExplicitFormula id="2013">
      <Equation>tHalf</Equation>
      <ReferenceList>
        <R alias="tHalf" id="158" />
      </ReferenceList>
    </ExplicitFormula>
    <ExplicitFormula id="2015">
      <Equation>V&gt;0 ? M/V : 0</Equation>
      <ReferenceList>
        <R alias="M" id="1998" />
        <R alias="V" id="1995" />
      </ReferenceList>
    </ExplicitFormula>
    <ExplicitFormula id="2018">
      <Equation>M_0</Equation>
      <ReferenceList>
        <R alias="M_0" id="2017" />
      </ReferenceList>
    </ExplicitFormula>
    <ExplicitFormula id="2021">
      <Equation>rel_exp_out * AF * f_onto * ProteinContainerVolume</Equation>
      <ReferenceList>
        <R alias="f_onto" id="2019" />
        <R alias="rel_exp_out" id="2020" />
        <R alias="AF" id="642" />
        <R alias="ProteinContainerVolume" id="1993" />
      </ReferenceList>
    </ExplicitFormula>
    <ExplicitFormula id="2024">
      <Equation>ln(2)/tHalf</Equation>
      <ReferenceList>
        <R alias="tHalf" id="2023" />
      </ReferenceList>
    </ExplicitFormula>
    <ExplicitFormula id="2026">
      <Equation>rel_exp_norm</Equation>
      <ReferenceList>
        <R alias="rel_exp_norm" id="2025" />
      </ReferenceList>
    </ExplicitFormula>
    <ExplicitFormula id="2029">
      <Equation>V&gt;0 ? M/V : 0</Equation>
      <ReferenceList>
        <R alias="M" id="2016" />
        <R alias="V" id="1995" />
      </ReferenceList>
    </ExplicitFormula>
    <ExplicitFormula id="2030">
      <Equation>f_onto</Equation>
      <ReferenceList>
        <R alias="f_onto" id="654" />
      </ReferenceList>
    </ExplicitFormula>
    <ExplicitFormula id="2031">
      <Equation>tHalf</Equation>
      <ReferenceList>
        <R alias="tHalf" id="652" />
      </ReferenceList>
    </ExplicitFormula>
    <ExplicitFormula id="2033">
      <Equation>V&gt;0 ? M/V : 0</Equation>
      <ReferenceList>
        <R alias="M" id="2016" />
        <R alias="V" id="1995" />
      </ReferenceList>
    </ExplicitFormula>
    <ExplicitFormula id="2036">
      <Equation>M_0</Equation>
      <ReferenceList>
        <R alias="M_0" id="2035" />
      </ReferenceList>
    </ExplicitFormula>
    <ExplicitFormula id="2039">
      <Equation>rel_exp_out * AF * f_onto * ProteinContainerVolume</Equation>
      <ReferenceList>
        <R alias="f_onto" id="2037" />
        <R alias="rel_exp_out" id="2038" />
        <R alias="AF" id="169" />
        <R alias="ProteinContainerVolume" id="1993" />
      </ReferenceList>
    </ExplicitFormula>
    <ExplicitFormula id="2042">
      <Equation>ln(2)/tHalf</Equation>
      <ReferenceList>
        <R alias="tHalf" id="2041" />
      </ReferenceList>
    </ExplicitFormula>
    <ExplicitFormula id="2044">
      <Equation>rel_exp_norm</Equation>
      <ReferenceList>
        <R alias="rel_exp_norm" id="2043" />
      </ReferenceList>
    </ExplicitFormula>
    <ExplicitFormula id="2047">
      <Equation>V&gt;0 ? M/V : 0</Equation>
      <ReferenceList>
        <R alias="M" id="2034" />
        <R alias="V" id="1995" />
      </ReferenceList>
    </ExplicitFormula>
    <ExplicitFormula id="2048">
      <Equation>f_onto</Equation>
      <ReferenceList>
        <R alias="f_onto" id="185" />
      </ReferenceList>
    </ExplicitFormula>
    <ExplicitFormula id="2049">
      <Equation>tHalf</Equation>
      <ReferenceList>
        <R alias="tHalf" id="183" />
      </ReferenceList>
    </ExplicitFormula>
    <ExplicitFormula id="2051">
      <Equation>V&gt;0 ? M/V : 0</Equation>
      <ReferenceList>
        <R alias="M" id="2034" />
        <R alias="V" id="1995" />
      </ReferenceList>
    </ExplicitFormula>
    <ExplicitFormula id="2054">
      <Equation>V&gt;0 ? M/V : 0</Equation>
      <ReferenceList>
        <R alias="M" id="2052" />
        <R alias="V" id="1995" />
      </ReferenceList>
    </ExplicitFormula>
    <ExplicitFormula id="2057">
      <Equation>K_water_cell</Equation>
      <ReferenceList>
        <R alias="K_water_cell" id="2056" />
      </ReferenceList>
    </ExplicitFormula>
    <ExplicitFormula id="2059">
      <Equation>V&gt;0 ? M/V : 0</Equation>
      <ReferenceList>
        <R alias="M" id="2052" />
        <R alias="V" id="1995" />
      </ReferenceList>
    </ExplicitFormula>
    <ExplicitFormula id="2062">
      <Equation>V&gt;0 ? M/V : 0</Equation>
      <ReferenceList>
        <R alias="M" id="2060" />
        <R alias="V" id="1995" />
      </ReferenceList>
    </ExplicitFormula>
    <ExplicitFormula id="2064">
      <Equation>M/TotalDrugMass</Equation>
      <ReferenceList>
        <R alias="M" id="2060" />
        <R alias="TotalDrugMass" id="202" />
      </ReferenceList>
    </ExplicitFormula>
    <ExplicitFormula id="2067">
      <Equation>-(CP * kcat * V * K_water * C / (Km + K_water * C))</Equation>
      <ReferenceList>
        <R alias="V" id="1995" />
        <R alias="CP" id="2010" />
        <R alias="C" id="2053" />
        <R alias="K_water" id="2055" />
        <R alias="kcat" id="2065" />
        <R alias="Km" id="2066" />
      </ReferenceList>
    </ExplicitFormula>
    <ExplicitFormula id="2068">
      <Equation>CP * kcat * V * K_water * C / (Km + K_water * C)</Equation>
      <ReferenceList>
        <R alias="V" id="1995" />
        <R alias="CP" id="2010" />
        <R alias="C" id="2053" />
        <R alias="K_water" id="2055" />
        <R alias="kcat" id="2065" />
        <R alias="Km" id="2066" />
      </ReferenceList>
    </ExplicitFormula>
    <ExplicitFormula id="2070">
      <Equation>kcat * kcat_interaction_factor</Equation>
      <ReferenceList>
        <R alias="kcat_interaction_factor" id="2069" />
        <R alias="kcat" id="209" />
      </ReferenceList>
    </ExplicitFormula>
    <ExplicitFormula id="2072">
      <Equation>Km * Km_interaction_factor</Equation>
      <ReferenceList>
        <R alias="Km_interaction_factor" id="2071" />
        <R alias="Km" id="212" />
      </ReferenceList>
    </ExplicitFormula>
    <ExplicitFormula id="2076">
      <Equation>V&gt;0 ? M/V : 0</Equation>
      <ReferenceList>
        <R alias="M" id="2074" />
        <R alias="V" id="2073" />
      </ReferenceList>
    </ExplicitFormula>
    <ExplicitFormula id="2078">
      <Equation>V&gt;0 ? M/V : 0</Equation>
      <ReferenceList>
        <R alias="M" id="2074" />
        <R alias="V" id="2073" />
      </ReferenceList>
    </ExplicitFormula>
    <ExplicitFormula id="2080">
      <Equation>M/TotalDrugMass</Equation>
      <ReferenceList>
        <R alias="M" id="2074" />
        <R alias="TotalDrugMass" id="202" />
      </ReferenceList>
    </ExplicitFormula>
    <ExplicitFormula id="2082">
      <Equation>C_int * K_water_int</Equation>
      <ReferenceList>
        <R alias="C_int" id="1986" />
        <R alias="K_water_int" id="1988" />
      </ReferenceList>
    </ExplicitFormula>
    <ExplicitFormula id="2084">
      <Equation>C_cell * K_water_cell</Equation>
      <ReferenceList>
        <R alias="C_cell" id="2053" />
        <R alias="K_water_cell" id="2055" />
      </ReferenceList>
    </ExplicitFormula>
    <ExplicitFormula id="2086">
      <Equation>(f_int*C_int+f_cell*C_cell)/(f_int+f_cell)</Equation>
      <ReferenceList>
        <R alias="f_int" id="1809" />
        <R alias="f_cell" id="1808" />
        <R alias="C_cell" id="2053" />
        <R alias="C_int" id="1986" />
      </ReferenceList>
    </ExplicitFormula>
    <ExplicitFormula id="2091">
      <Equation>1.00000000260982</Equation>
    </ExplicitFormula>
    <ExplicitFormula id="2094">
      <Equation>Volume</Equation>
      <ReferenceList>
        <R alias="Volume" id="2093" />
      </ReferenceList>
    </ExplicitFormula>
    <ExplicitFormula id="2098">
      <Equation>Area*d</Equation>
      <ReferenceList>
        <R alias="Area" id="2096" />
        <R alias="d" id="2097" />
      </ReferenceList>
    </ExplicitFormula>
    <ExplicitFormula id="2101">
      <Equation>1/GET</Equation>
      <ReferenceList>
        <R alias="GET" id="2100" />
      </ReferenceList>
    </ExplicitFormula>
    <ExplicitFormula id="2105">
      <Equation>PI*(r1*r1+r1*r2+r2*r2)/3*L</Equation>
      <ReferenceList>
        <R alias="r2" id="2102" />
        <R alias="L" id="2103" />
        <R alias="r1" id="2104" />
      </ReferenceList>
    </ExplicitFormula>
    <ExplicitFormula id="2109">
      <Equation>SteadyStateFillLevel*V/StomachInflowTime</Equation>
      <ReferenceList>
        <R alias="SteadyStateFillLevel" id="2107" />
        <R alias="StomachInflowTime" id="2108" />
        <R alias="V" id="2093" />
        <R alias="Time" id="0" />
      </ReferenceList>
    </ExplicitFormula>
    <ExplicitFormula id="2112">
      <Equation>pH_fasted</Equation>
      <ReferenceList>
        <R alias="pH_fasted" id="2111" />
      </ReferenceList>
    </ExplicitFormula>
    <ExplicitFormula id="2114">
      <Equation>V*SteadyStateFillLevel</Equation>
      <ReferenceList>
        <R alias="SteadyStateFillLevel" id="2107" />
        <R alias="V" id="2093" />
      </ReferenceList>
    </ExplicitFormula>
    <ExplicitFormula id="2117">
      <Equation>OralApplicationsEnabled ? -LT_sto + Inflow*FillLevelFlag : 0</Equation>
      <ReferenceList>
        <R alias="FillLevelFlag" id="2115" />
        <R alias="LT_sto" id="2116" />
        <R alias="Inflow" id="2106" />
        <R alias="OralApplicationsEnabled" id="2088" />
      </ReferenceList>
    </ExplicitFormula>
    <ExplicitFormula id="2119">
      <Equation>PI*(r1+r2)*L</Equation>
      <ReferenceList>
        <R alias="r2" id="2102" />
        <R alias="L" id="2103" />
        <R alias="r1" id="2104" />
      </ReferenceList>
    </ExplicitFormula>
    <ExplicitFormula id="2121">
      <Equation>Liquid/V</Equation>
      <ReferenceList>
        <R alias="Liquid" id="2113" />
        <R alias="V" id="2093" />
      </ReferenceList>
    </ExplicitFormula>
    <ExplicitFormula id="2122">
      <Equation>(FillLevel&lt;0.9?1:1/(1+exp((FillLevel-1)/0.01)))</Equation>
      <ReferenceList>
        <R alias="FillLevel" id="2120" />
      </ReferenceList>
    </ExplicitFormula>
    <ExplicitFormula id="2125">
      <Equation>w*Liquid*FillLevelFlagNext</Equation>
      <ReferenceList>
        <R alias="w" id="2099" />
        <R alias="Liquid" id="2113" />
        <R alias="FillLevelFlagNext" id="2124" />
      </ReferenceList>
    </ExplicitFormula>
    <ExplicitFormula id="2127">
      <Equation>0.5</Equation>
    </ExplicitFormula>
    <ExplicitFormula id="2128">
      <Equation>0.5</Equation>
    </ExplicitFormula>
    <ExplicitFormula id="2130">
      <Equation>1.00000002079922</Equation>
    </ExplicitFormula>
    <ExplicitFormula id="2131">
      <Equation>15.0000000391473</Equation>
    </ExplicitFormula>
    <ExplicitFormula id="2132">
      <Equation>2</Equation>
    </ExplicitFormula>
    <ExplicitFormula id="2134">
      <Equation>0.999999963215789</Equation>
    </ExplicitFormula>
    <ExplicitFormula id="2137">
      <Equation>M_0</Equation>
      <ReferenceList>
        <R alias="M_0" id="2136" />
      </ReferenceList>
    </ExplicitFormula>
    <ExplicitFormula id="2140">
      <Equation>rel_exp_out * AF * f_onto * ProteinContainerVolume</Equation>
      <ReferenceList>
        <R alias="f_onto" id="2138" />
        <R alias="rel_exp_out" id="2139" />
        <R alias="AF" id="144" />
        <R alias="ProteinContainerVolume" id="2092" />
      </ReferenceList>
    </ExplicitFormula>
    <ExplicitFormula id="2143">
      <Equation>ln(2)/tHalf</Equation>
      <ReferenceList>
        <R alias="tHalf" id="2142" />
      </ReferenceList>
    </ExplicitFormula>
    <ExplicitFormula id="2145">
      <Equation>rel_exp_norm</Equation>
      <ReferenceList>
        <R alias="rel_exp_norm" id="2144" />
      </ReferenceList>
    </ExplicitFormula>
    <ExplicitFormula id="2148">
      <Equation>V&gt;0 ? M/V : 0</Equation>
      <ReferenceList>
        <R alias="M" id="2135" />
        <R alias="V" id="2093" />
      </ReferenceList>
    </ExplicitFormula>
    <ExplicitFormula id="2150">
      <Equation>tHalf</Equation>
      <ReferenceList>
        <R alias="tHalf" id="2149" />
      </ReferenceList>
    </ExplicitFormula>
    <ExplicitFormula id="2152">
      <Equation>f_onto</Equation>
      <ReferenceList>
        <R alias="f_onto" id="2151" />
      </ReferenceList>
    </ExplicitFormula>
    <ExplicitFormula id="2155">
      <Equation>M_0</Equation>
      <ReferenceList>
        <R alias="M_0" id="2154" />
      </ReferenceList>
    </ExplicitFormula>
    <ExplicitFormula id="2158">
      <Equation>rel_exp_out * AF * f_onto * ProteinContainerVolume</Equation>
      <ReferenceList>
        <R alias="f_onto" id="2156" />
        <R alias="rel_exp_out" id="2157" />
        <R alias="AF" id="169" />
        <R alias="ProteinContainerVolume" id="2092" />
      </ReferenceList>
    </ExplicitFormula>
    <ExplicitFormula id="2161">
      <Equation>ln(2)/tHalf</Equation>
      <ReferenceList>
        <R alias="tHalf" id="2160" />
      </ReferenceList>
    </ExplicitFormula>
    <ExplicitFormula id="2163">
      <Equation>rel_exp_norm</Equation>
      <ReferenceList>
        <R alias="rel_exp_norm" id="2162" />
      </ReferenceList>
    </ExplicitFormula>
    <ExplicitFormula id="2166">
      <Equation>V&gt;0 ? M/V : 0</Equation>
      <ReferenceList>
        <R alias="M" id="2153" />
        <R alias="V" id="2093" />
      </ReferenceList>
    </ExplicitFormula>
    <ExplicitFormula id="2168">
      <Equation>tHalf</Equation>
      <ReferenceList>
        <R alias="tHalf" id="2167" />
      </ReferenceList>
    </ExplicitFormula>
    <ExplicitFormula id="2170">
      <Equation>f_onto</Equation>
      <ReferenceList>
        <R alias="f_onto" id="2169" />
      </ReferenceList>
    </ExplicitFormula>
    <ExplicitFormula id="2173">
      <Equation>V&gt;0 ? M/V : 0</Equation>
      <ReferenceList>
        <R alias="M" id="2171" />
        <R alias="V" id="2093" />
      </ReferenceList>
    </ExplicitFormula>
    <ExplicitFormula id="2187">
      <Equation>K1+K2/base^(CT0^2)+K3/base^(CT1^2)+K4/base^(CT2^2)+K5/base^max(CT0+CT1;-CT0-CT1)+K6/base^max(CT0+CT2;-CT0-CT2)+K7/base^max(CT1+CT2;-CT1-CT2)+K8/base^max(CT0+CT1+CT2;-CT0-CT1-CT2)</Equation>
      <ReferenceList>
        <R alias="K1" id="2175" />
        <R alias="K2" id="2176" />
        <R alias="K3" id="2177" />
        <R alias="K4" id="2178" />
        <R alias="K5" id="2179" />
        <R alias="K6" id="2180" />
        <R alias="K7" id="2181" />
        <R alias="K8" id="2182" />
        <R alias="CT0" id="2183" />
        <R alias="CT1" id="2184" />
        <R alias="CT2" id="2185" />
        <R alias="base" id="2186" />
      </ReferenceList>
    </ExplicitFormula>
    <ExplicitFormula id="2191">
      <Equation>F1*(1-F2)*(1-F3)</Equation>
      <ReferenceList>
        <R alias="F1" id="2188" />
        <R alias="F2" id="2189" />
        <R alias="F3" id="2190" />
      </ReferenceList>
    </ExplicitFormula>
    <ExplicitFormula id="2195">
      <Equation>Solubility * Solubility_pKa_REFpH_Factor / Solubility_pKa_pH_Factor</Equation>
      <ReferenceList>
        <R alias="Solubility_pKa_pH_Factor" id="2174" />
        <R alias="Solubility" id="2193" />
        <R alias="Solubility_pKa_REFpH_Factor" id="2194" />
      </ReferenceList>
    </ExplicitFormula>
    <ExplicitFormula id="2196">
      <Equation>(1-F1)*F2*(1-F3)</Equation>
      <ReferenceList>
        <R alias="F1" id="2188" />
        <R alias="F2" id="2189" />
        <R alias="F3" id="2190" />
      </ReferenceList>
    </ExplicitFormula>
    <ExplicitFormula id="2197">
      <Equation>(1-F1)*(1-F2)*F3</Equation>
      <ReferenceList>
        <R alias="F1" id="2188" />
        <R alias="F2" id="2189" />
        <R alias="F3" id="2190" />
      </ReferenceList>
    </ExplicitFormula>
    <ExplicitFormula id="2198">
      <Equation>F1*F2*(1-F3)</Equation>
      <ReferenceList>
        <R alias="F1" id="2188" />
        <R alias="F2" id="2189" />
        <R alias="F3" id="2190" />
      </ReferenceList>
    </ExplicitFormula>
    <ExplicitFormula id="2199">
      <Equation>F1*(1-F2)*F3</Equation>
      <ReferenceList>
        <R alias="F1" id="2188" />
        <R alias="F2" id="2189" />
        <R alias="F3" id="2190" />
      </ReferenceList>
    </ExplicitFormula>
    <ExplicitFormula id="2200">
      <Equation>(1-F1)*F2*F3</Equation>
      <ReferenceList>
        <R alias="F1" id="2188" />
        <R alias="F2" id="2189" />
        <R alias="F3" id="2190" />
      </ReferenceList>
    </ExplicitFormula>
    <ExplicitFormula id="2201">
      <Equation>F1*F2*F3</Equation>
      <ReferenceList>
        <R alias="F1" id="2188" />
        <R alias="F2" id="2189" />
        <R alias="F3" id="2190" />
      </ReferenceList>
    </ExplicitFormula>
    <ExplicitFormula id="2204">
      <Equation>CT2 != CT_NEUTRAL ?  1/(1+10^(CT2*(pKa_2-pH))) : 1</Equation>
      <ReferenceList>
        <R alias="CT2" id="2185" />
        <R alias="CT_NEUTRAL" id="2202" />
        <R alias="pKa_2" id="2203" />
        <R alias="pH" id="2110" />
      </ReferenceList>
    </ExplicitFormula>
    <ExplicitFormula id="2206">
      <Equation>CT1 != CT_NEUTRAL ?  1/(1+10^(CT1*(pKa_1-pH))) : 1</Equation>
      <ReferenceList>
        <R alias="CT1" id="2184" />
        <R alias="CT_NEUTRAL" id="2202" />
        <R alias="pKa_1" id="2205" />
        <R alias="pH" id="2110" />
      </ReferenceList>
    </ExplicitFormula>
    <ExplicitFormula id="2208">
      <Equation>CT0 != CT_NEUTRAL ?  1/(1+10^(CT0*(pKa_0-pH))) : 1</Equation>
      <ReferenceList>
        <R alias="CT0" id="2183" />
        <R alias="CT_NEUTRAL" id="2202" />
        <R alias="pKa_0" id="2207" />
        <R alias="pH" id="2110" />
      </ReferenceList>
    </ExplicitFormula>
    <ExplicitFormula id="2210">
      <Equation>(1-F1)*(1-F2)*(1-F3)</Equation>
      <ReferenceList>
        <R alias="F1" id="2188" />
        <R alias="F2" id="2189" />
        <R alias="F3" id="2190" />
      </ReferenceList>
    </ExplicitFormula>
    <ExplicitFormula id="2213">
      <Equation>min(Solubility/MW ; M/Liquid)</Equation>
      <ReferenceList>
        <R alias="M" id="2171" />
        <R alias="Solubility" id="2192" />
        <R alias="MW" id="2212" />
        <R alias="Liquid" id="2113" />
      </ReferenceList>
    </ExplicitFormula>
    <ExplicitFormula id="2216">
      <Equation>V&gt;0 ? M/V : 0</Equation>
      <ReferenceList>
        <R alias="M" id="2214" />
        <R alias="V" id="2093" />
      </ReferenceList>
    </ExplicitFormula>
    <ExplicitFormula id="2218">
      <Equation>M/TotalDrugMass</Equation>
      <ReferenceList>
        <R alias="M" id="2214" />
        <R alias="TotalDrugMass" id="202" />
      </ReferenceList>
    </ExplicitFormula>
    <ExplicitFormula id="2221">
      <Equation>-(CP * kcat * V * K_water * C / (Km + K_water * C))</Equation>
      <ReferenceList>
        <R alias="V" id="2093" />
        <R alias="CP" id="2147" />
        <R alias="C" id="2172" />
        <R alias="K_water" id="2209" />
        <R alias="kcat" id="2219" />
        <R alias="Km" id="2220" />
      </ReferenceList>
    </ExplicitFormula>
    <ExplicitFormula id="2222">
      <Equation>CP * kcat * V * K_water * C / (Km + K_water * C)</Equation>
      <ReferenceList>
        <R alias="V" id="2093" />
        <R alias="CP" id="2147" />
        <R alias="C" id="2172" />
        <R alias="K_water" id="2209" />
        <R alias="kcat" id="2219" />
        <R alias="Km" id="2220" />
      </ReferenceList>
    </ExplicitFormula>
    <ExplicitFormula id="2224">
      <Equation>kcat * kcat_interaction_factor</Equation>
      <ReferenceList>
        <R alias="kcat_interaction_factor" id="2223" />
        <R alias="kcat" id="209" />
      </ReferenceList>
    </ExplicitFormula>
    <ExplicitFormula id="2226">
      <Equation>Km * Km_interaction_factor</Equation>
      <ReferenceList>
        <R alias="Km_interaction_factor" id="2225" />
        <R alias="Km" id="212" />
      </ReferenceList>
    </ExplicitFormula>
    <ExplicitFormula id="2231">
      <Equation>PI*(r1*r1+r1*r2+r2*r2)/3*L</Equation>
      <ReferenceList>
        <R alias="r2" id="2228" />
        <R alias="L" id="2229" />
        <R alias="r1" id="2230" />
      </ReferenceList>
    </ExplicitFormula>
    <ExplicitFormula id="2234">
      <Equation>r2_p0 + Height*r2_p1</Equation>
      <ReferenceList>
        <R alias="Height" id="64" />
        <R alias="r2_p0" id="2232" />
        <R alias="r2_p1" id="2233" />
      </ReferenceList>
    </ExplicitFormula>
    <ExplicitFormula id="2238">
      <Equation>Ageom*AeffFactor*AeffVariabilityFactor</Equation>
      <ReferenceList>
        <R alias="AeffFactor" id="2236" />
        <R alias="Ageom" id="2237" />
        <R alias="AeffVariabilityFactor" id="2090" />
      </ReferenceList>
    </ExplicitFormula>
    <ExplicitFormula id="2240">
      <Equation>(FillLevel&lt;0.9?1:1/(1+exp((FillLevel-1)/0.01)))</Equation>
      <ReferenceList>
        <R alias="FillLevel" id="2239" />
      </ReferenceList>
    </ExplicitFormula>
    <ExplicitFormula id="2242">
      <Equation>Liquid/V</Equation>
      <ReferenceList>
        <R alias="Liquid" id="2241" />
        <R alias="V" id="2227" />
      </ReferenceList>
    </ExplicitFormula>
    <ExplicitFormula id="2243">
      <Equation>PI*(r1+r2)*L</Equation>
      <ReferenceList>
        <R alias="r2" id="2228" />
        <R alias="L" id="2229" />
        <R alias="r1" id="2230" />
      </ReferenceList>
    </ExplicitFormula>
    <ExplicitFormula id="2247">
      <Equation>LuminalVelocity/SITT_fact</Equation>
      <ReferenceList>
        <R alias="LuminalVelocity" id="2245" />
        <R alias="SITT_fact" id="2246" />
      </ReferenceList>
    </ExplicitFormula>
    <ExplicitFormula id="2250">
      <Equation>L_p0 + Height*L_p1</Equation>
      <ReferenceList>
        <R alias="Height" id="64" />
        <R alias="L_p0" id="2248" />
        <R alias="L_p1" id="2249" />
      </ReferenceList>
    </ExplicitFormula>
    <ExplicitFormula id="2252">
      <Equation>V*SteadyStateFillLevel</Equation>
      <ReferenceList>
        <R alias="SteadyStateFillLevel" id="2251" />
        <R alias="V" id="2227" />
      </ReferenceList>
    </ExplicitFormula>
    <ExplicitFormula id="2256">
      <Equation>OralApplicationsEnabled ? LT_sto - LT_duo + Inflow*FillLevelFlag - Outflow*Liquid : 0</Equation>
      <ReferenceList>
        <R alias="Outflow" id="2253" />
        <R alias="FillLevelFlag" id="2124" />
        <R alias="Liquid" id="2241" />
        <R alias="LT_duo" id="2254" />
        <R alias="Inflow" id="2255" />
        <R alias="OralApplicationsEnabled" id="2088" />
        <R alias="LT_sto" id="2116" />
      </ReferenceList>
    </ExplicitFormula>
    <ExplicitFormula id="2258">
      <Equation>w*Liquid*FillLevelFlagNext</Equation>
      <ReferenceList>
        <R alias="w" id="2244" />
        <R alias="Liquid" id="2241" />
        <R alias="FillLevelFlagNext" id="2257" />
      </ReferenceList>
    </ExplicitFormula>
    <ExplicitFormula id="2261">
      <Equation>r1_p0 + Height*r1_p1</Equation>
      <ReferenceList>
        <R alias="Height" id="64" />
        <R alias="r1_p0" id="2259" />
        <R alias="r1_p1" id="2260" />
      </ReferenceList>
    </ExplicitFormula>
    <ExplicitFormula id="2262">
      <Equation>0.02894*V</Equation>
      <ReferenceList>
        <R alias="V" id="2227" />
      </ReferenceList>
    </ExplicitFormula>
    <ExplicitFormula id="2267">
      <Equation>Thickness_p1 + Thickness_p2*(1-exp(Thickness_p3*Height))</Equation>
      <ReferenceList>
        <R alias="Height" id="64" />
        <R alias="Thickness_p1" id="2264" />
        <R alias="Thickness_p2" id="2265" />
        <R alias="Thickness_p3" id="2266" />
      </ReferenceList>
    </ExplicitFormula>
    <ExplicitFormula id="2269">
      <Equation>Volume</Equation>
      <ReferenceList>
        <R alias="Volume" id="2227" />
      </ReferenceList>
    </ExplicitFormula>
    <ExplicitFormula id="2272">
      <Equation>V_Intestine * 0.087</Equation>
      <ReferenceList>
        <R alias="V_Intestine" id="2271" />
      </ReferenceList>
    </ExplicitFormula>
    <ExplicitFormula id="2273">
      <Equation>(k_p*alpha_p*V_p+inflow-k*alpha*V)/(alpha*V)</Equation>
      <ReferenceList>
        <R alias="alpha" id="2251" />
        <R alias="k" id="2244" />
        <R alias="inflow" id="2255" />
        <R alias="V" id="2227" />
        <R alias="alpha_p" id="2107" />
        <R alias="k_p" id="2099" />
        <R alias="V_p" id="2093" />
      </ReferenceList>
    </ExplicitFormula>
    <ExplicitFormula id="2276">
      <Equation>292.6883</Equation>
    </ExplicitFormula>
    <ExplicitFormula id="2279">
      <Equation>M_0</Equation>
      <ReferenceList>
        <R alias="M_0" id="2278" />
      </ReferenceList>
    </ExplicitFormula>
    <ExplicitFormula id="2282">
      <Equation>rel_exp_out * AF * f_onto * ProteinContainerVolume</Equation>
      <ReferenceList>
        <R alias="f_onto" id="2280" />
        <R alias="rel_exp_out" id="2281" />
        <R alias="AF" id="144" />
        <R alias="ProteinContainerVolume" id="2268" />
      </ReferenceList>
    </ExplicitFormula>
    <ExplicitFormula id="2285">
      <Equation>ln(2)/tHalf</Equation>
      <ReferenceList>
        <R alias="tHalf" id="2284" />
      </ReferenceList>
    </ExplicitFormula>
    <ExplicitFormula id="2287">
      <Equation>rel_exp_norm</Equation>
      <ReferenceList>
        <R alias="rel_exp_norm" id="2286" />
      </ReferenceList>
    </ExplicitFormula>
    <ExplicitFormula id="2290">
      <Equation>V&gt;0 ? M/V : 0</Equation>
      <ReferenceList>
        <R alias="M" id="2277" />
        <R alias="V" id="2227" />
      </ReferenceList>
    </ExplicitFormula>
    <ExplicitFormula id="2291">
      <Equation>tHalf</Equation>
      <ReferenceList>
        <R alias="tHalf" id="2149" />
      </ReferenceList>
    </ExplicitFormula>
    <ExplicitFormula id="2292">
      <Equation>f_onto</Equation>
      <ReferenceList>
        <R alias="f_onto" id="2151" />
      </ReferenceList>
    </ExplicitFormula>
    <ExplicitFormula id="2295">
      <Equation>M_0</Equation>
      <ReferenceList>
        <R alias="M_0" id="2294" />
      </ReferenceList>
    </ExplicitFormula>
    <ExplicitFormula id="2298">
      <Equation>rel_exp_out * AF * f_onto * ProteinContainerVolume</Equation>
      <ReferenceList>
        <R alias="f_onto" id="2296" />
        <R alias="rel_exp_out" id="2297" />
        <R alias="AF" id="169" />
        <R alias="ProteinContainerVolume" id="2268" />
      </ReferenceList>
    </ExplicitFormula>
    <ExplicitFormula id="2301">
      <Equation>ln(2)/tHalf</Equation>
      <ReferenceList>
        <R alias="tHalf" id="2300" />
      </ReferenceList>
    </ExplicitFormula>
    <ExplicitFormula id="2303">
      <Equation>rel_exp_norm</Equation>
      <ReferenceList>
        <R alias="rel_exp_norm" id="2302" />
      </ReferenceList>
    </ExplicitFormula>
    <ExplicitFormula id="2306">
      <Equation>V&gt;0 ? M/V : 0</Equation>
      <ReferenceList>
        <R alias="M" id="2293" />
        <R alias="V" id="2227" />
      </ReferenceList>
    </ExplicitFormula>
    <ExplicitFormula id="2307">
      <Equation>tHalf</Equation>
      <ReferenceList>
        <R alias="tHalf" id="2167" />
      </ReferenceList>
    </ExplicitFormula>
    <ExplicitFormula id="2308">
      <Equation>f_onto</Equation>
      <ReferenceList>
        <R alias="f_onto" id="2169" />
      </ReferenceList>
    </ExplicitFormula>
    <ExplicitFormula id="2311">
      <Equation>V&gt;0 ? M/V : 0</Equation>
      <ReferenceList>
        <R alias="M" id="2309" />
        <R alias="V" id="2227" />
      </ReferenceList>
    </ExplicitFormula>
    <ExplicitFormula id="2316">
      <Equation>(1-F1)*F2*F3</Equation>
      <ReferenceList>
        <R alias="F1" id="2313" />
        <R alias="F2" id="2314" />
        <R alias="F3" id="2315" />
      </ReferenceList>
    </ExplicitFormula>
    <ExplicitFormula id="2318">
      <Equation>F1*(1-F2)*F3</Equation>
      <ReferenceList>
        <R alias="F1" id="2313" />
        <R alias="F2" id="2314" />
        <R alias="F3" id="2315" />
      </ReferenceList>
    </ExplicitFormula>
    <ExplicitFormula id="2320">
      <Equation>F1*F2*(1-F3)</Equation>
      <ReferenceList>
        <R alias="F1" id="2313" />
        <R alias="F2" id="2314" />
        <R alias="F3" id="2315" />
      </ReferenceList>
    </ExplicitFormula>
    <ExplicitFormula id="2322">
      <Equation>(1-F1)*(1-F2)*F3</Equation>
      <ReferenceList>
        <R alias="F1" id="2313" />
        <R alias="F2" id="2314" />
        <R alias="F3" id="2315" />
      </ReferenceList>
    </ExplicitFormula>
    <ExplicitFormula id="2324">
      <Equation>(1-F1)*F2*(1-F3)</Equation>
      <ReferenceList>
        <R alias="F1" id="2313" />
        <R alias="F2" id="2314" />
        <R alias="F3" id="2315" />
      </ReferenceList>
    </ExplicitFormula>
    <ExplicitFormula id="2326">
      <Equation>F1*(1-F2)*(1-F3)</Equation>
      <ReferenceList>
        <R alias="F1" id="2313" />
        <R alias="F2" id="2314" />
        <R alias="F3" id="2315" />
      </ReferenceList>
    </ExplicitFormula>
    <ExplicitFormula id="2328">
      <Equation>(1-F1)*(1-F2)*(1-F3)</Equation>
      <ReferenceList>
        <R alias="F1" id="2313" />
        <R alias="F2" id="2314" />
        <R alias="F3" id="2315" />
      </ReferenceList>
    </ExplicitFormula>
    <ExplicitFormula id="2331">
      <Equation>Solubility * Solubility_pKa_REFpH_Factor / Solubility_pKa_pH_Factor</Equation>
      <ReferenceList>
        <R alias="Solubility_pKa_pH_Factor" id="2330" />
        <R alias="Solubility" id="2193" />
        <R alias="Solubility_pKa_REFpH_Factor" id="2194" />
      </ReferenceList>
    </ExplicitFormula>
    <ExplicitFormula id="2333">
      <Equation>K1+K2/base^(CT0^2)+K3/base^(CT1^2)+K4/base^(CT2^2)+K5/base^max(CT0+CT1;-CT0-CT1)+K6/base^max(CT0+CT2;-CT0-CT2)+K7/base^max(CT1+CT2;-CT1-CT2)+K8/base^max(CT0+CT1+CT2;-CT0-CT1-CT2)</Equation>
      <ReferenceList>
        <R alias="K1" id="2332" />
        <R alias="K2" id="2312" />
        <R alias="K3" id="2317" />
        <R alias="K4" id="2319" />
        <R alias="K5" id="2321" />
        <R alias="K6" id="2323" />
        <R alias="K7" id="2325" />
        <R alias="K8" id="2327" />
        <R alias="CT0" id="2183" />
        <R alias="CT1" id="2184" />
        <R alias="CT2" id="2185" />
        <R alias="base" id="2186" />
      </ReferenceList>
    </ExplicitFormula>
    <ExplicitFormula id="2334">
      <Equation>CT1 != CT_NEUTRAL ?  1/(1+10^(CT1*(pKa_1-pH))) : 1</Equation>
      <ReferenceList>
        <R alias="CT1" id="2184" />
        <R alias="CT_NEUTRAL" id="2202" />
        <R alias="pKa_1" id="2205" />
        <R alias="pH" id="2275" />
      </ReferenceList>
    </ExplicitFormula>
    <ExplicitFormula id="2335">
      <Equation>F1*F2*F3</Equation>
      <ReferenceList>
        <R alias="F1" id="2313" />
        <R alias="F2" id="2314" />
        <R alias="F3" id="2315" />
      </ReferenceList>
    </ExplicitFormula>
    <ExplicitFormula id="2336">
      <Equation>CT2 != CT_NEUTRAL ?  1/(1+10^(CT2*(pKa_2-pH))) : 1</Equation>
      <ReferenceList>
        <R alias="CT2" id="2185" />
        <R alias="CT_NEUTRAL" id="2202" />
        <R alias="pKa_2" id="2203" />
        <R alias="pH" id="2275" />
      </ReferenceList>
    </ExplicitFormula>
    <ExplicitFormula id="2342">
      <Equation>PassiveRates_para+PassiveRates_trans-(ActiveRates_para+ActiveRates_trans)</Equation>
      <ReferenceList>
        <R alias="ActiveRates_para" id="2338" />
        <R alias="ActiveRates_trans" id="2339" />
        <R alias="PassiveRates_para" id="2340" />
        <R alias="PassiveRates_trans" id="2341" />
      </ReferenceList>
    </ExplicitFormula>
    <ExplicitFormula id="2344">
      <Equation>CT0 != CT_NEUTRAL ?  1/(1+10^(CT0*(pKa_0-pH))) : 1</Equation>
      <ReferenceList>
        <R alias="CT0" id="2183" />
        <R alias="CT_NEUTRAL" id="2202" />
        <R alias="pKa_0" id="2207" />
        <R alias="pH" id="2275" />
      </ReferenceList>
    </ExplicitFormula>
    <ExplicitFormula id="2346">
      <Equation>min(Solubility/MW ; M/Liquid)</Equation>
      <ReferenceList>
        <R alias="M" id="2309" />
        <R alias="Solubility" id="2329" />
        <R alias="MW" id="2212" />
        <R alias="Liquid" id="2241" />
      </ReferenceList>
    </ExplicitFormula>
    <ExplicitFormula id="2349">
      <Equation>OralDrugMass&gt;0.0 ?  MassAbsorbed/OralDrugMass : 0</Equation>
      <ReferenceList>
        <R alias="MassAbsorbed" id="2337" />
        <R alias="OralDrugMass" id="2348" />
      </ReferenceList>
    </ExplicitFormula>
    <ExplicitFormula id="2352">
      <Equation>V&gt;0 ? M/V : 0</Equation>
      <ReferenceList>
        <R alias="M" id="2350" />
        <R alias="V" id="2227" />
      </ReferenceList>
    </ExplicitFormula>
    <ExplicitFormula id="2354">
      <Equation>M/TotalDrugMass</Equation>
      <ReferenceList>
        <R alias="M" id="2350" />
        <R alias="TotalDrugMass" id="202" />
      </ReferenceList>
    </ExplicitFormula>
    <ExplicitFormula id="2357">
      <Equation>-(CP * kcat * V * K_water * C / (Km + K_water * C))</Equation>
      <ReferenceList>
        <R alias="V" id="2227" />
        <R alias="CP" id="2289" />
        <R alias="C" id="2310" />
        <R alias="K_water" id="2343" />
        <R alias="kcat" id="2355" />
        <R alias="Km" id="2356" />
      </ReferenceList>
    </ExplicitFormula>
    <ExplicitFormula id="2358">
      <Equation>CP * kcat * V * K_water * C / (Km + K_water * C)</Equation>
      <ReferenceList>
        <R alias="V" id="2227" />
        <R alias="CP" id="2289" />
        <R alias="C" id="2310" />
        <R alias="K_water" id="2343" />
        <R alias="kcat" id="2355" />
        <R alias="Km" id="2356" />
      </ReferenceList>
    </ExplicitFormula>
    <ExplicitFormula id="2360">
      <Equation>kcat * kcat_interaction_factor</Equation>
      <ReferenceList>
        <R alias="kcat_interaction_factor" id="2359" />
        <R alias="kcat" id="209" />
      </ReferenceList>
    </ExplicitFormula>
    <ExplicitFormula id="2362">
      <Equation>Km * Km_interaction_factor</Equation>
      <ReferenceList>
        <R alias="Km_interaction_factor" id="2361" />
        <R alias="Km" id="212" />
      </ReferenceList>
    </ExplicitFormula>
    <ExplicitFormula id="2366">
      <Equation>Ageom*AeffFactor*AeffVariabilityFactor</Equation>
      <ReferenceList>
        <R alias="AeffFactor" id="2364" />
        <R alias="Ageom" id="2365" />
        <R alias="AeffVariabilityFactor" id="2090" />
      </ReferenceList>
    </ExplicitFormula>
    <ExplicitFormula id="2371">
      <Equation>w*Liquid*FillLevelFlagNext</Equation>
      <ReferenceList>
        <R alias="w" id="2368" />
        <R alias="Liquid" id="2369" />
        <R alias="FillLevelFlagNext" id="2370" />
      </ReferenceList>
    </ExplicitFormula>
    <ExplicitFormula id="2374">
      <Equation>V*SteadyStateFillLevel</Equation>
      <ReferenceList>
        <R alias="SteadyStateFillLevel" id="2372" />
        <R alias="V" id="2373" />
      </ReferenceList>
    </ExplicitFormula>
    <ExplicitFormula id="2377">
      <Equation>OralApplicationsEnabled ? LT_duo - LT_uje + Inflow*FillLevelFlag - Outflow*Liquid : 0</Equation>
      <ReferenceList>
        <R alias="Outflow" id="2375" />
        <R alias="FillLevelFlag" id="2257" />
        <R alias="Liquid" id="2369" />
        <R alias="LT_uje" id="2367" />
        <R alias="Inflow" id="2376" />
        <R alias="LT_duo" id="2254" />
        <R alias="OralApplicationsEnabled" id="2088" />
      </ReferenceList>
    </ExplicitFormula>
    <ExplicitFormula id="2381">
      <Equation>L_p0 + Height*L_p1</Equation>
      <ReferenceList>
        <R alias="Height" id="64" />
        <R alias="L_p0" id="2379" />
        <R alias="L_p1" id="2380" />
      </ReferenceList>
    </ExplicitFormula>
    <ExplicitFormula id="2383">
      <Equation>LuminalVelocity/SITT_fact</Equation>
      <ReferenceList>
        <R alias="LuminalVelocity" id="2382" />
        <R alias="SITT_fact" id="2246" />
      </ReferenceList>
    </ExplicitFormula>
    <ExplicitFormula id="2386">
      <Equation>PI*(r1+r2)*L</Equation>
      <ReferenceList>
        <R alias="r2" id="2384" />
        <R alias="L" id="2378" />
        <R alias="r1" id="2385" />
      </ReferenceList>
    </ExplicitFormula>
    <ExplicitFormula id="2388">
      <Equation>(FillLevel&lt;0.9?1:1/(1+exp((FillLevel-1)/0.01)))</Equation>
      <ReferenceList>
        <R alias="FillLevel" id="2387" />
      </ReferenceList>
    </ExplicitFormula>
    <ExplicitFormula id="2391">
      <Equation>r2_p0 + Height*r2_p1</Equation>
      <ReferenceList>
        <R alias="Height" id="64" />
        <R alias="r2_p0" id="2389" />
        <R alias="r2_p1" id="2390" />
      </ReferenceList>
    </ExplicitFormula>
    <ExplicitFormula id="2392">
      <Equation>(k_p*alpha_p*V_p+inflow-k*alpha*V)/(alpha*V)</Equation>
      <ReferenceList>
        <R alias="alpha" id="2372" />
        <R alias="k" id="2368" />
        <R alias="inflow" id="2376" />
        <R alias="V" id="2373" />
        <R alias="alpha_p" id="2251" />
        <R alias="k_p" id="2244" />
        <R alias="V_p" id="2227" />
      </ReferenceList>
    </ExplicitFormula>
    <ExplicitFormula id="2393">
      <Equation>Liquid/V</Equation>
      <ReferenceList>
        <R alias="Liquid" id="2369" />
        <R alias="V" id="2373" />
      </ReferenceList>
    </ExplicitFormula>
    <ExplicitFormula id="2398">
      <Equation>Thickness_p1 + Thickness_p2*(1-exp(Thickness_p3*Height))</Equation>
      <ReferenceList>
        <R alias="Height" id="64" />
        <R alias="Thickness_p1" id="2395" />
        <R alias="Thickness_p2" id="2396" />
        <R alias="Thickness_p3" id="2397" />
      </ReferenceList>
    </ExplicitFormula>
    <ExplicitFormula id="2401">
      <Equation>r1_p0 + Height*r1_p1</Equation>
      <ReferenceList>
        <R alias="Height" id="64" />
        <R alias="r1_p0" id="2399" />
        <R alias="r1_p1" id="2400" />
      </ReferenceList>
    </ExplicitFormula>
    <ExplicitFormula id="2403">
      <Equation>Volume</Equation>
      <ReferenceList>
        <R alias="Volume" id="2373" />
      </ReferenceList>
    </ExplicitFormula>
    <ExplicitFormula id="2405">
      <Equation>V_Intestine * 0.249</Equation>
      <ReferenceList>
        <R alias="V_Intestine" id="2271" />
      </ReferenceList>
    </ExplicitFormula>
    <ExplicitFormula id="2406">
      <Equation>PI*(r1*r1+r1*r2+r2*r2)/3*L</Equation>
      <ReferenceList>
        <R alias="r2" id="2384" />
        <R alias="L" id="2378" />
        <R alias="r1" id="2385" />
      </ReferenceList>
    </ExplicitFormula>
    <ExplicitFormula id="2407">
      <Equation>0.0031572*V</Equation>
      <ReferenceList>
        <R alias="V" id="2373" />
      </ReferenceList>
    </ExplicitFormula>
    <ExplicitFormula id="2410">
      <Equation>447.9877</Equation>
    </ExplicitFormula>
    <ExplicitFormula id="2413">
      <Equation>M_0</Equation>
      <ReferenceList>
        <R alias="M_0" id="2412" />
      </ReferenceList>
    </ExplicitFormula>
    <ExplicitFormula id="2416">
      <Equation>rel_exp_out * AF * f_onto * ProteinContainerVolume</Equation>
      <ReferenceList>
        <R alias="f_onto" id="2414" />
        <R alias="rel_exp_out" id="2415" />
        <R alias="AF" id="144" />
        <R alias="ProteinContainerVolume" id="2402" />
      </ReferenceList>
    </ExplicitFormula>
    <ExplicitFormula id="2419">
      <Equation>ln(2)/tHalf</Equation>
      <ReferenceList>
        <R alias="tHalf" id="2418" />
      </ReferenceList>
    </ExplicitFormula>
    <ExplicitFormula id="2421">
      <Equation>rel_exp_norm</Equation>
      <ReferenceList>
        <R alias="rel_exp_norm" id="2420" />
      </ReferenceList>
    </ExplicitFormula>
    <ExplicitFormula id="2424">
      <Equation>V&gt;0 ? M/V : 0</Equation>
      <ReferenceList>
        <R alias="M" id="2411" />
        <R alias="V" id="2373" />
      </ReferenceList>
    </ExplicitFormula>
    <ExplicitFormula id="2425">
      <Equation>f_onto</Equation>
      <ReferenceList>
        <R alias="f_onto" id="2151" />
      </ReferenceList>
    </ExplicitFormula>
    <ExplicitFormula id="2426">
      <Equation>tHalf</Equation>
      <ReferenceList>
        <R alias="tHalf" id="2149" />
      </ReferenceList>
    </ExplicitFormula>
    <ExplicitFormula id="2429">
      <Equation>M_0</Equation>
      <ReferenceList>
        <R alias="M_0" id="2428" />
      </ReferenceList>
    </ExplicitFormula>
    <ExplicitFormula id="2432">
      <Equation>rel_exp_out * AF * f_onto * ProteinContainerVolume</Equation>
      <ReferenceList>
        <R alias="f_onto" id="2430" />
        <R alias="rel_exp_out" id="2431" />
        <R alias="AF" id="169" />
        <R alias="ProteinContainerVolume" id="2402" />
      </ReferenceList>
    </ExplicitFormula>
    <ExplicitFormula id="2435">
      <Equation>ln(2)/tHalf</Equation>
      <ReferenceList>
        <R alias="tHalf" id="2434" />
      </ReferenceList>
    </ExplicitFormula>
    <ExplicitFormula id="2437">
      <Equation>rel_exp_norm</Equation>
      <ReferenceList>
        <R alias="rel_exp_norm" id="2436" />
      </ReferenceList>
    </ExplicitFormula>
    <ExplicitFormula id="2440">
      <Equation>V&gt;0 ? M/V : 0</Equation>
      <ReferenceList>
        <R alias="M" id="2427" />
        <R alias="V" id="2373" />
      </ReferenceList>
    </ExplicitFormula>
    <ExplicitFormula id="2441">
      <Equation>f_onto</Equation>
      <ReferenceList>
        <R alias="f_onto" id="2169" />
      </ReferenceList>
    </ExplicitFormula>
    <ExplicitFormula id="2442">
      <Equation>tHalf</Equation>
      <ReferenceList>
        <R alias="tHalf" id="2167" />
      </ReferenceList>
    </ExplicitFormula>
    <ExplicitFormula id="2445">
      <Equation>V&gt;0 ? M/V : 0</Equation>
      <ReferenceList>
        <R alias="M" id="2443" />
        <R alias="V" id="2373" />
      </ReferenceList>
    </ExplicitFormula>
    <ExplicitFormula id="2447">
      <Equation>CT1 != CT_NEUTRAL ?  1/(1+10^(CT1*(pKa_1-pH))) : 1</Equation>
      <ReferenceList>
        <R alias="CT1" id="2184" />
        <R alias="CT_NEUTRAL" id="2202" />
        <R alias="pKa_1" id="2205" />
        <R alias="pH" id="2409" />
      </ReferenceList>
    </ExplicitFormula>
    <ExplicitFormula id="2449">
      <Equation>CT0 != CT_NEUTRAL ?  1/(1+10^(CT0*(pKa_0-pH))) : 1</Equation>
      <ReferenceList>
        <R alias="CT0" id="2183" />
        <R alias="CT_NEUTRAL" id="2202" />
        <R alias="pKa_0" id="2207" />
        <R alias="pH" id="2409" />
      </ReferenceList>
    </ExplicitFormula>
    <ExplicitFormula id="2456">
      <Equation>PassiveRates_para+PassiveRates_trans-(ActiveRates_para+ActiveRates_trans)</Equation>
      <ReferenceList>
        <R alias="ActiveRates_para" id="2452" />
        <R alias="ActiveRates_trans" id="2453" />
        <R alias="PassiveRates_para" id="2454" />
        <R alias="PassiveRates_trans" id="2455" />
      </ReferenceList>
    </ExplicitFormula>
    <ExplicitFormula id="2459">
      <Equation>(1-F1)*F2*F3</Equation>
      <ReferenceList>
        <R alias="F1" id="2448" />
        <R alias="F2" id="2446" />
        <R alias="F3" id="2458" />
      </ReferenceList>
    </ExplicitFormula>
    <ExplicitFormula id="2460">
      <Equation>CT2 != CT_NEUTRAL ?  1/(1+10^(CT2*(pKa_2-pH))) : 1</Equation>
      <ReferenceList>
        <R alias="CT2" id="2185" />
        <R alias="CT_NEUTRAL" id="2202" />
        <R alias="pKa_2" id="2203" />
        <R alias="pH" id="2409" />
      </ReferenceList>
    </ExplicitFormula>
    <ExplicitFormula id="2462">
      <Equation>F1*F2*F3</Equation>
      <ReferenceList>
        <R alias="F1" id="2448" />
        <R alias="F2" id="2446" />
        <R alias="F3" id="2458" />
      </ReferenceList>
    </ExplicitFormula>
    <ExplicitFormula id="2470">
      <Equation>K1+K2/base^(CT0^2)+K3/base^(CT1^2)+K4/base^(CT2^2)+K5/base^max(CT0+CT1;-CT0-CT1)+K6/base^max(CT0+CT2;-CT0-CT2)+K7/base^max(CT1+CT2;-CT1-CT2)+K8/base^max(CT0+CT1+CT2;-CT0-CT1-CT2)</Equation>
      <ReferenceList>
        <R alias="K1" id="2461" />
        <R alias="K2" id="2457" />
        <R alias="K3" id="2464" />
        <R alias="K4" id="2465" />
        <R alias="K5" id="2466" />
        <R alias="K6" id="2467" />
        <R alias="K7" id="2468" />
        <R alias="K8" id="2469" />
        <R alias="CT0" id="2183" />
        <R alias="CT1" id="2184" />
        <R alias="CT2" id="2185" />
        <R alias="base" id="2186" />
      </ReferenceList>
    </ExplicitFormula>
    <ExplicitFormula id="2472">
      <Equation>Solubility * Solubility_pKa_REFpH_Factor / Solubility_pKa_pH_Factor</Equation>
      <ReferenceList>
        <R alias="Solubility_pKa_pH_Factor" id="2463" />
        <R alias="Solubility" id="2193" />
        <R alias="Solubility_pKa_REFpH_Factor" id="2194" />
      </ReferenceList>
    </ExplicitFormula>
    <ExplicitFormula id="2473">
      <Equation>(1-F1)*(1-F2)*(1-F3)</Equation>
      <ReferenceList>
        <R alias="F1" id="2448" />
        <R alias="F2" id="2446" />
        <R alias="F3" id="2458" />
      </ReferenceList>
    </ExplicitFormula>
    <ExplicitFormula id="2474">
      <Equation>F1*(1-F2)*(1-F3)</Equation>
      <ReferenceList>
        <R alias="F1" id="2448" />
        <R alias="F2" id="2446" />
        <R alias="F3" id="2458" />
      </ReferenceList>
    </ExplicitFormula>
    <ExplicitFormula id="2475">
      <Equation>(1-F1)*F2*(1-F3)</Equation>
      <ReferenceList>
        <R alias="F1" id="2448" />
        <R alias="F2" id="2446" />
        <R alias="F3" id="2458" />
      </ReferenceList>
    </ExplicitFormula>
    <ExplicitFormula id="2476">
      <Equation>(1-F1)*(1-F2)*F3</Equation>
      <ReferenceList>
        <R alias="F1" id="2448" />
        <R alias="F2" id="2446" />
        <R alias="F3" id="2458" />
      </ReferenceList>
    </ExplicitFormula>
    <ExplicitFormula id="2477">
      <Equation>F1*F2*(1-F3)</Equation>
      <ReferenceList>
        <R alias="F1" id="2448" />
        <R alias="F2" id="2446" />
        <R alias="F3" id="2458" />
      </ReferenceList>
    </ExplicitFormula>
    <ExplicitFormula id="2478">
      <Equation>F1*(1-F2)*F3</Equation>
      <ReferenceList>
        <R alias="F1" id="2448" />
        <R alias="F2" id="2446" />
        <R alias="F3" id="2458" />
      </ReferenceList>
    </ExplicitFormula>
    <ExplicitFormula id="2480">
      <Equation>min(Solubility/MW ; M/Liquid)</Equation>
      <ReferenceList>
        <R alias="M" id="2443" />
        <R alias="Solubility" id="2471" />
        <R alias="MW" id="2212" />
        <R alias="Liquid" id="2369" />
      </ReferenceList>
    </ExplicitFormula>
    <ExplicitFormula id="2482">
      <Equation>OralDrugMass&gt;0.0 ?  MassAbsorbed/OralDrugMass : 0</Equation>
      <ReferenceList>
        <R alias="MassAbsorbed" id="2451" />
        <R alias="OralDrugMass" id="2348" />
      </ReferenceList>
    </ExplicitFormula>
    <ExplicitFormula id="2485">
      <Equation>V&gt;0 ? M/V : 0</Equation>
      <ReferenceList>
        <R alias="M" id="2483" />
        <R alias="V" id="2373" />
      </ReferenceList>
    </ExplicitFormula>
    <ExplicitFormula id="2487">
      <Equation>M/TotalDrugMass</Equation>
      <ReferenceList>
        <R alias="M" id="2483" />
        <R alias="TotalDrugMass" id="202" />
      </ReferenceList>
    </ExplicitFormula>
    <ExplicitFormula id="2490">
      <Equation>-(CP * kcat * V * K_water * C / (Km + K_water * C))</Equation>
      <ReferenceList>
        <R alias="V" id="2373" />
        <R alias="CP" id="2423" />
        <R alias="C" id="2444" />
        <R alias="K_water" id="2450" />
        <R alias="kcat" id="2488" />
        <R alias="Km" id="2489" />
      </ReferenceList>
    </ExplicitFormula>
    <ExplicitFormula id="2491">
      <Equation>CP * kcat * V * K_water * C / (Km + K_water * C)</Equation>
      <ReferenceList>
        <R alias="V" id="2373" />
        <R alias="CP" id="2423" />
        <R alias="C" id="2444" />
        <R alias="K_water" id="2450" />
        <R alias="kcat" id="2488" />
        <R alias="Km" id="2489" />
      </ReferenceList>
    </ExplicitFormula>
    <ExplicitFormula id="2493">
      <Equation>kcat * kcat_interaction_factor</Equation>
      <ReferenceList>
        <R alias="kcat_interaction_factor" id="2492" />
        <R alias="kcat" id="209" />
      </ReferenceList>
    </ExplicitFormula>
    <ExplicitFormula id="2495">
      <Equation>Km * Km_interaction_factor</Equation>
      <ReferenceList>
        <R alias="Km_interaction_factor" id="2494" />
        <R alias="Km" id="212" />
      </ReferenceList>
    </ExplicitFormula>
    <ExplicitFormula id="2500">
      <Equation>PI*(r1+r2)*L</Equation>
      <ReferenceList>
        <R alias="r2" id="2497" />
        <R alias="L" id="2498" />
        <R alias="r1" id="2499" />
      </ReferenceList>
    </ExplicitFormula>
    <ExplicitFormula id="2504">
      <Equation>Liquid/V</Equation>
      <ReferenceList>
        <R alias="Liquid" id="2502" />
        <R alias="V" id="2503" />
      </ReferenceList>
    </ExplicitFormula>
    <ExplicitFormula id="2505">
      <Equation>(FillLevel&lt;0.9?1:1/(1+exp((FillLevel-1)/0.01)))</Equation>
      <ReferenceList>
        <R alias="FillLevel" id="2501" />
      </ReferenceList>
    </ExplicitFormula>
    <ExplicitFormula id="2508">
      <Equation>Ageom*AeffFactor*AeffVariabilityFactor</Equation>
      <ReferenceList>
        <R alias="AeffFactor" id="2507" />
        <R alias="Ageom" id="2496" />
        <R alias="AeffVariabilityFactor" id="2090" />
      </ReferenceList>
    </ExplicitFormula>
    <ExplicitFormula id="2511">
      <Equation>L_p0 + Height*L_p1</Equation>
      <ReferenceList>
        <R alias="Height" id="64" />
        <R alias="L_p0" id="2509" />
        <R alias="L_p1" id="2510" />
      </ReferenceList>
    </ExplicitFormula>
    <ExplicitFormula id="2516">
      <Equation>(k_p*alpha_p*V_p+inflow-k*alpha*V)/(alpha*V)</Equation>
      <ReferenceList>
        <R alias="alpha" id="2513" />
        <R alias="k" id="2514" />
        <R alias="inflow" id="2515" />
        <R alias="V" id="2503" />
        <R alias="alpha_p" id="2372" />
        <R alias="k_p" id="2368" />
        <R alias="V_p" id="2373" />
      </ReferenceList>
    </ExplicitFormula>
    <ExplicitFormula id="2517">
      <Equation>V*SteadyStateFillLevel</Equation>
      <ReferenceList>
        <R alias="SteadyStateFillLevel" id="2513" />
        <R alias="V" id="2503" />
      </ReferenceList>
    </ExplicitFormula>
    <ExplicitFormula id="2519">
      <Equation>OralApplicationsEnabled ? LT_uje - LT_lje + Inflow*FillLevelFlag - Outflow*Liquid : 0</Equation>
      <ReferenceList>
        <R alias="Outflow" id="2512" />
        <R alias="FillLevelFlag" id="2370" />
        <R alias="Liquid" id="2502" />
        <R alias="LT_lje" id="2518" />
        <R alias="Inflow" id="2515" />
        <R alias="LT_uje" id="2367" />
        <R alias="OralApplicationsEnabled" id="2088" />
      </ReferenceList>
    </ExplicitFormula>
    <ExplicitFormula id="2522">
      <Equation>r2_p0 + Height*r2_p1</Equation>
      <ReferenceList>
        <R alias="Height" id="64" />
        <R alias="r2_p0" id="2520" />
        <R alias="r2_p1" id="2521" />
      </ReferenceList>
    </ExplicitFormula>
    <ExplicitFormula id="2523">
      <Equation>PI*(r1*r1+r1*r2+r2*r2)/3*L</Equation>
      <ReferenceList>
        <R alias="r2" id="2497" />
        <R alias="L" id="2498" />
        <R alias="r1" id="2499" />
      </ReferenceList>
    </ExplicitFormula>
    <ExplicitFormula id="2525">
      <Equation>Volume</Equation>
      <ReferenceList>
        <R alias="Volume" id="2503" />
      </ReferenceList>
    </ExplicitFormula>
    <ExplicitFormula id="2527">
      <Equation>LuminalVelocity/SITT_fact</Equation>
      <ReferenceList>
        <R alias="LuminalVelocity" id="2526" />
        <R alias="SITT_fact" id="2246" />
      </ReferenceList>
    </ExplicitFormula>
    <ExplicitFormula id="2529">
      <Equation>V_Intestine * 0.184</Equation>
      <ReferenceList>
        <R alias="V_Intestine" id="2271" />
      </ReferenceList>
    </ExplicitFormula>
    <ExplicitFormula id="2534">
      <Equation>Thickness_p1 + Thickness_p2*(1-exp(Thickness_p3*Height))</Equation>
      <ReferenceList>
        <R alias="Height" id="64" />
        <R alias="Thickness_p1" id="2531" />
        <R alias="Thickness_p2" id="2532" />
        <R alias="Thickness_p3" id="2533" />
      </ReferenceList>
    </ExplicitFormula>
    <ExplicitFormula id="2535">
      <Equation>0.0025102*V</Equation>
      <ReferenceList>
        <R alias="V" id="2503" />
      </ReferenceList>
    </ExplicitFormula>
    <ExplicitFormula id="2538">
      <Equation>r1_p0 + Height*r1_p1</Equation>
      <ReferenceList>
        <R alias="Height" id="64" />
        <R alias="r1_p0" id="2536" />
        <R alias="r1_p1" id="2537" />
      </ReferenceList>
    </ExplicitFormula>
    <ExplicitFormula id="2540">
      <Equation>w*Liquid*FillLevelFlagNext</Equation>
      <ReferenceList>
        <R alias="w" id="2514" />
        <R alias="Liquid" id="2502" />
        <R alias="FillLevelFlagNext" id="2539" />
      </ReferenceList>
    </ExplicitFormula>
    <ExplicitFormula id="2543">
      <Equation>372.9358</Equation>
    </ExplicitFormula>
    <ExplicitFormula id="2546">
      <Equation>M_0</Equation>
      <ReferenceList>
        <R alias="M_0" id="2545" />
      </ReferenceList>
    </ExplicitFormula>
    <ExplicitFormula id="2549">
      <Equation>rel_exp_out * AF * f_onto * ProteinContainerVolume</Equation>
      <ReferenceList>
        <R alias="f_onto" id="2547" />
        <R alias="rel_exp_out" id="2548" />
        <R alias="AF" id="144" />
        <R alias="ProteinContainerVolume" id="2524" />
      </ReferenceList>
    </ExplicitFormula>
    <ExplicitFormula id="2552">
      <Equation>ln(2)/tHalf</Equation>
      <ReferenceList>
        <R alias="tHalf" id="2551" />
      </ReferenceList>
    </ExplicitFormula>
    <ExplicitFormula id="2554">
      <Equation>rel_exp_norm</Equation>
      <ReferenceList>
        <R alias="rel_exp_norm" id="2553" />
      </ReferenceList>
    </ExplicitFormula>
    <ExplicitFormula id="2557">
      <Equation>V&gt;0 ? M/V : 0</Equation>
      <ReferenceList>
        <R alias="M" id="2544" />
        <R alias="V" id="2503" />
      </ReferenceList>
    </ExplicitFormula>
    <ExplicitFormula id="2558">
      <Equation>tHalf</Equation>
      <ReferenceList>
        <R alias="tHalf" id="2149" />
      </ReferenceList>
    </ExplicitFormula>
    <ExplicitFormula id="2559">
      <Equation>f_onto</Equation>
      <ReferenceList>
        <R alias="f_onto" id="2151" />
      </ReferenceList>
    </ExplicitFormula>
    <ExplicitFormula id="2562">
      <Equation>M_0</Equation>
      <ReferenceList>
        <R alias="M_0" id="2561" />
      </ReferenceList>
    </ExplicitFormula>
    <ExplicitFormula id="2565">
      <Equation>rel_exp_out * AF * f_onto * ProteinContainerVolume</Equation>
      <ReferenceList>
        <R alias="f_onto" id="2563" />
        <R alias="rel_exp_out" id="2564" />
        <R alias="AF" id="169" />
        <R alias="ProteinContainerVolume" id="2524" />
      </ReferenceList>
    </ExplicitFormula>
    <ExplicitFormula id="2568">
      <Equation>ln(2)/tHalf</Equation>
      <ReferenceList>
        <R alias="tHalf" id="2567" />
      </ReferenceList>
    </ExplicitFormula>
    <ExplicitFormula id="2570">
      <Equation>rel_exp_norm</Equation>
      <ReferenceList>
        <R alias="rel_exp_norm" id="2569" />
      </ReferenceList>
    </ExplicitFormula>
    <ExplicitFormula id="2573">
      <Equation>V&gt;0 ? M/V : 0</Equation>
      <ReferenceList>
        <R alias="M" id="2560" />
        <R alias="V" id="2503" />
      </ReferenceList>
    </ExplicitFormula>
    <ExplicitFormula id="2574">
      <Equation>tHalf</Equation>
      <ReferenceList>
        <R alias="tHalf" id="2167" />
      </ReferenceList>
    </ExplicitFormula>
    <ExplicitFormula id="2575">
      <Equation>f_onto</Equation>
      <ReferenceList>
        <R alias="f_onto" id="2169" />
      </ReferenceList>
    </ExplicitFormula>
    <ExplicitFormula id="2578">
      <Equation>V&gt;0 ? M/V : 0</Equation>
      <ReferenceList>
        <R alias="M" id="2576" />
        <R alias="V" id="2503" />
      </ReferenceList>
    </ExplicitFormula>
    <ExplicitFormula id="2583">
      <Equation>F1*F2*(1-F3)</Equation>
      <ReferenceList>
        <R alias="F1" id="2580" />
        <R alias="F2" id="2581" />
        <R alias="F3" id="2582" />
      </ReferenceList>
    </ExplicitFormula>
    <ExplicitFormula id="2585">
      <Equation>(1-F1)*F2*(1-F3)</Equation>
      <ReferenceList>
        <R alias="F1" id="2580" />
        <R alias="F2" id="2581" />
        <R alias="F3" id="2582" />
      </ReferenceList>
    </ExplicitFormula>
    <ExplicitFormula id="2587">
      <Equation>F1*(1-F2)*(1-F3)</Equation>
      <ReferenceList>
        <R alias="F1" id="2580" />
        <R alias="F2" id="2581" />
        <R alias="F3" id="2582" />
      </ReferenceList>
    </ExplicitFormula>
    <ExplicitFormula id="2589">
      <Equation>(1-F1)*(1-F2)*(1-F3)</Equation>
      <ReferenceList>
        <R alias="F1" id="2580" />
        <R alias="F2" id="2581" />
        <R alias="F3" id="2582" />
      </ReferenceList>
    </ExplicitFormula>
    <ExplicitFormula id="2592">
      <Equation>Solubility * Solubility_pKa_REFpH_Factor / Solubility_pKa_pH_Factor</Equation>
      <ReferenceList>
        <R alias="Solubility_pKa_pH_Factor" id="2591" />
        <R alias="Solubility" id="2193" />
        <R alias="Solubility_pKa_REFpH_Factor" id="2194" />
      </ReferenceList>
    </ExplicitFormula>
    <ExplicitFormula id="2597">
      <Equation>K1+K2/base^(CT0^2)+K3/base^(CT1^2)+K4/base^(CT2^2)+K5/base^max(CT0+CT1;-CT0-CT1)+K6/base^max(CT0+CT2;-CT0-CT2)+K7/base^max(CT1+CT2;-CT1-CT2)+K8/base^max(CT0+CT1+CT2;-CT0-CT1-CT2)</Equation>
      <ReferenceList>
        <R alias="K1" id="2593" />
        <R alias="K2" id="2594" />
        <R alias="K3" id="2595" />
        <R alias="K4" id="2579" />
        <R alias="K5" id="2596" />
        <R alias="K6" id="2584" />
        <R alias="K7" id="2586" />
        <R alias="K8" id="2588" />
        <R alias="CT0" id="2183" />
        <R alias="CT1" id="2184" />
        <R alias="CT2" id="2185" />
        <R alias="base" id="2186" />
      </ReferenceList>
    </ExplicitFormula>
    <ExplicitFormula id="2598">
      <Equation>F1*(1-F2)*F3</Equation>
      <ReferenceList>
        <R alias="F1" id="2580" />
        <R alias="F2" id="2581" />
        <R alias="F3" id="2582" />
      </ReferenceList>
    </ExplicitFormula>
    <ExplicitFormula id="2599">
      <Equation>(1-F1)*(1-F2)*F3</Equation>
      <ReferenceList>
        <R alias="F1" id="2580" />
        <R alias="F2" id="2581" />
        <R alias="F3" id="2582" />
      </ReferenceList>
    </ExplicitFormula>
    <ExplicitFormula id="2605">
      <Equation>PassiveRates_para+PassiveRates_trans-(ActiveRates_para+ActiveRates_trans)</Equation>
      <ReferenceList>
        <R alias="ActiveRates_para" id="2601" />
        <R alias="ActiveRates_trans" id="2602" />
        <R alias="PassiveRates_para" id="2603" />
        <R alias="PassiveRates_trans" id="2604" />
      </ReferenceList>
    </ExplicitFormula>
    <ExplicitFormula id="2607">
      <Equation>CT0 != CT_NEUTRAL ?  1/(1+10^(CT0*(pKa_0-pH))) : 1</Equation>
      <ReferenceList>
        <R alias="CT0" id="2183" />
        <R alias="CT_NEUTRAL" id="2202" />
        <R alias="pKa_0" id="2207" />
        <R alias="pH" id="2542" />
      </ReferenceList>
    </ExplicitFormula>
    <ExplicitFormula id="2608">
      <Equation>CT1 != CT_NEUTRAL ?  1/(1+10^(CT1*(pKa_1-pH))) : 1</Equation>
      <ReferenceList>
        <R alias="CT1" id="2184" />
        <R alias="CT_NEUTRAL" id="2202" />
        <R alias="pKa_1" id="2205" />
        <R alias="pH" id="2542" />
      </ReferenceList>
    </ExplicitFormula>
    <ExplicitFormula id="2609">
      <Equation>CT2 != CT_NEUTRAL ?  1/(1+10^(CT2*(pKa_2-pH))) : 1</Equation>
      <ReferenceList>
        <R alias="CT2" id="2185" />
        <R alias="CT_NEUTRAL" id="2202" />
        <R alias="pKa_2" id="2203" />
        <R alias="pH" id="2542" />
      </ReferenceList>
    </ExplicitFormula>
    <ExplicitFormula id="2610">
      <Equation>F1*F2*F3</Equation>
      <ReferenceList>
        <R alias="F1" id="2580" />
        <R alias="F2" id="2581" />
        <R alias="F3" id="2582" />
      </ReferenceList>
    </ExplicitFormula>
    <ExplicitFormula id="2611">
      <Equation>(1-F1)*F2*F3</Equation>
      <ReferenceList>
        <R alias="F1" id="2580" />
        <R alias="F2" id="2581" />
        <R alias="F3" id="2582" />
      </ReferenceList>
    </ExplicitFormula>
    <ExplicitFormula id="2613">
      <Equation>min(Solubility/MW ; M/Liquid)</Equation>
      <ReferenceList>
        <R alias="M" id="2576" />
        <R alias="Solubility" id="2590" />
        <R alias="MW" id="2212" />
        <R alias="Liquid" id="2502" />
      </ReferenceList>
    </ExplicitFormula>
    <ExplicitFormula id="2615">
      <Equation>OralDrugMass&gt;0.0 ?  MassAbsorbed/OralDrugMass : 0</Equation>
      <ReferenceList>
        <R alias="MassAbsorbed" id="2600" />
        <R alias="OralDrugMass" id="2348" />
      </ReferenceList>
    </ExplicitFormula>
    <ExplicitFormula id="2618">
      <Equation>V&gt;0 ? M/V : 0</Equation>
      <ReferenceList>
        <R alias="M" id="2616" />
        <R alias="V" id="2503" />
      </ReferenceList>
    </ExplicitFormula>
    <ExplicitFormula id="2620">
      <Equation>M/TotalDrugMass</Equation>
      <ReferenceList>
        <R alias="M" id="2616" />
        <R alias="TotalDrugMass" id="202" />
      </ReferenceList>
    </ExplicitFormula>
    <ExplicitFormula id="2623">
      <Equation>-(CP * kcat * V * K_water * C / (Km + K_water * C))</Equation>
      <ReferenceList>
        <R alias="V" id="2503" />
        <R alias="CP" id="2556" />
        <R alias="C" id="2577" />
        <R alias="K_water" id="2606" />
        <R alias="kcat" id="2621" />
        <R alias="Km" id="2622" />
      </ReferenceList>
    </ExplicitFormula>
    <ExplicitFormula id="2624">
      <Equation>CP * kcat * V * K_water * C / (Km + K_water * C)</Equation>
      <ReferenceList>
        <R alias="V" id="2503" />
        <R alias="CP" id="2556" />
        <R alias="C" id="2577" />
        <R alias="K_water" id="2606" />
        <R alias="kcat" id="2621" />
        <R alias="Km" id="2622" />
      </ReferenceList>
    </ExplicitFormula>
    <ExplicitFormula id="2626">
      <Equation>kcat * kcat_interaction_factor</Equation>
      <ReferenceList>
        <R alias="kcat_interaction_factor" id="2625" />
        <R alias="kcat" id="209" />
      </ReferenceList>
    </ExplicitFormula>
    <ExplicitFormula id="2628">
      <Equation>Km * Km_interaction_factor</Equation>
      <ReferenceList>
        <R alias="Km_interaction_factor" id="2627" />
        <R alias="Km" id="212" />
      </ReferenceList>
    </ExplicitFormula>
    <ExplicitFormula id="2631">
      <Equation>LuminalVelocity/SITT_fact</Equation>
      <ReferenceList>
        <R alias="LuminalVelocity" id="2630" />
        <R alias="SITT_fact" id="2246" />
      </ReferenceList>
    </ExplicitFormula>
    <ExplicitFormula id="2635">
      <Equation>L_p0 + Height*L_p1</Equation>
      <ReferenceList>
        <R alias="Height" id="64" />
        <R alias="L_p0" id="2633" />
        <R alias="L_p1" id="2634" />
      </ReferenceList>
    </ExplicitFormula>
    <ExplicitFormula id="2639">
      <Equation>V*SteadyStateFillLevel</Equation>
      <ReferenceList>
        <R alias="SteadyStateFillLevel" id="2637" />
        <R alias="V" id="2638" />
      </ReferenceList>
    </ExplicitFormula>
    <ExplicitFormula id="2643">
      <Equation>OralApplicationsEnabled ? LT_lje - LT_uil + Inflow*FillLevelFlag - Outflow*Liquid : 0</Equation>
      <ReferenceList>
        <R alias="Outflow" id="2640" />
        <R alias="FillLevelFlag" id="2539" />
        <R alias="Liquid" id="2636" />
        <R alias="LT_uil" id="2641" />
        <R alias="Inflow" id="2642" />
        <R alias="LT_lje" id="2518" />
        <R alias="OralApplicationsEnabled" id="2088" />
      </ReferenceList>
    </ExplicitFormula>
    <ExplicitFormula id="2645">
      <Equation>w*Liquid*FillLevelFlagNext</Equation>
      <ReferenceList>
        <R alias="w" id="2629" />
        <R alias="Liquid" id="2636" />
        <R alias="FillLevelFlagNext" id="2644" />
      </ReferenceList>
    </ExplicitFormula>
    <ExplicitFormula id="2649">
      <Equation>r1_p0 + Height*r1_p1</Equation>
      <ReferenceList>
        <R alias="Height" id="64" />
        <R alias="r1_p0" id="2647" />
        <R alias="r1_p1" id="2648" />
      </ReferenceList>
    </ExplicitFormula>
    <ExplicitFormula id="2650">
      <Equation>0.0029585*V</Equation>
      <ReferenceList>
        <R alias="V" id="2638" />
      </ReferenceList>
    </ExplicitFormula>
    <ExplicitFormula id="2655">
      <Equation>Thickness_p1 + Thickness_p2*(1-exp(Thickness_p3*Height))</Equation>
      <ReferenceList>
        <R alias="Height" id="64" />
        <R alias="Thickness_p1" id="2652" />
        <R alias="Thickness_p2" id="2653" />
        <R alias="Thickness_p3" id="2654" />
      </ReferenceList>
    </ExplicitFormula>
    <ExplicitFormula id="2657">
      <Equation>PI*(r1*r1+r1*r2+r2*r2)/3*L</Equation>
      <ReferenceList>
        <R alias="r2" id="2656" />
        <R alias="L" id="2632" />
        <R alias="r1" id="2646" />
      </ReferenceList>
    </ExplicitFormula>
    <ExplicitFormula id="2659">
      <Equation>V_Intestine * 0.324</Equation>
      <ReferenceList>
        <R alias="V_Intestine" id="2271" />
      </ReferenceList>
    </ExplicitFormula>
    <ExplicitFormula id="2661">
      <Equation>Volume</Equation>
      <ReferenceList>
        <R alias="Volume" id="2638" />
      </ReferenceList>
    </ExplicitFormula>
    <ExplicitFormula id="2663">
      <Equation>(FillLevel&lt;0.9?1:1/(1+exp((FillLevel-1)/0.01)))</Equation>
      <ReferenceList>
        <R alias="FillLevel" id="2662" />
      </ReferenceList>
    </ExplicitFormula>
    <ExplicitFormula id="2665">
      <Equation>PI*(r1+r2)*L</Equation>
      <ReferenceList>
        <R alias="r2" id="2656" />
        <R alias="L" id="2632" />
        <R alias="r1" id="2646" />
      </ReferenceList>
    </ExplicitFormula>
    <ExplicitFormula id="2668">
      <Equation>Ageom*AeffFactor*AeffVariabilityFactor</Equation>
      <ReferenceList>
        <R alias="AeffFactor" id="2667" />
        <R alias="Ageom" id="2664" />
        <R alias="AeffVariabilityFactor" id="2090" />
      </ReferenceList>
    </ExplicitFormula>
    <ExplicitFormula id="2671">
      <Equation>r2_p0 + Height*r2_p1</Equation>
      <ReferenceList>
        <R alias="Height" id="64" />
        <R alias="r2_p0" id="2669" />
        <R alias="r2_p1" id="2670" />
      </ReferenceList>
    </ExplicitFormula>
    <ExplicitFormula id="2672">
      <Equation>(k_p*alpha_p*V_p+inflow-k*alpha*V)/(alpha*V)</Equation>
      <ReferenceList>
        <R alias="alpha" id="2637" />
        <R alias="k" id="2629" />
        <R alias="inflow" id="2642" />
        <R alias="V" id="2638" />
        <R alias="alpha_p" id="2513" />
        <R alias="k_p" id="2514" />
        <R alias="V_p" id="2503" />
      </ReferenceList>
    </ExplicitFormula>
    <ExplicitFormula id="2673">
      <Equation>Liquid/V</Equation>
      <ReferenceList>
        <R alias="Liquid" id="2636" />
        <R alias="V" id="2638" />
      </ReferenceList>
    </ExplicitFormula>
    <ExplicitFormula id="2676">
      <Equation>260.7527</Equation>
    </ExplicitFormula>
    <ExplicitFormula id="2679">
      <Equation>M_0</Equation>
      <ReferenceList>
        <R alias="M_0" id="2678" />
      </ReferenceList>
    </ExplicitFormula>
    <ExplicitFormula id="2682">
      <Equation>rel_exp_out * AF * f_onto * ProteinContainerVolume</Equation>
      <ReferenceList>
        <R alias="f_onto" id="2680" />
        <R alias="rel_exp_out" id="2681" />
        <R alias="AF" id="144" />
        <R alias="ProteinContainerVolume" id="2660" />
      </ReferenceList>
    </ExplicitFormula>
    <ExplicitFormula id="2685">
      <Equation>ln(2)/tHalf</Equation>
      <ReferenceList>
        <R alias="tHalf" id="2684" />
      </ReferenceList>
    </ExplicitFormula>
    <ExplicitFormula id="2687">
      <Equation>rel_exp_norm</Equation>
      <ReferenceList>
        <R alias="rel_exp_norm" id="2686" />
      </ReferenceList>
    </ExplicitFormula>
    <ExplicitFormula id="2690">
      <Equation>V&gt;0 ? M/V : 0</Equation>
      <ReferenceList>
        <R alias="M" id="2677" />
        <R alias="V" id="2638" />
      </ReferenceList>
    </ExplicitFormula>
    <ExplicitFormula id="2691">
      <Equation>tHalf</Equation>
      <ReferenceList>
        <R alias="tHalf" id="2149" />
      </ReferenceList>
    </ExplicitFormula>
    <ExplicitFormula id="2692">
      <Equation>f_onto</Equation>
      <ReferenceList>
        <R alias="f_onto" id="2151" />
      </ReferenceList>
    </ExplicitFormula>
    <ExplicitFormula id="2695">
      <Equation>M_0</Equation>
      <ReferenceList>
        <R alias="M_0" id="2694" />
      </ReferenceList>
    </ExplicitFormula>
    <ExplicitFormula id="2698">
      <Equation>rel_exp_out * AF * f_onto * ProteinContainerVolume</Equation>
      <ReferenceList>
        <R alias="f_onto" id="2696" />
        <R alias="rel_exp_out" id="2697" />
        <R alias="AF" id="169" />
        <R alias="ProteinContainerVolume" id="2660" />
      </ReferenceList>
    </ExplicitFormula>
    <ExplicitFormula id="2701">
      <Equation>ln(2)/tHalf</Equation>
      <ReferenceList>
        <R alias="tHalf" id="2700" />
      </ReferenceList>
    </ExplicitFormula>
    <ExplicitFormula id="2703">
      <Equation>rel_exp_norm</Equation>
      <ReferenceList>
        <R alias="rel_exp_norm" id="2702" />
      </ReferenceList>
    </ExplicitFormula>
    <ExplicitFormula id="2706">
      <Equation>V&gt;0 ? M/V : 0</Equation>
      <ReferenceList>
        <R alias="M" id="2693" />
        <R alias="V" id="2638" />
      </ReferenceList>
    </ExplicitFormula>
    <ExplicitFormula id="2707">
      <Equation>tHalf</Equation>
      <ReferenceList>
        <R alias="tHalf" id="2167" />
      </ReferenceList>
    </ExplicitFormula>
    <ExplicitFormula id="2708">
      <Equation>f_onto</Equation>
      <ReferenceList>
        <R alias="f_onto" id="2169" />
      </ReferenceList>
    </ExplicitFormula>
    <ExplicitFormula id="2711">
      <Equation>V&gt;0 ? M/V : 0</Equation>
      <ReferenceList>
        <R alias="M" id="2709" />
        <R alias="V" id="2638" />
      </ReferenceList>
    </ExplicitFormula>
    <ExplicitFormula id="2716">
      <Equation>F1*F2*(1-F3)</Equation>
      <ReferenceList>
        <R alias="F1" id="2713" />
        <R alias="F2" id="2714" />
        <R alias="F3" id="2715" />
      </ReferenceList>
    </ExplicitFormula>
    <ExplicitFormula id="2725">
      <Equation>K1+K2/base^(CT0^2)+K3/base^(CT1^2)+K4/base^(CT2^2)+K5/base^max(CT0+CT1;-CT0-CT1)+K6/base^max(CT0+CT2;-CT0-CT2)+K7/base^max(CT1+CT2;-CT1-CT2)+K8/base^max(CT0+CT1+CT2;-CT0-CT1-CT2)</Equation>
      <ReferenceList>
        <R alias="K1" id="2718" />
        <R alias="K2" id="2719" />
        <R alias="K3" id="2720" />
        <R alias="K4" id="2712" />
        <R alias="K5" id="2721" />
        <R alias="K6" id="2722" />
        <R alias="K7" id="2723" />
        <R alias="K8" id="2724" />
        <R alias="CT0" id="2183" />
        <R alias="CT1" id="2184" />
        <R alias="CT2" id="2185" />
        <R alias="base" id="2186" />
      </ReferenceList>
    </ExplicitFormula>
    <ExplicitFormula id="2727">
      <Equation>Solubility * Solubility_pKa_REFpH_Factor / Solubility_pKa_pH_Factor</Equation>
      <ReferenceList>
        <R alias="Solubility_pKa_pH_Factor" id="2717" />
        <R alias="Solubility" id="2193" />
        <R alias="Solubility_pKa_REFpH_Factor" id="2194" />
      </ReferenceList>
    </ExplicitFormula>
    <ExplicitFormula id="2728">
      <Equation>(1-F1)*(1-F2)*(1-F3)</Equation>
      <ReferenceList>
        <R alias="F1" id="2713" />
        <R alias="F2" id="2714" />
        <R alias="F3" id="2715" />
      </ReferenceList>
    </ExplicitFormula>
    <ExplicitFormula id="2729">
      <Equation>F1*(1-F2)*(1-F3)</Equation>
      <ReferenceList>
        <R alias="F1" id="2713" />
        <R alias="F2" id="2714" />
        <R alias="F3" id="2715" />
      </ReferenceList>
    </ExplicitFormula>
    <ExplicitFormula id="2730">
      <Equation>(1-F1)*(1-F2)*F3</Equation>
      <ReferenceList>
        <R alias="F1" id="2713" />
        <R alias="F2" id="2714" />
        <R alias="F3" id="2715" />
      </ReferenceList>
    </ExplicitFormula>
    <ExplicitFormula id="2731">
      <Equation>F1*(1-F2)*F3</Equation>
      <ReferenceList>
        <R alias="F1" id="2713" />
        <R alias="F2" id="2714" />
        <R alias="F3" id="2715" />
      </ReferenceList>
    </ExplicitFormula>
    <ExplicitFormula id="2732">
      <Equation>(1-F1)*F2*F3</Equation>
      <ReferenceList>
        <R alias="F1" id="2713" />
        <R alias="F2" id="2714" />
        <R alias="F3" id="2715" />
      </ReferenceList>
    </ExplicitFormula>
    <ExplicitFormula id="2733">
      <Equation>F1*F2*F3</Equation>
      <ReferenceList>
        <R alias="F1" id="2713" />
        <R alias="F2" id="2714" />
        <R alias="F3" id="2715" />
      </ReferenceList>
    </ExplicitFormula>
    <ExplicitFormula id="2734">
      <Equation>CT2 != CT_NEUTRAL ?  1/(1+10^(CT2*(pKa_2-pH))) : 1</Equation>
      <ReferenceList>
        <R alias="CT2" id="2185" />
        <R alias="CT_NEUTRAL" id="2202" />
        <R alias="pKa_2" id="2203" />
        <R alias="pH" id="2675" />
      </ReferenceList>
    </ExplicitFormula>
    <ExplicitFormula id="2735">
      <Equation>CT1 != CT_NEUTRAL ?  1/(1+10^(CT1*(pKa_1-pH))) : 1</Equation>
      <ReferenceList>
        <R alias="CT1" id="2184" />
        <R alias="CT_NEUTRAL" id="2202" />
        <R alias="pKa_1" id="2205" />
        <R alias="pH" id="2675" />
      </ReferenceList>
    </ExplicitFormula>
    <ExplicitFormula id="2736">
      <Equation>CT0 != CT_NEUTRAL ?  1/(1+10^(CT0*(pKa_0-pH))) : 1</Equation>
      <ReferenceList>
        <R alias="CT0" id="2183" />
        <R alias="CT_NEUTRAL" id="2202" />
        <R alias="pKa_0" id="2207" />
        <R alias="pH" id="2675" />
      </ReferenceList>
    </ExplicitFormula>
    <ExplicitFormula id="2743">
      <Equation>PassiveRates_para+PassiveRates_trans-(ActiveRates_para+ActiveRates_trans)</Equation>
      <ReferenceList>
        <R alias="ActiveRates_para" id="2739" />
        <R alias="ActiveRates_trans" id="2740" />
        <R alias="PassiveRates_para" id="2741" />
        <R alias="PassiveRates_trans" id="2742" />
      </ReferenceList>
    </ExplicitFormula>
    <ExplicitFormula id="2744">
      <Equation>(1-F1)*F2*(1-F3)</Equation>
      <ReferenceList>
        <R alias="F1" id="2713" />
        <R alias="F2" id="2714" />
        <R alias="F3" id="2715" />
      </ReferenceList>
    </ExplicitFormula>
    <ExplicitFormula id="2746">
      <Equation>min(Solubility/MW ; M/Liquid)</Equation>
      <ReferenceList>
        <R alias="M" id="2709" />
        <R alias="Solubility" id="2726" />
        <R alias="MW" id="2212" />
        <R alias="Liquid" id="2636" />
      </ReferenceList>
    </ExplicitFormula>
    <ExplicitFormula id="2748">
      <Equation>OralDrugMass&gt;0.0 ?  MassAbsorbed/OralDrugMass : 0</Equation>
      <ReferenceList>
        <R alias="MassAbsorbed" id="2738" />
        <R alias="OralDrugMass" id="2348" />
      </ReferenceList>
    </ExplicitFormula>
    <ExplicitFormula id="2751">
      <Equation>V&gt;0 ? M/V : 0</Equation>
      <ReferenceList>
        <R alias="M" id="2749" />
        <R alias="V" id="2638" />
      </ReferenceList>
    </ExplicitFormula>
    <ExplicitFormula id="2753">
      <Equation>M/TotalDrugMass</Equation>
      <ReferenceList>
        <R alias="M" id="2749" />
        <R alias="TotalDrugMass" id="202" />
      </ReferenceList>
    </ExplicitFormula>
    <ExplicitFormula id="2756">
      <Equation>-(CP * kcat * V * K_water * C / (Km + K_water * C))</Equation>
      <ReferenceList>
        <R alias="V" id="2638" />
        <R alias="CP" id="2689" />
        <R alias="C" id="2710" />
        <R alias="K_water" id="2737" />
        <R alias="kcat" id="2754" />
        <R alias="Km" id="2755" />
      </ReferenceList>
    </ExplicitFormula>
    <ExplicitFormula id="2757">
      <Equation>CP * kcat * V * K_water * C / (Km + K_water * C)</Equation>
      <ReferenceList>
        <R alias="V" id="2638" />
        <R alias="CP" id="2689" />
        <R alias="C" id="2710" />
        <R alias="K_water" id="2737" />
        <R alias="kcat" id="2754" />
        <R alias="Km" id="2755" />
      </ReferenceList>
    </ExplicitFormula>
    <ExplicitFormula id="2759">
      <Equation>kcat * kcat_interaction_factor</Equation>
      <ReferenceList>
        <R alias="kcat_interaction_factor" id="2758" />
        <R alias="kcat" id="209" />
      </ReferenceList>
    </ExplicitFormula>
    <ExplicitFormula id="2761">
      <Equation>Km * Km_interaction_factor</Equation>
      <ReferenceList>
        <R alias="Km_interaction_factor" id="2760" />
        <R alias="Km" id="212" />
      </ReferenceList>
    </ExplicitFormula>
    <ExplicitFormula id="2763">
      <Equation>V_Intestine * 0.156</Equation>
      <ReferenceList>
        <R alias="V_Intestine" id="2271" />
      </ReferenceList>
    </ExplicitFormula>
    <ExplicitFormula id="2766">
      <Equation>Volume</Equation>
      <ReferenceList>
        <R alias="Volume" id="2765" />
      </ReferenceList>
    </ExplicitFormula>
    <ExplicitFormula id="2770">
      <Equation>Ageom*AeffFactor*AeffVariabilityFactor</Equation>
      <ReferenceList>
        <R alias="AeffFactor" id="2768" />
        <R alias="Ageom" id="2769" />
        <R alias="AeffVariabilityFactor" id="2090" />
      </ReferenceList>
    </ExplicitFormula>
    <ExplicitFormula id="2773">
      <Equation>V*SteadyStateFillLevel</Equation>
      <ReferenceList>
        <R alias="SteadyStateFillLevel" id="2772" />
        <R alias="V" id="2765" />
      </ReferenceList>
    </ExplicitFormula>
    <ExplicitFormula id="2777">
      <Equation>OralApplicationsEnabled ? LT_uil - LT_lil + Inflow*FillLevelFlag - Outflow*Liquid : 0</Equation>
      <ReferenceList>
        <R alias="Outflow" id="2774" />
        <R alias="FillLevelFlag" id="2644" />
        <R alias="Liquid" id="2771" />
        <R alias="LT_lil" id="2775" />
        <R alias="Inflow" id="2776" />
        <R alias="LT_uil" id="2641" />
        <R alias="OralApplicationsEnabled" id="2088" />
      </ReferenceList>
    </ExplicitFormula>
    <ExplicitFormula id="2781">
      <Equation>PI*(r1*r1+r1*r2+r2*r2)/3*L</Equation>
      <ReferenceList>
        <R alias="r2" id="2778" />
        <R alias="L" id="2779" />
        <R alias="r1" id="2780" />
      </ReferenceList>
    </ExplicitFormula>
    <ExplicitFormula id="2786">
      <Equation>Thickness_p1 + Thickness_p2*(1-exp(Thickness_p3*Height))</Equation>
      <ReferenceList>
        <R alias="Height" id="64" />
        <R alias="Thickness_p1" id="2783" />
        <R alias="Thickness_p2" id="2784" />
        <R alias="Thickness_p3" id="2785" />
      </ReferenceList>
    </ExplicitFormula>
    <ExplicitFormula id="2787">
      <Equation>0.0017657*V</Equation>
      <ReferenceList>
        <R alias="V" id="2765" />
      </ReferenceList>
    </ExplicitFormula>
    <ExplicitFormula id="2789">
      <Equation>(k_p*alpha_p*V_p+inflow-k*alpha*V)/(alpha*V)</Equation>
      <ReferenceList>
        <R alias="alpha" id="2772" />
        <R alias="k" id="2788" />
        <R alias="inflow" id="2776" />
        <R alias="V" id="2765" />
        <R alias="alpha_p" id="2637" />
        <R alias="k_p" id="2629" />
        <R alias="V_p" id="2638" />
      </ReferenceList>
    </ExplicitFormula>
    <ExplicitFormula id="2791">
      <Equation>w*Liquid*FillLevelFlagNext</Equation>
      <ReferenceList>
        <R alias="w" id="2788" />
        <R alias="Liquid" id="2771" />
        <R alias="FillLevelFlagNext" id="2790" />
      </ReferenceList>
    </ExplicitFormula>
    <ExplicitFormula id="2794">
      <Equation>r2_p0 + Height*r2_p1</Equation>
      <ReferenceList>
        <R alias="Height" id="64" />
        <R alias="r2_p0" id="2792" />
        <R alias="r2_p1" id="2793" />
      </ReferenceList>
    </ExplicitFormula>
    <ExplicitFormula id="2797">
      <Equation>L_p0 + Height*L_p1</Equation>
      <ReferenceList>
        <R alias="Height" id="64" />
        <R alias="L_p0" id="2795" />
        <R alias="L_p1" id="2796" />
      </ReferenceList>
    </ExplicitFormula>
    <ExplicitFormula id="2799">
      <Equation>LuminalVelocity/SITT_fact</Equation>
      <ReferenceList>
        <R alias="LuminalVelocity" id="2798" />
        <R alias="SITT_fact" id="2246" />
      </ReferenceList>
    </ExplicitFormula>
    <ExplicitFormula id="2800">
      <Equation>PI*(r1+r2)*L</Equation>
      <ReferenceList>
        <R alias="r2" id="2778" />
        <R alias="L" id="2779" />
        <R alias="r1" id="2780" />
      </ReferenceList>
    </ExplicitFormula>
    <ExplicitFormula id="2802">
      <Equation>Liquid/V</Equation>
      <ReferenceList>
        <R alias="Liquid" id="2771" />
        <R alias="V" id="2765" />
      </ReferenceList>
    </ExplicitFormula>
    <ExplicitFormula id="2803">
      <Equation>(FillLevel&lt;0.9?1:1/(1+exp((FillLevel-1)/0.01)))</Equation>
      <ReferenceList>
        <R alias="FillLevel" id="2801" />
      </ReferenceList>
    </ExplicitFormula>
    <ExplicitFormula id="2806">
      <Equation>r1_p0 + Height*r1_p1</Equation>
      <ReferenceList>
        <R alias="Height" id="64" />
        <R alias="r1_p0" id="2804" />
        <R alias="r1_p1" id="2805" />
      </ReferenceList>
    </ExplicitFormula>
    <ExplicitFormula id="2809">
      <Equation>146.565</Equation>
    </ExplicitFormula>
    <ExplicitFormula id="2812">
      <Equation>M_0</Equation>
      <ReferenceList>
        <R alias="M_0" id="2811" />
      </ReferenceList>
    </ExplicitFormula>
    <ExplicitFormula id="2815">
      <Equation>rel_exp_out * AF * f_onto * ProteinContainerVolume</Equation>
      <ReferenceList>
        <R alias="f_onto" id="2813" />
        <R alias="rel_exp_out" id="2814" />
        <R alias="AF" id="144" />
        <R alias="ProteinContainerVolume" id="2764" />
      </ReferenceList>
    </ExplicitFormula>
    <ExplicitFormula id="2818">
      <Equation>ln(2)/tHalf</Equation>
      <ReferenceList>
        <R alias="tHalf" id="2817" />
      </ReferenceList>
    </ExplicitFormula>
    <ExplicitFormula id="2820">
      <Equation>rel_exp_norm</Equation>
      <ReferenceList>
        <R alias="rel_exp_norm" id="2819" />
      </ReferenceList>
    </ExplicitFormula>
    <ExplicitFormula id="2823">
      <Equation>V&gt;0 ? M/V : 0</Equation>
      <ReferenceList>
        <R alias="M" id="2810" />
        <R alias="V" id="2765" />
      </ReferenceList>
    </ExplicitFormula>
    <ExplicitFormula id="2824">
      <Equation>f_onto</Equation>
      <ReferenceList>
        <R alias="f_onto" id="2151" />
      </ReferenceList>
    </ExplicitFormula>
    <ExplicitFormula id="2825">
      <Equation>tHalf</Equation>
      <ReferenceList>
        <R alias="tHalf" id="2149" />
      </ReferenceList>
    </ExplicitFormula>
    <ExplicitFormula id="2828">
      <Equation>M_0</Equation>
      <ReferenceList>
        <R alias="M_0" id="2827" />
      </ReferenceList>
    </ExplicitFormula>
    <ExplicitFormula id="2831">
      <Equation>rel_exp_out * AF * f_onto * ProteinContainerVolume</Equation>
      <ReferenceList>
        <R alias="f_onto" id="2829" />
        <R alias="rel_exp_out" id="2830" />
        <R alias="AF" id="169" />
        <R alias="ProteinContainerVolume" id="2764" />
      </ReferenceList>
    </ExplicitFormula>
    <ExplicitFormula id="2834">
      <Equation>ln(2)/tHalf</Equation>
      <ReferenceList>
        <R alias="tHalf" id="2833" />
      </ReferenceList>
    </ExplicitFormula>
    <ExplicitFormula id="2836">
      <Equation>rel_exp_norm</Equation>
      <ReferenceList>
        <R alias="rel_exp_norm" id="2835" />
      </ReferenceList>
    </ExplicitFormula>
    <ExplicitFormula id="2839">
      <Equation>V&gt;0 ? M/V : 0</Equation>
      <ReferenceList>
        <R alias="M" id="2826" />
        <R alias="V" id="2765" />
      </ReferenceList>
    </ExplicitFormula>
    <ExplicitFormula id="2840">
      <Equation>f_onto</Equation>
      <ReferenceList>
        <R alias="f_onto" id="2169" />
      </ReferenceList>
    </ExplicitFormula>
    <ExplicitFormula id="2841">
      <Equation>tHalf</Equation>
      <ReferenceList>
        <R alias="tHalf" id="2167" />
      </ReferenceList>
    </ExplicitFormula>
    <ExplicitFormula id="2844">
      <Equation>V&gt;0 ? M/V : 0</Equation>
      <ReferenceList>
        <R alias="M" id="2842" />
        <R alias="V" id="2765" />
      </ReferenceList>
    </ExplicitFormula>
    <ExplicitFormula id="2847">
      <Equation>Solubility * Solubility_pKa_REFpH_Factor / Solubility_pKa_pH_Factor</Equation>
      <ReferenceList>
        <R alias="Solubility_pKa_pH_Factor" id="2846" />
        <R alias="Solubility" id="2193" />
        <R alias="Solubility_pKa_REFpH_Factor" id="2194" />
      </ReferenceList>
    </ExplicitFormula>
    <ExplicitFormula id="2849">
      <Equation>CT0 != CT_NEUTRAL ?  1/(1+10^(CT0*(pKa_0-pH))) : 1</Equation>
      <ReferenceList>
        <R alias="CT0" id="2183" />
        <R alias="CT_NEUTRAL" id="2202" />
        <R alias="pKa_0" id="2207" />
        <R alias="pH" id="2808" />
      </ReferenceList>
    </ExplicitFormula>
    <ExplicitFormula id="2851">
      <Equation>CT1 != CT_NEUTRAL ?  1/(1+10^(CT1*(pKa_1-pH))) : 1</Equation>
      <ReferenceList>
        <R alias="CT1" id="2184" />
        <R alias="CT_NEUTRAL" id="2202" />
        <R alias="pKa_1" id="2205" />
        <R alias="pH" id="2808" />
      </ReferenceList>
    </ExplicitFormula>
    <ExplicitFormula id="2853">
      <Equation>CT2 != CT_NEUTRAL ?  1/(1+10^(CT2*(pKa_2-pH))) : 1</Equation>
      <ReferenceList>
        <R alias="CT2" id="2185" />
        <R alias="CT_NEUTRAL" id="2202" />
        <R alias="pKa_2" id="2203" />
        <R alias="pH" id="2808" />
      </ReferenceList>
    </ExplicitFormula>
    <ExplicitFormula id="2855">
      <Equation>F1*F2*F3</Equation>
      <ReferenceList>
        <R alias="F1" id="2848" />
        <R alias="F2" id="2850" />
        <R alias="F3" id="2852" />
      </ReferenceList>
    </ExplicitFormula>
    <ExplicitFormula id="2857">
      <Equation>(1-F1)*F2*F3</Equation>
      <ReferenceList>
        <R alias="F1" id="2848" />
        <R alias="F2" id="2850" />
        <R alias="F3" id="2852" />
      </ReferenceList>
    </ExplicitFormula>
    <ExplicitFormula id="2859">
      <Equation>F1*(1-F2)*F3</Equation>
      <ReferenceList>
        <R alias="F1" id="2848" />
        <R alias="F2" id="2850" />
        <R alias="F3" id="2852" />
      </ReferenceList>
    </ExplicitFormula>
    <ExplicitFormula id="2861">
      <Equation>F1*F2*(1-F3)</Equation>
      <ReferenceList>
        <R alias="F1" id="2848" />
        <R alias="F2" id="2850" />
        <R alias="F3" id="2852" />
      </ReferenceList>
    </ExplicitFormula>
    <ExplicitFormula id="2863">
      <Equation>(1-F1)*(1-F2)*F3</Equation>
      <ReferenceList>
        <R alias="F1" id="2848" />
        <R alias="F2" id="2850" />
        <R alias="F3" id="2852" />
      </ReferenceList>
    </ExplicitFormula>
    <ExplicitFormula id="2865">
      <Equation>(1-F1)*F2*(1-F3)</Equation>
      <ReferenceList>
        <R alias="F1" id="2848" />
        <R alias="F2" id="2850" />
        <R alias="F3" id="2852" />
      </ReferenceList>
    </ExplicitFormula>
    <ExplicitFormula id="2867">
      <Equation>(1-F1)*(1-F2)*(1-F3)</Equation>
      <ReferenceList>
        <R alias="F1" id="2848" />
        <R alias="F2" id="2850" />
        <R alias="F3" id="2852" />
      </ReferenceList>
    </ExplicitFormula>
    <ExplicitFormula id="2869">
      <Equation>K1+K2/base^(CT0^2)+K3/base^(CT1^2)+K4/base^(CT2^2)+K5/base^max(CT0+CT1;-CT0-CT1)+K6/base^max(CT0+CT2;-CT0-CT2)+K7/base^max(CT1+CT2;-CT1-CT2)+K8/base^max(CT0+CT1+CT2;-CT0-CT1-CT2)</Equation>
      <ReferenceList>
        <R alias="K1" id="2854" />
        <R alias="K2" id="2856" />
        <R alias="K3" id="2858" />
        <R alias="K4" id="2860" />
        <R alias="K5" id="2862" />
        <R alias="K6" id="2864" />
        <R alias="K7" id="2868" />
        <R alias="K8" id="2866" />
        <R alias="CT0" id="2183" />
        <R alias="CT1" id="2184" />
        <R alias="CT2" id="2185" />
        <R alias="base" id="2186" />
      </ReferenceList>
    </ExplicitFormula>
    <ExplicitFormula id="2870">
      <Equation>F1*(1-F2)*(1-F3)</Equation>
      <ReferenceList>
        <R alias="F1" id="2848" />
        <R alias="F2" id="2850" />
        <R alias="F3" id="2852" />
      </ReferenceList>
    </ExplicitFormula>
    <ExplicitFormula id="2877">
      <Equation>PassiveRates_para+PassiveRates_trans-(ActiveRates_para+ActiveRates_trans)</Equation>
      <ReferenceList>
        <R alias="ActiveRates_para" id="2873" />
        <R alias="ActiveRates_trans" id="2874" />
        <R alias="PassiveRates_para" id="2875" />
        <R alias="PassiveRates_trans" id="2876" />
      </ReferenceList>
    </ExplicitFormula>
    <ExplicitFormula id="2879">
      <Equation>min(Solubility/MW ; M/Liquid)</Equation>
      <ReferenceList>
        <R alias="M" id="2842" />
        <R alias="Solubility" id="2845" />
        <R alias="MW" id="2212" />
        <R alias="Liquid" id="2771" />
      </ReferenceList>
    </ExplicitFormula>
    <ExplicitFormula id="2881">
      <Equation>OralDrugMass&gt;0.0 ?  MassAbsorbed/OralDrugMass : 0</Equation>
      <ReferenceList>
        <R alias="MassAbsorbed" id="2872" />
        <R alias="OralDrugMass" id="2348" />
      </ReferenceList>
    </ExplicitFormula>
    <ExplicitFormula id="2884">
      <Equation>V&gt;0 ? M/V : 0</Equation>
      <ReferenceList>
        <R alias="M" id="2882" />
        <R alias="V" id="2765" />
      </ReferenceList>
    </ExplicitFormula>
    <ExplicitFormula id="2886">
      <Equation>M/TotalDrugMass</Equation>
      <ReferenceList>
        <R alias="M" id="2882" />
        <R alias="TotalDrugMass" id="202" />
      </ReferenceList>
    </ExplicitFormula>
    <ExplicitFormula id="2889">
      <Equation>-(CP * kcat * V * K_water * C / (Km + K_water * C))</Equation>
      <ReferenceList>
        <R alias="V" id="2765" />
        <R alias="CP" id="2822" />
        <R alias="C" id="2843" />
        <R alias="K_water" id="2871" />
        <R alias="kcat" id="2887" />
        <R alias="Km" id="2888" />
      </ReferenceList>
    </ExplicitFormula>
    <ExplicitFormula id="2890">
      <Equation>CP * kcat * V * K_water * C / (Km + K_water * C)</Equation>
      <ReferenceList>
        <R alias="V" id="2765" />
        <R alias="CP" id="2822" />
        <R alias="C" id="2843" />
        <R alias="K_water" id="2871" />
        <R alias="kcat" id="2887" />
        <R alias="Km" id="2888" />
      </ReferenceList>
    </ExplicitFormula>
    <ExplicitFormula id="2892">
      <Equation>kcat * kcat_interaction_factor</Equation>
      <ReferenceList>
        <R alias="kcat_interaction_factor" id="2891" />
        <R alias="kcat" id="209" />
      </ReferenceList>
    </ExplicitFormula>
    <ExplicitFormula id="2894">
      <Equation>Km * Km_interaction_factor</Equation>
      <ReferenceList>
        <R alias="Km_interaction_factor" id="2893" />
        <R alias="Km" id="212" />
      </ReferenceList>
    </ExplicitFormula>
    <ExplicitFormula id="2899">
      <Equation>PI*(r1*r1+r1*r2+r2*r2)/3*L</Equation>
      <ReferenceList>
        <R alias="r2" id="2896" />
        <R alias="L" id="2897" />
        <R alias="r1" id="2898" />
      </ReferenceList>
    </ExplicitFormula>
    <ExplicitFormula id="2904">
      <Equation>(k_p*alpha_p*V_p+inflow-k*alpha*V)/(alpha*V)</Equation>
      <ReferenceList>
        <R alias="alpha" id="2901" />
        <R alias="k" id="2902" />
        <R alias="inflow" id="2903" />
        <R alias="V" id="2895" />
        <R alias="alpha_p" id="2772" />
        <R alias="k_p" id="2788" />
        <R alias="V_p" id="2765" />
      </ReferenceList>
    </ExplicitFormula>
    <ExplicitFormula id="2907">
      <Equation>r2_p0 + Height*r2_p1</Equation>
      <ReferenceList>
        <R alias="Height" id="64" />
        <R alias="r2_p0" id="2905" />
        <R alias="r2_p1" id="2906" />
      </ReferenceList>
    </ExplicitFormula>
    <ExplicitFormula id="2911">
      <Equation>Ageom*AeffFactor*AeffVariabilityFactor</Equation>
      <ReferenceList>
        <R alias="AeffFactor" id="2909" />
        <R alias="Ageom" id="2910" />
        <R alias="AeffVariabilityFactor" id="2090" />
      </ReferenceList>
    </ExplicitFormula>
    <ExplicitFormula id="2913">
      <Equation>(FillLevel&lt;0.9?1:1/(1+exp((FillLevel-1)/0.01)))</Equation>
      <ReferenceList>
        <R alias="FillLevel" id="2912" />
      </ReferenceList>
    </ExplicitFormula>
    <ExplicitFormula id="2915">
      <Equation>Liquid/V</Equation>
      <ReferenceList>
        <R alias="Liquid" id="2914" />
        <R alias="V" id="2895" />
      </ReferenceList>
    </ExplicitFormula>
    <ExplicitFormula id="2916">
      <Equation>PI*(r1+r2)*L</Equation>
      <ReferenceList>
        <R alias="r2" id="2896" />
        <R alias="L" id="2897" />
        <R alias="r1" id="2898" />
      </ReferenceList>
    </ExplicitFormula>
    <ExplicitFormula id="2919">
      <Equation>LuminalVelocity/LITT_fact</Equation>
      <ReferenceList>
        <R alias="LuminalVelocity" id="2917" />
        <R alias="LITT_fact" id="2918" />
      </ReferenceList>
    </ExplicitFormula>
    <ExplicitFormula id="2922">
      <Equation>L_p0 + Height*L_p1</Equation>
      <ReferenceList>
        <R alias="Height" id="64" />
        <R alias="L_p0" id="2920" />
        <R alias="L_p1" id="2921" />
      </ReferenceList>
    </ExplicitFormula>
    <ExplicitFormula id="2923">
      <Equation>V*SteadyStateFillLevel</Equation>
      <ReferenceList>
        <R alias="SteadyStateFillLevel" id="2901" />
        <R alias="V" id="2895" />
      </ReferenceList>
    </ExplicitFormula>
    <ExplicitFormula id="2925">
      <Equation>OralApplicationsEnabled ? LT_lil - LT_cae + Inflow*FillLevelFlag - Outflow*Liquid : 0</Equation>
      <ReferenceList>
        <R alias="Outflow" id="2900" />
        <R alias="FillLevelFlag" id="2790" />
        <R alias="Liquid" id="2914" />
        <R alias="LT_cae" id="2924" />
        <R alias="Inflow" id="2903" />
        <R alias="LT_lil" id="2775" />
        <R alias="OralApplicationsEnabled" id="2088" />
      </ReferenceList>
    </ExplicitFormula>
    <ExplicitFormula id="2927">
      <Equation>w*Liquid*FillLevelFlagNext</Equation>
      <ReferenceList>
        <R alias="w" id="2902" />
        <R alias="Liquid" id="2914" />
        <R alias="FillLevelFlagNext" id="2926" />
      </ReferenceList>
    </ExplicitFormula>
    <ExplicitFormula id="2930">
      <Equation>r1_p0 + Height*r1_p1</Equation>
      <ReferenceList>
        <R alias="Height" id="64" />
        <R alias="r1_p0" id="2928" />
        <R alias="r1_p1" id="2929" />
      </ReferenceList>
    </ExplicitFormula>
    <ExplicitFormula id="2931">
      <Equation>0*V</Equation>
      <ReferenceList>
        <R alias="V" id="2895" />
      </ReferenceList>
    </ExplicitFormula>
    <ExplicitFormula id="2936">
      <Equation>Thickness_p1 + Thickness_p2*(1-exp(Thickness_p3*Height))</Equation>
      <ReferenceList>
        <R alias="Height" id="64" />
        <R alias="Thickness_p1" id="2933" />
        <R alias="Thickness_p2" id="2934" />
        <R alias="Thickness_p3" id="2935" />
      </ReferenceList>
    </ExplicitFormula>
    <ExplicitFormula id="2938">
      <Equation>Volume</Equation>
      <ReferenceList>
        <R alias="Volume" id="2895" />
      </ReferenceList>
    </ExplicitFormula>
    <ExplicitFormula id="2941">
      <Equation>V_Intestine * 0.08470588</Equation>
      <ReferenceList>
        <R alias="V_Intestine" id="2940" />
      </ReferenceList>
    </ExplicitFormula>
    <ExplicitFormula id="2944">
      <Equation>1.8</Equation>
    </ExplicitFormula>
    <ExplicitFormula id="2947">
      <Equation>M_0</Equation>
      <ReferenceList>
        <R alias="M_0" id="2946" />
      </ReferenceList>
    </ExplicitFormula>
    <ExplicitFormula id="2950">
      <Equation>rel_exp_out * AF * f_onto * ProteinContainerVolume</Equation>
      <ReferenceList>
        <R alias="f_onto" id="2948" />
        <R alias="rel_exp_out" id="2949" />
        <R alias="AF" id="144" />
        <R alias="ProteinContainerVolume" id="2937" />
      </ReferenceList>
    </ExplicitFormula>
    <ExplicitFormula id="2953">
      <Equation>ln(2)/tHalf</Equation>
      <ReferenceList>
        <R alias="tHalf" id="2952" />
      </ReferenceList>
    </ExplicitFormula>
    <ExplicitFormula id="2955">
      <Equation>rel_exp_norm</Equation>
      <ReferenceList>
        <R alias="rel_exp_norm" id="2954" />
      </ReferenceList>
    </ExplicitFormula>
    <ExplicitFormula id="2958">
      <Equation>V&gt;0 ? M/V : 0</Equation>
      <ReferenceList>
        <R alias="M" id="2945" />
        <R alias="V" id="2895" />
      </ReferenceList>
    </ExplicitFormula>
    <ExplicitFormula id="2959">
      <Equation>f_onto</Equation>
      <ReferenceList>
        <R alias="f_onto" id="2151" />
      </ReferenceList>
    </ExplicitFormula>
    <ExplicitFormula id="2960">
      <Equation>tHalf</Equation>
      <ReferenceList>
        <R alias="tHalf" id="2149" />
      </ReferenceList>
    </ExplicitFormula>
    <ExplicitFormula id="2963">
      <Equation>M_0</Equation>
      <ReferenceList>
        <R alias="M_0" id="2962" />
      </ReferenceList>
    </ExplicitFormula>
    <ExplicitFormula id="2966">
      <Equation>rel_exp_out * AF * f_onto * ProteinContainerVolume</Equation>
      <ReferenceList>
        <R alias="f_onto" id="2964" />
        <R alias="rel_exp_out" id="2965" />
        <R alias="AF" id="169" />
        <R alias="ProteinContainerVolume" id="2937" />
      </ReferenceList>
    </ExplicitFormula>
    <ExplicitFormula id="2969">
      <Equation>ln(2)/tHalf</Equation>
      <ReferenceList>
        <R alias="tHalf" id="2968" />
      </ReferenceList>
    </ExplicitFormula>
    <ExplicitFormula id="2971">
      <Equation>rel_exp_norm</Equation>
      <ReferenceList>
        <R alias="rel_exp_norm" id="2970" />
      </ReferenceList>
    </ExplicitFormula>
    <ExplicitFormula id="2974">
      <Equation>V&gt;0 ? M/V : 0</Equation>
      <ReferenceList>
        <R alias="M" id="2961" />
        <R alias="V" id="2895" />
      </ReferenceList>
    </ExplicitFormula>
    <ExplicitFormula id="2975">
      <Equation>f_onto</Equation>
      <ReferenceList>
        <R alias="f_onto" id="2169" />
      </ReferenceList>
    </ExplicitFormula>
    <ExplicitFormula id="2976">
      <Equation>tHalf</Equation>
      <ReferenceList>
        <R alias="tHalf" id="2167" />
      </ReferenceList>
    </ExplicitFormula>
    <ExplicitFormula id="2979">
      <Equation>V&gt;0 ? M/V : 0</Equation>
      <ReferenceList>
        <R alias="M" id="2977" />
        <R alias="V" id="2895" />
      </ReferenceList>
    </ExplicitFormula>
    <ExplicitFormula id="2984">
[truncated: 2,735,392 more chars]
