# Supplementary material for: A Comparative Analysis of Drug-Induced Hepatotoxicity in Clinically Relevant Situations
Source: PLoS Comput Biol. 2017 Feb 2;13(2):e1005280. doi: 10.1371/journal.pcbi.1005280 (PMC5289425; doi:10.1371/journal.pcbi.1005280)
Supplement: S1 Model Files — (ZIP) [file pcbi.1005280.s019.zip › sst_ref_po_40mg.xml]

<?xml version="1.0" encoding="utf-8"?>
<Simulation objectPathDelimiter="|" version="4" xmlns="http://www.systems-biology.com">
  <ObserverList>
    <Observer id="106" entityId="MqhOi-KdmEWolufWuZPLxg" name="Blood Cells" path="sst_ref_po_40mg|Organism|PeripheralVenousBlood|simvastatin|Blood Cells" unit="µmol/l" persistable="0" formulaId="117" />
    <Observer id="118" entityId="tpFrrOnALUKW4qVSGfBnVg" name="Plasma (Peripheral Venous Blood)" path="sst_ref_po_40mg|Organism|PeripheralVenousBlood|simvastatin|Plasma (Peripheral Venous Blood)" unit="µmol/l" persistable="1" formulaId="124" />
    <Observer id="125" entityId="IghTyE9CLUueU0q11tv9LA" name="Plasma Unbound (Peripheral Venous Blood)" path="sst_ref_po_40mg|Organism|PeripheralVenousBlood|simvastatin|Plasma Unbound (Peripheral Venous Blood)" unit="µmol/l" persistable="0" formulaId="127" />
    <Observer id="128" entityId="4N-6ZblzOkWC3EBd5s_wSA" name="Whole Blood (Peripheral Venous Blood)" path="sst_ref_po_40mg|Organism|PeripheralVenousBlood|simvastatin|Whole Blood (Peripheral Venous Blood)" unit="µmol/l" persistable="0" formulaId="129" />
    <Observer id="130" entityId="qsvMowYKNEiCvxErQ553nw" name="Blood Cells" path="sst_ref_po_40mg|Organism|PeripheralVenousBlood|simvastatin_acid|Blood Cells" unit="µmol/l" persistable="0" formulaId="136" />
    <Observer id="137" entityId="AQNdk6P7hkeLMq8dl_vIzg" name="Plasma (Peripheral Venous Blood)" path="sst_ref_po_40mg|Organism|PeripheralVenousBlood|simvastatin_acid|Plasma (Peripheral Venous Blood)" unit="µmol/l" persistable="1" formulaId="143" />
    <Observer id="144" entityId="YEq-DrhCV0GjayE75wotIg" name="Plasma Unbound (Peripheral Venous Blood)" path="sst_ref_po_40mg|Organism|PeripheralVenousBlood|simvastatin_acid|Plasma Unbound (Peripheral Venous Blood)" unit="µmol/l" persistable="0" formulaId="146" />
    <Observer id="147" entityId="mn2NeP-LuUeaN1gqCrplvw" name="Whole Blood (Peripheral Venous Blood)" path="sst_ref_po_40mg|Organism|PeripheralVenousBlood|simvastatin_acid|Whole Blood (Peripheral Venous Blood)" unit="µmol/l" persistable="0" formulaId="148" />
    <Observer id="181" entityId="DFUrG1OuGE2YgBBDTYXhdg" name="Concentration in container" path="sst_ref_po_40mg|Organism|VenousBlood|Plasma|CYP3A4|Concentration in container" unit="µmol/l" persistable="1" formulaId="182" />
    <Observer id="206" entityId="9FBLHg2kQUWDlJxzFWniRA" name="Concentration in container" path="sst_ref_po_40mg|Organism|VenousBlood|Plasma|CYP3A4_arr|Concentration in container" unit="µmol/l" persistable="1" formulaId="207" />
    <Observer id="231" entityId="DLSzoTC8VE-Os_pyx2GjpA" name="Concentration in container" path="sst_ref_po_40mg|Organism|VenousBlood|Plasma|CES2|Concentration in container" unit="µmol/l" persistable="1" formulaId="232" />
    <Observer id="256" entityId="3U6CvuQeQEiSZSWNyady2g" name="Concentration in container" path="sst_ref_po_40mg|Organism|VenousBlood|Plasma|CES2_arr|Concentration in container" unit="µmol/l" persistable="1" formulaId="257" />
    <Observer id="263" entityId="fkFwnpXwEkKSn-GQ3bZekQ" name="Concentration in container" path="sst_ref_po_40mg|Organism|VenousBlood|Plasma|simvastatin|Concentration in container" unit="µmol/l" persistable="1" formulaId="264" />
    <Observer id="265" entityId="pNw0cXZ080eqlwLcdnT5sg" name="Plasma Unbound" path="sst_ref_po_40mg|Organism|VenousBlood|Plasma|simvastatin|Plasma Unbound" unit="µmol/l" persistable="0" formulaId="266" />
    <Observer id="272" entityId="ks39Gb4omkKuQO0n4uLlEg" name="Concentration in container" path="sst_ref_po_40mg|Organism|VenousBlood|Plasma|simvastatin_acid|Concentration in container" unit="µmol/l" persistable="1" formulaId="273" />
    <Observer id="274" entityId="KlE-EiOaD0mG7ZORhNg8Cg" name="Plasma Unbound" path="sst_ref_po_40mg|Organism|VenousBlood|Plasma|simvastatin_acid|Plasma Unbound" unit="µmol/l" persistable="0" formulaId="275" />
    <Observer id="279" entityId="DQ0PFnyUfkawosIAlOVplA" name="Fraction of dose-simvastatin" path="sst_ref_po_40mg|Organism|VenousBlood|Plasma|simvastatin-CYP3A4 Metabolite|Fraction of dose-simvastatin" persistable="0" formulaId="281" />
    <Observer id="339" entityId="kEZipYtEOU-gevi4aTP5pg" name="Concentration in container" path="sst_ref_po_40mg|Organism|VenousBlood|BloodCells|CYP3A4|Concentration in container" unit="µmol/l" persistable="0" formulaId="340" />
    <Observer id="361" entityId="8_mG0Myxvk-rni8mIQSnoA" name="Concentration in container" path="sst_ref_po_40mg|Organism|VenousBlood|BloodCells|CYP3A4_arr|Concentration in container" unit="µmol/l" persistable="0" formulaId="362" />
    <Observer id="383" entityId="2hgn8vxsiEeCYQIoxMF8Vg" name="Concentration in container" path="sst_ref_po_40mg|Organism|VenousBlood|BloodCells|CES2|Concentration in container" unit="µmol/l" persistable="0" formulaId="384" />
    <Observer id="405" entityId="PUrAEy_Ud0u8HNpE31haMA" name="Concentration in container" path="sst_ref_po_40mg|Organism|VenousBlood|BloodCells|CES2_arr|Concentration in container" unit="µmol/l" persistable="0" formulaId="406" />
    <Observer id="413" entityId="aGMZUkfPGkiQFooklS6N2g" name="Concentration in container" path="sst_ref_po_40mg|Organism|VenousBlood|BloodCells|simvastatin|Concentration in container" unit="µmol/l" persistable="0" formulaId="414" />
    <Observer id="421" entityId="dW_bvvmOPkuv3pgdkdszTQ" name="Concentration in container" path="sst_ref_po_40mg|Organism|VenousBlood|BloodCells|simvastatin_acid|Concentration in container" unit="µmol/l" persistable="0" formulaId="422" />
    <Observer id="426" entityId="daQmpeyOqkSfTewtg0hXRA" name="Fraction of dose-simvastatin" path="sst_ref_po_40mg|Organism|VenousBlood|BloodCells|simvastatin-CYP3A4 Metabolite|Fraction of dose-simvastatin" persistable="0" formulaId="427" />
    <Observer id="455" entityId="Q9qDf8VyoEWI48u3nhb9mA" name="Whole Blood" path="sst_ref_po_40mg|Organism|VenousBlood|simvastatin|Whole Blood" unit="µmol/l" persistable="0" formulaId="456" />
    <Observer id="457" entityId="c1e-7TLCPkunu4vsLIWlcQ" name="Whole Blood" path="sst_ref_po_40mg|Organism|VenousBlood|simvastatin_acid|Whole Blood" unit="µmol/l" persistable="0" formulaId="458" />
    <Observer id="486" entityId="DkWX7nuYp0GlkUZSvze53A" name="Concentration in container" path="sst_ref_po_40mg|Organism|ArterialBlood|Plasma|CYP3A4|Concentration in container" unit="µmol/l" persistable="0" formulaId="487" />
    <Observer id="506" entityId="TOMQWx9PJk21mT9Sq6QWvA" name="Concentration in container" path="sst_ref_po_40mg|Organism|ArterialBlood|Plasma|CYP3A4_arr|Concentration in container" unit="µmol/l" persistable="0" formulaId="507" />
    <Observer id="526" entityId="4E0a1exBIUesCn1VAqsDLw" name="Concentration in container" path="sst_ref_po_40mg|Organism|ArterialBlood|Plasma|CES2|Concentration in container" unit="µmol/l" persistable="0" formulaId="527" />
    <Observer id="546" entityId="zojWQAWIG0Co02pGAQrudQ" name="Concentration in container" path="sst_ref_po_40mg|Organism|ArterialBlood|Plasma|CES2_arr|Concentration in container" unit="µmol/l" persistable="0" formulaId="547" />
    <Observer id="552" entityId="pZBaUJ3oCUuoqv6MczIUTA" name="Concentration in container" path="sst_ref_po_40mg|Organism|ArterialBlood|Plasma|simvastatin|Concentration in container" unit="µmol/l" persistable="0" formulaId="553" />
    <Observer id="554" entityId="lSr6ToSYYEqZ55uimUykwA" name="Plasma Unbound" path="sst_ref_po_40mg|Organism|ArterialBlood|Plasma|simvastatin|Plasma Unbound" unit="µmol/l" persistable="0" formulaId="555" />
    <Observer id="560" entityId="9c0xanukHUmg_SqMKII_JQ" name="Concentration in container" path="sst_ref_po_40mg|Organism|ArterialBlood|Plasma|simvastatin_acid|Concentration in container" unit="µmol/l" persistable="0" formulaId="561" />
    <Observer id="562" entityId="2mxh0SxLiU6s98cE_WEOOA" name="Plasma Unbound" path="sst_ref_po_40mg|Organism|ArterialBlood|Plasma|simvastatin_acid|Plasma Unbound" unit="µmol/l" persistable="0" formulaId="563" />
    <Observer id="567" entityId="hVQEay0LQEGdPqnjH2OMgA" name="Fraction of dose-simvastatin" path="sst_ref_po_40mg|Organism|ArterialBlood|Plasma|simvastatin-CYP3A4 Metabolite|Fraction of dose-simvastatin" persistable="0" formulaId="568" />
    <Observer id="618" entityId="caefv3Xz7EmDeCGRWkgIRA" name="Concentration in container" path="sst_ref_po_40mg|Organism|ArterialBlood|BloodCells|CYP3A4|Concentration in container" unit="µmol/l" persistable="0" formulaId="619" />
    <Observer id="638" entityId="BgH_iD8AakGH40oLCt-gxQ" name="Concentration in container" path="sst_ref_po_40mg|Organism|ArterialBlood|BloodCells|CYP3A4_arr|Concentration in container" unit="µmol/l" persistable="0" formulaId="639" />
    <Observer id="658" entityId="OluTIfIlJUa1pqOTjz-qgA" name="Concentration in container" path="sst_ref_po_40mg|Organism|ArterialBlood|BloodCells|CES2|Concentration in container" unit="µmol/l" persistable="0" formulaId="659" />
    <Observer id="678" entityId="AWDnVUVILUm3JXQnwGlACA" name="Concentration in container" path="sst_ref_po_40mg|Organism|ArterialBlood|BloodCells|CES2_arr|Concentration in container" unit="µmol/l" persistable="0" formulaId="679" />
    <Observer id="684" entityId="Eva1K0oG6kaYzAS0KGT5EA" name="Concentration in container" path="sst_ref_po_40mg|Organism|ArterialBlood|BloodCells|simvastatin|Concentration in container" unit="µmol/l" persistable="0" formulaId="685" />
    <Observer id="690" entityId="qPTqznYp4U-btJvTVJg8fQ" name="Concentration in container" path="sst_ref_po_40mg|Organism|ArterialBlood|BloodCells|simvastatin_acid|Concentration in container" unit="µmol/l" persistable="0" formulaId="691" />
    <Observer id="695" entityId="gtbDvDwCu0eTe8vFyG0g-w" name="Fraction of dose-simvastatin" path="sst_ref_po_40mg|Organism|ArterialBlood|BloodCells|simvastatin-CYP3A4 Metabolite|Fraction of dose-simvastatin" persistable="0" formulaId="696" />
    <Observer id="724" entityId="l0tpw-wxPEaeALG57EjAqA" name="Whole Blood" path="sst_ref_po_40mg|Organism|ArterialBlood|simvastatin|Whole Blood" unit="µmol/l" persistable="0" formulaId="725" />
    <Observer id="726" entityId="GdDaG89AiUuI-OIWDp32Lw" name="Whole Blood" path="sst_ref_po_40mg|Organism|ArterialBlood|simvastatin_acid|Whole Blood" unit="µmol/l" persistable="0" formulaId="727" />
    <Observer id="737" entityId="i3ORBIjc-k6kX7krVT9rqA" name="Fraction excreted to bile" path="sst_ref_po_40mg|Organism|Gallbladder|simvastatin|Fraction excreted to bile" persistable="0" formulaId="738" />
    <Observer id="742" entityId="lHmZYq6WGUW9UbwrnvyqEg" name="Fraction excreted to bile" path="sst_ref_po_40mg|Organism|Gallbladder|simvastatin_acid|Fraction excreted to bile" persistable="0" formulaId="744" />
    <Observer id="810" entityId="4CUbeTuEAkG130Eul3z40g" name="Concentration in container" path="sst_ref_po_40mg|Organism|Bone|Plasma|CYP3A4|Concentration in container" unit="µmol/l" persistable="0" formulaId="811" />
    <Observer id="830" entityId="70ZTPvF8fEeraDr_fVT9Zg" name="Concentration in container" path="sst_ref_po_40mg|Organism|Bone|Plasma|CYP3A4_arr|Concentration in container" unit="µmol/l" persistable="0" formulaId="831" />
    <Observer id="850" entityId="YzpgzgXXPUOV6DlMBMvGMQ" name="Concentration in container" path="sst_ref_po_40mg|Organism|Bone|Plasma|CES2|Concentration in container" unit="µmol/l" persistable="0" formulaId="851" />
    <Observer id="870" entityId="oRHEBeZwOU20W7eTMxEiDg" name="Concentration in container" path="sst_ref_po_40mg|Organism|Bone|Plasma|CES2_arr|Concentration in container" unit="µmol/l" persistable="0" formulaId="871" />
    <Observer id="876" entityId="ePFC29xqTEKrlLT53rry3A" name="Concentration in container" path="sst_ref_po_40mg|Organism|Bone|Plasma|simvastatin|Concentration in container" unit="µmol/l" persistable="0" formulaId="877" />
    <Observer id="882" entityId="ckmDrFB_1kyItiO6kppavw" name="Concentration in container" path="sst_ref_po_40mg|Organism|Bone|Plasma|simvastatin_acid|Concentration in container" unit="µmol/l" persistable="0" formulaId="883" />
    <Observer id="887" entityId="JmLFq3IZaUCy4HPC3g7iTA" name="Fraction of dose-simvastatin" path="sst_ref_po_40mg|Organism|Bone|Plasma|simvastatin-CYP3A4 Metabolite|Fraction of dose-simvastatin" persistable="0" formulaId="888" />
    <Observer id="938" entityId="Fyq8DEm6f0SHajJbjgp11Q" name="Concentration in container" path="sst_ref_po_40mg|Organism|Bone|BloodCells|CYP3A4|Concentration in container" unit="µmol/l" persistable="0" formulaId="939" />
    <Observer id="958" entityId="HeuHZWPJ4EaC7u4B5bNOEA" name="Concentration in container" path="sst_ref_po_40mg|Organism|Bone|BloodCells|CYP3A4_arr|Concentration in container" unit="µmol/l" persistable="0" formulaId="959" />
    <Observer id="978" entityId="rJQKNOgchEyF7exfwjEutw" name="Concentration in container" path="sst_ref_po_40mg|Organism|Bone|BloodCells|CES2|Concentration in container" unit="µmol/l" persistable="0" formulaId="979" />
    <Observer id="998" entityId="U88Kp5sgkEu7EdvCQMjE-A" name="Concentration in container" path="sst_ref_po_40mg|Organism|Bone|BloodCells|CES2_arr|Concentration in container" unit="µmol/l" persistable="0" formulaId="999" />
    <Observer id="1004" entityId="RQwly4DEnU2tg4WnmV6yjg" name="Concentration in container" path="sst_ref_po_40mg|Organism|Bone|BloodCells|simvastatin|Concentration in container" unit="µmol/l" persistable="0" formulaId="1005" />
    <Observer id="1010" entityId="NbiZw6QyS0C50MaeGHWG3Q" name="Concentration in container" path="sst_ref_po_40mg|Organism|Bone|BloodCells|simvastatin_acid|Concentration in container" unit="µmol/l" persistable="0" formulaId="1011" />
    <Observer id="1015" entityId="Ss-Vloc5XUCL7NfGJ4JCuA" name="Fraction of dose-simvastatin" path="sst_ref_po_40mg|Organism|Bone|BloodCells|simvastatin-CYP3A4 Metabolite|Fraction of dose-simvastatin" persistable="0" formulaId="1016" />
    <Observer id="1069" entityId="baXtPxWp-EKrCX-OmZJqVQ" name="Concentration in container" path="sst_ref_po_40mg|Organism|Bone|Interstitial|LST-3TM12|Concentration in container" unit="µmol/l" persistable="0" formulaId="1070" />
    <Observer id="1077" entityId="KcWIwqIMbUaSzuU7ClMX8Q" name="Concentration in container" path="sst_ref_po_40mg|Organism|Bone|Interstitial|simvastatin|Concentration in container" unit="µmol/l" persistable="0" formulaId="1078" />
    <Observer id="1085" entityId="atXxAfuIlkeDg38zkpJzTw" name="Concentration in container" path="sst_ref_po_40mg|Organism|Bone|Interstitial|simvastatin_acid|Concentration in container" unit="µmol/l" persistable="0" formulaId="1086" />
    <Observer id="1108" entityId="ThVPPxMSu0W6XvuH68SgSw" name="Concentration in container" path="sst_ref_po_40mg|Organism|Bone|Intracellular|CYP3A4|Concentration in container" unit="µmol/l" persistable="0" formulaId="1109" />
    <Observer id="1126" entityId="N7Sa2EwWQU6bnhE4P6iwbA" name="Concentration in container" path="sst_ref_po_40mg|Organism|Bone|Intracellular|CYP3A4_arr|Concentration in container" unit="µmol/l" persistable="0" formulaId="1127" />
    <Observer id="1144" entityId="g75T5q1Z4UaYYlMAp5c6xg" name="Concentration in container" path="sst_ref_po_40mg|Organism|Bone|Intracellular|CES2|Concentration in container" unit="µmol/l" persistable="0" formulaId="1145" />
    <Observer id="1162" entityId="WJ9TLQuxhEiItePZql8Enw" name="Concentration in container" path="sst_ref_po_40mg|Organism|Bone|Intracellular|CES2_arr|Concentration in container" unit="µmol/l" persistable="0" formulaId="1163" />
    <Observer id="1170" entityId="LWNFQ6b_gU-lS7xUZ2NAqA" name="Concentration in container" path="sst_ref_po_40mg|Organism|Bone|Intracellular|simvastatin|Concentration in container" unit="µmol/l" persistable="0" formulaId="1171" />
    <Observer id="1178" entityId="y7kvUhdrLU2kE-SEp_othA" name="Concentration in container" path="sst_ref_po_40mg|Organism|Bone|Intracellular|simvastatin_acid|Concentration in container" unit="µmol/l" persistable="0" formulaId="1179" />
    <Observer id="1183" entityId="maQxgXan5E20M2D32FwKhw" name="Fraction of dose-simvastatin" path="sst_ref_po_40mg|Organism|Bone|Intracellular|simvastatin-CYP3A4 Metabolite|Fraction of dose-simvastatin" persistable="0" formulaId="1184" />
    <Observer id="1212" entityId="CMQ0gUwyCEmHEfCvY1eUgg" name="Interstitial Unbound" path="sst_ref_po_40mg|Organism|Bone|simvastatin|Interstitial Unbound" unit="µmol/l" persistable="0" formulaId="1213" />
    <Observer id="1214" entityId="soZ_iBSJm0Gt7MrWrmbVwQ" name="Intracellular Unbound" path="sst_ref_po_40mg|Organism|Bone|simvastatin|Intracellular Unbound" unit="µmol/l" persistable="0" formulaId="1215" />
    <Observer id="1216" entityId="IHNs-7gG8EaVbEUiCOFn1w" name="Tissue" path="sst_ref_po_40mg|Organism|Bone|simvastatin|Tissue" unit="µmol/l" persistable="0" formulaId="1217" />
    <Observer id="1218" entityId="5UBP1Ypv8kaMDq578qTbLg" name="Interstitial Unbound" path="sst_ref_po_40mg|Organism|Bone|simvastatin_acid|Interstitial Unbound" unit="µmol/l" persistable="0" formulaId="1219" />
    <Observer id="1220" entityId="olBoISR10EylJIQn-QkDjQ" name="Intracellular Unbound" path="sst_ref_po_40mg|Organism|Bone|simvastatin_acid|Intracellular Unbound" unit="µmol/l" persistable="0" formulaId="1221" />
    <Observer id="1222" entityId="Ikn9aFmR8UGFVW_3tNo5VA" name="Tissue" path="sst_ref_po_40mg|Organism|Bone|simvastatin_acid|Tissue" unit="µmol/l" persistable="0" formulaId="1223" />
    <Observer id="1289" entityId="dv_MFYZjE0ya7gIQx3es6w" name="Concentration in container" path="sst_ref_po_40mg|Organism|Brain|Plasma|CYP3A4|Concentration in container" unit="µmol/l" persistable="0" formulaId="1290" />
    <Observer id="1309" entityId="m21RRvkIWEe5tZ_iIUu3AQ" name="Concentration in container" path="sst_ref_po_40mg|Organism|Brain|Plasma|CYP3A4_arr|Concentration in container" unit="µmol/l" persistable="0" formulaId="1310" />
    <Observer id="1329" entityId="KE5PtiaqIEuqIHTZ0PLKhA" name="Concentration in container" path="sst_ref_po_40mg|Organism|Brain|Plasma|CES2|Concentration in container" unit="µmol/l" persistable="0" formulaId="1330" />
    <Observer id="1349" entityId="uw7mE0e5ikKYcoI7hfu6sg" name="Concentration in container" path="sst_ref_po_40mg|Organism|Brain|Plasma|CES2_arr|Concentration in container" unit="µmol/l" persistable="0" formulaId="1350" />
    <Observer id="1367" entityId="RskFD6HFuUqHV_zrG5XRDw" name="Concentration in container" path="sst_ref_po_40mg|Organism|Brain|Plasma|LST-3TM12|Concentration in container" unit="µmol/l" persistable="0" formulaId="1368" />
    <Observer id="1374" entityId="Qt-tR0o3UEeejzSwa6CC1w" name="Concentration in container" path="sst_ref_po_40mg|Organism|Brain|Plasma|simvastatin|Concentration in container" unit="µmol/l" persistable="0" formulaId="1375" />
    <Observer id="1381" entityId="DxcwZS-AVkqrw-oq4PANQA" name="Concentration in container" path="sst_ref_po_40mg|Organism|Brain|Plasma|simvastatin_acid|Concentration in container" unit="µmol/l" persistable="0" formulaId="1382" />
    <Observer id="1386" entityId="rbDjZLhmMEiMW-NEK5_3tQ" name="Fraction of dose-simvastatin" path="sst_ref_po_40mg|Organism|Brain|Plasma|simvastatin-CYP3A4 Metabolite|Fraction of dose-simvastatin" persistable="0" formulaId="1387" />
    <Observer id="1437" entityId="GlV2u9ZPEkevSabsekbv6A" name="Concentration in container" path="sst_ref_po_40mg|Organism|Brain|BloodCells|CYP3A4|Concentration in container" unit="µmol/l" persistable="0" formulaId="1438" />
    <Observer id="1457" entityId="wriJqZPvyU6W0JXGkABiKQ" name="Concentration in container" path="sst_ref_po_40mg|Organism|Brain|BloodCells|CYP3A4_arr|Concentration in container" unit="µmol/l" persistable="0" formulaId="1458" />
    <Observer id="1477" entityId="Nr6eIdsJ0UG0dCASHfL9sQ" name="Concentration in container" path="sst_ref_po_40mg|Organism|Brain|BloodCells|CES2|Concentration in container" unit="µmol/l" persistable="0" formulaId="1478" />
    <Observer id="1497" entityId="_H40TFAdZUK8wDk2E58ILA" name="Concentration in container" path="sst_ref_po_40mg|Organism|Brain|BloodCells|CES2_arr|Concentration in container" unit="µmol/l" persistable="0" formulaId="1498" />
    <Observer id="1504" entityId="E-AcU4ACzECXJfBZ9Q-Hqg" name="Concentration in container" path="sst_ref_po_40mg|Organism|Brain|BloodCells|simvastatin|Concentration in container" unit="µmol/l" persistable="0" formulaId="1505" />
    <Observer id="1511" entityId="bSNTTiHsYUilAC6QtYzODw" name="Concentration in container" path="sst_ref_po_40mg|Organism|Brain|BloodCells|simvastatin_acid|Concentration in container" unit="µmol/l" persistable="0" formulaId="1512" />
    <Observer id="1516" entityId="LTxkJXYkKUmk1_ryqRZ1dg" name="Fraction of dose-simvastatin" path="sst_ref_po_40mg|Organism|Brain|BloodCells|simvastatin-CYP3A4 Metabolite|Fraction of dose-simvastatin" persistable="0" formulaId="1517" />
    <Observer id="1557" entityId="Ch3IR1grQku2p0p-YQUqWg" name="Concentration in container" path="sst_ref_po_40mg|Organism|Brain|Interstitial|simvastatin|Concentration in container" unit="µmol/l" persistable="0" formulaId="1558" />
    <Observer id="1565" entityId="QtD8YZhKGEqUydj9f-oY0w" name="Concentration in container" path="sst_ref_po_40mg|Organism|Brain|Interstitial|simvastatin_acid|Concentration in container" unit="µmol/l" persistable="0" formulaId="1566" />
    <Observer id="1588" entityId="lrntojQkxUymdjDYodj6fg" name="Concentration in container" path="sst_ref_po_40mg|Organism|Brain|Intracellular|CYP3A4|Concentration in container" unit="µmol/l" persistable="0" formulaId="1589" />
    <Observer id="1606" entityId="ufswt9DNykCGpyl55ZRbiA" name="Concentration in container" path="sst_ref_po_40mg|Organism|Brain|Intracellular|CYP3A4_arr|Concentration in container" unit="µmol/l" persistable="0" formulaId="1607" />
    <Observer id="1624" entityId="297hK619KkiV6BpcUOetvA" name="Concentration in container" path="sst_ref_po_40mg|Organism|Brain|Intracellular|CES2|Concentration in container" unit="µmol/l" persistable="0" formulaId="1625" />
    <Observer id="1642" entityId="8dW15LtyJUSFSrPNDorTpg" name="Concentration in container" path="sst_ref_po_40mg|Organism|Brain|Intracellular|CES2_arr|Concentration in container" unit="µmol/l" persistable="0" formulaId="1643" />
    <Observer id="1650" entityId="POlHefDbhE6TnKcru9my6g" name="Concentration in container" path="sst_ref_po_40mg|Organism|Brain|Intracellular|simvastatin|Concentration in container" unit="µmol/l" persistable="0" formulaId="1651" />
    <Observer id="1658" entityId="jEUeoC5TEkivutsy-9Psmg" name="Concentration in container" path="sst_ref_po_40mg|Organism|Brain|Intracellular|simvastatin_acid|Concentration in container" unit="µmol/l" persistable="0" formulaId="1659" />
    <Observer id="1663" entityId="3fNYhu7iDkea5InPFUYaqQ" name="Fraction of dose-simvastatin" path="sst_ref_po_40mg|Organism|Brain|Intracellular|simvastatin-CYP3A4 Metabolite|Fraction of dose-simvastatin" persistable="0" formulaId="1664" />
    <Observer id="1692" entityId="gFbxU__Cz0qxaBibPk4T2w" name="Interstitial Unbound" path="sst_ref_po_40mg|Organism|Brain|simvastatin|Interstitial Unbound" unit="µmol/l" persistable="0" formulaId="1693" />
    <Observer id="1694" entityId="6FTi3zi42Ui5OwcJTE3-2Q" name="Intracellular Unbound" path="sst_ref_po_40mg|Organism|Brain|simvastatin|Intracellular Unbound" unit="µmol/l" persistable="0" formulaId="1695" />
    <Observer id="1696" entityId="SAHg8xYdmU2QmvDSxNGooQ" name="Tissue" path="sst_ref_po_40mg|Organism|Brain|simvastatin|Tissue" unit="µmol/l" persistable="0" formulaId="1697" />
    <Observer id="1698" entityId="e_HwfczvkEiIAJddNHQX1w" name="Interstitial Unbound" path="sst_ref_po_40mg|Organism|Brain|simvastatin_acid|Interstitial Unbound" unit="µmol/l" persistable="0" formulaId="1699" />
    <Observer id="1700" entityId="l_2oSTLCWUamfJ7kDtMWrg" name="Intracellular Unbound" path="sst_ref_po_40mg|Organism|Brain|simvastatin_acid|Intracellular Unbound" unit="µmol/l" persistable="0" formulaId="1701" />
    <Observer id="1702" entityId="2oXuVDFLAUyvgCsK8t6OMA" name="Tissue" path="sst_ref_po_40mg|Organism|Brain|simvastatin_acid|Tissue" unit="µmol/l" persistable="0" formulaId="1703" />
    <Observer id="1782" entityId="ym0CY4NHtEyMrdFB0FkrTw" name="Concentration in container" path="sst_ref_po_40mg|Organism|Fat|Plasma|CYP3A4|Concentration in container" unit="µmol/l" persistable="0" formulaId="1783" />
    <Observer id="1802" entityId="R7Im4_1N9kSiVahM1v47Yw" name="Concentration in container" path="sst_ref_po_40mg|Organism|Fat|Plasma|CYP3A4_arr|Concentration in container" unit="µmol/l" persistable="0" formulaId="1803" />
    <Observer id="1822" entityId="dvsw0nhHVE-AGQq1q-YpLg" name="Concentration in container" path="sst_ref_po_40mg|Organism|Fat|Plasma|CES2|Concentration in container" unit="µmol/l" persistable="0" formulaId="1823" />
    <Observer id="1842" entityId="i-hFxfZlhUeG7W9oq-odgg" name="Concentration in container" path="sst_ref_po_40mg|Organism|Fat|Plasma|CES2_arr|Concentration in container" unit="µmol/l" persistable="0" formulaId="1843" />
    <Observer id="1848" entityId="W8WoEJgGTEq580VtkTuFIg" name="Concentration in container" path="sst_ref_po_40mg|Organism|Fat|Plasma|simvastatin|Concentration in container" unit="µmol/l" persistable="0" formulaId="1849" />
    <Observer id="1854" entityId="WKD3cDWIxUyKFDVpK0tyVg" name="Concentration in container" path="sst_ref_po_40mg|Organism|Fat|Plasma|simvastatin_acid|Concentration in container" unit="µmol/l" persistable="0" formulaId="1855" />
    <Observer id="1859" entityId="Oqvc8xI1XUWOQFD9bG0Wxg" name="Fraction of dose-simvastatin" path="sst_ref_po_40mg|Organism|Fat|Plasma|simvastatin-CYP3A4 Metabolite|Fraction of dose-simvastatin" persistable="0" formulaId="1860" />
    <Observer id="1910" entityId="7sldH5SoIkSrlbj7KKZV1A" name="Concentration in container" path="sst_ref_po_40mg|Organism|Fat|BloodCells|CYP3A4|Concentration in container" unit="µmol/l" persistable="0" formulaId="1911" />
    <Observer id="1930" entityId="fLAxdEAfqkKqDUr-PZLnJw" name="Concentration in container" path="sst_ref_po_40mg|Organism|Fat|BloodCells|CYP3A4_arr|Concentration in container" unit="µmol/l" persistable="0" formulaId="1931" />
    <Observer id="1950" entityId="39NuO9WkBEyCD8ZfzqM9fA" name="Concentration in container" path="sst_ref_po_40mg|Organism|Fat|BloodCells|CES2|Concentration in container" unit="µmol/l" persistable="0" formulaId="1951" />
    <Observer id="1970" entityId="HJy7rPmBNU2GlciYG62nRQ" name="Concentration in container" path="sst_ref_po_40mg|Organism|Fat|BloodCells|CES2_arr|Concentration in container" unit="µmol/l" persistable="0" formulaId="1971" />
    <Observer id="1976" entityId="d2g6_zdGwkee4Dd8aAysFg" name="Concentration in container" path="sst_ref_po_40mg|Organism|Fat|BloodCells|simvastatin|Concentration in container" unit="µmol/l" persistable="0" formulaId="1977" />
    <Observer id="1982" entityId="4QkbrYmmoEmnSdO8XWgwwA" name="Concentration in container" path="sst_ref_po_40mg|Organism|Fat|BloodCells|simvastatin_acid|Concentration in container" unit="µmol/l" persistable="0" formulaId="1983" />
    <Observer id="1987" entityId="o2AulORf20yQntH0VGnVTQ" name="Fraction of dose-simvastatin" path="sst_ref_po_40mg|Organism|Fat|BloodCells|simvastatin-CYP3A4 Metabolite|Fraction of dose-simvastatin" persistable="0" formulaId="1988" />
    <Observer id="2038" entityId="5y-LktXcnESPJdpESAyTEw" name="Concentration in container" path="sst_ref_po_40mg|Organism|Fat|Interstitial|LST-3TM12|Concentration in container" unit="µmol/l" persistable="0" formulaId="2039" />
    <Observer id="2046" entityId="F3WNfAtuA0KFRp8gFqvmsQ" name="Concentration in container" path="sst_ref_po_40mg|Organism|Fat|Interstitial|simvastatin|Concentration in container" unit="µmol/l" persistable="0" formulaId="2047" />
    <Observer id="2054" entityId="2S6N984ZCUqeuiotoDCZjw" name="Concentration in container" path="sst_ref_po_40mg|Organism|Fat|Interstitial|simvastatin_acid|Concentration in container" unit="µmol/l" persistable="0" formulaId="2055" />
    <Observer id="2077" entityId="qyUlLOA0SEiSa4vieW5q4g" name="Concentration in container" path="sst_ref_po_40mg|Organism|Fat|Intracellular|CYP3A4|Concentration in container" unit="µmol/l" persistable="0" formulaId="2078" />
    <Observer id="2095" entityId="hVS6TA7alU6x9id_mRQtMw" name="Concentration in container" path="sst_ref_po_40mg|Organism|Fat|Intracellular|CYP3A4_arr|Concentration in container" unit="µmol/l" persistable="0" formulaId="2096" />
    <Observer id="2113" entityId="b-iq_cXks0q31tqrR_Dkvw" name="Concentration in container" path="sst_ref_po_40mg|Organism|Fat|Intracellular|CES2|Concentration in container" unit="µmol/l" persistable="0" formulaId="2114" />
    <Observer id="2131" entityId="3FM5s45o9kW4FvLUEc7ccg" name="Concentration in container" path="sst_ref_po_40mg|Organism|Fat|Intracellular|CES2_arr|Concentration in container" unit="µmol/l" persistable="0" formulaId="2132" />
    <Observer id="2139" entityId="GLJCvUSo8U6thVu8MJiKXw" name="Concentration in container" path="sst_ref_po_40mg|Organism|Fat|Intracellular|simvastatin|Concentration in container" unit="µmol/l" persistable="0" formulaId="2140" />
    <Observer id="2147" entityId="zMt9u_0PakC8ePRe7vqiYw" name="Concentration in container" path="sst_ref_po_40mg|Organism|Fat|Intracellular|simvastatin_acid|Concentration in container" unit="µmol/l" persistable="0" formulaId="2148" />
    <Observer id="2152" entityId="4QLPN3pegUexfzAVQpCJ9w" name="Fraction of dose-simvastatin" path="sst_ref_po_40mg|Organism|Fat|Intracellular|simvastatin-CYP3A4 Metabolite|Fraction of dose-simvastatin" persistable="0" formulaId="2153" />
    <Observer id="2181" entityId="kwgGSbA9VkepiyScVJRgDA" name="Interstitial Unbound" path="sst_ref_po_40mg|Organism|Fat|simvastatin|Interstitial Unbound" unit="µmol/l" persistable="0" formulaId="2182" />
    <Observer id="2183" entityId="gavQ_vwB2E-aoCyDCxis5g" name="Intracellular Unbound" path="sst_ref_po_40mg|Organism|Fat|simvastatin|Intracellular Unbound" unit="µmol/l" persistable="0" formulaId="2184" />
    <Observer id="2185" entityId="f9gZXMC2xUO-LUaL1OScPw" name="Tissue" path="sst_ref_po_40mg|Organism|Fat|simvastatin|Tissue" unit="µmol/l" persistable="0" formulaId="2186" />
    <Observer id="2187" entityId="TEoWc-vv30eMnUXLZleKAA" name="Interstitial Unbound" path="sst_ref_po_40mg|Organism|Fat|simvastatin_acid|Interstitial Unbound" unit="µmol/l" persistable="0" formulaId="2188" />
    <Observer id="2189" entityId="K-JZNP_7akWrNnFu63eeEg" name="Intracellular Unbound" path="sst_ref_po_40mg|Organism|Fat|simvastatin_acid|Intracellular Unbound" unit="µmol/l" persistable="0" formulaId="2190" />
    <Observer id="2191" entityId="GHXF41e-N0ueG3wUBXu81w" name="Tissue" path="sst_ref_po_40mg|Organism|Fat|simvastatin_acid|Tissue" unit="µmol/l" persistable="0" formulaId="2192" />
    <Observer id="2258" entityId="HKq5pX8ha0eDYlTJ_wVXTg" name="Concentration in container" path="sst_ref_po_40mg|Organism|Gonads|Plasma|CYP3A4|Concentration in container" unit="µmol/l" persistable="0" formulaId="2259" />
    <Observer id="2278" entityId="Iezv1m5aMU-wuVYSjNOwNw" name="Concentration in container" path="sst_ref_po_40mg|Organism|Gonads|Plasma|CYP3A4_arr|Concentration in container" unit="µmol/l" persistable="0" formulaId="2279" />
    <Observer id="2298" entityId="f-VbS7-sr0CORy1bTkwyoA" name="Concentration in container" path="sst_ref_po_40mg|Organism|Gonads|Plasma|CES2|Concentration in container" unit="µmol/l" persistable="0" formulaId="2299" />
    <Observer id="2318" entityId="5fT5WIdju0KmzzXPnpC4RA" name="Concentration in container" path="sst_ref_po_40mg|Organism|Gonads|Plasma|CES2_arr|Concentration in container" unit="µmol/l" persistable="0" formulaId="2319" />
    <Observer id="2325" entityId="ZGlXMxelxUyHkylavpofxQ" name="Concentration in container" path="sst_ref_po_40mg|Organism|Gonads|Plasma|simvastatin|Concentration in container" unit="µmol/l" persistable="0" formulaId="2326" />
    <Observer id="2332" entityId="mfqkfjmpWEWgPmnd1SJUrQ" name="Concentration in container" path="sst_ref_po_40mg|Organism|Gonads|Plasma|simvastatin_acid|Concentration in container" unit="µmol/l" persistable="0" formulaId="2333" />
    <Observer id="2337" entityId="yg0lG-PUFUWQC2DD_HUD-A" name="Fraction of dose-simvastatin" path="sst_ref_po_40mg|Organism|Gonads|Plasma|simvastatin-CYP3A4 Metabolite|Fraction of dose-simvastatin" persistable="0" formulaId="2338" />
    <Observer id="2388" entityId="Uh9SFAA7uEKuC2Pc9ONECg" name="Concentration in container" path="sst_ref_po_40mg|Organism|Gonads|BloodCells|CYP3A4|Concentration in container" unit="µmol/l" persistable="0" formulaId="2389" />
    <Observer id="2408" entityId="k5pxlO4qWEOaCmGkOkYpYA" name="Concentration in container" path="sst_ref_po_40mg|Organism|Gonads|BloodCells|CYP3A4_arr|Concentration in container" unit="µmol/l" persistable="0" formulaId="2409" />
    <Observer id="2428" entityId="Zvx-TU8LNUuJyx7xTUxHZA" name="Concentration in container" path="sst_ref_po_40mg|Organism|Gonads|BloodCells|CES2|Concentration in container" unit="µmol/l" persistable="0" formulaId="2429" />
    <Observer id="2448" entityId="Day_IUxdYE-TXCMU7tz4Bw" name="Concentration in container" path="sst_ref_po_40mg|Organism|Gonads|BloodCells|CES2_arr|Concentration in container" unit="µmol/l" persistable="0" formulaId="2449" />
    <Observer id="2455" entityId="KO69Ky8BMEy3PEGz58-uRg" name="Concentration in container" path="sst_ref_po_40mg|Organism|Gonads|BloodCells|simvastatin|Concentration in container" unit="µmol/l" persistable="0" formulaId="2456" />
    <Observer id="2462" entityId="63rBg1u3-0W4Z6U4_UBNFg" name="Concentration in container" path="sst_ref_po_40mg|Organism|Gonads|BloodCells|simvastatin_acid|Concentration in container" unit="µmol/l" persistable="0" formulaId="2463" />
    <Observer id="2467" entityId="x1lemWDI60u18IbtxNBr-A" name="Fraction of dose-simvastatin" path="sst_ref_po_40mg|Organism|Gonads|BloodCells|simvastatin-CYP3A4 Metabolite|Fraction of dose-simvastatin" persistable="0" formulaId="2468" />
    <Observer id="2518" entityId="bKOK003cA0-bi7gKC2xLHA" name="Concentration in container" path="sst_ref_po_40mg|Organism|Gonads|Interstitial|LST-3TM12|Concentration in container" unit="µmol/l" persistable="0" formulaId="2519" />
    <Observer id="2526" entityId="8S95RQRCO0W4UnsZwBXqIg" name="Concentration in container" path="sst_ref_po_40mg|Organism|Gonads|Interstitial|simvastatin|Concentration in container" unit="µmol/l" persistable="0" formulaId="2527" />
    <Observer id="2534" entityId="CmhUcWSSB02_1UrdEXQdHg" name="Concentration in container" path="sst_ref_po_40mg|Organism|Gonads|Interstitial|simvastatin_acid|Concentration in container" unit="µmol/l" persistable="0" formulaId="2535" />
    <Observer id="2557" entityId="NN2m-bGOR0KDLUcmaQuZNg" name="Concentration in container" path="sst_ref_po_40mg|Organism|Gonads|Intracellular|CYP3A4|Concentration in container" unit="µmol/l" persistable="0" formulaId="2558" />
    <Observer id="2575" entityId="Oi93S826IkSSWKjA_1Gykg" name="Concentration in container" path="sst_ref_po_40mg|Organism|Gonads|Intracellular|CYP3A4_arr|Concentration in container" unit="µmol/l" persistable="0" formulaId="2576" />
    <Observer id="2593" entityId="KaK14_baSU-TE6cc-FZEpA" name="Concentration in container" path="sst_ref_po_40mg|Organism|Gonads|Intracellular|CES2|Concentration in container" unit="µmol/l" persistable="0" formulaId="2594" />
    <Observer id="2611" entityId="HfxJDWtNHE2ZeMWTp2jPzA" name="Concentration in container" path="sst_ref_po_40mg|Organism|Gonads|Intracellular|CES2_arr|Concentration in container" unit="µmol/l" persistable="0" formulaId="2612" />
    <Observer id="2619" entityId="FsglwjaAq0qAichMqDhwZA" name="Concentration in container" path="sst_ref_po_40mg|Organism|Gonads|Intracellular|simvastatin|Concentration in container" unit="µmol/l" persistable="0" formulaId="2620" />
    <Observer id="2627" entityId="tlzzvkLe6UWPDHDJXqUSFQ" name="Concentration in container" path="sst_ref_po_40mg|Organism|Gonads|Intracellular|simvastatin_acid|Concentration in container" unit="µmol/l" persistable="0" formulaId="2628" />
    <Observer id="2632" entityId="4UKlO5FRXEK66BhXJWas8Q" name="Fraction of dose-simvastatin" path="sst_ref_po_40mg|Organism|Gonads|Intracellular|simvastatin-CYP3A4 Metabolite|Fraction of dose-simvastatin" persistable="0" formulaId="2633" />
    <Observer id="2661" entityId="Bek81r6SykiifLIqmnrYZQ" name="Interstitial Unbound" path="sst_ref_po_40mg|Organism|Gonads|simvastatin|Interstitial Unbound" unit="µmol/l" persistable="0" formulaId="2662" />
    <Observer id="2663" entityId="v59LFyN8vkup5gsnXJg-Zg" name="Intracellular Unbound" path="sst_ref_po_40mg|Organism|Gonads|simvastatin|Intracellular Unbound" unit="µmol/l" persistable="0" formulaId="2664" />
    <Observer id="2665" entityId="8kIQ2zHWAE-jKB_XxK8h2A" name="Tissue" path="sst_ref_po_40mg|Organism|Gonads|simvastatin|Tissue" unit="µmol/l" persistable="0" formulaId="2666" />
    <Observer id="2667" entityId="mDb6NYvpH0CNXTo2YElj6A" name="Interstitial Unbound" path="sst_ref_po_40mg|Organism|Gonads|simvastatin_acid|Interstitial Unbound" unit="µmol/l" persistable="0" formulaId="2668" />
    <Observer id="2669" entityId="6GhuQe-YV0SmuY5FPiKxTQ" name="Intracellular Unbound" path="sst_ref_po_40mg|Organism|Gonads|simvastatin_acid|Intracellular Unbound" unit="µmol/l" persistable="0" formulaId="2670" />
    <Observer id="2671" entityId="gDcYWZsJ9UW9JiteqEH1hA" name="Tissue" path="sst_ref_po_40mg|Organism|Gonads|simvastatin_acid|Tissue" unit="µmol/l" persistable="0" formulaId="2672" />
    <Observer id="2738" entityId="6NkhrXBvD0yg6DcKZ9EZkA" name="Concentration in container" path="sst_ref_po_40mg|Organism|Heart|Plasma|CYP3A4|Concentration in container" unit="µmol/l" persistable="0" formulaId="2739" />
    <Observer id="2758" entityId="iuPJzG3zKkaCEzffg_mOpA" name="Concentration in container" path="sst_ref_po_40mg|Organism|Heart|Plasma|CYP3A4_arr|Concentration in container" unit="µmol/l" persistable="0" formulaId="2759" />
    <Observer id="2778" entityId="RriIuRy4fkCOlPh0SrpvEA" name="Concentration in container" path="sst_ref_po_40mg|Organism|Heart|Plasma|CES2|Concentration in container" unit="µmol/l" persistable="0" formulaId="2779" />
    <Observer id="2798" entityId="sXAciR4QN02eu06iihmFuw" name="Concentration in container" path="sst_ref_po_40mg|Organism|Heart|Plasma|CES2_arr|Concentration in container" unit="µmol/l" persistable="0" formulaId="2799" />
    <Observer id="2805" entityId="G4tiajTzUkK2Tet9GAmMhA" name="Concentration in container" path="sst_ref_po_40mg|Organism|Heart|Plasma|simvastatin|Concentration in container" unit="µmol/l" persistable="0" formulaId="2806" />
    <Observer id="2812" entityId="n458z7O9_0OY_logBBCQcg" name="Concentration in container" path="sst_ref_po_40mg|Organism|Heart|Plasma|simvastatin_acid|Concentration in container" unit="µmol/l" persistable="0" formulaId="2813" />
    <Observer id="2817" entityId="YVz84P9Ls0q2vwkEisAJsg" name="Fraction of dose-simvastatin" path="sst_ref_po_40mg|Organism|Heart|Plasma|simvastatin-CYP3A4 Metabolite|Fraction of dose-simvastatin" persistable="0" formulaId="2818" />
    <Observer id="2868" entityId="ur1qGK-qqkyby9eBFVUEJA" name="Concentration in container" path="sst_ref_po_40mg|Organism|Heart|BloodCells|CYP3A4|Concentration in container" unit="µmol/l" persistable="0" formulaId="2869" />
    <Observer id="2888" entityId="vsiT-f9iHEOzaipmczyDOA" name="Concentration in container" path="sst_ref_po_40mg|Organism|Heart|BloodCells|CYP3A4_arr|Concentration in container" unit="µmol/l" persistable="0" formulaId="2889" />
    <Observer id="2908" entityId="4zQMsKCufEGpcUTiMiV1jg" name="Concentration in container" path="sst_ref_po_40mg|Organism|Heart|BloodCells|CES2|Concentration in container" unit="µmol/l" persistable="0" formulaId="2909" />
    <Observer id="2928" entityId="kucVtFOK8kSWQn65e5u3Eg" name="Concentration in container" path="sst_ref_po_40mg|Organism|Heart|BloodCells|CES2_arr|Concentration in container" unit="µmol/l" persistable="0" formulaId="2929" />
    <Observer id="2935" entityId="8SXFhUICM0yc5NW-bY4fOQ" name="Concentration in container" path="sst_ref_po_40mg|Organism|Heart|BloodCells|simvastatin|Concentration in container" unit="µmol/l" persistable="0" formulaId="2936" />
    <Observer id="2942" entityId="JiKBIWoYQECF7V5t9UhbgQ" name="Concentration in container" path="sst_ref_po_40mg|Organism|Heart|BloodCells|simvastatin_acid|Concentration in container" unit="µmol/l" persistable="0" formulaId="2943" />
    <Observer id="2947" entityId="Ee6Fw40jhUeYGGKOcflBCw" name="Fraction of dose-simvastatin" path="sst_ref_po_40mg|Organism|Heart|BloodCells|simvastatin-CYP3A4 Metabolite|Fraction of dose-simvastatin" persistable="0" formulaId="2948" />
    <Observer id="2998" entityId="LM7B2ZTRO0etuwFmmZNUaw" name="Concentration in container" path="sst_ref_po_40mg|Organism|Heart|Interstitial|LST-3TM12|Concentration in container" unit="µmol/l" persistable="0" formulaId="2999" />
    <Observer id="3006" entityId="uEixhVfP5EmMKBMvoGK9PA" name="Concentration in container" path="sst_ref_po_40mg|Organism|Heart|Interstitial|simvastatin|Concentration in container" unit="µmol/l" persistable="0" formulaId="3007" />
    <Observer id="3014" entityId="WBzdjdhnOEyCFo1xsfeLtw" name="Concentration in container" path="sst_ref_po_40mg|Organism|Heart|Interstitial|simvastatin_acid|Concentration in container" unit="µmol/l" persistable="0" formulaId="3015" />
    <Observer id="3037" entityId="xpy_gxy-HkWW92yPIzoPjA" name="Concentration in container" path="sst_ref_po_40mg|Organism|Heart|Intracellular|CYP3A4|Concentration in container" unit="µmol/l" persistable="0" formulaId="3038" />
    <Observer id="3055" entityId="u_ocfQiQ8ECDkr6c40kNlQ" name="Concentration in container" path="sst_ref_po_40mg|Organism|Heart|Intracellular|CYP3A4_arr|Concentration in container" unit="µmol/l" persistable="0" formulaId="3056" />
    <Observer id="3073" entityId="XTzbFlqpgUC1v9cBzbwvzg" name="Concentration in container" path="sst_ref_po_40mg|Organism|Heart|Intracellular|CES2|Concentration in container" unit="µmol/l" persistable="0" formulaId="3074" />
    <Observer id="3091" entityId="S8wkQQh73UyAmyPxZMQ4Tg" name="Concentration in container" path="sst_ref_po_40mg|Organism|Heart|Intracellular|CES2_arr|Concentration in container" unit="µmol/l" persistable="0" formulaId="3092" />
    <Observer id="3099" entityId="dJPKJXwjLUuK-EZFA6sfQg" name="Concentration in container" path="sst_ref_po_40mg|Organism|Heart|Intracellular|simvastatin|Concentration in container" unit="µmol/l" persistable="0" formulaId="3100" />
    <Observer id="3107" entityId="YKn73EyZxE6VrzD1A3Tp0w" name="Concentration in container" path="sst_ref_po_40mg|Organism|Heart|Intracellular|simvastatin_acid|Concentration in container" unit="µmol/l" persistable="0" formulaId="3108" />
    <Observer id="3112" entityId="NsLVUeleRUue2cawdtF-mw" name="Fraction of dose-simvastatin" path="sst_ref_po_40mg|Organism|Heart|Intracellular|simvastatin-CYP3A4 Metabolite|Fraction of dose-simvastatin" persistable="0" formulaId="3113" />
    <Observer id="3141" entityId="_Vyf-r8jS0CI76dZC47FxA" name="Interstitial Unbound" path="sst_ref_po_40mg|Organism|Heart|simvastatin|Interstitial Unbound" unit="µmol/l" persistable="0" formulaId="3142" />
    <Observer id="3143" entityId="TUJ5f5FQbEC3DL_m4tobPA" name="Intracellular Unbound" path="sst_ref_po_40mg|Organism|Heart|simvastatin|Intracellular Unbound" unit="µmol/l" persistable="0" formulaId="3144" />
    <Observer id="3145" entityId="oSA3J2Q7K0CYdYBQS_4nIw" name="Tissue" path="sst_ref_po_40mg|Organism|Heart|simvastatin|Tissue" unit="µmol/l" persistable="0" formulaId="3146" />
    <Observer id="3147" entityId="SduF69V_kE-L0qu7u3t80A" name="Interstitial Unbound" path="sst_ref_po_40mg|Organism|Heart|simvastatin_acid|Interstitial Unbound" unit="µmol/l" persistable="0" formulaId="3148" />
    <Observer id="3149" entityId="KoPjBX0u5kaGZqae_KLvjg" name="Intracellular Unbound" path="sst_ref_po_40mg|Organism|Heart|simvastatin_acid|Intracellular Unbound" unit="µmol/l" persistable="0" formulaId="3150" />
    <Observer id="3151" entityId="nw5BBLKtLEKUMT8bD8yl5w" name="Tissue" path="sst_ref_po_40mg|Organism|Heart|simvastatin_acid|Tissue" unit="µmol/l" persistable="0" formulaId="3152" />
    <Observer id="3228" entityId="aHYoMnHoCUKFpH3kgbD9Sw" name="Concentration in container" path="sst_ref_po_40mg|Organism|Kidney|Plasma|CYP3A4|Concentration in container" unit="µmol/l" persistable="0" formulaId="3229" />
    <Observer id="3248" entityId="oHsOpxQVukuLBhryg9RuAw" name="Concentration in container" path="sst_ref_po_40mg|Organism|Kidney|Plasma|CYP3A4_arr|Concentration in container" unit="µmol/l" persistable="0" formulaId="3249" />
    <Observer id="3268" entityId="Kd3hc4AflE6_260ecXU3Mw" name="Concentration in container" path="sst_ref_po_40mg|Organism|Kidney|Plasma|CES2|Concentration in container" unit="µmol/l" persistable="0" formulaId="3269" />
    <Observer id="3288" entityId="vjnErEVObkmMpvQ9hzcGcg" name="Concentration in container" path="sst_ref_po_40mg|Organism|Kidney|Plasma|CES2_arr|Concentration in container" unit="µmol/l" persistable="0" formulaId="3289" />
    <Observer id="3295" entityId="VKq6up4pvk-2bfWoZqij7Q" name="Concentration in container" path="sst_ref_po_40mg|Organism|Kidney|Plasma|simvastatin|Concentration in container" unit="µmol/l" persistable="0" formulaId="3296" />
    <Observer id="3302" entityId="ABtiCkt35EqOMfvPNrULhA" name="Concentration in container" path="sst_ref_po_40mg|Organism|Kidney|Plasma|simvastatin_acid|Concentration in container" unit="µmol/l" persistable="0" formulaId="3303" />
    <Observer id="3307" entityId="vHr4fNYHtkKwyC3XHjIm2Q" name="Fraction of dose-simvastatin" path="sst_ref_po_40mg|Organism|Kidney|Plasma|simvastatin-CYP3A4 Metabolite|Fraction of dose-simvastatin" persistable="0" formulaId="3308" />
    <Observer id="3358" entityId="Cd1Pqp3VaE2kUG5FU5lA6A" name="Concentration in container" path="sst_ref_po_40mg|Organism|Kidney|BloodCells|CYP3A4|Concentration in container" unit="µmol/l" persistable="0" formulaId="3359" />
    <Observer id="3378" entityId="N-6iKqOfN0-sXF4k37bN6A" name="Concentration in container" path="sst_ref_po_40mg|Organism|Kidney|BloodCells|CYP3A4_arr|Concentration in container" unit="µmol/l" persistable="0" formulaId="3379" />
    <Observer id="3398" entityId="VabUbF16FE2XvSdBonaP4Q" name="Concentration in container" path="sst_ref_po_40mg|Organism|Kidney|BloodCells|CES2|Concentration in container" unit="µmol/l" persistable="0" formulaId="3399" />
    <Observer id="3418" entityId="vzR_r6F9OU-Nx6lBUPzvRw" name="Concentration in container" path="sst_ref_po_40mg|Organism|Kidney|BloodCells|CES2_arr|Concentration in container" unit="µmol/l" persistable="0" formulaId="3419" />
    <Observer id="3425" entityId="jVI_hqbeg0K5KHm1J1NU3A" name="Concentration in container" path="sst_ref_po_40mg|Organism|Kidney|BloodCells|simvastatin|Concentration in container" unit="µmol/l" persistable="0" formulaId="3426" />
    <Observer id="3432" entityId="r9zPBT_PmEuMUoJnefu7Ng" name="Concentration in container" path="sst_ref_po_40mg|Organism|Kidney|BloodCells|simvastatin_acid|Concentration in container" unit="µmol/l" persistable="0" formulaId="3433" />
    <Observer id="3437" entityId="nf-NMMFV4EixivzMwyu7nw" name="Fraction of dose-simvastatin" path="sst_ref_po_40mg|Organism|Kidney|BloodCells|simvastatin-CYP3A4 Metabolite|Fraction of dose-simvastatin" persistable="0" formulaId="3438" />
    <Observer id="3488" entityId="XllsZa1MOUSABmrPpig2CA" name="Concentration in container" path="sst_ref_po_40mg|Organism|Kidney|Interstitial|LST-3TM12|Concentration in container" unit="µmol/l" persistable="0" formulaId="3489" />
    <Observer id="3496" entityId="_UpRn-Akq0iU0CljyWN5CA" name="Concentration in container" path="sst_ref_po_40mg|Organism|Kidney|Interstitial|simvastatin|Concentration in container" unit="µmol/l" persistable="0" formulaId="3497" />
    <Observer id="3504" entityId="cMhakSofJECOBAD6E5kj4A" name="Concentration in container" path="sst_ref_po_40mg|Organism|Kidney|Interstitial|simvastatin_acid|Concentration in container" unit="µmol/l" persistable="0" formulaId="3505" />
    <Observer id="3527" entityId="CSMYfQvE0kW1887eYYzRBg" name="Concentration in container" path="sst_ref_po_40mg|Organism|Kidney|Intracellular|CYP3A4|Concentration in container" unit="µmol/l" persistable="0" formulaId="3528" />
    <Observer id="3545" entityId="hFqwlV2ZsUKAyMnlZrneaA" name="Concentration in container" path="sst_ref_po_40mg|Organism|Kidney|Intracellular|CYP3A4_arr|Concentration in container" unit="µmol/l" persistable="0" formulaId="3546" />
    <Observer id="3563" entityId="tI0gNNCMtUyPA79PqwilCA" name="Concentration in container" path="sst_ref_po_40mg|Organism|Kidney|Intracellular|CES2|Concentration in container" unit="µmol/l" persistable="0" formulaId="3564" />
    <Observer id="3581" entityId="i51C_uHNVkeb4RKMNAZrPA" name="Concentration in container" path="sst_ref_po_40mg|Organism|Kidney|Intracellular|CES2_arr|Concentration in container" unit="µmol/l" persistable="0" formulaId="3582" />
    <Observer id="3589" entityId="Kn_5lIt7g0eWLbYtuNHkXw" name="Concentration in container" path="sst_ref_po_40mg|Organism|Kidney|Intracellular|simvastatin|Concentration in container" unit="µmol/l" persistable="0" formulaId="3590" />
    <Observer id="3597" entityId="xTuu5dcAOEeKvlmjjJIAnw" name="Concentration in container" path="sst_ref_po_40mg|Organism|Kidney|Intracellular|simvastatin_acid|Concentration in container" unit="µmol/l" persistable="0" formulaId="3598" />
    <Observer id="3602" entityId="vhS40HbUtkmtHEtSlYP2gg" name="Fraction of dose-simvastatin" path="sst_ref_po_40mg|Organism|Kidney|Intracellular|simvastatin-CYP3A4 Metabolite|Fraction of dose-simvastatin" persistable="0" formulaId="3603" />
    <Observer id="3635" entityId="KI3b1puyfUKiOhi-WJNDSw" name="Concentration in container" path="sst_ref_po_40mg|Organism|Kidney|Urine|simvastatin|Concentration in container" unit="µmol/l" persistable="0" formulaId="3636" />
    <Observer id="3637" entityId="6KxjIS0VZUSdMMMIEPPATw" name="Fraction excreted" path="sst_ref_po_40mg|Organism|Kidney|Urine|simvastatin|Fraction excreted" persistable="1" formulaId="3638" />
    <Observer id="3642" entityId="JTb5q5bAK0W4AFcMR-WabQ" name="Concentration in container" path="sst_ref_po_40mg|Organism|Kidney|Urine|simvastatin_acid|Concentration in container" unit="µmol/l" persistable="0" formulaId="3643" />
    <Observer id="3644" entityId="0FwoOIsCWkSbgnRg8PrDJA" name="Fraction excreted" path="sst_ref_po_40mg|Organism|Kidney|Urine|simvastatin_acid|Fraction excreted" persistable="1" formulaId="3645" />
    <Observer id="3646" entityId="zdDWwD4EYUuUUZWGW42gow" name="Interstitial Unbound" path="sst_ref_po_40mg|Organism|Kidney|simvastatin|Interstitial Unbound" unit="µmol/l" persistable="0" formulaId="3647" />
    <Observer id="3648" entityId="WO1u0Mk6BUq_QuqhOyerTg" name="Intracellular Unbound" path="sst_ref_po_40mg|Organism|Kidney|simvastatin|Intracellular Unbound" unit="µmol/l" persistable="0" formulaId="3649" />
    <Observer id="3650" entityId="xOcz0SaN-kStGQOYDvlwlA" name="Tissue" path="sst_ref_po_40mg|Organism|Kidney|simvastatin|Tissue" unit="µmol/l" persistable="0" formulaId="3651" />
    <Observer id="3652" entityId="zKTHtu_C80iJta8AMJ2sVg" name="Interstitial Unbound" path="sst_ref_po_40mg|Organism|Kidney|simvastatin_acid|Interstitial Unbound" unit="µmol/l" persistable="0" formulaId="3653" />
    <Observer id="3654" entityId="YW3w_k_VAUGvTPkR7JFo1g" name="Intracellular Unbound" path="sst_ref_po_40mg|Organism|Kidney|simvastatin_acid|Intracellular Unbound" unit="µmol/l" persistable="0" formulaId="3655" />
    <Observer id="3656" entityId="ICgNJn83Vk-D-VcR04eqKw" name="Tissue" path="sst_ref_po_40mg|Organism|Kidney|simvastatin_acid|Tissue" unit="µmol/l" persistable="0" formulaId="3657" />
    <Observer id="3818" entityId="rKnugQIQX0WvVCmy-JHFDw" name="Concentration in lumen" path="sst_ref_po_40mg|Organism|Lumen|Stomach|simvastatin|Concentration in lumen" unit="µmol/l" persistable="0" formulaId="3820" />
    <Observer id="3861" entityId="jcSpFR2zw0ef9g-d82EyLw" name="Concentration in lumen" path="sst_ref_po_40mg|Organism|Lumen|Stomach|simvastatin_acid|Concentration in lumen" unit="µmol/l" persistable="0" formulaId="3863" />
    <Observer id="3867" entityId="tG-cZiSC4UqRoh3R0pnHLA" name="Fraction of dose-simvastatin" path="sst_ref_po_40mg|Organism|Lumen|Stomach|simvastatin-CYP3A4 Metabolite|Fraction of dose-simvastatin" persistable="0" formulaId="3868" />
    <Observer id="4046" entityId="vvmc5TvgsEafY69FjrE4cg" name="Concentration in lumen" path="sst_ref_po_40mg|Organism|Lumen|Duodenum|simvastatin|Concentration in lumen" unit="µmol/l" persistable="0" formulaId="4047" />
    <Observer id="4048" entityId="xZl-NBXYTEGQLI_SO3Ejdg" name="Fraction of oral drug mass absorbed into mucosa segment" path="sst_ref_po_40mg|Organism|Lumen|Duodenum|simvastatin|Fraction of oral drug mass absorbed into mucosa segment" persistable="0" formulaId="4050" />
    <Observer id="4087" entityId="eGPuUrunyEuH1c_TCqd5yQ" name="Concentration in lumen" path="sst_ref_po_40mg|Organism|Lumen|Duodenum|simvastatin_acid|Concentration in lumen" unit="µmol/l" persistable="0" formulaId="4088" />
    <Observer id="4089" entityId="bvQa5Psgfk6E_-6fL_25Mw" name="Fraction of oral drug mass absorbed into mucosa segment" path="sst_ref_po_40mg|Organism|Lumen|Duodenum|simvastatin_acid|Fraction of oral drug mass absorbed into mucosa segment" persistable="0" formulaId="4091" />
    <Observer id="4095" entityId="6FMQBLDno0--KVF_CvfYYw" name="Fraction of dose-simvastatin" path="sst_ref_po_40mg|Organism|Lumen|Duodenum|simvastatin-CYP3A4 Metabolite|Fraction of dose-simvastatin" persistable="0" formulaId="4096" />
    <Observer id="4272" entityId="pro7Hc31WkK5oty_jzekLA" name="Concentration in lumen" path="sst_ref_po_40mg|Organism|Lumen|UpperJejunum|simvastatin|Concentration in lumen" unit="µmol/l" persistable="0" formulaId="4273" />
    <Observer id="4274" entityId="itnKNutJ5EGeHkFdyDyS_w" name="Fraction of oral drug mass absorbed into mucosa segment" path="sst_ref_po_40mg|Organism|Lumen|UpperJejunum|simvastatin|Fraction of oral drug mass absorbed into mucosa segment" persistable="0" formulaId="4275" />
    <Observer id="4312" entityId="CSJmIc6LFEy97qEHy4vmnA" name="Concentration in lumen" path="sst_ref_po_40mg|Organism|Lumen|UpperJejunum|simvastatin_acid|Concentration in lumen" unit="µmol/l" persistable="0" formulaId="4313" />
    <Observer id="4314" entityId="9yzW6K8pdk-NysZ2m1myqw" name="Fraction of oral drug mass absorbed into mucosa segment" path="sst_ref_po_40mg|Organism|Lumen|UpperJejunum|simvastatin_acid|Fraction of oral drug mass absorbed into mucosa segment" persistable="0" formulaId="4315" />
    <Observer id="4319" entityId="3icIciN4uEKq2wrAet1JLA" name="Fraction of dose-simvastatin" path="sst_ref_po_40mg|Organism|Lumen|UpperJejunum|simvastatin-CYP3A4 Metabolite|Fraction of dose-simvastatin" persistable="0" formulaId="4320" />
    <Observer id="4496" entityId="uMOgMsvuMEiEnZO7wtOgQg" name="Concentration in lumen" path="sst_ref_po_40mg|Organism|Lumen|LowerJejunum|simvastatin|Concentration in lumen" unit="µmol/l" persistable="0" formulaId="4497" />
    <Observer id="4498" entityId="BXAgD9tL2EePGxi6Qh-cmQ" name="Fraction of oral drug mass absorbed into mucosa segment" path="sst_ref_po_40mg|Organism|Lumen|LowerJejunum|simvastatin|Fraction of oral drug mass absorbed into mucosa segment" persistable="0" formulaId="4499" />
    <Observer id="4536" entityId="4R6EsayMGEylcTsjSe7PZA" name="Concentration in lumen" path="sst_ref_po_40mg|Organism|Lumen|LowerJejunum|simvastatin_acid|Concentration in lumen" unit="µmol/l" persistable="0" formulaId="4537" />
    <Observer id="4538" entityId="pp0BGLiV9EmVghM_Rc7Gaw" name="Fraction of oral drug mass absorbed into mucosa segment" path="sst_ref_po_40mg|Organism|Lumen|LowerJejunum|simvastatin_acid|Fraction of oral drug mass absorbed into mucosa segment" persistable="0" formulaId="4539" />
    <Observer id="4543" entityId="hl-eQ8uoTEWM3rBVqVbdrg" name="Fraction of dose-simvastatin" path="sst_ref_po_40mg|Organism|Lumen|LowerJejunum|simvastatin-CYP3A4 Metabolite|Fraction of dose-simvastatin" persistable="0" formulaId="4544" />
    <Observer id="4720" entityId="YGcOtxkDfEqWEjfRbPtjzw" name="Concentration in lumen" path="sst_ref_po_40mg|Organism|Lumen|UpperIleum|simvastatin|Concentration in lumen" unit="µmol/l" persistable="0" formulaId="4721" />
    <Observer id="4722" entityId="k-GApqvO8kaOnbdHy-j7Eg" name="Fraction of oral drug mass absorbed into mucosa segment" path="sst_ref_po_40mg|Organism|Lumen|UpperIleum|simvastatin|Fraction of oral drug mass absorbed into mucosa segment" persistable="0" formulaId="4723" />
    <Observer id="4760" entityId="48hTaKDwmE-EX1xbEPJZ3Q" name="Concentration in lumen" path="sst_ref_po_40mg|Organism|Lumen|UpperIleum|simvastatin_acid|Concentration in lumen" unit="µmol/l" persistable="0" formulaId="4761" />
    <Observer id="4762" entityId="kwXzQJ4LAkm7QNv4G0ylYA" name="Fraction of oral drug mass absorbed into mucosa segment" path="sst_ref_po_40mg|Organism|Lumen|UpperIleum|simvastatin_acid|Fraction of oral drug mass absorbed into mucosa segment" persistable="0" formulaId="4763" />
    <Observer id="4767" entityId="f1uPqP__r0KcjW085mfH3g" name="Fraction of dose-simvastatin" path="sst_ref_po_40mg|Organism|Lumen|UpperIleum|simvastatin-CYP3A4 Metabolite|Fraction of dose-simvastatin" persistable="0" formulaId="4768" />
    <Observer id="4944" entityId="8ggQezTO_kyB5jwpwqgrgw" name="Concentration in lumen" path="sst_ref_po_40mg|Organism|Lumen|LowerIleum|simvastatin|Concentration in lumen" unit="µmol/l" persistable="0" formulaId="4945" />
    <Observer id="4946" entityId="8lHcVMWCSkmEFHNzCgUwxQ" name="Fraction of oral drug mass absorbed into mucosa segment" path="sst_ref_po_40mg|Organism|Lumen|LowerIleum|simvastatin|Fraction of oral drug mass absorbed into mucosa segment" persistable="0" formulaId="4947" />
    <Observer id="4984" entityId="mgy1ni2NNkyWwcpSdawNcw" name="Concentration in lumen" path="sst_ref_po_40mg|Organism|Lumen|LowerIleum|simvastatin_acid|Concentration in lumen" unit="µmol/l" persistable="0" formulaId="4985" />
    <Observer id="4986" entityId="Gtuleurglk6CRSC03vjjag" name="Fraction of oral drug mass absorbed into mucosa segment" path="sst_ref_po_40mg|Organism|Lumen|LowerIleum|simvastatin_acid|Fraction of oral drug mass absorbed into mucosa segment" persistable="0" formulaId="4987" />
    <Observer id="4991" entityId="sBgKabAWqkmVX0J8BkhG4A" name="Fraction of dose-simvastatin" path="sst_ref_po_40mg|Organism|Lumen|LowerIleum|simvastatin-CYP3A4 Metabolite|Fraction of dose-simvastatin" persistable="0" formulaId="4992" />
    <Observer id="5170" entityId="48YZvHQt-0eEvZgXsme5Aw" name="Concentration in lumen" path="sst_ref_po_40mg|Organism|Lumen|Caecum|simvastatin|Concentration in lumen" unit="µmol/l" persistable="0" formulaId="5171" />
    <Observer id="5172" entityId="LKUJjdCPpk6ioFFhlCWSZw" name="Fraction of oral drug mass absorbed into mucosa segment" path="sst_ref_po_40mg|Organism|Lumen|Caecum|simvastatin|Fraction of oral drug mass absorbed into mucosa segment" persistable="0" formulaId="5173" />
    <Observer id="5210" entityId="f1U6WELnr0mVmTFcvheQdg" name="Concentration in lumen" path="sst_ref_po_40mg|Organism|Lumen|Caecum|simvastatin_acid|Concentration in lumen" unit="µmol/l" persistable="0" formulaId="5211" />
    <Observer id="5212" entityId="vxZ6FOpGBUm0ZiV-cXo7ug" name="Fraction of oral drug mass absorbed into mucosa segment" path="sst_ref_po_40mg|Organism|Lumen|Caecum|simvastatin_acid|Fraction of oral drug mass absorbed into mucosa segment" persistable="0" formulaId="5213" />
    <Observer id="5217" entityId="cH54QSkLFkW44eV9B_Snmg" name="Fraction of dose-simvastatin" path="sst_ref_po_40mg|Organism|Lumen|Caecum|simvastatin-CYP3A4 Metabolite|Fraction of dose-simvastatin" persistable="0" formulaId="5218" />
    <Observer id="5394" entityId="f6XycpQr_EiIHjmixTKItQ" name="Concentration in lumen" path="sst_ref_po_40mg|Organism|Lumen|ColonAscendens|simvastatin|Concentration in lumen" unit="µmol/l" persistable="0" formulaId="5395" />
    <Observer id="5396" entityId="E0pZdjdwUk2toJq8Hc7b0w" name="Fraction of oral drug mass absorbed into mucosa segment" path="sst_ref_po_40mg|Organism|Lumen|ColonAscendens|simvastatin|Fraction of oral drug mass absorbed into mucosa segment" persistable="0" formulaId="5397" />
    <Observer id="5434" entityId="HUNk3_qRyEOH_MSG6yCNQw" name="Concentration in lumen" path="sst_ref_po_40mg|Organism|Lumen|ColonAscendens|simvastatin_acid|Concentration in lumen" unit="µmol/l" persistable="0" formulaId="5435" />
    <Observer id="5436" entityId="j8MgMQxbV0-9mdfyMlA3cg" name="Fraction of oral drug mass absorbed into mucosa segment" path="sst_ref_po_40mg|Organism|Lumen|ColonAscendens|simvastatin_acid|Fraction of oral drug mass absorbed into mucosa segment" persistable="0" formulaId="5437" />
    <Observer id="5441" entityId="2-4TaGj-Dku0t2d-VJh8-g" name="Fraction of dose-simvastatin" path="sst_ref_po_40mg|Organism|Lumen|ColonAscendens|simvastatin-CYP3A4 Metabolite|Fraction of dose-simvastatin" persistable="0" formulaId="5442" />
    <Observer id="5618" entityId="YKBP6ro_Ck6zsKfUbAxDjw" name="Concentration in lumen" path="sst_ref_po_40mg|Organism|Lumen|ColonTransversum|simvastatin|Concentration in lumen" unit="µmol/l" persistable="0" formulaId="5619" />
    <Observer id="5620" entityId="acdr9GfMg0apGSGcPM7n8w" name="Fraction of oral drug mass absorbed into mucosa segment" path="sst_ref_po_40mg|Organism|Lumen|ColonTransversum|simvastatin|Fraction of oral drug mass absorbed into mucosa segment" persistable="0" formulaId="5621" />
    <Observer id="5658" entityId="VjjSU-ax7E-x-ty-VdjQZg" name="Concentration in lumen" path="sst_ref_po_40mg|Organism|Lumen|ColonTransversum|simvastatin_acid|Concentration in lumen" unit="µmol/l" persistable="0" formulaId="5659" />
    <Observer id="5660" entityId="U4KHZHLcFE2tIOEhfzimcw" name="Fraction of oral drug mass absorbed into mucosa segment" path="sst_ref_po_40mg|Organism|Lumen|ColonTransversum|simvastatin_acid|Fraction of oral drug mass absorbed into mucosa segment" persistable="0" formulaId="5661" />
    <Observer id="5665" entityId="EohKHwplg0iTQzC25u-Wew" name="Fraction of dose-simvastatin" path="sst_ref_po_40mg|Organism|Lumen|ColonTransversum|simvastatin-CYP3A4 Metabolite|Fraction of dose-simvastatin" persistable="0" formulaId="5666" />
    <Observer id="5842" entityId="5uktyI9DKkKn0UIPBdmfsw" name="Concentration in lumen" path="sst_ref_po_40mg|Organism|Lumen|ColonDescendens|simvastatin|Concentration in lumen" unit="µmol/l" persistable="0" formulaId="5843" />
    <Observer id="5844" entityId="oAloK4DD_EeyGjK5a8EyeQ" name="Fraction of oral drug mass absorbed into mucosa segment" path="sst_ref_po_40mg|Organism|Lumen|ColonDescendens|simvastatin|Fraction of oral drug mass absorbed into mucosa segment" persistable="0" formulaId="5845" />
    <Observer id="5882" entityId="pKydlOxSXE242nYVL1cXRw" name="Concentration in lumen" path="sst_ref_po_40mg|Organism|Lumen|ColonDescendens|simvastatin_acid|Concentration in lumen" unit="µmol/l" persistable="0" formulaId="5883" />
    <Observer id="5884" entityId="yxtUZVzQxESgPpsc4la3yA" name="Fraction of oral drug mass absorbed into mucosa segment" path="sst_ref_po_40mg|Organism|Lumen|ColonDescendens|simvastatin_acid|Fraction of oral drug mass absorbed into mucosa segment" persistable="0" formulaId="5885" />
    <Observer id="5889" entityId="rXEnTjFD30uqpSVsJif2JQ" name="Fraction of dose-simvastatin" path="sst_ref_po_40mg|Organism|Lumen|ColonDescendens|simvastatin-CYP3A4 Metabolite|Fraction of dose-simvastatin" persistable="0" formulaId="5890" />
    <Observer id="6066" entityId="pRbiJCvFsEOpsZQH21TqKg" name="Concentration in lumen" path="sst_ref_po_40mg|Organism|Lumen|ColonSigmoid|simvastatin|Concentration in lumen" unit="µmol/l" persistable="0" formulaId="6067" />
    <Observer id="6068" entityId="CGEplvJu5kiVfX3Rid7O5w" name="Fraction of oral drug mass absorbed into mucosa segment" path="sst_ref_po_40mg|Organism|Lumen|ColonSigmoid|simvastatin|Fraction of oral drug mass absorbed into mucosa segment" persistable="0" formulaId="6069" />
    <Observer id="6106" entityId="GINAKjTIHECakXN4AOZXZA" name="Concentration in lumen" path="sst_ref_po_40mg|Organism|Lumen|ColonSigmoid|simvastatin_acid|Concentration in lumen" unit="µmol/l" persistable="0" formulaId="6107" />
    <Observer id="6108" entityId="qTcAYLi7jESSqEUYNlD-6Q" name="Fraction of oral drug mass absorbed into mucosa segment" path="sst_ref_po_40mg|Organism|Lumen|ColonSigmoid|simvastatin_acid|Fraction of oral drug mass absorbed into mucosa segment" persistable="0" formulaId="6109" />
    <Observer id="6113" entityId="nojgcIoD_Uqp-s2Omml2GQ" name="Fraction of dose-simvastatin" path="sst_ref_po_40mg|Organism|Lumen|ColonSigmoid|simvastatin-CYP3A4 Metabolite|Fraction of dose-simvastatin" persistable="0" formulaId="6114" />
    <Observer id="6289" entityId="Jbl8tqU60keVwzCz7n8Thw" name="Concentration in lumen" path="sst_ref_po_40mg|Organism|Lumen|Rectum|simvastatin|Concentration in lumen" unit="µmol/l" persistable="0" formulaId="6290" />
    <Observer id="6291" entityId="yQ2lDioxCUOLh-MdZs4cdQ" name="Fraction of oral drug mass absorbed into mucosa segment" path="sst_ref_po_40mg|Organism|Lumen|Rectum|simvastatin|Fraction of oral drug mass absorbed into mucosa segment" persistable="0" formulaId="6292" />
    <Observer id="6329" entityId="CLG3ykufeEmA1jG4qh_l2g" name="Concentration in lumen" path="sst_ref_po_40mg|Organism|Lumen|Rectum|simvastatin_acid|Concentration in lumen" unit="µmol/l" persistable="0" formulaId="6330" />
    <Observer id="6331" entityId="5YI5KQop3kWsR9PQrxEBSA" name="Fraction of oral drug mass absorbed into mucosa segment" path="sst_ref_po_40mg|Organism|Lumen|Rectum|simvastatin_acid|Fraction of oral drug mass absorbed into mucosa segment" persistable="0" formulaId="6332" />
    <Observer id="6336" entityId="R7D0O8pA6USOwFpXISRRIQ" name="Fraction of dose-simvastatin" path="sst_ref_po_40mg|Organism|Lumen|Rectum|simvastatin-CYP3A4 Metabolite|Fraction of dose-simvastatin" persistable="0" formulaId="6337" />
    <Observer id="6371" entityId="MBYi2r8wNEORYvUHofViLw" name="Fraction excreted to feces" path="sst_ref_po_40mg|Organism|Lumen|Feces|simvastatin|Fraction excreted to feces" persistable="0" formulaId="6372" />
    <Observer id="6376" entityId="tuXiGgKlpkyunGmyv97k9w" name="Fraction excreted to feces" path="sst_ref_po_40mg|Organism|Lumen|Feces|simvastatin_acid|Fraction excreted to feces" persistable="0" formulaId="6377" />
    <Observer id="6378" entityId="aoCWxu3g8UiNJ7GJAONrWg" name="Fraction dissolved" path="sst_ref_po_40mg|Organism|Lumen|simvastatin|Fraction dissolved" persistable="0" formulaId="6380" />
    <Observer id="6381" entityId="z_isHRmgYUmXAGBrEO6aYQ" name="Fraction of oral drug mass absorbed into mucosa" path="sst_ref_po_40mg|Organism|Lumen|simvastatin|Fraction of oral drug mass absorbed into mucosa" persistable="1" formulaId="6382" />
    <Observer id="6383" entityId="-P9v7J2EqkO8KuGnudjucA" name="Fraction dissolved" path="sst_ref_po_40mg|Organism|Lumen|simvastatin_acid|Fraction dissolved" persistable="0" formulaId="6385" />
    <Observer id="6386" entityId="4kfS5KxvAU2E9C6P0-FSyg" name="Fraction of oral drug mass absorbed into mucosa" path="sst_ref_po_40mg|Organism|Lumen|simvastatin_acid|Fraction of oral drug mass absorbed into mucosa" persistable="1" formulaId="6387" />
    <Observer id="6453" entityId="EYoc181dKUmZx2bQOmSgVQ" name="Concentration in container" path="sst_ref_po_40mg|Organism|Stomach|Plasma|CYP3A4|Concentration in container" unit="µmol/l" persistable="0" formulaId="6454" />
    <Observer id="6473" entityId="F0ScVaAr202h25tumFDNjg" name="Concentration in container" path="sst_ref_po_40mg|Organism|Stomach|Plasma|CYP3A4_arr|Concentration in container" unit="µmol/l" persistable="0" formulaId="6474" />
    <Observer id="6493" entityId="HoWff3DA2E6BHE_ats0FDQ" name="Concentration in container" path="sst_ref_po_40mg|Organism|Stomach|Plasma|CES2|Concentration in container" unit="µmol/l" persistable="0" formulaId="6494" />
    <Observer id="6513" entityId="hk71_RuTUUO3ZS4NllKfGg" name="Concentration in container" path="sst_ref_po_40mg|Organism|Stomach|Plasma|CES2_arr|Concentration in container" unit="µmol/l" persistable="0" formulaId="6514" />
    <Observer id="6520" entityId="yifct7jAAEKemH0xyPwywg" name="Concentration in container" path="sst_ref_po_40mg|Organism|Stomach|Plasma|simvastatin|Concentration in container" unit="µmol/l" persistable="0" formulaId="6521" />
    <Observer id="6527" entityId="oyxHzBdHSkq7P7Z3njdKTA" name="Concentration in container" path="sst_ref_po_40mg|Organism|Stomach|Plasma|simvastatin_acid|Concentration in container" unit="µmol/l" persistable="0" formulaId="6528" />
    <Observer id="6532" entityId="lCnt17HodkiL8AGj08UaLQ" name="Fraction of dose-simvastatin" path="sst_ref_po_40mg|Organism|Stomach|Plasma|simvastatin-CYP3A4 Metabolite|Fraction of dose-simvastatin" persistable="0" formulaId="6533" />
    <Observer id="6583" entityId="HGXNISJ4m0WYxsD8yq0JLQ" name="Concentration in container" path="sst_ref_po_40mg|Organism|Stomach|BloodCells|CYP3A4|Concentration in container" unit="µmol/l" persistable="0" formulaId="6584" />
    <Observer id="6603" entityId="JqJnqCo8mkmYjuS-l8fyig" name="Concentration in container" path="sst_ref_po_40mg|Organism|Stomach|BloodCells|CYP3A4_arr|Concentration in container" unit="µmol/l" persistable="0" formulaId="6604" />
    <Observer id="6623" entityId="nzMxdNL5PEiDJsK0j0b1eQ" name="Concentration in container" path="sst_ref_po_40mg|Organism|Stomach|BloodCells|CES2|Concentration in container" unit="µmol/l" persistable="0" formulaId="6624" />
    <Observer id="6643" entityId="54CmO_YUnkiWucwghP38Gg" name="Concentration in container" path="sst_ref_po_40mg|Organism|Stomach|BloodCells|CES2_arr|Concentration in container" unit="µmol/l" persistable="0" formulaId="6644" />
    <Observer id="6650" entityId="rCm189fAf0az_my005OJTQ" name="Concentration in container" path="sst_ref_po_40mg|Organism|Stomach|BloodCells|simvastatin|Concentration in container" unit="µmol/l" persistable="0" formulaId="6651" />
    <Observer id="6657" entityId="vj_f62y2rU6KnMKH5sY6_g" name="Concentration in container" path="sst_ref_po_40mg|Organism|Stomach|BloodCells|simvastatin_acid|Concentration in container" unit="µmol/l" persistable="0" formulaId="6658" />
    <Observer id="6662" entityId="YKSEBlgLRUSquLmUQnVeYw" name="Fraction of dose-simvastatin" path="sst_ref_po_40mg|Organism|Stomach|BloodCells|simvastatin-CYP3A4 Metabolite|Fraction of dose-simvastatin" persistable="0" formulaId="6663" />
    <Observer id="6713" entityId="YgI8PQ_vukOrAXz3BItFqA" name="Concentration in container" path="sst_ref_po_40mg|Organism|Stomach|Interstitial|LST-3TM12|Concentration in container" unit="µmol/l" persistable="0" formulaId="6714" />
    <Observer id="6721" entityId="cokOS2iYekmhQCb2ZzVasw" name="Concentration in container" path="sst_ref_po_40mg|Organism|Stomach|Interstitial|simvastatin|Concentration in container" unit="µmol/l" persistable="0" formulaId="6722" />
    <Observer id="6729" entityId="m34ZFUS0g06_ssehPXNbyw" name="Concentration in container" path="sst_ref_po_40mg|Organism|Stomach|Interstitial|simvastatin_acid|Concentration in container" unit="µmol/l" persistable="0" formulaId="6730" />
    <Observer id="6752" entityId="Q5QZctBmxE2VXLkDLpU7XQ" name="Concentration in container" path="sst_ref_po_40mg|Organism|Stomach|Intracellular|CYP3A4|Concentration in container" unit="µmol/l" persistable="0" formulaId="6753" />
    <Observer id="6770" entityId="BRx1RNrO00mLdgPWqANFnQ" name="Concentration in container" path="sst_ref_po_40mg|Organism|Stomach|Intracellular|CYP3A4_arr|Concentration in container" unit="µmol/l" persistable="0" formulaId="6771" />
    <Observer id="6788" entityId="kzIdIX2H9UyHE_1SohzTOQ" name="Concentration in container" path="sst_ref_po_40mg|Organism|Stomach|Intracellular|CES2|Concentration in container" unit="µmol/l" persistable="0" formulaId="6789" />
    <Observer id="6806" entityId="HT1bZoZRGU6BXGETQqAVgg" name="Concentration in container" path="sst_ref_po_40mg|Organism|Stomach|Intracellular|CES2_arr|Concentration in container" unit="µmol/l" persistable="0" formulaId="6807" />
    <Observer id="6814" entityId="ZDzt7GnbxUCl_daT6sFXPw" name="Concentration in container" path="sst_ref_po_40mg|Organism|Stomach|Intracellular|simvastatin|Concentration in container" unit="µmol/l" persistable="0" formulaId="6815" />
    <Observer id="6822" entityId="eOKdnUpE5kqstIez57gwRw" name="Concentration in container" path="sst_ref_po_40mg|Organism|Stomach|Intracellular|simvastatin_acid|Concentration in container" unit="µmol/l" persistable="0" formulaId="6823" />
    <Observer id="6827" entityId="xBqrvJSzgECM5K1EY8mC6A" name="Fraction of dose-simvastatin" path="sst_ref_po_40mg|Organism|Stomach|Intracellular|simvastatin-CYP3A4 Metabolite|Fraction of dose-simvastatin" persistable="0" formulaId="6828" />
    <Observer id="6856" entityId="CoegM63zykSYIZ91i2U5Xg" name="Interstitial Unbound" path="sst_ref_po_40mg|Organism|Stomach|simvastatin|Interstitial Unbound" unit="µmol/l" persistable="0" formulaId="6857" />
    <Observer id="6858" entityId="2OnTTn34T0ihKKM-t8BMpQ" name="Intracellular Unbound" path="sst_ref_po_40mg|Organism|Stomach|simvastatin|Intracellular Unbound" unit="µmol/l" persistable="0" formulaId="6859" />
    <Observer id="6860" entityId="U2MH21bBKUu9rYEqr9LE0A" name="Tissue" path="sst_ref_po_40mg|Organism|Stomach|simvastatin|Tissue" unit="µmol/l" persistable="0" formulaId="6861" />
    <Observer id="6862" entityId="SYYZWJz20kySN0ykxbAVUQ" name="Interstitial Unbound" path="sst_ref_po_40mg|Organism|Stomach|simvastatin_acid|Interstitial Unbound" unit="µmol/l" persistable="0" formulaId="6863" />
    <Observer id="6864" entityId="zr7x0Sq_xkSKh6VWbFbaeg" name="Intracellular Unbound" path="sst_ref_po_40mg|Organism|Stomach|simvastatin_acid|Intracellular Unbound" unit="µmol/l" persistable="0" formulaId="6865" />
    <Observer id="6866" entityId="8iCK6uZVm0eOZfC85VIXrA" name="Tissue" path="sst_ref_po_40mg|Organism|Stomach|simvastatin_acid|Tissue" unit="µmol/l" persistable="0" formulaId="6867" />
    <Observer id="6959" entityId="hPVeF7Jw006rh2zuOj-uBQ" name="Concentration in container" path="sst_ref_po_40mg|Organism|SmallIntestine|Plasma|CYP3A4|Concentration in container" unit="µmol/l" persistable="0" formulaId="6960" />
    <Observer id="6979" entityId="72EvhGtfukybW6gXedqbbA" name="Concentration in container" path="sst_ref_po_40mg|Organism|SmallIntestine|Plasma|CYP3A4_arr|Concentration in container" unit="µmol/l" persistable="0" formulaId="6980" />
    <Observer id="6999" entityId="IehuyjVsoEeAxp7EO00b1g" name="Concentration in container" path="sst_ref_po_40mg|Organism|SmallIntestine|Plasma|CES2|Concentration in container" unit="µmol/l" persistable="0" formulaId="7000" />
    <Observer id="7019" entityId="IsVUkKHJSka-UYpsRQu29w" name="Concentration in container" path="sst_ref_po_40mg|Organism|SmallIntestine|Plasma|CES2_arr|Concentration in container" unit="µmol/l" persistable="0" formulaId="7020" />
    <Observer id="7026" entityId="uI17PSm1vkO4qRf10D58Gg" name="Concentration in container" path="sst_ref_po_40mg|Organism|SmallIntestine|Plasma|simvastatin|Concentration in container" unit="µmol/l" persistable="0" formulaId="7027" />
    <Observer id="7033" entityId="WTWDAhZCZEWsPyeFushsEA" name="Concentration in container" path="sst_ref_po_40mg|Organism|SmallIntestine|Plasma|simvastatin_acid|Concentration in container" unit="µmol/l" persistable="0" formulaId="7034" />
    <Observer id="7038" entityId="9diAY3PkjkG1XxP46s74qA" name="Fraction of dose-simvastatin" path="sst_ref_po_40mg|Organism|SmallIntestine|Plasma|simvastatin-CYP3A4 Metabolite|Fraction of dose-simvastatin" persistable="0" formulaId="7039" />
    <Observer id="7089" entityId="gjNCE-rYlUK-clA9brJrPA" name="Concentration in container" path="sst_ref_po_40mg|Organism|SmallIntestine|BloodCells|CYP3A4|Concentration in container" unit="µmol/l" persistable="0" formulaId="7090" />
    <Observer id="7109" entityId="TK21NQev50WtCn41kSuLzw" name="Concentration in container" path="sst_ref_po_40mg|Organism|SmallIntestine|BloodCells|CYP3A4_arr|Concentration in container" unit="µmol/l" persistable="0" formulaId="7110" />
    <Observer id="7129" entityId="0uSC_DP0pUyXO9gos9FTVw" name="Concentration in container" path="sst_ref_po_40mg|Organism|SmallIntestine|BloodCells|CES2|Concentration in container" unit="µmol/l" persistable="0" formulaId="7130" />
    <Observer id="7149" entityId="vL6K39-B3kag2Ap5TTbzQQ" name="Concentration in container" path="sst_ref_po_40mg|Organism|SmallIntestine|BloodCells|CES2_arr|Concentration in container" unit="µmol/l" persistable="0" formulaId="7150" />
    <Observer id="7156" entityId="YH_jDmD2bkayfXKaebjpGQ" name="Concentration in container" path="sst_ref_po_40mg|Organism|SmallIntestine|BloodCells|simvastatin|Concentration in container" unit="µmol/l" persistable="0" formulaId="7157" />
    <Observer id="7163" entityId="4n7DHftPEki2NXpjlDhrNw" name="Concentration in container" path="sst_ref_po_40mg|Organism|SmallIntestine|BloodCells|simvastatin_acid|Concentration in container" unit="µmol/l" persistable="0" formulaId="7164" />
    <Observer id="7168" entityId="zEDAJ_GrHUC8xCE8Wj0rRA" name="Fraction of dose-simvastatin" path="sst_ref_po_40mg|Organism|SmallIntestine|BloodCells|simvastatin-CYP3A4 Metabolite|Fraction of dose-simvastatin" persistable="0" formulaId="7169" />
    <Observer id="7219" entityId="dpZW_XqpG0KapczKtg6EKA" name="Concentration in container" path="sst_ref_po_40mg|Organism|SmallIntestine|Interstitial|LST-3TM12|Concentration in container" unit="µmol/l" persistable="0" formulaId="7220" />
    <Observer id="7227" entityId="0eIBqZni4065-3CRWEW7xw" name="Concentration in container" path="sst_ref_po_40mg|Organism|SmallIntestine|Interstitial|simvastatin|Concentration in container" unit="µmol/l" persistable="0" formulaId="7228" />
    <Observer id="7235" entityId="8WA1QtFKXEyOkXP515fegg" name="Concentration in container" path="sst_ref_po_40mg|Organism|SmallIntestine|Interstitial|simvastatin_acid|Concentration in container" unit="µmol/l" persistable="0" formulaId="7236" />
    <Observer id="7258" entityId="d5YNo1-tlU6NhBlfsw_n5A" name="Concentration in container" path="sst_ref_po_40mg|Organism|SmallIntestine|Intracellular|CYP3A4|Concentration in container" unit="µmol/l" persistable="0" formulaId="7259" />
    <Observer id="7276" entityId="1BVhY2RxEEGnxq8hcfZ1IQ" name="Concentration in container" path="sst_ref_po_40mg|Organism|SmallIntestine|Intracellular|CYP3A4_arr|Concentration in container" unit="µmol/l" persistable="0" formulaId="7277" />
    <Observer id="7294" entityId="_yI0zXpfBUy6jlftZY-PCA" name="Concentration in container" path="sst_ref_po_40mg|Organism|SmallIntestine|Intracellular|CES2|Concentration in container" unit="µmol/l" persistable="0" formulaId="7295" />
    <Observer id="7312" entityId="r__h5lWE1UiFHky2PLSu9Q" name="Concentration in container" path="sst_ref_po_40mg|Organism|SmallIntestine|Intracellular|CES2_arr|Concentration in container" unit="µmol/l" persistable="0" formulaId="7313" />
    <Observer id="7320" entityId="dk-cNdredESTf7XOAvVTtw" name="Concentration in container" path="sst_ref_po_40mg|Organism|SmallIntestine|Intracellular|simvastatin|Concentration in container" unit="µmol/l" persistable="0" formulaId="7321" />
    <Observer id="7328" entityId="0XhgiZevw0-RnflFKyGK6w" name="Concentration in container" path="sst_ref_po_40mg|Organism|SmallIntestine|Intracellular|simvastatin_acid|Concentration in container" unit="µmol/l" persistable="0" formulaId="7329" />
    <Observer id="7333" entityId="PyvMKaE8Jk2QXe8eNtCP3A" name="Fraction of dose-simvastatin" path="sst_ref_po_40mg|Organism|SmallIntestine|Intracellular|simvastatin-CYP3A4 Metabolite|Fraction of dose-simvastatin" persistable="0" formulaId="7334" />
    <Observer id="7424" entityId="EgXOdGMBhUGug7hoz2e0xQ" name="Concentration in container" path="sst_ref_po_40mg|Organism|SmallIntestine|Mucosa|Duodenum|Plasma|CYP3A4|Concentration in container" unit="µmol/l" persistable="0" formulaId="7425" />
    <Observer id="7444" entityId="XftEOx2x10u97oUvLO5Bcw" name="Concentration in container" path="sst_ref_po_40mg|Organism|SmallIntestine|Mucosa|Duodenum|Plasma|CYP3A4_arr|Concentration in container" unit="µmol/l" persistable="0" formulaId="7445" />
    <Observer id="7464" entityId="l9Ljf4TMLEWOqDd18BTHSg" name="Concentration in container" path="sst_ref_po_40mg|Organism|SmallIntestine|Mucosa|Duodenum|Plasma|CES2|Concentration in container" unit="µmol/l" persistable="0" formulaId="7465" />
    <Observer id="7484" entityId="Lw1X3eOE2kiDP7FKPk-tXQ" name="Concentration in container" path="sst_ref_po_40mg|Organism|SmallIntestine|Mucosa|Duodenum|Plasma|CES2_arr|Concentration in container" unit="µmol/l" persistable="0" formulaId="7485" />
    <Observer id="7491" entityId="NoB_HhZHyUW-wRG03PKy4g" name="Concentration in container" path="sst_ref_po_40mg|Organism|SmallIntestine|Mucosa|Duodenum|Plasma|simvastatin|Concentration in container" unit="µmol/l" persistable="0" formulaId="7492" />
    <Observer id="7498" entityId="J3JSm8SPHEGYNU6nLw9K8Q" name="Concentration in container" path="sst_ref_po_40mg|Organism|SmallIntestine|Mucosa|Duodenum|Plasma|simvastatin_acid|Concentration in container" unit="µmol/l" persistable="0" formulaId="7499" />
    <Observer id="7503" entityId="6G3LtsimKkOqazXm6QjqSA" name="Fraction of dose-simvastatin" path="sst_ref_po_40mg|Organism|SmallIntestine|Mucosa|Duodenum|Plasma|simvastatin-CYP3A4 Metabolite|Fraction of dose-simvastatin" persistable="0" formulaId="7504" />
    <Observer id="7554" entityId="1eASaX1zr0OeD6E3Q2B4hg" name="Concentration in container" path="sst_ref_po_40mg|Organism|SmallIntestine|Mucosa|Duodenum|BloodCells|CYP3A4|Concentration in container" unit="µmol/l" persistable="0" formulaId="7555" />
    <Observer id="7574" entityId="4tKd4Gk3Tk2JvLGjr6Abag" name="Concentration in container" path="sst_ref_po_40mg|Organism|SmallIntestine|Mucosa|Duodenum|BloodCells|CYP3A4_arr|Concentration in container" unit="µmol/l" persistable="0" formulaId="7575" />
    <Observer id="7594" entityId="iXabXyU38U2u34WW_btSYA" name="Concentration in container" path="sst_ref_po_40mg|Organism|SmallIntestine|Mucosa|Duodenum|BloodCells|CES2|Concentration in container" unit="µmol/l" persistable="0" formulaId="7595" />
    <Observer id="7614" entityId="rkJmx_-9902t6BFdbyZ3RA" name="Concentration in container" path="sst_ref_po_40mg|Organism|SmallIntestine|Mucosa|Duodenum|BloodCells|CES2_arr|Concentration in container" unit="µmol/l" persistable="0" formulaId="7615" />
    <Observer id="7621" entityId="c__m1PmbeEmL6yTWleT1dw" name="Concentration in container" path="sst_ref_po_40mg|Organism|SmallIntestine|Mucosa|Duodenum|BloodCells|simvastatin|Concentration in container" unit="µmol/l" persistable="0" formulaId="7622" />
    <Observer id="7628" entityId="M253ENj_JEGHVvphBmwrSg" name="Concentration in container" path="sst_ref_po_40mg|Organism|SmallIntestine|Mucosa|Duodenum|BloodCells|simvastatin_acid|Concentration in container" unit="µmol/l" persistable="0" formulaId="7629" />
    <Observer id="7633" entityId="T4LyVVli4UqqSCSWfZWGrA" name="Fraction of dose-simvastatin" path="sst_ref_po_40mg|Organism|SmallIntestine|Mucosa|Duodenum|BloodCells|simvastatin-CYP3A4 Metabolite|Fraction of dose-simvastatin" persistable="0" formulaId="7634" />
    <Observer id="7674" entityId="4MW2c8FtAUW_qMUILTQk3A" name="Concentration in container" path="sst_ref_po_40mg|Organism|SmallIntestine|Mucosa|Duodenum|Interstitial|simvastatin|Concentration in container" unit="µmol/l" persistable="0" formulaId="7675" />
    <Observer id="7682" entityId="opQMWpAsiUawDj87-Fe9gQ" name="Concentration in container" path="sst_ref_po_40mg|Organism|SmallIntestine|Mucosa|Duodenum|Interstitial|simvastatin_acid|Concentration in container" unit="µmol/l" persistable="0" formulaId="7683" />
    <Observer id="7705" entityId="c7LxCP86t0GZ1vv8t6Dh_g" name="Concentration in container" path="sst_ref_po_40mg|Organism|SmallIntestine|Mucosa|Duodenum|Intracellular|CYP3A4|Concentration in container" unit="µmol/l" persistable="0" formulaId="7706" />
    <Observer id="7723" entityId="FkVFun1OwU27n_QMaQI-nw" name="Concentration in container" path="sst_ref_po_40mg|Organism|SmallIntestine|Mucosa|Duodenum|Intracellular|CYP3A4_arr|Concentration in container" unit="µmol/l" persistable="0" formulaId="7724" />
    <Observer id="7741" entityId="RF_JO1PNBkC3D6jd00Syjw" name="Concentration in container" path="sst_ref_po_40mg|Organism|SmallIntestine|Mucosa|Duodenum|Intracellular|CES2|Concentration in container" unit="µmol/l" persistable="0" formulaId="7742" />
    <Observer id="7759" entityId="5uXBiOHbMkW1EwLzIRF-SQ" name="Concentration in container" path="sst_ref_po_40mg|Organism|SmallIntestine|Mucosa|Duodenum|Intracellular|CES2_arr|Concentration in container" unit="µmol/l" persistable="0" formulaId="7760" />
    <Observer id="7778" entityId="RSAtb9hs406vSFXbNMesCQ" name="Concentration in container" path="sst_ref_po_40mg|Organism|SmallIntestine|Mucosa|Duodenum|Intracellular|LST-3TM12|Concentration in container" unit="µmol/l" persistable="0" formulaId="7779" />
    <Observer id="7786" entityId="yYY2bNA1KE6yMRQQhGTscA" name="Concentration in container" path="sst_ref_po_40mg|Organism|SmallIntestine|Mucosa|Duodenum|Intracellular|simvastatin|Concentration in container" unit="µmol/l" persistable="0" formulaId="7787" />
    <Observer id="7794" entityId="FnuJGzEseEm6GS1FyZwnag" name="Concentration in container" path="sst_ref_po_40mg|Organism|SmallIntestine|Mucosa|Duodenum|Intracellular|simvastatin_acid|Concentration in container" unit="µmol/l" persistable="0" formulaId="7795" />
    <Observer id="7799" entityId="6K-xzkf1JUmVnoQWt3fK-w" name="Fraction of dose-simvastatin" path="sst_ref_po_40mg|Organism|SmallIntestine|Mucosa|Duodenum|Intracellular|simvastatin-CYP3A4 Metabolite|Fraction of dose-simvastatin" persistable="0" formulaId="7800" />
    <Observer id="7890" entityId="DTnntmeskEGO5sgg5XpamQ" name="Concentration in container" path="sst_ref_po_40mg|Organism|SmallIntestine|Mucosa|UpperJejunum|Plasma|CYP3A4|Concentration in container" unit="µmol/l" persistable="0" formulaId="7891" />
    <Observer id="7910" entityId="blxDSzqRTkqTaygzerGxog" name="Concentration in container" path="sst_ref_po_40mg|Organism|SmallIntestine|Mucosa|UpperJejunum|Plasma|CYP3A4_arr|Concentration in container" unit="µmol/l" persistable="0" formulaId="7911" />
    <Observer id="7930" entityId="NN3tGdSTjk6-9bkxu8Dukg" name="Concentration in container" path="sst_ref_po_40mg|Organism|SmallIntestine|Mucosa|UpperJejunum|Plasma|CES2|Concentration in container" unit="µmol/l" persistable="0" formulaId="7931" />
    <Observer id="7950" entityId="T9chRHv5skq8EvG1vYsKBg" name="Concentration in container" path="sst_ref_po_40mg|Organism|SmallIntestine|Mucosa|UpperJejunum|Plasma|CES2_arr|Concentration in container" unit="µmol/l" persistable="0" formulaId="7951" />
    <Observer id="7957" entityId="nP7JrcW0EkWKNLQXk2LLrg" name="Concentration in container" path="sst_ref_po_40mg|Organism|SmallIntestine|Mucosa|UpperJejunum|Plasma|simvastatin|Concentration in container" unit="µmol/l" persistable="0" formulaId="7958" />
    <Observer id="7964" entityId="nhN9faH7CkefcEaJBG2Npg" name="Concentration in container" path="sst_ref_po_40mg|Organism|SmallIntestine|Mucosa|UpperJejunum|Plasma|simvastatin_acid|Concentration in container" unit="µmol/l" persistable="0" formulaId="7965" />
    <Observer id="7969" entityId="EMhKFKhZbU6fQAKE94j1Ug" name="Fraction of dose-simvastatin" path="sst_ref_po_40mg|Organism|SmallIntestine|Mucosa|UpperJejunum|Plasma|simvastatin-CYP3A4 Metabolite|Fraction of dose-simvastatin" persistable="0" formulaId="7970" />
    <Observer id="8020" entityId="Q7EG4-cZ_EeEQkHqfedPRw" name="Concentration in container" path="sst_ref_po_40mg|Organism|SmallIntestine|Mucosa|UpperJejunum|BloodCells|CYP3A4|Concentration in container" unit="µmol/l" persistable="0" formulaId="8021" />
    <Observer id="8040" entityId="CGWBwsMtREGwiIqPcO24yw" name="Concentration in container" path="sst_ref_po_40mg|Organism|SmallIntestine|Mucosa|UpperJejunum|BloodCells|CYP3A4_arr|Concentration in container" unit="µmol/l" persistable="0" formulaId="8041" />
    <Observer id="8060" entityId="XGxQmaUjTk-oJPmD_wvQ8w" name="Concentration in container" path="sst_ref_po_40mg|Organism|SmallIntestine|Mucosa|UpperJejunum|BloodCells|CES2|Concentration in container" unit="µmol/l" persistable="0" formulaId="8061" />
    <Observer id="8080" entityId="IWFj7tMKs0aLGcyk2M3h-w" name="Concentration in container" path="sst_ref_po_40mg|Organism|SmallIntestine|Mucosa|UpperJejunum|BloodCells|CES2_arr|Concentration in container" unit="µmol/l" persistable="0" formulaId="8081" />
    <Observer id="8087" entityId="3JrNWNl6vkWZF6FZ7ZB2_Q" name="Concentration in container" path="sst_ref_po_40mg|Organism|SmallIntestine|Mucosa|UpperJejunum|BloodCells|simvastatin|Concentration in container" unit="µmol/l" persistable="0" formulaId="8088" />
    <Observer id="8094" entityId="HkW0bwEZak6fzPkTNj3e4Q" name="Concentration in container" path="sst_ref_po_40mg|Organism|SmallIntestine|Mucosa|UpperJejunum|BloodCells|simvastatin_acid|Concentration in container" unit="µmol/l" persistable="0" formulaId="8095" />
    <Observer id="8099" entityId="3ptZAUaxKUacbPl4NV5knQ" name="Fraction of dose-simvastatin" path="sst_ref_po_40mg|Organism|SmallIntestine|Mucosa|UpperJejunum|BloodCells|simvastatin-CYP3A4 Metabolite|Fraction of dose-simvastatin" persistable="0" formulaId="8100" />
    <Observer id="8140" entityId="xn_2cRX4pEqLFP17NIAvRw" name="Concentration in container" path="sst_ref_po_40mg|Organism|SmallIntestine|Mucosa|UpperJejunum|Interstitial|simvastatin|Concentration in container" unit="µmol/l" persistable="0" formulaId="8141" />
    <Observer id="8148" entityId="nVltuxen_UidqCUnNBh5FQ" name="Concentration in container" path="sst_ref_po_40mg|Organism|SmallIntestine|Mucosa|UpperJejunum|Interstitial|simvastatin_acid|Concentration in container" unit="µmol/l" persistable="0" formulaId="8149" />
    <Observer id="8171" entityId="LvcMp-h540eKl8C9C53Tyg" name="Concentration in container" path="sst_ref_po_40mg|Organism|SmallIntestine|Mucosa|UpperJejunum|Intracellular|CYP3A4|Concentration in container" unit="µmol/l" persistable="0" formulaId="8172" />
    <Observer id="8189" entityId="tqTnWbpNFkub0p7bhuw_rQ" name="Concentration in container" path="sst_ref_po_40mg|Organism|SmallIntestine|Mucosa|UpperJejunum|Intracellular|CYP3A4_arr|Concentration in container" unit="µmol/l" persistable="0" formulaId="8190" />
    <Observer id="8207" entityId="jYZdx8T6tEy-6NIEiX6ZMw" name="Concentration in container" path="sst_ref_po_40mg|Organism|SmallIntestine|Mucosa|UpperJejunum|Intracellular|CES2|Concentration in container" unit="µmol/l" persistable="0" formulaId="8208" />
    <Observer id="8225" entityId="hH4fcaZgSU-X5JepbD_nNw" name="Concentration in container" path="sst_ref_po_40mg|Organism|SmallIntestine|Mucosa|UpperJejunum|Intracellular|CES2_arr|Concentration in container" unit="µmol/l" persistable="0" formulaId="8226" />
    <Observer id="8243" entityId="TRs8DZe3Vk2M7Um-y02GIg" name="Concentration in container" path="sst_ref_po_40mg|Organism|SmallIntestine|Mucosa|UpperJejunum|Intracellular|LST-3TM12|Concentration in container" unit="µmol/l" persistable="0" formulaId="8244" />
    <Observer id="8251" entityId="NdBwOqyVzkWLMaw5lJTwFQ" name="Concentration in container" path="sst_ref_po_40mg|Organism|SmallIntestine|Mucosa|UpperJejunum|Intracellular|simvastatin|Concentration in container" unit="µmol/l" persistable="0" formulaId="8252" />
    <Observer id="8259" entityId="NNas-AmmDUmXdwe9YxoQIw" name="Concentration in container" path="sst_ref_po_40mg|Organism|SmallIntestine|Mucosa|UpperJejunum|Intracellular|simvastatin_acid|Concentration in container" unit="µmol/l" persistable="0" formulaId="8260" />
    <Observer id="8264" entityId="oo64SXNRiESYBS_3Ryyi_Q" name="Fraction of dose-simvastatin" path="sst_ref_po_40mg|Organism|SmallIntestine|Mucosa|UpperJejunum|Intracellular|simvastatin-CYP3A4 Metabolite|Fraction of dose-simvastatin" persistable="0" formulaId="8265" />
    <Observer id="8355" entityId="eJH3ziJfaUyNdJAc6eBCSw" name="Concentration in container" path="sst_ref_po_40mg|Organism|SmallIntestine|Mucosa|LowerJejunum|Plasma|CYP3A4|Concentration in container" unit="µmol/l" persistable="0" formulaId="8356" />
    <Observer id="8375" entityId="tdpKvSBfIUifMXty91rUpg" name="Concentration in container" path="sst_ref_po_40mg|Organism|SmallIntestine|Mucosa|LowerJejunum|Plasma|CYP3A4_arr|Concentration in container" unit="µmol/l" persistable="0" formulaId="8376" />
    <Observer id="8395" entityId="Cu0HR23yI0aUMI8lPyHeiQ" name="Concentration in container" path="sst_ref_po_40mg|Organism|SmallIntestine|Mucosa|LowerJejunum|Plasma|CES2|Concentration in container" unit="µmol/l" persistable="0" formulaId="8396" />
    <Observer id="8415" entityId="xR2a9xTgWUSj0zhDWwWVlg" name="Concentration in container" path="sst_ref_po_40mg|Organism|SmallIntestine|Mucosa|LowerJejunum|Plasma|CES2_arr|Concentration in container" unit="µmol/l" persistable="0" formulaId="8416" />
    <Observer id="8422" entityId="9_VapYpmJkivcvD7RjvzLA" name="Concentration in container" path="sst_ref_po_40mg|Organism|SmallIntestine|Mucosa|LowerJejunum|Plasma|simvastatin|Concentration in container" unit="µmol/l" persistable="0" formulaId="8423" />
    <Observer id="8429" entityId="z9WA4597XUightzlEUWHfA" name="Concentration in container" path="sst_ref_po_40mg|Organism|SmallIntestine|Mucosa|LowerJejunum|Plasma|simvastatin_acid|Concentration in container" unit="µmol/l" persistable="0" formulaId="8430" />
    <Observer id="8434" entityId="6ZdsYYTnhEKuul-9HE4TKQ" name="Fraction of dose-simvastatin" path="sst_ref_po_40mg|Organism|SmallIntestine|Mucosa|LowerJejunum|Plasma|simvastatin-CYP3A4 Metabolite|Fraction of dose-simvastatin" persistable="0" formulaId="8435" />
    <Observer id="8485" entityId="bxD66pB_oEKagvIKIa-AOA" name="Concentration in container" path="sst_ref_po_40mg|Organism|SmallIntestine|Mucosa|LowerJejunum|BloodCells|CYP3A4|Concentration in container" unit="µmol/l" persistable="0" formulaId="8486" />
    <Observer id="8505" entityId="_d6yyTooZE23I92bcDDxOA" name="Concentration in container" path="sst_ref_po_40mg|Organism|SmallIntestine|Mucosa|LowerJejunum|BloodCells|CYP3A4_arr|Concentration in container" unit="µmol/l" persistable="0" formulaId="8506" />
    <Observer id="8525" entityId="McuxxOIp8EaJWd0pnYNqEA" name="Concentration in container" path="sst_ref_po_40mg|Organism|SmallIntestine|Mucosa|LowerJejunum|BloodCells|CES2|Concentration in container" unit="µmol/l" persistable="0" formulaId="8526" />
    <Observer id="8545" entityId="7gLEYQ-eD0qHss0838UrmQ" name="Concentration in container" path="sst_ref_po_40mg|Organism|SmallIntestine|Mucosa|LowerJejunum|BloodCells|CES2_arr|Concentration in container" unit="µmol/l" persistable="0" formulaId="8546" />
    <Observer id="8552" entityId="nDTzQb64OEKYvETleK8qiQ" name="Concentration in container" path="sst_ref_po_40mg|Organism|SmallIntestine|Mucosa|LowerJejunum|BloodCells|simvastatin|Concentration in container" unit="µmol/l" persistable="0" formulaId="8553" />
    <Observer id="8559" entityId="zj04422mfkKgtItlMiFVxw" name="Concentration in container" path="sst_ref_po_40mg|Organism|SmallIntestine|Mucosa|LowerJejunum|BloodCells|simvastatin_acid|Concentration in container" unit="µmol/l" persistable="0" formulaId="8560" />
    <Observer id="8564" entityId="3Hmj2hTllkKMXdg9QJcprw" name="Fraction of dose-simvastatin" path="sst_ref_po_40mg|Organism|SmallIntestine|Mucosa|LowerJejunum|BloodCells|simvastatin-CYP3A4 Metabolite|Fraction of dose-simvastatin" persistable="0" formulaId="8565" />
    <Observer id="8605" entityId="fdaNfCPiM0mP-LP_6oAMrA" name="Concentration in container" path="sst_ref_po_40mg|Organism|SmallIntestine|Mucosa|LowerJejunum|Interstitial|simvastatin|Concentration in container" unit="µmol/l" persistable="0" formulaId="8606" />
    <Observer id="8613" entityId="-8lpzk436ESe3AygYOXclw" name="Concentration in container" path="sst_ref_po_40mg|Organism|SmallIntestine|Mucosa|LowerJejunum|Interstitial|simvastatin_acid|Concentration in container" unit="µmol/l" persistable="0" formulaId="8614" />
    <Observer id="8636" entityId="g15dnFX_AE63r65aCELrxg" name="Concentration in container" path="sst_ref_po_40mg|Organism|SmallIntestine|Mucosa|LowerJejunum|Intracellular|CYP3A4|Concentration in container" unit="µmol/l" persistable="0" formulaId="8637" />
    <Observer id="8654" entityId="FBrGYSrlr0-Dnu80V6hkVQ" name="Concentration in container" path="sst_ref_po_40mg|Organism|SmallIntestine|Mucosa|LowerJejunum|Intracellular|CYP3A4_arr|Concentration in container" unit="µmol/l" persistable="0" formulaId="8655" />
    <Observer id="8672" entityId="Iq3eMes5h0OfY-s-_TpA1g" name="Concentration in container" path="sst_ref_po_40mg|Organism|SmallIntestine|Mucosa|LowerJejunum|Intracellular|CES2|Concentration in container" unit="µmol/l" persistable="0" formulaId="8673" />
    <Observer id="8690" entityId="lrZnJPqBEku0VXI7Vczj5Q" name="Concentration in container" path="sst_ref_po_40mg|Organism|SmallIntestine|Mucosa|LowerJejunum|Intracellular|CES2_arr|Concentration in container" unit="µmol/l" persistable="0" formulaId="8691" />
    <Observer id="8708" entityId="4eMaRELLxEeRqcwh8L0lUQ" name="Concentration in container" path="sst_ref_po_40mg|Organism|SmallIntestine|Mucosa|LowerJejunum|Intracellular|LST-3TM12|Concentration in container" unit="µmol/l" persistable="0" formulaId="8709" />
    <Observer id="8716" entityId="nL9Qo32e0kOFQxRkprRV5g" name="Concentration in container" path="sst_ref_po_40mg|Organism|SmallIntestine|Mucosa|LowerJejunum|Intracellular|simvastatin|Concentration in container" unit="µmol/l" persistable="0" formulaId="8717" />
    <Observer id="8724" entityId="DC8oFwuCZUqXWl4P2xwlaA" name="Concentration in container" path="sst_ref_po_40mg|Organism|SmallIntestine|Mucosa|LowerJejunum|Intracellular|simvastatin_acid|Concentration in container" unit="µmol/l" persistable="0" formulaId="8725" />
    <Observer id="8729" entityId="P4EQGLCRiU2burjxYgsIkQ" name="Fraction of dose-simvastatin" path="sst_ref_po_40mg|Organism|SmallIntestine|Mucosa|LowerJejunum|Intracellular|simvastatin-CYP3A4 Metabolite|Fraction of dose-simvastatin" persistable="0" formulaId="8730" />
    <Observer id="8820" entityId="q0ibAB8zdUSlw16ktVgzlw" name="Concentration in container" path="sst_ref_po_40mg|Organism|SmallIntestine|Mucosa|UpperIleum|Plasma|CYP3A4|Concentration in container" unit="µmol/l" persistable="0" formulaId="8821" />
    <Observer id="8840" entityId="0a2FTzrdEkOwyjBHWT2_8Q" name="Concentration in container" path="sst_ref_po_40mg|Organism|SmallIntestine|Mucosa|UpperIleum|Plasma|CYP3A4_arr|Concentration in container" unit="µmol/l" persistable="0" formulaId="8841" />
    <Observer id="8860" entityId="2ZkNjo8ZIUmTnCK7Snp8mQ" name="Concentration in container" path="sst_ref_po_40mg|Organism|SmallIntestine|Mucosa|UpperIleum|Plasma|CES2|Concentration in container" unit="µmol/l" persistable="0" formulaId="8861" />
    <Observer id="8880" entityId="IS_uWBABJ02HVMp__rNW2w" name="Concentration in container" path="sst_ref_po_40mg|Organism|SmallIntestine|Mucosa|UpperIleum|Plasma|CES2_arr|Concentration in container" unit="µmol/l" persistable="0" formulaId="8881" />
    <Observer id="8887" entityId="I-M9f2dLvEqvGP8WHOgbNQ" name="Concentration in container" path="sst_ref_po_40mg|Organism|SmallIntestine|Mucosa|UpperIleum|Plasma|simvastatin|Concentration in container" unit="µmol/l" persistable="0" formulaId="8888" />
    <Observer id="8894" entityId="4dt2qngtWUu0mup5T_gLgw" name="Concentration in container" path="sst_ref_po_40mg|Organism|SmallIntestine|Mucosa|UpperIleum|Plasma|simvastatin_acid|Concentration in container" unit="µmol/l" persistable="0" formulaId="8895" />
    <Observer id="8899" entityId="Pwus1C-4nkiPC7tp3paOpg" name="Fraction of dose-simvastatin" path="sst_ref_po_40mg|Organism|SmallIntestine|Mucosa|UpperIleum|Plasma|simvastatin-CYP3A4 Metabolite|Fraction of dose-simvastatin" persistable="0" formulaId="8900" />
    <Observer id="8950" entityId="3QVuMWjXs0q_Q1vref_mJA" name="Concentration in container" path="sst_ref_po_40mg|Organism|SmallIntestine|Mucosa|UpperIleum|BloodCells|CYP3A4|Concentration in container" unit="µmol/l" persistable="0" formulaId="8951" />
    <Observer id="8970" entityId="BU9FSu38lkCU5Ea_qM-NJw" name="Concentration in container" path="sst_ref_po_40mg|Organism|SmallIntestine|Mucosa|UpperIleum|BloodCells|CYP3A4_arr|Concentration in container" unit="µmol/l" persistable="0" formulaId="8971" />
    <Observer id="8990" entityId="5kUGakwWdUmVLLBGfonVLw" name="Concentration in container" path="sst_ref_po_40mg|Organism|SmallIntestine|Mucosa|UpperIleum|BloodCells|CES2|Concentration in container" unit="µmol/l" persistable="0" formulaId="8991" />
    <Observer id="9010" entityId="D1CX_hDVfUeYGUNyWx0yhw" name="Concentration in container" path="sst_ref_po_40mg|Organism|SmallIntestine|Mucosa|UpperIleum|BloodCells|CES2_arr|Concentration in container" unit="µmol/l" persistable="0" formulaId="9011" />
    <Observer id="9017" entityId="dG0pIQZVvEmIrQpCAxCcDw" name="Concentration in container" path="sst_ref_po_40mg|Organism|SmallIntestine|Mucosa|UpperIleum|BloodCells|simvastatin|Concentration in container" unit="µmol/l" persistable="0" formulaId="9018" />
    <Observer id="9024" entityId="bM_-o0FYEEmJ8vMrbjSCkQ" name="Concentration in container" path="sst_ref_po_40mg|Organism|SmallIntestine|Mucosa|UpperIleum|BloodCells|simvastatin_acid|Concentration in container" unit="µmol/l" persistable="0" formulaId="9025" />
    <Observer id="9029" entityId="oQzn5OVFKE6m_Po39aUNiQ" name="Fraction of dose-simvastatin" path="sst_ref_po_40mg|Organism|SmallIntestine|Mucosa|UpperIleum|BloodCells|simvastatin-CYP3A4 Metabolite|Fraction of dose-simvastatin" persistable="0" formulaId="9030" />
    <Observer id="9070" entityId="4QSAhQM1_EWveYUEvomU0w" name="Concentration in container" path="sst_ref_po_40mg|Organism|SmallIntestine|Mucosa|UpperIleum|Interstitial|simvastatin|Concentration in container" unit="µmol/l" persistable="0" formulaId="9071" />
    <Observer id="9078" entityId="o_OiY6QH7UiyEJnPFa1KzA" name="Concentration in container" path="sst_ref_po_40mg|Organism|SmallIntestine|Mucosa|UpperIleum|Interstitial|simvastatin_acid|Concentration in container" unit="µmol/l" persistable="0" formulaId="9079" />
    <Observer id="9101" entityId="VbGka9XFJU-b9LMY4g8umw" name="Concentration in container" path="sst_ref_po_40mg|Organism|SmallIntestine|Mucosa|UpperIleum|Intracellular|CYP3A4|Concentration in container" unit="µmol/l" persistable="0" formulaId="9102" />
    <Observer id="9119" entityId="iFZSSaH3X0GbPhDE6KMFXg" name="Concentration in container" path="sst_ref_po_40mg|Organism|SmallIntestine|Mucosa|UpperIleum|Intracellular|CYP3A4_arr|Concentration in container" unit="µmol/l" persistable="0" formulaId="9120" />
    <Observer id="9137" entityId="6VTXsZU-HUW9fnSi3vRtiA" name="Concentration in container" path="sst_ref_po_40mg|Organism|SmallIntestine|Mucosa|UpperIleum|Intracellular|CES2|Concentration in container" unit="µmol/l" persistable="0" formulaId="9138" />
    <Observer id="9155" entityId="grj1FGJzjk28L4xaT-kyWg" name="Concentration in container" path="sst_ref_po_40mg|Organism|SmallIntestine|Mucosa|UpperIleum|Intracellular|CES2_arr|Concentration in container" unit="µmol/l" persistable="0" formulaId="9156" />
    <Observer id="9173" entityId="j2zvaRUZekC4web-p7_SqA" name="Concentration in container" path="sst_ref_po_40mg|Organism|SmallIntestine|Mucosa|UpperIleum|Intracellular|LST-3TM12|Concentration in container" unit="µmol/l" persistable="0" formulaId="9174" />
    <Observer id="9181" entityId="RLThMZKiKE-4ljlvJkk3WQ" name="Concentration in container" path="sst_ref_po_40mg|Organism|SmallIntestine|Mucosa|UpperIleum|Intracellular|simvastatin|Concentration in container" unit="µmol/l" persistable="0" formulaId="9182" />
    <Observer id="9189" entityId="EJa854qVM0S9kBTL4WzZzg" name="Concentration in container" path="sst_ref_po_40mg|Organism|SmallIntestine|Mucosa|UpperIleum|Intracellular|simvastatin_acid|Concentration in container" unit="µmol/l" persistable="0" formulaId="9190" />
    <Observer id="9194" entityId="1cnAexn4UE2ypF5FMp_nig" name="Fraction of dose-simvastatin" path="sst_ref_po_40mg|Organism|SmallIntestine|Mucosa|UpperIleum|Intracellular|simvastatin-CYP3A4 Metabolite|Fraction of dose-simvastatin" persistable="0" formulaId="9195" />
    <Observer id="9285" entityId="1gAn-01v0k-j4yp47YDbag" name="Concentration in container" path="sst_ref_po_40mg|Organism|SmallIntestine|Mucosa|LowerIleum|Plasma|CYP3A4|Concentration in container" unit="µmol/l" persistable="0" formulaId="9286" />
    <Observer id="9305" entityId="FEmk7OhVz06Yp_GfgLPCHw" name="Concentration in container" path="sst_ref_po_40mg|Organism|SmallIntestine|Mucosa|LowerIleum|Plasma|CYP3A4_arr|Concentration in container" unit="µmol/l" persistable="0" formulaId="9306" />
    <Observer id="9325" entityId="32gCZvo_ekKbEKC1YW6xig" name="Concentration in container" path="sst_ref_po_40mg|Organism|SmallIntestine|Mucosa|LowerIleum|Plasma|CES2|Concentration in container" unit="µmol/l" persistable="0" formulaId="9326" />
    <Observer id="9345" entityId="hdhFSoY0oEGLdQ0AfraMgg" name="Concentration in container" path="sst_ref_po_40mg|Organism|SmallIntestine|Mucosa|LowerIleum|Plasma|CES2_arr|Concentration in container" unit="µmol/l" persistable="0" formulaId="9346" />
    <Observer id="9352" entityId="yRI-NzSGjUq6KXpOszvX3A" name="Concentration in container" path="sst_ref_po_40mg|Organism|SmallIntestine|Mucosa|LowerIleum|Plasma|simvastatin|Concentration in container" unit="µmol/l" persistable="0" formulaId="9353" />
    <Observer id="9359" entityId="ZFdyUwESq0Gjbs1gJBFnww" name="Concentration in container" path="sst_ref_po_40mg|Organism|SmallIntestine|Mucosa|LowerIleum|Plasma|simvastatin_acid|Concentration in container" unit="µmol/l" persistable="0" formulaId="9360" />
    <Observer id="9364" entityId="jj6cXYC7SU--zCcI3D_3-A" name="Fraction of dose-simvastatin" path="sst_ref_po_40mg|Organism|SmallIntestine|Mucosa|LowerIleum|Plasma|simvastatin-CYP3A4 Metabolite|Fraction of dose-simvastatin" persistable="0" formulaId="9365" />
    <Observer id="9415" entityId="Jr0-VQs6hkW6elosr_zF6w" name="Concentration in container" path="sst_ref_po_40mg|Organism|SmallIntestine|Mucosa|LowerIleum|BloodCells|CYP3A4|Concentration in container" unit="µmol/l" persistable="0" formulaId="9416" />
    <Observer id="9435" entityId="oW6KrPj9AUO-9EsMhAdXFA" name="Concentration in container" path="sst_ref_po_40mg|Organism|SmallIntestine|Mucosa|LowerIleum|BloodCells|CYP3A4_arr|Concentration in container" unit="µmol/l" persistable="0" formulaId="9436" />
    <Observer id="9455" entityId="n85hR5AUCEyE5S_XGkC2dg" name="Concentration in container" path="sst_ref_po_40mg|Organism|SmallIntestine|Mucosa|LowerIleum|BloodCells|CES2|Concentration in container" unit="µmol/l" persistable="0" formulaId="9456" />
    <Observer id="9475" entityId="5-zg5XtN10OycRSCcKoFZg" name="Concentration in container" path="sst_ref_po_40mg|Organism|SmallIntestine|Mucosa|LowerIleum|BloodCells|CES2_arr|Concentration in container" unit="µmol/l" persistable="0" formulaId="9476" />
    <Observer id="9482" entityId="PRBNTtZtGU2v7RPr-RKIog" name="Concentration in container" path="sst_ref_po_40mg|Organism|SmallIntestine|Mucosa|LowerIleum|BloodCells|simvastatin|Concentration in container" unit="µmol/l" persistable="0" formulaId="9483" />
    <Observer id="9489" entityId="EdBi0llIPk65lAGX3IRAXQ" name="Concentration in container" path="sst_ref_po_40mg|Organism|SmallIntestine|Mucosa|LowerIleum|BloodCells|simvastatin_acid|Concentration in container" unit="µmol/l" persistable="0" formulaId="9490" />
    <Observer id="9494" entityId="LOt31Yk2XEW3d8sGwIIHtA" name="Fraction of dose-simvastatin" path="sst_ref_po_40mg|Organism|SmallIntestine|Mucosa|LowerIleum|BloodCells|simvastatin-CYP3A4 Metabolite|Fraction of dose-simvastatin" persistable="0" formulaId="9495" />
    <Observer id="9535" entityId="8kaDwQLX6kWZQCLxJ2dA1A" name="Concentration in container" path="sst_ref_po_40mg|Organism|SmallIntestine|Mucosa|LowerIleum|Interstitial|simvastatin|Concentration in container" unit="µmol/l" persistable="0" formulaId="9536" />
    <Observer id="9543" entityId="-Ubf1mVYcU6337EqeFkAIA" name="Concentration in container" path="sst_ref_po_40mg|Organism|SmallIntestine|Mucosa|LowerIleum|Interstitial|simvastatin_acid|Concentration in container" unit="µmol/l" persistable="0" formulaId="9544" />
    <Observer id="9566" entityId="6Nl2fhGpZEmRJYyhnJtw-g" name="Concentration in container" path="sst_ref_po_40mg|Organism|SmallIntestine|Mucosa|LowerIleum|Intracellular|CYP3A4|Concentration in container" unit="µmol/l" persistable="0" formulaId="9567" />
    <Observer id="9584" entityId="1hhBCK9tKkadOm2l_HAosA" name="Concentration in container" path="sst_ref_po_40mg|Organism|SmallIntestine|Mucosa|LowerIleum|Intracellular|CYP3A4_arr|Concentration in container" unit="µmol/l" persistable="0" formulaId="9585" />
    <Observer id="9602" entityId="CgFumnII-UqC8sA_qDdhmg" name="Concentration in container" path="sst_ref_po_40mg|Organism|SmallIntestine|Mucosa|LowerIleum|Intracellular|CES2|Concentration in container" unit="µmol/l" persistable="0" formulaId="9603" />
    <Observer id="9620" entityId="txeDK5ABsUiN7baCnW-Ubw" name="Concentration in container" path="sst_ref_po_40mg|Organism|SmallIntestine|Mucosa|LowerIleum|Intracellular|CES2_arr|Concentration in container" unit="µmol/l" persistable="0" formulaId="9621" />
    <Observer id="9638" entityId="G5h5VC-WBUKo2AAv9SwurQ" name="Concentration in container" path="sst_ref_po_40mg|Organism|SmallIntestine|Mucosa|LowerIleum|Intracellular|LST-3TM12|Concentration in container" unit="µmol/l" persistable="0" formulaId="9639" />
    <Observer id="9646" entityId="4wBbQN5DEk2Biw30IPr_Gg" name="Concentration in container" path="sst_ref_po_40mg|Organism|SmallIntestine|Mucosa|LowerIleum|Intracellular|simvastatin|Concentration in container" unit="µmol/l" persistable="0" formulaId="9647" />
    <Observer id="9654" entityId="7uN4H-plI0uZ-qFPSaYyqQ" name="Concentration in container" path="sst_ref_po_40mg|Organism|SmallIntestine|Mucosa|LowerIleum|Intracellular|simvastatin_acid|Concentration in container" unit="µmol/l" persistable="0" formulaId="9655" />
    <Observer id="9659" entityId="FccfxI16_Eu5mIXr2OiHWA" name="Fraction of dose-simvastatin" path="sst_ref_po_40mg|Organism|SmallIntestine|Mucosa|LowerIleum|Intracellular|simvastatin-CYP3A4 Metabolite|Fraction of dose-simvastatin" persistable="0" formulaId="9660" />
    <Observer id="9688" entityId="OukGPhtNgUmMdeZC55b12w" name="Interstitial Unbound" path="sst_ref_po_40mg|Organism|SmallIntestine|simvastatin|Interstitial Unbound" unit="µmol/l" persistable="0" formulaId="9689" />
    <Observer id="9690" entityId="CzFZs44_0Eu8z3X8YQCZvg" name="Intracellular Unbound" path="sst_ref_po_40mg|Organism|SmallIntestine|simvastatin|Intracellular Unbound" unit="µmol/l" persistable="0" formulaId="9691" />
    <Observer id="9692" entityId="qqNXHbrm5UKAuagPiCpNlQ" name="Total Tissue (Small Intestine)" path="sst_ref_po_40mg|Organism|SmallIntestine|simvastatin|Total Tissue (Small Intestine)" unit="µmol/l" persistable="0" formulaId="9693" />
    <Observer id="9694" entityId="eoYGeSVrpk2lOggvjmIQkA" name="Interstitial Unbound" path="sst_ref_po_40mg|Organism|SmallIntestine|simvastatin_acid|Interstitial Unbound" unit="µmol/l" persistable="0" formulaId="9695" />
    <Observer id="9696" entityId="xMqasPVELUuC98qTXV4KVQ" name="Intracellular Unbound" path="sst_ref_po_40mg|Organism|SmallIntestine|simvastatin_acid|Intracellular Unbound" unit="µmol/l" persistable="0" formulaId="9697" />
    <Observer id="9698" entityId="42j9jmRXI0yh5GnqHp408Q" name="Total Tissue (Small Intestine)" path="sst_ref_po_40mg|Organism|SmallIntestine|simvastatin_acid|Total Tissue (Small Intestine)" unit="µmol/l" persistable="0" formulaId="9699" />
    <Observer id="9794" entityId="E-_CSzOhBUuJQnxyL09l7Q" name="Concentration in container" path="sst_ref_po_40mg|Organism|LargeIntestine|Plasma|CYP3A4|Concentration in container" unit="µmol/l" persistable="0" formulaId="9795" />
    <Observer id="9814" entityId="dWhM4P4lJE24XTiOHcqZaA" name="Concentration in container" path="sst_ref_po_40mg|Organism|LargeIntestine|Plasma|CYP3A4_arr|Concentration in container" unit="µmol/l" persistable="0" formulaId="9815" />
    <Observer id="9834" entityId="MnC-URbPvkOltCJpLbFi4A" name="Concentration in container" path="sst_ref_po_40mg|Organism|LargeIntestine|Plasma|CES2|Concentration in container" unit="µmol/l" persistable="0" formulaId="9835" />
    <Observer id="9854" entityId="9ofbDVVWxUW6VCKKslDLvA" name="Concentration in container" path="sst_ref_po_40mg|Organism|LargeIntestine|Plasma|CES2_arr|Concentration in container" unit="µmol/l" persistable="0" formulaId="9855" />
    <Observer id="9861" entityId="EdEbKQr9FU-faebJ3SckTA" name="Concentration in container" path="sst_ref_po_40mg|Organism|LargeIntestine|Plasma|simvastatin|Concentration in container" unit="µmol/l" persistable="0" formulaId="9862" />
    <Observer id="9868" entityId="-M7VwvOW8EKht5U24m0Rhw" name="Concentration in container" path="sst_ref_po_40mg|Organism|LargeIntestine|Plasma|simvastatin_acid|Concentration in container" unit="µmol/l" persistable="0" formulaId="9869" />
    <Observer id="9873" entityId="__oD1uhHj0Kzj56pHx3lBg" name="Fraction of dose-simvastatin" path="sst_ref_po_40mg|Organism|LargeIntestine|Plasma|simvastatin-CYP3A4 Metabolite|Fraction of dose-simvastatin" persistable="0" formulaId="9874" />
    <Observer id="9924" entityId="ud17HRuctkmzlQirr59LpA" name="Concentration in container" path="sst_ref_po_40mg|Organism|LargeIntestine|BloodCells|CYP3A4|Concentration in container" unit="µmol/l" persistable="0" formulaId="9925" />
    <Observer id="9944" entityId="WuW0HxTZr0-ettxf6_1Q8w" name="Concentration in container" path="sst_ref_po_40mg|Organism|LargeIntestine|BloodCells|CYP3A4_arr|Concentration in container" unit="µmol/l" persistable="0" formulaId="9945" />
    <Observer id="9964" entityId="wpDaaVXIdkGUVkPzT8ov2Q" name="Concentration in container" path="sst_ref_po_40mg|Organism|LargeIntestine|BloodCells|CES2|Concentration in container" unit="µmol/l" persistable="0" formulaId="9965" />
    <Observer id="9984" entityId="8Hm881knqEy37MscoHOueA" name="Concentration in container" path="sst_ref_po_40mg|Organism|LargeIntestine|BloodCells|CES2_arr|Concentration in container" unit="µmol/l" persistable="0" formulaId="9985" />
    <Observer id="9991" entityId="CXhPUdp3MkaFeDv5julZFA" name="Concentration in container" path="sst_ref_po_40mg|Organism|LargeIntestine|BloodCells|simvastatin|Concentration in container" unit="µmol/l" persistable="0" formulaId="9992" />
    <Observer id="9998" entityId="zo4A57guMEi9FjczSQ0QeA" name="Concentration in container" path="sst_ref_po_40mg|Organism|LargeIntestine|BloodCells|simvastatin_acid|Concentration in container" unit="µmol/l" persistable="0" formulaId="9999" />
    <Observer id="10003" entityId="AZH7qAekHUyogX_OUS-24g" name="Fraction of dose-simvastatin" path="sst_ref_po_40mg|Organism|LargeIntestine|BloodCells|simvastatin-CYP3A4 Metabolite|Fraction of dose-simvastatin" persistable="0" formulaId="10004" />
    <Observer id="10054" entityId="jd2XNGQlA0WVy6UsGfC2Ig" name="Concentration in container" path="sst_ref_po_40mg|Organism|LargeIntestine|Interstitial|LST-3TM12|Concentration in container" unit="µmol/l" persistable="0" formulaId="10055" />
    <Observer id="10062" entityId="tKLUhhQ1aU22q7MPHI1SCw" name="Concentration in container" path="sst_ref_po_40mg|Organism|LargeIntestine|Interstitial|simvastatin|Concentration in container" unit="µmol/l" persistable="0" formulaId="10063" />
    <Observer id="10070" entityId="9vkS5gRGlEKAnR_-GOhYvg" name="Concentration in container" path="sst_ref_po_40mg|Organism|LargeIntestine|Interstitial|simvastatin_acid|Concentration in container" unit="µmol/l" persistable="0" formulaId="10071" />
    <Observer id="10093" entityId="OS6NEQeOBkGDkXLbrQZHMg" name="Concentration in container" path="sst_ref_po_40mg|Organism|LargeIntestine|Intracellular|CYP3A4|Concentration in container" unit="µmol/l" persistable="0" formulaId="10094" />
    <Observer id="10111" entityId="mzj35w5vcku79EgNXZt4jw" name="Concentration in container" path="sst_ref_po_40mg|Organism|LargeIntestine|Intracellular|CYP3A4_arr|Concentration in container" unit="µmol/l" persistable="0" formulaId="10112" />
    <Observer id="10129" entityId="KsFNgOufJEisGVVF3VJUnA" name="Concentration in container" path="sst_ref_po_40mg|Organism|LargeIntestine|Intracellular|CES2|Concentration in container" unit="µmol/l" persistable="0" formulaId="10130" />
    <Observer id="10147" entityId="HMmxzWna5UClRQeirKyDKw" name="Concentration in container" path="sst_ref_po_40mg|Organism|LargeIntestine|Intracellular|CES2_arr|Concentration in container" unit="µmol/l" persistable="0" formulaId="10148" />
    <Observer id="10155" entityId="e8j-CwDQFUa3hmZS_Nm8Lw" name="Concentration in container" path="sst_ref_po_40mg|Organism|LargeIntestine|Intracellular|simvastatin|Concentration in container" unit="µmol/l" persistable="0" formulaId="10156" />
    <Observer id="10163" entityId="36_c1RCQAUSBKlV7i1E9Lw" name="Concentration in container" path="sst_ref_po_40mg|Organism|LargeIntestine|Intracellular|simvastatin_acid|Concentration in container" unit="µmol/l" persistable="0" formulaId="10164" />
    <Observer id="10168" entityId="c3vb0IJmz0SfE9jFWD1imA" name="Fraction of dose-simvastatin" path="sst_ref_po_40mg|Organism|LargeIntestine|Intracellular|simvastatin-CYP3A4 Metabolite|Fraction of dose-simvastatin" persistable="0" formulaId="10169" />
    <Observer id="10259" entityId="zNJS1J5hWUuhzJgyDjrT3Q" name="Concentration in container" path="sst_ref_po_40mg|Organism|LargeIntestine|Mucosa|Caecum|Plasma|CYP3A4|Concentration in container" unit="µmol/l" persistable="0" formulaId="10260" />
    <Observer id="10279" entityId="fChWVDQ-nEaKnzOCRMk5qA" name="Concentration in container" path="sst_ref_po_40mg|Organism|LargeIntestine|Mucosa|Caecum|Plasma|CYP3A4_arr|Concentration in container" unit="µmol/l" persistable="0" formulaId="10280" />
    <Observer id="10299" entityId="fEJwdXHycEWr1BzJKFDoUQ" name="Concentration in container" path="sst_ref_po_40mg|Organism|LargeIntestine|Mucosa|Caecum|Plasma|CES2|Concentration in container" unit="µmol/l" persistable="0" formulaId="10300" />
    <Observer id="10319" entityId="yrnySfZxLUy7uBdy6hFf-A" name="Concentration in container" path="sst_ref_po_40mg|Organism|LargeIntestine|Mucosa|Caecum|Plasma|CES2_arr|Concentration in container" unit="µmol/l" persistable="0" formulaId="10320" />
    <Observer id="10326" entityId="POAxOOqYT02mI-1fNhJW-w" name="Concentration in container" path="sst_ref_po_40mg|Organism|LargeIntestine|Mucosa|Caecum|Plasma|simvastatin|Concentration in container" unit="µmol/l" persistable="0" formulaId="10327" />
    <Observer id="10333" entityId="8GpZyQfQc0W7C3z-pk3dCQ" name="Concentration in container" path="sst_ref_po_40mg|Organism|LargeIntestine|Mucosa|Caecum|Plasma|simvastatin_acid|Concentration in container" unit="µmol/l" persistable="0" formulaId="10334" />
    <Observer id="10338" entityId="evfsgdzj6kCBYopIwGcEoQ" name="Fraction of dose-simvastatin" path="sst_ref_po_40mg|Organism|LargeIntestine|Mucosa|Caecum|Plasma|simvastatin-CYP3A4 Metabolite|Fraction of dose-simvastatin" persistable="0" formulaId="10339" />
    <Observer id="10389" entityId="lSmN0lJtukuXp0jOOFaLnw" name="Concentration in container" path="sst_ref_po_40mg|Organism|LargeIntestine|Mucosa|Caecum|BloodCells|CYP3A4|Concentration in container" unit="µmol/l" persistable="0" formulaId="10390" />
    <Observer id="10409" entityId="nuAvJB-wAU2Z7vdsKDgJvQ" name="Concentration in container" path="sst_ref_po_40mg|Organism|LargeIntestine|Mucosa|Caecum|BloodCells|CYP3A4_arr|Concentration in container" unit="µmol/l" persistable="0" formulaId="10410" />
    <Observer id="10429" entityId="ZctgU96pT06xg9zgdQWtrQ" name="Concentration in container" path="sst_ref_po_40mg|Organism|LargeIntestine|Mucosa|Caecum|BloodCells|CES2|Concentration in container" unit="µmol/l" persistable="0" formulaId="10430" />
    <Observer id="10449" entityId="lRO7et2IvEOgyS7Xeilp2A" name="Concentration in container" path="sst_ref_po_40mg|Organism|LargeIntestine|Mucosa|Caecum|BloodCells|CES2_arr|Concentration in container" unit="µmol/l" persistable="0" formulaId="10450" />
    <Observer id="10456" entityId="Mvfk46FhkUS3fBZ-JqisGA" name="Concentration in container" path="sst_ref_po_40mg|Organism|LargeIntestine|Mucosa|Caecum|BloodCells|simvastatin|Concentration in container" unit="µmol/l" persistable="0" formulaId="10457" />
    <Observer id="10463" entityId="0_yTC9YZuU-x88mky7QKew" name="Concentration in container" path="sst_ref_po_40mg|Organism|LargeIntestine|Mucosa|Caecum|BloodCells|simvastatin_acid|Concentration in container" unit="µmol/l" persistable="0" formulaId="10464" />
    <Observer id="10468" entityId="GqVwKhT1GEy5R-0hj3hECQ" name="Fraction of dose-simvastatin" path="sst_ref_po_40mg|Organism|LargeIntestine|Mucosa|Caecum|BloodCells|simvastatin-CYP3A4 Metabolite|Fraction of dose-simvastatin" persistable="0" formulaId="10469" />
    <Observer id="10509" entityId="xuUy8f6lsEKnreSrsvmcEA" name="Concentration in container" path="sst_ref_po_40mg|Organism|LargeIntestine|Mucosa|Caecum|Interstitial|simvastatin|Concentration in container" unit="µmol/l" persistable="0" formulaId="10510" />
    <Observer id="10517" entityId="DggFK1onQUCwbKnOcVVWwg" name="Concentration in container" path="sst_ref_po_40mg|Organism|LargeIntestine|Mucosa|Caecum|Interstitial|simvastatin_acid|Concentration in container" unit="µmol/l" persistable="0" formulaId="10518" />
    <Observer id="10540" entityId="UoB-IaT0lEOavwmTqF8HPA" name="Concentration in container" path="sst_ref_po_40mg|Organism|LargeIntestine|Mucosa|Caecum|Intracellular|CYP3A4|Concentration in container" unit="µmol/l" persistable="0" formulaId="10541" />
    <Observer id="10558" entityId="6WD_5hcEdkyhqsqdBBrKtQ" name="Concentration in container" path="sst_ref_po_40mg|Organism|LargeIntestine|Mucosa|Caecum|Intracellular|CYP3A4_arr|Concentration in container" unit="µmol/l" persistable="0" formulaId="10559" />
    <Observer id="10576" entityId="0w5repC2rU6IOeP3b0vCcA" name="Concentration in container" path="sst_ref_po_40mg|Organism|LargeIntestine|Mucosa|Caecum|Intracellular|CES2|Concentration in container" unit="µmol/l" persistable="0" formulaId="10577" />
    <Observer id="10594" entityId="YcsYW3nkOk-x53lvM-Si6g" name="Concentration in container" path="sst_ref_po_40mg|Organism|LargeIntestine|Mucosa|Caecum|Intracellular|CES2_arr|Concentration in container" unit="µmol/l" persistable="0" formulaId="10595" />
    <Observer id="10612" entityId="vuLw1TJau02-z_yWW_4DEg" name="Concentration in container" path="sst_ref_po_40mg|Organism|LargeIntestine|Mucosa|Caecum|Intracellular|LST-3TM12|Concentration in container" unit="µmol/l" persistable="0" formulaId="10613" />
    <Observer id="10620" entityId="2Sl0JXRmDkivg3lCuSMFZw" name="Concentration in container" path="sst_ref_po_40mg|Organism|LargeIntestine|Mucosa|Caecum|Intracellular|simvastatin|Concentration in container" unit="µmol/l" persistable="0" formulaId="10621" />
    <Observer id="10628" entityId="M-Qr4l1CfEmjuSazXhX4DA" name="Concentration in container" path="sst_ref_po_40mg|Organism|LargeIntestine|Mucosa|Caecum|Intracellular|simvastatin_acid|Concentration in container" unit="µmol/l" persistable="0" formulaId="10629" />
    <Observer id="10633" entityId="w3btwFCnhEiOmhmjQq1adw" name="Fraction of dose-simvastatin" path="sst_ref_po_40mg|Organism|LargeIntestine|Mucosa|Caecum|Intracellular|simvastatin-CYP3A4 Metabolite|Fraction of dose-simvastatin" persistable="0" formulaId="10634" />
    <Observer id="10724" entityId="23EgPUpUXkab2Do7ADhuUA" name="Concentration in container" path="sst_ref_po_40mg|Organism|LargeIntestine|Mucosa|ColonAscendens|Plasma|CYP3A4|Concentration in container" unit="µmol/l" persistable="0" formulaId="10725" />
    <Observer id="10744" entityId="GqvKKHH2jEKsFLOGqTC9Fw" name="Concentration in container" path="sst_ref_po_40mg|Organism|LargeIntestine|Mucosa|ColonAscendens|Plasma|CYP3A4_arr|Concentration in container" unit="µmol/l" persistable="0" formulaId="10745" />
    <Observer id="10764" entityId="egVXNzTJHUWKpQPW8aDL2Q" name="Concentration in container" path="sst_ref_po_40mg|Organism|LargeIntestine|Mucosa|ColonAscendens|Plasma|CES2|Concentration in container" unit="µmol/l" persistable="0" formulaId="10765" />
    <Observer id="10784" entityId="t7rdovHCXEqb-bXLG4QKVA" name="Concentration in container" path="sst_ref_po_40mg|Organism|LargeIntestine|Mucosa|ColonAscendens|Plasma|CES2_arr|Concentration in container" unit="µmol/l" persistable="0" formulaId="10785" />
    <Observer id="10791" entityId="-6NSC-VJak-lZFk0N1V5iw" name="Concentration in container" path="sst_ref_po_40mg|Organism|LargeIntestine|Mucosa|ColonAscendens|Plasma|simvastatin|Concentration in container" unit="µmol/l" persistable="0" formulaId="10792" />
    <Observer id="10798" entityId="_IMhtrkPxkKkaI6lEYEbxg" name="Concentration in container" path="sst_ref_po_40mg|Organism|LargeIntestine|Mucosa|ColonAscendens|Plasma|simvastatin_acid|Concentration in container" unit="µmol/l" persistable="0" formulaId="10799" />
    <Observer id="10803" entityId="R5Xuv3m99Eec-XJjVXnTqg" name="Fraction of dose-simvastatin" path="sst_ref_po_40mg|Organism|LargeIntestine|Mucosa|ColonAscendens|Plasma|simvastatin-CYP3A4 Metabolite|Fraction of dose-simvastatin" persistable="0" formulaId="10804" />
    <Observer id="10854" entityId="fknZXhiVwkOn6jOU4vgNdw" name="Concentration in container" path="sst_ref_po_40mg|Organism|LargeIntestine|Mucosa|ColonAscendens|BloodCells|CYP3A4|Concentration in container" unit="µmol/l" persistable="0" formulaId="10855" />
    <Observer id="10874" entityId="eo-FmOFVzkyeFfxisaFetg" name="Concentration in container" path="sst_ref_po_40mg|Organism|LargeIntestine|Mucosa|ColonAscendens|BloodCells|CYP3A4_arr|Concentration in container" unit="µmol/l" persistable="0" formulaId="10875" />
    <Observer id="10894" entityId="MHyF_Hih6kSRWBRMjQgbAg" name="Concentration in container" path="sst_ref_po_40mg|Organism|LargeIntestine|Mucosa|ColonAscendens|BloodCells|CES2|Concentration in container" unit="µmol/l" persistable="0" formulaId="10895" />
    <Observer id="10914" entityId="pxHeCHAJH0qt9axEwStczg" name="Concentration in container" path="sst_ref_po_40mg|Organism|LargeIntestine|Mucosa|ColonAscendens|BloodCells|CES2_arr|Concentration in container" unit="µmol/l" persistable="0" formulaId="10915" />
    <Observer id="10921" entityId="x8MCqm-tCUShtJdtnxC7mw" name="Concentration in container" path="sst_ref_po_40mg|Organism|LargeIntestine|Mucosa|ColonAscendens|BloodCells|simvastatin|Concentration in container" unit="µmol/l" persistable="0" formulaId="10922" />
    <Observer id="10928" entityId="T83UAwlTBEKe2MjO3_11Sg" name="Concentration in container" path="sst_ref_po_40mg|Organism|LargeIntestine|Mucosa|ColonAscendens|BloodCells|simvastatin_acid|Concentration in container" unit="µmol/l" persistable="0" formulaId="10929" />
    <Observer id="10933" entityId="TO9mguLy5kaynUlyAnx4HA" name="Fraction of dose-simvastatin" path="sst_ref_po_40mg|Organism|LargeIntestine|Mucosa|ColonAscendens|BloodCells|simvastatin-CYP3A4 Metabolite|Fraction of dose-simvastatin" persistable="0" formulaId="10934" />
    <Observer id="10974" entityId="l1JjznKulkaai2GbyPfG_w" name="Concentration in container" path="sst_ref_po_40mg|Organism|LargeIntestine|Mucosa|ColonAscendens|Interstitial|simvastatin|Concentration in container" unit="µmol/l" persistable="0" formulaId="10975" />
    <Observer id="10982" entityId="-SDaJVcjUUyuIoglHoG8Iw" name="Concentration in container" path="sst_ref_po_40mg|Organism|LargeIntestine|Mucosa|ColonAscendens|Interstitial|simvastatin_acid|Concentration in container" unit="µmol/l" persistable="0" formulaId="10983" />
    <Observer id="11005" entityId="AgHSQF6ywEecUqrXz4Q9jg" name="Concentration in container" path="sst_ref_po_40mg|Organism|LargeIntestine|Mucosa|ColonAscendens|Intracellular|CYP3A4|Concentration in container" unit="µmol/l" persistable="0" formulaId="11006" />
    <Observer id="11023" entityId="zmFhlAgHzU2e0UcMafWrHA" name="Concentration in container" path="sst_ref_po_40mg|Organism|LargeIntestine|Mucosa|ColonAscendens|Intracellular|CYP3A4_arr|Concentration in container" unit="µmol/l" persistable="0" formulaId="11024" />
    <Observer id="11041" entityId="XcpwnGNEW0-Peth2gqbTLw" name="Concentration in container" path="sst_ref_po_40mg|Organism|LargeIntestine|Mucosa|ColonAscendens|Intracellular|CES2|Concentration in container" unit="µmol/l" persistable="0" formulaId="11042" />
    <Observer id="11059" entityId="5nRVGrF5xEGcG_YwObl_eA" name="Concentration in container" path="sst_ref_po_40mg|Organism|LargeIntestine|Mucosa|ColonAscendens|Intracellular|CES2_arr|Concentration in container" unit="µmol/l" persistable="0" formulaId="11060" />
    <Observer id="11077" entityId="xwbj52wpgUmISJ-3Wy-S9A" name="Concentration in container" path="sst_ref_po_40mg|Organism|LargeIntestine|Mucosa|ColonAscendens|Intracellular|LST-3TM12|Concentration in container" unit="µmol/l" persistable="0" formulaId="11078" />
    <Observer id="11085" entityId="7yaqduqkgkikF4bbEczIxg" name="Concentration in container" path="sst_ref_po_40mg|Organism|LargeIntestine|Mucosa|ColonAscendens|Intracellular|simvastatin|Concentration in container" unit="µmol/l" persistable="0" formulaId="11086" />
    <Observer id="11093" entityId="S3qVB1CQUUecgljo08aBKw" name="Concentration in container" path="sst_ref_po_40mg|Organism|LargeIntestine|Mucosa|ColonAscendens|Intracellular|simvastatin_acid|Concentration in container" unit="µmol/l" persistable="0" formulaId="11094" />
    <Observer id="11098" entityId="4QwUa0itMk6D6IZuHH05CA" name="Fraction of dose-simvastatin" path="sst_ref_po_40mg|Organism|LargeIntestine|Mucosa|ColonAscendens|Intracellular|simvastatin-CYP3A4 Metabolite|Fraction of dose-simvastatin" persistable="0" formulaId="11099" />
    <Observer id="11189" entityId="BDWG4ILOdU63z9vj01fKHA" name="Concentration in container" path="sst_ref_po_40mg|Organism|LargeIntestine|Mucosa|ColonTransversum|Plasma|CYP3A4|Concentration in container" unit="µmol/l" persistable="0" formulaId="11190" />
    <Observer id="11209" entityId="rW_cMnWM2kucYabmMZ2LYQ" name="Concentration in container" path="sst_ref_po_40mg|Organism|LargeIntestine|Mucosa|ColonTransversum|Plasma|CYP3A4_arr|Concentration in container" unit="µmol/l" persistable="0" formulaId="11210" />
    <Observer id="11229" entityId="pYK00UIYZUi1N5_fZFDb0Q" name="Concentration in container" path="sst_ref_po_40mg|Organism|LargeIntestine|Mucosa|ColonTransversum|Plasma|CES2|Concentration in container" unit="µmol/l" persistable="0" formulaId="11230" />
    <Observer id="11249" entityId="i0SlYQ8dJk-Mb42v5FMNpA" name="Concentration in container" path="sst_ref_po_40mg|Organism|LargeIntestine|Mucosa|ColonTransversum|Plasma|CES2_arr|Concentration in container" unit="µmol/l" persistable="0" formulaId="11250" />
    <Observer id="11256" entityId="rXQvFEk6o0SzF1sAulJ-kA" name="Concentration in container" path="sst_ref_po_40mg|Organism|LargeIntestine|Mucosa|ColonTransversum|Plasma|simvastatin|Concentration in container" unit="µmol/l" persistable="0" formulaId="11257" />
    <Observer id="11263" entityId="y7mzrh4rhUyThOoO-saT5A" name="Concentration in container" path="sst_ref_po_40mg|Organism|LargeIntestine|Mucosa|ColonTransversum|Plasma|simvastatin_acid|Concentration in container" unit="µmol/l" persistable="0" formulaId="11264" />
    <Observer id="11268" entityId="tANk-NSOO0-0XQkY4HmzWQ" name="Fraction of dose-simvastatin" path="sst_ref_po_40mg|Organism|LargeIntestine|Mucosa|ColonTransversum|Plasma|simvastatin-CYP3A4 Metabolite|Fraction of dose-simvastatin" persistable="0" formulaId="11269" />
    <Observer id="11319" entityId="gyCZEZ5jaUCcenAFtQXWHA" name="Concentration in container" path="sst_ref_po_40mg|Organism|LargeIntestine|Mucosa|ColonTransversum|BloodCells|CYP3A4|Concentration in container" unit="µmol/l" persistable="0" formulaId="11320" />
    <Observer id="11339" entityId="mTRCTKalXE23fvWtoZd96Q" name="Concentration in container" path="sst_ref_po_40mg|Organism|LargeIntestine|Mucosa|ColonTransversum|BloodCells|CYP3A4_arr|Concentration in container" unit="µmol/l" persistable="0" formulaId="11340" />
    <Observer id="11359" entityId="PqwBKc3QOkqFAhUY-OW52Q" name="Concentration in container" path="sst_ref_po_40mg|Organism|LargeIntestine|Mucosa|ColonTransversum|BloodCells|CES2|Concentration in container" unit="µmol/l" persistable="0" formulaId="11360" />
    <Observer id="11379" entityId="ABJSmeDXGE6zvBhjkPWAGQ" name="Concentration in container" path="sst_ref_po_40mg|Organism|LargeIntestine|Mucosa|ColonTransversum|BloodCells|CES2_arr|Concentration in container" unit="µmol/l" persistable="0" formulaId="11380" />
    <Observer id="11386" entityId="a_HI5gJNIk6prVZY4wQhqA" name="Concentration in container" path="sst_ref_po_40mg|Organism|LargeIntestine|Mucosa|ColonTransversum|BloodCells|simvastatin|Concentration in container" unit="µmol/l" persistable="0" formulaId="11387" />
    <Observer id="11393" entityId="NEObC60OBU2VxWTeW_o9_A" name="Concentration in container" path="sst_ref_po_40mg|Organism|LargeIntestine|Mucosa|ColonTransversum|BloodCells|simvastatin_acid|Concentration in container" unit="µmol/l" persistable="0" formulaId="11394" />
    <Observer id="11398" entityId="4H6jMcf0pU2QpFqr4K4Slw" name="Fraction of dose-simvastatin" path="sst_ref_po_40mg|Organism|LargeIntestine|Mucosa|ColonTransversum|BloodCells|simvastatin-CYP3A4 Metabolite|Fraction of dose-simvastatin" persistable="0" formulaId="11399" />
    <Observer id="11439" entityId="hq9G4KMqaEiPUg42G3FRKQ" name="Concentration in container" path="sst_ref_po_40mg|Organism|LargeIntestine|Mucosa|ColonTransversum|Interstitial|simvastatin|Concentration in container" unit="µmol/l" persistable="0" formulaId="11440" />
    <Observer id="11447" entityId="0lbWoLITXUmMaPMkYi8V7g" name="Concentration in container" path="sst_ref_po_40mg|Organism|LargeIntestine|Mucosa|ColonTransversum|Interstitial|simvastatin_acid|Concentration in container" unit="µmol/l" persistable="0" formulaId="11448" />
    <Observer id="11470" entityId="cTMzsd8iFUixbycqdryo1g" name="Concentration in container" path="sst_ref_po_40mg|Organism|LargeIntestine|Mucosa|ColonTransversum|Intracellular|CYP3A4|Concentration in container" unit="µmol/l" persistable="0" formulaId="11471" />
    <Observer id="11488" entityId="eQdMEZdyt02sinT3UBBUBw" name="Concentration in container" path="sst_ref_po_40mg|Organism|LargeIntestine|Mucosa|ColonTransversum|Intracellular|CYP3A4_arr|Concentration in container" unit="µmol/l" persistable="0" formulaId="11489" />
    <Observer id="11506" entityId="U8dEis59O0CbHjePL6Ll0w" name="Concentration in container" path="sst_ref_po_40mg|Organism|LargeIntestine|Mucosa|ColonTransversum|Intracellular|CES2|Concentration in container" unit="µmol/l" persistable="0" formulaId="11507" />
    <Observer id="11524" entityId="LBr85FO4RUKhwqNlSNishA" name="Concentration in container" path="sst_ref_po_40mg|Organism|LargeIntestine|Mucosa|ColonTransversum|Intracellular|CES2_arr|Concentration in container" unit="µmol/l" persistable="0" formulaId="11525" />
    <Observer id="11542" entityId="50V1em1w8kSVFjzNBRM55w" name="Concentration in container" path="sst_ref_po_40mg|Organism|LargeIntestine|Mucosa|ColonTransversum|Intracellular|LST-3TM12|Concentration in container" unit="µmol/l" persistable="0" formulaId="11543" />
    <Observer id="11550" entityId="S0zimd30rU6U4IP2hrTz2g" name="Concentration in container" path="sst_ref_po_40mg|Organism|LargeIntestine|Mucosa|ColonTransversum|Intracellular|simvastatin|Concentration in container" unit="µmol/l" persistable="0" formulaId="11551" />
    <Observer id="11558" entityId="dzBnabYjxEWIT4epe16jlQ" name="Concentration in container" path="sst_ref_po_40mg|Organism|LargeIntestine|Mucosa|ColonTransversum|Intracellular|simvastatin_acid|Concentration in container" unit="µmol/l" persistable="0" formulaId="11559" />
    <Observer id="11563" entityId="LdJjSGNugkOnqKFeqHPoMw" name="Fraction of dose-simvastatin" path="sst_ref_po_40mg|Organism|LargeIntestine|Mucosa|ColonTransversum|Intracellular|simvastatin-CYP3A4 Metabolite|Fraction of dose-simvastatin" persistable="0" formulaId="11564" />
    <Observer id="11654" entityId="5KnXZADPPkaTnYCo9R3gjw" name="Concentration in container" path="sst_ref_po_40mg|Organism|LargeIntestine|Mucosa|ColonDescendens|Plasma|CYP3A4|Concentration in container" unit="µmol/l" persistable="0" formulaId="11655" />
    <Observer id="11674" entityId="5MR48OTguUyN_zI2CuFUEQ" name="Concentration in container" path="sst_ref_po_40mg|Organism|LargeIntestine|Mucosa|ColonDescendens|Plasma|CYP3A4_arr|Concentration in container" unit="µmol/l" persistable="0" formulaId="11675" />
    <Observer id="11694" entityId="ZsjVlppS2k-a_kZLzojDLw" name="Concentration in container" path="sst_ref_po_40mg|Organism|LargeIntestine|Mucosa|ColonDescendens|Plasma|CES2|Concentration in container" unit="µmol/l" persistable="0" formulaId="11695" />
    <Observer id="11714" entityId="TTH9nZMW3Uu9KiA1vEDhmQ" name="Concentration in container" path="sst_ref_po_40mg|Organism|LargeIntestine|Mucosa|ColonDescendens|Plasma|CES2_arr|Concentration in container" unit="µmol/l" persistable="0" formulaId="11715" />
    <Observer id="11721" entityId="VdLwN52JAEap40oVed5ucA" name="Concentration in container" path="sst_ref_po_40mg|Organism|LargeIntestine|Mucosa|ColonDescendens|Plasma|simvastatin|Concentration in container" unit="µmol/l" persistable="0" formulaId="11722" />
    <Observer id="11728" entityId="k6GK_gWu1ketSlH8Qr05oQ" name="Concentration in container" path="sst_ref_po_40mg|Organism|LargeIntestine|Mucosa|ColonDescendens|Plasma|simvastatin_acid|Concentration in container" unit="µmol/l" persistable="0" formulaId="11729" />
    <Observer id="11733" entityId="FX2IQiDfKE2aOU5N4Ga0pQ" name="Fraction of dose-simvastatin" path="sst_ref_po_40mg|Organism|LargeIntestine|Mucosa|ColonDescendens|Plasma|simvastatin-CYP3A4 Metabolite|Fraction of dose-simvastatin" persistable="0" formulaId="11734" />
    <Observer id="11784" entityId="jYMpomDnRU29i90EhkJ_mg" name="Concentration in container" path="sst_ref_po_40mg|Organism|LargeIntestine|Mucosa|ColonDescendens|BloodCells|CYP3A4|Concentration in container" unit="µmol/l" persistable="0" formulaId="11785" />
    <Observer id="11804" entityId="POzVN-gGZke-GMs1B3BcAw" name="Concentration in container" path="sst_ref_po_40mg|Organism|LargeIntestine|Mucosa|ColonDescendens|BloodCells|CYP3A4_arr|Concentration in container" unit="µmol/l" persistable="0" formulaId="11805" />
    <Observer id="11824" entityId="HCp4lRb29EyYr03Z9Cj1eQ" name="Concentration in container" path="sst_ref_po_40mg|Organism|LargeIntestine|Mucosa|ColonDescendens|BloodCells|CES2|Concentration in container" unit="µmol/l" persistable="0" formulaId="11825" />
    <Observer id="11844" entityId="KUtsxYiu702dJShCYutzJA" name="Concentration in container" path="sst_ref_po_40mg|Organism|LargeIntestine|Mucosa|ColonDescendens|BloodCells|CES2_arr|Concentration in container" unit="µmol/l" persistable="0" formulaId="11845" />
    <Observer id="11851" entityId="eWefXnWKFkGBILT4-TDUqQ" name="Concentration in container" path="sst_ref_po_40mg|Organism|LargeIntestine|Mucosa|ColonDescendens|BloodCells|simvastatin|Concentration in container" unit="µmol/l" persistable="0" formulaId="11852" />
    <Observer id="11858" entityId="rXLuuVqaiUqZn49fNXPsQg" name="Concentration in container" path="sst_ref_po_40mg|Organism|LargeIntestine|Mucosa|ColonDescendens|BloodCells|simvastatin_acid|Concentration in container" unit="µmol/l" persistable="0" formulaId="11859" />
    <Observer id="11863" entityId="716eLFmj6E67JODxqFu27A" name="Fraction of dose-simvastatin" path="sst_ref_po_40mg|Organism|LargeIntestine|Mucosa|ColonDescendens|BloodCells|simvastatin-CYP3A4 Metabolite|Fraction of dose-simvastatin" persistable="0" formulaId="11864" />
    <Observer id="11904" entityId="w70S26hmV0-z9lNSmVT44w" name="Concentration in container" path="sst_ref_po_40mg|Organism|LargeIntestine|Mucosa|ColonDescendens|Interstitial|simvastatin|Concentration in container" unit="µmol/l" persistable="0" formulaId="11905" />
    <Observer id="11912" entityId="S645gWG3FEqv2efcXTdVvA" name="Concentration in container" path="sst_ref_po_40mg|Organism|LargeIntestine|Mucosa|ColonDescendens|Interstitial|simvastatin_acid|Concentration in container" unit="µmol/l" persistable="0" formulaId="11913" />
    <Observer id="11935" entityId="-zcLoFV99kiYZkx9pwJT4Q" name="Concentration in container" path="sst_ref_po_40mg|Organism|LargeIntestine|Mucosa|ColonDescendens|Intracellular|CYP3A4|Concentration in container" unit="µmol/l" persistable="0" formulaId="11936" />
    <Observer id="11953" entityId="sLbFDxsGb0OxYEWJwxJIvA" name="Concentration in container" path="sst_ref_po_40mg|Organism|LargeIntestine|Mucosa|ColonDescendens|Intracellular|CYP3A4_arr|Concentration in container" unit="µmol/l" persistable="0" formulaId="11954" />
    <Observer id="11971" entityId="3Ey6-MmB-0eOyUFQH--Dtw" name="Concentration in container" path="sst_ref_po_40mg|Organism|LargeIntestine|Mucosa|ColonDescendens|Intracellular|CES2|Concentration in container" unit="µmol/l" persistable="0" formulaId="11972" />
    <Observer id="11989" entityId="3UiFZkZ5QkGL4q7DTmXDIg" name="Concentration in container" path="sst_ref_po_40mg|Organism|LargeIntestine|Mucosa|ColonDescendens|Intracellular|CES2_arr|Concentration in container" unit="µmol/l" persistable="0" formulaId="11990" />
    <Observer id="12007" entityId="5PGFhbEMTE-pBHpQGces0Q" name="Concentration in container" path="sst_ref_po_40mg|Organism|LargeIntestine|Mucosa|ColonDescendens|Intracellular|LST-3TM12|Concentration in container" unit="µmol/l" persistable="0" formulaId="12008" />
    <Observer id="12015" entityId="kFv93CgJQECQHDOimmKtbg" name="Concentration in container" path="sst_ref_po_40mg|Organism|LargeIntestine|Mucosa|ColonDescendens|Intracellular|simvastatin|Concentration in container" unit="µmol/l" persistable="0" formulaId="12016" />
    <Observer id="12023" entityId="MMm1q-lSBEO8U4PbS_g5uQ" name="Concentration in container" path="sst_ref_po_40mg|Organism|LargeIntestine|Mucosa|ColonDescendens|Intracellular|simvastatin_acid|Concentration in container" unit="µmol/l" persistable="0" formulaId="12024" />
    <Observer id="12028" entityId="ogT256Ju-kqboElCMYtrxw" name="Fraction of dose-simvastatin" path="sst_ref_po_40mg|Organism|LargeIntestine|Mucosa|ColonDescendens|Intracellular|simvastatin-CYP3A4 Metabolite|Fraction of dose-simvastatin" persistable="0" formulaId="12029" />
    <Observer id="12119" entityId="wFu4_shzuUqDrz459oYU3w" name="Concentration in container" path="sst_ref_po_40mg|Organism|LargeIntestine|Mucosa|ColonSigmoid|Plasma|CYP3A4|Concentration in container" unit="µmol/l" persistable="0" formulaId="12120" />
    <Observer id="12139" entityId="_wLP2_LI5EeVMubJbWM_dw" name="Concentration in container" path="sst_ref_po_40mg|Organism|LargeIntestine|Mucosa|ColonSigmoid|Plasma|CYP3A4_arr|Concentration in container" unit="µmol/l" persistable="0" formulaId="12140" />
    <Observer id="12159" entityId="zoOgHmDVt0imKkTjNcJI2A" name="Concentration in container" path="sst_ref_po_40mg|Organism|LargeIntestine|Mucosa|ColonSigmoid|Plasma|CES2|Concentration in container" unit="µmol/l" persistable="0" formulaId="12160" />
    <Observer id="12179" entityId="FSHiFlUaiUOjQOutPbHyvw" name="Concentration in container" path="sst_ref_po_40mg|Organism|LargeIntestine|Mucosa|ColonSigmoid|Plasma|CES2_arr|Concentration in container" unit="µmol/l" persistable="0" formulaId="12180" />
    <Observer id="12186" entityId="vAL2da5bi0-8JPxXV6z1XA" name="Concentration in container" path="sst_ref_po_40mg|Organism|LargeIntestine|Mucosa|ColonSigmoid|Plasma|simvastatin|Concentration in container" unit="µmol/l" persistable="0" formulaId="12187" />
    <Observer id="12193" entityId="C5jOLuBvGUqCU9nZrKZWRQ" name="Concentration in container" path="sst_ref_po_40mg|Organism|LargeIntestine|Mucosa|ColonSigmoid|Plasma|simvastatin_acid|Concentration in container" unit="µmol/l" persistable="0" formulaId="12194" />
    <Observer id="12198" entityId="48UlOQlZbk2k1Tg_C-O7LA" name="Fraction of dose-simvastatin" path="sst_ref_po_40mg|Organism|LargeIntestine|Mucosa|ColonSigmoid|Plasma|simvastatin-CYP3A4 Metabolite|Fraction of dose-simvastatin" persistable="0" formulaId="12199" />
    <Observer id="12249" entityId="W0837sn5YUeRJqC-LYDTfg" name="Concentration in container" path="sst_ref_po_40mg|Organism|LargeIntestine|Mucosa|ColonSigmoid|BloodCells|CYP3A4|Concentration in container" unit="µmol/l" persistable="0" formulaId="12250" />
    <Observer id="12269" entityId="8sIg85nNoE2HaxWphwzxFg" name="Concentration in container" path="sst_ref_po_40mg|Organism|LargeIntestine|Mucosa|ColonSigmoid|BloodCells|CYP3A4_arr|Concentration in container" unit="µmol/l" persistable="0" formulaId="12270" />
    <Observer id="12289" entityId="-E9k3lDKm0CBmuEe9tYU9A" name="Concentration in container" path="sst_ref_po_40mg|Organism|LargeIntestine|Mucosa|ColonSigmoid|BloodCells|CES2|Concentration in container" unit="µmol/l" persistable="0" formulaId="12290" />
    <Observer id="12309" entityId="SxAciY1nf0CRo5Uh_3u6PQ" name="Concentration in container" path="sst_ref_po_40mg|Organism|LargeIntestine|Mucosa|ColonSigmoid|BloodCells|CES2_arr|Concentration in container" unit="µmol/l" persistable="0" formulaId="12310" />
    <Observer id="12316" entityId="XWdrAziFzkK0rL_i051yBA" name="Concentration in container" path="sst_ref_po_40mg|Organism|LargeIntestine|Mucosa|ColonSigmoid|BloodCells|simvastatin|Concentration in container" unit="µmol/l" persistable="0" formulaId="12317" />
    <Observer id="12323" entityId="lDAn71pH-UC7rR_ebYytRQ" name="Concentration in container" path="sst_ref_po_40mg|Organism|LargeIntestine|Mucosa|ColonSigmoid|BloodCells|simvastatin_acid|Concentration in container" unit="µmol/l" persistable="0" formulaId="12324" />
    <Observer id="12328" entityId="SAdtvgZ-G0qvhajOth-hqw" name="Fraction of dose-simvastatin" path="sst_ref_po_40mg|Organism|LargeIntestine|Mucosa|ColonSigmoid|BloodCells|simvastatin-CYP3A4 Metabolite|Fraction of dose-simvastatin" persistable="0" formulaId="12329" />
    <Observer id="12369" entityId="6kSifW9S2kSGYn--WHZ9kA" name="Concentration in container" path="sst_ref_po_40mg|Organism|LargeIntestine|Mucosa|ColonSigmoid|Interstitial|simvastatin|Concentration in container" unit="µmol/l" persistable="0" formulaId="12370" />
    <Observer id="12377" entityId="AnSod1dJ_EWPsadOtpwppA" name="Concentration in container" path="sst_ref_po_40mg|Organism|LargeIntestine|Mucosa|ColonSigmoid|Interstitial|simvastatin_acid|Concentration in container" unit="µmol/l" persistable="0" formulaId="12378" />
    <Observer id="12400" entityId="xvDXirdK706ka6pOuiIcZA" name="Concentration in container" path="sst_ref_po_40mg|Organism|LargeIntestine|Mucosa|ColonSigmoid|Intracellular|CYP3A4|Concentration in container" unit="µmol/l" persistable="0" formulaId="12401" />
    <Observer id="12418" entityId="NpXTtSpDs0u8LIGWDav6tQ" name="Concentration in container" path="sst_ref_po_40mg|Organism|LargeIntestine|Mucosa|ColonSigmoid|Intracellular|CYP3A4_arr|Concentration in container" unit="µmol/l" persistable="0" formulaId="12419" />
    <Observer id="12436" entityId="qq6aVfEXIU-NdObJuaBOQQ" name="Concentration in container" path="sst_ref_po_40mg|Organism|LargeIntestine|Mucosa|ColonSigmoid|Intracellular|CES2|Concentration in container" unit="µmol/l" persistable="0" formulaId="12437" />
    <Observer id="12454" entityId="y_vcc_KV80i2iPMChZMb0w" name="Concentration in container" path="sst_ref_po_40mg|Organism|LargeIntestine|Mucosa|ColonSigmoid|Intracellular|CES2_arr|Concentration in container" unit="µmol/l" persistable="0" formulaId="12455" />
    <Observer id="12472" entityId="dUYlEP3Us0qFFwLNjG4Jtg" name="Concentration in container" path="sst_ref_po_40mg|Organism|LargeIntestine|Mucosa|ColonSigmoid|Intracellular|LST-3TM12|Concentration in container" unit="µmol/l" persistable="0" formulaId="12473" />
    <Observer id="12480" entityId="Ro_bSLvbcEiaNaml7Wm74Q" name="Concentration in container" path="sst_ref_po_40mg|Organism|LargeIntestine|Mucosa|ColonSigmoid|Intracellular|simvastatin|Concentration in container" unit="µmol/l" persistable="0" formulaId="12481" />
    <Observer id="12488" entityId="adwQ2obgT0mMWIZRmvp3hA" name="Concentration in container" path="sst_ref_po_40mg|Organism|LargeIntestine|Mucosa|ColonSigmoid|Intracellular|simvastatin_acid|Concentration in container" unit="µmol/l" persistable="0" formulaId="12489" />
    <Observer id="12493" entityId="lNh0iEhFfEiXbhdUxDOxfQ" name="Fraction of dose-simvastatin" path="sst_ref_po_40mg|Organism|LargeIntestine|Mucosa|ColonSigmoid|Intracellular|simvastatin-CYP3A4 Metabolite|Fraction of dose-simvastatin" persistable="0" formulaId="12494" />
    <Observer id="12584" entityId="ujT97fcStEarSONREGJslw" name="Concentration in container" path="sst_ref_po_40mg|Organism|LargeIntestine|Mucosa|Rectum|Plasma|CYP3A4|Concentration in container" unit="µmol/l" persistable="0" formulaId="12585" />
    <Observer id="12604" entityId="9phdbOcHSU-MWYhmXFc2fg" name="Concentration in container" path="sst_ref_po_40mg|Organism|LargeIntestine|Mucosa|Rectum|Plasma|CYP3A4_arr|Concentration in container" unit="µmol/l" persistable="0" formulaId="12605" />
    <Observer id="12624" entityId="kMrh-BK4i0uVtcXiYQp-CQ" name="Concentration in container" path="sst_ref_po_40mg|Organism|LargeIntestine|Mucosa|Rectum|Plasma|CES2|Concentration in container" unit="µmol/l" persistable="0" formulaId="12625" />
    <Observer id="12644" entityId="h3gp91HJa0WwVajGaOEcUg" name="Concentration in container" path="sst_ref_po_40mg|Organism|LargeIntestine|Mucosa|Rectum|Plasma|CES2_arr|Concentration in container" unit="µmol/l" persistable="0" formulaId="12645" />
    <Observer id="12651" entityId="RlMpPBbGzUmTnYMfgNigLw" name="Concentration in container" path="sst_ref_po_40mg|Organism|LargeIntestine|Mucosa|Rectum|Plasma|simvastatin|Concentration in container" unit="µmol/l" persistable="0" formulaId="12652" />
    <Observer id="12658" entityId="p-Qyqa4X2UWEyRBeW39HtA" name="Concentration in container" path="sst_ref_po_40mg|Organism|LargeIntestine|Mucosa|Rectum|Plasma|simvastatin_acid|Concentration in container" unit="µmol/l" persistable="0" formulaId="12659" />
    <Observer id="12663" entityId="lMHnmPMTH0CBp3Uh8WAWbg" name="Fraction of dose-simvastatin" path="sst_ref_po_40mg|Organism|LargeIntestine|Mucosa|Rectum|Plasma|simvastatin-CYP3A4 Metabolite|Fraction of dose-simvastatin" persistable="0" formulaId="12664" />
    <Observer id="12714" entityId="Aorh1SiQsE6PY9snxZUJsA" name="Concentration in container" path="sst_ref_po_40mg|Organism|LargeIntestine|Mucosa|Rectum|BloodCells|CYP3A4|Concentration in container" unit="µmol/l" persistable="0" formulaId="12715" />
    <Observer id="12734" entityId="2p97_rU0AESC1hjSq-REZA" name="Concentration in container" path="sst_ref_po_40mg|Organism|LargeIntestine|Mucosa|Rectum|BloodCells|CYP3A4_arr|Concentration in container" unit="µmol/l" persistable="0" formulaId="12735" />
    <Observer id="12754" entityId="WEWO73zdxkSi1aCRqRdZSQ" name="Concentration in container" path="sst_ref_po_40mg|Organism|LargeIntestine|Mucosa|Rectum|BloodCells|CES2|Concentration in container" unit="µmol/l" persistable="0" formulaId="12755" />
    <Observer id="12774" entityId="omq_z3a6JEujLejvlf8NJw" name="Concentration in container" path="sst_ref_po_40mg|Organism|LargeIntestine|Mucosa|Rectum|BloodCells|CES2_arr|Concentration in container" unit="µmol/l" persistable="0" formulaId="12775" />
    <Observer id="12781" entityId="ptyNvTL84UOPYksDkvTJuA" name="Concentration in container" path="sst_ref_po_40mg|Organism|LargeIntestine|Mucosa|Rectum|BloodCells|simvastatin|Concentration in container" unit="µmol/l" persistable="0" formulaId="12782" />
    <Observer id="12788" entityId="LXnbue7vGE-jOokrf-3Seg" name="Concentration in container" path="sst_ref_po_40mg|Organism|LargeIntestine|Mucosa|Rectum|BloodCells|simvastatin_acid|Concentration in container" unit="µmol/l" persistable="0" formulaId="12789" />
    <Observer id="12793" entityId="-Y-jEBP85E6iLlCPFcKPKw" name="Fraction of dose-simvastatin" path="sst_ref_po_40mg|Organism|LargeIntestine|Mucosa|Rectum|BloodCells|simvastatin-CYP3A4 Metabolite|Fraction of dose-simvastatin" persistable="0" formulaId="12794" />
    <Observer id="12834" entityId="HmcNOa3SwUuSH2kr7uTDpg" name="Concentration in container" path="sst_ref_po_40mg|Organism|LargeIntestine|Mucosa|Rectum|Interstitial|simvastatin|Concentration in container" unit="µmol/l" persistable="0" formulaId="12835" />
    <Observer id="12842" entityId="EE1Hbg2ACkWZunHnA6XfOg" name="Concentration in container" path="sst_ref_po_40mg|Organism|LargeIntestine|Mucosa|Rectum|Interstitial|simvastatin_acid|Concentration in container" unit="µmol/l" persistable="0" formulaId="12843" />
    <Observer id="12865" entityId="pvmYc4Hjjk2tYDqPAS_Thg" name="Concentration in container" path="sst_ref_po_40mg|Organism|LargeIntestine|Mucosa|Rectum|Intracellular|CYP3A4|Concentration in container" unit="µmol/l" persistable="0" formulaId="12866" />
    <Observer id="12883" entityId="MJSvi1a0v06dDTNes9SqWw" name="Concentration in container" path="sst_ref_po_40mg|Organism|LargeIntestine|Mucosa|Rectum|Intracellular|CYP3A4_arr|Concentration in container" unit="µmol/l" persistable="0" formulaId="12884" />
    <Observer id="12901" entityId="VnMDu8NARk-WkxZXEKCaLw" name="Concentration in container" path="sst_ref_po_40mg|Organism|LargeIntestine|Mucosa|Rectum|Intracellular|CES2|Concentration in container" unit="µmol/l" persistable="0" formulaId="12902" />
    <Observer id="12919" entityId="gze5M0MCr0CpjsZJpk3M0Q" name="Concentration in container" path="sst_ref_po_40mg|Organism|LargeIntestine|Mucosa|Rectum|Intracellular|CES2_arr|Concentration in container" unit="µmol/l" persistable="0" formulaId="12920" />
    <Observer id="12937" entityId="K0b5oFwnbUCW7gWO80dswQ" name="Concentration in container" path="sst_ref_po_40mg|Organism|LargeIntestine|Mucosa|Rectum|Intracellular|LST-3TM12|Concentration in container" unit="µmol/l" persistable="0" formulaId="12938" />
    <Observer id="12945" entityId="Hxm16nKN_0CRYlzdVJZkFg" name="Concentration in container" path="sst_ref_po_40mg|Organism|LargeIntestine|Mucosa|Rectum|Intracellular|simvastatin|Concentration in container" unit="µmol/l" persistable="0" formulaId="12946" />
    <Observer id="12953" entityId="6Wz1431Ur0yxfwBD0nAxFQ" name="Concentration in container" path="sst_ref_po_40mg|Organism|LargeIntestine|Mucosa|Rectum|Intracellular|simvastatin_acid|Concentration in container" unit="µmol/l" persistable="0" formulaId="12954" />
    <Observer id="12958" entityId="al2EsVdFX0OnWIcH_G93wQ" name="Fraction of dose-simvastatin" path="sst_ref_po_40mg|Organism|LargeIntestine|Mucosa|Rectum|Intracellular|simvastatin-CYP3A4 Metabolite|Fraction of dose-simvastatin" persistable="0" formulaId="12959" />
    <Observer id="12987" entityId="Kb0uzoHuUU6zHffIqEnHzw" name="Interstitial Unbound" path="sst_ref_po_40mg|Organism|LargeIntestine|simvastatin|Interstitial Unbound" unit="µmol/l" persistable="0" formulaId="12988" />
    <Observer id="12989" entityId="dUtAYOLTt0GDaxuk38UzMA" name="Intracellular Unbound" path="sst_ref_po_40mg|Organism|LargeIntestine|simvastatin|Intracellular Unbound" unit="µmol/l" persistable="0" formulaId="12990" />
    <Observer id="12991" entityId="TY4tHpmCYky4Y9McjfWJVw" name="Total Tissue (Large Intestine)" path="sst_ref_po_40mg|Organism|LargeIntestine|simvastatin|Total Tissue (Large Intestine)" unit="µmol/l" persistable="0" formulaId="12992" />
    <Observer id="12993" entityId="_1j8iZRcb06Ck3BezA7Tlg" name="Interstitial Unbound" path="sst_ref_po_40mg|Organism|LargeIntestine|simvastatin_acid|Interstitial Unbound" unit="µmol/l" persistable="0" formulaId="12994" />
    <Observer id="12995" entityId="X-Ak5YWeMEyKro3uN05htw" name="Intracellular Unbound" path="sst_ref_po_40mg|Organism|LargeIntestine|simvastatin_acid|Intracellular Unbound" unit="µmol/l" persistable="0" formulaId="12996" />
    <Observer id="12997" entityId="KYHOGNIFhk2L7FDXWG-Blw" name="Total Tissue (Large Intestine)" path="sst_ref_po_40mg|Organism|LargeIntestine|simvastatin_acid|Total Tissue (Large Intestine)" unit="µmol/l" persistable="0" formulaId="12998" />
    <Observer id="13146" entityId="wcEuHqFF5kqCftp0rQk3Nw" name="Concentration in container" path="sst_ref_po_40mg|Organism|Liver|Periportal|Plasma|CYP3A4|Concentration in container" unit="µmol/l" persistable="0" formulaId="13147" />
    <Observer id="13166" entityId="VRwfB1GKp0ulEZuhLfowJA" name="Concentration in container" path="sst_ref_po_40mg|Organism|Liver|Periportal|Plasma|CYP3A4_arr|Concentration in container" unit="µmol/l" persistable="0" formulaId="13167" />
    <Observer id="13186" entityId="BVIJ-aZq5E60BzGEJhLzhg" name="Concentration in container" path="sst_ref_po_40mg|Organism|Liver|Periportal|Plasma|CES2|Concentration in container" unit="µmol/l" persistable="0" formulaId="13187" />
    <Observer id="13206" entityId="SCppKDSzx02affGx3DYWqA" name="Concentration in container" path="sst_ref_po_40mg|Organism|Liver|Periportal|Plasma|CES2_arr|Concentration in container" unit="µmol/l" persistable="0" formulaId="13207" />
    <Observer id="13213" entityId="6gLlgWXKCEaThABhipXSsw" name="Concentration in container" path="sst_ref_po_40mg|Organism|Liver|Periportal|Plasma|simvastatin|Concentration in container" unit="µmol/l" persistable="0" formulaId="13214" />
    <Observer id="13220" entityId="roSHax51gEuAfzEUeHdlcQ" name="Concentration in container" path="sst_ref_po_40mg|Organism|Liver|Periportal|Plasma|simvastatin_acid|Concentration in container" unit="µmol/l" persistable="0" formulaId="13221" />
    <Observer id="13225" entityId="cQ2A3HFYLEmkkFEbUAXmXA" name="Fraction of dose-simvastatin" path="sst_ref_po_40mg|Organism|Liver|Periportal|Plasma|simvastatin-CYP3A4 Metabolite|Fraction of dose-simvastatin" persistable="0" formulaId="13226" />
    <Observer id="13276" entityId="GS2_q-57C0-A7XM7m47cyw" name="Concentration in container" path="sst_ref_po_40mg|Organism|Liver|Periportal|BloodCells|CYP3A4|Concentration in container" unit="µmol/l" persistable="0" formulaId="13277" />
    <Observer id="13296" entityId="Ctz1yNdunESMaSwLscfAyQ" name="Concentration in container" path="sst_ref_po_40mg|Organism|Liver|Periportal|BloodCells|CYP3A4_arr|Concentration in container" unit="µmol/l" persistable="0" formulaId="13297" />
    <Observer id="13316" entityId="wYfW4nzTq0a9sdrpnrSK9g" name="Concentration in container" path="sst_ref_po_40mg|Organism|Liver|Periportal|BloodCells|CES2|Concentration in container" unit="µmol/l" persistable="0" formulaId="13317" />
    <Observer id="13336" entityId="mgcbMfnxX0aPDT6amda5ZQ" name="Concentration in container" path="sst_ref_po_40mg|Organism|Liver|Periportal|BloodCells|CES2_arr|Concentration in container" unit="µmol/l" persistable="0" formulaId="13337" />
    <Observer id="13343" entityId="uoK0yQX-m0aSbyBylMPHxA" name="Concentration in container" path="sst_ref_po_40mg|Organism|Liver|Periportal|BloodCells|simvastatin|Concentration in container" unit="µmol/l" persistable="0" formulaId="13344" />
    <Observer id="13350" entityId="ih8K9QK7kUKl3RCNok5uGw" name="Concentration in container" path="sst_ref_po_40mg|Organism|Liver|Periportal|BloodCells|simvastatin_acid|Concentration in container" unit="µmol/l" persistable="0" formulaId="13351" />
    <Observer id="13355" entityId="pjQgwycsO0uc8IhoQaFBMg" name="Fraction of dose-simvastatin" path="sst_ref_po_40mg|Organism|Liver|Periportal|BloodCells|simvastatin-CYP3A4 Metabolite|Fraction of dose-simvastatin" persistable="0" formulaId="13356" />
    <Observer id="13406" entityId="jp1yScwof0625fpdwZex4A" name="Concentration in container" path="sst_ref_po_40mg|Organism|Liver|Periportal|Interstitial|LST-3TM12|Concentration in container" unit="µmol/l" persistable="0" formulaId="13407" />
    <Observer id="13414" entityId="jXkcD5Ji70yS-ixwFJkVIQ" name="Concentration in container" path="sst_ref_po_40mg|Organism|Liver|Periportal|Interstitial|simvastatin|Concentration in container" unit="µmol/l" persistable="0" formulaId="13415" />
    <Observer id="13422" entityId="7O_BFY7Ym02zTNJMtpxPGg" name="Concentration in container" path="sst_ref_po_40mg|Organism|Liver|Periportal|Interstitial|simvastatin_acid|Concentration in container" unit="µmol/l" persistable="0" formulaId="13423" />
    <Observer id="13447" entityId="iclSgL6mC0qhW341snyQkQ" name="Concentration in container" path="sst_ref_po_40mg|Organism|Liver|Periportal|Intracellular|CYP3A4|Concentration in container" unit="µmol/l" persistable="0" formulaId="13448" />
    <Observer id="13465" entityId="_wzUZOPDi0GHzLsdkWQ_Gw" name="Concentration in container" path="sst_ref_po_40mg|Organism|Liver|Periportal|Intracellular|CYP3A4_arr|Concentration in container" unit="µmol/l" persistable="0" formulaId="13466" />
    <Observer id="13483" entityId="i1pPRvV2_0uHUEcXaMUtVQ" name="Concentration in container" path="sst_ref_po_40mg|Organism|Liver|Periportal|Intracellular|CES2|Concentration in container" unit="µmol/l" persistable="0" formulaId="13484" />
    <Observer id="13501" entityId="3FY1y6_P_UivnwRIu2WVoA" name="Concentration in container" path="sst_ref_po_40mg|Organism|Liver|Periportal|Intracellular|CES2_arr|Concentration in container" unit="µmol/l" persistable="0" formulaId="13502" />
    <Observer id="13509" entityId="5RLWvCcE802sMNWLLahVMQ" name="Concentration in container" path="sst_ref_po_40mg|Organism|Liver|Periportal|Intracellular|simvastatin|Concentration in container" unit="µmol/l" persistable="0" formulaId="13510" />
    <Observer id="13517" entityId="2Sq40YWKsUiCUqAPDRllpg" name="Concentration in container" path="sst_ref_po_40mg|Organism|Liver|Periportal|Intracellular|simvastatin_acid|Concentration in container" unit="µmol/l" persistable="0" formulaId="13518" />
    <Observer id="13522" entityId="ZWFUxcF41kuu2yYsNCbtFA" name="Fraction of dose-simvastatin" path="sst_ref_po_40mg|Organism|Liver|Periportal|Intracellular|simvastatin-CYP3A4 Metabolite|Fraction of dose-simvastatin" persistable="0" formulaId="13523" />
    <Observer id="13551" entityId="-iaOJoagsEm1w56xrYzTXQ" name="Interstitial Unbound" path="sst_ref_po_40mg|Organism|Liver|Periportal|simvastatin|Interstitial Unbound" unit="µmol/l" persistable="0" formulaId="13552" />
    <Observer id="13553" entityId="R8rTxOrSYUGFlOKGZwr9Zg" name="Intracellular Unbound" path="sst_ref_po_40mg|Organism|Liver|Periportal|simvastatin|Intracellular Unbound" unit="µmol/l" persistable="0" formulaId="13554" />
    <Observer id="13555" entityId="mK-Vdvc5yEOm-TzqybkgkA" name="Tissue" path="sst_ref_po_40mg|Organism|Liver|Periportal|simvastatin|Tissue" unit="µmol/l" persistable="0" formulaId="13556" />
    <Observer id="13557" entityId="CwMh_tf9A0K6cwvDToWvQA" name="Interstitial Unbound" path="sst_ref_po_40mg|Organism|Liver|Periportal|simvastatin_acid|Interstitial Unbound" unit="µmol/l" persistable="0" formulaId="13558" />
    <Observer id="13559" entityId="0JBl3eZM3kSYbjvgzbCgGg" name="Intracellular Unbound" path="sst_ref_po_40mg|Organism|Liver|Periportal|simvastatin_acid|Intracellular Unbound" unit="µmol/l" persistable="0" formulaId="13560" />
    <Observer id="13561" entityId="c-4KJf0uqUeWFToDqTFBaA" name="Tissue" path="sst_ref_po_40mg|Organism|Liver|Periportal|simvastatin_acid|Tissue" unit="µmol/l" persistable="0" formulaId="13562" />
    <Observer id="13661" entityId="KKInl25E6UyFK6lbVthm-Q" name="Concentration in container" path="sst_ref_po_40mg|Organism|Liver|Pericentral|Plasma|CYP3A4|Concentration in container" unit="µmol/l" persistable="0" formulaId="13662" />
    <Observer id="13681" entityId="DTPY2VcBE0CxaCIGc3suJw" name="Concentration in container" path="sst_ref_po_40mg|Organism|Liver|Pericentral|Plasma|CYP3A4_arr|Concentration in container" unit="µmol/l" persistable="0" formulaId="13682" />
    <Observer id="13701" entityId="Wo6dxc6y0kycSc-N3H75xQ" name="Concentration in container" path="sst_ref_po_40mg|Organism|Liver|Pericentral|Plasma|CES2|Concentration in container" unit="µmol/l" persistable="0" formulaId="13702" />
    <Observer id="13721" entityId="tGqdj6cDpUWt0-MCD3HLWg" name="Concentration in container" path="sst_ref_po_40mg|Organism|Liver|Pericentral|Plasma|CES2_arr|Concentration in container" unit="µmol/l" persistable="0" formulaId="13722" />
    <Observer id="13728" entityId="U66Qs0viuU-PKEx8jPqIqw" name="Concentration in container" path="sst_ref_po_40mg|Organism|Liver|Pericentral|Plasma|simvastatin|Concentration in container" unit="µmol/l" persistable="0" formulaId="13729" />
    <Observer id="13735" entityId="6YqB9GgPmE6ERI1Ur-7s3Q" name="Concentration in container" path="sst_ref_po_40mg|Organism|Liver|Pericentral|Plasma|simvastatin_acid|Concentration in container" unit="µmol/l" persistable="0" formulaId="13736" />
    <Observer id="13740" entityId="nkP_brxAL0Ool14F0JUduQ" name="Fraction of dose-simvastatin" path="sst_ref_po_40mg|Organism|Liver|Pericentral|Plasma|simvastatin-CYP3A4 Metabolite|Fraction of dose-simvastatin" persistable="0" formulaId="13741" />
    <Observer id="13791" entityId="2zoMuo74NUqPX26ORIDlZw" name="Concentration in container" path="sst_ref_po_40mg|Organism|Liver|Pericentral|BloodCells|CYP3A4|Concentration in container" unit="µmol/l" persistable="0" formulaId="13792" />
    <Observer id="13811" entityId="yaMUf_5IEE25upP4Y_pOlg" name="Concentration in container" path="sst_ref_po_40mg|Organism|Liver|Pericentral|BloodCells|CYP3A4_arr|Concentration in container" unit="µmol/l" persistable="0" formulaId="13812" />
    <Observer id="13831" entityId="_WVxSzARD0yziHFj6lOJxg" name="Concentration in container" path="sst_ref_po_40mg|Organism|Liver|Pericentral|BloodCells|CES2|Concentration in container" unit="µmol/l" persistable="0" formulaId="13832" />
    <Observer id="13851" entityId="lT1sZW8wSE-ufV1V1rbZww" name="Concentration in container" path="sst_ref_po_40mg|Organism|Liver|Pericentral|BloodCells|CES2_arr|Concentration in container" unit="µmol/l" persistable="0" formulaId="13852" />
    <Observer id="13858" entityId="hLwCYdCvoE6nlw-uFaevLw" name="Concentration in container" path="sst_ref_po_40mg|Organism|Liver|Pericentral|BloodCells|simvastatin|Concentration in container" unit="µmol/l" persistable="0" formulaId="13859" />
    <Observer id="13865" entityId="-q9VREwsSUOp3ce9EQuBoQ" name="Concentration in container" path="sst_ref_po_40mg|Organism|Liver|Pericentral|BloodCells|simvastatin_acid|Concentration in container" unit="µmol/l" persistable="0" formulaId="13866" />
    <Observer id="13870" entityId="QVIb7UDZjEORC7RQi150CA" name="Fraction of dose-simvastatin" path="sst_ref_po_40mg|Organism|Liver|Pericentral|BloodCells|simvastatin-CYP3A4 Metabolite|Fraction of dose-simvastatin" persistable="0" formulaId="13871" />
    <Observer id="13921" entityId="kYy0vOp6VEW799IIuCBt5w" name="Concentration in container" path="sst_ref_po_40mg|Organism|Liver|Pericentral|Interstitial|LST-3TM12|Concentration in container" unit="µmol/l" persistable="0" formulaId="13922" />
    <Observer id="13928" entityId="-htzaPez40KIyV99maT1eA" name="Concentration in container" path="sst_ref_po_40mg|Organism|Liver|Pericentral|Interstitial|simvastatin|Concentration in container" unit="µmol/l" persistable="0" formulaId="13929" />
    <Observer id="13935" entityId="SZoZZjSOxUmoWJ_t5Pc4og" name="Concentration in container" path="sst_ref_po_40mg|Organism|Liver|Pericentral|Interstitial|simvastatin_acid|Concentration in container" unit="µmol/l" persistable="0" formulaId="13936" />
    <Observer id="13959" entityId="wzyQHNH6Dka9qqiCM9L40w" name="Concentration in container" path="sst_ref_po_40mg|Organism|Liver|Pericentral|Intracellular|CYP3A4|Concentration in container" unit="µmol/l" persistable="0" formulaId="13960" />
    <Observer id="13977" entityId="r9F-YP37hkKRcQMNYAxEAg" name="Concentration in container" path="sst_ref_po_40mg|Organism|Liver|Pericentral|Intracellular|CYP3A4_arr|Concentration in container" unit="µmol/l" persistable="0" formulaId="13978" />
    <Observer id="13995" entityId="4zHyzya5akixXRji0IWqxA" name="Concentration in container" path="sst_ref_po_40mg|Organism|Liver|Pericentral|Intracellular|CES2|Concentration in container" unit="µmol/l" persistable="0" formulaId="13996" />
    <Observer id="14013" entityId="69lf0GQ63EyDamRdotZYfw" name="Concentration in container" path="sst_ref_po_40mg|Organism|Liver|Pericentral|Intracellular|CES2_arr|Concentration in container" unit="µmol/l" persistable="0" formulaId="14014" />
    <Observer id="14020" entityId="UyHLDWpkN0a9NWtngUx75Q" name="Concentration in container" path="sst_ref_po_40mg|Organism|Liver|Pericentral|Intracellular|simvastatin|Concentration in container" unit="µmol/l" persistable="0" formulaId="14021" />
    <Observer id="14027" entityId="HBx69UTOtUG3SWK5h4zCgA" name="Concentration in container" path="sst_ref_po_40mg|Organism|Liver|Pericentral|Intracellular|simvastatin_acid|Concentration in container" unit="µmol/l" persistable="0" formulaId="14028" />
    <Observer id="14032" entityId="RuKpKTwJbk226CQaAuSoew" name="Fraction of dose-simvastatin" path="sst_ref_po_40mg|Organism|Liver|Pericentral|Intracellular|simvastatin-CYP3A4 Metabolite|Fraction of dose-simvastatin" persistable="0" formulaId="14033" />
    <Observer id="14061" entityId="VRNln7NxZkexXpzMwDT9Yg" name="Interstitial Unbound" path="sst_ref_po_40mg|Organism|Liver|Pericentral|simvastatin|Interstitial Unbound" unit="µmol/l" persistable="0" formulaId="14062" />
    <Observer id="14063" entityId="TyDa1Teh2ECeQUkg3uIzsA" name="Intracellular Unbound" path="sst_ref_po_40mg|Organism|Liver|Pericentral|simvastatin|Intracellular Unbound" unit="µmol/l" persistable="0" formulaId="14064" />
    <Observer id="14065" entityId="XrUgj_aVAkO6CR7rfaZ69A" name="Tissue" path="sst_ref_po_40mg|Organism|Liver|Pericentral|simvastatin|Tissue" unit="µmol/l" persistable="0" formulaId="14066" />
    <Observer id="14067" entityId="wOIZzgeDF0WPhVaT_gq3lA" name="Interstitial Unbound" path="sst_ref_po_40mg|Organism|Liver|Pericentral|simvastatin_acid|Interstitial Unbound" unit="µmol/l" persistable="0" formulaId="14068" />
    <Observer id="14069" entityId="LDaibjkNqEWUxyW--8ZW0w" name="Intracellular Unbound" path="sst_ref_po_40mg|Organism|Liver|Pericentral|simvastatin_acid|Intracellular Unbound" unit="µmol/l" persistable="0" formulaId="14070" />
    <Observer id="14071" entityId="Z1Cg4G260UODHxashyGu2w" name="Tissue" path="sst_ref_po_40mg|Organism|Liver|Pericentral|simvastatin_acid|Tissue" unit="µmol/l" persistable="0" formulaId="14072" />
    <Observer id="14075" entityId="XY2D3lWOOU2Lral0pVw58Q" name="Concentration in container (Liver, Plasma)" path="sst_ref_po_40mg|Organism|Liver|Plasma|simvastatin|Concentration in container (Liver, Plasma)" unit="µmol/l" persistable="0" formulaId="14076" />
    <Observer id="14077" entityId="9IXBQoaeHE214FGhRC2Y0A" name="Concentration in container (Liver, Plasma)" path="sst_ref_po_40mg|Organism|Liver|Plasma|simvastatin_acid|Concentration in container (Liver, Plasma)" unit="µmol/l" persistable="0" formulaId="14078" />
    <Observer id="14079" entityId="q_7G3HOXM06ECxqyO-oYig" name="Fraction of dose-simvastatin-Liver-Plasma" path="sst_ref_po_40mg|Organism|Liver|Plasma|simvastatin-CYP3A4 Metabolite|Fraction of dose-simvastatin-Liver-Plasma" persistable="0" formulaId="14080" />
    <Observer id="14083" entityId="jV4pJk9SPEKBq7yVdwc8dA" name="Concentration in container (Liver, BloodCells)" path="sst_ref_po_40mg|Organism|Liver|BloodCells|simvastatin|Concentration in container (Liver, BloodCells)" unit="µmol/l" persistable="0" formulaId="14084" />
    <Observer id="14085" entityId="P0WnsT-qL0KY2xzWNAzc_g" name="Concentration in container (Liver, BloodCells)" path="sst_ref_po_40mg|Organism|Liver|BloodCells|simvastatin_acid|Concentration in container (Liver, BloodCells)" unit="µmol/l" persistable="0" formulaId="14086" />
    <Observer id="14087" entityId="E7nQUuA30E2LO4Va_dcfrQ" name="Fraction of dose-simvastatin-Liver-BloodCells" path="sst_ref_po_40mg|Organism|Liver|BloodCells|simvastatin-CYP3A4 Metabolite|Fraction of dose-simvastatin-Liver-BloodCells" persistable="0" formulaId="14088" />
    <Observer id="14093" entityId="-_6MwcXdrE6UBACKQvyt7A" name="Concentration in container (Liver, Interstitial)" path="sst_ref_po_40mg|Organism|Liver|Interstitial|simvastatin|Concentration in container (Liver, Interstitial)" unit="µmol/l" persistable="0" formulaId="14094" />
    <Observer id="14095" entityId="43ICWhCsWU2IVZgrjbNMjw" name="Concentration in container (Liver, Interstitial)" path="sst_ref_po_40mg|Organism|Liver|Interstitial|simvastatin_acid|Concentration in container (Liver, Interstitial)" unit="µmol/l" persistable="0" formulaId="14096" />
    <Observer id="14099" entityId="h1b4tOJfi0K_K9Jhz0KdKg" name="Concentration in container (Liver, Intracellular)" path="sst_ref_po_40mg|Organism|Liver|Intracellular|simvastatin|Concentration in container (Liver, Intracellular)" unit="µmol/l" persistable="0" formulaId="14100" />
    <Observer id="14101" entityId="-8b2EYqGvkWCIsrJTUQXoQ" name="Concentration in container (Liver, Intracellular)" path="sst_ref_po_40mg|Organism|Liver|Intracellular|simvastatin_acid|Concentration in container (Liver, Intracellular)" unit="µmol/l" persistable="0" formulaId="14102" />
    <Observer id="14103" entityId="AIDXpCdr7ECYAhxl4tjbOg" name="Fraction of dose-simvastatin-Liver-Intracellular" path="sst_ref_po_40mg|Organism|Liver|Intracellular|simvastatin-CYP3A4 Metabolite|Fraction of dose-simvastatin-Liver-Intracellular" persistable="0" formulaId="14104" />
    <Observer id="14105" entityId="StiYjGd1ikymLK5TSTUDiQ" name="Interstitial Unbound (Liver)" path="sst_ref_po_40mg|Organism|Liver|simvastatin|Interstitial Unbound (Liver)" unit="µmol/l" persistable="0" formulaId="14106" />
    <Observer id="14107" entityId="84ck2Nyy10O-wsYSupOQQg" name="Intracellular Unbound (Liver)" path="sst_ref_po_40mg|Organism|Liver|simvastatin|Intracellular Unbound (Liver)" unit="µmol/l" persistable="0" formulaId="14108" />
    <Observer id="14109" entityId="7Vwzt-NOy0uGE2yIAk44MA" name="Tissue (Liver)" path="sst_ref_po_40mg|Organism|Liver|simvastatin|Tissue (Liver)" unit="µmol/l" persistable="0" formulaId="14110" />
    <Observer id="14111" entityId="oVoJ0ROF4EaL2iuqadm7ag" name="Interstitial Unbound (Liver)" path="sst_ref_po_40mg|Organism|Liver|simvastatin_acid|Interstitial Unbound (Liver)" unit="µmol/l" persistable="0" formulaId="14112" />
    <Observer id="14113" entityId="QsXiIRhcV0yFMc1r8SVLNg" name="Intracellular Unbound (Liver)" path="sst_ref_po_40mg|Organism|Liver|simvastatin_acid|Intracellular Unbound (Liver)" unit="µmol/l" persistable="0" formulaId="14114" />
    <Observer id="14115" entityId="Cc8BFMvSjE2QHDsFJCRRrw" name="Tissue (Liver)" path="sst_ref_po_40mg|Organism|Liver|simvastatin_acid|Tissue (Liver)" unit="µmol/l" persistable="0" formulaId="14116" />
    <Observer id="14185" entityId="ntWJLj5rp0md676aVpb6zQ" name="Concentration in container" path="sst_ref_po_40mg|Organism|Lung|Plasma|CYP3A4|Concentration in container" unit="µmol/l" persistable="0" formulaId="14186" />
    <Observer id="14205" entityId="o_Jc-pXyzUGEQycYxmM5Qw" name="Concentration in container" path="sst_ref_po_40mg|Organism|Lung|Plasma|CYP3A4_arr|Concentration in container" unit="µmol/l" persistable="0" formulaId="14206" />
    <Observer id="14225" entityId="gWncMHOhzEy4flRcsp3MAw" name="Concentration in container" path="sst_ref_po_40mg|Organism|Lung|Plasma|CES2|Concentration in container" unit="µmol/l" persistable="0" formulaId="14226" />
    <Observer id="14245" entityId="zONEoDHkAUivOrXTzjQBCQ" name="Concentration in container" path="sst_ref_po_40mg|Organism|Lung|Plasma|CES2_arr|Concentration in container" unit="µmol/l" persistable="0" formulaId="14246" />
    <Observer id="14252" entityId="MLieE8HWT0CPq1zCzXkvZQ" name="Concentration in container" path="sst_ref_po_40mg|Organism|Lung|Plasma|simvastatin|Concentration in container" unit="µmol/l" persistable="0" formulaId="14253" />
    <Observer id="14259" entityId="_Q7Vspz6ZEyZ3Sojv5DXEw" name="Concentration in container" path="sst_ref_po_40mg|Organism|Lung|Plasma|simvastatin_acid|Concentration in container" unit="µmol/l" persistable="0" formulaId="14260" />
    <Observer id="14264" entityId="O6RhjuqrVEGGTAkUinZ0PA" name="Fraction of dose-simvastatin" path="sst_ref_po_40mg|Organism|Lung|Plasma|simvastatin-CYP3A4 Metabolite|Fraction of dose-simvastatin" persistable="0" formulaId="14265" />
    <Observer id="14315" entityId="3Yuj9VBdxE6KnU5vwGh36A" name="Concentration in container" path="sst_ref_po_40mg|Organism|Lung|BloodCells|CYP3A4|Concentration in container" unit="µmol/l" persistable="0" formulaId="14316" />
    <Observer id="14335" entityId="05Mu7lG6MUebfn2VrMpsOw" name="Concentration in container" path="sst_ref_po_40mg|Organism|Lung|BloodCells|CYP3A4_arr|Concentration in container" unit="µmol/l" persistable="0" formulaId="14336" />
    <Observer id="14355" entityId="pne5XshOBUK_w-PNW_i8gg" name="Concentration in container" path="sst_ref_po_40mg|Organism|Lung|BloodCells|CES2|Concentration in container" unit="µmol/l" persistable="0" formulaId="14356" />
    <Observer id="14375" entityId="5Rde9ILWY0SMFKRYNLHb4Q" name="Concentration in container" path="sst_ref_po_40mg|Organism|Lung|BloodCells|CES2_arr|Concentration in container" unit="µmol/l" persistable="0" formulaId="14376" />
    <Observer id="14382" entityId="0Lm_alrI30iYnaDBwJLN3g" name="Concentration in container" path="sst_ref_po_40mg|Organism|Lung|BloodCells|simvastatin|Concentration in container" unit="µmol/l" persistable="0" formulaId="14383" />
    <Observer id="14389" entityId="BNO_bPMN9kCL7F1P-r6PFQ" name="Concentration in container" path="sst_ref_po_40mg|Organism|Lung|BloodCells|simvastatin_acid|Concentration in container" unit="µmol/l" persistable="0" formulaId="14390" />
    <Observer id="14394" entityId="luSKCl8lg0qmGJYB5sudyw" name="Fraction of dose-simvastatin" path="sst_ref_po_40mg|Organism|Lung|BloodCells|simvastatin-CYP3A4 Metabolite|Fraction of dose-simvastatin" persistable="0" formulaId="14395" />
    <Observer id="14445" entityId="0Rt_34ATxkC5TSBFsJeZ7A" name="Concentration in container" path="sst_ref_po_40mg|Organism|Lung|Interstitial|LST-3TM12|Concentration in container" unit="µmol/l" persistable="0" formulaId="14446" />
    <Observer id="14453" entityId="WCHekwWTOE2HrnDkRAFZMA" name="Concentration in container" path="sst_ref_po_40mg|Organism|Lung|Interstitial|simvastatin|Concentration in container" unit="µmol/l" persistable="0" formulaId="14454" />
    <Observer id="14461" entityId="_6esRmgG6U6qJ5B7gcFJ4w" name="Concentration in container" path="sst_ref_po_40mg|Organism|Lung|Interstitial|simvastatin_acid|Concentration in container" unit="µmol/l" persistable="0" formulaId="14462" />
    <Observer id="14484" entityId="Fz9hBswxUUOvtXd2BWetPg" name="Concentration in container" path="sst_ref_po_40mg|Organism|Lung|Intracellular|CYP3A4|Concentration in container" unit="µmol/l" persistable="0" formulaId="14485" />
    <Observer id="14502" entityId="ZguB_tKsME-2j1Jj_kmHcQ" name="Concentration in container" path="sst_ref_po_40mg|Organism|Lung|Intracellular|CYP3A4_arr|Concentration in container" unit="µmol/l" persistable="0" formulaId="14503" />
    <Observer id="14520" entityId="WGn2HfWEdki2iD54-2tjgg" name="Concentration in container" path="sst_ref_po_40mg|Organism|Lung|Intracellular|CES2|Concentration in container" unit="µmol/l" persistable="0" formulaId="14521" />
    <Observer id="14538" entityId="NZimjRKmk0WnvaClSZqLUw" name="Concentration in container" path="sst_ref_po_40mg|Organism|Lung|Intracellular|CES2_arr|Concentration in container" unit="µmol/l" persistable="0" formulaId="14539" />
    <Observer id="14546" entityId="WExQgs1kH0q-xbxBPDf8eQ" name="Concentration in container" path="sst_ref_po_40mg|Organism|Lung|Intracellular|simvastatin|Concentration in container" unit="µmol/l" persistable="0" formulaId="14547" />
    <Observer id="14554" entityId="aJ160vbq80ivIDjvjD4UIw" name="Concentration in container" path="sst_ref_po_40mg|Organism|Lung|Intracellular|simvastatin_acid|Concentration in container" unit="µmol/l" persistable="0" formulaId="14555" />
    <Observer id="14559" entityId="TvXuhm-N7UGdpqxl4uF_Mg" name="Fraction of dose-simvastatin" path="sst_ref_po_40mg|Organism|Lung|Intracellular|simvastatin-CYP3A4 Metabolite|Fraction of dose-simvastatin" persistable="0" formulaId="14560" />
    <Observer id="14588" entityId="DMAp-0X0q0SMYh7UYzf33Q" name="Interstitial Unbound" path="sst_ref_po_40mg|Organism|Lung|simvastatin|Interstitial Unbound" unit="µmol/l" persistable="0" formulaId="14589" />
    <Observer id="14590" entityId="rYazP9E9A0OefkXTFmiROQ" name="Intracellular Unbound" path="sst_ref_po_40mg|Organism|Lung|simvastatin|Intracellular Unbound" unit="µmol/l" persistable="0" formulaId="14591" />
    <Observer id="14592" entityId="_mNdXuqCQE2DP3sRsYgrAQ" name="Tissue" path="sst_ref_po_40mg|Organism|Lung|simvastatin|Tissue" unit="µmol/l" persistable="0" formulaId="14593" />
    <Observer id="14594" entityId="94I9IShyNkuMOHkSwEnUig" name="Interstitial Unbound" path="sst_ref_po_40mg|Organism|Lung|simvastatin_acid|Interstitial Unbound" unit="µmol/l" persistable="0" formulaId="14595" />
    <Observer id="14596" entityId="S_m59vK9XUmPhTaHpcuapQ" name="Intracellular Unbound" path="sst_ref_po_40mg|Organism|Lung|simvastatin_acid|Intracellular Unbound" unit="µmol/l" persistable="0" formulaId="14597" />
    <Observer id="14598" entityId="gO4d1OyRTUy-SDo2u7-17A" name="Tissue" path="sst_ref_po_40mg|Organism|Lung|simvastatin_acid|Tissue" unit="µmol/l" persistable="0" formulaId="14599" />
    <Observer id="14679" entityId="zgEDUYJbB0qY-Tn_ZODl-A" name="Concentration in container" path="sst_ref_po_40mg|Organism|Muscle|Plasma|CYP3A4|Concentration in container" unit="µmol/l" persistable="0" formulaId="14680" />
    <Observer id="14699" entityId="6r8rXLVq50O7xPxK6o_ngg" name="Concentration in container" path="sst_ref_po_40mg|Organism|Muscle|Plasma|CYP3A4_arr|Concentration in container" unit="µmol/l" persistable="0" formulaId="14700" />
    <Observer id="14719" entityId="QcqnABYm2EOAqhjZeDw7fg" name="Concentration in container" path="sst_ref_po_40mg|Organism|Muscle|Plasma|CES2|Concentration in container" unit="µmol/l" persistable="0" formulaId="14720" />
    <Observer id="14739" entityId="Qc5FpdPQlEiBoUS8xnlcpQ" name="Concentration in container" path="sst_ref_po_40mg|Organism|Muscle|Plasma|CES2_arr|Concentration in container" unit="µmol/l" persistable="0" formulaId="14740" />
    <Observer id="14745" entityId="jBl-nrv2u0yNOz4XKRXsFg" name="Concentration in container" path="sst_ref_po_40mg|Organism|Muscle|Plasma|simvastatin|Concentration in container" unit="µmol/l" persistable="0" formulaId="14746" />
    <Observer id="14751" entityId="cbmsDbmrUUqbG7dziavr7Q" name="Concentration in container" path="sst_ref_po_40mg|Organism|Muscle|Plasma|simvastatin_acid|Concentration in container" unit="µmol/l" persistable="0" formulaId="14752" />
    <Observer id="14756" entityId="jVlVFQpTrEqHPEArgyBdIg" name="Fraction of dose-simvastatin" path="sst_ref_po_40mg|Organism|Muscle|Plasma|simvastatin-CYP3A4 Metabolite|Fraction of dose-simvastatin" persistable="0" formulaId="14757" />
    <Observer id="14807" entityId="cMBZLXWT9kyVS-6aXXimUQ" name="Concentration in container" path="sst_ref_po_40mg|Organism|Muscle|BloodCells|CYP3A4|Concentration in container" unit="µmol/l" persistable="0" formulaId="14808" />
    <Observer id="14827" entityId="6jfJoHX5tEGw6HcRcvTpQQ" name="Concentration in container" path="sst_ref_po_40mg|Organism|Muscle|BloodCells|CYP3A4_arr|Concentration in container" unit="µmol/l" persistable="0" formulaId="14828" />
    <Observer id="14847" entityId="iRJijCcM002hWnIydPx0OA" name="Concentration in container" path="sst_ref_po_40mg|Organism|Muscle|BloodCells|CES2|Concentration in container" unit="µmol/l" persistable="0" formulaId="14848" />
    <Observer id="14867" entityId="BVOUrntzrUqtr3Zm-CErjA" name="Concentration in container" path="sst_ref_po_40mg|Organism|Muscle|BloodCells|CES2_arr|Concentration in container" unit="µmol/l" persistable="0" formulaId="14868" />
    <Observer id="14873" entityId="PIPKgcX7Q0W6l74ZySKJVg" name="Concentration in container" path="sst_ref_po_40mg|Organism|Muscle|BloodCells|simvastatin|Concentration in container" unit="µmol/l" persistable="0" formulaId="14874" />
    <Observer id="14879" entityId="wyEbMjIuT0OlLP1FJcK9bg" name="Concentration in container" path="sst_ref_po_40mg|Organism|Muscle|BloodCells|simvastatin_acid|Concentration in container" unit="µmol/l" persistable="0" formulaId="14880" />
    <Observer id="14884" entityId="gWNapDEk4kudso8QUCrg8Q" name="Fraction of dose-simvastatin" path="sst_ref_po_40mg|Organism|Muscle|BloodCells|simvastatin-CYP3A4 Metabolite|Fraction of dose-simvastatin" persistable="0" formulaId="14885" />
    <Observer id="14935" entityId="pghADTEY-k-RnC18O-Xlyg" name="Concentration in container" path="sst_ref_po_40mg|Organism|Muscle|Interstitial|LST-3TM12|Concentration in container" unit="µmol/l" persistable="0" formulaId="14936" />
    <Observer id="14943" entityId="ORdtkyQRTEq7hzGgkoj73w" name="Concentration in container" path="sst_ref_po_40mg|Organism|Muscle|Interstitial|simvastatin|Concentration in container" unit="µmol/l" persistable="0" formulaId="14944" />
    <Observer id="14951" entityId="Ep4xQF076U2aYH2zdjFDEA" name="Concentration in container" path="sst_ref_po_40mg|Organism|Muscle|Interstitial|simvastatin_acid|Concentration in container" unit="µmol/l" persistable="0" formulaId="14952" />
    <Observer id="14974" entityId="UDkW8-Aqn0OUY8tVLcLa4w" name="Concentration in container" path="sst_ref_po_40mg|Organism|Muscle|Intracellular|CYP3A4|Concentration in container" unit="µmol/l" persistable="0" formulaId="14975" />
    <Observer id="14992" entityId="0mF1zTHmdUy14Iy2PNijiQ" name="Concentration in container" path="sst_ref_po_40mg|Organism|Muscle|Intracellular|CYP3A4_arr|Concentration in container" unit="µmol/l" persistable="0" formulaId="14993" />
    <Observer id="15010" entityId="enNiDJnvFEO-7y01FNVyJQ" name="Concentration in container" path="sst_ref_po_40mg|Organism|Muscle|Intracellular|CES2|Concentration in container" unit="µmol/l" persistable="0" formulaId="15011" />
    <Observer id="15028" entityId="mfQIQ0_1rEaiSIcqnvDGmw" name="Concentration in container" path="sst_ref_po_40mg|Organism|Muscle|Intracellular|CES2_arr|Concentration in container" unit="µmol/l" persistable="0" formulaId="15029" />
    <Observer id="15036" entityId="mMY55sR9c02mPceyjIcZmw" name="Concentration in container" path="sst_ref_po_40mg|Organism|Muscle|Intracellular|simvastatin|Concentration in container" unit="µmol/l" persistable="0" formulaId="15037" />
    <Observer id="15044" entityId="hpKPYp0fWUy3LRS56jwPXw" name="Concentration in container" path="sst_ref_po_40mg|Organism|Muscle|Intracellular|simvastatin_acid|Concentration in container" unit="µmol/l" persistable="0" formulaId="15045" />
    <Observer id="15049" entityId="dG9TVv9yw02XL2nXZs5gug" name="Fraction of dose-simvastatin" path="sst_ref_po_40mg|Organism|Muscle|Intracellular|simvastatin-CYP3A4 Metabolite|Fraction of dose-simvastatin" persistable="0" formulaId="15050" />
    <Observer id="15078" entityId="cSRuzzazekaY3gCU6KIrEQ" name="Interstitial Unbound" path="sst_ref_po_40mg|Organism|Muscle|simvastatin|Interstitial Unbound" unit="µmol/l" persistable="0" formulaId="15079" />
    <Observer id="15080" entityId="Vmp8dEvrQkOXqnJAqWgp6A" name="Intracellular Unbound" path="sst_ref_po_40mg|Organism|Muscle|simvastatin|Intracellular Unbound" unit="µmol/l" persistable="0" formulaId="15081" />
    <Observer id="15082" entityId="1sp1R8ZH2EKllnhLGNNvTA" name="Tissue" path="sst_ref_po_40mg|Organism|Muscle|simvastatin|Tissue" unit="µmol/l" persistable="0" formulaId="15083" />
    <Observer id="15084" entityId="u2KC0l68REubTrCAMWuwsA" name="Interstitial Unbound" path="sst_ref_po_40mg|Organism|Muscle|simvastatin_acid|Interstitial Unbound" unit="µmol/l" persistable="0" formulaId="15085" />
    <Observer id="15086" entityId="RoaXoxRql0OjE2o6uRdOlg" name="Intracellular Unbound" path="sst_ref_po_40mg|Organism|Muscle|simvastatin_acid|Intracellular Unbound" unit="µmol/l" persistable="0" formulaId="15087" />
    <Observer id="15088" entityId="NtqC-yx6oku0y-uHuMPx8A" name="Tissue" path="sst_ref_po_40mg|Organism|Muscle|simvastatin_acid|Tissue" unit="µmol/l" persistable="0" formulaId="15089" />
    <Observer id="15154" entityId="JWAVf92cH0q-I4zDWpeI-g" name="Concentration in container" path="sst_ref_po_40mg|Organism|Pancreas|Plasma|CYP3A4|Concentration in container" unit="µmol/l" persistable="0" formulaId="15155" />
    <Observer id="15174" entityId="E11q5IJZ_E25PNk22LxsaA" name="Concentration in container" path="sst_ref_po_40mg|Organism|Pancreas|Plasma|CYP3A4_arr|Concentration in container" unit="µmol/l" persistable="0" formulaId="15175" />
    <Observer id="15194" entityId="KZ6zMPJAhUC54y-z5CQFKg" name="Concentration in container" path="sst_ref_po_40mg|Organism|Pancreas|Plasma|CES2|Concentration in container" unit="µmol/l" persistable="0" formulaId="15195" />
    <Observer id="15214" entityId="Mu92Clt2aEmuV6ZtINpdDQ" name="Concentration in container" path="sst_ref_po_40mg|Organism|Pancreas|Plasma|CES2_arr|Concentration in container" unit="µmol/l" persistable="0" formulaId="15215" />
    <Observer id="15221" entityId="QoekIW3ze0-M6guB8vk_GA" name="Concentration in container" path="sst_ref_po_40mg|Organism|Pancreas|Plasma|simvastatin|Concentration in container" unit="µmol/l" persistable="0" formulaId="15222" />
    <Observer id="15228" entityId="vzPJ1Me6_E6dKv5tCBL3WQ" name="Concentration in container" path="sst_ref_po_40mg|Organism|Pancreas|Plasma|simvastatin_acid|Concentration in container" unit="µmol/l" persistable="0" formulaId="15229" />
    <Observer id="15233" entityId="SjPhMgbrm0e72Ya0gKmFSQ" name="Fraction of dose-simvastatin" path="sst_ref_po_40mg|Organism|Pancreas|Plasma|simvastatin-CYP3A4 Metabolite|Fraction of dose-simvastatin" persistable="0" formulaId="15234" />
    <Observer id="15284" entityId="lg-Bw9q9g0WJ2aYQVKlU3Q" name="Concentration in container" path="sst_ref_po_40mg|Organism|Pancreas|BloodCells|CYP3A4|Concentration in container" unit="µmol/l" persistable="0" formulaId="15285" />
    <Observer id="15304" entityId="QjDq7SWgqEaX7m29Xo0x3A" name="Concentration in container" path="sst_ref_po_40mg|Organism|Pancreas|BloodCells|CYP3A4_arr|Concentration in container" unit="µmol/l" persistable="0" formulaId="15305" />
    <Observer id="15324" entityId="o-pgee3qEkS7_JKVQqf61g" name="Concentration in container" path="sst_ref_po_40mg|Organism|Pancreas|BloodCells|CES2|Concentration in container" unit="µmol/l" persistable="0" formulaId="15325" />
    <Observer id="15344" entityId="VzI1tQ1TckKx_WuTJIytUw" name="Concentration in container" path="sst_ref_po_40mg|Organism|Pancreas|BloodCells|CES2_arr|Concentration in container" unit="µmol/l" persistable="0" formulaId="15345" />
    <Observer id="15351" entityId="3jGn7DCEzkygm5clVERgUw" name="Concentration in container" path="sst_ref_po_40mg|Organism|Pancreas|BloodCells|simvastatin|Concentration in container" unit="µmol/l" persistable="0" formulaId="15352" />
    <Observer id="15358" entityId="vpTAF-7CjU2S_PIRO06CCg" name="Concentration in container" path="sst_ref_po_40mg|Organism|Pancreas|BloodCells|simvastatin_acid|Concentration in container" unit="µmol/l" persistable="0" formulaId="15359" />
    <Observer id="15363" entityId="Ql4RJ8jRH0mGtefumsve7w" name="Fraction of dose-simvastatin" path="sst_ref_po_40mg|Organism|Pancreas|BloodCells|simvastatin-CYP3A4 Metabolite|Fraction of dose-simvastatin" persistable="0" formulaId="15364" />
    <Observer id="15414" entityId="v0-a0BNM-Ua_BHDTfND2kQ" name="Concentration in container" path="sst_ref_po_40mg|Organism|Pancreas|Interstitial|LST-3TM12|Concentration in container" unit="µmol/l" persistable="0" formulaId="15415" />
    <Observer id="15422" entityId="towOlQ68ekSO0oD0zFgz_Q" name="Concentration in container" path="sst_ref_po_40mg|Organism|Pancreas|Interstitial|simvastatin|Concentration in container" unit="µmol/l" persistable="0" formulaId="15423" />
    <Observer id="15430" entityId="wfFAhO-XlkC318AnlIiZTA" name="Concentration in container" path="sst_ref_po_40mg|Organism|Pancreas|Interstitial|simvastatin_acid|Concentration in container" unit="µmol/l" persistable="0" formulaId="15431" />
    <Observer id="15453" entityId="Adai7vvVzEi8mOb_5HMshA" name="Concentration in container" path="sst_ref_po_40mg|Organism|Pancreas|Intracellular|CYP3A4|Concentration in container" unit="µmol/l" persistable="0" formulaId="15454" />
    <Observer id="15471" entityId="gQ1EgVXUKEKMqGezW_tweA" name="Concentration in container" path="sst_ref_po_40mg|Organism|Pancreas|Intracellular|CYP3A4_arr|Concentration in container" unit="µmol/l" persistable="0" formulaId="15472" />
    <Observer id="15489" entityId="0IQGY7zYoEeO4AqGrAqjkw" name="Concentration in container" path="sst_ref_po_40mg|Organism|Pancreas|Intracellular|CES2|Concentration in container" unit="µmol/l" persistable="0" formulaId="15490" />
    <Observer id="15507" entityId="zBn1PlFFOUqNMN3ogIHnqg" name="Concentration in container" path="sst_ref_po_40mg|Organism|Pancreas|Intracellular|CES2_arr|Concentration in container" unit="µmol/l" persistable="0" formulaId="15508" />
    <Observer id="15515" entityId="UaM-P8pUvUW2TbmveyQ6vQ" name="Concentration in container" path="sst_ref_po_40mg|Organism|Pancreas|Intracellular|simvastatin|Concentration in container" unit="µmol/l" persistable="0" formulaId="15516" />
    <Observer id="15523" entityId="7JT-0KJf_ECouF8QfDvZtA" name="Concentration in container" path="sst_ref_po_40mg|Organism|Pancreas|Intracellular|simvastatin_acid|Concentration in container" unit="µmol/l" persistable="0" formulaId="15524" />
    <Observer id="15528" entityId="2pB88fbq-k29OwFFS71gmg" name="Fraction of dose-simvastatin" path="sst_ref_po_40mg|Organism|Pancreas|Intracellular|simvastatin-CYP3A4 Metabolite|Fraction of dose-simvastatin" persistable="0" formulaId="15529" />
    <Observer id="15557" entityId="Y50vmfLuZ0CoosIeDJxIuQ" name="Interstitial Unbound" path="sst_ref_po_40mg|Organism|Pancreas|simvastatin|Interstitial Unbound" unit="µmol/l" persistable="0" formulaId="15558" />
    <Observer id="15559" entityId="E6J4Orsz1U-s-RvHRgolnw" name="Intracellular Unbound" path="sst_ref_po_40mg|Organism|Pancreas|simvastatin|Intracellular Unbound" unit="µmol/l" persistable="0" formulaId="15560" />
    <Observer id="15561" entityId="Mn0Mg-XN8E-G-gv8eaV3yA" name="Tissue" path="sst_ref_po_40mg|Organism|Pancreas|simvastatin|Tissue" unit="µmol/l" persistable="0" formulaId="15562" />
    <Observer id="15563" entityId="D3YyTbCwBECPnu7s2XYihg" name="Interstitial Unbound" path="sst_ref_po_40mg|Organism|Pancreas|simvastatin_acid|Interstitial Unbound" unit="µmol/l" persistable="0" formulaId="15564" />
    <Observer id="15565" entityId="cbX77Fbd4ECXOv1t3JBxog" name="Intracellular Unbound" path="sst_ref_po_40mg|Organism|Pancreas|simvastatin_acid|Intracellular Unbound" unit="µmol/l" persistable="0" formulaId="15566" />
    <Observer id="15567" entityId="IxT7r6F3U0OpFYbYYJMfTg" name="Tissue" path="sst_ref_po_40mg|Organism|Pancreas|simvastatin_acid|Tissue" unit="µmol/l" persistable="0" formulaId="15568" />
    <Observer id="15601" entityId="FO4yYRy_b02Ew9VAr3_dGA" name="Concentration in container" path="sst_ref_po_40mg|Organism|PortalVein|Plasma|CYP3A4|Concentration in container" unit="µmol/l" persistable="0" formulaId="15602" />
    <Observer id="15621" entityId="epEPW6rxGEGey-Gb2HUEdw" name="Concentration in container" path="sst_ref_po_40mg|Organism|PortalVein|Plasma|CYP3A4_arr|Concentration in container" unit="µmol/l" persistable="0" formulaId="15622" />
    <Observer id="15641" entityId="Tt5HAzW8d0COlNxSJ72tow" name="Concentration in container" path="sst_ref_po_40mg|Organism|PortalVein|Plasma|CES2|Concentration in container" unit="µmol/l" persistable="0" formulaId="15642" />
    <Observer id="15661" entityId="7h5WoQbu3U2mgLpui0m8Eg" name="Concentration in container" path="sst_ref_po_40mg|Organism|PortalVein|Plasma|CES2_arr|Concentration in container" unit="µmol/l" persistable="0" formulaId="15662" />
    <Observer id="15668" entityId="exHtxLTTVUqVY9Y2FACKYA" name="Concentration in container" path="sst_ref_po_40mg|Organism|PortalVein|Plasma|simvastatin|Concentration in container" unit="µmol/l" persistable="0" formulaId="15669" />
    <Observer id="15670" entityId="q_VfN0m5vkaRhwwqquv2rw" name="Plasma Unbound" path="sst_ref_po_40mg|Organism|PortalVein|Plasma|simvastatin|Plasma Unbound" unit="µmol/l" persistable="0" formulaId="15671" />
    <Observer id="15677" entityId="IKmFHETHAUykWMV2zeQ5kA" name="Concentration in container" path="sst_ref_po_40mg|Organism|PortalVein|Plasma|simvastatin_acid|Concentration in container" unit="µmol/l" persistable="0" formulaId="15678" />
    <Observer id="15679" entityId="95h12dpoSkuWpS2LBl0Y2Q" name="Plasma Unbound" path="sst_ref_po_40mg|Organism|PortalVein|Plasma|simvastatin_acid|Plasma Unbound" unit="µmol/l" persistable="0" formulaId="15680" />
    <Observer id="15684" entityId="rWeVitFJ60ehzbmhN8Ua7w" name="Fraction of dose-simvastatin" path="sst_ref_po_40mg|Organism|PortalVein|Plasma|simvastatin-CYP3A4 Metabolite|Fraction of dose-simvastatin" persistable="0" formulaId="15685" />
    <Observer id="15735" entityId="qqe0zlVSNkyT0hob_aPx0w" name="Concentration in container" path="sst_ref_po_40mg|Organism|PortalVein|BloodCells|CYP3A4|Concentration in container" unit="µmol/l" persistable="0" formulaId="15736" />
    <Observer id="15755" entityId="dk3WmbNbE0a3Kf2nc0y4LA" name="Concentration in container" path="sst_ref_po_40mg|Organism|PortalVein|BloodCells|CYP3A4_arr|Concentration in container" unit="µmol/l" persistable="0" formulaId="15756" />
    <Observer id="15775" entityId="bY18YihsoUGke6-o9G3ZcA" name="Concentration in container" path="sst_ref_po_40mg|Organism|PortalVein|BloodCells|CES2|Concentration in container" unit="µmol/l" persistable="0" formulaId="15776" />
    <Observer id="15795" entityId="QR0uwfcEgUSNNp9ROLmMog" name="Concentration in container" path="sst_ref_po_40mg|Organism|PortalVein|BloodCells|CES2_arr|Concentration in container" unit="µmol/l" persistable="0" formulaId="15796" />
    <Observer id="15802" entityId="DayEk6Bo2k2kvodmId9xOg" name="Concentration in container" path="sst_ref_po_40mg|Organism|PortalVein|BloodCells|simvastatin|Concentration in container" unit="µmol/l" persistable="0" formulaId="15803" />
    <Observer id="15809" entityId="Zh8C-EHrqkCh1OqvK5pz8Q" name="Concentration in container" path="sst_ref_po_40mg|Organism|PortalVein|BloodCells|simvastatin_acid|Concentration in container" unit="µmol/l" persistable="0" formulaId="15810" />
    <Observer id="15814" entityId="__k7IgCuYki9hn7JvRyGZg" name="Fraction of dose-simvastatin" path="sst_ref_po_40mg|Organism|PortalVein|BloodCells|simvastatin-CYP3A4 Metabolite|Fraction of dose-simvastatin" persistable="0" formulaId="15815" />
    <Observer id="15843" entityId="bLrTUd0dDkqDTvtaBiBIqA" name="Whole Blood" path="sst_ref_po_40mg|Organism|PortalVein|simvastatin|Whole Blood" unit="µmol/l" persistable="0" formulaId="15844" />
    <Observer id="15845" entityId="7fK4W34LUUCkPMtyM4NZug" name="Whole Blood" path="sst_ref_po_40mg|Organism|PortalVein|simvastatin_acid|Whole Blood" unit="µmol/l" persistable="0" formulaId="15846" />
    <Observer id="15911" entityId="d4Nh2Ls3hkywYnijin9QVw" name="Concentration in container" path="sst_ref_po_40mg|Organism|Skin|Plasma|CYP3A4|Concentration in container" unit="µmol/l" persistable="0" formulaId="15912" />
    <Observer id="15931" entityId="6InusvMqFki_11AiyE-vxg" name="Concentration in container" path="sst_ref_po_40mg|Organism|Skin|Plasma|CYP3A4_arr|Concentration in container" unit="µmol/l" persistable="0" formulaId="15932" />
    <Observer id="15951" entityId="z-47szMIxk6az3L3k-1ksg" name="Concentration in container" path="sst_ref_po_40mg|Organism|Skin|Plasma|CES2|Concentration in container" unit="µmol/l" persistable="0" formulaId="15952" />
    <Observer id="15971" entityId="WbmFF3ffgEeXIMyYE9KrYA" name="Concentration in container" path="sst_ref_po_40mg|Organism|Skin|Plasma|CES2_arr|Concentration in container" unit="µmol/l" persistable="0" formulaId="15972" />
    <Observer id="15977" entityId="7-l3Ca135UaMfQg3UGWpRg" name="Concentration in container" path="sst_ref_po_40mg|Organism|Skin|Plasma|simvastatin|Concentration in container" unit="µmol/l" persistable="0" formulaId="15978" />
    <Observer id="15983" entityId="Jy48IBMkhE-VX8D9nrB0Vg" name="Concentration in container" path="sst_ref_po_40mg|Organism|Skin|Plasma|simvastatin_acid|Concentration in container" unit="µmol/l" persistable="0" formulaId="15984" />
    <Observer id="15988" entityId="f-R622TS_E2SN12Rt_ePPg" name="Fraction of dose-simvastatin" path="sst_ref_po_40mg|Organism|Skin|Plasma|simvastatin-CYP3A4 Metabolite|Fraction of dose-simvastatin" persistable="0" formulaId="15989" />
    <Observer id="16039" entityId="POaCyUDl-kGdS_0IQ3dOQA" name="Concentration in container" path="sst_ref_po_40mg|Organism|Skin|BloodCells|CYP3A4|Concentration in container" unit="µmol/l" persistable="0" formulaId="16040" />
    <Observer id="16059" entityId="EpQmTLHfrkSfLLKbOenjjQ" name="Concentration in container" path="sst_ref_po_40mg|Organism|Skin|BloodCells|CYP3A4_arr|Concentration in container" unit="µmol/l" persistable="0" formulaId="16060" />
    <Observer id="16079" entityId="P1hPFDciIkqlbX5Ehvx7jg" name="Concentration in container" path="sst_ref_po_40mg|Organism|Skin|BloodCells|CES2|Concentration in container" unit="µmol/l" persistable="0" formulaId="16080" />
    <Observer id="16099" entityId="S3RgYBjwJk-xEo3560uxHQ" name="Concentration in container" path="sst_ref_po_40mg|Organism|Skin|BloodCells|CES2_arr|Concentration in container" unit="µmol/l" persistable="0" formulaId="16100" />
    <Observer id="16105" entityId="94j-HiTE3UqTF6DJUE0q1A" name="Concentration in container" path="sst_ref_po_40mg|Organism|Skin|BloodCells|simvastatin|Concentration in container" unit="µmol/l" persistable="0" formulaId="16106" />
    <Observer id="16111" entityId="xFeWvgJH5UKvKmpYPYXP5w" name="Concentration in container" path="sst_ref_po_40mg|Organism|Skin|BloodCells|simvastatin_acid|Concentration in container" unit="µmol/l" persistable="0" formulaId="16112" />
    <Observer id="16116" entityId="KPuQRX6VPkmj0EIf_5nupA" name="Fraction of dose-simvastatin" path="sst_ref_po_40mg|Organism|Skin|BloodCells|simvastatin-CYP3A4 Metabolite|Fraction of dose-simvastatin" persistable="0" formulaId="16117" />
    <Observer id="16167" entityId="uWjnwBmwr0i0UT2MESp4-A" name="Concentration in container" path="sst_ref_po_40mg|Organism|Skin|Interstitial|LST-3TM12|Concentration in container" unit="µmol/l" persistable="0" formulaId="16168" />
    <Observer id="16175" entityId="sKAkZXEJbkewZg9fDRtQ2w" name="Concentration in container" path="sst_ref_po_40mg|Organism|Skin|Interstitial|simvastatin|Concentration in container" unit="µmol/l" persistable="0" formulaId="16176" />
    <Observer id="16183" entityId="y7JjsSSJV0G9QLn1WvyxsQ" name="Concentration in container" path="sst_ref_po_40mg|Organism|Skin|Interstitial|simvastatin_acid|Concentration in container" unit="µmol/l" persistable="0" formulaId="16184" />
    <Observer id="16206" entityId="VWT-bUgSDk2he_wK0eqoyA" name="Concentration in container" path="sst_ref_po_40mg|Organism|Skin|Intracellular|CYP3A4|Concentration in container" unit="µmol/l" persistable="0" formulaId="16207" />
    <Observer id="16224" entityId="ZP1_rivrJEy4rT7XE2i9Hg" name="Concentration in container" path="sst_ref_po_40mg|Organism|Skin|Intracellular|CYP3A4_arr|Concentration in container" unit="µmol/l" persistable="0" formulaId="16225" />
    <Observer id="16242" entityId="Tds0T2Cx8kWPwViifgE6xA" name="Concentration in container" path="sst_ref_po_40mg|Organism|Skin|Intracellular|CES2|Concentration in container" unit="µmol/l" persistable="0" formulaId="16243" />
    <Observer id="16260" entityId="-vKtE_8frkiRLEllGIV3BQ" name="Concentration in container" path="sst_ref_po_40mg|Organism|Skin|Intracellular|CES2_arr|Concentration in container" unit="µmol/l" persistable="0" formulaId="16261" />
    <Observer id="16268" entityId="esub5XC2G0GZeHfNMkP7CA" name="Concentration in container" path="sst_ref_po_40mg|Organism|Skin|Intracellular|simvastatin|Concentration in container" unit="µmol/l" persistable="0" formulaId="16269" />
    <Observer id="16276" entityId="rg6vszEP4UyN6ofkmbc8xA" name="Concentration in container" path="sst_ref_po_40mg|Organism|Skin|Intracellular|simvastatin_acid|Concentration in container" unit="µmol/l" persistable="0" formulaId="16277" />
    <Observer id="16281" entityId="0Ly0cu0LVE6SW1GJZE144A" name="Fraction of dose-simvastatin" path="sst_ref_po_40mg|Organism|Skin|Intracellular|simvastatin-CYP3A4 Metabolite|Fraction of dose-simvastatin" persistable="0" formulaId="16282" />
    <Observer id="16310" entityId="CTvDN8DGbEqlShZKUUXfZw" name="Interstitial Unbound" path="sst_ref_po_40mg|Organism|Skin|simvastatin|Interstitial Unbound" unit="µmol/l" persistable="0" formulaId="16311" />
    <Observer id="16312" entityId="BXC-VxJ-9E6vhPgIBA6hsQ" name="Intracellular Unbound" path="sst_ref_po_40mg|Organism|Skin|simvastatin|Intracellular Unbound" unit="µmol/l" persistable="0" formulaId="16313" />
    <Observer id="16314" entityId="uG3ZndaqNkuCKXiw1Ufcww" name="Tissue" path="sst_ref_po_40mg|Organism|Skin|simvastatin|Tissue" unit="µmol/l" persistable="0" formulaId="16315" />
    <Observer id="16316" entityId="8padwOvbz0aYmOuMgRdOzg" name="Interstitial Unbound" path="sst_ref_po_40mg|Organism|Skin|simvastatin_acid|Interstitial Unbound" unit="µmol/l" persistable="0" formulaId="16317" />
    <Observer id="16318" entityId="aQdmskZ5f06pemgI_MOwwA" name="Intracellular Unbound" path="sst_ref_po_40mg|Organism|Skin|simvastatin_acid|Intracellular Unbound" unit="µmol/l" persistable="0" formulaId="16319" />
    <Observer id="16320" entityId="CmFu8LLheUCAPbia3dpTnA" name="Tissue" path="sst_ref_po_40mg|Organism|Skin|simvastatin_acid|Tissue" unit="µmol/l" persistable="0" formulaId="16321" />
    <Observer id="16385" entityId="FiOf5Ec0wEOeE-YIjwph8Q" name="Concentration in container" path="sst_ref_po_40mg|Organism|Spleen|Plasma|CYP3A4|Concentration in container" unit="µmol/l" persistable="0" formulaId="16386" />
    <Observer id="16405" entityId="rwLs2wdhPkKTGv5XoReS6A" name="Concentration in container" path="sst_ref_po_40mg|Organism|Spleen|Plasma|CYP3A4_arr|Concentration in container" unit="µmol/l" persistable="0" formulaId="16406" />
    <Observer id="16425" entityId="3VSXPm3BNUC1Jer5RQ782g" name="Concentration in container" path="sst_ref_po_40mg|Organism|Spleen|Plasma|CES2|Concentration in container" unit="µmol/l" persistable="0" formulaId="16426" />
    <Observer id="16445" entityId="0sjEMyNMTUq42abkzka3jA" name="Concentration in container" path="sst_ref_po_40mg|Organism|Spleen|Plasma|CES2_arr|Concentration in container" unit="µmol/l" persistable="0" formulaId="16446" />
    <Observer id="16452" entityId="nfcG4YcDj0Cl-8FSxe_g3g" name="Concentration in container" path="sst_ref_po_40mg|Organism|Spleen|Plasma|simvastatin|Concentration in container" unit="µmol/l" persistable="0" formulaId="16453" />
    <Observer id="16459" entityId="2dzvZWTk_E6EnCkT4lxVUw" name="Concentration in container" path="sst_ref_po_40mg|Organism|Spleen|Plasma|simvastatin_acid|Concentration in container" unit="µmol/l" persistable="0" formulaId="16460" />
    <Observer id="16464" entityId="JJ8raqYsJEONamJHgeipLg" name="Fraction of dose-simvastatin" path="sst_ref_po_40mg|Organism|Spleen|Plasma|simvastatin-CYP3A4 Metabolite|Fraction of dose-simvastatin" persistable="0" formulaId="16465" />
    <Observer id="16515" entityId="ohmAINxHZEmIpXPdeSDaJA" name="Concentration in container" path="sst_ref_po_40mg|Organism|Spleen|BloodCells|CYP3A4|Concentration in container" unit="µmol/l" persistable="0" formulaId="16516" />
    <Observer id="16535" entityId="Ii8VQZmwe02io7sLNbrzbg" name="Concentration in container" path="sst_ref_po_40mg|Organism|Spleen|BloodCells|CYP3A4_arr|Concentration in container" unit="µmol/l" persistable="0" formulaId="16536" />
    <Observer id="16555" entityId="T_wBbAfgt0an1LDhJBj-QQ" name="Concentration in container" path="sst_ref_po_40mg|Organism|Spleen|BloodCells|CES2|Concentration in container" unit="µmol/l" persistable="0" formulaId="16556" />
    <Observer id="16575" entityId="6ksr0mvd9k-8RNy9KtE_cA" name="Concentration in container" path="sst_ref_po_40mg|Organism|Spleen|BloodCells|CES2_arr|Concentration in container" unit="µmol/l" persistable="0" formulaId="16576" />
    <Observer id="16582" entityId="4Cz9r6I4bU20U9P6nDCahQ" name="Concentration in container" path="sst_ref_po_40mg|Organism|Spleen|BloodCells|simvastatin|Concentration in container" unit="µmol/l" persistable="0" formulaId="16583" />
    <Observer id="16589" entityId="badgCOXMR0ip3-3rey31zA" name="Concentration in container" path="sst_ref_po_40mg|Organism|Spleen|BloodCells|simvastatin_acid|Concentration in container" unit="µmol/l" persistable="0" formulaId="16590" />
    <Observer id="16594" entityId="dnqpxnsRSUKZpnH3W5JxoQ" name="Fraction of dose-simvastatin" path="sst_ref_po_40mg|Organism|Spleen|BloodCells|simvastatin-CYP3A4 Metabolite|Fraction of dose-simvastatin" persistable="0" formulaId="16595" />
    <Observer id="16645" entityId="aRB39uZRGkqJQ7zWUTX-6g" name="Concentration in container" path="sst_ref_po_40mg|Organism|Spleen|Interstitial|LST-3TM12|Concentration in container" unit="µmol/l" persistable="0" formulaId="16646" />
    <Observer id="16653" entityId="yqYDrKCRaEeqPLkyIP7OmA" name="Concentration in container" path="sst_ref_po_40mg|Organism|Spleen|Interstitial|simvastatin|Concentration in container" unit="µmol/l" persistable="0" formulaId="16654" />
    <Observer id="16661" entityId="234g3c-hokasJ2XLZ9J_3w" name="Concentration in container" path="sst_ref_po_40mg|Organism|Spleen|Interstitial|simvastatin_acid|Concentration in container" unit="µmol/l" persistable="0" formulaId="16662" />
    <Observer id="16684" entityId="HXz8bA2aykmOfjlF3vGiBw" name="Concentration in container" path="sst_ref_po_40mg|Organism|Spleen|Intracellular|CYP3A4|Concentration in container" unit="µmol/l" persistable="0" formulaId="16685" />
    <Observer id="16702" entityId="TDw9QNopT0OhzFeXESaoGQ" name="Concentration in container" path="sst_ref_po_40mg|Organism|Spleen|Intracellular|CYP3A4_arr|Concentration in container" unit="µmol/l" persistable="0" formulaId="16703" />
    <Observer id="16720" entityId="PF-6EAz9yU6kYIV-YUFiOg" name="Concentration in container" path="sst_ref_po_40mg|Organism|Spleen|Intracellular|CES2|Concentration in container" unit="µmol/l" persistable="0" formulaId="16721" />
    <Observer id="16738" entityId="wU-iTuLtD0eLIN68mJG1Fw" name="Concentration in container" path="sst_ref_po_40mg|Organism|Spleen|Intracellular|CES2_arr|Concentration in container" unit="µmol/l" persistable="0" formulaId="16739" />
    <Observer id="16746" entityId="xMAVYV_ZeEiUIjiFZqskvA" name="Concentration in container" path="sst_ref_po_40mg|Organism|Spleen|Intracellular|simvastatin|Concentration in container" unit="µmol/l" persistable="0" formulaId="16747" />
    <Observer id="16754" entityId="0M3kucxDIkeg5gdE4K11OA" name="Concentration in container" path="sst_ref_po_40mg|Organism|Spleen|Intracellular|simvastatin_acid|Concentration in container" unit="µmol/l" persistable="0" formulaId="16755" />
    <Observer id="16759" entityId="c6Yh4FM9jEmjAnIIuedAJw" name="Fraction of dose-simvastatin" path="sst_ref_po_40mg|Organism|Spleen|Intracellular|simvastatin-CYP3A4 Metabolite|Fraction of dose-simvastatin" persistable="0" formulaId="16760" />
    <Observer id="16788" entityId="i6fGwdderESYH0fDX48NNw" name="Interstitial Unbound" path="sst_ref_po_40mg|Organism|Spleen|simvastatin|Interstitial Unbound" unit="µmol/l" persistable="0" formulaId="16789" />
    <Observer id="16790" entityId="oX2QjK-5r0mm8jBSX-UT7Q" name="Intracellular Unbound" path="sst_ref_po_40mg|Organism|Spleen|simvastatin|Intracellular Unbound" unit="µmol/l" persistable="0" formulaId="16791" />
    <Observer id="16792" entityId="YxXkR3M_T02WZ0RNhcxnRg" name="Tissue" path="sst_ref_po_40mg|Organism|Spleen|simvastatin|Tissue" unit="µmol/l" persistable="0" formulaId="16793" />
    <Observer id="16794" entityId="4aHqvGU41EajN-cPxwY3qw" name="Interstitial Unbound" path="sst_ref_po_40mg|Organism|Spleen|simvastatin_acid|Interstitial Unbound" unit="µmol/l" persistable="0" formulaId="16795" />
    <Observer id="16796" entityId="vPXuclaiyE6tfJ8SF9MY-A" name="Intracellular Unbound" path="sst_ref_po_40mg|Organism|Spleen|simvastatin_acid|Intracellular Unbound" unit="µmol/l" persistable="0" formulaId="16797" />
    <Observer id="16798" entityId="Oa48hMTrXUSxSE28ZJc8Bw" name="Tissue" path="sst_ref_po_40mg|Organism|Spleen|simvastatin_acid|Tissue" unit="µmol/l" persistable="0" formulaId="16799" />
    <Observer id="16812" entityId="uYZ_gaQHm0malNGczi5hzA" name="Concentration in container" path="sst_ref_po_40mg|Organism|Saliva|Saliva|simvastatin|Concentration in container" unit="µmol/l" persistable="0" formulaId="16813" />
    <Observer id="16817" entityId="kc83TBezsk-VN5fI23rP-w" name="Concentration in container" path="sst_ref_po_40mg|Organism|Saliva|Saliva|simvastatin_acid|Concentration in container" unit="µmol/l" persistable="0" formulaId="16818" />
    <Observer id="16824" entityId="_StNOfkVaUClcPbTarc5pQ" name="Concentration in container" path="sst_ref_po_40mg|Organism|Saliva|SalivaGland|simvastatin|Concentration in container" unit="µmol/l" persistable="0" formulaId="16825" />
    <Observer id="16829" entityId="V4XtDP09-E-D1XawJYgc-g" name="Concentration in container" path="sst_ref_po_40mg|Organism|Saliva|SalivaGland|simvastatin_acid|Concentration in container" unit="µmol/l" persistable="0" formulaId="16830" />
    <Observer id="21978" entityId="-FPAvPULTEuvMYjqYpxUpw" name="Concentration in container" path="sst_ref_po_40mg|Applications|lilja_oral_40mg|lint|Application_1|simvastatin|Concentration in container" unit="µmol/l" persistable="0" formulaId="21979" />
  </ObserverList>
  <EventList>
    <Event conditionFormulaId="21932" id="21931" entityId="fGnP2_wau0uXHzv-r0tQsw" oneTime="1">
      <AssignmentList>
        <Assignment objectId="4049" newFormulaId="21933" useAsValue="1" />
        <Assignment objectId="21906" newFormulaId="21934" useAsValue="1" />
        <Assignment objectId="3659" newFormulaId="21935" useAsValue="1" />
        <Assignment objectId="3684" newFormulaId="21937" useAsValue="1" />
      </AssignmentList>
    </Event>
    <Event conditionFormulaId="21939" id="21938" entityId="ZzGQ-aHi6U-r93QFXknVaQ" oneTime="1">
      <AssignmentList>
        <Assignment objectId="21906" newFormulaId="21940" useAsValue="0" />
      </AssignmentList>
    </Event>
    <Event conditionFormulaId="21942" id="21941" entityId="GbrXL-McJUCqekKjO9mLBw" oneTime="1">
      <AssignmentList>
        <Assignment objectId="21899" newFormulaId="21943" useAsValue="0" />
      </AssignmentList>
    </Event>
  </EventList>
  <FormulaList>
    <ExplicitFormula id="5">
      <Equation>K_uptake-K_rec&gt;=0 ? K_uptake-K_rec : 0</Equation>
      <ReferenceList>
        <R alias="K_uptake" id="3" />
        <R alias="K_rec" id="4" />
      </ReferenceList>
    </ExplicitFormula>
    <ExplicitFormula id="38">
      <Equation>V_pls_art+V_pls_bon+V_pls_brn+V_pls_cae+V_pls_colasc+V_pls_coldesc+V_pls_colsigm+V_pls_coltrans+V_pls_duo+V_pls_fat+V_pls_tes+V_pls_hrt+V_pls_kid+V_pls_lin+V_pls_lil+V_pls_lje+V_pls_lng+V_pls_mus+V_pls_pan+V_pls_prc+V_pls_prp+V_pls_pve+V_pls_rect+V_pls_skn+V_pls_sin+V_pls_spl+V_pls_sto+V_pls_uil+V_pls_uje+V_pls_ven</Equation>
      <ReferenceList>
        <R alias="V_pls_art" id="8" />
        <R alias="V_pls_bon" id="9" />
        <R alias="V_pls_brn" id="10" />
        <R alias="V_pls_fat" id="11" />
        <R alias="V_pls_tes" id="12" />
        <R alias="V_pls_hrt" id="13" />
        <R alias="V_pls_kid" id="14" />
        <R alias="V_pls_lin" id="15" />
        <R alias="V_pls_lng" id="16" />
        <R alias="V_pls_mus" id="17" />
        <R alias="V_pls_pan" id="18" />
        <R alias="V_pls_pve" id="19" />
        <R alias="V_pls_skn" id="20" />
        <R alias="V_pls_sin" id="21" />
        <R alias="V_pls_spl" id="22" />
        <R alias="V_pls_sto" id="23" />
        <R alias="V_pls_ven" id="24" />
        <R alias="V_pls_duo" id="25" />
        <R alias="V_pls_uje" id="26" />
        <R alias="V_pls_lje" id="27" />
        <R alias="V_pls_uil" id="28" />
        <R alias="V_pls_lil" id="29" />
        <R alias="V_pls_cae" id="30" />
        <R alias="V_pls_colasc" id="31" />
        <R alias="V_pls_coltrans" id="32" />
        <R alias="V_pls_coldesc" id="33" />
        <R alias="V_pls_colsigm" id="34" />
        <R alias="V_pls_rect" id="35" />
        <R alias="V_pls_prp" id="36" />
        <R alias="V_pls_prc" id="37" />
      </ReferenceList>
    </ExplicitFormula>
    <ExplicitFormula id="58">
      <Equation>M_art + M_sto + M_sin + M_lin + M_pan + M_spl + M_liv + M_lng + M_mus + M_fat + M_skn + M_kid + M_brn + M_hrt + M_bon + M_tes + M_pve + M_ven</Equation>
      <ReferenceList>
        <R alias="M_art" id="40" />
        <R alias="M_bon" id="41" />
        <R alias="M_brn" id="42" />
        <R alias="M_fat" id="43" />
        <R alias="M_tes" id="44" />
        <R alias="M_hrt" id="45" />
        <R alias="M_kid" id="46" />
        <R alias="M_lin" id="47" />
        <R alias="M_liv" id="48" />
        <R alias="M_lng" id="49" />
        <R alias="M_mus" id="50" />
        <R alias="M_pan" id="51" />
        <R alias="M_pve" id="52" />
        <R alias="M_skn" id="53" />
        <R alias="M_sin" id="54" />
        <R alias="M_spl" id="55" />
        <R alias="M_sto" id="56" />
        <R alias="M_ven" id="57" />
      </ReferenceList>
    </ExplicitFormula>
    <ExplicitFormula id="62">
      <Equation>Age* 365.25/7 + GA</Equation>
      <ReferenceList>
        <R alias="Age" id="60" />
        <R alias="GA" id="61" />
      </ReferenceList>
    </ExplicitFormula>
    <ExplicitFormula id="65">
      <Equation>Height&gt;0 ? BW / (Height)^2 : 0</Equation>
      <ReferenceList>
        <R alias="Height" id="64" />
        <R alias="BW" id="39" />
      </ReferenceList>
    </ExplicitFormula>
    <ExplicitFormula id="101">
      <Equation>0.443333333333333</Equation>
    </ExplicitFormula>
    <ExplicitFormula id="103">
      <Equation>63.9333333333333</Equation>
    </ExplicitFormula>
    <ExplicitFormula id="105">
      <Equation>17.12</Equation>
    </ExplicitFormula>
    <ExplicitFormula id="117">
      <Equation>fQ_art*C_bc_art+fQ_bon*C_bc_bon+fQ_fat*C_bc_fat+fQ_mus*C_bc_mus+fQ_skn*C_bc_skn</Equation>
      <ReferenceList>
        <R alias="C_bc_art" id="107" />
        <R alias="C_bc_bon" id="108" />
        <R alias="C_bc_fat" id="109" />
        <R alias="C_bc_mus" id="110" />
        <R alias="C_bc_skn" id="111" />
        <R alias="fQ_art" id="112" />
        <R alias="fQ_bon" id="113" />
        <R alias="fQ_fat" id="114" />
        <R alias="fQ_mus" id="115" />
        <R alias="fQ_skn" id="116" />
      </ReferenceList>
    </ExplicitFormula>
    <ExplicitFormula id="124">
      <Equation>fQ_art*C_pls_art+fQ_bon*C_pls_bon+fQ_fat*C_pls_fat+fQ_mus*C_pls_mus+fQ_skn*C_pls_skn</Equation>
      <ReferenceList>
        <R alias="C_pls_art" id="119" />
        <R alias="C_pls_bon" id="120" />
        <R alias="C_pls_fat" id="121" />
        <R alias="C_pls_mus" id="122" />
        <R alias="C_pls_skn" id="123" />
        <R alias="fQ_art" id="112" />
        <R alias="fQ_bon" id="113" />
        <R alias="fQ_fat" id="114" />
        <R alias="fQ_mus" id="115" />
        <R alias="fQ_skn" id="116" />
      </ReferenceList>
    </ExplicitFormula>
    <ExplicitFormula id="127">
      <Equation>(fQ_art*C_pls_art+fQ_bon*C_pls_bon+fQ_fat*C_pls_fat+fQ_mus*C_pls_mus+fQ_skn*C_pls_skn)*fu</Equation>
      <ReferenceList>
        <R alias="C_pls_art" id="119" />
        <R alias="C_pls_bon" id="120" />
        <R alias="C_pls_fat" id="121" />
        <R alias="C_pls_mus" id="122" />
        <R alias="C_pls_skn" id="123" />
        <R alias="fu" id="126" />
        <R alias="fQ_art" id="112" />
        <R alias="fQ_bon" id="113" />
        <R alias="fQ_fat" id="114" />
        <R alias="fQ_mus" id="115" />
        <R alias="fQ_skn" id="116" />
      </ReferenceList>
    </ExplicitFormula>
    <ExplicitFormula id="129">
      <Equation>(1-HCT)*(fQ_art*C_pls_art+fQ_bon*C_pls_bon+fQ_fat*C_pls_fat+fQ_mus*C_pls_mus+fQ_skn*C_pls_skn) + HCT*(fQ_art*C_bc_art+fQ_bon*C_bc_bon+fQ_fat*C_bc_fat+fQ_mus*C_bc_mus+fQ_skn*C_bc_skn)</Equation>
      <ReferenceList>
        <R alias="C_bc_art" id="107" />
        <R alias="C_bc_bon" id="108" />
        <R alias="C_bc_fat" id="109" />
        <R alias="C_bc_mus" id="110" />
        <R alias="C_bc_skn" id="111" />
        <R alias="C_pls_art" id="119" />
        <R alias="C_pls_bon" id="120" />
        <R alias="C_pls_fat" id="121" />
        <R alias="C_pls_mus" id="122" />
        <R alias="C_pls_skn" id="123" />
        <R alias="fQ_art" id="112" />
        <R alias="fQ_bon" id="113" />
        <R alias="fQ_fat" id="114" />
        <R alias="fQ_mus" id="115" />
        <R alias="fQ_skn" id="116" />
        <R alias="HCT" id="100" />
      </ReferenceList>
    </ExplicitFormula>
    <ExplicitFormula id="136">
      <Equation>fQ_art*C_bc_art+fQ_bon*C_bc_bon+fQ_fat*C_bc_fat+fQ_mus*C_bc_mus+fQ_skn*C_bc_skn</Equation>
      <ReferenceList>
        <R alias="C_bc_art" id="131" />
        <R alias="C_bc_bon" id="132" />
        <R alias="C_bc_fat" id="133" />
        <R alias="C_bc_mus" id="134" />
        <R alias="C_bc_skn" id="135" />
        <R alias="fQ_art" id="112" />
        <R alias="fQ_bon" id="113" />
        <R alias="fQ_fat" id="114" />
        <R alias="fQ_mus" id="115" />
        <R alias="fQ_skn" id="116" />
      </ReferenceList>
    </ExplicitFormula>
    <ExplicitFormula id="143">
      <Equation>fQ_art*C_pls_art+fQ_bon*C_pls_bon+fQ_fat*C_pls_fat+fQ_mus*C_pls_mus+fQ_skn*C_pls_skn</Equation>
      <ReferenceList>
        <R alias="C_pls_art" id="138" />
        <R alias="C_pls_bon" id="139" />
        <R alias="C_pls_fat" id="140" />
        <R alias="C_pls_mus" id="141" />
        <R alias="C_pls_skn" id="142" />
        <R alias="fQ_art" id="112" />
        <R alias="fQ_bon" id="113" />
        <R alias="fQ_fat" id="114" />
        <R alias="fQ_mus" id="115" />
        <R alias="fQ_skn" id="116" />
      </ReferenceList>
    </ExplicitFormula>
    <ExplicitFormula id="146">
      <Equation>(fQ_art*C_pls_art+fQ_bon*C_pls_bon+fQ_fat*C_pls_fat+fQ_mus*C_pls_mus+fQ_skn*C_pls_skn)*fu</Equation>
      <ReferenceList>
        <R alias="C_pls_art" id="138" />
        <R alias="C_pls_bon" id="139" />
        <R alias="C_pls_fat" id="140" />
        <R alias="C_pls_mus" id="141" />
        <R alias="C_pls_skn" id="142" />
        <R alias="fu" id="145" />
        <R alias="fQ_art" id="112" />
        <R alias="fQ_bon" id="113" />
        <R alias="fQ_fat" id="114" />
        <R alias="fQ_mus" id="115" />
        <R alias="fQ_skn" id="116" />
      </ReferenceList>
    </ExplicitFormula>
    <ExplicitFormula id="148">
      <Equation>(1-HCT)*(fQ_art*C_pls_art+fQ_bon*C_pls_bon+fQ_fat*C_pls_fat+fQ_mus*C_pls_mus+fQ_skn*C_pls_skn) + HCT*(fQ_art*C_bc_art+fQ_bon*C_bc_bon+fQ_fat*C_bc_fat+fQ_mus*C_bc_mus+fQ_skn*C_bc_skn)</Equation>
      <ReferenceList>
        <R alias="C_bc_art" id="131" />
        <R alias="C_bc_bon" id="132" />
        <R alias="C_bc_fat" id="133" />
        <R alias="C_bc_mus" id="134" />
        <R alias="C_bc_skn" id="135" />
        <R alias="C_pls_art" id="138" />
        <R alias="C_pls_bon" id="139" />
        <R alias="C_pls_fat" id="140" />
        <R alias="C_pls_mus" id="141" />
        <R alias="C_pls_skn" id="142" />
        <R alias="fQ_art" id="112" />
        <R alias="fQ_bon" id="113" />
        <R alias="fQ_fat" id="114" />
        <R alias="fQ_mus" id="115" />
        <R alias="fQ_skn" id="116" />
        <R alias="HCT" id="100" />
      </ReferenceList>
    </ExplicitFormula>
    <ExplicitFormula id="151">
      <Equation>Volume * Density</Equation>
      <ReferenceList>
        <R alias="Density" id="149" />
        <R alias="Volume" id="150" />
      </ReferenceList>
    </ExplicitFormula>
    <ExplicitFormula id="154">
      <Equation>0.888329981074276</Equation>
    </ExplicitFormula>
    <ExplicitFormula id="156">
      <Equation>Volume</Equation>
      <ReferenceList>
        <R alias="Volume" id="24" />
      </ReferenceList>
    </ExplicitFormula>
    <ExplicitFormula id="157">
      <Equation>(1-HCT)*V</Equation>
      <ReferenceList>
        <R alias="f_vas" id="153" />
        <R alias="V" id="150" />
        <R alias="HCT" id="100" />
      </ReferenceList>
    </ExplicitFormula>
    <ExplicitFormula id="160">
      <Equation>M_0</Equation>
      <ReferenceList>
        <R alias="M_0" id="159" />
      </ReferenceList>
    </ExplicitFormula>
    <ExplicitFormula id="164">
      <Equation>rel_exp_out * AF * f_onto * ProteinContainerVolume</Equation>
      <ReferenceList>
        <R alias="f_onto" id="161" />
        <R alias="rel_exp_out" id="162" />
        <R alias="AF" id="163" />
        <R alias="ProteinContainerVolume" id="155" />
      </ReferenceList>
    </ExplicitFormula>
    <ExplicitFormula id="167">
      <Equation>ln(2)/tHalf</Equation>
      <ReferenceList>
        <R alias="tHalf" id="166" />
      </ReferenceList>
    </ExplicitFormula>
    <ExplicitFormula id="169">
      <Equation>rel_exp_norm</Equation>
      <ReferenceList>
        <R alias="rel_exp_norm" id="168" />
      </ReferenceList>
    </ExplicitFormula>
    <ExplicitFormula id="171">
      <Equation>rel_exp_pls_norm</Equation>
      <ReferenceList>
        <R alias="rel_exp_pls_norm" id="170" />
      </ReferenceList>
    </ExplicitFormula>
    <ExplicitFormula id="174">
      <Equation>rel_exp_pls</Equation>
      <ReferenceList>
        <R alias="rel_exp_pls" id="173" />
      </ReferenceList>
    </ExplicitFormula>
    <ExplicitFormula id="176">
      <Equation>V&gt;0 ? M/V : 0</Equation>
      <ReferenceList>
        <R alias="M" id="158" />
        <R alias="V" id="24" />
      </ReferenceList>
    </ExplicitFormula>
    <ExplicitFormula id="178">
      <Equation>tHalf</Equation>
      <ReferenceList>
        <R alias="tHalf" id="177" />
      </ReferenceList>
    </ExplicitFormula>
    <ExplicitFormula id="180">
      <Equation>f_onto</Equation>
      <ReferenceList>
        <R alias="f_onto" id="179" />
      </ReferenceList>
    </ExplicitFormula>
    <ExplicitFormula id="182">
      <Equation>V&gt;0 ? M/V : 0</Equation>
      <ReferenceList>
        <R alias="M" id="158" />
        <R alias="V" id="24" />
      </ReferenceList>
    </ExplicitFormula>
    <ExplicitFormula id="185">
      <Equation>M_0</Equation>
      <ReferenceList>
        <R alias="M_0" id="184" />
      </ReferenceList>
    </ExplicitFormula>
    <ExplicitFormula id="189">
      <Equation>rel_exp_out * AF * f_onto * ProteinContainerVolume</Equation>
      <ReferenceList>
        <R alias="f_onto" id="186" />
        <R alias="rel_exp_out" id="187" />
        <R alias="AF" id="188" />
        <R alias="ProteinContainerVolume" id="155" />
      </ReferenceList>
    </ExplicitFormula>
    <ExplicitFormula id="192">
      <Equation>ln(2)/tHalf</Equation>
      <ReferenceList>
        <R alias="tHalf" id="191" />
      </ReferenceList>
    </ExplicitFormula>
    <ExplicitFormula id="194">
      <Equation>rel_exp_norm</Equation>
      <ReferenceList>
        <R alias="rel_exp_norm" id="193" />
      </ReferenceList>
    </ExplicitFormula>
    <ExplicitFormula id="196">
      <Equation>rel_exp_pls_norm</Equation>
      <ReferenceList>
        <R alias="rel_exp_pls_norm" id="195" />
      </ReferenceList>
    </ExplicitFormula>
    <ExplicitFormula id="199">
      <Equation>rel_exp_pls</Equation>
      <ReferenceList>
        <R alias="rel_exp_pls" id="198" />
      </ReferenceList>
    </ExplicitFormula>
    <ExplicitFormula id="201">
      <Equation>V&gt;0 ? M/V : 0</Equation>
      <ReferenceList>
        <R alias="M" id="183" />
        <R alias="V" id="24" />
      </ReferenceList>
    </ExplicitFormula>
    <ExplicitFormula id="203">
      <Equation>tHalf</Equation>
      <ReferenceList>
        <R alias="tHalf" id="202" />
      </ReferenceList>
    </ExplicitFormula>
    <ExplicitFormula id="205">
      <Equation>f_onto</Equation>
      <ReferenceList>
        <R alias="f_onto" id="204" />
      </ReferenceList>
    </ExplicitFormula>
    <ExplicitFormula id="207">
      <Equation>V&gt;0 ? M/V : 0</Equation>
      <ReferenceList>
        <R alias="M" id="183" />
        <R alias="V" id="24" />
      </ReferenceList>
    </ExplicitFormula>
    <ExplicitFormula id="210">
      <Equation>M_0</Equation>
      <ReferenceList>
        <R alias="M_0" id="209" />
      </ReferenceList>
    </ExplicitFormula>
    <ExplicitFormula id="214">
      <Equation>rel_exp_out * AF * f_onto * ProteinContainerVolume</Equation>
      <ReferenceList>
        <R alias="f_onto" id="211" />
        <R alias="rel_exp_out" id="212" />
        <R alias="AF" id="213" />
        <R alias="ProteinContainerVolume" id="155" />
      </ReferenceList>
    </ExplicitFormula>
    <ExplicitFormula id="217">
      <Equation>ln(2)/tHalf</Equation>
      <ReferenceList>
        <R alias="tHalf" id="216" />
      </ReferenceList>
    </ExplicitFormula>
    <ExplicitFormula id="219">
      <Equation>rel_exp_norm</Equation>
      <ReferenceList>
        <R alias="rel_exp_norm" id="218" />
      </ReferenceList>
    </ExplicitFormula>
    <ExplicitFormula id="221">
      <Equation>rel_exp_pls_norm</Equation>
      <ReferenceList>
        <R alias="rel_exp_pls_norm" id="220" />
      </ReferenceList>
    </ExplicitFormula>
    <ExplicitFormula id="224">
      <Equation>rel_exp_pls</Equation>
      <ReferenceList>
        <R alias="rel_exp_pls" id="223" />
      </ReferenceList>
    </ExplicitFormula>
    <ExplicitFormula id="226">
      <Equation>V&gt;0 ? M/V : 0</Equation>
      <ReferenceList>
        <R alias="M" id="208" />
        <R alias="V" id="24" />
      </ReferenceList>
    </ExplicitFormula>
    <ExplicitFormula id="228">
      <Equation>tHalf</Equation>
      <ReferenceList>
        <R alias="tHalf" id="227" />
      </ReferenceList>
    </ExplicitFormula>
    <ExplicitFormula id="230">
      <Equation>f_onto</Equation>
      <ReferenceList>
        <R alias="f_onto" id="229" />
      </ReferenceList>
    </ExplicitFormula>
    <ExplicitFormula id="232">
      <Equation>V&gt;0 ? M/V : 0</Equation>
      <ReferenceList>
        <R alias="M" id="208" />
        <R alias="V" id="24" />
      </ReferenceList>
    </ExplicitFormula>
    <ExplicitFormula id="235">
      <Equation>M_0</Equation>
      <ReferenceList>
        <R alias="M_0" id="234" />
      </ReferenceList>
    </ExplicitFormula>
    <ExplicitFormula id="239">
      <Equation>rel_exp_out * AF * f_onto * ProteinContainerVolume</Equation>
      <ReferenceList>
        <R alias="f_onto" id="236" />
        <R alias="rel_exp_out" id="237" />
        <R alias="AF" id="238" />
        <R alias="ProteinContainerVolume" id="155" />
      </ReferenceList>
    </ExplicitFormula>
    <ExplicitFormula id="242">
      <Equation>ln(2)/tHalf</Equation>
      <ReferenceList>
        <R alias="tHalf" id="241" />
      </ReferenceList>
    </ExplicitFormula>
    <ExplicitFormula id="244">
      <Equation>rel_exp_norm</Equation>
      <ReferenceList>
        <R alias="rel_exp_norm" id="243" />
      </ReferenceList>
    </ExplicitFormula>
    <ExplicitFormula id="246">
      <Equation>rel_exp_pls_norm</Equation>
      <ReferenceList>
        <R alias="rel_exp_pls_norm" id="245" />
      </ReferenceList>
    </ExplicitFormula>
    <ExplicitFormula id="249">
      <Equation>rel_exp_pls</Equation>
      <ReferenceList>
        <R alias="rel_exp_pls" id="248" />
      </ReferenceList>
    </ExplicitFormula>
    <ExplicitFormula id="251">
      <Equation>V&gt;0 ? M/V : 0</Equation>
      <ReferenceList>
        <R alias="M" id="233" />
        <R alias="V" id="24" />
      </ReferenceList>
    </ExplicitFormula>
    <ExplicitFormula id="253">
      <Equation>tHalf</Equation>
      <ReferenceList>
        <R alias="tHalf" id="252" />
      </ReferenceList>
    </ExplicitFormula>
    <ExplicitFormula id="255">
      <Equation>f_onto</Equation>
      <ReferenceList>
        <R alias="f_onto" id="254" />
      </ReferenceList>
    </ExplicitFormula>
    <ExplicitFormula id="257">
      <Equation>V&gt;0 ? M/V : 0</Equation>
      <ReferenceList>
        <R alias="M" id="233" />
        <R alias="V" id="24" />
      </ReferenceList>
    </ExplicitFormula>
    <ExplicitFormula id="260">
      <Equation>V&gt;0 ? M/V : 0</Equation>
      <ReferenceList>
        <R alias="M" id="258" />
        <R alias="V" id="24" />
      </ReferenceList>
    </ExplicitFormula>
    <ExplicitFormula id="262">
      <Equation>fu</Equation>
      <ReferenceList>
        <R alias="fu" id="126" />
      </ReferenceList>
    </ExplicitFormula>
    <ExplicitFormula id="264">
      <Equation>V&gt;0 ? M/V : 0</Equation>
      <ReferenceList>
        <R alias="M" id="258" />
        <R alias="V" id="24" />
      </ReferenceList>
    </ExplicitFormula>
    <ExplicitFormula id="266">
      <Equation>C_pls*fu</Equation>
      <ReferenceList>
        <R alias="C_pls" id="259" />
        <R alias="fu" id="126" />
      </ReferenceList>
    </ExplicitFormula>
    <ExplicitFormula id="269">
      <Equation>V&gt;0 ? M/V : 0</Equation>
      <ReferenceList>
        <R alias="M" id="267" />
        <R alias="V" id="24" />
      </ReferenceList>
    </ExplicitFormula>
    <ExplicitFormula id="271">
      <Equation>fu</Equation>
      <ReferenceList>
        <R alias="fu" id="145" />
      </ReferenceList>
    </ExplicitFormula>
    <ExplicitFormula id="273">
      <Equation>V&gt;0 ? M/V : 0</Equation>
      <ReferenceList>
        <R alias="M" id="267" />
        <R alias="V" id="24" />
      </ReferenceList>
    </ExplicitFormula>
    <ExplicitFormula id="275">
      <Equation>C_pls*fu</Equation>
      <ReferenceList>
        <R alias="C_pls" id="268" />
        <R alias="fu" id="145" />
      </ReferenceList>
    </ExplicitFormula>
    <ExplicitFormula id="278">
      <Equation>V&gt;0 ? M/V : 0</Equation>
      <ReferenceList>
        <R alias="M" id="276" />
        <R alias="V" id="24" />
      </ReferenceList>
    </ExplicitFormula>
    <ExplicitFormula id="281">
      <Equation>M/TotalDrugMass</Equation>
      <ReferenceList>
        <R alias="M" id="276" />
        <R alias="TotalDrugMass" id="280" />
      </ReferenceList>
    </ExplicitFormula>
    <ExplicitFormula id="284">
      <Equation>V&gt;0 ? M/V : 0</Equation>
      <ReferenceList>
        <R alias="M" id="282" />
        <R alias="V" id="24" />
      </ReferenceList>
    </ExplicitFormula>
    <ExplicitFormula id="287">
      <Equation>-(CP * kcat * V * K_water * C / (Km + K_water * C))</Equation>
      <ReferenceList>
        <R alias="V" id="24" />
        <R alias="CP" id="175" />
        <R alias="C" id="259" />
        <R alias="K_water" id="261" />
        <R alias="kcat" id="285" />
        <R alias="Km" id="286" />
      </ReferenceList>
    </ExplicitFormula>
    <ExplicitFormula id="288">
      <Equation>CP * kcat * V * K_water * C / (Km + K_water * C)</Equation>
      <ReferenceList>
        <R alias="V" id="24" />
        <R alias="CP" id="175" />
        <R alias="C" id="259" />
        <R alias="K_water" id="261" />
        <R alias="kcat" id="285" />
        <R alias="Km" id="286" />
      </ReferenceList>
    </ExplicitFormula>
    <ExplicitFormula id="291">
      <Equation>kcat * kcat_interaction_factor</Equation>
      <ReferenceList>
        <R alias="kcat_interaction_factor" id="289" />
        <R alias="kcat" id="290" />
      </ReferenceList>
    </ExplicitFormula>
    <ExplicitFormula id="294">
      <Equation>Km * Km_interaction_factor</Equation>
      <ReferenceList>
        <R alias="Km_interaction_factor" id="292" />
        <R alias="Km" id="293" />
      </ReferenceList>
    </ExplicitFormula>
    <ExplicitFormula id="297">
      <Equation>-(CP * kcat * V * K_water * C / (Km + K_water * C))</Equation>
      <ReferenceList>
        <R alias="V" id="24" />
        <R alias="CP" id="250" />
        <R alias="C" id="259" />
        <R alias="K_water" id="261" />
        <R alias="kcat" id="295" />
        <R alias="Km" id="296" />
      </ReferenceList>
    </ExplicitFormula>
    <ExplicitFormula id="298">
      <Equation>CP * kcat * V * K_water * C / (Km + K_water * C)</Equation>
      <ReferenceList>
        <R alias="V" id="24" />
        <R alias="CP" id="250" />
        <R alias="C" id="259" />
        <R alias="K_water" id="261" />
        <R alias="kcat" id="295" />
        <R alias="Km" id="296" />
      </ReferenceList>
    </ExplicitFormula>
    <ExplicitFormula id="301">
      <Equation>kcat * kcat_interaction_factor</Equation>
      <ReferenceList>
        <R alias="kcat_interaction_factor" id="299" />
        <R alias="kcat" id="300" />
      </ReferenceList>
    </ExplicitFormula>
    <ExplicitFormula id="304">
      <Equation>Km * Km_interaction_factor</Equation>
      <ReferenceList>
        <R alias="Km_interaction_factor" id="302" />
        <R alias="Km" id="303" />
      </ReferenceList>
    </ExplicitFormula>
    <ExplicitFormula id="307">
      <Equation>-(CP * kcat * V * K_water * C / (Km + K_water * C))</Equation>
      <ReferenceList>
        <R alias="V" id="24" />
        <R alias="CP" id="200" />
        <R alias="C" id="268" />
        <R alias="K_water" id="270" />
        <R alias="kcat" id="305" />
        <R alias="Km" id="306" />
      </ReferenceList>
    </ExplicitFormula>
    <ExplicitFormula id="308">
      <Equation>CP * kcat * V * K_water * C / (Km + K_water * C)</Equation>
      <ReferenceList>
        <R alias="V" id="24" />
        <R alias="CP" id="200" />
        <R alias="C" id="268" />
        <R alias="K_water" id="270" />
        <R alias="kcat" id="305" />
        <R alias="Km" id="306" />
      </ReferenceList>
    </ExplicitFormula>
    <ExplicitFormula id="311">
      <Equation>kcat * kcat_interaction_factor</Equation>
      <ReferenceList>
        <R alias="kcat_interaction_factor" id="309" />
        <R alias="kcat" id="310" />
      </ReferenceList>
    </ExplicitFormula>
    <ExplicitFormula id="314">
      <Equation>Km * Km_interaction_factor</Equation>
      <ReferenceList>
        <R alias="Km_interaction_factor" id="312" />
        <R alias="Km" id="313" />
      </ReferenceList>
    </ExplicitFormula>
    <ExplicitFormula id="317">
      <Equation>Volume</Equation>
      <ReferenceList>
        <R alias="Volume" id="316" />
      </ReferenceList>
    </ExplicitFormula>
    <ExplicitFormula id="318">
      <Equation>HCT*V</Equation>
      <ReferenceList>
        <R alias="V" id="150" />
        <R alias="HCT" id="100" />
      </ReferenceList>
    </ExplicitFormula>
    <ExplicitFormula id="321">
      <Equation>M_0</Equation>
      <ReferenceList>
        <R alias="M_0" id="320" />
      </ReferenceList>
    </ExplicitFormula>
    <ExplicitFormula id="324">
      <Equation>rel_exp_out * AF * f_onto * ProteinContainerVolume</Equation>
      <ReferenceList>
        <R alias="f_onto" id="322" />
        <R alias="rel_exp_out" id="323" />
        <R alias="AF" id="163" />
        <R alias="ProteinContainerVolume" id="315" />
      </ReferenceList>
    </ExplicitFormula>
    <ExplicitFormula id="327">
      <Equation>ln(2)/tHalf</Equation>
      <ReferenceList>
        <R alias="tHalf" id="326" />
      </ReferenceList>
    </ExplicitFormula>
    <ExplicitFormula id="329">
      <Equation>rel_exp_norm</Equation>
      <ReferenceList>
        <R alias="rel_exp_norm" id="328" />
      </ReferenceList>
    </ExplicitFormula>
    <ExplicitFormula id="331">
      <Equation>rel_exp_bc_norm</Equation>
      <ReferenceList>
        <R alias="rel_exp_bc_norm" id="330" />
      </ReferenceList>
    </ExplicitFormula>
    <ExplicitFormula id="334">
      <Equation>rel_exp_bc</Equation>
      <ReferenceList>
        <R alias="rel_exp_bc" id="333" />
      </ReferenceList>
    </ExplicitFormula>
    <ExplicitFormula id="336">
      <Equation>V&gt;0 ? M/V : 0</Equation>
      <ReferenceList>
        <R alias="M" id="319" />
        <R alias="V" id="316" />
      </ReferenceList>
    </ExplicitFormula>
    <ExplicitFormula id="337">
      <Equation>f_onto</Equation>
      <ReferenceList>
        <R alias="f_onto" id="179" />
      </ReferenceList>
    </ExplicitFormula>
    <ExplicitFormula id="338">
      <Equation>tHalf</Equation>
      <ReferenceList>
        <R alias="tHalf" id="177" />
      </ReferenceList>
    </ExplicitFormula>
    <ExplicitFormula id="340">
      <Equation>V&gt;0 ? M/V : 0</Equation>
      <ReferenceList>
        <R alias="M" id="319" />
        <R alias="V" id="316" />
      </ReferenceList>
    </ExplicitFormula>
    <ExplicitFormula id="343">
      <Equation>M_0</Equation>
      <ReferenceList>
        <R alias="M_0" id="342" />
      </ReferenceList>
    </ExplicitFormula>
    <ExplicitFormula id="346">
      <Equation>rel_exp_out * AF * f_onto * ProteinContainerVolume</Equation>
      <ReferenceList>
        <R alias="f_onto" id="344" />
        <R alias="rel_exp_out" id="345" />
        <R alias="AF" id="188" />
        <R alias="ProteinContainerVolume" id="315" />
      </ReferenceList>
    </ExplicitFormula>
    <ExplicitFormula id="349">
      <Equation>ln(2)/tHalf</Equation>
      <ReferenceList>
        <R alias="tHalf" id="348" />
      </ReferenceList>
    </ExplicitFormula>
    <ExplicitFormula id="351">
      <Equation>rel_exp_norm</Equation>
      <ReferenceList>
        <R alias="rel_exp_norm" id="350" />
      </ReferenceList>
    </ExplicitFormula>
    <ExplicitFormula id="353">
      <Equation>rel_exp_bc_norm</Equation>
      <ReferenceList>
        <R alias="rel_exp_bc_norm" id="352" />
      </ReferenceList>
    </ExplicitFormula>
    <ExplicitFormula id="356">
      <Equation>rel_exp_bc</Equation>
      <ReferenceList>
        <R alias="rel_exp_bc" id="355" />
      </ReferenceList>
    </ExplicitFormula>
    <ExplicitFormula id="358">
      <Equation>V&gt;0 ? M/V : 0</Equation>
      <ReferenceList>
        <R alias="M" id="341" />
        <R alias="V" id="316" />
      </ReferenceList>
    </ExplicitFormula>
    <ExplicitFormula id="359">
      <Equation>f_onto</Equation>
      <ReferenceList>
        <R alias="f_onto" id="204" />
      </ReferenceList>
    </ExplicitFormula>
    <ExplicitFormula id="360">
      <Equation>tHalf</Equation>
      <ReferenceList>
        <R alias="tHalf" id="202" />
      </ReferenceList>
    </ExplicitFormula>
    <ExplicitFormula id="362">
      <Equation>V&gt;0 ? M/V : 0</Equation>
      <ReferenceList>
        <R alias="M" id="341" />
        <R alias="V" id="316" />
      </ReferenceList>
    </ExplicitFormula>
    <ExplicitFormula id="365">
      <Equation>M_0</Equation>
      <ReferenceList>
        <R alias="M_0" id="364" />
      </ReferenceList>
    </ExplicitFormula>
    <ExplicitFormula id="368">
      <Equation>rel_exp_out * AF * f_onto * ProteinContainerVolume</Equation>
      <ReferenceList>
        <R alias="f_onto" id="366" />
        <R alias="rel_exp_out" id="367" />
        <R alias="AF" id="213" />
        <R alias="ProteinContainerVolume" id="315" />
      </ReferenceList>
    </ExplicitFormula>
    <ExplicitFormula id="371">
      <Equation>ln(2)/tHalf</Equation>
      <ReferenceList>
        <R alias="tHalf" id="370" />
      </ReferenceList>
    </ExplicitFormula>
    <ExplicitFormula id="373">
      <Equation>rel_exp_norm</Equation>
      <ReferenceList>
        <R alias="rel_exp_norm" id="372" />
      </ReferenceList>
    </ExplicitFormula>
    <ExplicitFormula id="375">
      <Equation>rel_exp_bc_norm</Equation>
      <ReferenceList>
        <R alias="rel_exp_bc_norm" id="374" />
      </ReferenceList>
    </ExplicitFormula>
    <ExplicitFormula id="378">
      <Equation>rel_exp_bc</Equation>
      <ReferenceList>
        <R alias="rel_exp_bc" id="377" />
      </ReferenceList>
    </ExplicitFormula>
    <ExplicitFormula id="380">
      <Equation>V&gt;0 ? M/V : 0</Equation>
      <ReferenceList>
        <R alias="M" id="363" />
        <R alias="V" id="316" />
      </ReferenceList>
    </ExplicitFormula>
    <ExplicitFormula id="381">
      <Equation>f_onto</Equation>
      <ReferenceList>
        <R alias="f_onto" id="229" />
      </ReferenceList>
    </ExplicitFormula>
    <ExplicitFormula id="382">
      <Equation>tHalf</Equation>
      <ReferenceList>
        <R alias="tHalf" id="227" />
      </ReferenceList>
    </ExplicitFormula>
    <ExplicitFormula id="384">
      <Equation>V&gt;0 ? M/V : 0</Equation>
      <ReferenceList>
        <R alias="M" id="363" />
        <R alias="V" id="316" />
      </ReferenceList>
    </ExplicitFormula>
    <ExplicitFormula id="387">
      <Equation>M_0</Equation>
      <ReferenceList>
        <R alias="M_0" id="386" />
      </ReferenceList>
    </ExplicitFormula>
    <ExplicitFormula id="390">
      <Equation>rel_exp_out * AF * f_onto * ProteinContainerVolume</Equation>
      <ReferenceList>
        <R alias="f_onto" id="388" />
        <R alias="rel_exp_out" id="389" />
        <R alias="AF" id="238" />
        <R alias="ProteinContainerVolume" id="315" />
      </ReferenceList>
    </ExplicitFormula>
    <ExplicitFormula id="393">
      <Equation>ln(2)/tHalf</Equation>
      <ReferenceList>
        <R alias="tHalf" id="392" />
      </ReferenceList>
    </ExplicitFormula>
    <ExplicitFormula id="395">
      <Equation>rel_exp_norm</Equation>
      <ReferenceList>
        <R alias="rel_exp_norm" id="394" />
      </ReferenceList>
    </ExplicitFormula>
    <ExplicitFormula id="397">
      <Equation>rel_exp_bc_norm</Equation>
      <ReferenceList>
        <R alias="rel_exp_bc_norm" id="396" />
      </ReferenceList>
    </ExplicitFormula>
    <ExplicitFormula id="400">
      <Equation>rel_exp_bc</Equation>
      <ReferenceList>
        <R alias="rel_exp_bc" id="399" />
      </ReferenceList>
    </ExplicitFormula>
    <ExplicitFormula id="402">
      <Equation>V&gt;0 ? M/V : 0</Equation>
      <ReferenceList>
        <R alias="M" id="385" />
        <R alias="V" id="316" />
      </ReferenceList>
    </ExplicitFormula>
    <ExplicitFormula id="403">
      <Equation>f_onto</Equation>
      <ReferenceList>
        <R alias="f_onto" id="254" />
      </ReferenceList>
    </ExplicitFormula>
    <ExplicitFormula id="404">
      <Equation>tHalf</Equation>
      <ReferenceList>
        <R alias="tHalf" id="252" />
      </ReferenceList>
    </ExplicitFormula>
    <ExplicitFormula id="406">
      <Equation>V&gt;0 ? M/V : 0</Equation>
      <ReferenceList>
        <R alias="M" id="385" />
        <R alias="V" id="316" />
      </ReferenceList>
    </ExplicitFormula>
    <ExplicitFormula id="409">
      <Equation>V&gt;0 ? M/V : 0</Equation>
      <ReferenceList>
        <R alias="M" id="407" />
        <R alias="V" id="316" />
      </ReferenceList>
    </ExplicitFormula>
    <ExplicitFormula id="412">
      <Equation>K_rbc/fu</Equation>
      <ReferenceList>
        <R alias="fu" id="126" />
        <R alias="K_rbc" id="411" />
      </ReferenceList>
    </ExplicitFormula>
    <ExplicitFormula id="414">
      <Equation>V&gt;0 ? M/V : 0</Equation>
      <ReferenceList>
        <R alias="M" id="407" />
        <R alias="V" id="316" />
      </ReferenceList>
    </ExplicitFormula>
    <ExplicitFormula id="417">
      <Equation>V&gt;0 ? M/V : 0</Equation>
      <ReferenceList>
        <R alias="M" id="415" />
        <R alias="V" id="316" />
      </ReferenceList>
    </ExplicitFormula>
    <ExplicitFormula id="420">
      <Equation>K_rbc/fu</Equation>
      <ReferenceList>
        <R alias="fu" id="145" />
        <R alias="K_rbc" id="419" />
      </ReferenceList>
    </ExplicitFormula>
    <ExplicitFormula id="422">
      <Equation>V&gt;0 ? M/V : 0</Equation>
      <ReferenceList>
        <R alias="M" id="415" />
        <R alias="V" id="316" />
      </ReferenceList>
    </ExplicitFormula>
    <ExplicitFormula id="425">
      <Equation>V&gt;0 ? M/V : 0</Equation>
      <ReferenceList>
        <R alias="M" id="423" />
        <R alias="V" id="316" />
      </ReferenceList>
    </ExplicitFormula>
    <ExplicitFormula id="427">
      <Equation>M/TotalDrugMass</Equation>
      <ReferenceList>
        <R alias="M" id="423" />
        <R alias="TotalDrugMass" id="280" />
      </ReferenceList>
    </ExplicitFormula>
    <ExplicitFormula id="430">
      <Equation>V&gt;0 ? M/V : 0</Equation>
      <ReferenceList>
        <R alias="M" id="428" />
        <R alias="V" id="316" />
      </ReferenceList>
    </ExplicitFormula>
    <ExplicitFormula id="433">
      <Equation>-(CP * kcat * V * K_water * C / (Km + K_water * C))</Equation>
      <ReferenceList>
        <R alias="V" id="316" />
        <R alias="CP" id="335" />
        <R alias="C" id="408" />
        <R alias="K_water" id="410" />
        <R alias="kcat" id="431" />
        <R alias="Km" id="432" />
      </ReferenceList>
    </ExplicitFormula>
    <ExplicitFormula id="434">
      <Equation>CP * kcat * V * K_water * C / (Km + K_water * C)</Equation>
      <ReferenceList>
        <R alias="V" id="316" />
        <R alias="CP" id="335" />
        <R alias="C" id="408" />
        <R alias="K_water" id="410" />
        <R alias="kcat" id="431" />
        <R alias="Km" id="432" />
      </ReferenceList>
    </ExplicitFormula>
    <ExplicitFormula id="436">
      <Equation>kcat * kcat_interaction_factor</Equation>
      <ReferenceList>
        <R alias="kcat_interaction_factor" id="435" />
        <R alias="kcat" id="290" />
      </ReferenceList>
    </ExplicitFormula>
    <ExplicitFormula id="438">
      <Equation>Km * Km_interaction_factor</Equation>
      <ReferenceList>
        <R alias="Km_interaction_factor" id="437" />
        <R alias="Km" id="293" />
      </ReferenceList>
    </ExplicitFormula>
    <ExplicitFormula id="441">
      <Equation>-(CP * kcat * V * K_water * C / (Km + K_water * C))</Equation>
      <ReferenceList>
        <R alias="V" id="316" />
        <R alias="CP" id="401" />
        <R alias="C" id="408" />
        <R alias="K_water" id="410" />
        <R alias="kcat" id="439" />
        <R alias="Km" id="440" />
      </ReferenceList>
    </ExplicitFormula>
    <ExplicitFormula id="442">
      <Equation>CP * kcat * V * K_water * C / (Km + K_water * C)</Equation>
      <ReferenceList>
        <R alias="V" id="316" />
        <R alias="CP" id="401" />
        <R alias="C" id="408" />
        <R alias="K_water" id="410" />
        <R alias="kcat" id="439" />
        <R alias="Km" id="440" />
      </ReferenceList>
    </ExplicitFormula>
    <ExplicitFormula id="444">
      <Equation>kcat * kcat_interaction_factor</Equation>
      <ReferenceList>
        <R alias="kcat_interaction_factor" id="443" />
        <R alias="kcat" id="300" />
      </ReferenceList>
    </ExplicitFormula>
    <ExplicitFormula id="446">
      <Equation>Km * Km_interaction_factor</Equation>
      <ReferenceList>
        <R alias="Km_interaction_factor" id="445" />
        <R alias="Km" id="303" />
      </ReferenceList>
    </ExplicitFormula>
    <ExplicitFormula id="449">
      <Equation>-(CP * kcat * V * K_water * C / (Km + K_water * C))</Equation>
      <ReferenceList>
        <R alias="V" id="316" />
        <R alias="CP" id="357" />
        <R alias="C" id="416" />
        <R alias="K_water" id="418" />
        <R alias="kcat" id="447" />
        <R alias="Km" id="448" />
      </ReferenceList>
    </ExplicitFormula>
    <ExplicitFormula id="450">
      <Equation>CP * kcat * V * K_water * C / (Km + K_water * C)</Equation>
      <ReferenceList>
        <R alias="V" id="316" />
        <R alias="CP" id="357" />
        <R alias="C" id="416" />
        <R alias="K_water" id="418" />
        <R alias="kcat" id="447" />
        <R alias="Km" id="448" />
      </ReferenceList>
    </ExplicitFormula>
    <ExplicitFormula id="452">
      <Equation>kcat * kcat_interaction_factor</Equation>
      <ReferenceList>
        <R alias="kcat_interaction_factor" id="451" />
        <R alias="kcat" id="310" />
      </ReferenceList>
    </ExplicitFormula>
    <ExplicitFormula id="454">
      <Equation>Km * Km_interaction_factor</Equation>
      <ReferenceList>
        <R alias="Km_interaction_factor" id="453" />
        <R alias="Km" id="313" />
      </ReferenceList>
    </ExplicitFormula>
    <ExplicitFormula id="456">
      <Equation>(1 - HCT) * C_pls+HCT * C_bc</Equation>
      <ReferenceList>
        <R alias="C_bc" id="408" />
        <R alias="C_pls" id="259" />
        <R alias="HCT" id="100" />
      </ReferenceList>
    </ExplicitFormula>
    <ExplicitFormula id="458">
      <Equation>(1 - HCT) * C_pls+HCT * C_bc</Equation>
      <ReferenceList>
        <R alias="C_bc" id="416" />
        <R alias="C_pls" id="268" />
        <R alias="HCT" id="100" />
      </ReferenceList>
    </ExplicitFormula>
    <ExplicitFormula id="461">
      <Equation>Volume * Density</Equation>
      <ReferenceList>
        <R alias="Density" id="459" />
        <R alias="Volume" id="460" />
      </ReferenceList>
    </ExplicitFormula>
    <ExplicitFormula id="464">
      <Equation>0.386148366429987</Equation>
    </ExplicitFormula>
    <ExplicitFormula id="466">
      <Equation>Volume</Equation>
      <ReferenceList>
        <R alias="Volume" id="8" />
      </ReferenceList>
    </ExplicitFormula>
    <ExplicitFormula id="467">
      <Equation>(1-HCT)*V</Equation>
      <ReferenceList>
        <R alias="f_vas" id="463" />
        <R alias="V" id="460" />
        <R alias="HCT" id="100" />
      </ReferenceList>
    </ExplicitFormula>
    <ExplicitFormula id="470">
      <Equation>M_0</Equation>
      <ReferenceList>
        <R alias="M_0" id="469" />
      </ReferenceList>
    </ExplicitFormula>
    <ExplicitFormula id="473">
      <Equation>rel_exp_out * AF * f_onto * ProteinContainerVolume</Equation>
      <ReferenceList>
        <R alias="f_onto" id="471" />
        <R alias="rel_exp_out" id="472" />
        <R alias="AF" id="163" />
        <R alias="ProteinContainerVolume" id="465" />
      </ReferenceList>
    </ExplicitFormula>
    <ExplicitFormula id="476">
      <Equation>ln(2)/tHalf</Equation>
      <ReferenceList>
        <R alias="tHalf" id="475" />
      </ReferenceList>
    </ExplicitFormula>
    <ExplicitFormula id="478">
      <Equation>rel_exp_norm</Equation>
      <ReferenceList>
        <R alias="rel_exp_norm" id="477" />
      </ReferenceList>
    </ExplicitFormula>
    <ExplicitFormula id="479">
      <Equation>rel_exp_pls_norm</Equation>
      <ReferenceList>
        <R alias="rel_exp_pls_norm" id="170" />
      </ReferenceList>
    </ExplicitFormula>
    <ExplicitFormula id="481">
      <Equation>rel_exp_pls</Equation>
      <ReferenceList>
        <R alias="rel_exp_pls" id="173" />
      </ReferenceList>
    </ExplicitFormula>
    <ExplicitFormula id="483">
      <Equation>V&gt;0 ? M/V : 0</Equation>
      <ReferenceList>
        <R alias="M" id="468" />
        <R alias="V" id="8" />
      </ReferenceList>
    </ExplicitFormula>
    <ExplicitFormula id="484">
      <Equation>f_onto</Equation>
      <ReferenceList>
        <R alias="f_onto" id="179" />
      </ReferenceList>
    </ExplicitFormula>
    <ExplicitFormula id="485">
      <Equation>tHalf</Equation>
      <ReferenceList>
        <R alias="tHalf" id="177" />
      </ReferenceList>
    </ExplicitFormula>
    <ExplicitFormula id="487">
      <Equation>V&gt;0 ? M/V : 0</Equation>
      <ReferenceList>
        <R alias="M" id="468" />
        <R alias="V" id="8" />
      </ReferenceList>
    </ExplicitFormula>
    <ExplicitFormula id="490">
      <Equation>M_0</Equation>
      <ReferenceList>
        <R alias="M_0" id="489" />
      </ReferenceList>
    </ExplicitFormula>
    <ExplicitFormula id="493">
      <Equation>rel_exp_out * AF * f_onto * ProteinContainerVolume</Equation>
      <ReferenceList>
        <R alias="f_onto" id="491" />
        <R alias="rel_exp_out" id="492" />
        <R alias="AF" id="188" />
        <R alias="ProteinContainerVolume" id="465" />
      </ReferenceList>
    </ExplicitFormula>
    <ExplicitFormula id="496">
      <Equation>ln(2)/tHalf</Equation>
      <ReferenceList>
        <R alias="tHalf" id="495" />
      </ReferenceList>
    </ExplicitFormula>
    <ExplicitFormula id="498">
      <Equation>rel_exp_norm</Equation>
      <ReferenceList>
        <R alias="rel_exp_norm" id="497" />
      </ReferenceList>
    </ExplicitFormula>
    <ExplicitFormula id="499">
      <Equation>rel_exp_pls_norm</Equation>
      <ReferenceList>
        <R alias="rel_exp_pls_norm" id="195" />
      </ReferenceList>
    </ExplicitFormula>
    <ExplicitFormula id="501">
      <Equation>rel_exp_pls</Equation>
      <ReferenceList>
        <R alias="rel_exp_pls" id="198" />
      </ReferenceList>
    </ExplicitFormula>
    <ExplicitFormula id="503">
      <Equation>V&gt;0 ? M/V : 0</Equation>
      <ReferenceList>
        <R alias="M" id="488" />
        <R alias="V" id="8" />
      </ReferenceList>
    </ExplicitFormula>
    <ExplicitFormula id="504">
      <Equation>f_onto</Equation>
      <ReferenceList>
        <R alias="f_onto" id="204" />
      </ReferenceList>
    </ExplicitFormula>
    <ExplicitFormula id="505">
      <Equation>tHalf</Equation>
      <ReferenceList>
        <R alias="tHalf" id="202" />
      </ReferenceList>
    </ExplicitFormula>
    <ExplicitFormula id="507">
      <Equation>V&gt;0 ? M/V : 0</Equation>
      <ReferenceList>
        <R alias="M" id="488" />
        <R alias="V" id="8" />
      </ReferenceList>
    </ExplicitFormula>
    <ExplicitFormula id="510">
      <Equation>M_0</Equation>
      <ReferenceList>
        <R alias="M_0" id="509" />
      </ReferenceList>
    </ExplicitFormula>
    <ExplicitFormula id="513">
      <Equation>rel_exp_out * AF * f_onto * ProteinContainerVolume</Equation>
      <ReferenceList>
        <R alias="f_onto" id="511" />
        <R alias="rel_exp_out" id="512" />
        <R alias="AF" id="213" />
        <R alias="ProteinContainerVolume" id="465" />
      </ReferenceList>
    </ExplicitFormula>
    <ExplicitFormula id="516">
      <Equation>ln(2)/tHalf</Equation>
      <ReferenceList>
        <R alias="tHalf" id="515" />
      </ReferenceList>
    </ExplicitFormula>
    <ExplicitFormula id="518">
      <Equation>rel_exp_norm</Equation>
      <ReferenceList>
        <R alias="rel_exp_norm" id="517" />
      </ReferenceList>
    </ExplicitFormula>
    <ExplicitFormula id="519">
      <Equation>rel_exp_pls_norm</Equation>
      <ReferenceList>
        <R alias="rel_exp_pls_norm" id="220" />
      </ReferenceList>
    </ExplicitFormula>
    <ExplicitFormula id="521">
      <Equation>rel_exp_pls</Equation>
      <ReferenceList>
        <R alias="rel_exp_pls" id="223" />
      </ReferenceList>
    </ExplicitFormula>
    <ExplicitFormula id="523">
      <Equation>V&gt;0 ? M/V : 0</Equation>
      <ReferenceList>
        <R alias="M" id="508" />
        <R alias="V" id="8" />
      </ReferenceList>
    </ExplicitFormula>
    <ExplicitFormula id="524">
      <Equation>f_onto</Equation>
      <ReferenceList>
        <R alias="f_onto" id="229" />
      </ReferenceList>
    </ExplicitFormula>
    <ExplicitFormula id="525">
      <Equation>tHalf</Equation>
      <ReferenceList>
        <R alias="tHalf" id="227" />
      </ReferenceList>
    </ExplicitFormula>
    <ExplicitFormula id="527">
      <Equation>V&gt;0 ? M/V : 0</Equation>
      <ReferenceList>
        <R alias="M" id="508" />
        <R alias="V" id="8" />
      </ReferenceList>
    </ExplicitFormula>
    <ExplicitFormula id="530">
      <Equation>M_0</Equation>
      <ReferenceList>
        <R alias="M_0" id="529" />
      </ReferenceList>
    </ExplicitFormula>
    <ExplicitFormula id="533">
      <Equation>rel_exp_out * AF * f_onto * ProteinContainerVolume</Equation>
      <ReferenceList>
        <R alias="f_onto" id="531" />
        <R alias="rel_exp_out" id="532" />
        <R alias="AF" id="238" />
        <R alias="ProteinContainerVolume" id="465" />
      </ReferenceList>
    </ExplicitFormula>
    <ExplicitFormula id="536">
      <Equation>ln(2)/tHalf</Equation>
      <ReferenceList>
        <R alias="tHalf" id="535" />
      </ReferenceList>
    </ExplicitFormula>
    <ExplicitFormula id="538">
      <Equation>rel_exp_norm</Equation>
      <ReferenceList>
        <R alias="rel_exp_norm" id="537" />
      </ReferenceList>
    </ExplicitFormula>
    <ExplicitFormula id="539">
      <Equation>rel_exp_pls_norm</Equation>
      <ReferenceList>
        <R alias="rel_exp_pls_norm" id="245" />
      </ReferenceList>
    </ExplicitFormula>
    <ExplicitFormula id="541">
      <Equation>rel_exp_pls</Equation>
      <ReferenceList>
        <R alias="rel_exp_pls" id="248" />
      </ReferenceList>
    </ExplicitFormula>
    <ExplicitFormula id="543">
      <Equation>V&gt;0 ? M/V : 0</Equation>
      <ReferenceList>
        <R alias="M" id="528" />
        <R alias="V" id="8" />
      </ReferenceList>
    </ExplicitFormula>
    <ExplicitFormula id="544">
      <Equation>f_onto</Equation>
      <ReferenceList>
        <R alias="f_onto" id="254" />
      </ReferenceList>
    </ExplicitFormula>
    <ExplicitFormula id="545">
      <Equation>tHalf</Equation>
      <ReferenceList>
        <R alias="tHalf" id="252" />
      </ReferenceList>
    </ExplicitFormula>
    <ExplicitFormula id="547">
      <Equation>V&gt;0 ? M/V : 0</Equation>
      <ReferenceList>
        <R alias="M" id="528" />
        <R alias="V" id="8" />
      </ReferenceList>
    </ExplicitFormula>
    <ExplicitFormula id="549">
      <Equation>V&gt;0 ? M/V : 0</Equation>
      <ReferenceList>
        <R alias="M" id="548" />
        <R alias="V" id="8" />
      </ReferenceList>
    </ExplicitFormula>
    <ExplicitFormula id="551">
      <Equation>fu</Equation>
      <ReferenceList>
        <R alias="fu" id="126" />
      </ReferenceList>
    </ExplicitFormula>
    <ExplicitFormula id="553">
      <Equation>V&gt;0 ? M/V : 0</Equation>
      <ReferenceList>
        <R alias="M" id="548" />
        <R alias="V" id="8" />
      </ReferenceList>
    </ExplicitFormula>
    <ExplicitFormula id="555">
      <Equation>C_pls*fu</Equation>
      <ReferenceList>
        <R alias="C_pls" id="119" />
        <R alias="fu" id="126" />
      </ReferenceList>
    </ExplicitFormula>
    <ExplicitFormula id="557">
      <Equation>V&gt;0 ? M/V : 0</Equation>
      <ReferenceList>
        <R alias="M" id="556" />
        <R alias="V" id="8" />
      </ReferenceList>
    </ExplicitFormula>
    <ExplicitFormula id="559">
      <Equation>fu</Equation>
      <ReferenceList>
        <R alias="fu" id="145" />
      </ReferenceList>
    </ExplicitFormula>
    <ExplicitFormula id="561">
      <Equation>V&gt;0 ? M/V : 0</Equation>
      <ReferenceList>
        <R alias="M" id="556" />
        <R alias="V" id="8" />
      </ReferenceList>
    </ExplicitFormula>
    <ExplicitFormula id="563">
      <Equation>C_pls*fu</Equation>
      <ReferenceList>
        <R alias="C_pls" id="138" />
        <R alias="fu" id="145" />
      </ReferenceList>
    </ExplicitFormula>
    <ExplicitFormula id="566">
      <Equation>V&gt;0 ? M/V : 0</Equation>
      <ReferenceList>
        <R alias="M" id="564" />
        <R alias="V" id="8" />
      </ReferenceList>
    </ExplicitFormula>
    <ExplicitFormula id="568">
      <Equation>M/TotalDrugMass</Equation>
      <ReferenceList>
        <R alias="M" id="564" />
        <R alias="TotalDrugMass" id="280" />
      </ReferenceList>
    </ExplicitFormula>
    <ExplicitFormula id="571">
      <Equation>V&gt;0 ? M/V : 0</Equation>
      <ReferenceList>
        <R alias="M" id="569" />
        <R alias="V" id="8" />
      </ReferenceList>
    </ExplicitFormula>
    <ExplicitFormula id="574">
      <Equation>-(CP * kcat * V * K_water * C / (Km + K_water * C))</Equation>
      <ReferenceList>
        <R alias="V" id="8" />
        <R alias="CP" id="482" />
        <R alias="C" id="119" />
        <R alias="K_water" id="550" />
        <R alias="kcat" id="572" />
        <R alias="Km" id="573" />
      </ReferenceList>
    </ExplicitFormula>
    <ExplicitFormula id="575">
      <Equation>CP * kcat * V * K_water * C / (Km + K_water * C)</Equation>
      <ReferenceList>
        <R alias="V" id="8" />
        <R alias="CP" id="482" />
        <R alias="C" id="119" />
        <R alias="K_water" id="550" />
        <R alias="kcat" id="572" />
        <R alias="Km" id="573" />
      </ReferenceList>
    </ExplicitFormula>
    <ExplicitFormula id="577">
      <Equation>kcat * kcat_interaction_factor</Equation>
      <ReferenceList>
        <R alias="kcat_interaction_factor" id="576" />
        <R alias="kcat" id="290" />
      </ReferenceList>
    </ExplicitFormula>
    <ExplicitFormula id="579">
      <Equation>Km * Km_interaction_factor</Equation>
      <ReferenceList>
        <R alias="Km_interaction_factor" id="578" />
        <R alias="Km" id="293" />
      </ReferenceList>
    </ExplicitFormula>
    <ExplicitFormula id="582">
      <Equation>-(CP * kcat * V * K_water * C / (Km + K_water * C))</Equation>
      <ReferenceList>
        <R alias="V" id="8" />
        <R alias="CP" id="542" />
        <R alias="C" id="119" />
        <R alias="K_water" id="550" />
        <R alias="kcat" id="580" />
        <R alias="Km" id="581" />
      </ReferenceList>
    </ExplicitFormula>
    <ExplicitFormula id="583">
      <Equation>CP * kcat * V * K_water * C / (Km + K_water * C)</Equation>
      <ReferenceList>
        <R alias="V" id="8" />
        <R alias="CP" id="542" />
        <R alias="C" id="119" />
        <R alias="K_water" id="550" />
        <R alias="kcat" id="580" />
        <R alias="Km" id="581" />
      </ReferenceList>
    </ExplicitFormula>
    <ExplicitFormula id="585">
      <Equation>kcat * kcat_interaction_factor</Equation>
      <ReferenceList>
        <R alias="kcat_interaction_factor" id="584" />
        <R alias="kcat" id="300" />
      </ReferenceList>
    </ExplicitFormula>
    <ExplicitFormula id="587">
      <Equation>Km * Km_interaction_factor</Equation>
      <ReferenceList>
        <R alias="Km_interaction_factor" id="586" />
        <R alias="Km" id="303" />
      </ReferenceList>
    </ExplicitFormula>
    <ExplicitFormula id="590">
      <Equation>-(CP * kcat * V * K_water * C / (Km + K_water * C))</Equation>
      <ReferenceList>
        <R alias="V" id="8" />
        <R alias="CP" id="502" />
        <R alias="C" id="138" />
        <R alias="K_water" id="558" />
        <R alias="kcat" id="588" />
        <R alias="Km" id="589" />
      </ReferenceList>
    </ExplicitFormula>
    <ExplicitFormula id="591">
      <Equation>CP * kcat * V * K_water * C / (Km + K_water * C)</Equation>
      <ReferenceList>
        <R alias="V" id="8" />
        <R alias="CP" id="502" />
        <R alias="C" id="138" />
        <R alias="K_water" id="558" />
        <R alias="kcat" id="588" />
        <R alias="Km" id="589" />
      </ReferenceList>
    </ExplicitFormula>
    <ExplicitFormula id="593">
      <Equation>kcat * kcat_interaction_factor</Equation>
      <ReferenceList>
        <R alias="kcat_interaction_factor" id="592" />
        <R alias="kcat" id="310" />
      </ReferenceList>
    </ExplicitFormula>
    <ExplicitFormula id="595">
      <Equation>Km * Km_interaction_factor</Equation>
      <ReferenceList>
        <R alias="Km_interaction_factor" id="594" />
        <R alias="Km" id="313" />
      </ReferenceList>
    </ExplicitFormula>
    <ExplicitFormula id="598">
      <Equation>Volume</Equation>
      <ReferenceList>
        <R alias="Volume" id="597" />
      </ReferenceList>
    </ExplicitFormula>
    <ExplicitFormula id="599">
      <Equation>HCT*V</Equation>
      <ReferenceList>
        <R alias="V" id="460" />
        <R alias="HCT" id="100" />
      </ReferenceList>
    </ExplicitFormula>
    <ExplicitFormula id="602">
      <Equation>M_0</Equation>
      <ReferenceList>
        <R alias="M_0" id="601" />
      </ReferenceList>
    </ExplicitFormula>
    <ExplicitFormula id="605">
      <Equation>rel_exp_out * AF * f_onto * ProteinContainerVolume</Equation>
      <ReferenceList>
        <R alias="f_onto" id="603" />
        <R alias="rel_exp_out" id="604" />
        <R alias="AF" id="163" />
        <R alias="ProteinContainerVolume" id="596" />
      </ReferenceList>
    </ExplicitFormula>
    <ExplicitFormula id="608">
      <Equation>ln(2)/tHalf</Equation>
      <ReferenceList>
        <R alias="tHalf" id="607" />
      </ReferenceList>
    </ExplicitFormula>
    <ExplicitFormula id="610">
      <Equation>rel_exp_norm</Equation>
      <ReferenceList>
        <R alias="rel_exp_norm" id="609" />
      </ReferenceList>
    </ExplicitFormula>
    <ExplicitFormula id="611">
      <Equation>rel_exp_bc_norm</Equation>
      <ReferenceList>
        <R alias="rel_exp_bc_norm" id="330" />
      </ReferenceList>
    </ExplicitFormula>
    <ExplicitFormula id="613">
      <Equation>rel_exp_bc</Equation>
      <ReferenceList>
        <R alias="rel_exp_bc" id="333" />
      </ReferenceList>
    </ExplicitFormula>
    <ExplicitFormula id="615">
      <Equation>V&gt;0 ? M/V : 0</Equation>
      <ReferenceList>
        <R alias="M" id="600" />
        <R alias="V" id="597" />
      </ReferenceList>
    </ExplicitFormula>
    <ExplicitFormula id="616">
      <Equation>f_onto</Equation>
      <ReferenceList>
        <R alias="f_onto" id="179" />
      </ReferenceList>
    </ExplicitFormula>
    <ExplicitFormula id="617">
      <Equation>tHalf</Equation>
      <ReferenceList>
        <R alias="tHalf" id="177" />
      </ReferenceList>
    </ExplicitFormula>
    <ExplicitFormula id="619">
      <Equation>V&gt;0 ? M/V : 0</Equation>
      <ReferenceList>
        <R alias="M" id="600" />
        <R alias="V" id="597" />
      </ReferenceList>
    </ExplicitFormula>
    <ExplicitFormula id="622">
      <Equation>M_0</Equation>
      <ReferenceList>
        <R alias="M_0" id="621" />
      </ReferenceList>
    </ExplicitFormula>
    <ExplicitFormula id="625">
      <Equation>rel_exp_out * AF * f_onto * ProteinContainerVolume</Equation>
      <ReferenceList>
        <R alias="f_onto" id="623" />
        <R alias="rel_exp_out" id="624" />
        <R alias="AF" id="188" />
        <R alias="ProteinContainerVolume" id="596" />
      </ReferenceList>
    </ExplicitFormula>
    <ExplicitFormula id="628">
      <Equation>ln(2)/tHalf</Equation>
      <ReferenceList>
        <R alias="tHalf" id="627" />
      </ReferenceList>
    </ExplicitFormula>
    <ExplicitFormula id="630">
      <Equation>rel_exp_norm</Equation>
      <ReferenceList>
        <R alias="rel_exp_norm" id="629" />
      </ReferenceList>
    </ExplicitFormula>
    <ExplicitFormula id="631">
      <Equation>rel_exp_bc_norm</Equation>
      <ReferenceList>
        <R alias="rel_exp_bc_norm" id="352" />
      </ReferenceList>
    </ExplicitFormula>
    <ExplicitFormula id="633">
      <Equation>rel_exp_bc</Equation>
      <ReferenceList>
        <R alias="rel_exp_bc" id="355" />
      </ReferenceList>
    </ExplicitFormula>
    <ExplicitFormula id="635">
      <Equation>V&gt;0 ? M/V : 0</Equation>
      <ReferenceList>
        <R alias="M" id="620" />
        <R alias="V" id="597" />
      </ReferenceList>
    </ExplicitFormula>
    <ExplicitFormula id="636">
      <Equation>f_onto</Equation>
      <ReferenceList>
        <R alias="f_onto" id="204" />
      </ReferenceList>
    </ExplicitFormula>
    <ExplicitFormula id="637">
      <Equation>tHalf</Equation>
      <ReferenceList>
        <R alias="tHalf" id="202" />
      </ReferenceList>
    </ExplicitFormula>
    <ExplicitFormula id="639">
      <Equation>V&gt;0 ? M/V : 0</Equation>
      <ReferenceList>
        <R alias="M" id="620" />
        <R alias="V" id="597" />
      </ReferenceList>
    </ExplicitFormula>
    <ExplicitFormula id="642">
      <Equation>M_0</Equation>
      <ReferenceList>
        <R alias="M_0" id="641" />
      </ReferenceList>
    </ExplicitFormula>
    <ExplicitFormula id="645">
      <Equation>rel_exp_out * AF * f_onto * ProteinContainerVolume</Equation>
      <ReferenceList>
        <R alias="f_onto" id="643" />
        <R alias="rel_exp_out" id="644" />
        <R alias="AF" id="213" />
        <R alias="ProteinContainerVolume" id="596" />
      </ReferenceList>
    </ExplicitFormula>
    <ExplicitFormula id="648">
      <Equation>ln(2)/tHalf</Equation>
      <ReferenceList>
        <R alias="tHalf" id="647" />
      </ReferenceList>
    </ExplicitFormula>
    <ExplicitFormula id="650">
      <Equation>rel_exp_norm</Equation>
      <ReferenceList>
        <R alias="rel_exp_norm" id="649" />
      </ReferenceList>
    </ExplicitFormula>
    <ExplicitFormula id="651">
      <Equation>rel_exp_bc_norm</Equation>
      <ReferenceList>
        <R alias="rel_exp_bc_norm" id="374" />
      </ReferenceList>
    </ExplicitFormula>
    <ExplicitFormula id="653">
      <Equation>rel_exp_bc</Equation>
      <ReferenceList>
        <R alias="rel_exp_bc" id="377" />
      </ReferenceList>
    </ExplicitFormula>
    <ExplicitFormula id="655">
      <Equation>V&gt;0 ? M/V : 0</Equation>
      <ReferenceList>
        <R alias="M" id="640" />
        <R alias="V" id="597" />
      </ReferenceList>
    </ExplicitFormula>
    <ExplicitFormula id="656">
      <Equation>f_onto</Equation>
      <ReferenceList>
        <R alias="f_onto" id="229" />
      </ReferenceList>
    </ExplicitFormula>
    <ExplicitFormula id="657">
      <Equation>tHalf</Equation>
      <ReferenceList>
        <R alias="tHalf" id="227" />
      </ReferenceList>
    </ExplicitFormula>
    <ExplicitFormula id="659">
      <Equation>V&gt;0 ? M/V : 0</Equation>
      <ReferenceList>
        <R alias="M" id="640" />
        <R alias="V" id="597" />
      </ReferenceList>
    </ExplicitFormula>
    <ExplicitFormula id="662">
      <Equation>M_0</Equation>
      <ReferenceList>
        <R alias="M_0" id="661" />
      </ReferenceList>
    </ExplicitFormula>
    <ExplicitFormula id="665">
      <Equation>rel_exp_out * AF * f_onto * ProteinContainerVolume</Equation>
      <ReferenceList>
        <R alias="f_onto" id="663" />
        <R alias="rel_exp_out" id="664" />
        <R alias="AF" id="238" />
        <R alias="ProteinContainerVolume" id="596" />
      </ReferenceList>
    </ExplicitFormula>
    <ExplicitFormula id="668">
      <Equation>ln(2)/tHalf</Equation>
      <ReferenceList>
        <R alias="tHalf" id="667" />
      </ReferenceList>
    </ExplicitFormula>
    <ExplicitFormula id="670">
      <Equation>rel_exp_norm</Equation>
      <ReferenceList>
        <R alias="rel_exp_norm" id="669" />
      </ReferenceList>
    </ExplicitFormula>
    <ExplicitFormula id="671">
      <Equation>rel_exp_bc_norm</Equation>
      <ReferenceList>
        <R alias="rel_exp_bc_norm" id="396" />
      </ReferenceList>
    </ExplicitFormula>
    <ExplicitFormula id="673">
      <Equation>rel_exp_bc</Equation>
      <ReferenceList>
        <R alias="rel_exp_bc" id="399" />
      </ReferenceList>
    </ExplicitFormula>
    <ExplicitFormula id="675">
      <Equation>V&gt;0 ? M/V : 0</Equation>
      <ReferenceList>
        <R alias="M" id="660" />
        <R alias="V" id="597" />
      </ReferenceList>
    </ExplicitFormula>
    <ExplicitFormula id="676">
      <Equation>f_onto</Equation>
      <ReferenceList>
        <R alias="f_onto" id="254" />
      </ReferenceList>
    </ExplicitFormula>
    <ExplicitFormula id="677">
      <Equation>tHalf</Equation>
      <ReferenceList>
        <R alias="tHalf" id="252" />
      </ReferenceList>
    </ExplicitFormula>
    <ExplicitFormula id="679">
      <Equation>V&gt;0 ? M/V : 0</Equation>
      <ReferenceList>
        <R alias="M" id="660" />
        <R alias="V" id="597" />
      </ReferenceList>
    </ExplicitFormula>
    <ExplicitFormula id="681">
      <Equation>V&gt;0 ? M/V : 0</Equation>
      <ReferenceList>
        <R alias="M" id="680" />
        <R alias="V" id="597" />
      </ReferenceList>
    </ExplicitFormula>
    <ExplicitFormula id="683">
      <Equation>K_rbc/fu</Equation>
      <ReferenceList>
        <R alias="fu" id="126" />
        <R alias="K_rbc" id="411" />
      </ReferenceList>
    </ExplicitFormula>
    <ExplicitFormula id="685">
      <Equation>V&gt;0 ? M/V : 0</Equation>
      <ReferenceList>
        <R alias="M" id="680" />
        <R alias="V" id="597" />
      </ReferenceList>
    </ExplicitFormula>
    <ExplicitFormula id="687">
      <Equation>V&gt;0 ? M/V : 0</Equation>
      <ReferenceList>
        <R alias="M" id="686" />
        <R alias="V" id="597" />
      </ReferenceList>
    </ExplicitFormula>
    <ExplicitFormula id="689">
      <Equation>K_rbc/fu</Equation>
      <ReferenceList>
        <R alias="fu" id="145" />
        <R alias="K_rbc" id="419" />
      </ReferenceList>
    </ExplicitFormula>
    <ExplicitFormula id="691">
      <Equation>V&gt;0 ? M/V : 0</Equation>
      <ReferenceList>
        <R alias="M" id="686" />
        <R alias="V" id="597" />
      </ReferenceList>
    </ExplicitFormula>
    <ExplicitFormula id="694">
      <Equation>V&gt;0 ? M/V : 0</Equation>
      <ReferenceList>
        <R alias="M" id="692" />
        <R alias="V" id="597" />
      </ReferenceList>
    </ExplicitFormula>
    <ExplicitFormula id="696">
      <Equation>M/TotalDrugMass</Equation>
      <ReferenceList>
        <R alias="M" id="692" />
        <R alias="TotalDrugMass" id="280" />
      </ReferenceList>
    </ExplicitFormula>
    <ExplicitFormula id="699">
      <Equation>V&gt;0 ? M/V : 0</Equation>
      <ReferenceList>
        <R alias="M" id="697" />
        <R alias="V" id="597" />
      </ReferenceList>
    </ExplicitFormula>
    <ExplicitFormula id="702">
      <Equation>-(CP * kcat * V * K_water * C / (Km + K_water * C))</Equation>
      <ReferenceList>
        <R alias="V" id="597" />
        <R alias="CP" id="614" />
        <R alias="C" id="107" />
        <R alias="K_water" id="682" />
        <R alias="kcat" id="700" />
        <R alias="Km" id="701" />
      </ReferenceList>
    </ExplicitFormula>
    <ExplicitFormula id="703">
      <Equation>CP * kcat * V * K_water * C / (Km + K_water * C)</Equation>
      <ReferenceList>
        <R alias="V" id="597" />
        <R alias="CP" id="614" />
        <R alias="C" id="107" />
        <R alias="K_water" id="682" />
        <R alias="kcat" id="700" />
        <R alias="Km" id="701" />
      </ReferenceList>
    </ExplicitFormula>
    <ExplicitFormula id="705">
      <Equation>kcat * kcat_interaction_factor</Equation>
      <ReferenceList>
        <R alias="kcat_interaction_factor" id="704" />
        <R alias="kcat" id="290" />
      </ReferenceList>
    </ExplicitFormula>
    <ExplicitFormula id="707">
      <Equation>Km * Km_interaction_factor</Equation>
      <ReferenceList>
        <R alias="Km_interaction_factor" id="706" />
        <R alias="Km" id="293" />
      </ReferenceList>
    </ExplicitFormula>
    <ExplicitFormula id="710">
      <Equation>-(CP * kcat * V * K_water * C / (Km + K_water * C))</Equation>
      <ReferenceList>
        <R alias="V" id="597" />
        <R alias="CP" id="674" />
        <R alias="C" id="107" />
        <R alias="K_water" id="682" />
        <R alias="kcat" id="708" />
        <R alias="Km" id="709" />
      </ReferenceList>
    </ExplicitFormula>
    <ExplicitFormula id="711">
      <Equation>CP * kcat * V * K_water * C / (Km + K_water * C)</Equation>
      <ReferenceList>
        <R alias="V" id="597" />
        <R alias="CP" id="674" />
        <R alias="C" id="107" />
        <R alias="K_water" id="682" />
        <R alias="kcat" id="708" />
        <R alias="Km" id="709" />
      </ReferenceList>
    </ExplicitFormula>
    <ExplicitFormula id="713">
      <Equation>kcat * kcat_interaction_factor</Equation>
      <ReferenceList>
        <R alias="kcat_interaction_factor" id="712" />
        <R alias="kcat" id="300" />
      </ReferenceList>
    </ExplicitFormula>
    <ExplicitFormula id="715">
      <Equation>Km * Km_interaction_factor</Equation>
      <ReferenceList>
        <R alias="Km_interaction_factor" id="714" />
        <R alias="Km" id="303" />
      </ReferenceList>
    </ExplicitFormula>
    <ExplicitFormula id="718">
      <Equation>-(CP * kcat * V * K_water * C / (Km + K_water * C))</Equation>
      <ReferenceList>
        <R alias="V" id="597" />
        <R alias="CP" id="634" />
        <R alias="C" id="131" />
        <R alias="K_water" id="688" />
        <R alias="kcat" id="716" />
        <R alias="Km" id="717" />
      </ReferenceList>
    </ExplicitFormula>
    <ExplicitFormula id="719">
      <Equation>CP * kcat * V * K_water * C / (Km + K_water * C)</Equation>
      <ReferenceList>
        <R alias="V" id="597" />
        <R alias="CP" id="634" />
        <R alias="C" id="131" />
        <R alias="K_water" id="688" />
        <R alias="kcat" id="716" />
        <R alias="Km" id="717" />
      </ReferenceList>
    </ExplicitFormula>
    <ExplicitFormula id="721">
      <Equation>kcat * kcat_interaction_factor</Equation>
      <ReferenceList>
        <R alias="kcat_interaction_factor" id="720" />
        <R alias="kcat" id="310" />
      </ReferenceList>
    </ExplicitFormula>
    <ExplicitFormula id="723">
      <Equation>Km * Km_interaction_factor</Equation>
      <ReferenceList>
        <R alias="Km_interaction_factor" id="722" />
        <R alias="Km" id="313" />
      </ReferenceList>
    </ExplicitFormula>
    <ExplicitFormula id="725">
      <Equation>(1 - HCT) * C_pls+HCT * C_bc</Equation>
      <ReferenceList>
        <R alias="C_bc" id="107" />
        <R alias="C_pls" id="119" />
        <R alias="HCT" id="100" />
      </ReferenceList>
    </ExplicitFormula>
    <ExplicitFormula id="727">
      <Equation>(1 - HCT) * C_pls+HCT * C_bc</Equation>
      <ReferenceList>
        <R alias="C_bc" id="131" />
        <R alias="C_pls" id="138" />
        <R alias="HCT" id="100" />
      </ReferenceList>
    </ExplicitFormula>
    <ExplicitFormula id="730">
      <Equation>6*EHC_HalfTime</Equation>
      <ReferenceList>
        <R alias="EHC_HalfTime" id="729" />
        <R alias="Time" id="0" />
      </ReferenceList>
    </ExplicitFormula>
    <ExplicitFormula id="736">
      <Equation>V&gt;0 ? M/V : 0</Equation>
      <ReferenceList>
        <R alias="M" id="734" />
        <R alias="V" id="732" />
      </ReferenceList>
    </ExplicitFormula>
    <ExplicitFormula id="738">
      <Equation>M/TotalDrugMass</Equation>
      <ReferenceList>
        <R alias="M" id="734" />
        <R alias="TotalDrugMass" id="280" />
      </ReferenceList>
    </ExplicitFormula>
    <ExplicitFormula id="741">
      <Equation>V&gt;0 ? M/V : 0</Equation>
      <ReferenceList>
        <R alias="M" id="739" />
        <R alias="V" id="732" />
      </ReferenceList>
    </ExplicitFormula>
    <ExplicitFormula id="744">
      <Equation>M/TotalDrugMass</Equation>
      <ReferenceList>
        <R alias="M" id="739" />
        <R alias="TotalDrugMass" id="743" />
      </ReferenceList>
    </ExplicitFormula>
    <ExplicitFormula id="747">
      <Equation>Volume * Density</Equation>
      <ReferenceList>
        <R alias="Density" id="745" />
        <R alias="Volume" id="746" />
      </ReferenceList>
    </ExplicitFormula>
    <ExplicitFormula id="750">
      <Equation>Qspec * Weight</Equation>
      <ReferenceList>
        <R alias="Qspec" id="749" />
        <R alias="Weight" id="41" />
      </ReferenceList>
    </ExplicitFormula>
    <ExplicitFormula id="752">
      <Equation>0.00000000000728*(BW/0.02)^0.75</Equation>
      <ReferenceList>
        <R alias="BW" id="39" />
      </ReferenceList>
    </ExplicitFormula>
    <ExplicitFormula id="754">
      <Equation>0.00000068*BW/0.02</Equation>
      <ReferenceList>
        <R alias="BW" id="39" />
      </ReferenceList>
    </ExplicitFormula>
    <ExplicitFormula id="757">
      <Equation>SA_pls_int*d_endo</Equation>
      <ReferenceList>
        <R alias="d_endo" id="79" />
        <R alias="SA_pls_int" id="756" />
      </ReferenceList>
    </ExplicitFormula>
    <ExplicitFormula id="761">
      <Equation>1 - f_int - f_vas</Equation>
      <ReferenceList>
        <R alias="f_int" id="759" />
        <R alias="f_vas" id="760" />
      </ReferenceList>
    </ExplicitFormula>
    <ExplicitFormula id="787">
      <Equation>0.0315462</Equation>
    </ExplicitFormula>
    <ExplicitFormula id="788">
      <Equation>10.3085009055263</Equation>
    </ExplicitFormula>
    <ExplicitFormula id="790">
      <Equation>Volume</Equation>
      <ReferenceList>
        <R alias="Volume" id="9" />
      </ReferenceList>
    </ExplicitFormula>
    <ExplicitFormula id="791">
      <Equation>f_vas*(1-HCT)*V_org</Equation>
      <ReferenceList>
        <R alias="f_vas" id="760" />
        <R alias="V_org" id="746" />
        <R alias="HCT" id="100" />
      </ReferenceList>
    </ExplicitFormula>
    <ExplicitFormula id="794">
      <Equation>M_0</Equation>
      <ReferenceList>
        <R alias="M_0" id="793" />
      </ReferenceList>
    </ExplicitFormula>
    <ExplicitFormula id="797">
      <Equation>rel_exp_out * AF * f_onto * ProteinContainerVolume</Equation>
      <ReferenceList>
        <R alias="f_onto" id="795" />
        <R alias="rel_exp_out" id="796" />
        <R alias="AF" id="163" />
        <R alias="ProteinContainerVolume" id="789" />
      </ReferenceList>
    </ExplicitFormula>
    <ExplicitFormula id="800">
      <Equation>ln(2)/tHalf</Equation>
      <ReferenceList>
        <R alias="tHalf" id="799" />
      </ReferenceList>
    </ExplicitFormula>
    <ExplicitFormula id="802">
      <Equation>rel_exp_norm</Equation>
      <ReferenceList>
        <R alias="rel_exp_norm" id="801" />
      </ReferenceList>
    </ExplicitFormula>
    <ExplicitFormula id="803">
      <Equation>rel_exp_pls_norm</Equation>
      <ReferenceList>
        <R alias="rel_exp_pls_norm" id="170" />
      </ReferenceList>
    </ExplicitFormula>
    <ExplicitFormula id="805">
      <Equation>rel_exp_pls</Equation>
      <ReferenceList>
        <R alias="rel_exp_pls" id="173" />
      </ReferenceList>
    </ExplicitFormula>
    <ExplicitFormula id="807">
      <Equation>V&gt;0 ? M/V : 0</Equation>
      <ReferenceList>
        <R alias="M" id="792" />
        <R alias="V" id="9" />
      </ReferenceList>
    </ExplicitFormula>
    <ExplicitFormula id="808">
      <Equation>f_onto</Equation>
      <ReferenceList>
        <R alias="f_onto" id="179" />
      </ReferenceList>
    </ExplicitFormula>
    <ExplicitFormula id="809">
      <Equation>tHalf</Equation>
      <ReferenceList>
        <R alias="tHalf" id="177" />
      </ReferenceList>
    </ExplicitFormula>
    <ExplicitFormula id="811">
      <Equation>V&gt;0 ? M/V : 0</Equation>
      <ReferenceList>
        <R alias="M" id="792" />
        <R alias="V" id="9" />
      </ReferenceList>
    </ExplicitFormula>
    <ExplicitFormula id="814">
      <Equation>M_0</Equation>
      <ReferenceList>
        <R alias="M_0" id="813" />
      </ReferenceList>
    </ExplicitFormula>
    <ExplicitFormula id="817">
      <Equation>rel_exp_out * AF * f_onto * ProteinContainerVolume</Equation>
      <ReferenceList>
        <R alias="f_onto" id="815" />
        <R alias="rel_exp_out" id="816" />
        <R alias="AF" id="188" />
        <R alias="ProteinContainerVolume" id="789" />
      </ReferenceList>
    </ExplicitFormula>
    <ExplicitFormula id="820">
      <Equation>ln(2)/tHalf</Equation>
      <ReferenceList>
        <R alias="tHalf" id="819" />
      </ReferenceList>
    </ExplicitFormula>
    <ExplicitFormula id="822">
      <Equation>rel_exp_norm</Equation>
      <ReferenceList>
        <R alias="rel_exp_norm" id="821" />
      </ReferenceList>
    </ExplicitFormula>
    <ExplicitFormula id="823">
      <Equation>rel_exp_pls_norm</Equation>
      <ReferenceList>
        <R alias="rel_exp_pls_norm" id="195" />
      </ReferenceList>
    </ExplicitFormula>
    <ExplicitFormula id="825">
      <Equation>rel_exp_pls</Equation>
      <ReferenceList>
        <R alias="rel_exp_pls" id="198" />
      </ReferenceList>
    </ExplicitFormula>
    <ExplicitFormula id="827">
      <Equation>V&gt;0 ? M/V : 0</Equation>
      <ReferenceList>
        <R alias="M" id="812" />
        <R alias="V" id="9" />
      </ReferenceList>
    </ExplicitFormula>
    <ExplicitFormula id="828">
      <Equation>f_onto</Equation>
      <ReferenceList>
        <R alias="f_onto" id="204" />
      </ReferenceList>
    </ExplicitFormula>
    <ExplicitFormula id="829">
      <Equation>tHalf</Equation>
      <ReferenceList>
        <R alias="tHalf" id="202" />
      </ReferenceList>
    </ExplicitFormula>
    <ExplicitFormula id="831">
      <Equation>V&gt;0 ? M/V : 0</Equation>
      <ReferenceList>
        <R alias="M" id="812" />
        <R alias="V" id="9" />
      </ReferenceList>
    </ExplicitFormula>
    <ExplicitFormula id="834">
      <Equation>M_0</Equation>
      <ReferenceList>
        <R alias="M_0" id="833" />
      </ReferenceList>
    </ExplicitFormula>
    <ExplicitFormula id="837">
      <Equation>rel_exp_out * AF * f_onto * ProteinContainerVolume</Equation>
      <ReferenceList>
        <R alias="f_onto" id="835" />
        <R alias="rel_exp_out" id="836" />
        <R alias="AF" id="213" />
        <R alias="ProteinContainerVolume" id="789" />
      </ReferenceList>
    </ExplicitFormula>
    <ExplicitFormula id="840">
      <Equation>ln(2)/tHalf</Equation>
      <ReferenceList>
        <R alias="tHalf" id="839" />
      </ReferenceList>
    </ExplicitFormula>
    <ExplicitFormula id="842">
      <Equation>rel_exp_norm</Equation>
      <ReferenceList>
        <R alias="rel_exp_norm" id="841" />
      </ReferenceList>
    </ExplicitFormula>
    <ExplicitFormula id="843">
      <Equation>rel_exp_pls_norm</Equation>
      <ReferenceList>
        <R alias="rel_exp_pls_norm" id="220" />
      </ReferenceList>
    </ExplicitFormula>
    <ExplicitFormula id="845">
      <Equation>rel_exp_pls</Equation>
      <ReferenceList>
        <R alias="rel_exp_pls" id="223" />
      </ReferenceList>
    </ExplicitFormula>
    <ExplicitFormula id="847">
      <Equation>V&gt;0 ? M/V : 0</Equation>
      <ReferenceList>
        <R alias="M" id="832" />
        <R alias="V" id="9" />
      </ReferenceList>
    </ExplicitFormula>
    <ExplicitFormula id="848">
      <Equation>f_onto</Equation>
      <ReferenceList>
        <R alias="f_onto" id="229" />
      </ReferenceList>
    </ExplicitFormula>
    <ExplicitFormula id="849">
      <Equation>tHalf</Equation>
      <ReferenceList>
        <R alias="tHalf" id="227" />
      </ReferenceList>
    </ExplicitFormula>
    <ExplicitFormula id="851">
      <Equation>V&gt;0 ? M/V : 0</Equation>
      <ReferenceList>
        <R alias="M" id="832" />
        <R alias="V" id="9" />
      </ReferenceList>
    </ExplicitFormula>
    <ExplicitFormula id="854">
      <Equation>M_0</Equation>
      <ReferenceList>
        <R alias="M_0" id="853" />
      </ReferenceList>
    </ExplicitFormula>
    <ExplicitFormula id="857">
      <Equation>rel_exp_out * AF * f_onto * ProteinContainerVolume</Equation>
      <ReferenceList>
        <R alias="f_onto" id="855" />
        <R alias="rel_exp_out" id="856" />
        <R alias="AF" id="238" />
        <R alias="ProteinContainerVolume" id="789" />
      </ReferenceList>
    </ExplicitFormula>
    <ExplicitFormula id="860">
      <Equation>ln(2)/tHalf</Equation>
      <ReferenceList>
        <R alias="tHalf" id="859" />
      </ReferenceList>
    </ExplicitFormula>
    <ExplicitFormula id="862">
      <Equation>rel_exp_norm</Equation>
      <ReferenceList>
        <R alias="rel_exp_norm" id="861" />
      </ReferenceList>
    </ExplicitFormula>
    <ExplicitFormula id="863">
      <Equation>rel_exp_pls_norm</Equation>
      <ReferenceList>
        <R alias="rel_exp_pls_norm" id="245" />
      </ReferenceList>
    </ExplicitFormula>
    <ExplicitFormula id="865">
      <Equation>rel_exp_pls</Equation>
      <ReferenceList>
        <R alias="rel_exp_pls" id="248" />
      </ReferenceList>
    </ExplicitFormula>
    <ExplicitFormula id="867">
      <Equation>V&gt;0 ? M/V : 0</Equation>
      <ReferenceList>
        <R alias="M" id="852" />
        <R alias="V" id="9" />
      </ReferenceList>
    </ExplicitFormula>
    <ExplicitFormula id="868">
      <Equation>f_onto</Equation>
      <ReferenceList>
        <R alias="f_onto" id="254" />
      </ReferenceList>
    </ExplicitFormula>
    <ExplicitFormula id="869">
      <Equation>tHalf</Equation>
      <ReferenceList>
        <R alias="tHalf" id="252" />
      </ReferenceList>
    </ExplicitFormula>
    <ExplicitFormula id="871">
      <Equation>V&gt;0 ? M/V : 0</Equation>
      <ReferenceList>
        <R alias="M" id="852" />
        <R alias="V" id="9" />
      </ReferenceList>
    </ExplicitFormula>
    <ExplicitFormula id="873">
      <Equation>V&gt;0 ? M/V : 0</Equation>
      <ReferenceList>
        <R alias="M" id="872" />
        <R alias="V" id="9" />
      </ReferenceList>
    </ExplicitFormula>
    <ExplicitFormula id="875">
      <Equation>fu</Equation>
      <ReferenceList>
        <R alias="fu" id="126" />
      </ReferenceList>
    </ExplicitFormula>
    <ExplicitFormula id="877">
      <Equation>V&gt;0 ? M/V : 0</Equation>
      <ReferenceList>
        <R alias="M" id="872" />
        <R alias="V" id="9" />
      </ReferenceList>
    </ExplicitFormula>
    <ExplicitFormula id="879">
      <Equation>V&gt;0 ? M/V : 0</Equation>
      <ReferenceList>
        <R alias="M" id="878" />
        <R alias="V" id="9" />
      </ReferenceList>
    </ExplicitFormula>
    <ExplicitFormula id="881">
      <Equation>fu</Equation>
      <ReferenceList>
        <R alias="fu" id="145" />
      </ReferenceList>
    </ExplicitFormula>
    <ExplicitFormula id="883">
      <Equation>V&gt;0 ? M/V : 0</Equation>
      <ReferenceList>
        <R alias="M" id="878" />
        <R alias="V" id="9" />
      </ReferenceList>
    </ExplicitFormula>
    <ExplicitFormula id="886">
      <Equation>V&gt;0 ? M/V : 0</Equation>
      <ReferenceList>
        <R alias="M" id="884" />
        <R alias="V" id="9" />
      </ReferenceList>
    </ExplicitFormula>
    <ExplicitFormula id="888">
      <Equation>M/TotalDrugMass</Equation>
      <ReferenceList>
        <R alias="M" id="884" />
        <R alias="TotalDrugMass" id="280" />
      </ReferenceList>
    </ExplicitFormula>
    <ExplicitFormula id="891">
      <Equation>V&gt;0 ? M/V : 0</Equation>
      <ReferenceList>
        <R alias="M" id="889" />
        <R alias="V" id="9" />
      </ReferenceList>
    </ExplicitFormula>
    <ExplicitFormula id="894">
      <Equation>-(CP * kcat * V * K_water * C / (Km + K_water * C))</Equation>
      <ReferenceList>
        <R alias="V" id="9" />
        <R alias="CP" id="806" />
        <R alias="C" id="120" />
        <R alias="K_water" id="874" />
        <R alias="kcat" id="892" />
        <R alias="Km" id="893" />
      </ReferenceList>
    </ExplicitFormula>
    <ExplicitFormula id="895">
      <Equation>CP * kcat * V * K_water * C / (Km + K_water * C)</Equation>
      <ReferenceList>
        <R alias="V" id="9" />
        <R alias="CP" id="806" />
        <R alias="C" id="120" />
        <R alias="K_water" id="874" />
        <R alias="kcat" id="892" />
        <R alias="Km" id="893" />
      </ReferenceList>
    </ExplicitFormula>
    <ExplicitFormula id="897">
      <Equation>kcat * kcat_interaction_factor</Equation>
      <ReferenceList>
        <R alias="kcat_interaction_factor" id="896" />
        <R alias="kcat" id="290" />
      </ReferenceList>
    </ExplicitFormula>
    <ExplicitFormula id="899">
      <Equation>Km * Km_interaction_factor</Equation>
      <ReferenceList>
        <R alias="Km_interaction_factor" id="898" />
        <R alias="Km" id="293" />
      </ReferenceList>
    </ExplicitFormula>
    <ExplicitFormula id="902">
      <Equation>-(CP * kcat * V * K_water * C / (Km + K_water * C))</Equation>
      <ReferenceList>
        <R alias="V" id="9" />
        <R alias="CP" id="866" />
        <R alias="C" id="120" />
        <R alias="K_water" id="874" />
        <R alias="kcat" id="900" />
        <R alias="Km" id="901" />
      </ReferenceList>
    </ExplicitFormula>
    <ExplicitFormula id="903">
      <Equation>CP * kcat * V * K_water * C / (Km + K_water * C)</Equation>
      <ReferenceList>
        <R alias="V" id="9" />
        <R alias="CP" id="866" />
        <R alias="C" id="120" />
        <R alias="K_water" id="874" />
        <R alias="kcat" id="900" />
        <R alias="Km" id="901" />
      </ReferenceList>
    </ExplicitFormula>
    <ExplicitFormula id="905">
      <Equation>kcat * kcat_interaction_factor</Equation>
      <ReferenceList>
        <R alias="kcat_interaction_factor" id="904" />
        <R alias="kcat" id="300" />
      </ReferenceList>
    </ExplicitFormula>
    <ExplicitFormula id="907">
      <Equation>Km * Km_interaction_factor</Equation>
      <ReferenceList>
        <R alias="Km_interaction_factor" id="906" />
        <R alias="Km" id="303" />
      </ReferenceList>
    </ExplicitFormula>
    <ExplicitFormula id="910">
      <Equation>-(CP * kcat * V * K_water * C / (Km + K_water * C))</Equation>
      <ReferenceList>
        <R alias="V" id="9" />
        <R alias="CP" id="826" />
        <R alias="C" id="139" />
        <R alias="K_water" id="880" />
        <R alias="kcat" id="908" />
        <R alias="Km" id="909" />
      </ReferenceList>
    </ExplicitFormula>
    <ExplicitFormula id="911">
      <Equation>CP * kcat * V * K_water * C / (Km + K_water * C)</Equation>
      <ReferenceList>
        <R alias="V" id="9" />
        <R alias="CP" id="826" />
        <R alias="C" id="139" />
        <R alias="K_water" id="880" />
        <R alias="kcat" id="908" />
        <R alias="Km" id="909" />
      </ReferenceList>
    </ExplicitFormula>
    <ExplicitFormula id="913">
      <Equation>kcat * kcat_interaction_factor</Equation>
      <ReferenceList>
        <R alias="kcat_interaction_factor" id="912" />
        <R alias="kcat" id="310" />
      </ReferenceList>
    </ExplicitFormula>
    <ExplicitFormula id="915">
      <Equation>Km * Km_interaction_factor</Equation>
      <ReferenceList>
        <R alias="Km_interaction_factor" id="914" />
        <R alias="Km" id="313" />
      </ReferenceList>
    </ExplicitFormula>
    <ExplicitFormula id="918">
      <Equation>Volume</Equation>
      <ReferenceList>
        <R alias="Volume" id="917" />
      </ReferenceList>
    </ExplicitFormula>
    <ExplicitFormula id="919">
      <Equation>f_vas*HCT*V</Equation>
      <ReferenceList>
        <R alias="f_vas" id="760" />
        <R alias="V" id="746" />
        <R alias="HCT" id="100" />
      </ReferenceList>
    </ExplicitFormula>
    <ExplicitFormula id="922">
      <Equation>M_0</Equation>
      <ReferenceList>
        <R alias="M_0" id="921" />
      </ReferenceList>
    </ExplicitFormula>
    <ExplicitFormula id="925">
      <Equation>rel_exp_out * AF * f_onto * ProteinContainerVolume</Equation>
      <ReferenceList>
        <R alias="f_onto" id="923" />
        <R alias="rel_exp_out" id="924" />
        <R alias="AF" id="163" />
        <R alias="ProteinContainerVolume" id="916" />
      </ReferenceList>
    </ExplicitFormula>
    <ExplicitFormula id="928">
      <Equation>ln(2)/tHalf</Equation>
      <ReferenceList>
        <R alias="tHalf" id="927" />
      </ReferenceList>
    </ExplicitFormula>
    <ExplicitFormula id="930">
      <Equation>rel_exp_norm</Equation>
      <ReferenceList>
        <R alias="rel_exp_norm" id="929" />
      </ReferenceList>
    </ExplicitFormula>
    <ExplicitFormula id="931">
      <Equation>rel_exp_bc_norm</Equation>
      <ReferenceList>
        <R alias="rel_exp_bc_norm" id="330" />
      </ReferenceList>
    </ExplicitFormula>
    <ExplicitFormula id="933">
      <Equation>rel_exp_bc</Equation>
      <ReferenceList>
        <R alias="rel_exp_bc" id="333" />
      </ReferenceList>
    </ExplicitFormula>
    <ExplicitFormula id="935">
      <Equation>V&gt;0 ? M/V : 0</Equation>
      <ReferenceList>
        <R alias="M" id="920" />
        <R alias="V" id="917" />
      </ReferenceList>
    </ExplicitFormula>
    <ExplicitFormula id="936">
      <Equation>f_onto</Equation>
      <ReferenceList>
        <R alias="f_onto" id="179" />
      </ReferenceList>
    </ExplicitFormula>
    <ExplicitFormula id="937">
      <Equation>tHalf</Equation>
      <ReferenceList>
        <R alias="tHalf" id="177" />
      </ReferenceList>
    </ExplicitFormula>
    <ExplicitFormula id="939">
      <Equation>V&gt;0 ? M/V : 0</Equation>
      <ReferenceList>
        <R alias="M" id="920" />
        <R alias="V" id="917" />
      </ReferenceList>
    </ExplicitFormula>
    <ExplicitFormula id="942">
      <Equation>M_0</Equation>
      <ReferenceList>
        <R alias="M_0" id="941" />
      </ReferenceList>
    </ExplicitFormula>
    <ExplicitFormula id="945">
      <Equation>rel_exp_out * AF * f_onto * ProteinContainerVolume</Equation>
      <ReferenceList>
        <R alias="f_onto" id="943" />
        <R alias="rel_exp_out" id="944" />
        <R alias="AF" id="188" />
        <R alias="ProteinContainerVolume" id="916" />
      </ReferenceList>
    </ExplicitFormula>
    <ExplicitFormula id="948">
      <Equation>ln(2)/tHalf</Equation>
      <ReferenceList>
        <R alias="tHalf" id="947" />
      </ReferenceList>
    </ExplicitFormula>
    <ExplicitFormula id="950">
      <Equation>rel_exp_norm</Equation>
      <ReferenceList>
        <R alias="rel_exp_norm" id="949" />
      </ReferenceList>
    </ExplicitFormula>
    <ExplicitFormula id="951">
      <Equation>rel_exp_bc_norm</Equation>
      <ReferenceList>
        <R alias="rel_exp_bc_norm" id="352" />
      </ReferenceList>
    </ExplicitFormula>
    <ExplicitFormula id="953">
      <Equation>rel_exp_bc</Equation>
      <ReferenceList>
        <R alias="rel_exp_bc" id="355" />
      </ReferenceList>
    </ExplicitFormula>
    <ExplicitFormula id="955">
      <Equation>V&gt;0 ? M/V : 0</Equation>
      <ReferenceList>
        <R alias="M" id="940" />
        <R alias="V" id="917" />
      </ReferenceList>
    </ExplicitFormula>
    <ExplicitFormula id="956">
      <Equation>f_onto</Equation>
      <ReferenceList>
        <R alias="f_onto" id="204" />
      </ReferenceList>
    </ExplicitFormula>
    <ExplicitFormula id="957">
      <Equation>tHalf</Equation>
      <ReferenceList>
        <R alias="tHalf" id="202" />
      </ReferenceList>
    </ExplicitFormula>
    <ExplicitFormula id="959">
      <Equation>V&gt;0 ? M/V : 0</Equation>
      <ReferenceList>
        <R alias="M" id="940" />
        <R alias="V" id="917" />
      </ReferenceList>
    </ExplicitFormula>
    <ExplicitFormula id="962">
      <Equation>M_0</Equation>
      <ReferenceList>
        <R alias="M_0" id="961" />
      </ReferenceList>
    </ExplicitFormula>
    <ExplicitFormula id="965">
      <Equation>rel_exp_out * AF * f_onto * ProteinContainerVolume</Equation>
      <ReferenceList>
        <R alias="f_onto" id="963" />
        <R alias="rel_exp_out" id="964" />
        <R alias="AF" id="213" />
        <R alias="ProteinContainerVolume" id="916" />
      </ReferenceList>
    </ExplicitFormula>
    <ExplicitFormula id="968">
      <Equation>ln(2)/tHalf</Equation>
      <ReferenceList>
        <R alias="tHalf" id="967" />
      </ReferenceList>
    </ExplicitFormula>
    <ExplicitFormula id="970">
      <Equation>rel_exp_norm</Equation>
      <ReferenceList>
        <R alias="rel_exp_norm" id="969" />
      </ReferenceList>
    </ExplicitFormula>
    <ExplicitFormula id="971">
      <Equation>rel_exp_bc_norm</Equation>
      <ReferenceList>
        <R alias="rel_exp_bc_norm" id="374" />
      </ReferenceList>
    </ExplicitFormula>
    <ExplicitFormula id="973">
      <Equation>rel_exp_bc</Equation>
      <ReferenceList>
        <R alias="rel_exp_bc" id="377" />
      </ReferenceList>
    </ExplicitFormula>
    <ExplicitFormula id="975">
      <Equation>V&gt;0 ? M/V : 0</Equation>
      <ReferenceList>
        <R alias="M" id="960" />
        <R alias="V" id="917" />
      </ReferenceList>
    </ExplicitFormula>
    <ExplicitFormula id="976">
      <Equation>f_onto</Equation>
      <ReferenceList>
        <R alias="f_onto" id="229" />
      </ReferenceList>
    </ExplicitFormula>
    <ExplicitFormula id="977">
      <Equation>tHalf</Equation>
      <ReferenceList>
        <R alias="tHalf" id="227" />
      </ReferenceList>
    </ExplicitFormula>
    <ExplicitFormula id="979">
      <Equation>V&gt;0 ? M/V : 0</Equation>
      <ReferenceList>
        <R alias="M" id="960" />
        <R alias="V" id="917" />
      </ReferenceList>
    </ExplicitFormula>
    <ExplicitFormula id="982">
      <Equation>M_0</Equation>
      <ReferenceList>
        <R alias="M_0" id="981" />
      </ReferenceList>
    </ExplicitFormula>
    <ExplicitFormula id="985">
      <Equation>rel_exp_out * AF * f_onto * ProteinContainerVolume</Equation>
      <ReferenceList>
        <R alias="f_onto" id="983" />
        <R alias="rel_exp_out" id="984" />
        <R alias="AF" id="238" />
        <R alias="ProteinContainerVolume" id="916" />
      </ReferenceList>
    </ExplicitFormula>
    <ExplicitFormula id="988">
      <Equation>ln(2)/tHalf</Equation>
      <ReferenceList>
        <R alias="tHalf" id="987" />
      </ReferenceList>
    </ExplicitFormula>
    <ExplicitFormula id="990">
      <Equation>rel_exp_norm</Equation>
      <ReferenceList>
        <R alias="rel_exp_norm" id="989" />
      </ReferenceList>
    </ExplicitFormula>
    <ExplicitFormula id="991">
      <Equation>rel_exp_bc_norm</Equation>
      <ReferenceList>
        <R alias="rel_exp_bc_norm" id="396" />
      </ReferenceList>
    </ExplicitFormula>
    <ExplicitFormula id="993">
      <Equation>rel_exp_bc</Equation>
      <ReferenceList>
        <R alias="rel_exp_bc" id="399" />
      </ReferenceList>
    </ExplicitFormula>
    <ExplicitFormula id="995">
      <Equation>V&gt;0 ? M/V : 0</Equation>
      <ReferenceList>
        <R alias="M" id="980" />
        <R alias="V" id="917" />
      </ReferenceList>
    </ExplicitFormula>
    <ExplicitFormula id="996">
      <Equation>f_onto</Equation>
      <ReferenceList>
        <R alias="f_onto" id="254" />
      </ReferenceList>
    </ExplicitFormula>
    <ExplicitFormula id="997">
      <Equation>tHalf</Equation>
      <ReferenceList>
        <R alias="tHalf" id="252" />
      </ReferenceList>
    </ExplicitFormula>
    <ExplicitFormula id="999">
      <Equation>V&gt;0 ? M/V : 0</Equation>
      <ReferenceList>
        <R alias="M" id="980" />
        <R alias="V" id="917" />
      </ReferenceList>
    </ExplicitFormula>
    <ExplicitFormula id="1001">
      <Equation>V&gt;0 ? M/V : 0</Equation>
      <ReferenceList>
        <R alias="M" id="1000" />
        <R alias="V" id="917" />
      </ReferenceList>
    </ExplicitFormula>
    <ExplicitFormula id="1003">
      <Equation>K_rbc/fu</Equation>
      <ReferenceList>
        <R alias="fu" id="126" />
        <R alias="K_rbc" id="411" />
      </ReferenceList>
    </ExplicitFormula>
    <ExplicitFormula id="1005">
      <Equation>V&gt;0 ? M/V : 0</Equation>
      <ReferenceList>
        <R alias="M" id="1000" />
        <R alias="V" id="917" />
      </ReferenceList>
    </ExplicitFormula>
    <ExplicitFormula id="1007">
      <Equation>V&gt;0 ? M/V : 0</Equation>
      <ReferenceList>
        <R alias="M" id="1006" />
        <R alias="V" id="917" />
      </ReferenceList>
    </ExplicitFormula>
    <ExplicitFormula id="1009">
      <Equation>K_rbc/fu</Equation>
      <ReferenceList>
        <R alias="fu" id="145" />
        <R alias="K_rbc" id="419" />
      </ReferenceList>
    </ExplicitFormula>
    <ExplicitFormula id="1011">
      <Equation>V&gt;0 ? M/V : 0</Equation>
      <ReferenceList>
        <R alias="M" id="1006" />
        <R alias="V" id="917" />
      </ReferenceList>
    </ExplicitFormula>
    <ExplicitFormula id="1014">
      <Equation>V&gt;0 ? M/V : 0</Equation>
      <ReferenceList>
        <R alias="M" id="1012" />
        <R alias="V" id="917" />
      </ReferenceList>
    </ExplicitFormula>
    <ExplicitFormula id="1016">
      <Equation>M/TotalDrugMass</Equation>
      <ReferenceList>
        <R alias="M" id="1012" />
        <R alias="TotalDrugMass" id="280" />
      </ReferenceList>
    </ExplicitFormula>
    <ExplicitFormula id="1019">
      <Equation>V&gt;0 ? M/V : 0</Equation>
      <ReferenceList>
        <R alias="M" id="1017" />
        <R alias="V" id="917" />
      </ReferenceList>
    </ExplicitFormula>
    <ExplicitFormula id="1022">
      <Equation>-(CP * kcat * V * K_water * C / (Km + K_water * C))</Equation>
      <ReferenceList>
        <R alias="V" id="917" />
        <R alias="CP" id="934" />
        <R alias="C" id="108" />
        <R alias="K_water" id="1002" />
        <R alias="kcat" id="1020" />
        <R alias="Km" id="1021" />
      </ReferenceList>
    </ExplicitFormula>
    <ExplicitFormula id="1023">
      <Equation>CP * kcat * V * K_water * C / (Km + K_water * C)</Equation>
      <ReferenceList>
        <R alias="V" id="917" />
        <R alias="CP" id="934" />
        <R alias="C" id="108" />
        <R alias="K_water" id="1002" />
        <R alias="kcat" id="1020" />
        <R alias="Km" id="1021" />
      </ReferenceList>
    </ExplicitFormula>
    <ExplicitFormula id="1025">
      <Equation>kcat * kcat_interaction_factor</Equation>
      <ReferenceList>
        <R alias="kcat_interaction_factor" id="1024" />
        <R alias="kcat" id="290" />
      </ReferenceList>
    </ExplicitFormula>
    <ExplicitFormula id="1027">
      <Equation>Km * Km_interaction_factor</Equation>
      <ReferenceList>
        <R alias="Km_interaction_factor" id="1026" />
        <R alias="Km" id="293" />
      </ReferenceList>
    </ExplicitFormula>
    <ExplicitFormula id="1030">
      <Equation>-(CP * kcat * V * K_water * C / (Km + K_water * C))</Equation>
      <ReferenceList>
        <R alias="V" id="917" />
        <R alias="CP" id="994" />
        <R alias="C" id="108" />
        <R alias="K_water" id="1002" />
        <R alias="kcat" id="1028" />
        <R alias="Km" id="1029" />
      </ReferenceList>
    </ExplicitFormula>
    <ExplicitFormula id="1031">
      <Equation>CP * kcat * V * K_water * C / (Km + K_water * C)</Equation>
      <ReferenceList>
        <R alias="V" id="917" />
        <R alias="CP" id="994" />
        <R alias="C" id="108" />
        <R alias="K_water" id="1002" />
        <R alias="kcat" id="1028" />
        <R alias="Km" id="1029" />
      </ReferenceList>
    </ExplicitFormula>
    <ExplicitFormula id="1033">
      <Equation>kcat * kcat_interaction_factor</Equation>
      <ReferenceList>
        <R alias="kcat_interaction_factor" id="1032" />
        <R alias="kcat" id="300" />
      </ReferenceList>
    </ExplicitFormula>
    <ExplicitFormula id="1035">
      <Equation>Km * Km_interaction_factor</Equation>
      <ReferenceList>
        <R alias="Km_interaction_factor" id="1034" />
        <R alias="Km" id="303" />
      </ReferenceList>
    </ExplicitFormula>
    <ExplicitFormula id="1038">
      <Equation>-(CP * kcat * V * K_water * C / (Km + K_water * C))</Equation>
      <ReferenceList>
        <R alias="V" id="917" />
        <R alias="CP" id="954" />
        <R alias="C" id="132" />
        <R alias="K_water" id="1008" />
        <R alias="kcat" id="1036" />
        <R alias="Km" id="1037" />
      </ReferenceList>
    </ExplicitFormula>
    <ExplicitFormula id="1039">
      <Equation>CP * kcat * V * K_water * C / (Km + K_water * C)</Equation>
      <ReferenceList>
        <R alias="V" id="917" />
        <R alias="CP" id="954" />
        <R alias="C" id="132" />
        <R alias="K_water" id="1008" />
        <R alias="kcat" id="1036" />
        <R alias="Km" id="1037" />
      </ReferenceList>
    </ExplicitFormula>
    <ExplicitFormula id="1041">
      <Equation>kcat * kcat_interaction_factor</Equation>
      <ReferenceList>
        <R alias="kcat_interaction_factor" id="1040" />
        <R alias="kcat" id="310" />
      </ReferenceList>
    </ExplicitFormula>
    <ExplicitFormula id="1043">
      <Equation>Km * Km_interaction_factor</Equation>
      <ReferenceList>
        <R alias="Km_interaction_factor" id="1042" />
        <R alias="Km" id="313" />
      </ReferenceList>
    </ExplicitFormula>
    <ExplicitFormula id="1046">
      <Equation>Volume</Equation>
      <ReferenceList>
        <R alias="Volume" id="1045" />
      </ReferenceList>
    </ExplicitFormula>
    <ExplicitFormula id="1047">
      <Equation>f_int*V</Equation>
      <ReferenceList>
        <R alias="f_int" id="759" />
        <R alias="V" id="746" />
      </ReferenceList>
    </ExplicitFormula>
    <ExplicitFormula id="1049">
      <Equation>pH_int</Equation>
      <ReferenceList>
        <R alias="pH_int" id="76" />
      </ReferenceList>
    </ExplicitFormula>
    <ExplicitFormula id="1052">
      <Equation>M_0</Equation>
      <ReferenceList>
        <R alias="M_0" id="1051" />
      </ReferenceList>
    </ExplicitFormula>
    <ExplicitFormula id="1056">
      <Equation>rel_exp_out * AF * f_onto * ProteinContainerVolume</Equation>
      <ReferenceList>
        <R alias="f_onto" id="1053" />
        <R alias="rel_exp_out" id="1054" />
        <R alias="AF" id="1055" />
        <R alias="ProteinContainerVolume" id="1044" />
      </ReferenceList>
    </ExplicitFormula>
    <ExplicitFormula id="1059">
      <Equation>ln(2)/tHalf</Equation>
      <ReferenceList>
        <R alias="tHalf" id="1058" />
      </ReferenceList>
    </ExplicitFormula>
    <ExplicitFormula id="1061">
      <Equation>rel_exp_norm</Equation>
      <ReferenceList>
        <R alias="rel_exp_norm" id="1060" />
      </ReferenceList>
    </ExplicitFormula>
    <ExplicitFormula id="1064">
      <Equation>V&gt;0 ? M/V : 0</Equation>
      <ReferenceList>
        <R alias="M" id="1050" />
        <R alias="V" id="1045" />
      </ReferenceList>
    </ExplicitFormula>
    <ExplicitFormula id="1066">
      <Equation>f_onto</Equation>
      <ReferenceList>
        <R alias="f_onto" id="1065" />
      </ReferenceList>
    </ExplicitFormula>
    <ExplicitFormula id="1068">
      <Equation>tHalf</Equation>
      <ReferenceList>
        <R alias="tHalf" id="1067" />
      </ReferenceList>
    </ExplicitFormula>
    <ExplicitFormula id="1070">
      <Equation>V&gt;0 ? M/V : 0</Equation>
      <ReferenceList>
        <R alias="M" id="1050" />
        <R alias="V" id="1045" />
      </ReferenceList>
    </ExplicitFormula>
    <ExplicitFormula id="1073">
      <Equation>V&gt;0 ? M/V : 0</Equation>
      <ReferenceList>
        <R alias="M" id="1071" />
        <R alias="V" id="1045" />
      </ReferenceList>
    </ExplicitFormula>
    <ExplicitFormula id="1076">
      <Equation>K_water_int</Equation>
      <ReferenceList>
        <R alias="K_water_int" id="1075" />
      </ReferenceList>
    </ExplicitFormula>
    <ExplicitFormula id="1078">
      <Equation>V&gt;0 ? M/V : 0</Equation>
      <ReferenceList>
        <R alias="M" id="1071" />
        <R alias="V" id="1045" />
      </ReferenceList>
    </ExplicitFormula>
    <ExplicitFormula id="1081">
      <Equation>V&gt;0 ? M/V : 0</Equation>
      <ReferenceList>
        <R alias="M" id="1079" />
        <R alias="V" id="1045" />
      </ReferenceList>
    </ExplicitFormula>
    <ExplicitFormula id="1084">
      <Equation>K_water_int</Equation>
      <ReferenceList>
        <R alias="K_water_int" id="1083" />
      </ReferenceList>
    </ExplicitFormula>
    <ExplicitFormula id="1086">
      <Equation>V&gt;0 ? M/V : 0</Equation>
      <ReferenceList>
        <R alias="M" id="1079" />
        <R alias="V" id="1045" />
      </ReferenceList>
    </ExplicitFormula>
    <ExplicitFormula id="1088">
      <Equation>Volume</Equation>
      <ReferenceList>
        <R alias="Volume" id="746" />
      </ReferenceList>
    </ExplicitFormula>
    <ExplicitFormula id="1090">
      <Equation>f_cell*V</Equation>
      <ReferenceList>
        <R alias="f_cell" id="758" />
        <R alias="V" id="746" />
      </ReferenceList>
    </ExplicitFormula>
    <ExplicitFormula id="1094">
      <Equation>M_0</Equation>
      <ReferenceList>
        <R alias="M_0" id="1093" />
      </ReferenceList>
    </ExplicitFormula>
    <ExplicitFormula id="1097">
      <Equation>rel_exp_out * AF * f_onto * ProteinContainerVolume</Equation>
      <ReferenceList>
        <R alias="f_onto" id="1095" />
        <R alias="rel_exp_out" id="1096" />
        <R alias="AF" id="163" />
        <R alias="ProteinContainerVolume" id="1087" />
      </ReferenceList>
    </ExplicitFormula>
    <ExplicitFormula id="1100">
      <Equation>ln(2)/tHalf</Equation>
      <ReferenceList>
        <R alias="tHalf" id="1099" />
      </ReferenceList>
    </ExplicitFormula>
    <ExplicitFormula id="1102">
      <Equation>rel_exp_norm</Equation>
      <ReferenceList>
        <R alias="rel_exp_norm" id="1101" />
      </ReferenceList>
    </ExplicitFormula>
    <ExplicitFormula id="1105">
      <Equation>V&gt;0 ? M/V : 0</Equation>
      <ReferenceList>
        <R alias="M" id="1092" />
        <R alias="V" id="1089" />
      </ReferenceList>
    </ExplicitFormula>
    <ExplicitFormula id="1106">
      <Equation>tHalf</Equation>
      <ReferenceList>
        <R alias="tHalf" id="177" />
      </ReferenceList>
    </ExplicitFormula>
    <ExplicitFormula id="1107">
      <Equation>f_onto</Equation>
      <ReferenceList>
        <R alias="f_onto" id="179" />
      </ReferenceList>
    </ExplicitFormula>
    <ExplicitFormula id="1109">
      <Equation>V&gt;0 ? M/V : 0</Equation>
      <ReferenceList>
        <R alias="M" id="1092" />
        <R alias="V" id="1089" />
      </ReferenceList>
    </ExplicitFormula>
    <ExplicitFormula id="1112">
      <Equation>M_0</Equation>
      <ReferenceList>
        <R alias="M_0" id="1111" />
      </ReferenceList>
    </ExplicitFormula>
    <ExplicitFormula id="1115">
      <Equation>rel_exp_out * AF * f_onto * ProteinContainerVolume</Equation>
      <ReferenceList>
        <R alias="f_onto" id="1113" />
        <R alias="rel_exp_out" id="1114" />
        <R alias="AF" id="188" />
        <R alias="ProteinContainerVolume" id="1087" />
      </ReferenceList>
    </ExplicitFormula>
    <ExplicitFormula id="1118">
      <Equation>ln(2)/tHalf</Equation>
      <ReferenceList>
        <R alias="tHalf" id="1117" />
      </ReferenceList>
    </ExplicitFormula>
    <ExplicitFormula id="1120">
      <Equation>rel_exp_norm</Equation>
      <ReferenceList>
        <R alias="rel_exp_norm" id="1119" />
      </ReferenceList>
    </ExplicitFormula>
    <ExplicitFormula id="1123">
      <Equation>V&gt;0 ? M/V : 0</Equation>
      <ReferenceList>
        <R alias="M" id="1110" />
        <R alias="V" id="1089" />
      </ReferenceList>
    </ExplicitFormula>
    <ExplicitFormula id="1124">
      <Equation>tHalf</Equation>
      <ReferenceList>
        <R alias="tHalf" id="202" />
      </ReferenceList>
    </ExplicitFormula>
    <ExplicitFormula id="1125">
      <Equation>f_onto</Equation>
      <ReferenceList>
        <R alias="f_onto" id="204" />
      </ReferenceList>
    </ExplicitFormula>
    <ExplicitFormula id="1127">
      <Equation>V&gt;0 ? M/V : 0</Equation>
      <ReferenceList>
        <R alias="M" id="1110" />
        <R alias="V" id="1089" />
      </ReferenceList>
    </ExplicitFormula>
    <ExplicitFormula id="1130">
      <Equation>M_0</Equation>
      <ReferenceList>
        <R alias="M_0" id="1129" />
      </ReferenceList>
    </ExplicitFormula>
    <ExplicitFormula id="1133">
      <Equation>rel_exp_out * AF * f_onto * ProteinContainerVolume</Equation>
      <ReferenceList>
        <R alias="f_onto" id="1131" />
        <R alias="rel_exp_out" id="1132" />
        <R alias="AF" id="213" />
        <R alias="ProteinContainerVolume" id="1087" />
      </ReferenceList>
    </ExplicitFormula>
    <ExplicitFormula id="1136">
      <Equation>ln(2)/tHalf</Equation>
      <ReferenceList>
        <R alias="tHalf" id="1135" />
      </ReferenceList>
    </ExplicitFormula>
    <ExplicitFormula id="1138">
      <Equation>rel_exp_norm</Equation>
      <ReferenceList>
        <R alias="rel_exp_norm" id="1137" />
      </ReferenceList>
    </ExplicitFormula>
    <ExplicitFormula id="1141">
      <Equation>V&gt;0 ? M/V : 0</Equation>
      <ReferenceList>
        <R alias="M" id="1128" />
        <R alias="V" id="1089" />
      </ReferenceList>
    </ExplicitFormula>
    <ExplicitFormula id="1142">
      <Equation>tHalf</Equation>
      <ReferenceList>
        <R alias="tHalf" id="227" />
      </ReferenceList>
    </ExplicitFormula>
    <ExplicitFormula id="1143">
      <Equation>f_onto</Equation>
      <ReferenceList>
        <R alias="f_onto" id="229" />
      </ReferenceList>
    </ExplicitFormula>
    <ExplicitFormula id="1145">
      <Equation>V&gt;0 ? M/V : 0</Equation>
      <ReferenceList>
        <R alias="M" id="1128" />
        <R alias="V" id="1089" />
      </ReferenceList>
    </ExplicitFormula>
    <ExplicitFormula id="1148">
      <Equation>M_0</Equation>
      <ReferenceList>
        <R alias="M_0" id="1147" />
      </ReferenceList>
    </ExplicitFormula>
    <ExplicitFormula id="1151">
      <Equation>rel_exp_out * AF * f_onto * ProteinContainerVolume</Equation>
      <ReferenceList>
        <R alias="f_onto" id="1149" />
        <R alias="rel_exp_out" id="1150" />
        <R alias="AF" id="238" />
        <R alias="ProteinContainerVolume" id="1087" />
      </ReferenceList>
    </ExplicitFormula>
    <ExplicitFormula id="1154">
      <Equation>ln(2)/tHalf</Equation>
      <ReferenceList>
        <R alias="tHalf" id="1153" />
      </ReferenceList>
    </ExplicitFormula>
    <ExplicitFormula id="1156">
      <Equation>rel_exp_norm</Equation>
      <ReferenceList>
        <R alias="rel_exp_norm" id="1155" />
      </ReferenceList>
    </ExplicitFormula>
    <ExplicitFormula id="1159">
      <Equation>V&gt;0 ? M/V : 0</Equation>
      <ReferenceList>
        <R alias="M" id="1146" />
        <R alias="V" id="1089" />
      </ReferenceList>
    </ExplicitFormula>
    <ExplicitFormula id="1160">
      <Equation>tHalf</Equation>
      <ReferenceList>
        <R alias="tHalf" id="252" />
      </ReferenceList>
    </ExplicitFormula>
    <ExplicitFormula id="1161">
      <Equation>f_onto</Equation>
      <ReferenceList>
        <R alias="f_onto" id="254" />
      </ReferenceList>
    </ExplicitFormula>
    <ExplicitFormula id="1163">
      <Equation>V&gt;0 ? M/V : 0</Equation>
      <ReferenceList>
        <R alias="M" id="1146" />
        <R alias="V" id="1089" />
      </ReferenceList>
    </ExplicitFormula>
    <ExplicitFormula id="1166">
      <Equation>V&gt;0 ? M/V : 0</Equation>
      <ReferenceList>
        <R alias="M" id="1164" />
        <R alias="V" id="1089" />
      </ReferenceList>
    </ExplicitFormula>
    <ExplicitFormula id="1169">
      <Equation>K_water_cell</Equation>
      <ReferenceList>
        <R alias="K_water_cell" id="1168" />
      </ReferenceList>
    </ExplicitFormula>
    <ExplicitFormula id="1171">
      <Equation>V&gt;0 ? M/V : 0</Equation>
      <ReferenceList>
        <R alias="M" id="1164" />
        <R alias="V" id="1089" />
      </ReferenceList>
    </ExplicitFormula>
    <ExplicitFormula id="1174">
      <Equation>V&gt;0 ? M/V : 0</Equation>
      <ReferenceList>
        <R alias="M" id="1172" />
        <R alias="V" id="1089" />
      </ReferenceList>
    </ExplicitFormula>
    <ExplicitFormula id="1177">
      <Equation>K_water_cell</Equation>
      <ReferenceList>
        <R alias="K_water_cell" id="1176" />
      </ReferenceList>
    </ExplicitFormula>
    <ExplicitFormula id="1179">
      <Equation>V&gt;0 ? M/V : 0</Equation>
      <ReferenceList>
        <R alias="M" id="1172" />
        <R alias="V" id="1089" />
      </ReferenceList>
    </ExplicitFormula>
    <ExplicitFormula id="1182">
      <Equation>V&gt;0 ? M/V : 0</Equation>
      <ReferenceList>
        <R alias="M" id="1180" />
        <R alias="V" id="1089" />
      </ReferenceList>
    </ExplicitFormula>
    <ExplicitFormula id="1184">
      <Equation>M/TotalDrugMass</Equation>
      <ReferenceList>
        <R alias="M" id="1180" />
        <R alias="TotalDrugMass" id="280" />
      </ReferenceList>
    </ExplicitFormula>
    <ExplicitFormula id="1187">
      <Equation>V&gt;0 ? M/V : 0</Equation>
      <ReferenceList>
        <R alias="M" id="1185" />
        <R alias="V" id="1089" />
      </ReferenceList>
    </ExplicitFormula>
    <ExplicitFormula id="1190">
      <Equation>-(CP * kcat * V * K_water * C / (Km + K_water * C))</Equation>
      <ReferenceList>
        <R alias="V" id="1089" />
        <R alias="CP" id="1104" />
        <R alias="C" id="1165" />
        <R alias="K_water" id="1167" />
        <R alias="kcat" id="1188" />
        <R alias="Km" id="1189" />
      </ReferenceList>
    </ExplicitFormula>
    <ExplicitFormula id="1191">
      <Equation>CP * kcat * V * K_water * C / (Km + K_water * C)</Equation>
      <ReferenceList>
        <R alias="V" id="1089" />
        <R alias="CP" id="1104" />
        <R alias="C" id="1165" />
        <R alias="K_water" id="1167" />
        <R alias="kcat" id="1188" />
        <R alias="Km" id="1189" />
      </ReferenceList>
    </ExplicitFormula>
    <ExplicitFormula id="1193">
      <Equation>kcat * kcat_interaction_factor</Equation>
      <ReferenceList>
        <R alias="kcat_interaction_factor" id="1192" />
        <R alias="kcat" id="290" />
      </ReferenceList>
    </ExplicitFormula>
    <ExplicitFormula id="1195">
      <Equation>Km * Km_interaction_factor</Equation>
      <ReferenceList>
        <R alias="Km_interaction_factor" id="1194" />
        <R alias="Km" id="293" />
      </ReferenceList>
    </ExplicitFormula>
    <ExplicitFormula id="1198">
      <Equation>-(CP * kcat * V * K_water * C / (Km + K_water * C))</Equation>
      <ReferenceList>
        <R alias="V" id="1089" />
        <R alias="CP" id="1158" />
        <R alias="C" id="1165" />
        <R alias="K_water" id="1167" />
        <R alias="kcat" id="1196" />
        <R alias="Km" id="1197" />
      </ReferenceList>
    </ExplicitFormula>
    <ExplicitFormula id="1199">
      <Equation>CP * kcat * V * K_water * C / (Km + K_water * C)</Equation>
      <ReferenceList>
        <R alias="V" id="1089" />
        <R alias="CP" id="1158" />
        <R alias="C" id="1165" />
        <R alias="K_water" id="1167" />
        <R alias="kcat" id="1196" />
        <R alias="Km" id="1197" />
      </ReferenceList>
    </ExplicitFormula>
    <ExplicitFormula id="1201">
      <Equation>kcat * kcat_interaction_factor</Equation>
      <ReferenceList>
        <R alias="kcat_interaction_factor" id="1200" />
        <R alias="kcat" id="300" />
      </ReferenceList>
    </ExplicitFormula>
    <ExplicitFormula id="1203">
      <Equation>Km * Km_interaction_factor</Equation>
      <ReferenceList>
        <R alias="Km_interaction_factor" id="1202" />
        <R alias="Km" id="303" />
      </ReferenceList>
    </ExplicitFormula>
    <ExplicitFormula id="1206">
      <Equation>-(CP * kcat * V * K_water * C / (Km + K_water * C))</Equation>
      <ReferenceList>
        <R alias="V" id="1089" />
        <R alias="CP" id="1122" />
        <R alias="C" id="1173" />
        <R alias="K_water" id="1175" />
        <R alias="kcat" id="1204" />
        <R alias="Km" id="1205" />
      </ReferenceList>
    </ExplicitFormula>
    <ExplicitFormula id="1207">
      <Equation>CP * kcat * V * K_water * C / (Km + K_water * C)</Equation>
      <ReferenceList>
        <R alias="V" id="1089" />
        <R alias="CP" id="1122" />
        <R alias="C" id="1173" />
        <R alias="K_water" id="1175" />
        <R alias="kcat" id="1204" />
        <R alias="Km" id="1205" />
      </ReferenceList>
    </ExplicitFormula>
    <ExplicitFormula id="1209">
      <Equation>kcat * kcat_interaction_factor</Equation>
      <ReferenceList>
        <R alias="kcat_interaction_factor" id="1208" />
        <R alias="kcat" id="310" />
      </ReferenceList>
    </ExplicitFormula>
    <ExplicitFormula id="1211">
      <Equation>Km * Km_interaction_factor</Equation>
      <ReferenceList>
        <R alias="Km_interaction_factor" id="1210" />
        <R alias="Km" id="313" />
      </ReferenceList>
    </ExplicitFormula>
    <ExplicitFormula id="1213">
      <Equation>C_int * K_water_int</Equation>
      <ReferenceList>
        <R alias="C_int" id="1072" />
        <R alias="K_water_int" id="1074" />
      </ReferenceList>
    </ExplicitFormula>
    <ExplicitFormula id="1215">
      <Equation>C_cell * K_water_cell</Equation>
      <ReferenceList>
        <R alias="C_cell" id="1165" />
        <R alias="K_water_cell" id="1167" />
      </ReferenceList>
    </ExplicitFormula>
    <ExplicitFormula id="1217">
      <Equation>(f_int*C_int+f_cell*C_cell)/(f_int+f_cell)</Equation>
      <ReferenceList>
        <R alias="f_int" id="759" />
        <R alias="f_cell" id="758" />
        <R alias="C_cell" id="1165" />
        <R alias="C_int" id="1072" />
      </ReferenceList>
    </ExplicitFormula>
    <ExplicitFormula id="1219">
      <Equation>C_int * K_water_int</Equation>
      <ReferenceList>
        <R alias="C_int" id="1080" />
        <R alias="K_water_int" id="1082" />
      </ReferenceList>
    </ExplicitFormula>
    <ExplicitFormula id="1221">
      <Equation>C_cell * K_water_cell</Equation>
      <ReferenceList>
        <R alias="C_cell" id="1173" />
        <R alias="K_water_cell" id="1175" />
      </ReferenceList>
    </ExplicitFormula>
    <ExplicitFormula id="1223">
      <Equation>(f_int*C_int+f_cell*C_cell)/(f_int+f_cell)</Equation>
      <ReferenceList>
        <R alias="f_int" id="759" />
        <R alias="f_cell" id="758" />
        <R alias="C_cell" id="1173" />
        <R alias="C_int" id="1080" />
      </ReferenceList>
    </ExplicitFormula>
    <ExplicitFormula id="1226">
      <Equation>Volume * Density</Equation>
      <ReferenceList>
        <R alias="Density" id="1224" />
        <R alias="Volume" id="1225" />
      </ReferenceList>
    </ExplicitFormula>
    <ExplicitFormula id="1228">
      <Equation>0.00000000000032*BW/0.02</Equation>
      <ReferenceList>
        <R alias="BW" id="39" />
      </ReferenceList>
    </ExplicitFormula>
    <ExplicitFormula id="1230">
      <Equation>1.55E-14*(BW/0.02)^0.75</Equation>
      <ReferenceList>
        <R alias="BW" id="39" />
      </ReferenceList>
    </ExplicitFormula>
    <ExplicitFormula id="1233">
      <Equation>SA_pls_int*d_endo</Equation>
      <ReferenceList>
        <R alias="d_endo" id="79" />
        <R alias="SA_pls_int" id="1232" />
      </ReferenceList>
    </ExplicitFormula>
    <ExplicitFormula id="1237">
      <Equation>1 - f_int - f_vas</Equation>
      <ReferenceList>
        <R alias="f_int" id="1235" />
        <R alias="f_vas" id="1236" />
      </ReferenceList>
    </ExplicitFormula>
    <ExplicitFormula id="1240">
      <Equation>Qspec * Weight</Equation>
      <ReferenceList>
        <R alias="Qspec" id="1239" />
        <R alias="Weight" id="42" />
      </ReferenceList>
    </ExplicitFormula>
    <ExplicitFormula id="1266">
      <Equation>1.49322827146798</Equation>
    </ExplicitFormula>
    <ExplicitFormula id="1267">
      <Equation>0.53179</Equation>
    </ExplicitFormula>
    <ExplicitFormula id="1269">
      <Equation>Volume</Equation>
      <ReferenceList>
        <R alias="Volume" id="10" />
      </ReferenceList>
    </ExplicitFormula>
    <ExplicitFormula id="1270">
      <Equation>f_vas*(1-HCT)*V_org</Equation>
      <ReferenceList>
        <R alias="f_vas" id="1236" />
        <R alias="V_org" id="1225" />
        <R alias="HCT" id="100" />
      </ReferenceList>
    </ExplicitFormula>
    <ExplicitFormula id="1273">
      <Equation>M_0</Equation>
      <ReferenceList>
        <R alias="M_0" id="1272" />
      </ReferenceList>
    </ExplicitFormula>
    <ExplicitFormula id="1276">
      <Equation>rel_exp_out * AF * f_onto * ProteinContainerVolume</Equation>
      <ReferenceList>
        <R alias="f_onto" id="1274" />
        <R alias="rel_exp_out" id="1275" />
        <R alias="AF" id="163" />
        <R alias="ProteinContainerVolume" id="1268" />
      </ReferenceList>
    </ExplicitFormula>
    <ExplicitFormula id="1279">
      <Equation>ln(2)/tHalf</Equation>
      <ReferenceList>
        <R alias="tHalf" id="1278" />
      </ReferenceList>
    </ExplicitFormula>
    <ExplicitFormula id="1281">
      <Equation>rel_exp_norm</Equation>
      <ReferenceList>
        <R alias="rel_exp_norm" id="1280" />
      </ReferenceList>
    </ExplicitFormula>
    <ExplicitFormula id="1282">
      <Equation>rel_exp_pls_norm</Equation>
      <ReferenceList>
        <R alias="rel_exp_pls_norm" id="170" />
      </ReferenceList>
    </ExplicitFormula>
    <ExplicitFormula id="1284">
      <Equation>rel_exp_pls</Equation>
      <ReferenceList>
        <R alias="rel_exp_pls" id="173" />
      </ReferenceList>
    </ExplicitFormula>
    <ExplicitFormula id="1286">
      <Equation>V&gt;0 ? M/V : 0</Equation>
      <ReferenceList>
        <R alias="M" id="1271" />
        <R alias="V" id="10" />
      </ReferenceList>
    </ExplicitFormula>
    <ExplicitFormula id="1287">
      <Equation>f_onto</Equation>
      <ReferenceList>
        <R alias="f_onto" id="179" />
      </ReferenceList>
    </ExplicitFormula>
    <ExplicitFormula id="1288">
      <Equation>tHalf</Equation>
      <ReferenceList>
        <R alias="tHalf" id="177" />
      </ReferenceList>
    </ExplicitFormula>
    <ExplicitFormula id="1290">
      <Equation>V&gt;0 ? M/V : 0</Equation>
      <ReferenceList>
        <R alias="M" id="1271" />
        <R alias="V" id="10" />
      </ReferenceList>
    </ExplicitFormula>
    <ExplicitFormula id="1293">
      <Equation>M_0</Equation>
      <ReferenceList>
        <R alias="M_0" id="1292" />
      </ReferenceList>
    </ExplicitFormula>
    <ExplicitFormula id="1296">
      <Equation>rel_exp_out * AF * f_onto * ProteinContainerVolume</Equation>
      <ReferenceList>
        <R alias="f_onto" id="1294" />
        <R alias="rel_exp_out" id="1295" />
        <R alias="AF" id="188" />
        <R alias="ProteinContainerVolume" id="1268" />
      </ReferenceList>
    </ExplicitFormula>
    <ExplicitFormula id="1299">
      <Equation>ln(2)/tHalf</Equation>
      <ReferenceList>
        <R alias="tHalf" id="1298" />
      </ReferenceList>
    </ExplicitFormula>
    <ExplicitFormula id="1301">
      <Equation>rel_exp_norm</Equation>
      <ReferenceList>
        <R alias="rel_exp_norm" id="1300" />
      </ReferenceList>
    </ExplicitFormula>
    <ExplicitFormula id="1302">
      <Equation>rel_exp_pls_norm</Equation>
      <ReferenceList>
        <R alias="rel_exp_pls_norm" id="195" />
      </ReferenceList>
    </ExplicitFormula>
    <ExplicitFormula id="1304">
      <Equation>rel_exp_pls</Equation>
      <ReferenceList>
        <R alias="rel_exp_pls" id="198" />
      </ReferenceList>
    </ExplicitFormula>
    <ExplicitFormula id="1306">
      <Equation>V&gt;0 ? M/V : 0</Equation>
      <ReferenceList>
        <R alias="M" id="1291" />
        <R alias="V" id="10" />
      </ReferenceList>
    </ExplicitFormula>
    <ExplicitFormula id="1307">
      <Equation>f_onto</Equation>
      <ReferenceList>
        <R alias="f_onto" id="204" />
      </ReferenceList>
    </ExplicitFormula>
    <ExplicitFormula id="1308">
      <Equation>tHalf</Equation>
      <ReferenceList>
        <R alias="tHalf" id="202" />
      </ReferenceList>
    </ExplicitFormula>
    <ExplicitFormula id="1310">
      <Equation>V&gt;0 ? M/V : 0</Equation>
      <ReferenceList>
        <R alias="M" id="1291" />
        <R alias="V" id="10" />
      </ReferenceList>
    </ExplicitFormula>
    <ExplicitFormula id="1313">
      <Equation>M_0</Equation>
      <ReferenceList>
        <R alias="M_0" id="1312" />
      </ReferenceList>
    </ExplicitFormula>
    <ExplicitFormula id="1316">
      <Equation>rel_exp_out * AF * f_onto * ProteinContainerVolume</Equation>
      <ReferenceList>
        <R alias="f_onto" id="1314" />
        <R alias="rel_exp_out" id="1315" />
        <R alias="AF" id="213" />
        <R alias="ProteinContainerVolume" id="1268" />
      </ReferenceList>
    </ExplicitFormula>
    <ExplicitFormula id="1319">
      <Equation>ln(2)/tHalf</Equation>
      <ReferenceList>
        <R alias="tHalf" id="1318" />
      </ReferenceList>
    </ExplicitFormula>
    <ExplicitFormula id="1321">
      <Equation>rel_exp_norm</Equation>
      <ReferenceList>
        <R alias="rel_exp_norm" id="1320" />
      </ReferenceList>
    </ExplicitFormula>
    <ExplicitFormula id="1322">
      <Equation>rel_exp_pls_norm</Equation>
      <ReferenceList>
        <R alias="rel_exp_pls_norm" id="220" />
      </ReferenceList>
    </ExplicitFormula>
    <ExplicitFormula id="1324">
      <Equation>rel_exp_pls</Equation>
      <ReferenceList>
        <R alias="rel_exp_pls" id="223" />
      </ReferenceList>
    </ExplicitFormula>
    <ExplicitFormula id="1326">
      <Equation>V&gt;0 ? M/V : 0</Equation>
      <ReferenceList>
        <R alias="M" id="1311" />
        <R alias="V" id="10" />
      </ReferenceList>
    </ExplicitFormula>
    <ExplicitFormula id="1327">
      <Equation>f_onto</Equation>
      <ReferenceList>
        <R alias="f_onto" id="229" />
      </ReferenceList>
    </ExplicitFormula>
    <ExplicitFormula id="1328">
      <Equation>tHalf</Equation>
      <ReferenceList>
        <R alias="tHalf" id="227" />
      </ReferenceList>
    </ExplicitFormula>
    <ExplicitFormula id="1330">
      <Equation>V&gt;0 ? M/V : 0</Equation>
      <ReferenceList>
        <R alias="M" id="1311" />
        <R alias="V" id="10" />
      </ReferenceList>
    </ExplicitFormula>
    <ExplicitFormula id="1333">
      <Equation>M_0</Equation>
      <ReferenceList>
        <R alias="M_0" id="1332" />
      </ReferenceList>
    </ExplicitFormula>
    <ExplicitFormula id="1336">
      <Equation>rel_exp_out * AF * f_onto * ProteinContainerVolume</Equation>
      <ReferenceList>
        <R alias="f_onto" id="1334" />
        <R alias="rel_exp_out" id="1335" />
        <R alias="AF" id="238" />
        <R alias="ProteinContainerVolume" id="1268" />
      </ReferenceList>
    </ExplicitFormula>
    <ExplicitFormula id="1339">
      <Equation>ln(2)/tHalf</Equation>
      <ReferenceList>
        <R alias="tHalf" id="1338" />
      </ReferenceList>
    </ExplicitFormula>
    <ExplicitFormula id="1341">
      <Equation>rel_exp_norm</Equation>
      <ReferenceList>
        <R alias="rel_exp_norm" id="1340" />
      </ReferenceList>
    </ExplicitFormula>
    <ExplicitFormula id="1342">
      <Equation>rel_exp_pls_norm</Equation>
      <ReferenceList>
        <R alias="rel_exp_pls_norm" id="245" />
      </ReferenceList>
    </ExplicitFormula>
    <ExplicitFormula id="1344">
      <Equation>rel_exp_pls</Equation>
      <ReferenceList>
        <R alias="rel_exp_pls" id="248" />
      </ReferenceList>
    </ExplicitFormula>
    <ExplicitFormula id="1346">
      <Equation>V&gt;0 ? M/V : 0</Equation>
      <ReferenceList>
        <R alias="M" id="1331" />
        <R alias="V" id="10" />
      </ReferenceList>
    </ExplicitFormula>
    <ExplicitFormula id="1347">
      <Equation>f_onto</Equation>
      <ReferenceList>
        <R alias="f_onto" id="254" />
      </ReferenceList>
    </ExplicitFormula>
    <ExplicitFormula id="1348">
      <Equation>tHalf</Equation>
      <ReferenceList>
        <R alias="tHalf" id="252" />
      </ReferenceList>
    </ExplicitFormula>
    <ExplicitFormula id="1350">
      <Equation>V&gt;0 ? M/V : 0</Equation>
      <ReferenceList>
        <R alias="M" id="1331" />
        <R alias="V" id="10" />
      </ReferenceList>
    </ExplicitFormula>
    <ExplicitFormula id="1353">
      <Equation>M_0</Equation>
      <ReferenceList>
        <R alias="M_0" id="1352" />
      </ReferenceList>
    </ExplicitFormula>
    <ExplicitFormula id="1356">
      <Equation>rel_exp_out * AF * f_onto * ProteinContainerVolume</Equation>
      <ReferenceList>
        <R alias="f_onto" id="1354" />
        <R alias="rel_exp_out" id="1355" />
        <R alias="AF" id="1055" />
        <R alias="ProteinContainerVolume" id="1268" />
      </ReferenceList>
    </ExplicitFormula>
    <ExplicitFormula id="1359">
      <Equation>ln(2)/tHalf</Equation>
      <ReferenceList>
        <R alias="tHalf" id="1358" />
      </ReferenceList>
    </ExplicitFormula>
    <ExplicitFormula id="1361">
      <Equation>rel_exp_norm</Equation>
      <ReferenceList>
        <R alias="rel_exp_norm" id="1360" />
      </ReferenceList>
    </ExplicitFormula>
    <ExplicitFormula id="1364">
      <Equation>V&gt;0 ? M/V : 0</Equation>
      <ReferenceList>
        <R alias="M" id="1351" />
        <R alias="V" id="10" />
      </ReferenceList>
    </ExplicitFormula>
    <ExplicitFormula id="1365">
      <Equation>f_onto</Equation>
      <ReferenceList>
        <R alias="f_onto" id="1065" />
      </ReferenceList>
    </ExplicitFormula>
    <ExplicitFormula id="1366">
      <Equation>tHalf</Equation>
      <ReferenceList>
        <R alias="tHalf" id="1067" />
      </ReferenceList>
    </ExplicitFormula>
    <ExplicitFormula id="1368">
      <Equation>V&gt;0 ? M/V : 0</Equation>
      <ReferenceList>
        <R alias="M" id="1351" />
        <R alias="V" id="10" />
      </ReferenceList>
    </ExplicitFormula>
    <ExplicitFormula id="1371">
      <Equation>V&gt;0 ? M/V : 0</Equation>
      <ReferenceList>
        <R alias="M" id="1369" />
        <R alias="V" id="10" />
      </ReferenceList>
    </ExplicitFormula>
    <ExplicitFormula id="1373">
      <Equation>fu</Equation>
      <ReferenceList>
        <R alias="fu" id="126" />
      </ReferenceList>
    </ExplicitFormula>
    <ExplicitFormula id="1375">
      <Equation>V&gt;0 ? M/V : 0</Equation>
      <ReferenceList>
        <R alias="M" id="1369" />
        <R alias="V" id="10" />
      </ReferenceList>
    </ExplicitFormula>
    <ExplicitFormula id="1378">
      <Equation>V&gt;0 ? M/V : 0</Equation>
      <ReferenceList>
        <R alias="M" id="1376" />
        <R alias="V" id="10" />
      </ReferenceList>
    </ExplicitFormula>
    <ExplicitFormula id="1380">
      <Equation>fu</Equation>
      <ReferenceList>
        <R alias="fu" id="145" />
      </ReferenceList>
    </ExplicitFormula>
    <ExplicitFormula id="1382">
      <Equation>V&gt;0 ? M/V : 0</Equation>
      <ReferenceList>
        <R alias="M" id="1376" />
        <R alias="V" id="10" />
      </ReferenceList>
    </ExplicitFormula>
    <ExplicitFormula id="1385">
      <Equation>V&gt;0 ? M/V : 0</Equation>
      <ReferenceList>
        <R alias="M" id="1383" />
        <R alias="V" id="10" />
      </ReferenceList>
    </ExplicitFormula>
    <ExplicitFormula id="1387">
      <Equation>M/TotalDrugMass</Equation>
      <ReferenceList>
        <R alias="M" id="1383" />
        <R alias="TotalDrugMass" id="280" />
      </ReferenceList>
    </ExplicitFormula>
    <ExplicitFormula id="1390">
      <Equation>V&gt;0 ? M/V : 0</Equation>
      <ReferenceList>
        <R alias="M" id="1388" />
        <R alias="V" id="10" />
      </ReferenceList>
    </ExplicitFormula>
    <ExplicitFormula id="1393">
      <Equation>-(CP * kcat * V * K_water * C / (Km + K_water * C))</Equation>
      <ReferenceList>
        <R alias="V" id="10" />
        <R alias="CP" id="1285" />
        <R alias="C" id="1370" />
        <R alias="K_water" id="1372" />
        <R alias="kcat" id="1391" />
        <R alias="Km" id="1392" />
      </ReferenceList>
    </ExplicitFormula>
    <ExplicitFormula id="1394">
      <Equation>CP * kcat * V * K_water * C / (Km + K_water * C)</Equation>
      <ReferenceList>
        <R alias="V" id="10" />
        <R alias="CP" id="1285" />
        <R alias="C" id="1370" />
        <R alias="K_water" id="1372" />
        <R alias="kcat" id="1391" />
        <R alias="Km" id="1392" />
      </ReferenceList>
    </ExplicitFormula>
    <ExplicitFormula id="1396">
      <Equation>kcat * kcat_interaction_factor</Equation>
      <ReferenceList>
        <R alias="kcat_interaction_factor" id="1395" />
        <R alias="kcat" id="290" />
      </ReferenceList>
    </ExplicitFormula>
    <ExplicitFormula id="1398">
      <Equation>Km * Km_interaction_factor</Equation>
      <ReferenceList>
        <R alias="Km_interaction_factor" id="1397" />
        <R alias="Km" id="293" />
      </ReferenceList>
    </ExplicitFormula>
    <ExplicitFormula id="1401">
      <Equation>-(CP * kcat * V * K_water * C / (Km + K_water * C))</Equation>
      <ReferenceList>
        <R alias="V" id="10" />
        <R alias="CP" id="1345" />
        <R alias="C" id="1370" />
        <R alias="K_water" id="1372" />
        <R alias="kcat" id="1399" />
        <R alias="Km" id="1400" />
      </ReferenceList>
    </ExplicitFormula>
    <ExplicitFormula id="1402">
      <Equation>CP * kcat * V * K_water * C / (Km + K_water * C)</Equation>
      <ReferenceList>
        <R alias="V" id="10" />
        <R alias="CP" id="1345" />
        <R alias="C" id="1370" />
        <R alias="K_water" id="1372" />
        <R alias="kcat" id="1399" />
        <R alias="Km" id="1400" />
      </ReferenceList>
    </ExplicitFormula>
    <ExplicitFormula id="1404">
      <Equation>kcat * kcat_interaction_factor</Equation>
      <ReferenceList>
        <R alias="kcat_interaction_factor" id="1403" />
        <R alias="kcat" id="300" />
      </ReferenceList>
    </ExplicitFormula>
    <ExplicitFormula id="1406">
      <Equation>Km * Km_interaction_factor</Equation>
      <ReferenceList>
        <R alias="Km_interaction_factor" id="1405" />
        <R alias="Km" id="303" />
      </ReferenceList>
    </ExplicitFormula>
    <ExplicitFormula id="1409">
      <Equation>-(CP * kcat * V * K_water * C / (Km + K_water * C))</Equation>
      <ReferenceList>
        <R alias="V" id="10" />
        <R alias="CP" id="1305" />
        <R alias="C" id="1377" />
        <R alias="K_water" id="1379" />
        <R alias="kcat" id="1407" />
        <R alias="Km" id="1408" />
      </ReferenceList>
    </ExplicitFormula>
    <ExplicitFormula id="1410">
      <Equation>CP * kcat * V * K_water * C / (Km + K_water * C)</Equation>
      <ReferenceList>
        <R alias="V" id="10" />
        <R alias="CP" id="1305" />
        <R alias="C" id="1377" />
        <R alias="K_water" id="1379" />
        <R alias="kcat" id="1407" />
        <R alias="Km" id="1408" />
      </ReferenceList>
    </ExplicitFormula>
    <ExplicitFormula id="1412">
      <Equation>kcat * kcat_interaction_factor</Equation>
      <ReferenceList>
        <R alias="kcat_interaction_factor" id="1411" />
        <R alias="kcat" id="310" />
      </ReferenceList>
    </ExplicitFormula>
    <ExplicitFormula id="1414">
      <Equation>Km * Km_interaction_factor</Equation>
      <ReferenceList>
        <R alias="Km_interaction_factor" id="1413" />
        <R alias="Km" id="313" />
      </ReferenceList>
    </ExplicitFormula>
    <ExplicitFormula id="1417">
      <Equation>Volume</Equation>
      <ReferenceList>
        <R alias="Volume" id="1416" />
      </ReferenceList>
    </ExplicitFormula>
    <ExplicitFormula id="1418">
      <Equation>f_vas*HCT*V</Equation>
      <ReferenceList>
        <R alias="f_vas" id="1236" />
        <R alias="V" id="1225" />
        <R alias="HCT" id="100" />
      </ReferenceList>
    </ExplicitFormula>
    <ExplicitFormula id="1421">
      <Equation>M_0</Equation>
      <ReferenceList>
        <R alias="M_0" id="1420" />
      </ReferenceList>
    </ExplicitFormula>
    <ExplicitFormula id="1424">
      <Equation>rel_exp_out * AF * f_onto * ProteinContainerVolume</Equation>
      <ReferenceList>
        <R alias="f_onto" id="1422" />
        <R alias="rel_exp_out" id="1423" />
        <R alias="AF" id="163" />
        <R alias="ProteinContainerVolume" id="1415" />
      </ReferenceList>
    </ExplicitFormula>
    <ExplicitFormula id="1427">
      <Equation>ln(2)/tHalf</Equation>
      <ReferenceList>
        <R alias="tHalf" id="1426" />
      </ReferenceList>
    </ExplicitFormula>
    <ExplicitFormula id="1429">
      <Equation>rel_exp_norm</Equation>
      <ReferenceList>
        <R alias="rel_exp_norm" id="1428" />
      </ReferenceList>
    </ExplicitFormula>
    <ExplicitFormula id="1430">
      <Equation>rel_exp_bc_norm</Equation>
      <ReferenceList>
        <R alias="rel_exp_bc_norm" id="330" />
      </ReferenceList>
    </ExplicitFormula>
    <ExplicitFormula id="1432">
      <Equation>rel_exp_bc</Equation>
      <ReferenceList>
        <R alias="rel_exp_bc" id="333" />
      </ReferenceList>
    </ExplicitFormula>
    <ExplicitFormula id="1434">
      <Equation>V&gt;0 ? M/V : 0</Equation>
      <ReferenceList>
        <R alias="M" id="1419" />
        <R alias="V" id="1416" />
      </ReferenceList>
    </ExplicitFormula>
    <ExplicitFormula id="1435">
      <Equation>f_onto</Equation>
      <ReferenceList>
        <R alias="f_onto" id="179" />
      </ReferenceList>
    </ExplicitFormula>
    <ExplicitFormula id="1436">
      <Equation>tHalf</Equation>
      <ReferenceList>
        <R alias="tHalf" id="177" />
      </ReferenceList>
    </ExplicitFormula>
    <ExplicitFormula id="1438">
      <Equation>V&gt;0 ? M/V : 0</Equation>
      <ReferenceList>
        <R alias="M" id="1419" />
        <R alias="V" id="1416" />
      </ReferenceList>
    </ExplicitFormula>
    <ExplicitFormula id="1441">
      <Equation>M_0</Equation>
      <ReferenceList>
        <R alias="M_0" id="1440" />
      </ReferenceList>
    </ExplicitFormula>
    <ExplicitFormula id="1444">
      <Equation>rel_exp_out * AF * f_onto * ProteinContainerVolume</Equation>
      <ReferenceList>
        <R alias="f_onto" id="1442" />
        <R alias="rel_exp_out" id="1443" />
        <R alias="AF" id="188" />
        <R alias="ProteinContainerVolume" id="1415" />
      </ReferenceList>
    </ExplicitFormula>
    <ExplicitFormula id="1447">
      <Equation>ln(2)/tHalf</Equation>
      <ReferenceList>
        <R alias="tHalf" id="1446" />
      </ReferenceList>
    </ExplicitFormula>
    <ExplicitFormula id="1449">
      <Equation>rel_exp_norm</Equation>
      <ReferenceList>
        <R alias="rel_exp_norm" id="1448" />
      </ReferenceList>
    </ExplicitFormula>
    <ExplicitFormula id="1450">
      <Equation>rel_exp_bc_norm</Equation>
      <ReferenceList>
        <R alias="rel_exp_bc_norm" id="352" />
      </ReferenceList>
    </ExplicitFormula>
    <ExplicitFormula id="1452">
      <Equation>rel_exp_bc</Equation>
      <ReferenceList>
        <R alias="rel_exp_bc" id="355" />
      </ReferenceList>
    </ExplicitFormula>
    <ExplicitFormula id="1454">
      <Equation>V&gt;0 ? M/V : 0</Equation>
      <ReferenceList>
        <R alias="M" id="1439" />
        <R alias="V" id="1416" />
      </ReferenceList>
    </ExplicitFormula>
    <ExplicitFormula id="1455">
      <Equation>f_onto</Equation>
      <ReferenceList>
        <R alias="f_onto" id="204" />
      </ReferenceList>
    </ExplicitFormula>
    <ExplicitFormula id="1456">
      <Equation>tHalf</Equation>
      <ReferenceList>
        <R alias="tHalf" id="202" />
      </ReferenceList>
    </ExplicitFormula>
    <ExplicitFormula id="1458">
      <Equation>V&gt;0 ? M/V : 0</Equation>
      <ReferenceList>
        <R alias="M" id="1439" />
        <R alias="V" id="1416" />
      </ReferenceList>
    </ExplicitFormula>
    <ExplicitFormula id="1461">
      <Equation>M_0</Equation>
      <ReferenceList>
        <R alias="M_0" id="1460" />
      </ReferenceList>
    </ExplicitFormula>
    <ExplicitFormula id="1464">
      <Equation>rel_exp_out * AF * f_onto * ProteinContainerVolume</Equation>
      <ReferenceList>
        <R alias="f_onto" id="1462" />
        <R alias="rel_exp_out" id="1463" />
        <R alias="AF" id="213" />
        <R alias="ProteinContainerVolume" id="1415" />
      </ReferenceList>
    </ExplicitFormula>
    <ExplicitFormula id="1467">
      <Equation>ln(2)/tHalf</Equation>
      <ReferenceList>
        <R alias="tHalf" id="1466" />
      </ReferenceList>
    </ExplicitFormula>
    <ExplicitFormula id="1469">
      <Equation>rel_exp_norm</Equation>
      <ReferenceList>
        <R alias="rel_exp_norm" id="1468" />
      </ReferenceList>
    </ExplicitFormula>
    <ExplicitFormula id="1470">
      <Equation>rel_exp_bc_norm</Equation>
      <ReferenceList>
        <R alias="rel_exp_bc_norm" id="374" />
      </ReferenceList>
    </ExplicitFormula>
    <ExplicitFormula id="1472">
      <Equation>rel_exp_bc</Equation>
      <ReferenceList>
        <R alias="rel_exp_bc" id="377" />
      </ReferenceList>
    </ExplicitFormula>
    <ExplicitFormula id="1474">
      <Equation>V&gt;0 ? M/V : 0</Equation>
      <ReferenceList>
        <R alias="M" id="1459" />
        <R alias="V" id="1416" />
      </ReferenceList>
    </ExplicitFormula>
    <ExplicitFormula id="1475">
      <Equation>f_onto</Equation>
      <ReferenceList>
        <R alias="f_onto" id="229" />
      </ReferenceList>
    </ExplicitFormula>
    <ExplicitFormula id="1476">
      <Equation>tHalf</Equation>
      <ReferenceList>
        <R alias="tHalf" id="227" />
      </ReferenceList>
    </ExplicitFormula>
    <ExplicitFormula id="1478">
      <Equation>V&gt;0 ? M/V : 0</Equation>
      <ReferenceList>
        <R alias="M" id="1459" />
        <R alias="V" id="1416" />
      </ReferenceList>
    </ExplicitFormula>
    <ExplicitFormula id="1481">
      <Equation>M_0</Equation>
      <ReferenceList>
        <R alias="M_0" id="1480" />
      </ReferenceList>
    </ExplicitFormula>
    <ExplicitFormula id="1484">
      <Equation>rel_exp_out * AF * f_onto * ProteinContainerVolume</Equation>
      <ReferenceList>
        <R alias="f_onto" id="1482" />
        <R alias="rel_exp_out" id="1483" />
        <R alias="AF" id="238" />
        <R alias="ProteinContainerVolume" id="1415" />
      </ReferenceList>
    </ExplicitFormula>
    <ExplicitFormula id="1487">
      <Equation>ln(2)/tHalf</Equation>
      <ReferenceList>
        <R alias="tHalf" id="1486" />
      </ReferenceList>
    </ExplicitFormula>
    <ExplicitFormula id="1489">
      <Equation>rel_exp_norm</Equation>
      <ReferenceList>
        <R alias="rel_exp_norm" id="1488" />
      </ReferenceList>
    </ExplicitFormula>
    <ExplicitFormula id="1490">
      <Equation>rel_exp_bc_norm</Equation>
      <ReferenceList>
        <R alias="rel_exp_bc_norm" id="396" />
      </ReferenceList>
    </ExplicitFormula>
    <ExplicitFormula id="1492">
      <Equation>rel_exp_bc</Equation>
      <ReferenceList>
        <R alias="rel_exp_bc" id="399" />
      </ReferenceList>
    </ExplicitFormula>
    <ExplicitFormula id="1494">
      <Equation>V&gt;0 ? M/V : 0</Equation>
      <ReferenceList>
        <R alias="M" id="1479" />
        <R alias="V" id="1416" />
      </ReferenceList>
    </ExplicitFormula>
    <ExplicitFormula id="1495">
      <Equation>f_onto</Equation>
      <ReferenceList>
        <R alias="f_onto" id="254" />
      </ReferenceList>
    </ExplicitFormula>
    <ExplicitFormula id="1496">
      <Equation>tHalf</Equation>
      <ReferenceList>
        <R alias="tHalf" id="252" />
      </ReferenceList>
    </ExplicitFormula>
    <ExplicitFormula id="1498">
      <Equation>V&gt;0 ? M/V : 0</Equation>
      <ReferenceList>
        <R alias="M" id="1479" />
        <R alias="V" id="1416" />
      </ReferenceList>
    </ExplicitFormula>
    <ExplicitFormula id="1501">
      <Equation>V&gt;0 ? M/V : 0</Equation>
      <ReferenceList>
        <R alias="M" id="1499" />
        <R alias="V" id="1416" />
      </ReferenceList>
    </ExplicitFormula>
    <ExplicitFormula id="1503">
      <Equation>K_rbc/fu</Equation>
      <ReferenceList>
        <R alias="fu" id="126" />
        <R alias="K_rbc" id="411" />
      </ReferenceList>
    </ExplicitFormula>
    <ExplicitFormula id="1505">
      <Equation>V&gt;0 ? M/V : 0</Equation>
      <ReferenceList>
        <R alias="M" id="1499" />
        <R alias="V" id="1416" />
      </ReferenceList>
    </ExplicitFormula>
    <ExplicitFormula id="1508">
      <Equation>V&gt;0 ? M/V : 0</Equation>
      <ReferenceList>
        <R alias="M" id="1506" />
        <R alias="V" id="1416" />
      </ReferenceList>
    </ExplicitFormula>
    <ExplicitFormula id="1510">
      <Equation>K_rbc/fu</Equation>
      <ReferenceList>
        <R alias="fu" id="145" />
        <R alias="K_rbc" id="419" />
      </ReferenceList>
    </ExplicitFormula>
    <ExplicitFormula id="1512">
      <Equation>V&gt;0 ? M/V : 0</Equation>
      <ReferenceList>
        <R alias="M" id="1506" />
        <R alias="V" id="1416" />
      </ReferenceList>
    </ExplicitFormula>
    <ExplicitFormula id="1515">
      <Equation>V&gt;0 ? M/V : 0</Equation>
      <ReferenceList>
        <R alias="M" id="1513" />
        <R alias="V" id="1416" />
      </ReferenceList>
    </ExplicitFormula>
    <ExplicitFormula id="1517">
      <Equation>M/TotalDrugMass</Equation>
      <ReferenceList>
        <R alias="M" id="1513" />
        <R alias="TotalDrugMass" id="280" />
      </ReferenceList>
    </ExplicitFormula>
    <ExplicitFormula id="1520">
      <Equation>V&gt;0 ? M/V : 0</Equation>
      <ReferenceList>
        <R alias="M" id="1518" />
        <R alias="V" id="1416" />
      </ReferenceList>
    </ExplicitFormula>
    <ExplicitFormula id="1523">
      <Equation>-(CP * kcat * V * K_water * C / (Km + K_water * C))</Equation>
      <ReferenceList>
        <R alias="V" id="1416" />
        <R alias="CP" id="1433" />
        <R alias="C" id="1500" />
        <R alias="K_water" id="1502" />
        <R alias="kcat" id="1521" />
        <R alias="Km" id="1522" />
      </ReferenceList>
    </ExplicitFormula>
    <ExplicitFormula id="1524">
      <Equation>CP * kcat * V * K_water * C / (Km + K_water * C)</Equation>
      <ReferenceList>
        <R alias="V" id="1416" />
        <R alias="CP" id="1433" />
        <R alias="C" id="1500" />
        <R alias="K_water" id="1502" />
        <R alias="kcat" id="1521" />
        <R alias="Km" id="1522" />
      </ReferenceList>
    </ExplicitFormula>
    <ExplicitFormula id="1526">
      <Equation>kcat * kcat_interaction_factor</Equation>
      <ReferenceList>
        <R alias="kcat_interaction_factor" id="1525" />
        <R alias="kcat" id="290" />
      </ReferenceList>
    </ExplicitFormula>
    <ExplicitFormula id="1528">
      <Equation>Km * Km_interaction_factor</Equation>
      <ReferenceList>
        <R alias="Km_interaction_factor" id="1527" />
        <R alias="Km" id="293" />
      </ReferenceList>
    </ExplicitFormula>
    <ExplicitFormula id="1531">
      <Equation>-(CP * kcat * V * K_water * C / (Km + K_water * C))</Equation>
      <ReferenceList>
        <R alias="V" id="1416" />
        <R alias="CP" id="1493" />
        <R alias="C" id="1500" />
        <R alias="K_water" id="1502" />
        <R alias="kcat" id="1529" />
        <R alias="Km" id="1530" />
      </ReferenceList>
    </ExplicitFormula>
    <ExplicitFormula id="1532">
      <Equation>CP * kcat * V * K_water * C / (Km + K_water * C)</Equation>
      <ReferenceList>
        <R alias="V" id="1416" />
        <R alias="CP" id="1493" />
        <R alias="C" id="1500" />
        <R alias="K_water" id="1502" />
        <R alias="kcat" id="1529" />
        <R alias="Km" id="1530" />
      </ReferenceList>
    </ExplicitFormula>
    <ExplicitFormula id="1534">
      <Equation>kcat * kcat_interaction_factor</Equation>
      <ReferenceList>
        <R alias="kcat_interaction_factor" id="1533" />
        <R alias="kcat" id="300" />
      </ReferenceList>
    </ExplicitFormula>
    <ExplicitFormula id="1536">
      <Equation>Km * Km_interaction_factor</Equation>
      <ReferenceList>
        <R alias="Km_interaction_factor" id="1535" />
        <R alias="Km" id="303" />
      </ReferenceList>
    </ExplicitFormula>
    <ExplicitFormula id="1539">
      <Equation>-(CP * kcat * V * K_water * C / (Km + K_water * C))</Equation>
      <ReferenceList>
        <R alias="V" id="1416" />
        <R alias="CP" id="1453" />
        <R alias="C" id="1507" />
        <R alias="K_water" id="1509" />
        <R alias="kcat" id="1537" />
        <R alias="Km" id="1538" />
      </ReferenceList>
    </ExplicitFormula>
    <ExplicitFormula id="1540">
      <Equation>CP * kcat * V * K_water * C / (Km + K_water * C)</Equation>
      <ReferenceList>
        <R alias="V" id="1416" />
        <R alias="CP" id="1453" />
        <R alias="C" id="1507" />
        <R alias="K_water" id="1509" />
        <R alias="kcat" id="1537" />
        <R alias="Km" id="1538" />
      </ReferenceList>
    </ExplicitFormula>
    <ExplicitFormula id="1542">
      <Equation>kcat * kcat_interaction_factor</Equation>
      <ReferenceList>
        <R alias="kcat_interaction_factor" id="1541" />
        <R alias="kcat" id="310" />
      </ReferenceList>
    </ExplicitFormula>
    <ExplicitFormula id="1544">
      <Equation>Km * Km_interaction_factor</Equation>
      <ReferenceList>
        <R alias="Km_interaction_factor" id="1543" />
        <R alias="Km" id="313" />
      </ReferenceList>
    </ExplicitFormula>
    <ExplicitFormula id="1547">
      <Equation>Volume</Equation>
      <ReferenceList>
        <R alias="Volume" id="1546" />
      </ReferenceList>
    </ExplicitFormula>
    <ExplicitFormula id="1548">
      <Equation>f_int*V</Equation>
      <ReferenceList>
        <R alias="f_int" id="1235" />
        <R alias="V" id="1225" />
      </ReferenceList>
    </ExplicitFormula>
    <ExplicitFormula id="1550">
      <Equation>pH_int</Equation>
      <ReferenceList>
        <R alias="pH_int" id="76" />
      </ReferenceList>
    </ExplicitFormula>
    <ExplicitFormula id="1553">
      <Equation>V&gt;0 ? M/V : 0</Equation>
      <ReferenceList>
        <R alias="M" id="1551" />
        <R alias="V" id="1546" />
      </ReferenceList>
    </ExplicitFormula>
    <ExplicitFormula id="1556">
      <Equation>K_water_int</Equation>
      <ReferenceList>
        <R alias="K_water_int" id="1555" />
      </ReferenceList>
    </ExplicitFormula>
    <ExplicitFormula id="1558">
      <Equation>V&gt;0 ? M/V : 0</Equation>
      <ReferenceList>
        <R alias="M" id="1551" />
        <R alias="V" id="1546" />
      </ReferenceList>
    </ExplicitFormula>
    <ExplicitFormula id="1561">
      <Equation>V&gt;0 ? M/V : 0</Equation>
      <ReferenceList>
        <R alias="M" id="1559" />
        <R alias="V" id="1546" />
      </ReferenceList>
    </ExplicitFormula>
    <ExplicitFormula id="1564">
      <Equation>K_water_int</Equation>
      <ReferenceList>
        <R alias="K_water_int" id="1563" />
      </ReferenceList>
    </ExplicitFormula>
    <ExplicitFormula id="1566">
      <Equation>V&gt;0 ? M/V : 0</Equation>
      <ReferenceList>
        <R alias="M" id="1559" />
        <R alias="V" id="1546" />
      </ReferenceList>
    </ExplicitFormula>
    <ExplicitFormula id="1568">
      <Equation>Volume</Equation>
      <ReferenceList>
        <R alias="Volume" id="1225" />
      </ReferenceList>
    </ExplicitFormula>
    <ExplicitFormula id="1570">
      <Equation>f_cell*V</Equation>
      <ReferenceList>
        <R alias="f_cell" id="1234" />
        <R alias="V" id="1225" />
      </ReferenceList>
    </ExplicitFormula>
    <ExplicitFormula id="1574">
      <Equation>M_0</Equation>
      <ReferenceList>
        <R alias="M_0" id="1573" />
      </ReferenceList>
    </ExplicitFormula>
    <ExplicitFormula id="1577">
      <Equation>rel_exp_out * AF * f_onto * ProteinContainerVolume</Equation>
      <ReferenceList>
        <R alias="f_onto" id="1575" />
        <R alias="rel_exp_out" id="1576" />
        <R alias="AF" id="163" />
        <R alias="ProteinContainerVolume" id="1567" />
      </ReferenceList>
    </ExplicitFormula>
    <ExplicitFormula id="1580">
      <Equation>ln(2)/tHalf</Equation>
      <ReferenceList>
        <R alias="tHalf" id="1579" />
      </ReferenceList>
    </ExplicitFormula>
    <ExplicitFormula id="1582">
      <Equation>rel_exp_norm</Equation>
      <ReferenceList>
        <R alias="rel_exp_norm" id="1581" />
      </ReferenceList>
    </ExplicitFormula>
    <ExplicitFormula id="1585">
      <Equation>V&gt;0 ? M/V : 0</Equation>
      <ReferenceList>
        <R alias="M" id="1572" />
        <R alias="V" id="1569" />
      </ReferenceList>
    </ExplicitFormula>
    <ExplicitFormula id="1586">
      <Equation>f_onto</Equation>
      <ReferenceList>
        <R alias="f_onto" id="179" />
      </ReferenceList>
    </ExplicitFormula>
    <ExplicitFormula id="1587">
      <Equation>tHalf</Equation>
      <ReferenceList>
        <R alias="tHalf" id="177" />
      </ReferenceList>
    </ExplicitFormula>
    <ExplicitFormula id="1589">
      <Equation>V&gt;0 ? M/V : 0</Equation>
      <ReferenceList>
        <R alias="M" id="1572" />
        <R alias="V" id="1569" />
      </ReferenceList>
    </ExplicitFormula>
    <ExplicitFormula id="1592">
      <Equation>M_0</Equation>
      <ReferenceList>
        <R alias="M_0" id="1591" />
      </ReferenceList>
    </ExplicitFormula>
    <ExplicitFormula id="1595">
      <Equation>rel_exp_out * AF * f_onto * ProteinContainerVolume</Equation>
      <ReferenceList>
        <R alias="f_onto" id="1593" />
        <R alias="rel_exp_out" id="1594" />
        <R alias="AF" id="188" />
        <R alias="ProteinContainerVolume" id="1567" />
      </ReferenceList>
    </ExplicitFormula>
    <ExplicitFormula id="1598">
      <Equation>ln(2)/tHalf</Equation>
      <ReferenceList>
        <R alias="tHalf" id="1597" />
      </ReferenceList>
    </ExplicitFormula>
    <ExplicitFormula id="1600">
      <Equation>rel_exp_norm</Equation>
      <ReferenceList>
        <R alias="rel_exp_norm" id="1599" />
      </ReferenceList>
    </ExplicitFormula>
    <ExplicitFormula id="1603">
      <Equation>V&gt;0 ? M/V : 0</Equation>
      <ReferenceList>
        <R alias="M" id="1590" />
        <R alias="V" id="1569" />
      </ReferenceList>
    </ExplicitFormula>
    <ExplicitFormula id="1604">
      <Equation>f_onto</Equation>
      <ReferenceList>
        <R alias="f_onto" id="204" />
      </ReferenceList>
    </ExplicitFormula>
    <ExplicitFormula id="1605">
      <Equation>tHalf</Equation>
      <ReferenceList>
        <R alias="tHalf" id="202" />
      </ReferenceList>
    </ExplicitFormula>
    <ExplicitFormula id="1607">
      <Equation>V&gt;0 ? M/V : 0</Equation>
      <ReferenceList>
        <R alias="M" id="1590" />
        <R alias="V" id="1569" />
      </ReferenceList>
    </ExplicitFormula>
    <ExplicitFormula id="1610">
      <Equation>M_0</Equation>
      <ReferenceList>
        <R alias="M_0" id="1609" />
      </ReferenceList>
    </ExplicitFormula>
    <ExplicitFormula id="1613">
      <Equation>rel_exp_out * AF * f_onto * ProteinContainerVolume</Equation>
      <ReferenceList>
        <R alias="f_onto" id="1611" />
        <R alias="rel_exp_out" id="1612" />
        <R alias="AF" id="213" />
        <R alias="ProteinContainerVolume" id="1567" />
      </ReferenceList>
    </ExplicitFormula>
    <ExplicitFormula id="1616">
      <Equation>ln(2)/tHalf</Equation>
      <ReferenceList>
        <R alias="tHalf" id="1615" />
      </ReferenceList>
    </ExplicitFormula>
    <ExplicitFormula id="1618">
      <Equation>rel_exp_norm</Equation>
      <ReferenceList>
        <R alias="rel_exp_norm" id="1617" />
      </ReferenceList>
    </ExplicitFormula>
    <ExplicitFormula id="1621">
      <Equation>V&gt;0 ? M/V : 0</Equation>
      <ReferenceList>
        <R alias="M" id="1608" />
        <R alias="V" id="1569" />
      </ReferenceList>
    </ExplicitFormula>
    <ExplicitFormula id="1622">
      <Equation>f_onto</Equation>
      <ReferenceList>
        <R alias="f_onto" id="229" />
      </ReferenceList>
    </ExplicitFormula>
    <ExplicitFormula id="1623">
      <Equation>tHalf</Equation>
      <ReferenceList>
        <R alias="tHalf" id="227" />
      </ReferenceList>
    </ExplicitFormula>
    <ExplicitFormula id="1625">
      <Equation>V&gt;0 ? M/V : 0</Equation>
      <ReferenceList>
        <R alias="M" id="1608" />
        <R alias="V" id="1569" />
      </ReferenceList>
    </ExplicitFormula>
    <ExplicitFormula id="1628">
      <Equation>M_0</Equation>
      <ReferenceList>
        <R alias="M_0" id="1627" />
      </ReferenceList>
    </ExplicitFormula>
    <ExplicitFormula id="1631">
      <Equation>rel_exp_out * AF * f_onto * ProteinContainerVolume</Equation>
      <ReferenceList>
        <R alias="f_onto" id="1629" />
        <R alias="rel_exp_out" id="1630" />
        <R alias="AF" id="238" />
        <R alias="ProteinContainerVolume" id="1567" />
      </ReferenceList>
    </ExplicitFormula>
    <ExplicitFormula id="1634">
      <Equation>ln(2)/tHalf</Equation>
      <ReferenceList>
        <R alias="tHalf" id="1633" />
      </ReferenceList>
    </ExplicitFormula>
    <ExplicitFormula id="1636">
      <Equation>rel_exp_norm</Equation>
      <ReferenceList>
        <R alias="rel_exp_norm" id="1635" />
      </ReferenceList>
    </ExplicitFormula>
    <ExplicitFormula id="1639">
      <Equation>V&gt;0 ? M/V : 0</Equation>
      <ReferenceList>
        <R alias="M" id="1626" />
        <R alias="V" id="1569" />
      </ReferenceList>
    </ExplicitFormula>
    <ExplicitFormula id="1640">
      <Equation>f_onto</Equation>
      <ReferenceList>
        <R alias="f_onto" id="254" />
      </ReferenceList>
    </ExplicitFormula>
    <ExplicitFormula id="1641">
      <Equation>tHalf</Equation>
      <ReferenceList>
        <R alias="tHalf" id="252" />
      </ReferenceList>
    </ExplicitFormula>
    <ExplicitFormula id="1643">
      <Equation>V&gt;0 ? M/V : 0</Equation>
      <ReferenceList>
        <R alias="M" id="1626" />
        <R alias="V" id="1569" />
      </ReferenceList>
    </ExplicitFormula>
    <ExplicitFormula id="1646">
      <Equation>V&gt;0 ? M/V : 0</Equation>
      <ReferenceList>
        <R alias="M" id="1644" />
        <R alias="V" id="1569" />
      </ReferenceList>
    </ExplicitFormula>
    <ExplicitFormula id="1649">
      <Equation>K_water_cell</Equation>
      <ReferenceList>
        <R alias="K_water_cell" id="1648" />
      </ReferenceList>
    </ExplicitFormula>
    <ExplicitFormula id="1651">
      <Equation>V&gt;0 ? M/V : 0</Equation>
      <ReferenceList>
        <R alias="M" id="1644" />
        <R alias="V" id="1569" />
      </ReferenceList>
    </ExplicitFormula>
    <ExplicitFormula id="1654">
      <Equation>V&gt;0 ? M/V : 0</Equation>
      <ReferenceList>
        <R alias="M" id="1652" />
        <R alias="V" id="1569" />
      </ReferenceList>
    </ExplicitFormula>
    <ExplicitFormula id="1657">
      <Equation>K_water_cell</Equation>
      <ReferenceList>
        <R alias="K_water_cell" id="1656" />
      </ReferenceList>
    </ExplicitFormula>
    <ExplicitFormula id="1659">
      <Equation>V&gt;0 ? M/V : 0</Equation>
      <ReferenceList>
        <R alias="M" id="1652" />
        <R alias="V" id="1569" />
      </ReferenceList>
    </ExplicitFormula>
    <ExplicitFormula id="1662">
      <Equation>V&gt;0 ? M/V : 0</Equation>
      <ReferenceList>
        <R alias="M" id="1660" />
        <R alias="V" id="1569" />
      </ReferenceList>
    </ExplicitFormula>
    <ExplicitFormula id="1664">
      <Equation>M/TotalDrugMass</Equation>
      <ReferenceList>
        <R alias="M" id="1660" />
        <R alias="TotalDrugMass" id="280" />
      </ReferenceList>
    </ExplicitFormula>
    <ExplicitFormula id="1667">
      <Equation>V&gt;0 ? M/V : 0</Equation>
      <ReferenceList>
        <R alias="M" id="1665" />
        <R alias="V" id="1569" />
      </ReferenceList>
    </ExplicitFormula>
    <ExplicitFormula id="1670">
      <Equation>-(CP * kcat * V * K_water * C / (Km + K_water * C))</Equation>
      <ReferenceList>
        <R alias="V" id="1569" />
        <R alias="CP" id="1584" />
        <R alias="C" id="1645" />
        <R alias="K_water" id="1647" />
        <R alias="kcat" id="1668" />
        <R alias="Km" id="1669" />
      </ReferenceList>
    </ExplicitFormula>
    <ExplicitFormula id="1671">
      <Equation>CP * kcat * V * K_water * C / (Km + K_water * C)</Equation>
      <ReferenceList>
        <R alias="V" id="1569" />
        <R alias="CP" id="1584" />
        <R alias="C" id="1645" />
        <R alias="K_water" id="1647" />
        <R alias="kcat" id="1668" />
        <R alias="Km" id="1669" />
      </ReferenceList>
    </ExplicitFormula>
    <ExplicitFormula id="1673">
      <Equation>kcat * kcat_interaction_factor</Equation>
      <ReferenceList>
        <R alias="kcat_interaction_factor" id="1672" />
        <R alias="kcat" id="290" />
      </ReferenceList>
    </ExplicitFormula>
    <ExplicitFormula id="1675">
      <Equation>Km * Km_interaction_factor</Equation>
      <ReferenceList>
        <R alias="Km_interaction_factor" id="1674" />
        <R alias="Km" id="293" />
      </ReferenceList>
    </ExplicitFormula>
    <ExplicitFormula id="1678">
      <Equation>-(CP * kcat * V * K_water * C / (Km + K_water * C))</Equation>
      <ReferenceList>
        <R alias="V" id="1569" />
        <R alias="CP" id="1638" />
        <R alias="C" id="1645" />
        <R alias="K_water" id="1647" />
        <R alias="kcat" id="1676" />
        <R alias="Km" id="1677" />
      </ReferenceList>
    </ExplicitFormula>
    <ExplicitFormula id="1679">
      <Equation>CP * kcat * V * K_water * C / (Km + K_water * C)</Equation>
      <ReferenceList>
        <R alias="V" id="1569" />
        <R alias="CP" id="1638" />
        <R alias="C" id="1645" />
        <R alias="K_water" id="1647" />
        <R alias="kcat" id="1676" />
        <R alias="Km" id="1677" />
      </ReferenceList>
    </ExplicitFormula>
    <ExplicitFormula id="1681">
      <Equation>kcat * kcat_interaction_factor</Equation>
      <ReferenceList>
        <R alias="kcat_interaction_factor" id="1680" />
        <R alias="kcat" id="300" />
      </ReferenceList>
    </ExplicitFormula>
    <ExplicitFormula id="1683">
      <Equation>Km * Km_interaction_factor</Equation>
      <ReferenceList>
        <R alias="Km_interaction_factor" id="1682" />
        <R alias="Km" id="303" />
      </ReferenceList>
    </ExplicitFormula>
    <ExplicitFormula id="1686">
      <Equation>-(CP * kcat * V * K_water * C / (Km + K_water * C))</Equation>
      <ReferenceList>
        <R alias="V" id="1569" />
        <R alias="CP" id="1602" />
        <R alias="C" id="1653" />
        <R alias="K_water" id="1655" />
        <R alias="kcat" id="1684" />
        <R alias="Km" id="1685" />
      </ReferenceList>
    </ExplicitFormula>
    <ExplicitFormula id="1687">
      <Equation>CP * kcat * V * K_water * C / (Km + K_water * C)</Equation>
      <ReferenceList>
        <R alias="V" id="1569" />
        <R alias="CP" id="1602" />
        <R alias="C" id="1653" />
        <R alias="K_water" id="1655" />
        <R alias="kcat" id="1684" />
        <R alias="Km" id="1685" />
      </ReferenceList>
    </ExplicitFormula>
    <ExplicitFormula id="1689">
      <Equation>kcat * kcat_interaction_factor</Equation>
      <ReferenceList>
        <R alias="kcat_interaction_factor" id="1688" />
        <R alias="kcat" id="310" />
      </ReferenceList>
    </ExplicitFormula>
    <ExplicitFormula id="1691">
      <Equation>Km * Km_interaction_factor</Equation>
      <ReferenceList>
        <R alias="Km_interaction_factor" id="1690" />
        <R alias="Km" id="313" />
      </ReferenceList>
    </ExplicitFormula>
    <ExplicitFormula id="1693">
      <Equation>C_int * K_water_int</Equation>
      <ReferenceList>
        <R alias="C_int" id="1552" />
        <R alias="K_water_int" id="1554" />
      </ReferenceList>
    </ExplicitFormula>
    <ExplicitFormula id="1695">
      <Equation>C_cell * K_water_cell</Equation>
      <ReferenceList>
        <R alias="C_cell" id="1645" />
        <R alias="K_water_cell" id="1647" />
      </ReferenceList>
    </ExplicitFormula>
    <ExplicitFormula id="1697">
      <Equation>(f_int*C_int+f_cell*C_cell)/(f_int+f_cell)</Equation>
      <ReferenceList>
        <R alias="f_int" id="1235" />
        <R alias="f_cell" id="1234" />
        <R alias="C_cell" id="1645" />
        <R alias="C_int" id="1552" />
      </ReferenceList>
    </ExplicitFormula>
    <ExplicitFormula id="1699">
      <Equation>C_int * K_water_int</Equation>
      <ReferenceList>
        <R alias="C_int" id="1560" />
        <R alias="K_water_int" id="1562" />
      </ReferenceList>
    </ExplicitFormula>
    <ExplicitFormula id="1701">
      <Equation>C_cell * K_water_cell</Equation>
      <ReferenceList>
        <R alias="C_cell" id="1653" />
        <R alias="K_water_cell" id="1655" />
      </ReferenceList>
    </ExplicitFormula>
    <ExplicitFormula id="1703">
      <Equation>(f_int*C_int+f_cell*C_cell)/(f_int+f_cell)</Equation>
      <ReferenceList>
        <R alias="f_int" id="1235" />
        <R alias="f_cell" id="1234" />
        <R alias="C_cell" id="1653" />
        <R alias="C_int" id="1560" />
      </ReferenceList>
    </ExplicitFormula>
    <ExplicitFormula id="1706">
      <Equation>Volume * Density</Equation>
      <ReferenceList>
        <R alias="Density" id="1704" />
        <R alias="Volume" id="1705" />
      </ReferenceList>
    </ExplicitFormula>
    <ExplicitFormula id="1709">
      <Equation>SA_pls_int*d_endo</Equation>
      <ReferenceList>
        <R alias="d_endo" id="79" />
        <R alias="SA_pls_int" id="1708" />
      </ReferenceList>
    </ExplicitFormula>
    <ExplicitFormula id="1711">
      <Equation>0.00000000261*(BW/0.02)^0.75</Equation>
      <ReferenceList>
        <R alias="BW" id="39" />
      </ReferenceList>
    </ExplicitFormula>
    <ExplicitFormula id="1713">
      <Equation>0.000000079*BW/0.02</Equation>
      <ReferenceList>
        <R alias="BW" id="39" />
      </ReferenceList>
    </ExplicitFormula>
    <ExplicitFormula id="1717">
      <Equation>1 - f_int - f_vas</Equation>
      <ReferenceList>
        <R alias="f_int" id="1715" />
        <R alias="f_vas" id="1716" />
      </ReferenceList>
    </ExplicitFormula>
    <ExplicitFormula id="1720">
      <Equation>Qspec * Weight</Equation>
      <ReferenceList>
        <R alias="Qspec" id="1719" />
        <R alias="Weight" id="43" />
      </ReferenceList>
    </ExplicitFormula>
    <ExplicitFormula id="1734">
      <Equation>18.1874677561289</Equation>
    </ExplicitFormula>
    <ExplicitFormula id="1736">
      <Equation>0.753133333333333</Equation>
    </ExplicitFormula>
    <ExplicitFormula id="1738">
      <Equation>0.762666666666667</Equation>
    </ExplicitFormula>
    <ExplicitFormula id="1740">
      <Equation>0.00190666666666667</Equation>
    </ExplicitFormula>
    <ExplicitFormula id="1741">
      <Equation>0.192</Equation>
    </ExplicitFormula>
    <ExplicitFormula id="1743">
      <Equation>0.2248</Equation>
    </ExplicitFormula>
    <ExplicitFormula id="1745">
      <Equation>0.187333333333333</Equation>
    </ExplicitFormula>
    <ExplicitFormula id="1747">
      <Equation>0.877066666666667</Equation>
    </ExplicitFormula>
    <ExplicitFormula id="1749">
      <Equation>0.813193333333333</Equation>
    </ExplicitFormula>
    <ExplicitFormula id="1751">
      <Equation>0.00192954666666667</Equation>
    </ExplicitFormula>
    <ExplicitFormula id="1753">
      <Equation>0.00152533333333333</Equation>
    </ExplicitFormula>
    <ExplicitFormula id="1755">
      <Equation>0.1686</Equation>
    </ExplicitFormula>
    <ExplicitFormula id="1757">
      <Equation>0.01124</Equation>
    </ExplicitFormula>
    <ExplicitFormula id="1759">
      <Equation>0.0374666666666667</Equation>
    </ExplicitFormula>
    <ExplicitFormula id="1760">
      <Equation>0.0275632</Equation>
    </ExplicitFormula>
    <ExplicitFormula id="1762">
      <Equation>Volume</Equation>
      <ReferenceList>
        <R alias="Volume" id="11" />
      </ReferenceList>
    </ExplicitFormula>
    <ExplicitFormula id="1763">
      <Equation>f_vas*(1-HCT)*V_org</Equation>
      <ReferenceList>
        <R alias="f_vas" id="1716" />
        <R alias="V_org" id="1705" />
        <R alias="HCT" id="100" />
      </ReferenceList>
    </ExplicitFormula>
    <ExplicitFormula id="1766">
      <Equation>M_0</Equation>
      <ReferenceList>
        <R alias="M_0" id="1765" />
      </ReferenceList>
    </ExplicitFormula>
    <ExplicitFormula id="1769">
      <Equation>rel_exp_out * AF * f_onto * ProteinContainerVolume</Equation>
      <ReferenceList>
        <R alias="f_onto" id="1767" />
        <R alias="rel_exp_out" id="1768" />
        <R alias="AF" id="163" />
        <R alias="ProteinContainerVolume" id="1761" />
      </ReferenceList>
    </ExplicitFormula>
    <ExplicitFormula id="1772">
      <Equation>ln(2)/tHalf</Equation>
      <ReferenceList>
        <R alias="tHalf" id="1771" />
      </ReferenceList>
    </ExplicitFormula>
    <ExplicitFormula id="1774">
      <Equation>rel_exp_norm</Equation>
      <ReferenceList>
        <R alias="rel_exp_norm" id="1773" />
      </ReferenceList>
    </ExplicitFormula>
    <ExplicitFormula id="1775">
      <Equation>rel_exp_pls_norm</Equation>
      <ReferenceList>
        <R alias="rel_exp_pls_norm" id="170" />
      </ReferenceList>
    </ExplicitFormula>
    <ExplicitFormula id="1777">
      <Equation>rel_exp_pls</Equation>
      <ReferenceList>
        <R alias="rel_exp_pls" id="173" />
      </ReferenceList>
    </ExplicitFormula>
    <ExplicitFormula id="1779">
      <Equation>V&gt;0 ? M/V : 0</Equation>
      <ReferenceList>
        <R alias="M" id="1764" />
        <R alias="V" id="11" />
      </ReferenceList>
    </ExplicitFormula>
    <ExplicitFormula id="1780">
      <Equation>f_onto</Equation>
      <ReferenceList>
        <R alias="f_onto" id="179" />
      </ReferenceList>
    </ExplicitFormula>
    <ExplicitFormula id="1781">
      <Equation>tHalf</Equation>
      <ReferenceList>
        <R alias="tHalf" id="177" />
      </ReferenceList>
    </ExplicitFormula>
    <ExplicitFormula id="1783">
      <Equation>V&gt;0 ? M/V : 0</Equation>
      <ReferenceList>
        <R alias="M" id="1764" />
        <R alias="V" id="11" />
      </ReferenceList>
    </ExplicitFormula>
    <ExplicitFormula id="1786">
      <Equation>M_0</Equation>
      <ReferenceList>
        <R alias="M_0" id="1785" />
      </ReferenceList>
    </ExplicitFormula>
    <ExplicitFormula id="1789">
      <Equation>rel_exp_out * AF * f_onto * ProteinContainerVolume</Equation>
      <ReferenceList>
        <R alias="f_onto" id="1787" />
        <R alias="rel_exp_out" id="1788" />
        <R alias="AF" id="188" />
        <R alias="ProteinContainerVolume" id="1761" />
      </ReferenceList>
    </ExplicitFormula>
    <ExplicitFormula id="1792">
      <Equation>ln(2)/tHalf</Equation>
      <ReferenceList>
        <R alias="tHalf" id="1791" />
      </ReferenceList>
    </ExplicitFormula>
    <ExplicitFormula id="1794">
      <Equation>rel_exp_norm</Equation>
      <ReferenceList>
        <R alias="rel_exp_norm" id="1793" />
      </ReferenceList>
    </ExplicitFormula>
    <ExplicitFormula id="1795">
      <Equation>rel_exp_pls_norm</Equation>
      <ReferenceList>
        <R alias="rel_exp_pls_norm" id="195" />
      </ReferenceList>
    </ExplicitFormula>
    <ExplicitFormula id="1797">
      <Equation>rel_exp_pls</Equation>
      <ReferenceList>
        <R alias="rel_exp_pls" id="198" />
      </ReferenceList>
    </ExplicitFormula>
    <ExplicitFormula id="1799">
      <Equation>V&gt;0 ? M/V : 0</Equation>
      <ReferenceList>
        <R alias="M" id="1784" />
        <R alias="V" id="11" />
      </ReferenceList>
    </ExplicitFormula>
    <ExplicitFormula id="1800">
      <Equation>f_onto</Equation>
      <ReferenceList>
        <R alias="f_onto" id="204" />
      </ReferenceList>
    </ExplicitFormula>
    <ExplicitFormula id="1801">
      <Equation>tHalf</Equation>
      <ReferenceList>
        <R alias="tHalf" id="202" />
      </ReferenceList>
    </ExplicitFormula>
    <ExplicitFormula id="1803">
      <Equation>V&gt;0 ? M/V : 0</Equation>
      <ReferenceList>
        <R alias="M" id="1784" />
        <R alias="V" id="11" />
      </ReferenceList>
    </ExplicitFormula>
    <ExplicitFormula id="1806">
      <Equation>M_0</Equation>
      <ReferenceList>
        <R alias="M_0" id="1805" />
      </ReferenceList>
    </ExplicitFormula>
    <ExplicitFormula id="1809">
      <Equation>rel_exp_out * AF * f_onto * ProteinContainerVolume</Equation>
      <ReferenceList>
        <R alias="f_onto" id="1807" />
        <R alias="rel_exp_out" id="1808" />
        <R alias="AF" id="213" />
        <R alias="ProteinContainerVolume" id="1761" />
      </ReferenceList>
    </ExplicitFormula>
    <ExplicitFormula id="1812">
      <Equation>ln(2)/tHalf</Equation>
      <ReferenceList>
        <R alias="tHalf" id="1811" />
      </ReferenceList>
    </ExplicitFormula>
    <ExplicitFormula id="1814">
      <Equation>rel_exp_norm</Equation>
      <ReferenceList>
        <R alias="rel_exp_norm" id="1813" />
      </ReferenceList>
    </ExplicitFormula>
    <ExplicitFormula id="1815">
      <Equation>rel_exp_pls_norm</Equation>
      <ReferenceList>
        <R alias="rel_exp_pls_norm" id="220" />
      </ReferenceList>
    </ExplicitFormula>
    <ExplicitFormula id="1817">
      <Equation>rel_exp_pls</Equation>
      <ReferenceList>
        <R alias="rel_exp_pls" id="223" />
      </ReferenceList>
    </ExplicitFormula>
    <ExplicitFormula id="1819">
      <Equation>V&gt;0 ? M/V : 0</Equation>
      <ReferenceList>
        <R alias="M" id="1804" />
        <R alias="V" id="11" />
      </ReferenceList>
    </ExplicitFormula>
    <ExplicitFormula id="1820">
      <Equation>f_onto</Equation>
      <ReferenceList>
        <R alias="f_onto" id="229" />
      </ReferenceList>
    </ExplicitFormula>
    <ExplicitFormula id="1821">
      <Equation>tHalf</Equation>
      <ReferenceList>
        <R alias="tHalf" id="227" />
      </ReferenceList>
    </ExplicitFormula>
    <ExplicitFormula id="1823">
      <Equation>V&gt;0 ? M/V : 0</Equation>
      <ReferenceList>
        <R alias="M" id="1804" />
        <R alias="V" id="11" />
      </ReferenceList>
    </ExplicitFormula>
    <ExplicitFormula id="1826">
      <Equation>M_0</Equation>
      <ReferenceList>
        <R alias="M_0" id="1825" />
      </ReferenceList>
    </ExplicitFormula>
    <ExplicitFormula id="1829">
      <Equation>rel_exp_out * AF * f_onto * ProteinContainerVolume</Equation>
      <ReferenceList>
        <R alias="f_onto" id="1827" />
        <R alias="rel_exp_out" id="1828" />
        <R alias="AF" id="238" />
        <R alias="ProteinContainerVolume" id="1761" />
      </ReferenceList>
    </ExplicitFormula>
    <ExplicitFormula id="1832">
      <Equation>ln(2)/tHalf</Equation>
      <ReferenceList>
        <R alias="tHalf" id="1831" />
      </ReferenceList>
    </ExplicitFormula>
    <ExplicitFormula id="1834">
      <Equation>rel_exp_norm</Equation>
      <ReferenceList>
        <R alias="rel_exp_norm" id="1833" />
      </ReferenceList>
    </ExplicitFormula>
    <ExplicitFormula id="1835">
      <Equation>rel_exp_pls_norm</Equation>
      <ReferenceList>
        <R alias="rel_exp_pls_norm" id="245" />
      </ReferenceList>
    </ExplicitFormula>
    <ExplicitFormula id="1837">
      <Equation>rel_exp_pls</Equation>
      <ReferenceList>
        <R alias="rel_exp_pls" id="248" />
      </ReferenceList>
    </ExplicitFormula>
    <ExplicitFormula id="1839">
      <Equation>V&gt;0 ? M/V : 0</Equation>
      <ReferenceList>
        <R alias="M" id="1824" />
        <R alias="V" id="11" />
      </ReferenceList>
    </ExplicitFormula>
    <ExplicitFormula id="1840">
      <Equation>f_onto</Equation>
      <ReferenceList>
        <R alias="f_onto" id="254" />
      </ReferenceList>
    </ExplicitFormula>
    <ExplicitFormula id="1841">
      <Equation>tHalf</Equation>
      <ReferenceList>
        <R alias="tHalf" id="252" />
      </ReferenceList>
    </ExplicitFormula>
    <ExplicitFormula id="1843">
      <Equation>V&gt;0 ? M/V : 0</Equation>
      <ReferenceList>
        <R alias="M" id="1824" />
        <R alias="V" id="11" />
      </ReferenceList>
    </ExplicitFormula>
    <ExplicitFormula id="1845">
      <Equation>V&gt;0 ? M/V : 0</Equation>
      <ReferenceList>
        <R alias="M" id="1844" />
        <R alias="V" id="11" />
      </ReferenceList>
    </ExplicitFormula>
    <ExplicitFormula id="1847">
      <Equation>fu</Equation>
      <ReferenceList>
        <R alias="fu" id="126" />
      </ReferenceList>
    </ExplicitFormula>
    <ExplicitFormula id="1849">
      <Equation>V&gt;0 ? M/V : 0</Equation>
      <ReferenceList>
        <R alias="M" id="1844" />
        <R alias="V" id="11" />
      </ReferenceList>
    </ExplicitFormula>
    <ExplicitFormula id="1851">
      <Equation>V&gt;0 ? M/V : 0</Equation>
      <ReferenceList>
        <R alias="M" id="1850" />
        <R alias="V" id="11" />
      </ReferenceList>
    </ExplicitFormula>
    <ExplicitFormula id="1853">
      <Equation>fu</Equation>
      <ReferenceList>
        <R alias="fu" id="145" />
      </ReferenceList>
    </ExplicitFormula>
    <ExplicitFormula id="1855">
      <Equation>V&gt;0 ? M/V : 0</Equation>
      <ReferenceList>
        <R alias="M" id="1850" />
        <R alias="V" id="11" />
      </ReferenceList>
    </ExplicitFormula>
    <ExplicitFormula id="1858">
      <Equation>V&gt;0 ? M/V : 0</Equation>
      <ReferenceList>
        <R alias="M" id="1856" />
        <R alias="V" id="11" />
      </ReferenceList>
    </ExplicitFormula>
    <ExplicitFormula id="1860">
      <Equation>M/TotalDrugMass</Equation>
      <ReferenceList>
        <R alias="M" id="1856" />
        <R alias="TotalDrugMass" id="280" />
      </ReferenceList>
    </ExplicitFormula>
    <ExplicitFormula id="1863">
      <Equation>V&gt;0 ? M/V : 0</Equation>
      <ReferenceList>
        <R alias="M" id="1861" />
        <R alias="V" id="11" />
      </ReferenceList>
    </ExplicitFormula>
    <ExplicitFormula id="1866">
      <Equation>-(CP * kcat * V * K_water * C / (Km + K_water * C))</Equation>
      <ReferenceList>
        <R alias="V" id="11" />
        <R alias="CP" id="1778" />
        <R alias="C" id="121" />
        <R alias="K_water" id="1846" />
        <R alias="kcat" id="1864" />
        <R alias="Km" id="1865" />
      </ReferenceList>
    </ExplicitFormula>
    <ExplicitFormula id="1867">
      <Equation>CP * kcat * V * K_water * C / (Km + K_water * C)</Equation>
      <ReferenceList>
        <R alias="V" id="11" />
        <R alias="CP" id="1778" />
        <R alias="C" id="121" />
        <R alias="K_water" id="1846" />
        <R alias="kcat" id="1864" />
        <R alias="Km" id="1865" />
      </ReferenceList>
    </ExplicitFormula>
    <ExplicitFormula id="1869">
      <Equation>kcat * kcat_interaction_factor</Equation>
      <ReferenceList>
        <R alias="kcat_interaction_factor" id="1868" />
        <R alias="kcat" id="290" />
      </ReferenceList>
    </ExplicitFormula>
    <ExplicitFormula id="1871">
      <Equation>Km * Km_interaction_factor</Equation>
      <ReferenceList>
        <R alias="Km_interaction_factor" id="1870" />
        <R alias="Km" id="293" />
      </ReferenceList>
    </ExplicitFormula>
    <ExplicitFormula id="1874">
      <Equation>-(CP * kcat * V * K_water * C / (Km + K_water * C))</Equation>
      <ReferenceList>
        <R alias="V" id="11" />
        <R alias="CP" id="1838" />
        <R alias="C" id="121" />
        <R alias="K_water" id="1846" />
        <R alias="kcat" id="1872" />
        <R alias="Km" id="1873" />
      </ReferenceList>
    </ExplicitFormula>
    <ExplicitFormula id="1875">
      <Equation>CP * kcat * V * K_water * C / (Km + K_water * C)</Equation>
      <ReferenceList>
        <R alias="V" id="11" />
        <R alias="CP" id="1838" />
        <R alias="C" id="121" />
        <R alias="K_water" id="1846" />
        <R alias="kcat" id="1872" />
        <R alias="Km" id="1873" />
      </ReferenceList>
    </ExplicitFormula>
    <ExplicitFormula id="1877">
      <Equation>kcat * kcat_interaction_factor</Equation>
      <ReferenceList>
        <R alias="kcat_interaction_factor" id="1876" />
        <R alias="kcat" id="300" />
      </ReferenceList>
    </ExplicitFormula>
    <ExplicitFormula id="1879">
      <Equation>Km * Km_interaction_factor</Equation>
      <ReferenceList>
        <R alias="Km_interaction_factor" id="1878" />
        <R alias="Km" id="303" />
      </ReferenceList>
    </ExplicitFormula>
    <ExplicitFormula id="1882">
      <Equation>-(CP * kcat * V * K_water * C / (Km + K_water * C))</Equation>
      <ReferenceList>
        <R alias="V" id="11" />
        <R alias="CP" id="1798" />
        <R alias="C" id="140" />
        <R alias="K_water" id="1852" />
        <R alias="kcat" id="1880" />
        <R alias="Km" id="1881" />
      </ReferenceList>
    </ExplicitFormula>
    <ExplicitFormula id="1883">
      <Equation>CP * kcat * V * K_water * C / (Km + K_water * C)</Equation>
      <ReferenceList>
        <R alias="V" id="11" />
        <R alias="CP" id="1798" />
        <R alias="C" id="140" />
        <R alias="K_water" id="1852" />
        <R alias="kcat" id="1880" />
        <R alias="Km" id="1881" />
      </ReferenceList>
    </ExplicitFormula>
    <ExplicitFormula id="1885">
      <Equation>kcat * kcat_interaction_factor</Equation>
      <ReferenceList>
        <R alias="kcat_interaction_factor" id="1884" />
        <R alias="kcat" id="310" />
      </ReferenceList>
    </ExplicitFormula>
    <ExplicitFormula id="1887">
      <Equation>Km * Km_interaction_factor</Equation>
      <ReferenceList>
        <R alias="Km_interaction_factor" id="1886" />
        <R alias="Km" id="313" />
      </ReferenceList>
    </ExplicitFormula>
    <ExplicitFormula id="1890">
      <Equation>Volume</Equation>
      <ReferenceList>
        <R alias="Volume" id="1889" />
      </ReferenceList>
    </ExplicitFormula>
    <ExplicitFormula id="1891">
      <Equation>f_vas*HCT*V</Equation>
      <ReferenceList>
        <R alias="f_vas" id="1716" />
        <R alias="V" id="1705" />
        <R alias="HCT" id="100" />
      </ReferenceList>
    </ExplicitFormula>
    <ExplicitFormula id="1894">
      <Equation>M_0</Equation>
      <ReferenceList>
        <R alias="M_0" id="1893" />
      </ReferenceList>
    </ExplicitFormula>
    <ExplicitFormula id="1897">
      <Equation>rel_exp_out * AF * f_onto * ProteinContainerVolume</Equation>
      <ReferenceList>
        <R alias="f_onto" id="1895" />
        <R alias="rel_exp_out" id="1896" />
        <R alias="AF" id="163" />
        <R alias="ProteinContainerVolume" id="1888" />
      </ReferenceList>
    </ExplicitFormula>
    <ExplicitFormula id="1900">
      <Equation>ln(2)/tHalf</Equation>
      <ReferenceList>
        <R alias="tHalf" id="1899" />
      </ReferenceList>
    </ExplicitFormula>
    <ExplicitFormula id="1902">
      <Equation>rel_exp_norm</Equation>
      <ReferenceList>
        <R alias="rel_exp_norm" id="1901" />
      </ReferenceList>
    </ExplicitFormula>
    <ExplicitFormula id="1903">
      <Equation>rel_exp_bc_norm</Equation>
      <ReferenceList>
        <R alias="rel_exp_bc_norm" id="330" />
      </ReferenceList>
    </ExplicitFormula>
    <ExplicitFormula id="1905">
      <Equation>rel_exp_bc</Equation>
      <ReferenceList>
        <R alias="rel_exp_bc" id="333" />
      </ReferenceList>
    </ExplicitFormula>
    <ExplicitFormula id="1907">
      <Equation>V&gt;0 ? M/V : 0</Equation>
      <ReferenceList>
        <R alias="M" id="1892" />
        <R alias="V" id="1889" />
      </ReferenceList>
    </ExplicitFormula>
    <ExplicitFormula id="1908">
      <Equation>f_onto</Equation>
      <ReferenceList>
        <R alias="f_onto" id="179" />
      </ReferenceList>
    </ExplicitFormula>
    <ExplicitFormula id="1909">
      <Equation>tHalf</Equation>
      <ReferenceList>
        <R alias="tHalf" id="177" />
      </ReferenceList>
    </ExplicitFormula>
    <ExplicitFormula id="1911">
      <Equation>V&gt;0 ? M/V : 0</Equation>
      <ReferenceList>
        <R alias="M" id="1892" />
        <R alias="V" id="1889" />
      </ReferenceList>
    </ExplicitFormula>
    <ExplicitFormula id="1914">
      <Equation>M_0</Equation>
      <ReferenceList>
        <R alias="M_0" id="1913" />
      </ReferenceList>
    </ExplicitFormula>
    <ExplicitFormula id="1917">
      <Equation>rel_exp_out * AF * f_onto * ProteinContainerVolume</Equation>
      <ReferenceList>
        <R alias="f_onto" id="1915" />
        <R alias="rel_exp_out" id="1916" />
        <R alias="AF" id="188" />
        <R alias="ProteinContainerVolume" id="1888" />
      </ReferenceList>
    </ExplicitFormula>
    <ExplicitFormula id="1920">
      <Equation>ln(2)/tHalf</Equation>
      <ReferenceList>
        <R alias="tHalf" id="1919" />
      </ReferenceList>
    </ExplicitFormula>
    <ExplicitFormula id="1922">
      <Equation>rel_exp_norm</Equation>
      <ReferenceList>
        <R alias="rel_exp_norm" id="1921" />
      </ReferenceList>
    </ExplicitFormula>
    <ExplicitFormula id="1923">
      <Equation>rel_exp_bc_norm</Equation>
      <ReferenceList>
        <R alias="rel_exp_bc_norm" id="352" />
      </ReferenceList>
    </ExplicitFormula>
    <ExplicitFormula id="1925">
      <Equation>rel_exp_bc</Equation>
      <ReferenceList>
        <R alias="rel_exp_bc" id="355" />
      </ReferenceList>
    </ExplicitFormula>
    <ExplicitFormula id="1927">
      <Equation>V&gt;0 ? M/V : 0</Equation>
      <ReferenceList>
        <R alias="M" id="1912" />
        <R alias="V" id="1889" />
      </ReferenceList>
    </ExplicitFormula>
    <ExplicitFormula id="1928">
      <Equation>f_onto</Equation>
      <ReferenceList>
        <R alias="f_onto" id="204" />
      </ReferenceList>
    </ExplicitFormula>
    <ExplicitFormula id="1929">
      <Equation>tHalf</Equation>
      <ReferenceList>
        <R alias="tHalf" id="202" />
      </ReferenceList>
    </ExplicitFormula>
    <ExplicitFormula id="1931">
      <Equation>V&gt;0 ? M/V : 0</Equation>
      <ReferenceList>
        <R alias="M" id="1912" />
        <R alias="V" id="1889" />
[truncated: 4,884,948 more chars]
