# Supplementary material for: A Comparative Analysis of Drug-Induced Hepatotoxicity in Clinically Relevant Situations
Source: PLoS Comput Biol. 2017 Feb 2;13(2):e1005280. doi: 10.1371/journal.pcbi.1005280 (PMC5289425; doi:10.1371/journal.pcbi.1005280)
Supplement: S1 Model Files — (ZIP) [file pcbi.1005280.s019.zip › vpa_ref_iv_800mg.xml]

<?xml version="1.0" encoding="utf-8"?>
<Simulation objectPathDelimiter="|" version="4" xmlns="http://www.systems-biology.com">
  <ObserverList>
    <Observer id="106" entityId="k13bGSUeUEuhDo64c7SgGA" name="Blood Cells" path="vpa_ref_iv_800mg|Organism|PeripheralVenousBlood|valproic_acid|Blood Cells" unit="µmol/l" persistable="1" formulaId="117" />
    <Observer id="118" entityId="Q2hrraPcMEaLWW0K7C0zmw" name="Plasma (Peripheral Venous Blood)" path="vpa_ref_iv_800mg|Organism|PeripheralVenousBlood|valproic_acid|Plasma (Peripheral Venous Blood)" unit="µmol/l" persistable="1" formulaId="124" />
    <Observer id="125" entityId="esf1HC4XGE-UjZXx5PD1IA" name="Plasma Unbound (Peripheral Venous Blood)" path="vpa_ref_iv_800mg|Organism|PeripheralVenousBlood|valproic_acid|Plasma Unbound (Peripheral Venous Blood)" unit="µmol/l" persistable="1" formulaId="127" />
    <Observer id="128" entityId="8svn2D_iXk2aXWRBO-Y5eA" name="Whole Blood (Peripheral Venous Blood)" path="vpa_ref_iv_800mg|Organism|PeripheralVenousBlood|valproic_acid|Whole Blood (Peripheral Venous Blood)" unit="µmol/l" persistable="1" formulaId="129" />
    <Observer id="130" entityId="ONBYVsQcRUSsRdDFmnPBRw" name="Blood Cells" path="vpa_ref_iv_800mg|Organism|PeripheralVenousBlood|OH_VPA|Blood Cells" unit="µmol/l" persistable="1" formulaId="136" />
    <Observer id="137" entityId="e5J7d156eE2lR6o3Qd4kFA" name="Plasma (Peripheral Venous Blood)" path="vpa_ref_iv_800mg|Organism|PeripheralVenousBlood|OH_VPA|Plasma (Peripheral Venous Blood)" unit="µmol/l" persistable="1" formulaId="143" />
    <Observer id="144" entityId="FiEA21luDkC4veD2-UVOnQ" name="Plasma Unbound (Peripheral Venous Blood)" path="vpa_ref_iv_800mg|Organism|PeripheralVenousBlood|OH_VPA|Plasma Unbound (Peripheral Venous Blood)" unit="µmol/l" persistable="1" formulaId="146" />
    <Observer id="147" entityId="5M5em79A6ka7F79f6QMDtg" name="Whole Blood (Peripheral Venous Blood)" path="vpa_ref_iv_800mg|Organism|PeripheralVenousBlood|OH_VPA|Whole Blood (Peripheral Venous Blood)" unit="µmol/l" persistable="1" formulaId="148" />
    <Observer id="149" entityId="tgy27xBdxkeqvjSIpu3Waw" name="Blood Cells" path="vpa_ref_iv_800mg|Organism|PeripheralVenousBlood|VPAG|Blood Cells" unit="µmol/l" persistable="1" formulaId="155" />
    <Observer id="156" entityId="NrtbG1jetE-A9kmc43t0nA" name="Plasma (Peripheral Venous Blood)" path="vpa_ref_iv_800mg|Organism|PeripheralVenousBlood|VPAG|Plasma (Peripheral Venous Blood)" unit="µmol/l" persistable="1" formulaId="162" />
    <Observer id="163" entityId="W9e6PMO_fEybddbWMDbnCg" name="Plasma Unbound (Peripheral Venous Blood)" path="vpa_ref_iv_800mg|Organism|PeripheralVenousBlood|VPAG|Plasma Unbound (Peripheral Venous Blood)" unit="µmol/l" persistable="1" formulaId="165" />
    <Observer id="166" entityId="WHsZLN9NL0evop7JDkayKQ" name="Whole Blood (Peripheral Venous Blood)" path="vpa_ref_iv_800mg|Organism|PeripheralVenousBlood|VPAG|Whole Blood (Peripheral Venous Blood)" unit="µmol/l" persistable="1" formulaId="167" />
    <Observer id="200" entityId="eIxzAiy2vEiR2DPCpEZGrQ" name="Concentration in container" path="vpa_ref_iv_800mg|Organism|VenousBlood|Plasma|UGT1A8|Concentration in container" unit="µmol/l" persistable="1" formulaId="201" />
    <Observer id="225" entityId="WKeHkNE5u0maayh-r2-yMA" name="Concentration in container" path="vpa_ref_iv_800mg|Organism|VenousBlood|Plasma|CYP2C9|Concentration in container" unit="µmol/l" persistable="1" formulaId="226" />
    <Observer id="232" entityId="hDetZn8h0EmqIzNZcYtoZQ" name="Concentration in container" path="vpa_ref_iv_800mg|Organism|VenousBlood|Plasma|valproic_acid|Concentration in container" unit="µmol/l" persistable="1" formulaId="233" />
    <Observer id="234" entityId="ny3VZITUW0uBl9AZ8L2xLA" name="Plasma Unbound" path="vpa_ref_iv_800mg|Organism|VenousBlood|Plasma|valproic_acid|Plasma Unbound" unit="µmol/l" persistable="1" formulaId="235" />
    <Observer id="241" entityId="wbfebiIqY02F5AOKv-pnUg" name="Concentration in container" path="vpa_ref_iv_800mg|Organism|VenousBlood|Plasma|OH_VPA|Concentration in container" unit="µmol/l" persistable="1" formulaId="242" />
    <Observer id="243" entityId="j6RJqD53dkalc7CezrNcuQ" name="Plasma Unbound" path="vpa_ref_iv_800mg|Organism|VenousBlood|Plasma|OH_VPA|Plasma Unbound" unit="µmol/l" persistable="1" formulaId="244" />
    <Observer id="250" entityId="tD8HpncV0EGRKH1MOW1rbA" name="Concentration in container" path="vpa_ref_iv_800mg|Organism|VenousBlood|Plasma|VPAG|Concentration in container" unit="µmol/l" persistable="1" formulaId="251" />
    <Observer id="252" entityId="9ocVljaH40Wzi24UkRQBBw" name="Plasma Unbound" path="vpa_ref_iv_800mg|Organism|VenousBlood|Plasma|VPAG|Plasma Unbound" unit="µmol/l" persistable="1" formulaId="253" />
    <Observer id="298" entityId="7uo4dQdpC0-9uHbRwvu-Lw" name="Concentration in container" path="vpa_ref_iv_800mg|Organism|VenousBlood|BloodCells|UGT1A8|Concentration in container" unit="µmol/l" persistable="1" formulaId="299" />
    <Observer id="320" entityId="E_iypedqvketCdZwc8NdLA" name="Concentration in container" path="vpa_ref_iv_800mg|Organism|VenousBlood|BloodCells|CYP2C9|Concentration in container" unit="µmol/l" persistable="1" formulaId="321" />
    <Observer id="328" entityId="txzzVhI3Y0af5DLwbc-ghw" name="Concentration in container" path="vpa_ref_iv_800mg|Organism|VenousBlood|BloodCells|valproic_acid|Concentration in container" unit="µmol/l" persistable="1" formulaId="329" />
    <Observer id="336" entityId="Dgj3tNfcK0y4wGUUZL321Q" name="Concentration in container" path="vpa_ref_iv_800mg|Organism|VenousBlood|BloodCells|OH_VPA|Concentration in container" unit="µmol/l" persistable="1" formulaId="337" />
    <Observer id="344" entityId="Kydj8sepCUaiOpj6IDy5Rw" name="Concentration in container" path="vpa_ref_iv_800mg|Organism|VenousBlood|BloodCells|VPAG|Concentration in container" unit="µmol/l" persistable="1" formulaId="345" />
    <Observer id="362" entityId="LAL8QfV9IkmMkch8OHYFVQ" name="Whole Blood" path="vpa_ref_iv_800mg|Organism|VenousBlood|valproic_acid|Whole Blood" unit="µmol/l" persistable="1" formulaId="363" />
    <Observer id="364" entityId="PQgYFhzZ8E-I4wgB3_xkqQ" name="Whole Blood" path="vpa_ref_iv_800mg|Organism|VenousBlood|OH_VPA|Whole Blood" unit="µmol/l" persistable="1" formulaId="365" />
    <Observer id="366" entityId="DgmBXGuqMkWayvsQAvgrhQ" name="Whole Blood" path="vpa_ref_iv_800mg|Organism|VenousBlood|VPAG|Whole Blood" unit="µmol/l" persistable="1" formulaId="367" />
    <Observer id="395" entityId="GsQBnl0xSka-7ZKqKlIcCw" name="Concentration in container" path="vpa_ref_iv_800mg|Organism|ArterialBlood|Plasma|UGT1A8|Concentration in container" unit="µmol/l" persistable="1" formulaId="396" />
    <Observer id="415" entityId="uwy0c3StzU6sFZuRvarFKQ" name="Concentration in container" path="vpa_ref_iv_800mg|Organism|ArterialBlood|Plasma|CYP2C9|Concentration in container" unit="µmol/l" persistable="1" formulaId="416" />
    <Observer id="421" entityId="seM50j5ohUGCCLcg24qqug" name="Concentration in container" path="vpa_ref_iv_800mg|Organism|ArterialBlood|Plasma|valproic_acid|Concentration in container" unit="µmol/l" persistable="1" formulaId="422" />
    <Observer id="423" entityId="lacuMHxIo0a3gr5icEtz9w" name="Plasma Unbound" path="vpa_ref_iv_800mg|Organism|ArterialBlood|Plasma|valproic_acid|Plasma Unbound" unit="µmol/l" persistable="1" formulaId="424" />
    <Observer id="429" entityId="XlzWu3FqXUaz4DiiXGbdqQ" name="Concentration in container" path="vpa_ref_iv_800mg|Organism|ArterialBlood|Plasma|OH_VPA|Concentration in container" unit="µmol/l" persistable="1" formulaId="430" />
    <Observer id="431" entityId="JZczgA0M2keAIbH_U8w8lw" name="Plasma Unbound" path="vpa_ref_iv_800mg|Organism|ArterialBlood|Plasma|OH_VPA|Plasma Unbound" unit="µmol/l" persistable="1" formulaId="432" />
    <Observer id="437" entityId="wI96qoa_t0iyQtLR77E7Ew" name="Concentration in container" path="vpa_ref_iv_800mg|Organism|ArterialBlood|Plasma|VPAG|Concentration in container" unit="µmol/l" persistable="1" formulaId="438" />
    <Observer id="439" entityId="zzm9Q7wx4kCxE8PXc7CBjA" name="Plasma Unbound" path="vpa_ref_iv_800mg|Organism|ArterialBlood|Plasma|VPAG|Plasma Unbound" unit="µmol/l" persistable="1" formulaId="440" />
    <Observer id="479" entityId="NcclwMZzgU-f0h8sRNqvPw" name="Concentration in container" path="vpa_ref_iv_800mg|Organism|ArterialBlood|BloodCells|UGT1A8|Concentration in container" unit="µmol/l" persistable="1" formulaId="480" />
    <Observer id="499" entityId="g7NQCaDVxEyKpf_EeSqT4w" name="Concentration in container" path="vpa_ref_iv_800mg|Organism|ArterialBlood|BloodCells|CYP2C9|Concentration in container" unit="µmol/l" persistable="1" formulaId="500" />
    <Observer id="505" entityId="BqBezk289EyfsRYXhcENIQ" name="Concentration in container" path="vpa_ref_iv_800mg|Organism|ArterialBlood|BloodCells|valproic_acid|Concentration in container" unit="µmol/l" persistable="1" formulaId="506" />
    <Observer id="511" entityId="HhopCAVY0kS9vrxyUDOXJw" name="Concentration in container" path="vpa_ref_iv_800mg|Organism|ArterialBlood|BloodCells|OH_VPA|Concentration in container" unit="µmol/l" persistable="1" formulaId="512" />
    <Observer id="517" entityId="-rSxdgR-FEqFafxWyMChPg" name="Concentration in container" path="vpa_ref_iv_800mg|Organism|ArterialBlood|BloodCells|VPAG|Concentration in container" unit="µmol/l" persistable="1" formulaId="518" />
    <Observer id="535" entityId="S3EFcOejpEq6o1dc-QVRTw" name="Whole Blood" path="vpa_ref_iv_800mg|Organism|ArterialBlood|valproic_acid|Whole Blood" unit="µmol/l" persistable="1" formulaId="536" />
    <Observer id="537" entityId="rMJ9khdkPEaKRf6WouroHA" name="Whole Blood" path="vpa_ref_iv_800mg|Organism|ArterialBlood|OH_VPA|Whole Blood" unit="µmol/l" persistable="1" formulaId="538" />
    <Observer id="539" entityId="qnjGEasmikKqWXVv9CwBXg" name="Whole Blood" path="vpa_ref_iv_800mg|Organism|ArterialBlood|VPAG|Whole Blood" unit="µmol/l" persistable="1" formulaId="540" />
    <Observer id="550" entityId="GQGKGdSumUGD4AW8U1e7zA" name="Fraction excreted to bile" path="vpa_ref_iv_800mg|Organism|Gallbladder|valproic_acid|Fraction excreted to bile" persistable="1" formulaId="552" />
    <Observer id="624" entityId="ylmeokDoSEqeHnDDa1swlQ" name="Concentration in container" path="vpa_ref_iv_800mg|Organism|Bone|Plasma|UGT1A8|Concentration in container" unit="µmol/l" persistable="1" formulaId="625" />
    <Observer id="644" entityId="OO8ToX0O8UiIff6laJrv4A" name="Concentration in container" path="vpa_ref_iv_800mg|Organism|Bone|Plasma|CYP2C9|Concentration in container" unit="µmol/l" persistable="1" formulaId="645" />
    <Observer id="650" entityId="kQHdcgjXxU6ZG3uPpAe8ng" name="Concentration in container" path="vpa_ref_iv_800mg|Organism|Bone|Plasma|valproic_acid|Concentration in container" unit="µmol/l" persistable="1" formulaId="651" />
    <Observer id="656" entityId="6ztsd3MKwEWqq0LgSxHa_Q" name="Concentration in container" path="vpa_ref_iv_800mg|Organism|Bone|Plasma|OH_VPA|Concentration in container" unit="µmol/l" persistable="1" formulaId="657" />
    <Observer id="662" entityId="WKnpsOm9n0CJ7ZctlTkAJQ" name="Concentration in container" path="vpa_ref_iv_800mg|Organism|Bone|Plasma|VPAG|Concentration in container" unit="µmol/l" persistable="1" formulaId="663" />
    <Observer id="702" entityId="Vb_r9Zrffk202zN93FKqsg" name="Concentration in container" path="vpa_ref_iv_800mg|Organism|Bone|BloodCells|UGT1A8|Concentration in container" unit="µmol/l" persistable="1" formulaId="703" />
    <Observer id="722" entityId="XRL8S09DNkqVliAqT_LYPA" name="Concentration in container" path="vpa_ref_iv_800mg|Organism|Bone|BloodCells|CYP2C9|Concentration in container" unit="µmol/l" persistable="1" formulaId="723" />
    <Observer id="728" entityId="SI2_6814zk-Z9HfHZAS0Bg" name="Concentration in container" path="vpa_ref_iv_800mg|Organism|Bone|BloodCells|valproic_acid|Concentration in container" unit="µmol/l" persistable="1" formulaId="729" />
    <Observer id="734" entityId="ZmvG-wCJaUSMdYR874O5kA" name="Concentration in container" path="vpa_ref_iv_800mg|Organism|Bone|BloodCells|OH_VPA|Concentration in container" unit="µmol/l" persistable="1" formulaId="735" />
    <Observer id="740" entityId="egWBGeBBQ0KydGRAyOh0LQ" name="Concentration in container" path="vpa_ref_iv_800mg|Organism|Bone|BloodCells|VPAG|Concentration in container" unit="µmol/l" persistable="1" formulaId="741" />
    <Observer id="770" entityId="3Pm_9enAckaDfw3OKVcxDA" name="Concentration in container" path="vpa_ref_iv_800mg|Organism|Bone|Interstitial|valproic_acid|Concentration in container" unit="µmol/l" persistable="1" formulaId="771" />
    <Observer id="778" entityId="L4v_snnvtE-PE5qs5yP-Hw" name="Concentration in container" path="vpa_ref_iv_800mg|Organism|Bone|Interstitial|OH_VPA|Concentration in container" unit="µmol/l" persistable="1" formulaId="779" />
    <Observer id="786" entityId="YO2KSiglQU-N02khNs4hNg" name="Concentration in container" path="vpa_ref_iv_800mg|Organism|Bone|Interstitial|VPAG|Concentration in container" unit="µmol/l" persistable="1" formulaId="787" />
    <Observer id="809" entityId="rjxBa_VgZUKsQUYGF-t5Zg" name="Concentration in container" path="vpa_ref_iv_800mg|Organism|Bone|Intracellular|UGT1A8|Concentration in container" unit="µmol/l" persistable="1" formulaId="810" />
    <Observer id="827" entityId="6GxAti37KkqCsbMdagcRrQ" name="Concentration in container" path="vpa_ref_iv_800mg|Organism|Bone|Intracellular|CYP2C9|Concentration in container" unit="µmol/l" persistable="1" formulaId="828" />
    <Observer id="835" entityId="rITXFoee50eVScH6DV7nKg" name="Concentration in container" path="vpa_ref_iv_800mg|Organism|Bone|Intracellular|valproic_acid|Concentration in container" unit="µmol/l" persistable="1" formulaId="836" />
    <Observer id="843" entityId="g8C6XCh5vkm8FgtTmmFk0A" name="Concentration in container" path="vpa_ref_iv_800mg|Organism|Bone|Intracellular|OH_VPA|Concentration in container" unit="µmol/l" persistable="1" formulaId="844" />
    <Observer id="851" entityId="btSVlVHnwU-CJlY70ujyqw" name="Concentration in container" path="vpa_ref_iv_800mg|Organism|Bone|Intracellular|VPAG|Concentration in container" unit="µmol/l" persistable="1" formulaId="852" />
    <Observer id="869" entityId="aVdRApWpPUedtbZZqm8BgA" name="Interstitial Unbound" path="vpa_ref_iv_800mg|Organism|Bone|valproic_acid|Interstitial Unbound" unit="µmol/l" persistable="1" formulaId="870" />
    <Observer id="871" entityId="_LHJH9s-ZUiaVZbajQrtmg" name="Intracellular Unbound" path="vpa_ref_iv_800mg|Organism|Bone|valproic_acid|Intracellular Unbound" unit="µmol/l" persistable="1" formulaId="872" />
    <Observer id="873" entityId="QAPg_mMus06c9kHIjwLTgQ" name="Tissue" path="vpa_ref_iv_800mg|Organism|Bone|valproic_acid|Tissue" unit="µmol/l" persistable="1" formulaId="874" />
    <Observer id="875" entityId="4k1KgQ85XEmiVMH7_6uMKA" name="Interstitial Unbound" path="vpa_ref_iv_800mg|Organism|Bone|OH_VPA|Interstitial Unbound" unit="µmol/l" persistable="1" formulaId="876" />
    <Observer id="877" entityId="zbh9gkpr0kupTcqZp4uU0Q" name="Intracellular Unbound" path="vpa_ref_iv_800mg|Organism|Bone|OH_VPA|Intracellular Unbound" unit="µmol/l" persistable="1" formulaId="878" />
    <Observer id="879" entityId="roJLSBBHrk6FrcCWmzQNgw" name="Tissue" path="vpa_ref_iv_800mg|Organism|Bone|OH_VPA|Tissue" unit="µmol/l" persistable="1" formulaId="880" />
    <Observer id="881" entityId="mHFNwPXEUkKQ7OL_VhjxhQ" name="Interstitial Unbound" path="vpa_ref_iv_800mg|Organism|Bone|VPAG|Interstitial Unbound" unit="µmol/l" persistable="1" formulaId="882" />
    <Observer id="883" entityId="z4BqXbrcI0mPSDzjVk4mlw" name="Intracellular Unbound" path="vpa_ref_iv_800mg|Organism|Bone|VPAG|Intracellular Unbound" unit="µmol/l" persistable="1" formulaId="884" />
    <Observer id="885" entityId="j00TXJ879kG3H2bPd9QDsg" name="Tissue" path="vpa_ref_iv_800mg|Organism|Bone|VPAG|Tissue" unit="µmol/l" persistable="1" formulaId="886" />
    <Observer id="952" entityId="q9VcAnlx20qrSHb-JsqKww" name="Concentration in container" path="vpa_ref_iv_800mg|Organism|Brain|Plasma|UGT1A8|Concentration in container" unit="µmol/l" persistable="1" formulaId="953" />
    <Observer id="972" entityId="wA6o4yr9q0CUbKe1fp_o7w" name="Concentration in container" path="vpa_ref_iv_800mg|Organism|Brain|Plasma|CYP2C9|Concentration in container" unit="µmol/l" persistable="1" formulaId="973" />
    <Observer id="979" entityId="L2BvgVrYF0qb1VGuV4BmXA" name="Concentration in container" path="vpa_ref_iv_800mg|Organism|Brain|Plasma|valproic_acid|Concentration in container" unit="µmol/l" persistable="1" formulaId="980" />
    <Observer id="986" entityId="nQVPxUBMrkyJk0YVCbcYhw" name="Concentration in container" path="vpa_ref_iv_800mg|Organism|Brain|Plasma|OH_VPA|Concentration in container" unit="µmol/l" persistable="1" formulaId="987" />
    <Observer id="993" entityId="EI7Z2RZnDkKcyGCLomcs1A" name="Concentration in container" path="vpa_ref_iv_800mg|Organism|Brain|Plasma|VPAG|Concentration in container" unit="µmol/l" persistable="1" formulaId="994" />
    <Observer id="1033" entityId="p8wfctlumkWqDyWkzrzbMw" name="Concentration in container" path="vpa_ref_iv_800mg|Organism|Brain|BloodCells|UGT1A8|Concentration in container" unit="µmol/l" persistable="1" formulaId="1034" />
    <Observer id="1053" entityId="mLh3nfcmUEe-jwQ-UyZfJw" name="Concentration in container" path="vpa_ref_iv_800mg|Organism|Brain|BloodCells|CYP2C9|Concentration in container" unit="µmol/l" persistable="1" formulaId="1054" />
    <Observer id="1060" entityId="oPqKGuluAEy8OkUuML1U6w" name="Concentration in container" path="vpa_ref_iv_800mg|Organism|Brain|BloodCells|valproic_acid|Concentration in container" unit="µmol/l" persistable="1" formulaId="1061" />
    <Observer id="1067" entityId="TCVXp6H0vkGm6wKCq1Ugjg" name="Concentration in container" path="vpa_ref_iv_800mg|Organism|Brain|BloodCells|OH_VPA|Concentration in container" unit="µmol/l" persistable="1" formulaId="1068" />
    <Observer id="1074" entityId="0WG4yaLRsUedk4d4t7l7KQ" name="Concentration in container" path="vpa_ref_iv_800mg|Organism|Brain|BloodCells|VPAG|Concentration in container" unit="µmol/l" persistable="1" formulaId="1075" />
    <Observer id="1104" entityId="3MpkKciON0WGCPvZetxeNA" name="Concentration in container" path="vpa_ref_iv_800mg|Organism|Brain|Interstitial|valproic_acid|Concentration in container" unit="µmol/l" persistable="1" formulaId="1105" />
    <Observer id="1112" entityId="reyoTikcd0KxxmiqjJtq2g" name="Concentration in container" path="vpa_ref_iv_800mg|Organism|Brain|Interstitial|OH_VPA|Concentration in container" unit="µmol/l" persistable="1" formulaId="1113" />
    <Observer id="1120" entityId="YiafEgJ1G0ihJziLJpBvSw" name="Concentration in container" path="vpa_ref_iv_800mg|Organism|Brain|Interstitial|VPAG|Concentration in container" unit="µmol/l" persistable="1" formulaId="1121" />
    <Observer id="1143" entityId="LAf5mrYl_EuUhDlv98JHzw" name="Concentration in container" path="vpa_ref_iv_800mg|Organism|Brain|Intracellular|UGT1A8|Concentration in container" unit="µmol/l" persistable="1" formulaId="1144" />
    <Observer id="1161" entityId="rcQHlmvy9US32FujcrehJQ" name="Concentration in container" path="vpa_ref_iv_800mg|Organism|Brain|Intracellular|CYP2C9|Concentration in container" unit="µmol/l" persistable="1" formulaId="1162" />
    <Observer id="1169" entityId="LFt8RznonU-noQFVbcV8LA" name="Concentration in container" path="vpa_ref_iv_800mg|Organism|Brain|Intracellular|valproic_acid|Concentration in container" unit="µmol/l" persistable="1" formulaId="1170" />
    <Observer id="1177" entityId="Yd7dYEPE7ki_xu6rGdCs0g" name="Concentration in container" path="vpa_ref_iv_800mg|Organism|Brain|Intracellular|OH_VPA|Concentration in container" unit="µmol/l" persistable="1" formulaId="1178" />
    <Observer id="1185" entityId="pLgOBe5h2k-3FojWgjzcUQ" name="Concentration in container" path="vpa_ref_iv_800mg|Organism|Brain|Intracellular|VPAG|Concentration in container" unit="µmol/l" persistable="1" formulaId="1186" />
    <Observer id="1203" entityId="vg3rrB027kOUbAG2MBNMXg" name="Interstitial Unbound" path="vpa_ref_iv_800mg|Organism|Brain|valproic_acid|Interstitial Unbound" unit="µmol/l" persistable="1" formulaId="1204" />
    <Observer id="1205" entityId="5M4qg6ou9keKtPm-BfXhpA" name="Intracellular Unbound" path="vpa_ref_iv_800mg|Organism|Brain|valproic_acid|Intracellular Unbound" unit="µmol/l" persistable="1" formulaId="1206" />
    <Observer id="1207" entityId="1T6zKGcFwECznhgr6wZ3Gg" name="Tissue" path="vpa_ref_iv_800mg|Organism|Brain|valproic_acid|Tissue" unit="µmol/l" persistable="1" formulaId="1208" />
    <Observer id="1209" entityId="I4ewbrVh2UWyd6h1cQ0_VQ" name="Interstitial Unbound" path="vpa_ref_iv_800mg|Organism|Brain|OH_VPA|Interstitial Unbound" unit="µmol/l" persistable="1" formulaId="1210" />
    <Observer id="1211" entityId="x7aWQsBX1k2Bj1ZZTPsqZA" name="Intracellular Unbound" path="vpa_ref_iv_800mg|Organism|Brain|OH_VPA|Intracellular Unbound" unit="µmol/l" persistable="1" formulaId="1212" />
    <Observer id="1213" entityId="cxdCm69ffEOW_lWyS9Qt0w" name="Tissue" path="vpa_ref_iv_800mg|Organism|Brain|OH_VPA|Tissue" unit="µmol/l" persistable="1" formulaId="1214" />
    <Observer id="1215" entityId="kJiTOjAUVk6vLQ-y4dXUww" name="Interstitial Unbound" path="vpa_ref_iv_800mg|Organism|Brain|VPAG|Interstitial Unbound" unit="µmol/l" persistable="1" formulaId="1216" />
    <Observer id="1217" entityId="bTD9LuOgJEuc06XDjBlHbw" name="Intracellular Unbound" path="vpa_ref_iv_800mg|Organism|Brain|VPAG|Intracellular Unbound" unit="µmol/l" persistable="1" formulaId="1218" />
    <Observer id="1219" entityId="i7m8kw3XHk6xqQuQHTPNrg" name="Tissue" path="vpa_ref_iv_800mg|Organism|Brain|VPAG|Tissue" unit="µmol/l" persistable="1" formulaId="1220" />
    <Observer id="1299" entityId="EUp16KrRN0OEjF4dWUvyig" name="Concentration in container" path="vpa_ref_iv_800mg|Organism|Fat|Plasma|UGT1A8|Concentration in container" unit="µmol/l" persistable="1" formulaId="1300" />
    <Observer id="1319" entityId="Op43tG08KEKhBmrlIwPQig" name="Concentration in container" path="vpa_ref_iv_800mg|Organism|Fat|Plasma|CYP2C9|Concentration in container" unit="µmol/l" persistable="1" formulaId="1320" />
    <Observer id="1325" entityId="j3m01EvVw0C_sDueEVrjHQ" name="Concentration in container" path="vpa_ref_iv_800mg|Organism|Fat|Plasma|valproic_acid|Concentration in container" unit="µmol/l" persistable="1" formulaId="1326" />
    <Observer id="1331" entityId="rUPI9vVrq0GOWn5IR0ya6g" name="Concentration in container" path="vpa_ref_iv_800mg|Organism|Fat|Plasma|OH_VPA|Concentration in container" unit="µmol/l" persistable="1" formulaId="1332" />
    <Observer id="1337" entityId="8wCa1BXE9E-vw2vYlaXeRw" name="Concentration in container" path="vpa_ref_iv_800mg|Organism|Fat|Plasma|VPAG|Concentration in container" unit="µmol/l" persistable="1" formulaId="1338" />
    <Observer id="1377" entityId="29okA2zdKkG4tN9Fq2krtA" name="Concentration in container" path="vpa_ref_iv_800mg|Organism|Fat|BloodCells|UGT1A8|Concentration in container" unit="µmol/l" persistable="1" formulaId="1378" />
    <Observer id="1397" entityId="itr38ti5e0Ky_jhbY5Dh5A" name="Concentration in container" path="vpa_ref_iv_800mg|Organism|Fat|BloodCells|CYP2C9|Concentration in container" unit="µmol/l" persistable="1" formulaId="1398" />
    <Observer id="1403" entityId="UxUsRSdXCES8KzHJ_dTl0g" name="Concentration in container" path="vpa_ref_iv_800mg|Organism|Fat|BloodCells|valproic_acid|Concentration in container" unit="µmol/l" persistable="1" formulaId="1404" />
    <Observer id="1409" entityId="ootkkxgj3U-GNJRMrZR72g" name="Concentration in container" path="vpa_ref_iv_800mg|Organism|Fat|BloodCells|OH_VPA|Concentration in container" unit="µmol/l" persistable="1" formulaId="1410" />
    <Observer id="1415" entityId="QlElnnZfJ0K2Vur9zL_XtA" name="Concentration in container" path="vpa_ref_iv_800mg|Organism|Fat|BloodCells|VPAG|Concentration in container" unit="µmol/l" persistable="1" formulaId="1416" />
    <Observer id="1445" entityId="AU0vmlRGhU6LJ-e31OTFJA" name="Concentration in container" path="vpa_ref_iv_800mg|Organism|Fat|Interstitial|valproic_acid|Concentration in container" unit="µmol/l" persistable="1" formulaId="1446" />
    <Observer id="1453" entityId="zUDNBjFM40OBtLyKN7-v4Q" name="Concentration in container" path="vpa_ref_iv_800mg|Organism|Fat|Interstitial|OH_VPA|Concentration in container" unit="µmol/l" persistable="1" formulaId="1454" />
    <Observer id="1461" entityId="Bx9aHeSF8ESjc67A80NJ_w" name="Concentration in container" path="vpa_ref_iv_800mg|Organism|Fat|Interstitial|VPAG|Concentration in container" unit="µmol/l" persistable="1" formulaId="1462" />
    <Observer id="1484" entityId="Q-DRGsY__kaLYKxVqHAbPg" name="Concentration in container" path="vpa_ref_iv_800mg|Organism|Fat|Intracellular|UGT1A8|Concentration in container" unit="µmol/l" persistable="1" formulaId="1485" />
    <Observer id="1502" entityId="fM4zSeVd8UuUVs2ITGwDPA" name="Concentration in container" path="vpa_ref_iv_800mg|Organism|Fat|Intracellular|CYP2C9|Concentration in container" unit="µmol/l" persistable="1" formulaId="1503" />
    <Observer id="1510" entityId="UPhVHtbsTUOiQ0OAwD8lbw" name="Concentration in container" path="vpa_ref_iv_800mg|Organism|Fat|Intracellular|valproic_acid|Concentration in container" unit="µmol/l" persistable="1" formulaId="1511" />
    <Observer id="1518" entityId="ZmHEAMjXHEmskYLxaPQHuw" name="Concentration in container" path="vpa_ref_iv_800mg|Organism|Fat|Intracellular|OH_VPA|Concentration in container" unit="µmol/l" persistable="1" formulaId="1519" />
    <Observer id="1526" entityId="yXFVZLrcmkin9ZJlvHxgTw" name="Concentration in container" path="vpa_ref_iv_800mg|Organism|Fat|Intracellular|VPAG|Concentration in container" unit="µmol/l" persistable="1" formulaId="1527" />
    <Observer id="1544" entityId="3ptttLEgRUibRkUvizAcCw" name="Interstitial Unbound" path="vpa_ref_iv_800mg|Organism|Fat|valproic_acid|Interstitial Unbound" unit="µmol/l" persistable="1" formulaId="1545" />
    <Observer id="1546" entityId="yiW5fqWBPkacnchFHMcjxQ" name="Intracellular Unbound" path="vpa_ref_iv_800mg|Organism|Fat|valproic_acid|Intracellular Unbound" unit="µmol/l" persistable="1" formulaId="1547" />
    <Observer id="1548" entityId="60VwdllIzkqCj_3BFFIT6A" name="Tissue" path="vpa_ref_iv_800mg|Organism|Fat|valproic_acid|Tissue" unit="µmol/l" persistable="1" formulaId="1549" />
    <Observer id="1550" entityId="aKtqR58Rt0SeRVWBVaJuTQ" name="Interstitial Unbound" path="vpa_ref_iv_800mg|Organism|Fat|OH_VPA|Interstitial Unbound" unit="µmol/l" persistable="1" formulaId="1551" />
    <Observer id="1552" entityId="MXxooEbyMkOQG49PWLgPPg" name="Intracellular Unbound" path="vpa_ref_iv_800mg|Organism|Fat|OH_VPA|Intracellular Unbound" unit="µmol/l" persistable="1" formulaId="1553" />
    <Observer id="1554" entityId="ijzqSmt3tUSQeEwN1066WA" name="Tissue" path="vpa_ref_iv_800mg|Organism|Fat|OH_VPA|Tissue" unit="µmol/l" persistable="1" formulaId="1555" />
    <Observer id="1556" entityId="eOFttWVZukqzV3jlSxi36A" name="Interstitial Unbound" path="vpa_ref_iv_800mg|Organism|Fat|VPAG|Interstitial Unbound" unit="µmol/l" persistable="1" formulaId="1557" />
    <Observer id="1558" entityId="10EqSKpdf06bdXZIy2mVtg" name="Intracellular Unbound" path="vpa_ref_iv_800mg|Organism|Fat|VPAG|Intracellular Unbound" unit="µmol/l" persistable="1" formulaId="1559" />
    <Observer id="1560" entityId="ldiRa9JoUk-7umelx9UZDA" name="Tissue" path="vpa_ref_iv_800mg|Organism|Fat|VPAG|Tissue" unit="µmol/l" persistable="1" formulaId="1561" />
    <Observer id="1627" entityId="lWLYjQIlUEuDfAbBlNtcvQ" name="Concentration in container" path="vpa_ref_iv_800mg|Organism|Gonads|Plasma|UGT1A8|Concentration in container" unit="µmol/l" persistable="1" formulaId="1628" />
    <Observer id="1647" entityId="puf5VAt080OOUiKFRyECJA" name="Concentration in container" path="vpa_ref_iv_800mg|Organism|Gonads|Plasma|CYP2C9|Concentration in container" unit="µmol/l" persistable="1" formulaId="1648" />
    <Observer id="1654" entityId="LfHsewwUXkOoKljxMTdxyg" name="Concentration in container" path="vpa_ref_iv_800mg|Organism|Gonads|Plasma|valproic_acid|Concentration in container" unit="µmol/l" persistable="1" formulaId="1655" />
    <Observer id="1661" entityId="CmFkXam_DEKQsT22HdBxHw" name="Concentration in container" path="vpa_ref_iv_800mg|Organism|Gonads|Plasma|OH_VPA|Concentration in container" unit="µmol/l" persistable="1" formulaId="1662" />
    <Observer id="1668" entityId="o6UtvCctIk6n1-7k9TvM5g" name="Concentration in container" path="vpa_ref_iv_800mg|Organism|Gonads|Plasma|VPAG|Concentration in container" unit="µmol/l" persistable="1" formulaId="1669" />
    <Observer id="1708" entityId="jk7Dg5r9vEWp5LxulB_-LQ" name="Concentration in container" path="vpa_ref_iv_800mg|Organism|Gonads|BloodCells|UGT1A8|Concentration in container" unit="µmol/l" persistable="1" formulaId="1709" />
    <Observer id="1728" entityId="O5oCsORxUE-vgW_ezhV3rg" name="Concentration in container" path="vpa_ref_iv_800mg|Organism|Gonads|BloodCells|CYP2C9|Concentration in container" unit="µmol/l" persistable="1" formulaId="1729" />
    <Observer id="1735" entityId="qElLZde6mUqIA33eN1TNkw" name="Concentration in container" path="vpa_ref_iv_800mg|Organism|Gonads|BloodCells|valproic_acid|Concentration in container" unit="µmol/l" persistable="1" formulaId="1736" />
    <Observer id="1742" entityId="SIAkyxZf60ChcJEYUj2lTA" name="Concentration in container" path="vpa_ref_iv_800mg|Organism|Gonads|BloodCells|OH_VPA|Concentration in container" unit="µmol/l" persistable="1" formulaId="1743" />
    <Observer id="1749" entityId="ZD3v753ytEee9lRkBiQwqQ" name="Concentration in container" path="vpa_ref_iv_800mg|Organism|Gonads|BloodCells|VPAG|Concentration in container" unit="µmol/l" persistable="1" formulaId="1750" />
    <Observer id="1779" entityId="9ShaoCaWS0qzQ9_atfcirA" name="Concentration in container" path="vpa_ref_iv_800mg|Organism|Gonads|Interstitial|valproic_acid|Concentration in container" unit="µmol/l" persistable="1" formulaId="1780" />
    <Observer id="1787" entityId="wlimc1vfGEW0BXJptmWGpA" name="Concentration in container" path="vpa_ref_iv_800mg|Organism|Gonads|Interstitial|OH_VPA|Concentration in container" unit="µmol/l" persistable="1" formulaId="1788" />
    <Observer id="1795" entityId="JVXzhkkywEajAJkxawM_4g" name="Concentration in container" path="vpa_ref_iv_800mg|Organism|Gonads|Interstitial|VPAG|Concentration in container" unit="µmol/l" persistable="1" formulaId="1796" />
    <Observer id="1818" entityId="Ng2m-t70WkSMEXMf0s42Gw" name="Concentration in container" path="vpa_ref_iv_800mg|Organism|Gonads|Intracellular|UGT1A8|Concentration in container" unit="µmol/l" persistable="1" formulaId="1819" />
    <Observer id="1836" entityId="VTwabg33AEK8He4T9lXWng" name="Concentration in container" path="vpa_ref_iv_800mg|Organism|Gonads|Intracellular|CYP2C9|Concentration in container" unit="µmol/l" persistable="1" formulaId="1837" />
    <Observer id="1844" entityId="yMken4Xf7EaxUS8roKSzSQ" name="Concentration in container" path="vpa_ref_iv_800mg|Organism|Gonads|Intracellular|valproic_acid|Concentration in container" unit="µmol/l" persistable="1" formulaId="1845" />
    <Observer id="1852" entityId="JDbqvNhVcUejZiLddT-95w" name="Concentration in container" path="vpa_ref_iv_800mg|Organism|Gonads|Intracellular|OH_VPA|Concentration in container" unit="µmol/l" persistable="1" formulaId="1853" />
    <Observer id="1860" entityId="lJLhYX_cVky_aMQXbCCY5g" name="Concentration in container" path="vpa_ref_iv_800mg|Organism|Gonads|Intracellular|VPAG|Concentration in container" unit="µmol/l" persistable="1" formulaId="1861" />
    <Observer id="1878" entityId="TlbLuS1FbkSKVUnUqc_6lg" name="Interstitial Unbound" path="vpa_ref_iv_800mg|Organism|Gonads|valproic_acid|Interstitial Unbound" unit="µmol/l" persistable="1" formulaId="1879" />
    <Observer id="1880" entityId="PdTHJWXGJkitab7MrQeLTQ" name="Intracellular Unbound" path="vpa_ref_iv_800mg|Organism|Gonads|valproic_acid|Intracellular Unbound" unit="µmol/l" persistable="1" formulaId="1881" />
    <Observer id="1882" entityId="YmKAL0SaHkupsrXAS-UT6w" name="Tissue" path="vpa_ref_iv_800mg|Organism|Gonads|valproic_acid|Tissue" unit="µmol/l" persistable="1" formulaId="1883" />
    <Observer id="1884" entityId="qN2TGeohKky9MlnE3uL4mg" name="Interstitial Unbound" path="vpa_ref_iv_800mg|Organism|Gonads|OH_VPA|Interstitial Unbound" unit="µmol/l" persistable="1" formulaId="1885" />
    <Observer id="1886" entityId="pEdCm89940emKtdKpWioxw" name="Intracellular Unbound" path="vpa_ref_iv_800mg|Organism|Gonads|OH_VPA|Intracellular Unbound" unit="µmol/l" persistable="1" formulaId="1887" />
    <Observer id="1888" entityId="zQmtStnd2ESBoXONY9QGiw" name="Tissue" path="vpa_ref_iv_800mg|Organism|Gonads|OH_VPA|Tissue" unit="µmol/l" persistable="1" formulaId="1889" />
    <Observer id="1890" entityId="02viYb8FnEe3TxdoNB4IoA" name="Interstitial Unbound" path="vpa_ref_iv_800mg|Organism|Gonads|VPAG|Interstitial Unbound" unit="µmol/l" persistable="1" formulaId="1891" />
    <Observer id="1892" entityId="lgzDshW-i0mthWUCwJ8uaw" name="Intracellular Unbound" path="vpa_ref_iv_800mg|Organism|Gonads|VPAG|Intracellular Unbound" unit="µmol/l" persistable="1" formulaId="1893" />
    <Observer id="1894" entityId="sdijOSGqskqvPtdQ6XF6Kw" name="Tissue" path="vpa_ref_iv_800mg|Organism|Gonads|VPAG|Tissue" unit="µmol/l" persistable="1" formulaId="1895" />
    <Observer id="1961" entityId="EXZLSkApMEmSpLjU-Oqt5w" name="Concentration in container" path="vpa_ref_iv_800mg|Organism|Heart|Plasma|UGT1A8|Concentration in container" unit="µmol/l" persistable="1" formulaId="1962" />
    <Observer id="1981" entityId="rr53Ca5CiUW1JsJmfgCdAw" name="Concentration in container" path="vpa_ref_iv_800mg|Organism|Heart|Plasma|CYP2C9|Concentration in container" unit="µmol/l" persistable="1" formulaId="1982" />
    <Observer id="1988" entityId="wYf__j-_H0yExFEayvSQ5Q" name="Concentration in container" path="vpa_ref_iv_800mg|Organism|Heart|Plasma|valproic_acid|Concentration in container" unit="µmol/l" persistable="1" formulaId="1989" />
    <Observer id="1995" entityId="pLMg6WwSz0qjGJNmoaMDig" name="Concentration in container" path="vpa_ref_iv_800mg|Organism|Heart|Plasma|OH_VPA|Concentration in container" unit="µmol/l" persistable="1" formulaId="1996" />
    <Observer id="2002" entityId="PlEj_NKCakOKiWxgKf53Ew" name="Concentration in container" path="vpa_ref_iv_800mg|Organism|Heart|Plasma|VPAG|Concentration in container" unit="µmol/l" persistable="1" formulaId="2003" />
    <Observer id="2042" entityId="uJb2E-Zy7EicYfh9R5G47Q" name="Concentration in container" path="vpa_ref_iv_800mg|Organism|Heart|BloodCells|UGT1A8|Concentration in container" unit="µmol/l" persistable="1" formulaId="2043" />
    <Observer id="2062" entityId="BUkw_TZtakGl7-LJvLqlog" name="Concentration in container" path="vpa_ref_iv_800mg|Organism|Heart|BloodCells|CYP2C9|Concentration in container" unit="µmol/l" persistable="1" formulaId="2063" />
    <Observer id="2069" entityId="U-xizE8_X0e0bLNUxUClkw" name="Concentration in container" path="vpa_ref_iv_800mg|Organism|Heart|BloodCells|valproic_acid|Concentration in container" unit="µmol/l" persistable="1" formulaId="2070" />
    <Observer id="2076" entityId="ZzUPYZZ2lUGaDegu0h3x9Q" name="Concentration in container" path="vpa_ref_iv_800mg|Organism|Heart|BloodCells|OH_VPA|Concentration in container" unit="µmol/l" persistable="1" formulaId="2077" />
    <Observer id="2083" entityId="gXZWbtvlhUO_8-pWAK7M7w" name="Concentration in container" path="vpa_ref_iv_800mg|Organism|Heart|BloodCells|VPAG|Concentration in container" unit="µmol/l" persistable="1" formulaId="2084" />
    <Observer id="2113" entityId="rbIaJQka90arYeYPcmB9HQ" name="Concentration in container" path="vpa_ref_iv_800mg|Organism|Heart|Interstitial|valproic_acid|Concentration in container" unit="µmol/l" persistable="1" formulaId="2114" />
    <Observer id="2121" entityId="nlvS3DIjjkOAcFr3n6wwgA" name="Concentration in container" path="vpa_ref_iv_800mg|Organism|Heart|Interstitial|OH_VPA|Concentration in container" unit="µmol/l" persistable="1" formulaId="2122" />
    <Observer id="2129" entityId="mKEH2uyQKkuNDoDGxkmwDw" name="Concentration in container" path="vpa_ref_iv_800mg|Organism|Heart|Interstitial|VPAG|Concentration in container" unit="µmol/l" persistable="1" formulaId="2130" />
    <Observer id="2152" entityId="c7SLffGkLEWknYVNH0SqcA" name="Concentration in container" path="vpa_ref_iv_800mg|Organism|Heart|Intracellular|UGT1A8|Concentration in container" unit="µmol/l" persistable="1" formulaId="2153" />
    <Observer id="2170" entityId="gh2r1ZrUAUegkNHypPI8iA" name="Concentration in container" path="vpa_ref_iv_800mg|Organism|Heart|Intracellular|CYP2C9|Concentration in container" unit="µmol/l" persistable="1" formulaId="2171" />
    <Observer id="2178" entityId="z7U1q4BbqEOGIS7tIEnChQ" name="Concentration in container" path="vpa_ref_iv_800mg|Organism|Heart|Intracellular|valproic_acid|Concentration in container" unit="µmol/l" persistable="1" formulaId="2179" />
    <Observer id="2186" entityId="aB6qzi5BMk6hgig6sZOPZw" name="Concentration in container" path="vpa_ref_iv_800mg|Organism|Heart|Intracellular|OH_VPA|Concentration in container" unit="µmol/l" persistable="1" formulaId="2187" />
    <Observer id="2194" entityId="EK-Sea3Rgk2qMWOSLrUpmA" name="Concentration in container" path="vpa_ref_iv_800mg|Organism|Heart|Intracellular|VPAG|Concentration in container" unit="µmol/l" persistable="1" formulaId="2195" />
    <Observer id="2212" entityId="tz7Xs4Vglke5ilKEcm8tLw" name="Interstitial Unbound" path="vpa_ref_iv_800mg|Organism|Heart|valproic_acid|Interstitial Unbound" unit="µmol/l" persistable="1" formulaId="2213" />
    <Observer id="2214" entityId="w5Na5g4jQ0Cz6IksKC8uHQ" name="Intracellular Unbound" path="vpa_ref_iv_800mg|Organism|Heart|valproic_acid|Intracellular Unbound" unit="µmol/l" persistable="1" formulaId="2215" />
    <Observer id="2216" entityId="ueq76F5BlUaTPzna4tVx8Q" name="Tissue" path="vpa_ref_iv_800mg|Organism|Heart|valproic_acid|Tissue" unit="µmol/l" persistable="1" formulaId="2217" />
    <Observer id="2218" entityId="34NOwOQ5PkeaKT3T7bdc6g" name="Interstitial Unbound" path="vpa_ref_iv_800mg|Organism|Heart|OH_VPA|Interstitial Unbound" unit="µmol/l" persistable="1" formulaId="2219" />
    <Observer id="2220" entityId="qKyDJWereU2B-V3Z5wpsmQ" name="Intracellular Unbound" path="vpa_ref_iv_800mg|Organism|Heart|OH_VPA|Intracellular Unbound" unit="µmol/l" persistable="1" formulaId="2221" />
    <Observer id="2222" entityId="2xj3ZVejaUi2ZwOc_Ib6yA" name="Tissue" path="vpa_ref_iv_800mg|Organism|Heart|OH_VPA|Tissue" unit="µmol/l" persistable="1" formulaId="2223" />
    <Observer id="2224" entityId="mMBSm5tOlkKRcOx6JbKMRw" name="Interstitial Unbound" path="vpa_ref_iv_800mg|Organism|Heart|VPAG|Interstitial Unbound" unit="µmol/l" persistable="1" formulaId="2225" />
    <Observer id="2226" entityId="7UN-h7uVxk26K6Ht8RdI3w" name="Intracellular Unbound" path="vpa_ref_iv_800mg|Organism|Heart|VPAG|Intracellular Unbound" unit="µmol/l" persistable="1" formulaId="2227" />
    <Observer id="2228" entityId="zUvQ3PUNJkC0h5x9G90-Kw" name="Tissue" path="vpa_ref_iv_800mg|Organism|Heart|VPAG|Tissue" unit="µmol/l" persistable="1" formulaId="2229" />
    <Observer id="2305" entityId="b7QOeV30XEqi9Dh4q7nXyw" name="Concentration in container" path="vpa_ref_iv_800mg|Organism|Kidney|Plasma|UGT1A8|Concentration in container" unit="µmol/l" persistable="1" formulaId="2306" />
    <Observer id="2325" entityId="cy-_SB46nkC4fnkUbqkauQ" name="Concentration in container" path="vpa_ref_iv_800mg|Organism|Kidney|Plasma|CYP2C9|Concentration in container" unit="µmol/l" persistable="1" formulaId="2326" />
    <Observer id="2332" entityId="nIUtwT_C9kKUweJhl0KdYA" name="Concentration in container" path="vpa_ref_iv_800mg|Organism|Kidney|Plasma|valproic_acid|Concentration in container" unit="µmol/l" persistable="1" formulaId="2333" />
    <Observer id="2339" entityId="sZ2N0NfZ_Ue5s8V8IA1D-A" name="Concentration in container" path="vpa_ref_iv_800mg|Organism|Kidney|Plasma|OH_VPA|Concentration in container" unit="µmol/l" persistable="1" formulaId="2340" />
    <Observer id="2346" entityId="4bkCoWaIf0C4vLnMXkkTMw" name="Concentration in container" path="vpa_ref_iv_800mg|Organism|Kidney|Plasma|VPAG|Concentration in container" unit="µmol/l" persistable="1" formulaId="2347" />
    <Observer id="2386" entityId="C5GTJ5e_20auXvcCAoYbQA" name="Concentration in container" path="vpa_ref_iv_800mg|Organism|Kidney|BloodCells|UGT1A8|Concentration in container" unit="µmol/l" persistable="1" formulaId="2387" />
    <Observer id="2406" entityId="fD8-NG26n0OmV9Q62FubYA" name="Concentration in container" path="vpa_ref_iv_800mg|Organism|Kidney|BloodCells|CYP2C9|Concentration in container" unit="µmol/l" persistable="1" formulaId="2407" />
    <Observer id="2413" entityId="4Nxg7T7SaEili5dZcCR-1A" name="Concentration in container" path="vpa_ref_iv_800mg|Organism|Kidney|BloodCells|valproic_acid|Concentration in container" unit="µmol/l" persistable="1" formulaId="2414" />
    <Observer id="2420" entityId="YHKUP62VA0KD9KCBCa_Wdg" name="Concentration in container" path="vpa_ref_iv_800mg|Organism|Kidney|BloodCells|OH_VPA|Concentration in container" unit="µmol/l" persistable="1" formulaId="2421" />
    <Observer id="2427" entityId="YiRR8l8bQEO3azujsbF_iQ" name="Concentration in container" path="vpa_ref_iv_800mg|Organism|Kidney|BloodCells|VPAG|Concentration in container" unit="µmol/l" persistable="1" formulaId="2428" />
    <Observer id="2457" entityId="2_nRzUKW1UqYpoMT7AboEg" name="Concentration in container" path="vpa_ref_iv_800mg|Organism|Kidney|Interstitial|valproic_acid|Concentration in container" unit="µmol/l" persistable="1" formulaId="2458" />
    <Observer id="2465" entityId="QwT-0-EFP0KCC8Lba6wHKA" name="Concentration in container" path="vpa_ref_iv_800mg|Organism|Kidney|Interstitial|OH_VPA|Concentration in container" unit="µmol/l" persistable="1" formulaId="2466" />
    <Observer id="2473" entityId="QXmD4M4QJkWghuhzFsFJuA" name="Concentration in container" path="vpa_ref_iv_800mg|Organism|Kidney|Interstitial|VPAG|Concentration in container" unit="µmol/l" persistable="1" formulaId="2474" />
    <Observer id="2496" entityId="E2Nw2g194E6gIM-eaan2Jg" name="Concentration in container" path="vpa_ref_iv_800mg|Organism|Kidney|Intracellular|UGT1A8|Concentration in container" unit="µmol/l" persistable="1" formulaId="2497" />
    <Observer id="2514" entityId="wLsr2eDlp0StuR18wKeHIA" name="Concentration in container" path="vpa_ref_iv_800mg|Organism|Kidney|Intracellular|CYP2C9|Concentration in container" unit="µmol/l" persistable="1" formulaId="2515" />
    <Observer id="2522" entityId="u6YRgWS8oUCzl0HsklLuow" name="Concentration in container" path="vpa_ref_iv_800mg|Organism|Kidney|Intracellular|valproic_acid|Concentration in container" unit="µmol/l" persistable="1" formulaId="2523" />
    <Observer id="2530" entityId="gjpRWwyko0K58vaeJ0efXw" name="Concentration in container" path="vpa_ref_iv_800mg|Organism|Kidney|Intracellular|OH_VPA|Concentration in container" unit="µmol/l" persistable="1" formulaId="2531" />
    <Observer id="2538" entityId="EQ2O3siD20WVKjiofBn-ZQ" name="Concentration in container" path="vpa_ref_iv_800mg|Organism|Kidney|Intracellular|VPAG|Concentration in container" unit="µmol/l" persistable="1" formulaId="2539" />
    <Observer id="2560" entityId="2AfbBgx77ESZDfY0XW6YYw" name="Concentration in container" path="vpa_ref_iv_800mg|Organism|Kidney|Urine|valproic_acid|Concentration in container" unit="µmol/l" persistable="1" formulaId="2561" />
    <Observer id="2562" entityId="SmeHeoOncUm9WHVXXlrPvA" name="Fraction excreted" path="vpa_ref_iv_800mg|Organism|Kidney|Urine|valproic_acid|Fraction excreted" persistable="1" formulaId="2563" />
    <Observer id="2567" entityId="EEOxHtRyPk-UBxCu9t-QQg" name="Concentration in container" path="vpa_ref_iv_800mg|Organism|Kidney|Urine|OH_VPA|Concentration in container" unit="µmol/l" persistable="1" formulaId="2568" />
    <Observer id="2572" entityId="MamjBSX2ME2UJBVUtzHa4w" name="Concentration in container" path="vpa_ref_iv_800mg|Organism|Kidney|Urine|VPAG|Concentration in container" unit="µmol/l" persistable="1" formulaId="2573" />
    <Observer id="2574" entityId="bdn72cQlOkKCwDEzM0H2Uw" name="Interstitial Unbound" path="vpa_ref_iv_800mg|Organism|Kidney|valproic_acid|Interstitial Unbound" unit="µmol/l" persistable="1" formulaId="2575" />
    <Observer id="2576" entityId="zP-lofl_4kCWMA9rXNwmaQ" name="Intracellular Unbound" path="vpa_ref_iv_800mg|Organism|Kidney|valproic_acid|Intracellular Unbound" unit="µmol/l" persistable="1" formulaId="2577" />
    <Observer id="2578" entityId="RPlsDwGKikqGqZ0MSurAoQ" name="Tissue" path="vpa_ref_iv_800mg|Organism|Kidney|valproic_acid|Tissue" unit="µmol/l" persistable="1" formulaId="2579" />
    <Observer id="2580" entityId="96EnAla46Uy-8Z31Vm5LJw" name="Interstitial Unbound" path="vpa_ref_iv_800mg|Organism|Kidney|OH_VPA|Interstitial Unbound" unit="µmol/l" persistable="1" formulaId="2581" />
    <Observer id="2582" entityId="Jd-XRYYEu06h2_sko02DJQ" name="Intracellular Unbound" path="vpa_ref_iv_800mg|Organism|Kidney|OH_VPA|Intracellular Unbound" unit="µmol/l" persistable="1" formulaId="2583" />
    <Observer id="2584" entityId="leKVvbjkmUqdNOfaw0iFhg" name="Tissue" path="vpa_ref_iv_800mg|Organism|Kidney|OH_VPA|Tissue" unit="µmol/l" persistable="1" formulaId="2585" />
    <Observer id="2586" entityId="qugbaMkHQUixGopupU60xQ" name="Interstitial Unbound" path="vpa_ref_iv_800mg|Organism|Kidney|VPAG|Interstitial Unbound" unit="µmol/l" persistable="1" formulaId="2587" />
    <Observer id="2588" entityId="-hei3Q0gr0qKIHF05F0v6w" name="Intracellular Unbound" path="vpa_ref_iv_800mg|Organism|Kidney|VPAG|Intracellular Unbound" unit="µmol/l" persistable="1" formulaId="2589" />
    <Observer id="2590" entityId="L_yikfRZ7UC7RimXGNU_3A" name="Tissue" path="vpa_ref_iv_800mg|Organism|Kidney|VPAG|Tissue" unit="µmol/l" persistable="1" formulaId="2591" />
    <Observer id="2716" entityId="tCODJC9gBkWrCkubMip8Bg" name="Concentration in lumen" path="vpa_ref_iv_800mg|Organism|Lumen|Stomach|valproic_acid|Concentration in lumen" unit="µmol/l" persistable="1" formulaId="2718" />
    <Observer id="2759" entityId="TxZUOuJ_gE6DbXiOpAxOKQ" name="Concentration in lumen" path="vpa_ref_iv_800mg|Organism|Lumen|Stomach|OH_VPA|Concentration in lumen" unit="µmol/l" persistable="1" formulaId="2761" />
    <Observer id="2802" entityId="H2eI9Tdfxk6ykAWctdK9ow" name="Concentration in lumen" path="vpa_ref_iv_800mg|Organism|Lumen|Stomach|VPAG|Concentration in lumen" unit="µmol/l" persistable="1" formulaId="2804" />
    <Observer id="2939" entityId="JPvHXHhM7UieLPSOEqxO3A" name="Concentration in lumen" path="vpa_ref_iv_800mg|Organism|Lumen|Duodenum|valproic_acid|Concentration in lumen" unit="µmol/l" persistable="1" formulaId="2940" />
    <Observer id="2941" entityId="ctK-Hb9oEEerwRf-kCfZ3A" name="Fraction of oral drug mass absorbed into mucosa segment" path="vpa_ref_iv_800mg|Organism|Lumen|Duodenum|valproic_acid|Fraction of oral drug mass absorbed into mucosa segment" persistable="1" formulaId="2943" />
    <Observer id="2980" entityId="u3VixDYHNkeqmnLDsnPtZQ" name="Concentration in lumen" path="vpa_ref_iv_800mg|Organism|Lumen|Duodenum|OH_VPA|Concentration in lumen" unit="µmol/l" persistable="1" formulaId="2981" />
    <Observer id="2982" entityId="RZOWBGghUUKtkS_Jrt8otw" name="Fraction of oral drug mass absorbed into mucosa segment" path="vpa_ref_iv_800mg|Organism|Lumen|Duodenum|OH_VPA|Fraction of oral drug mass absorbed into mucosa segment" persistable="1" formulaId="2984" />
    <Observer id="3021" entityId="wh6AMoM5c0Kb-mt_uXs7Zg" name="Concentration in lumen" path="vpa_ref_iv_800mg|Organism|Lumen|Duodenum|VPAG|Concentration in lumen" unit="µmol/l" persistable="1" formulaId="3022" />
    <Observer id="3023" entityId="DxWnB577Y0SFIAyIz10L_A" name="Fraction of oral drug mass absorbed into mucosa segment" path="vpa_ref_iv_800mg|Organism|Lumen|Duodenum|VPAG|Fraction of oral drug mass absorbed into mucosa segment" persistable="1" formulaId="3025" />
    <Observer id="3158" entityId="XwqRwtKXVE6eaNDSIxZBig" name="Concentration in lumen" path="vpa_ref_iv_800mg|Organism|Lumen|UpperJejunum|valproic_acid|Concentration in lumen" unit="µmol/l" persistable="1" formulaId="3159" />
    <Observer id="3160" entityId="ohQ9R_NvNE-FlScjXz3h2A" name="Fraction of oral drug mass absorbed into mucosa segment" path="vpa_ref_iv_800mg|Organism|Lumen|UpperJejunum|valproic_acid|Fraction of oral drug mass absorbed into mucosa segment" persistable="1" formulaId="3161" />
    <Observer id="3198" entityId="a3GTBDQ4JUu4C37kYJlyUw" name="Concentration in lumen" path="vpa_ref_iv_800mg|Organism|Lumen|UpperJejunum|OH_VPA|Concentration in lumen" unit="µmol/l" persistable="1" formulaId="3199" />
    <Observer id="3200" entityId="1oaSry_X-UWIVxZ2-6vYkw" name="Fraction of oral drug mass absorbed into mucosa segment" path="vpa_ref_iv_800mg|Organism|Lumen|UpperJejunum|OH_VPA|Fraction of oral drug mass absorbed into mucosa segment" persistable="1" formulaId="3201" />
    <Observer id="3238" entityId="yPXv4csLekuAa8JA07FUZw" name="Concentration in lumen" path="vpa_ref_iv_800mg|Organism|Lumen|UpperJejunum|VPAG|Concentration in lumen" unit="µmol/l" persistable="1" formulaId="3239" />
    <Observer id="3240" entityId="gJi1zAjfCkadOmoiv-jEpQ" name="Fraction of oral drug mass absorbed into mucosa segment" path="vpa_ref_iv_800mg|Organism|Lumen|UpperJejunum|VPAG|Fraction of oral drug mass absorbed into mucosa segment" persistable="1" formulaId="3241" />
    <Observer id="3374" entityId="iCz3SMOoVkqnRXEZ89VeTw" name="Concentration in lumen" path="vpa_ref_iv_800mg|Organism|Lumen|LowerJejunum|valproic_acid|Concentration in lumen" unit="µmol/l" persistable="1" formulaId="3375" />
    <Observer id="3376" entityId="_8tkzNJ3W0-oVNTTNOJpsg" name="Fraction of oral drug mass absorbed into mucosa segment" path="vpa_ref_iv_800mg|Organism|Lumen|LowerJejunum|valproic_acid|Fraction of oral drug mass absorbed into mucosa segment" persistable="1" formulaId="3377" />
    <Observer id="3414" entityId="W6b36iHbtkOkgUGbHAjHlA" name="Concentration in lumen" path="vpa_ref_iv_800mg|Organism|Lumen|LowerJejunum|OH_VPA|Concentration in lumen" unit="µmol/l" persistable="1" formulaId="3415" />
    <Observer id="3416" entityId="tQIavo4e0U69-Dl57HbiYw" name="Fraction of oral drug mass absorbed into mucosa segment" path="vpa_ref_iv_800mg|Organism|Lumen|LowerJejunum|OH_VPA|Fraction of oral drug mass absorbed into mucosa segment" persistable="1" formulaId="3417" />
    <Observer id="3454" entityId="y2_jT3zNaUeA8X18W6YBRQ" name="Concentration in lumen" path="vpa_ref_iv_800mg|Organism|Lumen|LowerJejunum|VPAG|Concentration in lumen" unit="µmol/l" persistable="1" formulaId="3455" />
    <Observer id="3456" entityId="UadnY98ro0GXLWBjEu4fNw" name="Fraction of oral drug mass absorbed into mucosa segment" path="vpa_ref_iv_800mg|Organism|Lumen|LowerJejunum|VPAG|Fraction of oral drug mass absorbed into mucosa segment" persistable="1" formulaId="3457" />
    <Observer id="3590" entityId="Q3UWOR99fECew3foINl2Mg" name="Concentration in lumen" path="vpa_ref_iv_800mg|Organism|Lumen|UpperIleum|valproic_acid|Concentration in lumen" unit="µmol/l" persistable="1" formulaId="3591" />
    <Observer id="3592" entityId="gCRepHYzzEe9xvwaiHn3Sw" name="Fraction of oral drug mass absorbed into mucosa segment" path="vpa_ref_iv_800mg|Organism|Lumen|UpperIleum|valproic_acid|Fraction of oral drug mass absorbed into mucosa segment" persistable="1" formulaId="3593" />
    <Observer id="3630" entityId="MC23EqHUXEyu7riSz8yFIg" name="Concentration in lumen" path="vpa_ref_iv_800mg|Organism|Lumen|UpperIleum|OH_VPA|Concentration in lumen" unit="µmol/l" persistable="1" formulaId="3631" />
    <Observer id="3632" entityId="69ytVxAUbE21VKBiwrrt0A" name="Fraction of oral drug mass absorbed into mucosa segment" path="vpa_ref_iv_800mg|Organism|Lumen|UpperIleum|OH_VPA|Fraction of oral drug mass absorbed into mucosa segment" persistable="1" formulaId="3633" />
    <Observer id="3670" entityId="G48IgtYrEkCX045qU0569Q" name="Concentration in lumen" path="vpa_ref_iv_800mg|Organism|Lumen|UpperIleum|VPAG|Concentration in lumen" unit="µmol/l" persistable="1" formulaId="3671" />
    <Observer id="3672" entityId="T55YU7hNnEqQLb8UkLRmTw" name="Fraction of oral drug mass absorbed into mucosa segment" path="vpa_ref_iv_800mg|Organism|Lumen|UpperIleum|VPAG|Fraction of oral drug mass absorbed into mucosa segment" persistable="1" formulaId="3673" />
    <Observer id="3806" entityId="KOkJHOT5OUyg9NSEAZdC5w" name="Concentration in lumen" path="vpa_ref_iv_800mg|Organism|Lumen|LowerIleum|valproic_acid|Concentration in lumen" unit="µmol/l" persistable="1" formulaId="3807" />
    <Observer id="3808" entityId="hqZCmVX2b0CzkW5Z74tmQw" name="Fraction of oral drug mass absorbed into mucosa segment" path="vpa_ref_iv_800mg|Organism|Lumen|LowerIleum|valproic_acid|Fraction of oral drug mass absorbed into mucosa segment" persistable="1" formulaId="3809" />
    <Observer id="3846" entityId="HJE55IGz2U257GNnuhytUg" name="Concentration in lumen" path="vpa_ref_iv_800mg|Organism|Lumen|LowerIleum|OH_VPA|Concentration in lumen" unit="µmol/l" persistable="1" formulaId="3847" />
    <Observer id="3848" entityId="iJw__VY5XUetDkzLxAKYWw" name="Fraction of oral drug mass absorbed into mucosa segment" path="vpa_ref_iv_800mg|Organism|Lumen|LowerIleum|OH_VPA|Fraction of oral drug mass absorbed into mucosa segment" persistable="1" formulaId="3849" />
    <Observer id="3886" entityId="hZxiK_AiT061dwMZCfPGYw" name="Concentration in lumen" path="vpa_ref_iv_800mg|Organism|Lumen|LowerIleum|VPAG|Concentration in lumen" unit="µmol/l" persistable="1" formulaId="3887" />
    <Observer id="3888" entityId="b-nmcp_MK02oGVIQrtj7aQ" name="Fraction of oral drug mass absorbed into mucosa segment" path="vpa_ref_iv_800mg|Organism|Lumen|LowerIleum|VPAG|Fraction of oral drug mass absorbed into mucosa segment" persistable="1" formulaId="3889" />
    <Observer id="4024" entityId="kiHOr1gNo0yoHL0Ea-C38A" name="Concentration in lumen" path="vpa_ref_iv_800mg|Organism|Lumen|Caecum|valproic_acid|Concentration in lumen" unit="µmol/l" persistable="1" formulaId="4025" />
    <Observer id="4026" entityId="ylZhwiY-JUWf5VS18-cY7A" name="Fraction of oral drug mass absorbed into mucosa segment" path="vpa_ref_iv_800mg|Organism|Lumen|Caecum|valproic_acid|Fraction of oral drug mass absorbed into mucosa segment" persistable="1" formulaId="4027" />
    <Observer id="4064" entityId="BUH7CsaAC0q_ndkFrbX4oQ" name="Concentration in lumen" path="vpa_ref_iv_800mg|Organism|Lumen|Caecum|OH_VPA|Concentration in lumen" unit="µmol/l" persistable="1" formulaId="4065" />
    <Observer id="4066" entityId="_HmmuJTf8EitbzAcyZAGqA" name="Fraction of oral drug mass absorbed into mucosa segment" path="vpa_ref_iv_800mg|Organism|Lumen|Caecum|OH_VPA|Fraction of oral drug mass absorbed into mucosa segment" persistable="1" formulaId="4067" />
    <Observer id="4104" entityId="JEjjW_cTFkuzjeU-3k9s4g" name="Concentration in lumen" path="vpa_ref_iv_800mg|Organism|Lumen|Caecum|VPAG|Concentration in lumen" unit="µmol/l" persistable="1" formulaId="4105" />
    <Observer id="4106" entityId="EcEpsse7tUGNUthINuGvaw" name="Fraction of oral drug mass absorbed into mucosa segment" path="vpa_ref_iv_800mg|Organism|Lumen|Caecum|VPAG|Fraction of oral drug mass absorbed into mucosa segment" persistable="1" formulaId="4107" />
    <Observer id="4240" entityId="9LWuzlG8Dk2v8GIkl4kb8Q" name="Concentration in lumen" path="vpa_ref_iv_800mg|Organism|Lumen|ColonAscendens|valproic_acid|Concentration in lumen" unit="µmol/l" persistable="1" formulaId="4241" />
    <Observer id="4242" entityId="5dT6MNzN-kS6Uj08uhUMPg" name="Fraction of oral drug mass absorbed into mucosa segment" path="vpa_ref_iv_800mg|Organism|Lumen|ColonAscendens|valproic_acid|Fraction of oral drug mass absorbed into mucosa segment" persistable="1" formulaId="4243" />
    <Observer id="4280" entityId="ZctiLSfH_ky4I0HPxev5rQ" name="Concentration in lumen" path="vpa_ref_iv_800mg|Organism|Lumen|ColonAscendens|OH_VPA|Concentration in lumen" unit="µmol/l" persistable="1" formulaId="4281" />
    <Observer id="4282" entityId="2z_HMnt7MUezlEbu_T4DGg" name="Fraction of oral drug mass absorbed into mucosa segment" path="vpa_ref_iv_800mg|Organism|Lumen|ColonAscendens|OH_VPA|Fraction of oral drug mass absorbed into mucosa segment" persistable="1" formulaId="4283" />
    <Observer id="4320" entityId="anDMtAsB8Uearh0Ob7kWCQ" name="Concentration in lumen" path="vpa_ref_iv_800mg|Organism|Lumen|ColonAscendens|VPAG|Concentration in lumen" unit="µmol/l" persistable="1" formulaId="4321" />
    <Observer id="4322" entityId="SZR2074X9k6gGk8_cRvs4w" name="Fraction of oral drug mass absorbed into mucosa segment" path="vpa_ref_iv_800mg|Organism|Lumen|ColonAscendens|VPAG|Fraction of oral drug mass absorbed into mucosa segment" persistable="1" formulaId="4323" />
    <Observer id="4456" entityId="i1EFsaVz4U25GoyH_X_0NA" name="Concentration in lumen" path="vpa_ref_iv_800mg|Organism|Lumen|ColonTransversum|valproic_acid|Concentration in lumen" unit="µmol/l" persistable="1" formulaId="4457" />
    <Observer id="4458" entityId="ttVhhRJbSEKrmyKmyluYOQ" name="Fraction of oral drug mass absorbed into mucosa segment" path="vpa_ref_iv_800mg|Organism|Lumen|ColonTransversum|valproic_acid|Fraction of oral drug mass absorbed into mucosa segment" persistable="1" formulaId="4459" />
    <Observer id="4496" entityId="berCYaigZUC4Zm-NBLxAng" name="Concentration in lumen" path="vpa_ref_iv_800mg|Organism|Lumen|ColonTransversum|OH_VPA|Concentration in lumen" unit="µmol/l" persistable="1" formulaId="4497" />
    <Observer id="4498" entityId="CJzxqRG6yEy7F9MVHUQdHQ" name="Fraction of oral drug mass absorbed into mucosa segment" path="vpa_ref_iv_800mg|Organism|Lumen|ColonTransversum|OH_VPA|Fraction of oral drug mass absorbed into mucosa segment" persistable="1" formulaId="4499" />
    <Observer id="4536" entityId="Op4wGrozbEOextqlIIWTzA" name="Concentration in lumen" path="vpa_ref_iv_800mg|Organism|Lumen|ColonTransversum|VPAG|Concentration in lumen" unit="µmol/l" persistable="1" formulaId="4537" />
    <Observer id="4538" entityId="o3Y1b_54C0mNr4oXbgeTiA" name="Fraction of oral drug mass absorbed into mucosa segment" path="vpa_ref_iv_800mg|Organism|Lumen|ColonTransversum|VPAG|Fraction of oral drug mass absorbed into mucosa segment" persistable="1" formulaId="4539" />
    <Observer id="4672" entityId="mVuC0V9fS02ec1xwsrZHmw" name="Concentration in lumen" path="vpa_ref_iv_800mg|Organism|Lumen|ColonDescendens|valproic_acid|Concentration in lumen" unit="µmol/l" persistable="1" formulaId="4673" />
    <Observer id="4674" entityId="YWniWzOuV0K72IQGHyfXGA" name="Fraction of oral drug mass absorbed into mucosa segment" path="vpa_ref_iv_800mg|Organism|Lumen|ColonDescendens|valproic_acid|Fraction of oral drug mass absorbed into mucosa segment" persistable="1" formulaId="4675" />
    <Observer id="4712" entityId="nEmPnkNhq0SleEAya3njDg" name="Concentration in lumen" path="vpa_ref_iv_800mg|Organism|Lumen|ColonDescendens|OH_VPA|Concentration in lumen" unit="µmol/l" persistable="1" formulaId="4713" />
    <Observer id="4714" entityId="cM7RXnj2A0eIOgJqdOOsSw" name="Fraction of oral drug mass absorbed into mucosa segment" path="vpa_ref_iv_800mg|Organism|Lumen|ColonDescendens|OH_VPA|Fraction of oral drug mass absorbed into mucosa segment" persistable="1" formulaId="4715" />
    <Observer id="4752" entityId="sOGl5NqxJ0-_jEqVO7yhIA" name="Concentration in lumen" path="vpa_ref_iv_800mg|Organism|Lumen|ColonDescendens|VPAG|Concentration in lumen" unit="µmol/l" persistable="1" formulaId="4753" />
    <Observer id="4754" entityId="LWJ0fDXN3kGPsvkFaxtfkA" name="Fraction of oral drug mass absorbed into mucosa segment" path="vpa_ref_iv_800mg|Organism|Lumen|ColonDescendens|VPAG|Fraction of oral drug mass absorbed into mucosa segment" persistable="1" formulaId="4755" />
    <Observer id="4888" entityId="PtJb0tHJYU2UDiZ2RkiEEA" name="Concentration in lumen" path="vpa_ref_iv_800mg|Organism|Lumen|ColonSigmoid|valproic_acid|Concentration in lumen" unit="µmol/l" persistable="1" formulaId="4889" />
    <Observer id="4890" entityId="_cZRhvdPCUSn_unYDGurpA" name="Fraction of oral drug mass absorbed into mucosa segment" path="vpa_ref_iv_800mg|Organism|Lumen|ColonSigmoid|valproic_acid|Fraction of oral drug mass absorbed into mucosa segment" persistable="1" formulaId="4891" />
    <Observer id="4928" entityId="nTsDll6pp0im1B1ESZgXVg" name="Concentration in lumen" path="vpa_ref_iv_800mg|Organism|Lumen|ColonSigmoid|OH_VPA|Concentration in lumen" unit="µmol/l" persistable="1" formulaId="4929" />
    <Observer id="4930" entityId="lf-ue3AAgUirSrJiitfxeQ" name="Fraction of oral drug mass absorbed into mucosa segment" path="vpa_ref_iv_800mg|Organism|Lumen|ColonSigmoid|OH_VPA|Fraction of oral drug mass absorbed into mucosa segment" persistable="1" formulaId="4931" />
    <Observer id="4968" entityId="vZpDrE2aF0aBbxfPbeZy8g" name="Concentration in lumen" path="vpa_ref_iv_800mg|Organism|Lumen|ColonSigmoid|VPAG|Concentration in lumen" unit="µmol/l" persistable="1" formulaId="4969" />
    <Observer id="4970" entityId="OsyXLW_z20eVgJU0HxaPWg" name="Fraction of oral drug mass absorbed into mucosa segment" path="vpa_ref_iv_800mg|Organism|Lumen|ColonSigmoid|VPAG|Fraction of oral drug mass absorbed into mucosa segment" persistable="1" formulaId="4971" />
    <Observer id="5103" entityId="tJixmmC8ykaPL_oudcd_-A" name="Concentration in lumen" path="vpa_ref_iv_800mg|Organism|Lumen|Rectum|valproic_acid|Concentration in lumen" unit="µmol/l" persistable="1" formulaId="5104" />
    <Observer id="5105" entityId="Gt5Emsr_JUCiFqjrSNMP-w" name="Fraction of oral drug mass absorbed into mucosa segment" path="vpa_ref_iv_800mg|Organism|Lumen|Rectum|valproic_acid|Fraction of oral drug mass absorbed into mucosa segment" persistable="1" formulaId="5106" />
    <Observer id="5143" entityId="SgKj0AODzkid00LlOtzJaQ" name="Concentration in lumen" path="vpa_ref_iv_800mg|Organism|Lumen|Rectum|OH_VPA|Concentration in lumen" unit="µmol/l" persistable="1" formulaId="5144" />
    <Observer id="5145" entityId="b6qbC6EwCEGg4gJ2TrgnXg" name="Fraction of oral drug mass absorbed into mucosa segment" path="vpa_ref_iv_800mg|Organism|Lumen|Rectum|OH_VPA|Fraction of oral drug mass absorbed into mucosa segment" persistable="1" formulaId="5146" />
    <Observer id="5183" entityId="Lv3bcrk_m0Ow7xqtz9LuTg" name="Concentration in lumen" path="vpa_ref_iv_800mg|Organism|Lumen|Rectum|VPAG|Concentration in lumen" unit="µmol/l" persistable="1" formulaId="5184" />
    <Observer id="5185" entityId="2Gr8JdCzUk6snJUtMfHCLw" name="Fraction of oral drug mass absorbed into mucosa segment" path="vpa_ref_iv_800mg|Organism|Lumen|Rectum|VPAG|Fraction of oral drug mass absorbed into mucosa segment" persistable="1" formulaId="5186" />
    <Observer id="5209" entityId="2IfVxbD6D06vQElQuj5NHg" name="Fraction excreted to feces" path="vpa_ref_iv_800mg|Organism|Lumen|Feces|valproic_acid|Fraction excreted to feces" persistable="1" formulaId="5210" />
    <Observer id="5217" entityId="-SS-Kiaz4U2_QIfcDYiWSg" name="Fraction dissolved" path="vpa_ref_iv_800mg|Organism|Lumen|valproic_acid|Fraction dissolved" persistable="1" formulaId="5219" />
    <Observer id="5220" entityId="ld2d_6Djik23LYEz15Th2A" name="Fraction of oral drug mass absorbed into mucosa" path="vpa_ref_iv_800mg|Organism|Lumen|valproic_acid|Fraction of oral drug mass absorbed into mucosa" persistable="1" formulaId="5221" />
    <Observer id="5222" entityId="0H9E8x51KkyC2tf-lM3dZw" name="Fraction dissolved" path="vpa_ref_iv_800mg|Organism|Lumen|OH_VPA|Fraction dissolved" persistable="1" formulaId="5224" />
    <Observer id="5225" entityId="tgMkecTjKUeVEVzdyOVcbA" name="Fraction of oral drug mass absorbed into mucosa" path="vpa_ref_iv_800mg|Organism|Lumen|OH_VPA|Fraction of oral drug mass absorbed into mucosa" persistable="1" formulaId="5226" />
    <Observer id="5227" entityId="AKnExF2yiUWBSO5Sg9VHQA" name="Fraction dissolved" path="vpa_ref_iv_800mg|Organism|Lumen|VPAG|Fraction dissolved" persistable="1" formulaId="5229" />
    <Observer id="5230" entityId="XjzsD3cnFU6198XisnWiAQ" name="Fraction of oral drug mass absorbed into mucosa" path="vpa_ref_iv_800mg|Organism|Lumen|VPAG|Fraction of oral drug mass absorbed into mucosa" persistable="1" formulaId="5231" />
    <Observer id="5297" entityId="bRs-C8SyTkOm1rsPyxnbww" name="Concentration in container" path="vpa_ref_iv_800mg|Organism|Stomach|Plasma|UGT1A8|Concentration in container" unit="µmol/l" persistable="1" formulaId="5298" />
    <Observer id="5317" entityId="MXbDPP5H-0OklQQZHrIWgQ" name="Concentration in container" path="vpa_ref_iv_800mg|Organism|Stomach|Plasma|CYP2C9|Concentration in container" unit="µmol/l" persistable="1" formulaId="5318" />
    <Observer id="5324" entityId="M8xvrDlGREuAVvLe2o41QQ" name="Concentration in container" path="vpa_ref_iv_800mg|Organism|Stomach|Plasma|valproic_acid|Concentration in container" unit="µmol/l" persistable="1" formulaId="5325" />
    <Observer id="5331" entityId="pHlzYj0qikadVqfrlL90Fg" name="Concentration in container" path="vpa_ref_iv_800mg|Organism|Stomach|Plasma|OH_VPA|Concentration in container" unit="µmol/l" persistable="1" formulaId="5332" />
    <Observer id="5338" entityId="0yiqXn8wikulTOr53MBSfA" name="Concentration in container" path="vpa_ref_iv_800mg|Organism|Stomach|Plasma|VPAG|Concentration in container" unit="µmol/l" persistable="1" formulaId="5339" />
    <Observer id="5378" entityId="0aQWOIvFtEiKATGI1G1CYA" name="Concentration in container" path="vpa_ref_iv_800mg|Organism|Stomach|BloodCells|UGT1A8|Concentration in container" unit="µmol/l" persistable="1" formulaId="5379" />
    <Observer id="5398" entityId="-HiPyd7w90WXRACbqFif5g" name="Concentration in container" path="vpa_ref_iv_800mg|Organism|Stomach|BloodCells|CYP2C9|Concentration in container" unit="µmol/l" persistable="1" formulaId="5399" />
    <Observer id="5405" entityId="DR6ZkEq720qOMHe67JXoWg" name="Concentration in container" path="vpa_ref_iv_800mg|Organism|Stomach|BloodCells|valproic_acid|Concentration in container" unit="µmol/l" persistable="1" formulaId="5406" />
    <Observer id="5412" entityId="VRKlBjRjT0qAFc2YC-3aZA" name="Concentration in container" path="vpa_ref_iv_800mg|Organism|Stomach|BloodCells|OH_VPA|Concentration in container" unit="µmol/l" persistable="1" formulaId="5413" />
    <Observer id="5419" entityId="LCGTvPbd2EqQzwiO8WBRQA" name="Concentration in container" path="vpa_ref_iv_800mg|Organism|Stomach|BloodCells|VPAG|Concentration in container" unit="µmol/l" persistable="1" formulaId="5420" />
    <Observer id="5449" entityId="5eEg-3yXlkGYuISEk-ejNA" name="Concentration in container" path="vpa_ref_iv_800mg|Organism|Stomach|Interstitial|valproic_acid|Concentration in container" unit="µmol/l" persistable="1" formulaId="5450" />
    <Observer id="5457" entityId="o2UjIH_1M0qtI_9iKL8kaw" name="Concentration in container" path="vpa_ref_iv_800mg|Organism|Stomach|Interstitial|OH_VPA|Concentration in container" unit="µmol/l" persistable="1" formulaId="5458" />
    <Observer id="5465" entityId="D2PhAwPuZk--Et18YPeR3A" name="Concentration in container" path="vpa_ref_iv_800mg|Organism|Stomach|Interstitial|VPAG|Concentration in container" unit="µmol/l" persistable="1" formulaId="5466" />
    <Observer id="5488" entityId="swvuiaqnq02JffE869SnXQ" name="Concentration in container" path="vpa_ref_iv_800mg|Organism|Stomach|Intracellular|UGT1A8|Concentration in container" unit="µmol/l" persistable="1" formulaId="5489" />
    <Observer id="5506" entityId="JMjG7pXoxkqSyRSVSnv-aA" name="Concentration in container" path="vpa_ref_iv_800mg|Organism|Stomach|Intracellular|CYP2C9|Concentration in container" unit="µmol/l" persistable="1" formulaId="5507" />
    <Observer id="5514" entityId="4W0VBOMUekmKs4gJ8o5kPQ" name="Concentration in container" path="vpa_ref_iv_800mg|Organism|Stomach|Intracellular|valproic_acid|Concentration in container" unit="µmol/l" persistable="1" formulaId="5515" />
    <Observer id="5522" entityId="kGtkgX7neESt2yxoXBXG_A" name="Concentration in container" path="vpa_ref_iv_800mg|Organism|Stomach|Intracellular|OH_VPA|Concentration in container" unit="µmol/l" persistable="1" formulaId="5523" />
    <Observer id="5530" entityId="wHVxodruO0a_JGkWLZjVOg" name="Concentration in container" path="vpa_ref_iv_800mg|Organism|Stomach|Intracellular|VPAG|Concentration in container" unit="µmol/l" persistable="1" formulaId="5531" />
    <Observer id="5548" entityId="MG68SG5Rt0iwFF1M4sLfqg" name="Interstitial Unbound" path="vpa_ref_iv_800mg|Organism|Stomach|valproic_acid|Interstitial Unbound" unit="µmol/l" persistable="1" formulaId="5549" />
    <Observer id="5550" entityId="CeBWU-ebjU2NjXTJgf9hFA" name="Intracellular Unbound" path="vpa_ref_iv_800mg|Organism|Stomach|valproic_acid|Intracellular Unbound" unit="µmol/l" persistable="1" formulaId="5551" />
    <Observer id="5552" entityId="J4Woqux0D0-lHhvcSFYlaw" name="Tissue" path="vpa_ref_iv_800mg|Organism|Stomach|valproic_acid|Tissue" unit="µmol/l" persistable="1" formulaId="5553" />
    <Observer id="5554" entityId="WU_uMbmMTku6ymsWwnlzlg" name="Interstitial Unbound" path="vpa_ref_iv_800mg|Organism|Stomach|OH_VPA|Interstitial Unbound" unit="µmol/l" persistable="1" formulaId="5555" />
    <Observer id="5556" entityId="bAy_k_UE9UWo0TUT2TIzdQ" name="Intracellular Unbound" path="vpa_ref_iv_800mg|Organism|Stomach|OH_VPA|Intracellular Unbound" unit="µmol/l" persistable="1" formulaId="5557" />
    <Observer id="5558" entityId="H9LacFNnO0mJvPOxPsN8qA" name="Tissue" path="vpa_ref_iv_800mg|Organism|Stomach|OH_VPA|Tissue" unit="µmol/l" persistable="1" formulaId="5559" />
    <Observer id="5560" entityId="PzL-ioArt0ORGCJgLiDYyA" name="Interstitial Unbound" path="vpa_ref_iv_800mg|Organism|Stomach|VPAG|Interstitial Unbound" unit="µmol/l" persistable="1" formulaId="5561" />
    <Observer id="5562" entityId="8f6RpCRZM06FNuN3UbfyXQ" name="Intracellular Unbound" path="vpa_ref_iv_800mg|Organism|Stomach|VPAG|Intracellular Unbound" unit="µmol/l" persistable="1" formulaId="5563" />
    <Observer id="5564" entityId="HRLL6bo3Uk-G4Rm8PHHZpw" name="Tissue" path="vpa_ref_iv_800mg|Organism|Stomach|VPAG|Tissue" unit="µmol/l" persistable="1" formulaId="5565" />
    <Observer id="5657" entityId="yJtQu2NnWkmk0AE4LaTDzg" name="Concentration in container" path="vpa_ref_iv_800mg|Organism|SmallIntestine|Plasma|UGT1A8|Concentration in container" unit="µmol/l" persistable="1" formulaId="5658" />
    <Observer id="5677" entityId="-bpGfglGbkSGo8EZEJPQCA" name="Concentration in container" path="vpa_ref_iv_800mg|Organism|SmallIntestine|Plasma|CYP2C9|Concentration in container" unit="µmol/l" persistable="1" formulaId="5678" />
    <Observer id="5684" entityId="DZ6wG6ohZEWm5gQxDr4svQ" name="Concentration in container" path="vpa_ref_iv_800mg|Organism|SmallIntestine|Plasma|valproic_acid|Concentration in container" unit="µmol/l" persistable="1" formulaId="5685" />
    <Observer id="5691" entityId="nqAk4HmgDUGD91AQWhjJiQ" name="Concentration in container" path="vpa_ref_iv_800mg|Organism|SmallIntestine|Plasma|OH_VPA|Concentration in container" unit="µmol/l" persistable="1" formulaId="5692" />
    <Observer id="5698" entityId="uZ0vQChyMkCmqJo0Fu9FAg" name="Concentration in container" path="vpa_ref_iv_800mg|Organism|SmallIntestine|Plasma|VPAG|Concentration in container" unit="µmol/l" persistable="1" formulaId="5699" />
    <Observer id="5738" entityId="5cemHTRYvEKf7wGPjWuBwQ" name="Concentration in container" path="vpa_ref_iv_800mg|Organism|SmallIntestine|BloodCells|UGT1A8|Concentration in container" unit="µmol/l" persistable="1" formulaId="5739" />
    <Observer id="5758" entityId="Veqwralfyk2MUnKaLMBWWQ" name="Concentration in container" path="vpa_ref_iv_800mg|Organism|SmallIntestine|BloodCells|CYP2C9|Concentration in container" unit="µmol/l" persistable="1" formulaId="5759" />
    <Observer id="5765" entityId="BZgLuP_n5kaV3jAbEjKt0Q" name="Concentration in container" path="vpa_ref_iv_800mg|Organism|SmallIntestine|BloodCells|valproic_acid|Concentration in container" unit="µmol/l" persistable="1" formulaId="5766" />
    <Observer id="5772" entityId="ENYsJl1Of0asAnE0lB5mvw" name="Concentration in container" path="vpa_ref_iv_800mg|Organism|SmallIntestine|BloodCells|OH_VPA|Concentration in container" unit="µmol/l" persistable="1" formulaId="5773" />
    <Observer id="5779" entityId="r5HHjOecuEudCkork3_LWw" name="Concentration in container" path="vpa_ref_iv_800mg|Organism|SmallIntestine|BloodCells|VPAG|Concentration in container" unit="µmol/l" persistable="1" formulaId="5780" />
    <Observer id="5809" entityId="_uBW8snpikeMjM7ir3Fz0w" name="Concentration in container" path="vpa_ref_iv_800mg|Organism|SmallIntestine|Interstitial|valproic_acid|Concentration in container" unit="µmol/l" persistable="1" formulaId="5810" />
    <Observer id="5817" entityId="CuX1asjvTEu7_2K-Y8mYJA" name="Concentration in container" path="vpa_ref_iv_800mg|Organism|SmallIntestine|Interstitial|OH_VPA|Concentration in container" unit="µmol/l" persistable="1" formulaId="5818" />
    <Observer id="5825" entityId="O1HV7K4lAEi5F9aZ330twQ" name="Concentration in container" path="vpa_ref_iv_800mg|Organism|SmallIntestine|Interstitial|VPAG|Concentration in container" unit="µmol/l" persistable="1" formulaId="5826" />
    <Observer id="5848" entityId="6F0JBzNT_kKXYj_mbYL1wQ" name="Concentration in container" path="vpa_ref_iv_800mg|Organism|SmallIntestine|Intracellular|UGT1A8|Concentration in container" unit="µmol/l" persistable="1" formulaId="5849" />
    <Observer id="5866" entityId="LXlRv4azr0aqvFEZlsk-BA" name="Concentration in container" path="vpa_ref_iv_800mg|Organism|SmallIntestine|Intracellular|CYP2C9|Concentration in container" unit="µmol/l" persistable="1" formulaId="5867" />
    <Observer id="5874" entityId="bnAUCwuGa0m1KMTmgLYmgg" name="Concentration in container" path="vpa_ref_iv_800mg|Organism|SmallIntestine|Intracellular|valproic_acid|Concentration in container" unit="µmol/l" persistable="1" formulaId="5875" />
    <Observer id="5882" entityId="MpAuwiiHFEeyV5_v-zr81A" name="Concentration in container" path="vpa_ref_iv_800mg|Organism|SmallIntestine|Intracellular|OH_VPA|Concentration in container" unit="µmol/l" persistable="1" formulaId="5883" />
    <Observer id="5890" entityId="kTtLkH7hP0a3zcqSBxnNrQ" name="Concentration in container" path="vpa_ref_iv_800mg|Organism|SmallIntestine|Intracellular|VPAG|Concentration in container" unit="µmol/l" persistable="1" formulaId="5891" />
    <Observer id="5970" entityId="HwjhRUEoiUqrXynznpDsGA" name="Concentration in container" path="vpa_ref_iv_800mg|Organism|SmallIntestine|Mucosa|Duodenum|Plasma|UGT1A8|Concentration in container" unit="µmol/l" persistable="1" formulaId="5971" />
    <Observer id="5990" entityId="bCOumlbuh0inubaxfFs0aw" name="Concentration in container" path="vpa_ref_iv_800mg|Organism|SmallIntestine|Mucosa|Duodenum|Plasma|CYP2C9|Concentration in container" unit="µmol/l" persistable="1" formulaId="5991" />
    <Observer id="5997" entityId="83zEj6sQB0-vuwJwJnudTw" name="Concentration in container" path="vpa_ref_iv_800mg|Organism|SmallIntestine|Mucosa|Duodenum|Plasma|valproic_acid|Concentration in container" unit="µmol/l" persistable="1" formulaId="5998" />
    <Observer id="6004" entityId="JMywK6Wl8kOFqrjnm_h-JQ" name="Concentration in container" path="vpa_ref_iv_800mg|Organism|SmallIntestine|Mucosa|Duodenum|Plasma|OH_VPA|Concentration in container" unit="µmol/l" persistable="1" formulaId="6005" />
    <Observer id="6011" entityId="8bR6xCYPzU6POHJcV2m1tg" name="Concentration in container" path="vpa_ref_iv_800mg|Organism|SmallIntestine|Mucosa|Duodenum|Plasma|VPAG|Concentration in container" unit="µmol/l" persistable="1" formulaId="6012" />
    <Observer id="6051" entityId="-fcXxf2Zjk6D_Yd2kwB-Eg" name="Concentration in container" path="vpa_ref_iv_800mg|Organism|SmallIntestine|Mucosa|Duodenum|BloodCells|UGT1A8|Concentration in container" unit="µmol/l" persistable="1" formulaId="6052" />
    <Observer id="6071" entityId="sVdkBH4dQ0OIVWMc1SUQRQ" name="Concentration in container" path="vpa_ref_iv_800mg|Organism|SmallIntestine|Mucosa|Duodenum|BloodCells|CYP2C9|Concentration in container" unit="µmol/l" persistable="1" formulaId="6072" />
    <Observer id="6078" entityId="9gcurXWhfU2f-vQwsEk2ag" name="Concentration in container" path="vpa_ref_iv_800mg|Organism|SmallIntestine|Mucosa|Duodenum|BloodCells|valproic_acid|Concentration in container" unit="µmol/l" persistable="1" formulaId="6079" />
    <Observer id="6085" entityId="YW4D6O3NO0i4AHSZhjPGBA" name="Concentration in container" path="vpa_ref_iv_800mg|Organism|SmallIntestine|Mucosa|Duodenum|BloodCells|OH_VPA|Concentration in container" unit="µmol/l" persistable="1" formulaId="6086" />
    <Observer id="6092" entityId="P974GzM5XkGJpVPcmtO06Q" name="Concentration in container" path="vpa_ref_iv_800mg|Organism|SmallIntestine|Mucosa|Duodenum|BloodCells|VPAG|Concentration in container" unit="µmol/l" persistable="1" formulaId="6093" />
    <Observer id="6122" entityId="KXaCZEDFQU6ou_0bq-MOKQ" name="Concentration in container" path="vpa_ref_iv_800mg|Organism|SmallIntestine|Mucosa|Duodenum|Interstitial|valproic_acid|Concentration in container" unit="µmol/l" persistable="1" formulaId="6123" />
    <Observer id="6130" entityId="KiF0KY5dr0yMXSTYrmQ2Dw" name="Concentration in container" path="vpa_ref_iv_800mg|Organism|SmallIntestine|Mucosa|Duodenum|Interstitial|OH_VPA|Concentration in container" unit="µmol/l" persistable="1" formulaId="6131" />
    <Observer id="6138" entityId="2cTcibUCn0uC1V_KQi-hfA" name="Concentration in container" path="vpa_ref_iv_800mg|Organism|SmallIntestine|Mucosa|Duodenum|Interstitial|VPAG|Concentration in container" unit="µmol/l" persistable="1" formulaId="6139" />
    <Observer id="6161" entityId="yWrsNu9o-E2bD1XocozqUg" name="Concentration in container" path="vpa_ref_iv_800mg|Organism|SmallIntestine|Mucosa|Duodenum|Intracellular|UGT1A8|Concentration in container" unit="µmol/l" persistable="1" formulaId="6162" />
    <Observer id="6179" entityId="k4ASa6afEU23-_C3dyXtxQ" name="Concentration in container" path="vpa_ref_iv_800mg|Organism|SmallIntestine|Mucosa|Duodenum|Intracellular|CYP2C9|Concentration in container" unit="µmol/l" persistable="1" formulaId="6180" />
    <Observer id="6187" entityId="vFLcGNPUpkWAuRCtsYXXIw" name="Concentration in container" path="vpa_ref_iv_800mg|Organism|SmallIntestine|Mucosa|Duodenum|Intracellular|valproic_acid|Concentration in container" unit="µmol/l" persistable="1" formulaId="6188" />
    <Observer id="6195" entityId="xlDgN4GKP0u-e4ReuWMfGw" name="Concentration in container" path="vpa_ref_iv_800mg|Organism|SmallIntestine|Mucosa|Duodenum|Intracellular|OH_VPA|Concentration in container" unit="µmol/l" persistable="1" formulaId="6196" />
    <Observer id="6203" entityId="U5p-EG7LNEGGvAqQpO73zw" name="Concentration in container" path="vpa_ref_iv_800mg|Organism|SmallIntestine|Mucosa|Duodenum|Intracellular|VPAG|Concentration in container" unit="µmol/l" persistable="1" formulaId="6204" />
    <Observer id="6283" entityId="YKVktKmzfkGzfHKwuuw4tA" name="Concentration in container" path="vpa_ref_iv_800mg|Organism|SmallIntestine|Mucosa|UpperJejunum|Plasma|UGT1A8|Concentration in container" unit="µmol/l" persistable="1" formulaId="6284" />
    <Observer id="6303" entityId="Jv2RLcQy3Ei3yW9HHXE1_Q" name="Concentration in container" path="vpa_ref_iv_800mg|Organism|SmallIntestine|Mucosa|UpperJejunum|Plasma|CYP2C9|Concentration in container" unit="µmol/l" persistable="1" formulaId="6304" />
    <Observer id="6310" entityId="eJyNnO50yEqhplH-H5FtMA" name="Concentration in container" path="vpa_ref_iv_800mg|Organism|SmallIntestine|Mucosa|UpperJejunum|Plasma|valproic_acid|Concentration in container" unit="µmol/l" persistable="1" formulaId="6311" />
    <Observer id="6317" entityId="QAVzWKzVfE2OjW6WJsu1vQ" name="Concentration in container" path="vpa_ref_iv_800mg|Organism|SmallIntestine|Mucosa|UpperJejunum|Plasma|OH_VPA|Concentration in container" unit="µmol/l" persistable="1" formulaId="6318" />
    <Observer id="6324" entityId="ZfGbrXqoCkCyQMLsJXrfPQ" name="Concentration in container" path="vpa_ref_iv_800mg|Organism|SmallIntestine|Mucosa|UpperJejunum|Plasma|VPAG|Concentration in container" unit="µmol/l" persistable="1" formulaId="6325" />
    <Observer id="6364" entityId="Vunycm0R0Umo9AZSWsK_DA" name="Concentration in container" path="vpa_ref_iv_800mg|Organism|SmallIntestine|Mucosa|UpperJejunum|BloodCells|UGT1A8|Concentration in container" unit="µmol/l" persistable="1" formulaId="6365" />
    <Observer id="6384" entityId="9Qn0sXjZREeEchanpYvXSA" name="Concentration in container" path="vpa_ref_iv_800mg|Organism|SmallIntestine|Mucosa|UpperJejunum|BloodCells|CYP2C9|Concentration in container" unit="µmol/l" persistable="1" formulaId="6385" />
    <Observer id="6391" entityId="WweJETl5SU-kqXMwwYqHeg" name="Concentration in container" path="vpa_ref_iv_800mg|Organism|SmallIntestine|Mucosa|UpperJejunum|BloodCells|valproic_acid|Concentration in container" unit="µmol/l" persistable="1" formulaId="6392" />
    <Observer id="6398" entityId="s2vAbYMNdkea6pL0_nlyMQ" name="Concentration in container" path="vpa_ref_iv_800mg|Organism|SmallIntestine|Mucosa|UpperJejunum|BloodCells|OH_VPA|Concentration in container" unit="µmol/l" persistable="1" formulaId="6399" />
    <Observer id="6405" entityId="GifllKVKnkSOegLaQHjomg" name="Concentration in container" path="vpa_ref_iv_800mg|Organism|SmallIntestine|Mucosa|UpperJejunum|BloodCells|VPAG|Concentration in container" unit="µmol/l" persistable="1" formulaId="6406" />
    <Observer id="6435" entityId="A6bb9gaqlU6rgOcALq6Yyg" name="Concentration in container" path="vpa_ref_iv_800mg|Organism|SmallIntestine|Mucosa|UpperJejunum|Interstitial|valproic_acid|Concentration in container" unit="µmol/l" persistable="1" formulaId="6436" />
    <Observer id="6443" entityId="J8rKb-yBVUmVBU7Rp0D7VQ" name="Concentration in container" path="vpa_ref_iv_800mg|Organism|SmallIntestine|Mucosa|UpperJejunum|Interstitial|OH_VPA|Concentration in container" unit="µmol/l" persistable="1" formulaId="6444" />
    <Observer id="6451" entityId="9_Tb0SpUoECbJYpHtjpx5Q" name="Concentration in container" path="vpa_ref_iv_800mg|Organism|SmallIntestine|Mucosa|UpperJejunum|Interstitial|VPAG|Concentration in container" unit="µmol/l" persistable="1" formulaId="6452" />
    <Observer id="6474" entityId="LiZq1RtxaUeAstd3kZJOAw" name="Concentration in container" path="vpa_ref_iv_800mg|Organism|SmallIntestine|Mucosa|UpperJejunum|Intracellular|UGT1A8|Concentration in container" unit="µmol/l" persistable="1" formulaId="6475" />
    <Observer id="6492" entityId="YKrx5hEIBkS1ieo51mVTCg" name="Concentration in container" path="vpa_ref_iv_800mg|Organism|SmallIntestine|Mucosa|UpperJejunum|Intracellular|CYP2C9|Concentration in container" unit="µmol/l" persistable="1" formulaId="6493" />
    <Observer id="6500" entityId="TJKMerXc6E2zOZWQ7hgk_w" name="Concentration in container" path="vpa_ref_iv_800mg|Organism|SmallIntestine|Mucosa|UpperJejunum|Intracellular|valproic_acid|Concentration in container" unit="µmol/l" persistable="1" formulaId="6501" />
    <Observer id="6508" entityId="btq_SIeCe0CLWH59t-F4Nw" name="Concentration in container" path="vpa_ref_iv_800mg|Organism|SmallIntestine|Mucosa|UpperJejunum|Intracellular|OH_VPA|Concentration in container" unit="µmol/l" persistable="1" formulaId="6509" />
    <Observer id="6516" entityId="kHnAxyYK_EKjNU0us8Wojw" name="Concentration in container" path="vpa_ref_iv_800mg|Organism|SmallIntestine|Mucosa|UpperJejunum|Intracellular|VPAG|Concentration in container" unit="µmol/l" persistable="1" formulaId="6517" />
    <Observer id="6596" entityId="iBAVfNqI90Osz39PCdC4AQ" name="Concentration in container" path="vpa_ref_iv_800mg|Organism|SmallIntestine|Mucosa|LowerJejunum|Plasma|UGT1A8|Concentration in container" unit="µmol/l" persistable="1" formulaId="6597" />
    <Observer id="6616" entityId="HsSn8roYYEWuHg_mrrcugQ" name="Concentration in container" path="vpa_ref_iv_800mg|Organism|SmallIntestine|Mucosa|LowerJejunum|Plasma|CYP2C9|Concentration in container" unit="µmol/l" persistable="1" formulaId="6617" />
    <Observer id="6623" entityId="DOVmbU-UkkarygsfRoI5QQ" name="Concentration in container" path="vpa_ref_iv_800mg|Organism|SmallIntestine|Mucosa|LowerJejunum|Plasma|valproic_acid|Concentration in container" unit="µmol/l" persistable="1" formulaId="6624" />
    <Observer id="6630" entityId="6UzDSX6Z3k6sFCWkkhYnaw" name="Concentration in container" path="vpa_ref_iv_800mg|Organism|SmallIntestine|Mucosa|LowerJejunum|Plasma|OH_VPA|Concentration in container" unit="µmol/l" persistable="1" formulaId="6631" />
    <Observer id="6637" entityId="9sSaiypmwUGdSgeaNXZhow" name="Concentration in container" path="vpa_ref_iv_800mg|Organism|SmallIntestine|Mucosa|LowerJejunum|Plasma|VPAG|Concentration in container" unit="µmol/l" persistable="1" formulaId="6638" />
    <Observer id="6677" entityId="oFqWin1GD02f0eQHQncB5Q" name="Concentration in container" path="vpa_ref_iv_800mg|Organism|SmallIntestine|Mucosa|LowerJejunum|BloodCells|UGT1A8|Concentration in container" unit="µmol/l" persistable="1" formulaId="6678" />
    <Observer id="6697" entityId="DI93kzrzgUWWkS7w6FdhAA" name="Concentration in container" path="vpa_ref_iv_800mg|Organism|SmallIntestine|Mucosa|LowerJejunum|BloodCells|CYP2C9|Concentration in container" unit="µmol/l" persistable="1" formulaId="6698" />
    <Observer id="6704" entityId="g2EHEfEJa0yLEbwYHCaqcA" name="Concentration in container" path="vpa_ref_iv_800mg|Organism|SmallIntestine|Mucosa|LowerJejunum|BloodCells|valproic_acid|Concentration in container" unit="µmol/l" persistable="1" formulaId="6705" />
    <Observer id="6711" entityId="8jo63DuPCkmbHXhwSHNrOA" name="Concentration in container" path="vpa_ref_iv_800mg|Organism|SmallIntestine|Mucosa|LowerJejunum|BloodCells|OH_VPA|Concentration in container" unit="µmol/l" persistable="1" formulaId="6712" />
    <Observer id="6718" entityId="cqM6Sj5bv0mRRthSBzZBKg" name="Concentration in container" path="vpa_ref_iv_800mg|Organism|SmallIntestine|Mucosa|LowerJejunum|BloodCells|VPAG|Concentration in container" unit="µmol/l" persistable="1" formulaId="6719" />
    <Observer id="6748" entityId="6PHFPOVG30aZuCgBC1P6TA" name="Concentration in container" path="vpa_ref_iv_800mg|Organism|SmallIntestine|Mucosa|LowerJejunum|Interstitial|valproic_acid|Concentration in container" unit="µmol/l" persistable="1" formulaId="6749" />
    <Observer id="6756" entityId="hVovuhIKrE6tDl4s5a9OwQ" name="Concentration in container" path="vpa_ref_iv_800mg|Organism|SmallIntestine|Mucosa|LowerJejunum|Interstitial|OH_VPA|Concentration in container" unit="µmol/l" persistable="1" formulaId="6757" />
    <Observer id="6764" entityId="nKi3HeEEekeY4oLcm8HwNQ" name="Concentration in container" path="vpa_ref_iv_800mg|Organism|SmallIntestine|Mucosa|LowerJejunum|Interstitial|VPAG|Concentration in container" unit="µmol/l" persistable="1" formulaId="6765" />
    <Observer id="6787" entityId="f2Yf-PZ7kkyJqjKSNIo6yQ" name="Concentration in container" path="vpa_ref_iv_800mg|Organism|SmallIntestine|Mucosa|LowerJejunum|Intracellular|UGT1A8|Concentration in container" unit="µmol/l" persistable="1" formulaId="6788" />
    <Observer id="6805" entityId="Ri08Yyp4qUySdRyzF30nKw" name="Concentration in container" path="vpa_ref_iv_800mg|Organism|SmallIntestine|Mucosa|LowerJejunum|Intracellular|CYP2C9|Concentration in container" unit="µmol/l" persistable="1" formulaId="6806" />
    <Observer id="6813" entityId="-Ba7KXiBXECmojpzxt55ag" name="Concentration in container" path="vpa_ref_iv_800mg|Organism|SmallIntestine|Mucosa|LowerJejunum|Intracellular|valproic_acid|Concentration in container" unit="µmol/l" persistable="1" formulaId="6814" />
    <Observer id="6821" entityId="chHXn6mFUkaJt_N6GQm9og" name="Concentration in container" path="vpa_ref_iv_800mg|Organism|SmallIntestine|Mucosa|LowerJejunum|Intracellular|OH_VPA|Concentration in container" unit="µmol/l" persistable="1" formulaId="6822" />
    <Observer id="6829" entityId="DxnxNzhKkEO4YOuVhcKGPQ" name="Concentration in container" path="vpa_ref_iv_800mg|Organism|SmallIntestine|Mucosa|LowerJejunum|Intracellular|VPAG|Concentration in container" unit="µmol/l" persistable="1" formulaId="6830" />
    <Observer id="6909" entityId="zJwc0LTppkeS1_Ld_bpElQ" name="Concentration in container" path="vpa_ref_iv_800mg|Organism|SmallIntestine|Mucosa|UpperIleum|Plasma|UGT1A8|Concentration in container" unit="µmol/l" persistable="1" formulaId="6910" />
    <Observer id="6929" entityId="K_VFqLmRiEudRcowlEY2qQ" name="Concentration in container" path="vpa_ref_iv_800mg|Organism|SmallIntestine|Mucosa|UpperIleum|Plasma|CYP2C9|Concentration in container" unit="µmol/l" persistable="1" formulaId="6930" />
    <Observer id="6936" entityId="DZhCPVkksEOUx10uXyXXUA" name="Concentration in container" path="vpa_ref_iv_800mg|Organism|SmallIntestine|Mucosa|UpperIleum|Plasma|valproic_acid|Concentration in container" unit="µmol/l" persistable="1" formulaId="6937" />
    <Observer id="6943" entityId="7hhBwRhjGEqkxdtQg9iRqA" name="Concentration in container" path="vpa_ref_iv_800mg|Organism|SmallIntestine|Mucosa|UpperIleum|Plasma|OH_VPA|Concentration in container" unit="µmol/l" persistable="1" formulaId="6944" />
    <Observer id="6950" entityId="zzB9qopLIUuIkH2ZCDCrfg" name="Concentration in container" path="vpa_ref_iv_800mg|Organism|SmallIntestine|Mucosa|UpperIleum|Plasma|VPAG|Concentration in container" unit="µmol/l" persistable="1" formulaId="6951" />
    <Observer id="6990" entityId="e06dxFZ6UEexY6EXEuui4g" name="Concentration in container" path="vpa_ref_iv_800mg|Organism|SmallIntestine|Mucosa|UpperIleum|BloodCells|UGT1A8|Concentration in container" unit="µmol/l" persistable="1" formulaId="6991" />
    <Observer id="7010" entityId="It8OF3IgPUW7Lp23Gux1SA" name="Concentration in container" path="vpa_ref_iv_800mg|Organism|SmallIntestine|Mucosa|UpperIleum|BloodCells|CYP2C9|Concentration in container" unit="µmol/l" persistable="1" formulaId="7011" />
    <Observer id="7017" entityId="Fqa-xhA_zEm0-shWLldcew" name="Concentration in container" path="vpa_ref_iv_800mg|Organism|SmallIntestine|Mucosa|UpperIleum|BloodCells|valproic_acid|Concentration in container" unit="µmol/l" persistable="1" formulaId="7018" />
    <Observer id="7024" entityId="ecehBugr3EKOgBscyNv49w" name="Concentration in container" path="vpa_ref_iv_800mg|Organism|SmallIntestine|Mucosa|UpperIleum|BloodCells|OH_VPA|Concentration in container" unit="µmol/l" persistable="1" formulaId="7025" />
    <Observer id="7031" entityId="MGwCHLgBB0ieovyoBt9OAA" name="Concentration in container" path="vpa_ref_iv_800mg|Organism|SmallIntestine|Mucosa|UpperIleum|BloodCells|VPAG|Concentration in container" unit="µmol/l" persistable="1" formulaId="7032" />
    <Observer id="7061" entityId="VyuOmR9-z0WhdR3V1TF2nQ" name="Concentration in container" path="vpa_ref_iv_800mg|Organism|SmallIntestine|Mucosa|UpperIleum|Interstitial|valproic_acid|Concentration in container" unit="µmol/l" persistable="1" formulaId="7062" />
    <Observer id="7069" entityId="bc6Z4A87RUGX1OjBuRJdbA" name="Concentration in container" path="vpa_ref_iv_800mg|Organism|SmallIntestine|Mucosa|UpperIleum|Interstitial|OH_VPA|Concentration in container" unit="µmol/l" persistable="1" formulaId="7070" />
    <Observer id="7077" entityId="wbvb8tDqcUKBQjGfFo_gSw" name="Concentration in container" path="vpa_ref_iv_800mg|Organism|SmallIntestine|Mucosa|UpperIleum|Interstitial|VPAG|Concentration in container" unit="µmol/l" persistable="1" formulaId="7078" />
    <Observer id="7100" entityId="F32KFyo-Rka7IqfCw1v5cQ" name="Concentration in container" path="vpa_ref_iv_800mg|Organism|SmallIntestine|Mucosa|UpperIleum|Intracellular|UGT1A8|Concentration in container" unit="µmol/l" persistable="1" formulaId="7101" />
    <Observer id="7118" entityId="VD1nQwqbI0-2NCuw7KLBkg" name="Concentration in container" path="vpa_ref_iv_800mg|Organism|SmallIntestine|Mucosa|UpperIleum|Intracellular|CYP2C9|Concentration in container" unit="µmol/l" persistable="1" formulaId="7119" />
    <Observer id="7126" entityId="-4kfbdVQMk--TsHONoP2Fg" name="Concentration in container" path="vpa_ref_iv_800mg|Organism|SmallIntestine|Mucosa|UpperIleum|Intracellular|valproic_acid|Concentration in container" unit="µmol/l" persistable="1" formulaId="7127" />
    <Observer id="7134" entityId="MGUr_32WHki9BY_kla-big" name="Concentration in container" path="vpa_ref_iv_800mg|Organism|SmallIntestine|Mucosa|UpperIleum|Intracellular|OH_VPA|Concentration in container" unit="µmol/l" persistable="1" formulaId="7135" />
    <Observer id="7142" entityId="LBWWy5edDEW1_BX-t2_cjA" name="Concentration in container" path="vpa_ref_iv_800mg|Organism|SmallIntestine|Mucosa|UpperIleum|Intracellular|VPAG|Concentration in container" unit="µmol/l" persistable="1" formulaId="7143" />
    <Observer id="7222" entityId="wGK-vNUmxEqT3gQ7RB95fA" name="Concentration in container" path="vpa_ref_iv_800mg|Organism|SmallIntestine|Mucosa|LowerIleum|Plasma|UGT1A8|Concentration in container" unit="µmol/l" persistable="1" formulaId="7223" />
    <Observer id="7242" entityId="nQN-nef98kKNrhqiEGS6JQ" name="Concentration in container" path="vpa_ref_iv_800mg|Organism|SmallIntestine|Mucosa|LowerIleum|Plasma|CYP2C9|Concentration in container" unit="µmol/l" persistable="1" formulaId="7243" />
    <Observer id="7249" entityId="w5ZBRuoEVkKhqRZ8KJxNkw" name="Concentration in container" path="vpa_ref_iv_800mg|Organism|SmallIntestine|Mucosa|LowerIleum|Plasma|valproic_acid|Concentration in container" unit="µmol/l" persistable="1" formulaId="7250" />
    <Observer id="7256" entityId="EFu7Jj4EBU2AQy94Zlub_w" name="Concentration in container" path="vpa_ref_iv_800mg|Organism|SmallIntestine|Mucosa|LowerIleum|Plasma|OH_VPA|Concentration in container" unit="µmol/l" persistable="1" formulaId="7257" />
    <Observer id="7263" entityId="rx4dBJqLakSvSpe_29cCXg" name="Concentration in container" path="vpa_ref_iv_800mg|Organism|SmallIntestine|Mucosa|LowerIleum|Plasma|VPAG|Concentration in container" unit="µmol/l" persistable="1" formulaId="7264" />
    <Observer id="7303" entityId="AxYIwOVRmk-pz0VVwIPNfg" name="Concentration in container" path="vpa_ref_iv_800mg|Organism|SmallIntestine|Mucosa|LowerIleum|BloodCells|UGT1A8|Concentration in container" unit="µmol/l" persistable="1" formulaId="7304" />
    <Observer id="7323" entityId="8_NWw-Uv1UCYX1RSLViUIQ" name="Concentration in container" path="vpa_ref_iv_800mg|Organism|SmallIntestine|Mucosa|LowerIleum|BloodCells|CYP2C9|Concentration in container" unit="µmol/l" persistable="1" formulaId="7324" />
    <Observer id="7330" entityId="8pemrbMdVE6haTafEUmLcw" name="Concentration in container" path="vpa_ref_iv_800mg|Organism|SmallIntestine|Mucosa|LowerIleum|BloodCells|valproic_acid|Concentration in container" unit="µmol/l" persistable="1" formulaId="7331" />
    <Observer id="7337" entityId="eNKUwDqBG0OdoO2NfYUrjg" name="Concentration in container" path="vpa_ref_iv_800mg|Organism|SmallIntestine|Mucosa|LowerIleum|BloodCells|OH_VPA|Concentration in container" unit="µmol/l" persistable="1" formulaId="7338" />
    <Observer id="7344" entityId="lZWI1I-NXUW2NhZwKQwd0A" name="Concentration in container" path="vpa_ref_iv_800mg|Organism|SmallIntestine|Mucosa|LowerIleum|BloodCells|VPAG|Concentration in container" unit="µmol/l" persistable="1" formulaId="7345" />
    <Observer id="7374" entityId="UJXo4_OQ0E29cuROj5QdXA" name="Concentration in container" path="vpa_ref_iv_800mg|Organism|SmallIntestine|Mucosa|LowerIleum|Interstitial|valproic_acid|Concentration in container" unit="µmol/l" persistable="1" formulaId="7375" />
    <Observer id="7382" entityId="KdSyCewICkm95LZKwfsnxQ" name="Concentration in container" path="vpa_ref_iv_800mg|Organism|SmallIntestine|Mucosa|LowerIleum|Interstitial|OH_VPA|Concentration in container" unit="µmol/l" persistable="1" formulaId="7383" />
    <Observer id="7390" entityId="K5w7cB2YOEq3o6klnDYTeg" name="Concentration in container" path="vpa_ref_iv_800mg|Organism|SmallIntestine|Mucosa|LowerIleum|Interstitial|VPAG|Concentration in container" unit="µmol/l" persistable="1" formulaId="7391" />
    <Observer id="7413" entityId="XbgOW0DBDEyU3H2eRqnTQA" name="Concentration in container" path="vpa_ref_iv_800mg|Organism|SmallIntestine|Mucosa|LowerIleum|Intracellular|UGT1A8|Concentration in container" unit="µmol/l" persistable="1" formulaId="7414" />
    <Observer id="7431" entityId="Xv7rjeRQLEuA7YxrxxzpAQ" name="Concentration in container" path="vpa_ref_iv_800mg|Organism|SmallIntestine|Mucosa|LowerIleum|Intracellular|CYP2C9|Concentration in container" unit="µmol/l" persistable="1" formulaId="7432" />
    <Observer id="7439" entityId="Cwnto3zN2EaUWVwtflDa5Q" name="Concentration in container" path="vpa_ref_iv_800mg|Organism|SmallIntestine|Mucosa|LowerIleum|Intracellular|valproic_acid|Concentration in container" unit="µmol/l" persistable="1" formulaId="7440" />
    <Observer id="7447" entityId="3Cgh4eztNkqetKTbNsBl6A" name="Concentration in container" path="vpa_ref_iv_800mg|Organism|SmallIntestine|Mucosa|LowerIleum|Intracellular|OH_VPA|Concentration in container" unit="µmol/l" persistable="1" formulaId="7448" />
    <Observer id="7455" entityId="7m3LNWTGf0etv5vCLGFE0Q" name="Concentration in container" path="vpa_ref_iv_800mg|Organism|SmallIntestine|Mucosa|LowerIleum|Intracellular|VPAG|Concentration in container" unit="µmol/l" persistable="1" formulaId="7456" />
    <Observer id="7473" entityId="rnGuhzTJAkmt02C0_4uP8A" name="Interstitial Unbound" path="vpa_ref_iv_800mg|Organism|SmallIntestine|valproic_acid|Interstitial Unbound" unit="µmol/l" persistable="1" formulaId="7474" />
    <Observer id="7475" entityId="_8T7q_C5ZkKN-Ugo8Rw-2g" name="Intracellular Unbound" path="vpa_ref_iv_800mg|Organism|SmallIntestine|valproic_acid|Intracellular Unbound" unit="µmol/l" persistable="1" formulaId="7476" />
    <Observer id="7477" entityId="YJ6HpcmMWky5yiguM0qYaA" name="Total Tissue (Small Intestine)" path="vpa_ref_iv_800mg|Organism|SmallIntestine|valproic_acid|Total Tissue (Small Intestine)" unit="µmol/l" persistable="1" formulaId="7478" />
    <Observer id="7479" entityId="rq8naC1c8USTIX_7xEGeBQ" name="Interstitial Unbound" path="vpa_ref_iv_800mg|Organism|SmallIntestine|OH_VPA|Interstitial Unbound" unit="µmol/l" persistable="1" formulaId="7480" />
    <Observer id="7481" entityId="TVwsXR1ikEmOJvkRmf_BxQ" name="Intracellular Unbound" path="vpa_ref_iv_800mg|Organism|SmallIntestine|OH_VPA|Intracellular Unbound" unit="µmol/l" persistable="1" formulaId="7482" />
    <Observer id="7483" entityId="DqnM01j2EEGCZgeacLBjnQ" name="Total Tissue (Small Intestine)" path="vpa_ref_iv_800mg|Organism|SmallIntestine|OH_VPA|Total Tissue (Small Intestine)" unit="µmol/l" persistable="1" formulaId="7484" />
    <Observer id="7485" entityId="iZotQ7_IcUat79cD9gpPIA" name="Interstitial Unbound" path="vpa_ref_iv_800mg|Organism|SmallIntestine|VPAG|Interstitial Unbound" unit="µmol/l" persistable="1" formulaId="7486" />
    <Observer id="7487" entityId="FpW9zEEVbkWe5ySJn8ZCFQ" name="Intracellular Unbound" path="vpa_ref_iv_800mg|Organism|SmallIntestine|VPAG|Intracellular Unbound" unit="µmol/l" persistable="1" formulaId="7488" />
    <Observer id="7489" entityId="NJ0SR46cek2dG4_k7kF1wA" name="Total Tissue (Small Intestine)" path="vpa_ref_iv_800mg|Organism|SmallIntestine|VPAG|Total Tissue (Small Intestine)" unit="µmol/l" persistable="1" formulaId="7490" />
    <Observer id="7585" entityId="ocuDQtTrO0iM6UdZT6-Kog" name="Concentration in container" path="vpa_ref_iv_800mg|Organism|LargeIntestine|Plasma|UGT1A8|Concentration in container" unit="µmol/l" persistable="1" formulaId="7586" />
    <Observer id="7605" entityId="ej_6YQoglUaywpJVvAJt6w" name="Concentration in container" path="vpa_ref_iv_800mg|Organism|LargeIntestine|Plasma|CYP2C9|Concentration in container" unit="µmol/l" persistable="1" formulaId="7606" />
    <Observer id="7612" entityId="Tyjlxt7lhkCxrPr22XwyDg" name="Concentration in container" path="vpa_ref_iv_800mg|Organism|LargeIntestine|Plasma|valproic_acid|Concentration in container" unit="µmol/l" persistable="1" formulaId="7613" />
    <Observer id="7619" entityId="EMqyeIhVe0Was7cX53wywg" name="Concentration in container" path="vpa_ref_iv_800mg|Organism|LargeIntestine|Plasma|OH_VPA|Concentration in container" unit="µmol/l" persistable="1" formulaId="7620" />
    <Observer id="7626" entityId="CjMWAnOBrUa8RoBHmvalsQ" name="Concentration in container" path="vpa_ref_iv_800mg|Organism|LargeIntestine|Plasma|VPAG|Concentration in container" unit="µmol/l" persistable="1" formulaId="7627" />
    <Observer id="7666" entityId="V9pgX_rde06a9WdZtzAhZA" name="Concentration in container" path="vpa_ref_iv_800mg|Organism|LargeIntestine|BloodCells|UGT1A8|Concentration in container" unit="µmol/l" persistable="1" formulaId="7667" />
    <Observer id="7686" entityId="VOb9_SdDJUmqiIDpQfcIJA" name="Concentration in container" path="vpa_ref_iv_800mg|Organism|LargeIntestine|BloodCells|CYP2C9|Concentration in container" unit="µmol/l" persistable="1" formulaId="7687" />
    <Observer id="7693" entityId="enh9t11s0EiUdL2IqLJicw" name="Concentration in container" path="vpa_ref_iv_800mg|Organism|LargeIntestine|BloodCells|valproic_acid|Concentration in container" unit="µmol/l" persistable="1" formulaId="7694" />
    <Observer id="7700" entityId="3sOHQbqRgkCsF7uDuzesSQ" name="Concentration in container" path="vpa_ref_iv_800mg|Organism|LargeIntestine|BloodCells|OH_VPA|Concentration in container" unit="µmol/l" persistable="1" formulaId="7701" />
    <Observer id="7707" entityId="J1zzyoffu0eJB-ZSVxTf0w" name="Concentration in container" path="vpa_ref_iv_800mg|Organism|LargeIntestine|BloodCells|VPAG|Concentration in container" unit="µmol/l" persistable="1" formulaId="7708" />
    <Observer id="7737" entityId="p_QGT8FQs0CEXu_lHBKcOw" name="Concentration in container" path="vpa_ref_iv_800mg|Organism|LargeIntestine|Interstitial|valproic_acid|Concentration in container" unit="µmol/l" persistable="1" formulaId="7738" />
    <Observer id="7745" entityId="_pDFmjqwiUWQT5TUKui9eA" name="Concentration in container" path="vpa_ref_iv_800mg|Organism|LargeIntestine|Interstitial|OH_VPA|Concentration in container" unit="µmol/l" persistable="1" formulaId="7746" />
    <Observer id="7753" entityId="SAZeD8aAC0a9cI7TyQ2kFg" name="Concentration in container" path="vpa_ref_iv_800mg|Organism|LargeIntestine|Interstitial|VPAG|Concentration in container" unit="µmol/l" persistable="1" formulaId="7754" />
    <Observer id="7776" entityId="J9edCxioc0-ZaArDq3qCZQ" name="Concentration in container" path="vpa_ref_iv_800mg|Organism|LargeIntestine|Intracellular|UGT1A8|Concentration in container" unit="µmol/l" persistable="1" formulaId="7777" />
    <Observer id="7794" entityId="1IHKFmZNjkijB6h7_5py9g" name="Concentration in container" path="vpa_ref_iv_800mg|Organism|LargeIntestine|Intracellular|CYP2C9|Concentration in container" unit="µmol/l" persistable="1" formulaId="7795" />
    <Observer id="7802" entityId="Ly90yXVypUqMasGVoABBxA" name="Concentration in container" path="vpa_ref_iv_800mg|Organism|LargeIntestine|Intracellular|valproic_acid|Concentration in container" unit="µmol/l" persistable="1" formulaId="7803" />
    <Observer id="7810" entityId="czgjE-7JJUCYmgTUwEmN5g" name="Concentration in container" path="vpa_ref_iv_800mg|Organism|LargeIntestine|Intracellular|OH_VPA|Concentration in container" unit="µmol/l" persistable="1" formulaId="7811" />
    <Observer id="7818" entityId="xs8rw9uO1EGvuFSNpXiFPg" name="Concentration in container" path="vpa_ref_iv_800mg|Organism|LargeIntestine|Intracellular|VPAG|Concentration in container" unit="µmol/l" persistable="1" formulaId="7819" />
    <Observer id="7898" entityId="8-NC9eB5pk2m34MtggZKPg" name="Concentration in container" path="vpa_ref_iv_800mg|Organism|LargeIntestine|Mucosa|Caecum|Plasma|UGT1A8|Concentration in container" unit="µmol/l" persistable="1" formulaId="7899" />
    <Observer id="7918" entityId="JBER1D3G0kOW0d96Abl2GQ" name="Concentration in container" path="vpa_ref_iv_800mg|Organism|LargeIntestine|Mucosa|Caecum|Plasma|CYP2C9|Concentration in container" unit="µmol/l" persistable="1" formulaId="7919" />
    <Observer id="7925" entityId="2shvverC8kCs_VLC1osrpg" name="Concentration in container" path="vpa_ref_iv_800mg|Organism|LargeIntestine|Mucosa|Caecum|Plasma|valproic_acid|Concentration in container" unit="µmol/l" persistable="1" formulaId="7926" />
    <Observer id="7932" entityId="M63Y-bzfy0KWD7RtASVMXw" name="Concentration in container" path="vpa_ref_iv_800mg|Organism|LargeIntestine|Mucosa|Caecum|Plasma|OH_VPA|Concentration in container" unit="µmol/l" persistable="1" formulaId="7933" />
    <Observer id="7939" entityId="US_hU4U1gEmd3-gRGPY4PA" name="Concentration in container" path="vpa_ref_iv_800mg|Organism|LargeIntestine|Mucosa|Caecum|Plasma|VPAG|Concentration in container" unit="µmol/l" persistable="1" formulaId="7940" />
    <Observer id="7979" entityId="TKinIxQgQUWE7b-LHEIKSQ" name="Concentration in container" path="vpa_ref_iv_800mg|Organism|LargeIntestine|Mucosa|Caecum|BloodCells|UGT1A8|Concentration in container" unit="µmol/l" persistable="1" formulaId="7980" />
    <Observer id="7999" entityId="UuSGGu4cXU6fxwXYnZV-eA" name="Concentration in container" path="vpa_ref_iv_800mg|Organism|LargeIntestine|Mucosa|Caecum|BloodCells|CYP2C9|Concentration in container" unit="µmol/l" persistable="1" formulaId="8000" />
    <Observer id="8006" entityId="1j32hn_A40qnXqGNs5cKng" name="Concentration in container" path="vpa_ref_iv_800mg|Organism|LargeIntestine|Mucosa|Caecum|BloodCells|valproic_acid|Concentration in container" unit="µmol/l" persistable="1" formulaId="8007" />
    <Observer id="8013" entityId="_LdNUHK4WE2u_2_YeES4JQ" name="Concentration in container" path="vpa_ref_iv_800mg|Organism|LargeIntestine|Mucosa|Caecum|BloodCells|OH_VPA|Concentration in container" unit="µmol/l" persistable="1" formulaId="8014" />
    <Observer id="8020" entityId="Ty156JPJhEGtIQKduKF7zw" name="Concentration in container" path="vpa_ref_iv_800mg|Organism|LargeIntestine|Mucosa|Caecum|BloodCells|VPAG|Concentration in container" unit="µmol/l" persistable="1" formulaId="8021" />
    <Observer id="8050" entityId="nZ8Ks8y_l0KLsCa9Lhrhvg" name="Concentration in container" path="vpa_ref_iv_800mg|Organism|LargeIntestine|Mucosa|Caecum|Interstitial|valproic_acid|Concentration in container" unit="µmol/l" persistable="1" formulaId="8051" />
    <Observer id="8058" entityId="A3DxKOY86EiIHPx9Llp-zA" name="Concentration in container" path="vpa_ref_iv_800mg|Organism|LargeIntestine|Mucosa|Caecum|Interstitial|OH_VPA|Concentration in container" unit="µmol/l" persistable="1" formulaId="8059" />
    <Observer id="8066" entityId="9sB7YoTrPkS1jy5uNQc6qQ" name="Concentration in container" path="vpa_ref_iv_800mg|Organism|LargeIntestine|Mucosa|Caecum|Interstitial|VPAG|Concentration in container" unit="µmol/l" persistable="1" formulaId="8067" />
    <Observer id="8089" entityId="r0ooFjsWPku4EzFeCzCASw" name="Concentration in container" path="vpa_ref_iv_800mg|Organism|LargeIntestine|Mucosa|Caecum|Intracellular|UGT1A8|Concentration in container" unit="µmol/l" persistable="1" formulaId="8090" />
    <Observer id="8107" entityId="Ob2CYI_pKkCUcz24tkOLMg" name="Concentration in container" path="vpa_ref_iv_800mg|Organism|LargeIntestine|Mucosa|Caecum|Intracellular|CYP2C9|Concentration in container" unit="µmol/l" persistable="1" formulaId="8108" />
    <Observer id="8115" entityId="dN9AbGSg6UW0G20sIR2adw" name="Concentration in container" path="vpa_ref_iv_800mg|Organism|LargeIntestine|Mucosa|Caecum|Intracellular|valproic_acid|Concentration in container" unit="µmol/l" persistable="1" formulaId="8116" />
    <Observer id="8123" entityId="FtCp0vm9mE654U2nfY1Rxw" name="Concentration in container" path="vpa_ref_iv_800mg|Organism|LargeIntestine|Mucosa|Caecum|Intracellular|OH_VPA|Concentration in container" unit="µmol/l" persistable="1" formulaId="8124" />
    <Observer id="8131" entityId="Q18P-hGKY0ehBVwZ8XeOpQ" name="Concentration in container" path="vpa_ref_iv_800mg|Organism|LargeIntestine|Mucosa|Caecum|Intracellular|VPAG|Concentration in container" unit="µmol/l" persistable="1" formulaId="8132" />
    <Observer id="8211" entityId="VH1e3Gq_tEq58zA8INwmQQ" name="Concentration in container" path="vpa_ref_iv_800mg|Organism|LargeIntestine|Mucosa|ColonAscendens|Plasma|UGT1A8|Concentration in container" unit="µmol/l" persistable="1" formulaId="8212" />
    <Observer id="8231" entityId="gzAzpzijIkSkc3cq-4zzTA" name="Concentration in container" path="vpa_ref_iv_800mg|Organism|LargeIntestine|Mucosa|ColonAscendens|Plasma|CYP2C9|Concentration in container" unit="µmol/l" persistable="1" formulaId="8232" />
    <Observer id="8238" entityId="VnYe_VcocECpxs_gfwTC3g" name="Concentration in container" path="vpa_ref_iv_800mg|Organism|LargeIntestine|Mucosa|ColonAscendens|Plasma|valproic_acid|Concentration in container" unit="µmol/l" persistable="1" formulaId="8239" />
    <Observer id="8245" entityId="echg9zOy4UO3vmrfW2Ncfg" name="Concentration in container" path="vpa_ref_iv_800mg|Organism|LargeIntestine|Mucosa|ColonAscendens|Plasma|OH_VPA|Concentration in container" unit="µmol/l" persistable="1" formulaId="8246" />
    <Observer id="8252" entityId="V5yjbNSQxUmBPXtQH69wLg" name="Concentration in container" path="vpa_ref_iv_800mg|Organism|LargeIntestine|Mucosa|ColonAscendens|Plasma|VPAG|Concentration in container" unit="µmol/l" persistable="1" formulaId="8253" />
    <Observer id="8292" entityId="O4AWn6OY-kaZy65fIS4Omg" name="Concentration in container" path="vpa_ref_iv_800mg|Organism|LargeIntestine|Mucosa|ColonAscendens|BloodCells|UGT1A8|Concentration in container" unit="µmol/l" persistable="1" formulaId="8293" />
    <Observer id="8312" entityId="IBnu0vUuAEmHk5aDrxPAug" name="Concentration in container" path="vpa_ref_iv_800mg|Organism|LargeIntestine|Mucosa|ColonAscendens|BloodCells|CYP2C9|Concentration in container" unit="µmol/l" persistable="1" formulaId="8313" />
    <Observer id="8319" entityId="_KZQQfxgqUS9_GW_xqRmNg" name="Concentration in container" path="vpa_ref_iv_800mg|Organism|LargeIntestine|Mucosa|ColonAscendens|BloodCells|valproic_acid|Concentration in container" unit="µmol/l" persistable="1" formulaId="8320" />
    <Observer id="8326" entityId="a1aN3F6p_EiFQWiIvsrEkA" name="Concentration in container" path="vpa_ref_iv_800mg|Organism|LargeIntestine|Mucosa|ColonAscendens|BloodCells|OH_VPA|Concentration in container" unit="µmol/l" persistable="1" formulaId="8327" />
    <Observer id="8333" entityId="y_pW3FjQRUOxXePetPAl_g" name="Concentration in container" path="vpa_ref_iv_800mg|Organism|LargeIntestine|Mucosa|ColonAscendens|BloodCells|VPAG|Concentration in container" unit="µmol/l" persistable="1" formulaId="8334" />
    <Observer id="8363" entityId="nlSmeXlaNkmxVYxI528ZwA" name="Concentration in container" path="vpa_ref_iv_800mg|Organism|LargeIntestine|Mucosa|ColonAscendens|Interstitial|valproic_acid|Concentration in container" unit="µmol/l" persistable="1" formulaId="8364" />
    <Observer id="8371" entityId="I6CpDVTWWkyIVIhjSFqKrA" name="Concentration in container" path="vpa_ref_iv_800mg|Organism|LargeIntestine|Mucosa|ColonAscendens|Interstitial|OH_VPA|Concentration in container" unit="µmol/l" persistable="1" formulaId="8372" />
    <Observer id="8379" entityId="BP1R_7iOKEGqM2jseczSZA" name="Concentration in container" path="vpa_ref_iv_800mg|Organism|LargeIntestine|Mucosa|ColonAscendens|Interstitial|VPAG|Concentration in container" unit="µmol/l" persistable="1" formulaId="8380" />
    <Observer id="8402" entityId="oSsBk4KnPEuO_esrUfNSfQ" name="Concentration in container" path="vpa_ref_iv_800mg|Organism|LargeIntestine|Mucosa|ColonAscendens|Intracellular|UGT1A8|Concentration in container" unit="µmol/l" persistable="1" formulaId="8403" />
    <Observer id="8420" entityId="b0zp-d0MnkG0nB-9aLaP5g" name="Concentration in container" path="vpa_ref_iv_800mg|Organism|LargeIntestine|Mucosa|ColonAscendens|Intracellular|CYP2C9|Concentration in container" unit="µmol/l" persistable="1" formulaId="8421" />
    <Observer id="8428" entityId="z094jY9Vx0q6aSVEdlRk6A" name="Concentration in container" path="vpa_ref_iv_800mg|Organism|LargeIntestine|Mucosa|ColonAscendens|Intracellular|valproic_acid|Concentration in container" unit="µmol/l" persistable="1" formulaId="8429" />
    <Observer id="8436" entityId="t_4c7p2XbEyMYKS5rZ2WPg" name="Concentration in container" path="vpa_ref_iv_800mg|Organism|LargeIntestine|Mucosa|ColonAscendens|Intracellular|OH_VPA|Concentration in container" unit="µmol/l" persistable="1" formulaId="8437" />
    <Observer id="8444" entityId="wDjuJYQEOEOpO0bM3KI9lw" name="Concentration in container" path="vpa_ref_iv_800mg|Organism|LargeIntestine|Mucosa|ColonAscendens|Intracellular|VPAG|Concentration in container" unit="µmol/l" persistable="1" formulaId="8445" />
    <Observer id="8524" entityId="asSBoITpk0WZ7yP4XEp7Dg" name="Concentration in container" path="vpa_ref_iv_800mg|Organism|LargeIntestine|Mucosa|ColonTransversum|Plasma|UGT1A8|Concentration in container" unit="µmol/l" persistable="1" formulaId="8525" />
    <Observer id="8544" entityId="pP9fBf3aS0-VWv-ZvvIPqg" name="Concentration in container" path="vpa_ref_iv_800mg|Organism|LargeIntestine|Mucosa|ColonTransversum|Plasma|CYP2C9|Concentration in container" unit="µmol/l" persistable="1" formulaId="8545" />
    <Observer id="8551" entityId="8MrzBpYhI0Kdkk29EPeUvw" name="Concentration in container" path="vpa_ref_iv_800mg|Organism|LargeIntestine|Mucosa|ColonTransversum|Plasma|valproic_acid|Concentration in container" unit="µmol/l" persistable="1" formulaId="8552" />
    <Observer id="8558" entityId="AaFjWXiz60Oiwm_eIhDhzg" name="Concentration in container" path="vpa_ref_iv_800mg|Organism|LargeIntestine|Mucosa|ColonTransversum|Plasma|OH_VPA|Concentration in container" unit="µmol/l" persistable="1" formulaId="8559" />
    <Observer id="8565" entityId="Vunv79Rv30W0D3lFUjEJ6Q" name="Concentration in container" path="vpa_ref_iv_800mg|Organism|LargeIntestine|Mucosa|ColonTransversum|Plasma|VPAG|Concentration in container" unit="µmol/l" persistable="1" formulaId="8566" />
    <Observer id="8605" entityId="gT-7efP11UqsGWxu4IBsng" name="Concentration in container" path="vpa_ref_iv_800mg|Organism|LargeIntestine|Mucosa|ColonTransversum|BloodCells|UGT1A8|Concentration in container" unit="µmol/l" persistable="1" formulaId="8606" />
    <Observer id="8625" entityId="hQ-9nKxsC0SLZQUhOxlAtg" name="Concentration in container" path="vpa_ref_iv_800mg|Organism|LargeIntestine|Mucosa|ColonTransversum|BloodCells|CYP2C9|Concentration in container" unit="µmol/l" persistable="1" formulaId="8626" />
    <Observer id="8632" entityId="GCpuSHgIWUSDVZoj1W7jSQ" name="Concentration in container" path="vpa_ref_iv_800mg|Organism|LargeIntestine|Mucosa|ColonTransversum|BloodCells|valproic_acid|Concentration in container" unit="µmol/l" persistable="1" formulaId="8633" />
    <Observer id="8639" entityId="5Iwdsr4ZnEycUNrzY8R4JA" name="Concentration in container" path="vpa_ref_iv_800mg|Organism|LargeIntestine|Mucosa|ColonTransversum|BloodCells|OH_VPA|Concentration in container" unit="µmol/l" persistable="1" formulaId="8640" />
    <Observer id="8646" entityId="eNe0ZZVKqkuVBASPvYpfng" name="Concentration in container" path="vpa_ref_iv_800mg|Organism|LargeIntestine|Mucosa|ColonTransversum|BloodCells|VPAG|Concentration in container" unit="µmol/l" persistable="1" formulaId="8647" />
    <Observer id="8676" entityId="JIEORnC9Z0uSstsrH60cog" name="Concentration in container" path="vpa_ref_iv_800mg|Organism|LargeIntestine|Mucosa|ColonTransversum|Interstitial|valproic_acid|Concentration in container" unit="µmol/l" persistable="1" formulaId="8677" />
    <Observer id="8684" entityId="Y2Sufs35D0SjvR267fpGvA" name="Concentration in container" path="vpa_ref_iv_800mg|Organism|LargeIntestine|Mucosa|ColonTransversum|Interstitial|OH_VPA|Concentration in container" unit="µmol/l" persistable="1" formulaId="8685" />
    <Observer id="8692" entityId="0zQtNbxJC06HLjFy6lfZ9g" name="Concentration in container" path="vpa_ref_iv_800mg|Organism|LargeIntestine|Mucosa|ColonTransversum|Interstitial|VPAG|Concentration in container" unit="µmol/l" persistable="1" formulaId="8693" />
    <Observer id="8715" entityId="BO1yN5Wpb0yw3jik-9eWnw" name="Concentration in container" path="vpa_ref_iv_800mg|Organism|LargeIntestine|Mucosa|ColonTransversum|Intracellular|UGT1A8|Concentration in container" unit="µmol/l" persistable="1" formulaId="8716" />
    <Observer id="8733" entityId="1Y3N-1pcX0msybE9ST6suQ" name="Concentration in container" path="vpa_ref_iv_800mg|Organism|LargeIntestine|Mucosa|ColonTransversum|Intracellular|CYP2C9|Concentration in container" unit="µmol/l" persistable="1" formulaId="8734" />
    <Observer id="8741" entityId="EYBW-CL00EauplWn3FI97w" name="Concentration in container" path="vpa_ref_iv_800mg|Organism|LargeIntestine|Mucosa|ColonTransversum|Intracellular|valproic_acid|Concentration in container" unit="µmol/l" persistable="1" formulaId="8742" />
    <Observer id="8749" entityId="hgv7uT5cM0O9S8JX_nu7ag" name="Concentration in container" path="vpa_ref_iv_800mg|Organism|LargeIntestine|Mucosa|ColonTransversum|Intracellular|OH_VPA|Concentration in container" unit="µmol/l" persistable="1" formulaId="8750" />
    <Observer id="8757" entityId="3KqbWjmNMkyRUh0C_CotDg" name="Concentration in container" path="vpa_ref_iv_800mg|Organism|LargeIntestine|Mucosa|ColonTransversum|Intracellular|VPAG|Concentration in container" unit="µmol/l" persistable="1" formulaId="8758" />
    <Observer id="8837" entityId="BM5YcSZnbE6hGSZVktTpJw" name="Concentration in container" path="vpa_ref_iv_800mg|Organism|LargeIntestine|Mucosa|ColonDescendens|Plasma|UGT1A8|Concentration in container" unit="µmol/l" persistable="1" formulaId="8838" />
    <Observer id="8857" entityId="K0k_p-uM_0KpVicovnAWqw" name="Concentration in container" path="vpa_ref_iv_800mg|Organism|LargeIntestine|Mucosa|ColonDescendens|Plasma|CYP2C9|Concentration in container" unit="µmol/l" persistable="1" formulaId="8858" />
    <Observer id="8864" entityId="RRZldjXsckW0qQ5EOKIC3Q" name="Concentration in container" path="vpa_ref_iv_800mg|Organism|LargeIntestine|Mucosa|ColonDescendens|Plasma|valproic_acid|Concentration in container" unit="µmol/l" persistable="1" formulaId="8865" />
    <Observer id="8871" entityId="Y5SVmn8kdUuu8rLpGxGIow" name="Concentration in container" path="vpa_ref_iv_800mg|Organism|LargeIntestine|Mucosa|ColonDescendens|Plasma|OH_VPA|Concentration in container" unit="µmol/l" persistable="1" formulaId="8872" />
    <Observer id="8878" entityId="Px6wpWYdJ0KFApA5tEaWfQ" name="Concentration in container" path="vpa_ref_iv_800mg|Organism|LargeIntestine|Mucosa|ColonDescendens|Plasma|VPAG|Concentration in container" unit="µmol/l" persistable="1" formulaId="8879" />
    <Observer id="8918" entityId="Qzyj56-PzkeOlj7VPIMRuQ" name="Concentration in container" path="vpa_ref_iv_800mg|Organism|LargeIntestine|Mucosa|ColonDescendens|BloodCells|UGT1A8|Concentration in container" unit="µmol/l" persistable="1" formulaId="8919" />
    <Observer id="8938" entityId="6YnS3B0iwUCNekFbEWaUOQ" name="Concentration in container" path="vpa_ref_iv_800mg|Organism|LargeIntestine|Mucosa|ColonDescendens|BloodCells|CYP2C9|Concentration in container" unit="µmol/l" persistable="1" formulaId="8939" />
    <Observer id="8945" entityId="4NX8sZX_rEah8dNDOiEygg" name="Concentration in container" path="vpa_ref_iv_800mg|Organism|LargeIntestine|Mucosa|ColonDescendens|BloodCells|valproic_acid|Concentration in container" unit="µmol/l" persistable="1" formulaId="8946" />
    <Observer id="8952" entityId="vcPStt9q3UqUJeFk_0TVbw" name="Concentration in container" path="vpa_ref_iv_800mg|Organism|LargeIntestine|Mucosa|ColonDescendens|BloodCells|OH_VPA|Concentration in container" unit="µmol/l" persistable="1" formulaId="8953" />
    <Observer id="8959" entityId="gLOtGVtMukyGvyCc0FVIiA" name="Concentration in container" path="vpa_ref_iv_800mg|Organism|LargeIntestine|Mucosa|ColonDescendens|BloodCells|VPAG|Concentration in container" unit="µmol/l" persistable="1" formulaId="8960" />
    <Observer id="8989" entityId="2uFWLTmTRkS77--07XSjhQ" name="Concentration in container" path="vpa_ref_iv_800mg|Organism|LargeIntestine|Mucosa|ColonDescendens|Interstitial|valproic_acid|Concentration in container" unit="µmol/l" persistable="1" formulaId="8990" />
    <Observer id="8997" entityId="niG_nACRG0W2PC1GxGWfRg" name="Concentration in container" path="vpa_ref_iv_800mg|Organism|LargeIntestine|Mucosa|ColonDescendens|Interstitial|OH_VPA|Concentration in container" unit="µmol/l" persistable="1" formulaId="8998" />
    <Observer id="9005" entityId="Lo1sHQ-TgkWublOAIS_8cQ" name="Concentration in container" path="vpa_ref_iv_800mg|Organism|LargeIntestine|Mucosa|ColonDescendens|Interstitial|VPAG|Concentration in container" unit="µmol/l" persistable="1" formulaId="9006" />
    <Observer id="9028" entityId="QqcNf5Yb30Wd7wf59ho5eQ" name="Concentration in container" path="vpa_ref_iv_800mg|Organism|LargeIntestine|Mucosa|ColonDescendens|Intracellular|UGT1A8|Concentration in container" unit="µmol/l" persistable="1" formulaId="9029" />
    <Observer id="9046" entityId="lP4F-JeUJ0ux6nEM0CHlbw" name="Concentration in container" path="vpa_ref_iv_800mg|Organism|LargeIntestine|Mucosa|ColonDescendens|Intracellular|CYP2C9|Concentration in container" unit="µmol/l" persistable="1" formulaId="9047" />
    <Observer id="9054" entityId="YQjd68rz3ESx-iTp_1Ke4Q" name="Concentration in container" path="vpa_ref_iv_800mg|Organism|LargeIntestine|Mucosa|ColonDescendens|Intracellular|valproic_acid|Concentration in container" unit="µmol/l" persistable="1" formulaId="9055" />
    <Observer id="9062" entityId="X-3Ik6zPEUiol2CvoeuVpA" name="Concentration in container" path="vpa_ref_iv_800mg|Organism|LargeIntestine|Mucosa|ColonDescendens|Intracellular|OH_VPA|Concentration in container" unit="µmol/l" persistable="1" formulaId="9063" />
    <Observer id="9070" entityId="_F7FtGKdJEKCxb9tN_fMVg" name="Concentration in container" path="vpa_ref_iv_800mg|Organism|LargeIntestine|Mucosa|ColonDescendens|Intracellular|VPAG|Concentration in container" unit="µmol/l" persistable="1" formulaId="9071" />
    <Observer id="9150" entityId="eZjzZm2lhk6zcvayPOvCHA" name="Concentration in container" path="vpa_ref_iv_800mg|Organism|LargeIntestine|Mucosa|ColonSigmoid|Plasma|UGT1A8|Concentration in container" unit="µmol/l" persistable="1" formulaId="9151" />
    <Observer id="9170" entityId="FmAaxVGflUuxIUrBFGHteQ" name="Concentration in container" path="vpa_ref_iv_800mg|Organism|LargeIntestine|Mucosa|ColonSigmoid|Plasma|CYP2C9|Concentration in container" unit="µmol/l" persistable="1" formulaId="9171" />
    <Observer id="9177" entityId="HBAPH0AkBUqmPxmHAPIkaw" name="Concentration in container" path="vpa_ref_iv_800mg|Organism|LargeIntestine|Mucosa|ColonSigmoid|Plasma|valproic_acid|Concentration in container" unit="µmol/l" persistable="1" formulaId="9178" />
    <Observer id="9184" entityId="1IfhbB3_g0qZyOscLXF5Sw" name="Concentration in container" path="vpa_ref_iv_800mg|Organism|LargeIntestine|Mucosa|ColonSigmoid|Plasma|OH_VPA|Concentration in container" unit="µmol/l" persistable="1" formulaId="9185" />
    <Observer id="9191" entityId="MYi5SAozKkaW2aMueVfNag" name="Concentration in container" path="vpa_ref_iv_800mg|Organism|LargeIntestine|Mucosa|ColonSigmoid|Plasma|VPAG|Concentration in container" unit="µmol/l" persistable="1" formulaId="9192" />
    <Observer id="9231" entityId="lT6OMFZ1okSJ--EegSZlFQ" name="Concentration in container" path="vpa_ref_iv_800mg|Organism|LargeIntestine|Mucosa|ColonSigmoid|BloodCells|UGT1A8|Concentration in container" unit="µmol/l" persistable="1" formulaId="9232" />
    <Observer id="9251" entityId="5joURyZxoUm-NWz3re_5lw" name="Concentration in container" path="vpa_ref_iv_800mg|Organism|LargeIntestine|Mucosa|ColonSigmoid|BloodCells|CYP2C9|Concentration in container" unit="µmol/l" persistable="1" formulaId="9252" />
    <Observer id="9258" entityId="HuJwATFMOE2j80ps-MbECQ" name="Concentration in container" path="vpa_ref_iv_800mg|Organism|LargeIntestine|Mucosa|ColonSigmoid|BloodCells|valproic_acid|Concentration in container" unit="µmol/l" persistable="1" formulaId="9259" />
    <Observer id="9265" entityId="fx5tveyL0USvPqj6-kOYfg" name="Concentration in container" path="vpa_ref_iv_800mg|Organism|LargeIntestine|Mucosa|ColonSigmoid|BloodCells|OH_VPA|Concentration in container" unit="µmol/l" persistable="1" formulaId="9266" />
    <Observer id="9272" entityId="gLaZIapKSkGUs0FxXfTkVA" name="Concentration in container" path="vpa_ref_iv_800mg|Organism|LargeIntestine|Mucosa|ColonSigmoid|BloodCells|VPAG|Concentration in container" unit="µmol/l" persistable="1" formulaId="9273" />
    <Observer id="9302" entityId="GIrjOp7rl0SfpSGR8GOIbg" name="Concentration in container" path="vpa_ref_iv_800mg|Organism|LargeIntestine|Mucosa|ColonSigmoid|Interstitial|valproic_acid|Concentration in container" unit="µmol/l" persistable="1" formulaId="9303" />
    <Observer id="9310" entityId="1rEgCJ-OjkKZJMIMiEAn2g" name="Concentration in container" path="vpa_ref_iv_800mg|Organism|LargeIntestine|Mucosa|ColonSigmoid|Interstitial|OH_VPA|Concentration in container" unit="µmol/l" persistable="1" formulaId="9311" />
    <Observer id="9318" entityId="u47BG5O6P0KfD8Rul93K5w" name="Concentration in container" path="vpa_ref_iv_800mg|Organism|LargeIntestine|Mucosa|ColonSigmoid|Interstitial|VPAG|Concentration in container" unit="µmol/l" persistable="1" formulaId="9319" />
    <Observer id="9341" entityId="qSQ1clo370y3wF9R6LEC8g" name="Concentration in container" path="vpa_ref_iv_800mg|Organism|LargeIntestine|Mucosa|ColonSigmoid|Intracellular|UGT1A8|Concentration in container" unit="µmol/l" persistable="1" formulaId="9342" />
    <Observer id="9359" entityId="RZ6tDXrNtEyMZ2m-tz0xqA" name="Concentration in container" path="vpa_ref_iv_800mg|Organism|LargeIntestine|Mucosa|ColonSigmoid|Intracellular|CYP2C9|Concentration in container" unit="µmol/l" persistable="1" formulaId="9360" />
    <Observer id="9367" entityId="HCkKAQcsnECX1_EX8iNelg" name="Concentration in container" path="vpa_ref_iv_800mg|Organism|LargeIntestine|Mucosa|ColonSigmoid|Intracellular|valproic_acid|Concentration in container" unit="µmol/l" persistable="1" formulaId="9368" />
    <Observer id="9375" entityId="iV3cSbWaVkyBkZxnlc-t0Q" name="Concentration in container" path="vpa_ref_iv_800mg|Organism|LargeIntestine|Mucosa|ColonSigmoid|Intracellular|OH_VPA|Concentration in container" unit="µmol/l" persistable="1" formulaId="9376" />
    <Observer id="9383" entityId="CGyNsKT8bkGMcRyEHYCVQQ" name="Concentration in container" path="vpa_ref_iv_800mg|Organism|LargeIntestine|Mucosa|ColonSigmoid|Intracellular|VPAG|Concentration in container" unit="µmol/l" persistable="1" formulaId="9384" />
    <Observer id="9463" entityId="Jd9c-I8QKEqJIGMGWlDQoQ" name="Concentration in container" path="vpa_ref_iv_800mg|Organism|LargeIntestine|Mucosa|Rectum|Plasma|UGT1A8|Concentration in container" unit="µmol/l" persistable="1" formulaId="9464" />
    <Observer id="9483" entityId="6DXsT91df0OwtRXrW8H9zw" name="Concentration in container" path="vpa_ref_iv_800mg|Organism|LargeIntestine|Mucosa|Rectum|Plasma|CYP2C9|Concentration in container" unit="µmol/l" persistable="1" formulaId="9484" />
    <Observer id="9490" entityId="ZchIx70Lz0-GpKUV-X-7rQ" name="Concentration in container" path="vpa_ref_iv_800mg|Organism|LargeIntestine|Mucosa|Rectum|Plasma|valproic_acid|Concentration in container" unit="µmol/l" persistable="1" formulaId="9491" />
    <Observer id="9497" entityId="xwJ1XtXv1UmfG8rf__NodQ" name="Concentration in container" path="vpa_ref_iv_800mg|Organism|LargeIntestine|Mucosa|Rectum|Plasma|OH_VPA|Concentration in container" unit="µmol/l" persistable="1" formulaId="9498" />
    <Observer id="9504" entityId="hPtqs_1j2EWcTD5v70z34g" name="Concentration in container" path="vpa_ref_iv_800mg|Organism|LargeIntestine|Mucosa|Rectum|Plasma|VPAG|Concentration in container" unit="µmol/l" persistable="1" formulaId="9505" />
    <Observer id="9544" entityId="XANOkyki40CnwBH8aTOk2A" name="Concentration in container" path="vpa_ref_iv_800mg|Organism|LargeIntestine|Mucosa|Rectum|BloodCells|UGT1A8|Concentration in container" unit="µmol/l" persistable="1" formulaId="9545" />
    <Observer id="9564" entityId="w3fY92CmukmFUyGykH6LKA" name="Concentration in container" path="vpa_ref_iv_800mg|Organism|LargeIntestine|Mucosa|Rectum|BloodCells|CYP2C9|Concentration in container" unit="µmol/l" persistable="1" formulaId="9565" />
    <Observer id="9571" entityId="bKF0iOBrm0--vAboJxAiIg" name="Concentration in container" path="vpa_ref_iv_800mg|Organism|LargeIntestine|Mucosa|Rectum|BloodCells|valproic_acid|Concentration in container" unit="µmol/l" persistable="1" formulaId="9572" />
    <Observer id="9578" entityId="7DtSvX1EB0yhPPsIBnVifg" name="Concentration in container" path="vpa_ref_iv_800mg|Organism|LargeIntestine|Mucosa|Rectum|BloodCells|OH_VPA|Concentration in container" unit="µmol/l" persistable="1" formulaId="9579" />
    <Observer id="9585" entityId="niF8nyzJnEOXbJDiDJOwvg" name="Concentration in container" path="vpa_ref_iv_800mg|Organism|LargeIntestine|Mucosa|Rectum|BloodCells|VPAG|Concentration in container" unit="µmol/l" persistable="1" formulaId="9586" />
    <Observer id="9615" entityId="QAZZegxrzEaZk1M9XmzL8w" name="Concentration in container" path="vpa_ref_iv_800mg|Organism|LargeIntestine|Mucosa|Rectum|Interstitial|valproic_acid|Concentration in container" unit="µmol/l" persistable="1" formulaId="9616" />
    <Observer id="9623" entityId="rWnsn4Bs7kCXbCdRLFBQ1g" name="Concentration in container" path="vpa_ref_iv_800mg|Organism|LargeIntestine|Mucosa|Rectum|Interstitial|OH_VPA|Concentration in container" unit="µmol/l" persistable="1" formulaId="9624" />
    <Observer id="9631" entityId="sccHEywKjEWuX7i2_U4JZw" name="Concentration in container" path="vpa_ref_iv_800mg|Organism|LargeIntestine|Mucosa|Rectum|Interstitial|VPAG|Concentration in container" unit="µmol/l" persistable="1" formulaId="9632" />
    <Observer id="9654" entityId="EKdNL9VteU2WhBD9H6XdHQ" name="Concentration in container" path="vpa_ref_iv_800mg|Organism|LargeIntestine|Mucosa|Rectum|Intracellular|UGT1A8|Concentration in container" unit="µmol/l" persistable="1" formulaId="9655" />
    <Observer id="9672" entityId="8QKQEEmXwE-AvuqqDkpZYg" name="Concentration in container" path="vpa_ref_iv_800mg|Organism|LargeIntestine|Mucosa|Rectum|Intracellular|CYP2C9|Concentration in container" unit="µmol/l" persistable="1" formulaId="9673" />
    <Observer id="9680" entityId="2hV7yqT_yUmQ6knjdX81ZQ" name="Concentration in container" path="vpa_ref_iv_800mg|Organism|LargeIntestine|Mucosa|Rectum|Intracellular|valproic_acid|Concentration in container" unit="µmol/l" persistable="1" formulaId="9681" />
    <Observer id="9688" entityId="WROTue-kgEiKU5aVcF0cgQ" name="Concentration in container" path="vpa_ref_iv_800mg|Organism|LargeIntestine|Mucosa|Rectum|Intracellular|OH_VPA|Concentration in container" unit="µmol/l" persistable="1" formulaId="9689" />
    <Observer id="9696" entityId="tr71kkNgZ06-0RJWuo_eFg" name="Concentration in container" path="vpa_ref_iv_800mg|Organism|LargeIntestine|Mucosa|Rectum|Intracellular|VPAG|Concentration in container" unit="µmol/l" persistable="1" formulaId="9697" />
    <Observer id="9714" entityId="oobdBXgvckybZlfd06bxjQ" name="Interstitial Unbound" path="vpa_ref_iv_800mg|Organism|LargeIntestine|valproic_acid|Interstitial Unbound" unit="µmol/l" persistable="1" formulaId="9715" />
    <Observer id="9716" entityId="Xz1Piw_pQUOcEY6heRovnA" name="Intracellular Unbound" path="vpa_ref_iv_800mg|Organism|LargeIntestine|valproic_acid|Intracellular Unbound" unit="µmol/l" persistable="1" formulaId="9717" />
    <Observer id="9718" entityId="7_5QH6Tsv02hsMiYmrUajQ" name="Total Tissue (Large Intestine)" path="vpa_ref_iv_800mg|Organism|LargeIntestine|valproic_acid|Total Tissue (Large Intestine)" unit="µmol/l" persistable="1" formulaId="9719" />
    <Observer id="9720" entityId="u4IzBeRVXkKGG51PhUTWGA" name="Interstitial Unbound" path="vpa_ref_iv_800mg|Organism|LargeIntestine|OH_VPA|Interstitial Unbound" unit="µmol/l" persistable="1" formulaId="9721" />
    <Observer id="9722" entityId="Tp1rIc3J9k-d9Xq5mIw7EQ" name="Intracellular Unbound" path="vpa_ref_iv_800mg|Organism|LargeIntestine|OH_VPA|Intracellular Unbound" unit="µmol/l" persistable="1" formulaId="9723" />
    <Observer id="9724" entityId="YbzlNVjajEq9wagKByRuiQ" name="Total Tissue (Large Intestine)" path="vpa_ref_iv_800mg|Organism|LargeIntestine|OH_VPA|Total Tissue (Large Intestine)" unit="µmol/l" persistable="1" formulaId="9725" />
    <Observer id="9726" entityId="hhqVBAYiukijAnqYKz2xRg" name="Interstitial Unbound" path="vpa_ref_iv_800mg|Organism|LargeIntestine|VPAG|Interstitial Unbound" unit="µmol/l" persistable="1" formulaId="9727" />
    <Observer id="9728" entityId="15smtSsCN0O7glWLOQUdZA" name="Intracellular Unbound" path="vpa_ref_iv_800mg|Organism|LargeIntestine|VPAG|Intracellular Unbound" unit="µmol/l" persistable="1" formulaId="9729" />
    <Observer id="9730" entityId="FRokO4npnUeBiUv84LdxJQ" name="Total Tissue (Large Intestine)" path="vpa_ref_iv_800mg|Organism|LargeIntestine|VPAG|Total Tissue (Large Intestine)" unit="µmol/l" persistable="1" formulaId="9731" />
    <Observer id="9879" entityId="D32DZGM2E0m8iPNv--ITBA" name="Concentration in container" path="vpa_ref_iv_800mg|Organism|Liver|Periportal|Plasma|UGT1A8|Concentration in container" unit="µmol/l" persistable="1" formulaId="9880" />
    <Observer id="9899" entityId="BCydESKRJ0Cr2UpTkLG3ng" name="Concentration in container" path="vpa_ref_iv_800mg|Organism|Liver|Periportal|Plasma|CYP2C9|Concentration in container" unit="µmol/l" persistable="1" formulaId="9900" />
    <Observer id="9906" entityId="bV67L449ykiZI3AoUubE4w" name="Concentration in container" path="vpa_ref_iv_800mg|Organism|Liver|Periportal|Plasma|valproic_acid|Concentration in container" unit="µmol/l" persistable="1" formulaId="9907" />
    <Observer id="9913" entityId="Xs8wHutKDUe0jAhLOt7FKQ" name="Concentration in container" path="vpa_ref_iv_800mg|Organism|Liver|Periportal|Plasma|OH_VPA|Concentration in container" unit="µmol/l" persistable="1" formulaId="9914" />
    <Observer id="9920" entityId="nDQNIkTFZk6Sg_SrUkygeQ" name="Concentration in container" path="vpa_ref_iv_800mg|Organism|Liver|Periportal|Plasma|VPAG|Concentration in container" unit="µmol/l" persistable="1" formulaId="9921" />
    <Observer id="9960" entityId="VoAiVxl0WUqwSHGFbeWanw" name="Concentration in container" path="vpa_ref_iv_800mg|Organism|Liver|Periportal|BloodCells|UGT1A8|Concentration in container" unit="µmol/l" persistable="1" formulaId="9961" />
    <Observer id="9980" entityId="3bkcXB1wXUWoeyZOXdirzQ" name="Concentration in container" path="vpa_ref_iv_800mg|Organism|Liver|Periportal|BloodCells|CYP2C9|Concentration in container" unit="µmol/l" persistable="1" formulaId="9981" />
    <Observer id="9987" entityId="PUOOrs4QT0S0GMBTF-yJgA" name="Concentration in container" path="vpa_ref_iv_800mg|Organism|Liver|Periportal|BloodCells|valproic_acid|Concentration in container" unit="µmol/l" persistable="1" formulaId="9988" />
    <Observer id="9994" entityId="jlJWbqQcC06MzDTFVCr7nw" name="Concentration in container" path="vpa_ref_iv_800mg|Organism|Liver|Periportal|BloodCells|OH_VPA|Concentration in container" unit="µmol/l" persistable="1" formulaId="9995" />
    <Observer id="10001" entityId="QV5bAb_0DEaE4suc1xsdvg" name="Concentration in container" path="vpa_ref_iv_800mg|Organism|Liver|Periportal|BloodCells|VPAG|Concentration in container" unit="µmol/l" persistable="1" formulaId="10002" />
    <Observer id="10031" entityId="7LIp9xYSNUCy1Cj_Kw6nDA" name="Concentration in container" path="vpa_ref_iv_800mg|Organism|Liver|Periportal|Interstitial|valproic_acid|Concentration in container" unit="µmol/l" persistable="1" formulaId="10032" />
    <Observer id="10039" entityId="8VFDPUSE3U2TVXEnvowfwg" name="Concentration in container" path="vpa_ref_iv_800mg|Organism|Liver|Periportal|Interstitial|OH_VPA|Concentration in container" unit="µmol/l" persistable="1" formulaId="10040" />
    <Observer id="10047" entityId="kKeBxjc3ZEGZthM0SdPX4A" name="Concentration in container" path="vpa_ref_iv_800mg|Organism|Liver|Periportal|Interstitial|VPAG|Concentration in container" unit="µmol/l" persistable="1" formulaId="10048" />
    <Observer id="10072" entityId="vq74M9aWqkKV1OtNeNsD6w" name="Concentration in container" path="vpa_ref_iv_800mg|Organism|Liver|Periportal|Intracellular|UGT1A8|Concentration in container" unit="µmol/l" persistable="1" formulaId="10073" />
    <Observer id="10090" entityId="5h7YiyGHwUWEmuew260B_Q" name="Concentration in container" path="vpa_ref_iv_800mg|Organism|Liver|Periportal|Intracellular|CYP2C9|Concentration in container" unit="µmol/l" persistable="1" formulaId="10091" />
    <Observer id="10098" entityId="tRNAUcxI6ESLCXUICD1ysw" name="Concentration in container" path="vpa_ref_iv_800mg|Organism|Liver|Periportal|Intracellular|valproic_acid|Concentration in container" unit="µmol/l" persistable="1" formulaId="10099" />
    <Observer id="10106" entityId="eYA-1thoLkqYgE9mOVt2_w" name="Concentration in container" path="vpa_ref_iv_800mg|Organism|Liver|Periportal|Intracellular|OH_VPA|Concentration in container" unit="µmol/l" persistable="1" formulaId="10107" />
    <Observer id="10114" entityId="ehlZTv67TUOJaeEdk-j8dw" name="Concentration in container" path="vpa_ref_iv_800mg|Organism|Liver|Periportal|Intracellular|VPAG|Concentration in container" unit="µmol/l" persistable="1" formulaId="10115" />
    <Observer id="10132" entityId="NGDsQlhULkiymo194_SNlQ" name="Interstitial Unbound" path="vpa_ref_iv_800mg|Organism|Liver|Periportal|valproic_acid|Interstitial Unbound" unit="µmol/l" persistable="1" formulaId="10133" />
    <Observer id="10134" entityId="uwZWDoSgCkq_Fzk8tr9PEg" name="Intracellular Unbound" path="vpa_ref_iv_800mg|Organism|Liver|Periportal|valproic_acid|Intracellular Unbound" unit="µmol/l" persistable="1" formulaId="10135" />
    <Observer id="10136" entityId="PjXgY7SEfEioBQ6AUOyN2Q" name="Tissue" path="vpa_ref_iv_800mg|Organism|Liver|Periportal|valproic_acid|Tissue" unit="µmol/l" persistable="1" formulaId="10137" />
    <Observer id="10138" entityId="IF9_osAz4E-LTMl3M1Ik6w" name="Interstitial Unbound" path="vpa_ref_iv_800mg|Organism|Liver|Periportal|OH_VPA|Interstitial Unbound" unit="µmol/l" persistable="1" formulaId="10139" />
    <Observer id="10140" entityId="kc8Vdq3ayUeIMSLQ277-Cg" name="Intracellular Unbound" path="vpa_ref_iv_800mg|Organism|Liver|Periportal|OH_VPA|Intracellular Unbound" unit="µmol/l" persistable="1" formulaId="10141" />
    <Observer id="10142" entityId="YR2IFv1qpkuW_AJwhv6KHA" name="Tissue" path="vpa_ref_iv_800mg|Organism|Liver|Periportal|OH_VPA|Tissue" unit="µmol/l" persistable="1" formulaId="10143" />
    <Observer id="10144" entityId="b0G9g5GWI0e541Ngqf-sGg" name="Interstitial Unbound" path="vpa_ref_iv_800mg|Organism|Liver|Periportal|VPAG|Interstitial Unbound" unit="µmol/l" persistable="1" formulaId="10145" />
    <Observer id="10146" entityId="4Tr9rvFj8EO5nLN_JKa_dA" name="Intracellular Unbound" path="vpa_ref_iv_800mg|Organism|Liver|Periportal|VPAG|Intracellular Unbound" unit="µmol/l" persistable="1" formulaId="10147" />
    <Observer id="10148" entityId="K6N3YXC5RUKwSAOBF2-RKQ" name="Tissue" path="vpa_ref_iv_800mg|Organism|Liver|Periportal|VPAG|Tissue" unit="µmol/l" persistable="1" formulaId="10149" />
    <Observer id="10248" entityId="6eIC9YamN0GZvG30MpJRFw" name="Concentration in container" path="vpa_ref_iv_800mg|Organism|Liver|Pericentral|Plasma|UGT1A8|Concentration in container" unit="µmol/l" persistable="1" formulaId="10249" />
    <Observer id="10268" entityId="fKGnsJDzHUWlpbUc3PVwVw" name="Concentration in container" path="vpa_ref_iv_800mg|Organism|Liver|Pericentral|Plasma|CYP2C9|Concentration in container" unit="µmol/l" persistable="1" formulaId="10269" />
    <Observer id="10275" entityId="B3BGVOwbWUqnT4wVsaS39Q" name="Concentration in container" path="vpa_ref_iv_800mg|Organism|Liver|Pericentral|Plasma|valproic_acid|Concentration in container" unit="µmol/l" persistable="1" formulaId="10276" />
    <Observer id="10282" entityId="BYU6ieoGD0Kd9n2NpjBqzw" name="Concentration in container" path="vpa_ref_iv_800mg|Organism|Liver|Pericentral|Plasma|OH_VPA|Concentration in container" unit="µmol/l" persistable="1" formulaId="10283" />
    <Observer id="10289" entityId="XFhYTpn3bEeP2KYxznHR0Q" name="Concentration in container" path="vpa_ref_iv_800mg|Organism|Liver|Pericentral|Plasma|VPAG|Concentration in container" unit="µmol/l" persistable="1" formulaId="10290" />
    <Observer id="10329" entityId="BYtqC7j9Wk2S8jeFpdV1CA" name="Concentration in container" path="vpa_ref_iv_800mg|Organism|Liver|Pericentral|BloodCells|UGT1A8|Concentration in container" unit="µmol/l" persistable="1" formulaId="10330" />
    <Observer id="10349" entityId="c9FWRL0N7keGH5dHMUDfcA" name="Concentration in container" path="vpa_ref_iv_800mg|Organism|Liver|Pericentral|BloodCells|CYP2C9|Concentration in container" unit="µmol/l" persistable="1" formulaId="10350" />
    <Observer id="10356" entityId="mjsTbAhoy0Cy3iJwysMv0g" name="Concentration in container" path="vpa_ref_iv_800mg|Organism|Liver|Pericentral|BloodCells|valproic_acid|Concentration in container" unit="µmol/l" persistable="1" formulaId="10357" />
    <Observer id="10363" entityId="nD_5NIJT2Ei_xeRdPE-5fQ" name="Concentration in container" path="vpa_ref_iv_800mg|Organism|Liver|Pericentral|BloodCells|OH_VPA|Concentration in container" unit="µmol/l" persistable="1" formulaId="10364" />
    <Observer id="10370" entityId="MNFE8y519ESDLhYbtgt5JA" name="Concentration in container" path="vpa_ref_iv_800mg|Organism|Liver|Pericentral|BloodCells|VPAG|Concentration in container" unit="µmol/l" persistable="1" formulaId="10371" />
    <Observer id="10399" entityId="uk0p6Z-x9EG-qVsSMtP2zQ" name="Concentration in container" path="vpa_ref_iv_800mg|Organism|Liver|Pericentral|Interstitial|valproic_acid|Concentration in container" unit="µmol/l" persistable="1" formulaId="10400" />
    <Observer id="10406" entityId="cBd5MvnMZEqUCjQBP15Oyw" name="Concentration in container" path="vpa_ref_iv_800mg|Organism|Liver|Pericentral|Interstitial|OH_VPA|Concentration in container" unit="µmol/l" persistable="1" formulaId="10407" />
    <Observer id="10413" entityId="1_XpbnFS30KORDlUfBMhWg" name="Concentration in container" path="vpa_ref_iv_800mg|Organism|Liver|Pericentral|Interstitial|VPAG|Concentration in container" unit="µmol/l" persistable="1" formulaId="10414" />
    <Observer id="10437" entityId="FAHuvlmRekyUo6MCOGZ0nQ" name="Concentration in container" path="vpa_ref_iv_800mg|Organism|Liver|Pericentral|Intracellular|UGT1A8|Concentration in container" unit="µmol/l" persistable="1" formulaId="10438" />
    <Observer id="10455" entityId="tLMj8ADhz0i-rT4Ut6jABg" name="Concentration in container" path="vpa_ref_iv_800mg|Organism|Liver|Pericentral|Intracellular|CYP2C9|Concentration in container" unit="µmol/l" persistable="1" formulaId="10456" />
    <Observer id="10462" entityId="jKzWNI4-PkezG0YlbjDgcQ" name="Concentration in container" path="vpa_ref_iv_800mg|Organism|Liver|Pericentral|Intracellular|valproic_acid|Concentration in container" unit="µmol/l" persistable="1" formulaId="10463" />
    <Observer id="10469" entityId="LtUcZus2LEW9PtFF2V53kQ" name="Concentration in container" path="vpa_ref_iv_800mg|Organism|Liver|Pericentral|Intracellular|OH_VPA|Concentration in container" unit="µmol/l" persistable="1" formulaId="10470" />
    <Observer id="10476" entityId="3hfwLJjGkEObE9qo_QRqmQ" name="Concentration in container" path="vpa_ref_iv_800mg|Organism|Liver|Pericentral|Intracellular|VPAG|Concentration in container" unit="µmol/l" persistable="1" formulaId="10477" />
    <Observer id="10494" entityId="N2rDuxeGbE-tNr6DOHlhag" name="Interstitial Unbound" path="vpa_ref_iv_800mg|Organism|Liver|Pericentral|valproic_acid|Interstitial Unbound" unit="µmol/l" persistable="1" formulaId="10495" />
    <Observer id="10496" entityId="AqFF7WsT6EmAijsQQXCqMA" name="Intracellular Unbound" path="vpa_ref_iv_800mg|Organism|Liver|Pericentral|valproic_acid|Intracellular Unbound" unit="µmol/l" persistable="1" formulaId="10497" />
    <Observer id="10498" entityId="CfOuMp5exUOJC6YbB67E5A" name="Tissue" path="vpa_ref_iv_800mg|Organism|Liver|Pericentral|valproic_acid|Tissue" unit="µmol/l" persistable="1" formulaId="10499" />
    <Observer id="10500" entityId="RDcO2gJdq0ubBLUVooZNdw" name="Interstitial Unbound" path="vpa_ref_iv_800mg|Organism|Liver|Pericentral|OH_VPA|Interstitial Unbound" unit="µmol/l" persistable="1" formulaId="10501" />
    <Observer id="10502" entityId="gEmLtgcVX0-Yc4_qP47Zow" name="Intracellular Unbound" path="vpa_ref_iv_800mg|Organism|Liver|Pericentral|OH_VPA|Intracellular Unbound" unit="µmol/l" persistable="1" formulaId="10503" />
    <Observer id="10504" entityId="dJkfDIqkn02Am73rEq4U1A" name="Tissue" path="vpa_ref_iv_800mg|Organism|Liver|Pericentral|OH_VPA|Tissue" unit="µmol/l" persistable="1" formulaId="10505" />
    <Observer id="10506" entityId="PvpWgXHO5UObUkIS1DnizQ" name="Interstitial Unbound" path="vpa_ref_iv_800mg|Organism|Liver|Pericentral|VPAG|Interstitial Unbound" unit="µmol/l" persistable="1" formulaId="10507" />
    <Observer id="10508" entityId="WX8oHfPWAEa2ZRpGnOfNDw" name="Intracellular Unbound" path="vpa_ref_iv_800mg|Organism|Liver|Pericentral|VPAG|Intracellular Unbound" unit="µmol/l" persistable="1" formulaId="10509" />
    <Observer id="10510" entityId="uLzrgLGNVkutlRe9KoErUQ" name="Tissue" path="vpa_ref_iv_800mg|Organism|Liver|Pericentral|VPAG|Tissue" unit="µmol/l" persistable="1" formulaId="10511" />
    <Observer id="10514" entityId="OIiJhed5bEyJvv8qwIYJ4w" name="Concentration in container (Liver, Plasma)" path="vpa_ref_iv_800mg|Organism|Liver|Plasma|valproic_acid|Concentration in container (Liver, Plasma)" unit="µmol/l" persistable="1" formulaId="10515" />
    <Observer id="10516" entityId="xP6ti6wCOkimvviV_j5YcA" name="Concentration in container (Liver, Plasma)" path="vpa_ref_iv_800mg|Organism|Liver|Plasma|OH_VPA|Concentration in container (Liver, Plasma)" unit="µmol/l" persistable="1" formulaId="10517" />
    <Observer id="10518" entityId="uXHCC1iBZkiImd8wRRzo5Q" name="Concentration in container (Liver, Plasma)" path="vpa_ref_iv_800mg|Organism|Liver|Plasma|VPAG|Concentration in container (Liver, Plasma)" unit="µmol/l" persistable="1" formulaId="10519" />
    <Observer id="10522" entityId="SSijSEQl6k6rlsx5gKSx3Q" name="Concentration in container (Liver, BloodCells)" path="vpa_ref_iv_800mg|Organism|Liver|BloodCells|valproic_acid|Concentration in container (Liver, BloodCells)" unit="µmol/l" persistable="1" formulaId="10523" />
    <Observer id="10524" entityId="6j5U-LpY7EGAj65G91QmFA" name="Concentration in container (Liver, BloodCells)" path="vpa_ref_iv_800mg|Organism|Liver|BloodCells|OH_VPA|Concentration in container (Liver, BloodCells)" unit="µmol/l" persistable="1" formulaId="10525" />
    <Observer id="10526" entityId="JbyfR7p0nEa973GpByL6lw" name="Concentration in container (Liver, BloodCells)" path="vpa_ref_iv_800mg|Organism|Liver|BloodCells|VPAG|Concentration in container (Liver, BloodCells)" unit="µmol/l" persistable="1" formulaId="10527" />
    <Observer id="10532" entityId="__qrO7whXEaxJCMi0HOJlw" name="Concentration in container (Liver, Interstitial)" path="vpa_ref_iv_800mg|Organism|Liver|Interstitial|valproic_acid|Concentration in container (Liver, Interstitial)" unit="µmol/l" persistable="1" formulaId="10533" />
    <Observer id="10534" entityId="TmIGM4qKaUyw5phh7ODyGQ" name="Concentration in container (Liver, Interstitial)" path="vpa_ref_iv_800mg|Organism|Liver|Interstitial|OH_VPA|Concentration in container (Liver, Interstitial)" unit="µmol/l" persistable="1" formulaId="10535" />
    <Observer id="10536" entityId="wiKSGZ0oF0alklixvlhtVQ" name="Concentration in container (Liver, Interstitial)" path="vpa_ref_iv_800mg|Organism|Liver|Interstitial|VPAG|Concentration in container (Liver, Interstitial)" unit="µmol/l" persistable="1" formulaId="10537" />
    <Observer id="10540" entityId="P1GlMpB1CEeX8XHX_oUMow" name="Concentration in container (Liver, Intracellular)" path="vpa_ref_iv_800mg|Organism|Liver|Intracellular|valproic_acid|Concentration in container (Liver, Intracellular)" unit="µmol/l" persistable="1" formulaId="10541" />
    <Observer id="10542" entityId="AOyQ1qZCGE61UaWF5K4C8g" name="Concentration in container (Liver, Intracellular)" path="vpa_ref_iv_800mg|Organism|Liver|Intracellular|OH_VPA|Concentration in container (Liver, Intracellular)" unit="µmol/l" persistable="1" formulaId="10543" />
    <Observer id="10544" entityId="2jvH-CQ800K6k2Qw7IgJ2w" name="Concentration in container (Liver, Intracellular)" path="vpa_ref_iv_800mg|Organism|Liver|Intracellular|VPAG|Concentration in container (Liver, Intracellular)" unit="µmol/l" persistable="1" formulaId="10545" />
    <Observer id="10546" entityId="_ABZztZFBk6oDCnvdG6jhA" name="Interstitial Unbound (Liver)" path="vpa_ref_iv_800mg|Organism|Liver|valproic_acid|Interstitial Unbound (Liver)" unit="µmol/l" persistable="1" formulaId="10547" />
    <Observer id="10548" entityId="f4J7yMi_-EquTw8PFo5gTQ" name="Intracellular Unbound (Liver)" path="vpa_ref_iv_800mg|Organism|Liver|valproic_acid|Intracellular Unbound (Liver)" unit="µmol/l" persistable="1" formulaId="10549" />
    <Observer id="10550" entityId="LN9LlwvZBU23FSnL_Uc-OQ" name="Tissue (Liver)" path="vpa_ref_iv_800mg|Organism|Liver|valproic_acid|Tissue (Liver)" unit="µmol/l" persistable="1" formulaId="10551" />
    <Observer id="10552" entityId="P2Prh7akFUS6WK__l5wvbw" name="Interstitial Unbound (Liver)" path="vpa_ref_iv_800mg|Organism|Liver|OH_VPA|Interstitial Unbound (Liver)" unit="µmol/l" persistable="1" formulaId="10553" />
    <Observer id="10554" entityId="GccJ_O1kW0qg-FZf4RpUkw" name="Intracellular Unbound (Liver)" path="vpa_ref_iv_800mg|Organism|Liver|OH_VPA|Intracellular Unbound (Liver)" unit="µmol/l" persistable="1" formulaId="10555" />
    <Observer id="10556" entityId="FbPLWZaRQEWAk2TS0UzD5g" name="Tissue (Liver)" path="vpa_ref_iv_800mg|Organism|Liver|OH_VPA|Tissue (Liver)" unit="µmol/l" persistable="1" formulaId="10557" />
    <Observer id="10558" entityId="vF1zSrMfDkqdFl2RLCSK4A" name="Interstitial Unbound (Liver)" path="vpa_ref_iv_800mg|Organism|Liver|VPAG|Interstitial Unbound (Liver)" unit="µmol/l" persistable="1" formulaId="10559" />
    <Observer id="10560" entityId="KWIwbmvYOU-kmZg36Xi3rw" name="Intracellular Unbound (Liver)" path="vpa_ref_iv_800mg|Organism|Liver|VPAG|Intracellular Unbound (Liver)" unit="µmol/l" persistable="1" formulaId="10561" />
    <Observer id="10562" entityId="zTRzPoKDNk-iOvP7cD2lnw" name="Tissue (Liver)" path="vpa_ref_iv_800mg|Organism|Liver|VPAG|Tissue (Liver)" unit="µmol/l" persistable="1" formulaId="10563" />
    <Observer id="10632" entityId="_dc6wyEaIUmY76hdiunvvw" name="Concentration in container" path="vpa_ref_iv_800mg|Organism|Lung|Plasma|UGT1A8|Concentration in container" unit="µmol/l" persistable="1" formulaId="10633" />
    <Observer id="10652" entityId="0rrRhqNTnkSjvtPNo0c_Ng" name="Concentration in container" path="vpa_ref_iv_800mg|Organism|Lung|Plasma|CYP2C9|Concentration in container" unit="µmol/l" persistable="1" formulaId="10653" />
    <Observer id="10659" entityId="V2DxPbuPtUmP7tCJZWVXkQ" name="Concentration in container" path="vpa_ref_iv_800mg|Organism|Lung|Plasma|valproic_acid|Concentration in container" unit="µmol/l" persistable="1" formulaId="10660" />
    <Observer id="10666" entityId="CFOQb9AXiU6182eIsaUBZw" name="Concentration in container" path="vpa_ref_iv_800mg|Organism|Lung|Plasma|OH_VPA|Concentration in container" unit="µmol/l" persistable="1" formulaId="10667" />
    <Observer id="10673" entityId="cCRYhewrwUKb3bl5JRfwMQ" name="Concentration in container" path="vpa_ref_iv_800mg|Organism|Lung|Plasma|VPAG|Concentration in container" unit="µmol/l" persistable="1" formulaId="10674" />
    <Observer id="10713" entityId="DF0E8My1QkacLC-OGUBIsg" name="Concentration in container" path="vpa_ref_iv_800mg|Organism|Lung|BloodCells|UGT1A8|Concentration in container" unit="µmol/l" persistable="1" formulaId="10714" />
    <Observer id="10733" entityId="ZqCMYzg0eU-d382lw-LzGA" name="Concentration in container" path="vpa_ref_iv_800mg|Organism|Lung|BloodCells|CYP2C9|Concentration in container" unit="µmol/l" persistable="1" formulaId="10734" />
    <Observer id="10740" entityId="o-MYL7MpxkOVnkw12oubRA" name="Concentration in container" path="vpa_ref_iv_800mg|Organism|Lung|BloodCells|valproic_acid|Concentration in container" unit="µmol/l" persistable="1" formulaId="10741" />
    <Observer id="10747" entityId="Y4TDQty1I0eyNBKECh3Abg" name="Concentration in container" path="vpa_ref_iv_800mg|Organism|Lung|BloodCells|OH_VPA|Concentration in container" unit="µmol/l" persistable="1" formulaId="10748" />
    <Observer id="10754" entityId="XtI4rFoaFEKBY8a0XPzMcQ" name="Concentration in container" path="vpa_ref_iv_800mg|Organism|Lung|BloodCells|VPAG|Concentration in container" unit="µmol/l" persistable="1" formulaId="10755" />
    <Observer id="10784" entityId="b02K2Ytb7U-ROPg50Wi5uw" name="Concentration in container" path="vpa_ref_iv_800mg|Organism|Lung|Interstitial|valproic_acid|Concentration in container" unit="µmol/l" persistable="1" formulaId="10785" />
    <Observer id="10792" entityId="u1OPRiUBaE2rM4CAixxJlA" name="Concentration in container" path="vpa_ref_iv_800mg|Organism|Lung|Interstitial|OH_VPA|Concentration in container" unit="µmol/l" persistable="1" formulaId="10793" />
    <Observer id="10800" entityId="QtIvadv_2UKtnNLnoMkkTg" name="Concentration in container" path="vpa_ref_iv_800mg|Organism|Lung|Interstitial|VPAG|Concentration in container" unit="µmol/l" persistable="1" formulaId="10801" />
    <Observer id="10823" entityId="QsVwny84nEmUkUqwQn3PGQ" name="Concentration in container" path="vpa_ref_iv_800mg|Organism|Lung|Intracellular|UGT1A8|Concentration in container" unit="µmol/l" persistable="1" formulaId="10824" />
    <Observer id="10841" entityId="4_7GnJ_eMkmpfMJsCH0EXg" name="Concentration in container" path="vpa_ref_iv_800mg|Organism|Lung|Intracellular|CYP2C9|Concentration in container" unit="µmol/l" persistable="1" formulaId="10842" />
    <Observer id="10849" entityId="NVXcp6laaUms67Cn5vUnAg" name="Concentration in container" path="vpa_ref_iv_800mg|Organism|Lung|Intracellular|valproic_acid|Concentration in container" unit="µmol/l" persistable="1" formulaId="10850" />
    <Observer id="10857" entityId="v9zFbqa0eU-man8IKF92Qg" name="Concentration in container" path="vpa_ref_iv_800mg|Organism|Lung|Intracellular|OH_VPA|Concentration in container" unit="µmol/l" persistable="1" formulaId="10858" />
    <Observer id="10865" entityId="R4T_dJF9xUedAZpeDQP84w" name="Concentration in container" path="vpa_ref_iv_800mg|Organism|Lung|Intracellular|VPAG|Concentration in container" unit="µmol/l" persistable="1" formulaId="10866" />
    <Observer id="10883" entityId="z2MekWOAHE6UWO7Yyx4L5g" name="Interstitial Unbound" path="vpa_ref_iv_800mg|Organism|Lung|valproic_acid|Interstitial Unbound" unit="µmol/l" persistable="1" formulaId="10884" />
    <Observer id="10885" entityId="23GWIC9tmkmBO5qvQkp01Q" name="Intracellular Unbound" path="vpa_ref_iv_800mg|Organism|Lung|valproic_acid|Intracellular Unbound" unit="µmol/l" persistable="1" formulaId="10886" />
    <Observer id="10887" entityId="kXp51zYu1kycStS4TbI6Xw" name="Tissue" path="vpa_ref_iv_800mg|Organism|Lung|valproic_acid|Tissue" unit="µmol/l" persistable="1" formulaId="10888" />
    <Observer id="10889" entityId="V44pCmVXpk63R-10OwfcGQ" name="Interstitial Unbound" path="vpa_ref_iv_800mg|Organism|Lung|OH_VPA|Interstitial Unbound" unit="µmol/l" persistable="1" formulaId="10890" />
    <Observer id="10891" entityId="-3XdWReVY0mMYst_-cccog" name="Intracellular Unbound" path="vpa_ref_iv_800mg|Organism|Lung|OH_VPA|Intracellular Unbound" unit="µmol/l" persistable="1" formulaId="10892" />
    <Observer id="10893" entityId="4lnIDDy4AUekBkHzfN4hNw" name="Tissue" path="vpa_ref_iv_800mg|Organism|Lung|OH_VPA|Tissue" unit="µmol/l" persistable="1" formulaId="10894" />
    <Observer id="10895" entityId="Rk_v9K_OaUK80SJqxsBMdQ" name="Interstitial Unbound" path="vpa_ref_iv_800mg|Organism|Lung|VPAG|Interstitial Unbound" unit="µmol/l" persistable="1" formulaId="10896" />
    <Observer id="10897" entityId="JKWED4tnp0CNRcfvdVE2uA" name="Intracellular Unbound" path="vpa_ref_iv_800mg|Organism|Lung|VPAG|Intracellular Unbound" unit="µmol/l" persistable="1" formulaId="10898" />
    <Observer id="10899" entityId="O2YqBK6VJkCLAVjYdaxV9A" name="Tissue" path="vpa_ref_iv_800mg|Organism|Lung|VPAG|Tissue" unit="µmol/l" persistable="1" formulaId="10900" />
    <Observer id="10980" entityId="unl3_dsaaE6iY-UWSwUctQ" name="Concentration in container" path="vpa_ref_iv_800mg|Organism|Muscle|Plasma|UGT1A8|Concentration in container" unit="µmol/l" persistable="1" formulaId="10981" />
    <Observer id="11000" entityId="5uJZk_vDqk-aa48PEGGUIg" name="Concentration in container" path="vpa_ref_iv_800mg|Organism|Muscle|Plasma|CYP2C9|Concentration in container" unit="µmol/l" persistable="1" formulaId="11001" />
    <Observer id="11006" entityId="EHj_Gy6IM0iamZRitik5TA" name="Concentration in container" path="vpa_ref_iv_800mg|Organism|Muscle|Plasma|valproic_acid|Concentration in container" unit="µmol/l" persistable="1" formulaId="11007" />
    <Observer id="11012" entityId="GnobXsBbA0Cgw1h1JFqH7g" name="Concentration in container" path="vpa_ref_iv_800mg|Organism|Muscle|Plasma|OH_VPA|Concentration in container" unit="µmol/l" persistable="1" formulaId="11013" />
    <Observer id="11018" entityId="oIU1qTPLcUickFfdGiUh5Q" name="Concentration in container" path="vpa_ref_iv_800mg|Organism|Muscle|Plasma|VPAG|Concentration in container" unit="µmol/l" persistable="1" formulaId="11019" />
    <Observer id="11058" entityId="oXYqP5AqZUajogv9iyA0Ng" name="Concentration in container" path="vpa_ref_iv_800mg|Organism|Muscle|BloodCells|UGT1A8|Concentration in container" unit="µmol/l" persistable="1" formulaId="11059" />
    <Observer id="11078" entityId="7H2s4hJtJ0SplJPkbSCNYA" name="Concentration in container" path="vpa_ref_iv_800mg|Organism|Muscle|BloodCells|CYP2C9|Concentration in container" unit="µmol/l" persistable="1" formulaId="11079" />
    <Observer id="11084" entityId="arXr6FjhIkuNspOXqtvzdw" name="Concentration in container" path="vpa_ref_iv_800mg|Organism|Muscle|BloodCells|valproic_acid|Concentration in container" unit="µmol/l" persistable="1" formulaId="11085" />
    <Observer id="11090" entityId="GbmhxkzrdUCOT71tsgt18Q" name="Concentration in container" path="vpa_ref_iv_800mg|Organism|Muscle|BloodCells|OH_VPA|Concentration in container" unit="µmol/l" persistable="1" formulaId="11091" />
    <Observer id="11096" entityId="WH_taDNFwkyh7WbH583jlw" name="Concentration in container" path="vpa_ref_iv_800mg|Organism|Muscle|BloodCells|VPAG|Concentration in container" unit="µmol/l" persistable="1" formulaId="11097" />
    <Observer id="11126" entityId="bm3YpJDHqEqlKXQ5quwlTg" name="Concentration in container" path="vpa_ref_iv_800mg|Organism|Muscle|Interstitial|valproic_acid|Concentration in container" unit="µmol/l" persistable="1" formulaId="11127" />
    <Observer id="11134" entityId="QrkW-O6nokWnivED4ClqnA" name="Concentration in container" path="vpa_ref_iv_800mg|Organism|Muscle|Interstitial|OH_VPA|Concentration in container" unit="µmol/l" persistable="1" formulaId="11135" />
    <Observer id="11142" entityId="2E1lLTb9pUW_73KVLdzu-A" name="Concentration in container" path="vpa_ref_iv_800mg|Organism|Muscle|Interstitial|VPAG|Concentration in container" unit="µmol/l" persistable="1" formulaId="11143" />
    <Observer id="11165" entityId="PTRJpTRDwkeYGvtDE23XaQ" name="Concentration in container" path="vpa_ref_iv_800mg|Organism|Muscle|Intracellular|UGT1A8|Concentration in container" unit="µmol/l" persistable="1" formulaId="11166" />
    <Observer id="11183" entityId="9yga28lgM0mRbBe6yBJepA" name="Concentration in container" path="vpa_ref_iv_800mg|Organism|Muscle|Intracellular|CYP2C9|Concentration in container" unit="µmol/l" persistable="1" formulaId="11184" />
    <Observer id="11191" entityId="P20q33a9V0m8DpqsiNoKWg" name="Concentration in container" path="vpa_ref_iv_800mg|Organism|Muscle|Intracellular|valproic_acid|Concentration in container" unit="µmol/l" persistable="1" formulaId="11192" />
    <Observer id="11199" entityId="X-3qtieqx0usTJfEjc0HVA" name="Concentration in container" path="vpa_ref_iv_800mg|Organism|Muscle|Intracellular|OH_VPA|Concentration in container" unit="µmol/l" persistable="1" formulaId="11200" />
    <Observer id="11207" entityId="Oq8yjY_YfkGt2sOjGOLl0Q" name="Concentration in container" path="vpa_ref_iv_800mg|Organism|Muscle|Intracellular|VPAG|Concentration in container" unit="µmol/l" persistable="1" formulaId="11208" />
    <Observer id="11225" entityId="P3qzJd3XZE63aUL27BTYxg" name="Interstitial Unbound" path="vpa_ref_iv_800mg|Organism|Muscle|valproic_acid|Interstitial Unbound" unit="µmol/l" persistable="1" formulaId="11226" />
    <Observer id="11227" entityId="tPUH9I9JNkKo5OkzKvWvnw" name="Intracellular Unbound" path="vpa_ref_iv_800mg|Organism|Muscle|valproic_acid|Intracellular Unbound" unit="µmol/l" persistable="1" formulaId="11228" />
    <Observer id="11229" entityId="2DR9NO05Z0S_DgqgyqAn8Q" name="Tissue" path="vpa_ref_iv_800mg|Organism|Muscle|valproic_acid|Tissue" unit="µmol/l" persistable="1" formulaId="11230" />
    <Observer id="11231" entityId="LgY64zXUEECeM2UH1AQNGg" name="Interstitial Unbound" path="vpa_ref_iv_800mg|Organism|Muscle|OH_VPA|Interstitial Unbound" unit="µmol/l" persistable="1" formulaId="11232" />
    <Observer id="11233" entityId="tMdFylc330St56Yiuued5g" name="Intracellular Unbound" path="vpa_ref_iv_800mg|Organism|Muscle|OH_VPA|Intracellular Unbound" unit="µmol/l" persistable="1" formulaId="11234" />
    <Observer id="11235" entityId="2isEuwUdYUOMAbUBa2pOpA" name="Tissue" path="vpa_ref_iv_800mg|Organism|Muscle|OH_VPA|Tissue" unit="µmol/l" persistable="1" formulaId="11236" />
    <Observer id="11237" entityId="UAQxjczJAE6jtQFGmK01wQ" name="Interstitial Unbound" path="vpa_ref_iv_800mg|Organism|Muscle|VPAG|Interstitial Unbound" unit="µmol/l" persistable="1" formulaId="11238" />
    <Observer id="11239" entityId="dnuDqMQ1QUeLkspeT2q_Ng" name="Intracellular Unbound" path="vpa_ref_iv_800mg|Organism|Muscle|VPAG|Intracellular Unbound" unit="µmol/l" persistable="1" formulaId="11240" />
    <Observer id="11241" entityId="uUxo2idYS0eMy63EqYdwSw" name="Tissue" path="vpa_ref_iv_800mg|Organism|Muscle|VPAG|Tissue" unit="µmol/l" persistable="1" formulaId="11242" />
    <Observer id="11307" entityId="J5iHMOBTqUOt_ye2QUJp6w" name="Concentration in container" path="vpa_ref_iv_800mg|Organism|Pancreas|Plasma|UGT1A8|Concentration in container" unit="µmol/l" persistable="1" formulaId="11308" />
    <Observer id="11327" entityId="Trh3o_-JDkiAwUefK84pbw" name="Concentration in container" path="vpa_ref_iv_800mg|Organism|Pancreas|Plasma|CYP2C9|Concentration in container" unit="µmol/l" persistable="1" formulaId="11328" />
    <Observer id="11334" entityId="bcQh2-l7C0i9A2i-AOCC9w" name="Concentration in container" path="vpa_ref_iv_800mg|Organism|Pancreas|Plasma|valproic_acid|Concentration in container" unit="µmol/l" persistable="1" formulaId="11335" />
    <Observer id="11341" entityId="nL3guVaFjU-2UQvoX6tjgg" name="Concentration in container" path="vpa_ref_iv_800mg|Organism|Pancreas|Plasma|OH_VPA|Concentration in container" unit="µmol/l" persistable="1" formulaId="11342" />
    <Observer id="11348" entityId="x8zTsgVg-kO_4z7wO7ugkA" name="Concentration in container" path="vpa_ref_iv_800mg|Organism|Pancreas|Plasma|VPAG|Concentration in container" unit="µmol/l" persistable="1" formulaId="11349" />
    <Observer id="11388" entityId="-QeJ_T-XpE-b3_q7GLIO7w" name="Concentration in container" path="vpa_ref_iv_800mg|Organism|Pancreas|BloodCells|UGT1A8|Concentration in container" unit="µmol/l" persistable="1" formulaId="11389" />
    <Observer id="11408" entityId="CLDkAXbKz0GdWXz8OrElXw" name="Concentration in container" path="vpa_ref_iv_800mg|Organism|Pancreas|BloodCells|CYP2C9|Concentration in container" unit="µmol/l" persistable="1" formulaId="11409" />
    <Observer id="11415" entityId="gBsGdSwVZ0CKHR2eyLl4HQ" name="Concentration in container" path="vpa_ref_iv_800mg|Organism|Pancreas|BloodCells|valproic_acid|Concentration in container" unit="µmol/l" persistable="1" formulaId="11416" />
    <Observer id="11422" entityId="OuSteSpHE06Emgc1ZrcI6Q" name="Concentration in container" path="vpa_ref_iv_800mg|Organism|Pancreas|BloodCells|OH_VPA|Concentration in container" unit="µmol/l" persistable="1" formulaId="11423" />
    <Observer id="11429" entityId="SGtL5mgljEuywSzvnanWVw" name="Concentration in container" path="vpa_ref_iv_800mg|Organism|Pancreas|BloodCells|VPAG|Concentration in container" unit="µmol/l" persistable="1" formulaId="11430" />
    <Observer id="11459" entityId="L3MzuMo4GUS-5GaPAu2YHQ" name="Concentration in container" path="vpa_ref_iv_800mg|Organism|Pancreas|Interstitial|valproic_acid|Concentration in container" unit="µmol/l" persistable="1" formulaId="11460" />
    <Observer id="11467" entityId="tU1gTmRu-U6-iQNKtjtT_w" name="Concentration in container" path="vpa_ref_iv_800mg|Organism|Pancreas|Interstitial|OH_VPA|Concentration in container" unit="µmol/l" persistable="1" formulaId="11468" />
    <Observer id="11475" entityId="znnBCu_wL0mHXKzofG73Rg" name="Concentration in container" path="vpa_ref_iv_800mg|Organism|Pancreas|Interstitial|VPAG|Concentration in container" unit="µmol/l" persistable="1" formulaId="11476" />
    <Observer id="11498" entityId="nE7vdjtdOUaXJbL2Jqv3Kg" name="Concentration in container" path="vpa_ref_iv_800mg|Organism|Pancreas|Intracellular|UGT1A8|Concentration in container" unit="µmol/l" persistable="1" formulaId="11499" />
    <Observer id="11516" entityId="cZTcjYVrUk6WUITTWGg0zQ" name="Concentration in container" path="vpa_ref_iv_800mg|Organism|Pancreas|Intracellular|CYP2C9|Concentration in container" unit="µmol/l" persistable="1" formulaId="11517" />
    <Observer id="11524" entityId="henIF8QdAEWD6UNqz3fpHQ" name="Concentration in container" path="vpa_ref_iv_800mg|Organism|Pancreas|Intracellular|valproic_acid|Concentration in container" unit="µmol/l" persistable="1" formulaId="11525" />
    <Observer id="11532" entityId="jttMyPFTsUqfVoocWWhLhw" name="Concentration in container" path="vpa_ref_iv_800mg|Organism|Pancreas|Intracellular|OH_VPA|Concentration in container" unit="µmol/l" persistable="1" formulaId="11533" />
    <Observer id="11540" entityId="P2S4IPBXlkawmqbMiWI_Qg" name="Concentration in container" path="vpa_ref_iv_800mg|Organism|Pancreas|Intracellular|VPAG|Concentration in container" unit="µmol/l" persistable="1" formulaId="11541" />
    <Observer id="11558" entityId="hB-pynIkF0OwI6fOB603cA" name="Interstitial Unbound" path="vpa_ref_iv_800mg|Organism|Pancreas|valproic_acid|Interstitial Unbound" unit="µmol/l" persistable="1" formulaId="11559" />
    <Observer id="11560" entityId="X0PsjLovL0Wi7B4dO-8jsA" name="Intracellular Unbound" path="vpa_ref_iv_800mg|Organism|Pancreas|valproic_acid|Intracellular Unbound" unit="µmol/l" persistable="1" formulaId="11561" />
    <Observer id="11562" entityId="zAPnMKyPEkK7_sqxmin8LQ" name="Tissue" path="vpa_ref_iv_800mg|Organism|Pancreas|valproic_acid|Tissue" unit="µmol/l" persistable="1" formulaId="11563" />
    <Observer id="11564" entityId="HwrbV_yiyE-Cf5NvqlAd_A" name="Interstitial Unbound" path="vpa_ref_iv_800mg|Organism|Pancreas|OH_VPA|Interstitial Unbound" unit="µmol/l" persistable="1" formulaId="11565" />
    <Observer id="11566" entityId="JKpl8YDDGU2_oSgFg4Dihg" name="Intracellular Unbound" path="vpa_ref_iv_800mg|Organism|Pancreas|OH_VPA|Intracellular Unbound" unit="µmol/l" persistable="1" formulaId="11567" />
    <Observer id="11568" entityId="hZ0P7o8KFUOWuXqcJqKDXw" name="Tissue" path="vpa_ref_iv_800mg|Organism|Pancreas|OH_VPA|Tissue" unit="µmol/l" persistable="1" formulaId="11569" />
    <Observer id="11570" entityId="WSM-Hmhha0ySsstgjQ3Fuw" name="Interstitial Unbound" path="vpa_ref_iv_800mg|Organism|Pancreas|VPAG|Interstitial Unbound" unit="µmol/l" persistable="1" formulaId="11571" />
    <Observer id="11572" entityId="kpzLOGCEYE2nQiuzr1vwxw" name="Intracellular Unbound" path="vpa_ref_iv_800mg|Organism|Pancreas|VPAG|Intracellular Unbound" unit="µmol/l" persistable="1" formulaId="11573" />
    <Observer id="11574" entityId="9gY3sat4ck2jv9kcB_srLg" name="Tissue" path="vpa_ref_iv_800mg|Organism|Pancreas|VPAG|Tissue" unit="µmol/l" persistable="1" formulaId="11575" />
    <Observer id="11608" entityId="cLNPKlLHP0ajbpSoPcIFAw" name="Concentration in container" path="vpa_ref_iv_800mg|Organism|PortalVein|Plasma|UGT1A8|Concentration in container" unit="µmol/l" persistable="1" formulaId="11609" />
    <Observer id="11628" entityId="LLGiZEvbpEexJwuls4wKvQ" name="Concentration in container" path="vpa_ref_iv_800mg|Organism|PortalVein|Plasma|CYP2C9|Concentration in container" unit="µmol/l" persistable="1" formulaId="11629" />
    <Observer id="11635" entityId="hc6vJ1Z5aUGodSSoANSSAA" name="Concentration in container" path="vpa_ref_iv_800mg|Organism|PortalVein|Plasma|valproic_acid|Concentration in container" unit="µmol/l" persistable="1" formulaId="11636" />
    <Observer id="11637" entityId="WwG6LF-Y4kuIVD7d9SrwRA" name="Plasma Unbound" path="vpa_ref_iv_800mg|Organism|PortalVein|Plasma|valproic_acid|Plasma Unbound" unit="µmol/l" persistable="1" formulaId="11638" />
    <Observer id="11644" entityId="BsxP8333uECa0W5e7HLzNQ" name="Concentration in container" path="vpa_ref_iv_800mg|Organism|PortalVein|Plasma|OH_VPA|Concentration in container" unit="µmol/l" persistable="1" formulaId="11645" />
    <Observer id="11646" entityId="vqPQuFED4kGWBrym1YU3OA" name="Plasma Unbound" path="vpa_ref_iv_800mg|Organism|PortalVein|Plasma|OH_VPA|Plasma Unbound" unit="µmol/l" persistable="1" formulaId="11647" />
    <Observer id="11653" entityId="B98wIodbX0-fHyLqnthv6Q" name="Concentration in container" path="vpa_ref_iv_800mg|Organism|PortalVein|Plasma|VPAG|Concentration in container" unit="µmol/l" persistable="1" formulaId="11654" />
    <Observer id="11655" entityId="a_0e3_jxMUCo0q0AB9NzmA" name="Plasma Unbound" path="vpa_ref_iv_800mg|Organism|PortalVein|Plasma|VPAG|Plasma Unbound" unit="µmol/l" persistable="1" formulaId="11656" />
    <Observer id="11695" entityId="gsYJLpTEjEacHyknCgBPbQ" name="Concentration in container" path="vpa_ref_iv_800mg|Organism|PortalVein|BloodCells|UGT1A8|Concentration in container" unit="µmol/l" persistable="1" formulaId="11696" />
    <Observer id="11715" entityId="76p4zizLskudEC6ipiSNHA" name="Concentration in container" path="vpa_ref_iv_800mg|Organism|PortalVein|BloodCells|CYP2C9|Concentration in container" unit="µmol/l" persistable="1" formulaId="11716" />
    <Observer id="11722" entityId="kc6axfiUqUOvoMGB9IFZmg" name="Concentration in container" path="vpa_ref_iv_800mg|Organism|PortalVein|BloodCells|valproic_acid|Concentration in container" unit="µmol/l" persistable="1" formulaId="11723" />
    <Observer id="11729" entityId="ThEToN2iPEqYZBkohipqnQ" name="Concentration in container" path="vpa_ref_iv_800mg|Organism|PortalVein|BloodCells|OH_VPA|Concentration in container" unit="µmol/l" persistable="1" formulaId="11730" />
    <Observer id="11736" entityId="DAqT4U-Vp06S21LsaH_Tqw" name="Concentration in container" path="vpa_ref_iv_800mg|Organism|PortalVein|BloodCells|VPAG|Concentration in container" unit="µmol/l" persistable="1" formulaId="11737" />
    <Observer id="11754" entityId="jy0lAPqAxkWIRLJ0WTkeqg" name="Whole Blood" path="vpa_ref_iv_800mg|Organism|PortalVein|valproic_acid|Whole Blood" unit="µmol/l" persistable="1" formulaId="11755" />
    <Observer id="11756" entityId="LH9hwWmr6kWZaoiCFfLeMg" name="Whole Blood" path="vpa_ref_iv_800mg|Organism|PortalVein|OH_VPA|Whole Blood" unit="µmol/l" persistable="1" formulaId="11757" />
    <Observer id="11758" entityId="9tVOc5K6ukKupvpO-9wNCg" name="Whole Blood" path="vpa_ref_iv_800mg|Organism|PortalVein|VPAG|Whole Blood" unit="µmol/l" persistable="1" formulaId="11759" />
    <Observer id="11824" entityId="-eHR0c23LUeCnGGwWqodCw" name="Concentration in container" path="vpa_ref_iv_800mg|Organism|Skin|Plasma|UGT1A8|Concentration in container" unit="µmol/l" persistable="1" formulaId="11825" />
    <Observer id="11844" entityId="42oTJyG3SkGavxcxoPIFyg" name="Concentration in container" path="vpa_ref_iv_800mg|Organism|Skin|Plasma|CYP2C9|Concentration in container" unit="µmol/l" persistable="1" formulaId="11845" />
    <Observer id="11850" entityId="n7dUZotL0ke6VxsofhaDQg" name="Concentration in container" path="vpa_ref_iv_800mg|Organism|Skin|Plasma|valproic_acid|Concentration in container" unit="µmol/l" persistable="1" formulaId="11851" />
    <Observer id="11856" entityId="IBsySBEMe0CqVgVBoeL51A" name="Concentration in container" path="vpa_ref_iv_800mg|Organism|Skin|Plasma|OH_VPA|Concentration in container" unit="µmol/l" persistable="1" formulaId="11857" />
    <Observer id="11862" entityId="mEfK2TVz80ONqkyHqGQdaA" name="Concentration in container" path="vpa_ref_iv_800mg|Organism|Skin|Plasma|VPAG|Concentration in container" unit="µmol/l" persistable="1" formulaId="11863" />
    <Observer id="11902" entityId="acsud7vPsEetXyotjeovbg" name="Concentration in container" path="vpa_ref_iv_800mg|Organism|Skin|BloodCells|UGT1A8|Concentration in container" unit="µmol/l" persistable="1" formulaId="11903" />
    <Observer id="11922" entityId="mhBD0Gj4SUe12JPuE6SRmA" name="Concentration in container" path="vpa_ref_iv_800mg|Organism|Skin|BloodCells|CYP2C9|Concentration in container" unit="µmol/l" persistable="1" formulaId="11923" />
    <Observer id="11928" entityId="047btsKh5ESXbLbTpXQHgA" name="Concentration in container" path="vpa_ref_iv_800mg|Organism|Skin|BloodCells|valproic_acid|Concentration in container" unit="µmol/l" persistable="1" formulaId="11929" />
    <Observer id="11934" entityId="Im1vNvrIIEm5m-vnqv4W7w" name="Concentration in container" path="vpa_ref_iv_800mg|Organism|Skin|BloodCells|OH_VPA|Concentration in container" unit="µmol/l" persistable="1" formulaId="11935" />
    <Observer id="11940" entityId="byqy_oDyWkam_ONr65Ru1g" name="Concentration in container" path="vpa_ref_iv_800mg|Organism|Skin|BloodCells|VPAG|Concentration in container" unit="µmol/l" persistable="1" formulaId="11941" />
    <Observer id="11970" entityId="Gg0td1psp0uj795p_NJDrQ" name="Concentration in container" path="vpa_ref_iv_800mg|Organism|Skin|Interstitial|valproic_acid|Concentration in container" unit="µmol/l" persistable="1" formulaId="11971" />
    <Observer id="11978" entityId="nD7tSNbot0C8hDwYOX8-lg" name="Concentration in container" path="vpa_ref_iv_800mg|Organism|Skin|Interstitial|OH_VPA|Concentration in container" unit="µmol/l" persistable="1" formulaId="11979" />
    <Observer id="11986" entityId="2C187JPvvk60YffEHBrylw" name="Concentration in container" path="vpa_ref_iv_800mg|Organism|Skin|Interstitial|VPAG|Concentration in container" unit="µmol/l" persistable="1" formulaId="11987" />
    <Observer id="12009" entityId="GOnY5F29rEqoNXhuNX3kBg" name="Concentration in container" path="vpa_ref_iv_800mg|Organism|Skin|Intracellular|UGT1A8|Concentration in container" unit="µmol/l" persistable="1" formulaId="12010" />
    <Observer id="12027" entityId="GhESLH5u4EelPau_5WDdQQ" name="Concentration in container" path="vpa_ref_iv_800mg|Organism|Skin|Intracellular|CYP2C9|Concentration in container" unit="µmol/l" persistable="1" formulaId="12028" />
    <Observer id="12035" entityId="u0j77bybtE2lka4QHTEPHg" name="Concentration in container" path="vpa_ref_iv_800mg|Organism|Skin|Intracellular|valproic_acid|Concentration in container" unit="µmol/l" persistable="1" formulaId="12036" />
    <Observer id="12043" entityId="ib5GYxwmREi4M8UURs0Yhw" name="Concentration in container" path="vpa_ref_iv_800mg|Organism|Skin|Intracellular|OH_VPA|Concentration in container" unit="µmol/l" persistable="1" formulaId="12044" />
    <Observer id="12051" entityId="G8Ob3doM3EiXdwiNbg09WA" name="Concentration in container" path="vpa_ref_iv_800mg|Organism|Skin|Intracellular|VPAG|Concentration in container" unit="µmol/l" persistable="1" formulaId="12052" />
    <Observer id="12069" entityId="r5aBNJjnOE2Yn6-_Hkbziw" name="Interstitial Unbound" path="vpa_ref_iv_800mg|Organism|Skin|valproic_acid|Interstitial Unbound" unit="µmol/l" persistable="1" formulaId="12070" />
    <Observer id="12071" entityId="h2z0_uWeC0-ADW9n-V5J7w" name="Intracellular Unbound" path="vpa_ref_iv_800mg|Organism|Skin|valproic_acid|Intracellular Unbound" unit="µmol/l" persistable="1" formulaId="12072" />
    <Observer id="12073" entityId="-q11YGIiBkaoB0EP9iQSsQ" name="Tissue" path="vpa_ref_iv_800mg|Organism|Skin|valproic_acid|Tissue" unit="µmol/l" persistable="1" formulaId="12074" />
    <Observer id="12075" entityId="8edXX_qinEinxL4MPXesSg" name="Interstitial Unbound" path="vpa_ref_iv_800mg|Organism|Skin|OH_VPA|Interstitial Unbound" unit="µmol/l" persistable="1" formulaId="12076" />
    <Observer id="12077" entityId="Qxi72jaPokG-2j3KDINAbw" name="Intracellular Unbound" path="vpa_ref_iv_800mg|Organism|Skin|OH_VPA|Intracellular Unbound" unit="µmol/l" persistable="1" formulaId="12078" />
    <Observer id="12079" entityId="eCmfv1ccsUGec-7tp_MdIw" name="Tissue" path="vpa_ref_iv_800mg|Organism|Skin|OH_VPA|Tissue" unit="µmol/l" persistable="1" formulaId="12080" />
    <Observer id="12081" entityId="_QJM49giuEmD-jWx78pZUA" name="Interstitial Unbound" path="vpa_ref_iv_800mg|Organism|Skin|VPAG|Interstitial Unbound" unit="µmol/l" persistable="1" formulaId="12082" />
    <Observer id="12083" entityId="pfWMV6jtCkK_plBOyKXOdw" name="Intracellular Unbound" path="vpa_ref_iv_800mg|Organism|Skin|VPAG|Intracellular Unbound" unit="µmol/l" persistable="1" formulaId="12084" />
    <Observer id="12085" entityId="JBORmq4kA0-QGm8mXMsQyg" name="Tissue" path="vpa_ref_iv_800mg|Organism|Skin|VPAG|Tissue" unit="µmol/l" persistable="1" formulaId="12086" />
    <Observer id="12150" entityId="JAPaK6o7oUu57FtUruWXow" name="Concentration in container" path="vpa_ref_iv_800mg|Organism|Spleen|Plasma|UGT1A8|Concentration in container" unit="µmol/l" persistable="1" formulaId="12151" />
    <Observer id="12170" entityId="Xhmce9OkT0mKbPPunCKujw" name="Concentration in container" path="vpa_ref_iv_800mg|Organism|Spleen|Plasma|CYP2C9|Concentration in container" unit="µmol/l" persistable="1" formulaId="12171" />
    <Observer id="12177" entityId="OO3b-2iXeUiyLXk3OZhOqQ" name="Concentration in container" path="vpa_ref_iv_800mg|Organism|Spleen|Plasma|valproic_acid|Concentration in container" unit="µmol/l" persistable="1" formulaId="12178" />
    <Observer id="12184" entityId="2siK-xUz_EW9p8_xmHRMRQ" name="Concentration in container" path="vpa_ref_iv_800mg|Organism|Spleen|Plasma|OH_VPA|Concentration in container" unit="µmol/l" persistable="1" formulaId="12185" />
    <Observer id="12191" entityId="YXu1WYsYb0S5fQhIKvsrcw" name="Concentration in container" path="vpa_ref_iv_800mg|Organism|Spleen|Plasma|VPAG|Concentration in container" unit="µmol/l" persistable="1" formulaId="12192" />
    <Observer id="12231" entityId="R6FN6lHIUECvJKjgA_st0w" name="Concentration in container" path="vpa_ref_iv_800mg|Organism|Spleen|BloodCells|UGT1A8|Concentration in container" unit="µmol/l" persistable="1" formulaId="12232" />
    <Observer id="12251" entityId="Pxle0Lhxnk-8pggwqUeC-A" name="Concentration in container" path="vpa_ref_iv_800mg|Organism|Spleen|BloodCells|CYP2C9|Concentration in container" unit="µmol/l" persistable="1" formulaId="12252" />
    <Observer id="12258" entityId="9MkyuEwLtEiKc7W6QA_cHQ" name="Concentration in container" path="vpa_ref_iv_800mg|Organism|Spleen|BloodCells|valproic_acid|Concentration in container" unit="µmol/l" persistable="1" formulaId="12259" />
    <Observer id="12265" entityId="0oUI8_aCN0aPhcc9lP200Q" name="Concentration in container" path="vpa_ref_iv_800mg|Organism|Spleen|BloodCells|OH_VPA|Concentration in container" unit="µmol/l" persistable="1" formulaId="12266" />
    <Observer id="12272" entityId="gj6gk5bojUKJvNLyD4wwCQ" name="Concentration in container" path="vpa_ref_iv_800mg|Organism|Spleen|BloodCells|VPAG|Concentration in container" unit="µmol/l" persistable="1" formulaId="12273" />
    <Observer id="12302" entityId="wQeHfIbkr0-e5aPNCuboMQ" name="Concentration in container" path="vpa_ref_iv_800mg|Organism|Spleen|Interstitial|valproic_acid|Concentration in container" unit="µmol/l" persistable="1" formulaId="12303" />
    <Observer id="12310" entityId="ka20SBTt_EqnG3qIQncD6w" name="Concentration in container" path="vpa_ref_iv_800mg|Organism|Spleen|Interstitial|OH_VPA|Concentration in container" unit="µmol/l" persistable="1" formulaId="12311" />
    <Observer id="12318" entityId="h8fIyAnFdUSbw-MViKxTbQ" name="Concentration in container" path="vpa_ref_iv_800mg|Organism|Spleen|Interstitial|VPAG|Concentration in container" unit="µmol/l" persistable="1" formulaId="12319" />
    <Observer id="12341" entityId="ufZmdsXmEUCgY9rC-XMRVw" name="Concentration in container" path="vpa_ref_iv_800mg|Organism|Spleen|Intracellular|UGT1A8|Concentration in container" unit="µmol/l" persistable="1" formulaId="12342" />
    <Observer id="12359" entityId="vhi7P3N9h0Gw1pHw9qLRdw" name="Concentration in container" path="vpa_ref_iv_800mg|Organism|Spleen|Intracellular|CYP2C9|Concentration in container" unit="µmol/l" persistable="1" formulaId="12360" />
    <Observer id="12367" entityId="AaLIOd3Ql0ygTmO4oxw-BQ" name="Concentration in container" path="vpa_ref_iv_800mg|Organism|Spleen|Intracellular|valproic_acid|Concentration in container" unit="µmol/l" persistable="1" formulaId="12368" />
    <Observer id="12375" entityId="snMvp2oSMUyJNRM-j65dIw" name="Concentration in container" path="vpa_ref_iv_800mg|Organism|Spleen|Intracellular|OH_VPA|Concentration in container" unit="µmol/l" persistable="1" formulaId="12376" />
    <Observer id="12383" entityId="B15_b3CBkkWqkrIX0i5L3Q" name="Concentration in container" path="vpa_ref_iv_800mg|Organism|Spleen|Intracellular|VPAG|Concentration in container" unit="µmol/l" persistable="1" formulaId="12384" />
    <Observer id="12401" entityId="ZO9XiQKtrk-PTI_A9fxEbg" name="Interstitial Unbound" path="vpa_ref_iv_800mg|Organism|Spleen|valproic_acid|Interstitial Unbound" unit="µmol/l" persistable="1" formulaId="12402" />
    <Observer id="12403" entityId="14ZUIL4bGk-hnC7al8SmtQ" name="Intracellular Unbound" path="vpa_ref_iv_800mg|Organism|Spleen|valproic_acid|Intracellular Unbound" unit="µmol/l" persistable="1" formulaId="12404" />
    <Observer id="12405" entityId="4cgCOe3dfkGTKGkTste9uA" name="Tissue" path="vpa_ref_iv_800mg|Organism|Spleen|valproic_acid|Tissue" unit="µmol/l" persistable="1" formulaId="12406" />
    <Observer id="12407" entityId="DcpJGZoLyEywT8BAQ1x8bw" name="Interstitial Unbound" path="vpa_ref_iv_800mg|Organism|Spleen|OH_VPA|Interstitial Unbound" unit="µmol/l" persistable="1" formulaId="12408" />
    <Observer id="12409" entityId="qd4lZdyxP0K_SaaElWCWuQ" name="Intracellular Unbound" path="vpa_ref_iv_800mg|Organism|Spleen|OH_VPA|Intracellular Unbound" unit="µmol/l" persistable="1" formulaId="12410" />
    <Observer id="12411" entityId="DIY-xPVaJEOoibr-5DFLIg" name="Tissue" path="vpa_ref_iv_800mg|Organism|Spleen|OH_VPA|Tissue" unit="µmol/l" persistable="1" formulaId="12412" />
    <Observer id="12413" entityId="Hp90T42pxUOGl634T2IF_A" name="Interstitial Unbound" path="vpa_ref_iv_800mg|Organism|Spleen|VPAG|Interstitial Unbound" unit="µmol/l" persistable="1" formulaId="12414" />
    <Observer id="12415" entityId="okhU83QLr0-WzwhbCclWvg" name="Intracellular Unbound" path="vpa_ref_iv_800mg|Organism|Spleen|VPAG|Intracellular Unbound" unit="µmol/l" persistable="1" formulaId="12416" />
    <Observer id="12417" entityId="y3lClZkQaEK-d2eqr8Mvow" name="Tissue" path="vpa_ref_iv_800mg|Organism|Spleen|VPAG|Tissue" unit="µmol/l" persistable="1" formulaId="12418" />
    <Observer id="12431" entityId="rCqfGFS_zUC5VYQxBcur7g" name="Concentration in container" path="vpa_ref_iv_800mg|Organism|Saliva|Saliva|valproic_acid|Concentration in container" unit="µmol/l" persistable="1" formulaId="12432" />
    <Observer id="12436" entityId="zzjcOattckKLurXAOo1nig" name="Concentration in container" path="vpa_ref_iv_800mg|Organism|Saliva|Saliva|OH_VPA|Concentration in container" unit="µmol/l" persistable="1" formulaId="12437" />
    <Observer id="12441" entityId="xCbTm7xRokqzfasQYX6gBw" name="Concentration in container" path="vpa_ref_iv_800mg|Organism|Saliva|Saliva|VPAG|Concentration in container" unit="µmol/l" persistable="1" formulaId="12442" />
    <Observer id="12448" entityId="mrji7TjjT0CMYL7dyNw4Mg" name="Concentration in container" path="vpa_ref_iv_800mg|Organism|Saliva|SalivaGland|valproic_acid|Concentration in container" unit="µmol/l" persistable="1" formulaId="12449" />
    <Observer id="12453" entityId="C1QwEURqrk-Tgz-d6ZZGDg" name="Concentration in container" path="vpa_ref_iv_800mg|Organism|Saliva|SalivaGland|OH_VPA|Concentration in container" unit="µmol/l" persistable="1" formulaId="12454" />
    <Observer id="12458" entityId="v6yf61HXFkelCbHFDgGePQ" name="Concentration in container" path="vpa_ref_iv_800mg|Organism|Saliva|SalivaGland|VPAG|Concentration in container" unit="µmol/l" persistable="1" formulaId="12459" />
    <Observer id="21313" entityId="d3A-E-syjk6wykc0y2Yk7Q" name="Concentration in container" path="vpa_ref_iv_800mg|Applications|Perucca_IV|Application_1|valproic_acid|Concentration in container" unit="µmol/l" persistable="0" formulaId="21314" />
  </ObserverList>
  <EventList>
    <Event conditionFormulaId="21303" id="21301" entityId="rYVbT6TOBUCQg7M1xVi6NQ" oneTime="1">
      <AssignmentList>
        <Assignment objectId="227" newFormulaId="21304" useAsValue="1" />
      </AssignmentList>
    </Event>
  </EventList>
  <FormulaList>
    <ExplicitFormula id="5">
      <Equation>K_uptake-K_rec&gt;=0 ? K_uptake-K_rec : 0</Equation>
      <ReferenceList>
        <R alias="K_uptake" id="3" />
        <R alias="K_rec" id="4" />
      </ReferenceList>
    </ExplicitFormula>
    <ExplicitFormula id="38">
      <Equation>V_pls_art+V_pls_bon+V_pls_brn+V_pls_cae+V_pls_colasc+V_pls_coldesc+V_pls_colsigm+V_pls_coltrans+V_pls_duo+V_pls_fat+V_pls_tes+V_pls_hrt+V_pls_kid+V_pls_lin+V_pls_lil+V_pls_lje+V_pls_lng+V_pls_mus+V_pls_pan+V_pls_prc+V_pls_prp+V_pls_pve+V_pls_rect+V_pls_skn+V_pls_sin+V_pls_spl+V_pls_sto+V_pls_uil+V_pls_uje+V_pls_ven</Equation>
      <ReferenceList>
        <R alias="V_pls_art" id="8" />
        <R alias="V_pls_bon" id="9" />
        <R alias="V_pls_brn" id="10" />
        <R alias="V_pls_fat" id="11" />
        <R alias="V_pls_tes" id="12" />
        <R alias="V_pls_hrt" id="13" />
        <R alias="V_pls_kid" id="14" />
        <R alias="V_pls_lin" id="15" />
        <R alias="V_pls_lng" id="16" />
        <R alias="V_pls_mus" id="17" />
        <R alias="V_pls_pan" id="18" />
        <R alias="V_pls_pve" id="19" />
        <R alias="V_pls_skn" id="20" />
        <R alias="V_pls_sin" id="21" />
        <R alias="V_pls_spl" id="22" />
        <R alias="V_pls_sto" id="23" />
        <R alias="V_pls_ven" id="24" />
        <R alias="V_pls_duo" id="25" />
        <R alias="V_pls_uje" id="26" />
        <R alias="V_pls_lje" id="27" />
        <R alias="V_pls_uil" id="28" />
        <R alias="V_pls_lil" id="29" />
        <R alias="V_pls_cae" id="30" />
        <R alias="V_pls_colasc" id="31" />
        <R alias="V_pls_coltrans" id="32" />
        <R alias="V_pls_coldesc" id="33" />
        <R alias="V_pls_colsigm" id="34" />
        <R alias="V_pls_rect" id="35" />
        <R alias="V_pls_prp" id="36" />
        <R alias="V_pls_prc" id="37" />
      </ReferenceList>
    </ExplicitFormula>
    <ExplicitFormula id="58">
      <Equation>M_art + M_sto + M_sin + M_lin + M_pan + M_spl + M_liv + M_lng + M_mus + M_fat + M_skn + M_kid + M_brn + M_hrt + M_bon + M_tes + M_pve + M_ven</Equation>
      <ReferenceList>
        <R alias="M_art" id="40" />
        <R alias="M_bon" id="41" />
        <R alias="M_brn" id="42" />
        <R alias="M_fat" id="43" />
        <R alias="M_tes" id="44" />
        <R alias="M_hrt" id="45" />
        <R alias="M_kid" id="46" />
        <R alias="M_lin" id="47" />
        <R alias="M_liv" id="48" />
        <R alias="M_lng" id="49" />
        <R alias="M_mus" id="50" />
        <R alias="M_pan" id="51" />
        <R alias="M_pve" id="52" />
        <R alias="M_skn" id="53" />
        <R alias="M_sin" id="54" />
        <R alias="M_spl" id="55" />
        <R alias="M_sto" id="56" />
        <R alias="M_ven" id="57" />
      </ReferenceList>
    </ExplicitFormula>
    <ExplicitFormula id="62">
      <Equation>Age* 365.25/7 + GA</Equation>
      <ReferenceList>
        <R alias="Age" id="60" />
        <R alias="GA" id="61" />
      </ReferenceList>
    </ExplicitFormula>
    <ExplicitFormula id="65">
      <Equation>Height&gt;0 ? BW / (Height)^2 : 0</Equation>
      <ReferenceList>
        <R alias="Height" id="64" />
        <R alias="BW" id="39" />
      </ReferenceList>
    </ExplicitFormula>
    <ExplicitFormula id="101">
      <Equation>0.47</Equation>
    </ExplicitFormula>
    <ExplicitFormula id="103">
      <Equation>73</Equation>
    </ExplicitFormula>
    <ExplicitFormula id="105">
      <Equation>17.6</Equation>
    </ExplicitFormula>
    <ExplicitFormula id="117">
      <Equation>fQ_art*C_bc_art+fQ_bon*C_bc_bon+fQ_fat*C_bc_fat+fQ_mus*C_bc_mus+fQ_skn*C_bc_skn</Equation>
      <ReferenceList>
        <R alias="C_bc_art" id="107" />
        <R alias="C_bc_bon" id="108" />
        <R alias="C_bc_fat" id="109" />
        <R alias="C_bc_mus" id="110" />
        <R alias="C_bc_skn" id="111" />
        <R alias="fQ_art" id="112" />
        <R alias="fQ_bon" id="113" />
        <R alias="fQ_fat" id="114" />
        <R alias="fQ_mus" id="115" />
        <R alias="fQ_skn" id="116" />
      </ReferenceList>
    </ExplicitFormula>
    <ExplicitFormula id="124">
      <Equation>fQ_art*C_pls_art+fQ_bon*C_pls_bon+fQ_fat*C_pls_fat+fQ_mus*C_pls_mus+fQ_skn*C_pls_skn</Equation>
      <ReferenceList>
        <R alias="C_pls_art" id="119" />
        <R alias="C_pls_bon" id="120" />
        <R alias="C_pls_fat" id="121" />
        <R alias="C_pls_mus" id="122" />
        <R alias="C_pls_skn" id="123" />
        <R alias="fQ_art" id="112" />
        <R alias="fQ_bon" id="113" />
        <R alias="fQ_fat" id="114" />
        <R alias="fQ_mus" id="115" />
        <R alias="fQ_skn" id="116" />
      </ReferenceList>
    </ExplicitFormula>
    <ExplicitFormula id="127">
      <Equation>(fQ_art*C_pls_art+fQ_bon*C_pls_bon+fQ_fat*C_pls_fat+fQ_mus*C_pls_mus+fQ_skn*C_pls_skn)*fu</Equation>
      <ReferenceList>
        <R alias="C_pls_art" id="119" />
        <R alias="C_pls_bon" id="120" />
        <R alias="C_pls_fat" id="121" />
        <R alias="C_pls_mus" id="122" />
        <R alias="C_pls_skn" id="123" />
        <R alias="fu" id="126" />
        <R alias="fQ_art" id="112" />
        <R alias="fQ_bon" id="113" />
        <R alias="fQ_fat" id="114" />
        <R alias="fQ_mus" id="115" />
        <R alias="fQ_skn" id="116" />
      </ReferenceList>
    </ExplicitFormula>
    <ExplicitFormula id="129">
      <Equation>(1-HCT)*(fQ_art*C_pls_art+fQ_bon*C_pls_bon+fQ_fat*C_pls_fat+fQ_mus*C_pls_mus+fQ_skn*C_pls_skn) + HCT*(fQ_art*C_bc_art+fQ_bon*C_bc_bon+fQ_fat*C_bc_fat+fQ_mus*C_bc_mus+fQ_skn*C_bc_skn)</Equation>
      <ReferenceList>
        <R alias="C_bc_art" id="107" />
        <R alias="C_bc_bon" id="108" />
        <R alias="C_bc_fat" id="109" />
        <R alias="C_bc_mus" id="110" />
        <R alias="C_bc_skn" id="111" />
        <R alias="C_pls_art" id="119" />
        <R alias="C_pls_bon" id="120" />
        <R alias="C_pls_fat" id="121" />
        <R alias="C_pls_mus" id="122" />
        <R alias="C_pls_skn" id="123" />
        <R alias="fQ_art" id="112" />
        <R alias="fQ_bon" id="113" />
        <R alias="fQ_fat" id="114" />
        <R alias="fQ_mus" id="115" />
        <R alias="fQ_skn" id="116" />
        <R alias="HCT" id="100" />
      </ReferenceList>
    </ExplicitFormula>
    <ExplicitFormula id="136">
      <Equation>fQ_art*C_bc_art+fQ_bon*C_bc_bon+fQ_fat*C_bc_fat+fQ_mus*C_bc_mus+fQ_skn*C_bc_skn</Equation>
      <ReferenceList>
        <R alias="C_bc_art" id="131" />
        <R alias="C_bc_bon" id="132" />
        <R alias="C_bc_fat" id="133" />
        <R alias="C_bc_mus" id="134" />
        <R alias="C_bc_skn" id="135" />
        <R alias="fQ_art" id="112" />
        <R alias="fQ_bon" id="113" />
        <R alias="fQ_fat" id="114" />
        <R alias="fQ_mus" id="115" />
        <R alias="fQ_skn" id="116" />
      </ReferenceList>
    </ExplicitFormula>
    <ExplicitFormula id="143">
      <Equation>fQ_art*C_pls_art+fQ_bon*C_pls_bon+fQ_fat*C_pls_fat+fQ_mus*C_pls_mus+fQ_skn*C_pls_skn</Equation>
      <ReferenceList>
        <R alias="C_pls_art" id="138" />
        <R alias="C_pls_bon" id="139" />
        <R alias="C_pls_fat" id="140" />
        <R alias="C_pls_mus" id="141" />
        <R alias="C_pls_skn" id="142" />
        <R alias="fQ_art" id="112" />
        <R alias="fQ_bon" id="113" />
        <R alias="fQ_fat" id="114" />
        <R alias="fQ_mus" id="115" />
        <R alias="fQ_skn" id="116" />
      </ReferenceList>
    </ExplicitFormula>
    <ExplicitFormula id="146">
      <Equation>(fQ_art*C_pls_art+fQ_bon*C_pls_bon+fQ_fat*C_pls_fat+fQ_mus*C_pls_mus+fQ_skn*C_pls_skn)*fu</Equation>
      <ReferenceList>
        <R alias="C_pls_art" id="138" />
        <R alias="C_pls_bon" id="139" />
        <R alias="C_pls_fat" id="140" />
        <R alias="C_pls_mus" id="141" />
        <R alias="C_pls_skn" id="142" />
        <R alias="fu" id="145" />
        <R alias="fQ_art" id="112" />
        <R alias="fQ_bon" id="113" />
        <R alias="fQ_fat" id="114" />
        <R alias="fQ_mus" id="115" />
        <R alias="fQ_skn" id="116" />
      </ReferenceList>
    </ExplicitFormula>
    <ExplicitFormula id="148">
      <Equation>(1-HCT)*(fQ_art*C_pls_art+fQ_bon*C_pls_bon+fQ_fat*C_pls_fat+fQ_mus*C_pls_mus+fQ_skn*C_pls_skn) + HCT*(fQ_art*C_bc_art+fQ_bon*C_bc_bon+fQ_fat*C_bc_fat+fQ_mus*C_bc_mus+fQ_skn*C_bc_skn)</Equation>
      <ReferenceList>
        <R alias="C_bc_art" id="131" />
        <R alias="C_bc_bon" id="132" />
        <R alias="C_bc_fat" id="133" />
        <R alias="C_bc_mus" id="134" />
        <R alias="C_bc_skn" id="135" />
        <R alias="C_pls_art" id="138" />
        <R alias="C_pls_bon" id="139" />
        <R alias="C_pls_fat" id="140" />
        <R alias="C_pls_mus" id="141" />
        <R alias="C_pls_skn" id="142" />
        <R alias="fQ_art" id="112" />
        <R alias="fQ_bon" id="113" />
        <R alias="fQ_fat" id="114" />
        <R alias="fQ_mus" id="115" />
        <R alias="fQ_skn" id="116" />
        <R alias="HCT" id="100" />
      </ReferenceList>
    </ExplicitFormula>
    <ExplicitFormula id="155">
      <Equation>fQ_art*C_bc_art+fQ_bon*C_bc_bon+fQ_fat*C_bc_fat+fQ_mus*C_bc_mus+fQ_skn*C_bc_skn</Equation>
      <ReferenceList>
        <R alias="C_bc_art" id="150" />
        <R alias="C_bc_bon" id="151" />
        <R alias="C_bc_fat" id="152" />
        <R alias="C_bc_mus" id="153" />
        <R alias="C_bc_skn" id="154" />
        <R alias="fQ_art" id="112" />
        <R alias="fQ_bon" id="113" />
        <R alias="fQ_fat" id="114" />
        <R alias="fQ_mus" id="115" />
        <R alias="fQ_skn" id="116" />
      </ReferenceList>
    </ExplicitFormula>
    <ExplicitFormula id="162">
      <Equation>fQ_art*C_pls_art+fQ_bon*C_pls_bon+fQ_fat*C_pls_fat+fQ_mus*C_pls_mus+fQ_skn*C_pls_skn</Equation>
      <ReferenceList>
        <R alias="C_pls_art" id="157" />
        <R alias="C_pls_bon" id="158" />
        <R alias="C_pls_fat" id="159" />
        <R alias="C_pls_mus" id="160" />
        <R alias="C_pls_skn" id="161" />
        <R alias="fQ_art" id="112" />
        <R alias="fQ_bon" id="113" />
        <R alias="fQ_fat" id="114" />
        <R alias="fQ_mus" id="115" />
        <R alias="fQ_skn" id="116" />
      </ReferenceList>
    </ExplicitFormula>
    <ExplicitFormula id="165">
      <Equation>(fQ_art*C_pls_art+fQ_bon*C_pls_bon+fQ_fat*C_pls_fat+fQ_mus*C_pls_mus+fQ_skn*C_pls_skn)*fu</Equation>
      <ReferenceList>
        <R alias="C_pls_art" id="157" />
        <R alias="C_pls_bon" id="158" />
        <R alias="C_pls_fat" id="159" />
        <R alias="C_pls_mus" id="160" />
        <R alias="C_pls_skn" id="161" />
        <R alias="fu" id="164" />
        <R alias="fQ_art" id="112" />
        <R alias="fQ_bon" id="113" />
        <R alias="fQ_fat" id="114" />
        <R alias="fQ_mus" id="115" />
        <R alias="fQ_skn" id="116" />
      </ReferenceList>
    </ExplicitFormula>
    <ExplicitFormula id="167">
      <Equation>(1-HCT)*(fQ_art*C_pls_art+fQ_bon*C_pls_bon+fQ_fat*C_pls_fat+fQ_mus*C_pls_mus+fQ_skn*C_pls_skn) + HCT*(fQ_art*C_bc_art+fQ_bon*C_bc_bon+fQ_fat*C_bc_fat+fQ_mus*C_bc_mus+fQ_skn*C_bc_skn)</Equation>
      <ReferenceList>
        <R alias="C_bc_art" id="150" />
        <R alias="C_bc_bon" id="151" />
        <R alias="C_bc_fat" id="152" />
        <R alias="C_bc_mus" id="153" />
        <R alias="C_bc_skn" id="154" />
        <R alias="C_pls_art" id="157" />
        <R alias="C_pls_bon" id="158" />
        <R alias="C_pls_fat" id="159" />
        <R alias="C_pls_mus" id="160" />
        <R alias="C_pls_skn" id="161" />
        <R alias="fQ_art" id="112" />
        <R alias="fQ_bon" id="113" />
        <R alias="fQ_fat" id="114" />
        <R alias="fQ_mus" id="115" />
        <R alias="fQ_skn" id="116" />
        <R alias="HCT" id="100" />
      </ReferenceList>
    </ExplicitFormula>
    <ExplicitFormula id="170">
      <Equation>Volume * Density</Equation>
      <ReferenceList>
        <R alias="Density" id="168" />
        <R alias="Volume" id="169" />
      </ReferenceList>
    </ExplicitFormula>
    <ExplicitFormula id="173">
      <Equation>0.963709112595571</Equation>
    </ExplicitFormula>
    <ExplicitFormula id="175">
      <Equation>Volume</Equation>
      <ReferenceList>
        <R alias="Volume" id="24" />
      </ReferenceList>
    </ExplicitFormula>
    <ExplicitFormula id="176">
      <Equation>(1-HCT)*V</Equation>
      <ReferenceList>
        <R alias="f_vas" id="172" />
        <R alias="V" id="169" />
        <R alias="HCT" id="100" />
      </ReferenceList>
    </ExplicitFormula>
    <ExplicitFormula id="179">
      <Equation>M_0</Equation>
      <ReferenceList>
        <R alias="M_0" id="178" />
      </ReferenceList>
    </ExplicitFormula>
    <ExplicitFormula id="182">
      <Equation>rel_exp_pls_norm</Equation>
      <ReferenceList>
        <R alias="rel_exp_pls_norm" id="181" />
      </ReferenceList>
    </ExplicitFormula>
    <ExplicitFormula id="185">
      <Equation>rel_exp_pls</Equation>
      <ReferenceList>
        <R alias="rel_exp_pls" id="184" />
      </ReferenceList>
    </ExplicitFormula>
    <ExplicitFormula id="188">
      <Equation>ln(2)/tHalf</Equation>
      <ReferenceList>
        <R alias="tHalf" id="187" />
      </ReferenceList>
    </ExplicitFormula>
    <ExplicitFormula id="190">
      <Equation>rel_exp_norm</Equation>
      <ReferenceList>
        <R alias="rel_exp_norm" id="180" />
      </ReferenceList>
    </ExplicitFormula>
    <ExplicitFormula id="193">
      <Equation>rel_exp_out * AF * f_onto * ProteinContainerVolume</Equation>
      <ReferenceList>
        <R alias="f_onto" id="191" />
        <R alias="rel_exp_out" id="189" />
        <R alias="AF" id="192" />
        <R alias="ProteinContainerVolume" id="174" />
      </ReferenceList>
    </ExplicitFormula>
    <ExplicitFormula id="195">
      <Equation>V&gt;0 ? M/V : 0</Equation>
      <ReferenceList>
        <R alias="M" id="177" />
        <R alias="V" id="24" />
      </ReferenceList>
    </ExplicitFormula>
    <ExplicitFormula id="197">
      <Equation>f_onto</Equation>
      <ReferenceList>
        <R alias="f_onto" id="196" />
      </ReferenceList>
    </ExplicitFormula>
    <ExplicitFormula id="199">
      <Equation>tHalf</Equation>
      <ReferenceList>
        <R alias="tHalf" id="198" />
      </ReferenceList>
    </ExplicitFormula>
    <ExplicitFormula id="201">
      <Equation>V&gt;0 ? M/V : 0</Equation>
      <ReferenceList>
        <R alias="M" id="177" />
        <R alias="V" id="24" />
      </ReferenceList>
    </ExplicitFormula>
    <ExplicitFormula id="204">
      <Equation>M_0</Equation>
      <ReferenceList>
        <R alias="M_0" id="203" />
      </ReferenceList>
    </ExplicitFormula>
    <ExplicitFormula id="207">
      <Equation>rel_exp_pls_norm</Equation>
      <ReferenceList>
        <R alias="rel_exp_pls_norm" id="206" />
      </ReferenceList>
    </ExplicitFormula>
    <ExplicitFormula id="210">
      <Equation>rel_exp_pls</Equation>
      <ReferenceList>
        <R alias="rel_exp_pls" id="209" />
      </ReferenceList>
    </ExplicitFormula>
    <ExplicitFormula id="213">
      <Equation>ln(2)/tHalf</Equation>
      <ReferenceList>
        <R alias="tHalf" id="212" />
      </ReferenceList>
    </ExplicitFormula>
    <ExplicitFormula id="215">
      <Equation>rel_exp_norm</Equation>
      <ReferenceList>
        <R alias="rel_exp_norm" id="205" />
      </ReferenceList>
    </ExplicitFormula>
    <ExplicitFormula id="218">
      <Equation>rel_exp_out * AF * f_onto * ProteinContainerVolume</Equation>
      <ReferenceList>
        <R alias="f_onto" id="216" />
        <R alias="rel_exp_out" id="214" />
        <R alias="AF" id="217" />
        <R alias="ProteinContainerVolume" id="174" />
      </ReferenceList>
    </ExplicitFormula>
    <ExplicitFormula id="220">
      <Equation>V&gt;0 ? M/V : 0</Equation>
      <ReferenceList>
        <R alias="M" id="202" />
        <R alias="V" id="24" />
      </ReferenceList>
    </ExplicitFormula>
    <ExplicitFormula id="222">
      <Equation>f_onto</Equation>
      <ReferenceList>
        <R alias="f_onto" id="221" />
      </ReferenceList>
    </ExplicitFormula>
    <ExplicitFormula id="224">
      <Equation>tHalf</Equation>
      <ReferenceList>
        <R alias="tHalf" id="223" />
      </ReferenceList>
    </ExplicitFormula>
    <ExplicitFormula id="226">
      <Equation>V&gt;0 ? M/V : 0</Equation>
      <ReferenceList>
        <R alias="M" id="202" />
        <R alias="V" id="24" />
      </ReferenceList>
    </ExplicitFormula>
    <ExplicitFormula id="229">
      <Equation>V&gt;0 ? M/V : 0</Equation>
      <ReferenceList>
        <R alias="M" id="227" />
        <R alias="V" id="24" />
      </ReferenceList>
    </ExplicitFormula>
    <ExplicitFormula id="231">
      <Equation>fu</Equation>
      <ReferenceList>
        <R alias="fu" id="126" />
      </ReferenceList>
    </ExplicitFormula>
    <ExplicitFormula id="233">
      <Equation>V&gt;0 ? M/V : 0</Equation>
      <ReferenceList>
        <R alias="M" id="227" />
        <R alias="V" id="24" />
      </ReferenceList>
    </ExplicitFormula>
    <ExplicitFormula id="235">
      <Equation>C_pls*fu</Equation>
      <ReferenceList>
        <R alias="C_pls" id="228" />
        <R alias="fu" id="126" />
      </ReferenceList>
    </ExplicitFormula>
    <ExplicitFormula id="238">
      <Equation>V&gt;0 ? M/V : 0</Equation>
      <ReferenceList>
        <R alias="M" id="236" />
        <R alias="V" id="24" />
      </ReferenceList>
    </ExplicitFormula>
    <ExplicitFormula id="240">
      <Equation>fu</Equation>
      <ReferenceList>
        <R alias="fu" id="145" />
      </ReferenceList>
    </ExplicitFormula>
    <ExplicitFormula id="242">
      <Equation>V&gt;0 ? M/V : 0</Equation>
      <ReferenceList>
        <R alias="M" id="236" />
        <R alias="V" id="24" />
      </ReferenceList>
    </ExplicitFormula>
    <ExplicitFormula id="244">
      <Equation>C_pls*fu</Equation>
      <ReferenceList>
        <R alias="C_pls" id="237" />
        <R alias="fu" id="145" />
      </ReferenceList>
    </ExplicitFormula>
    <ExplicitFormula id="247">
      <Equation>V&gt;0 ? M/V : 0</Equation>
      <ReferenceList>
        <R alias="M" id="245" />
        <R alias="V" id="24" />
      </ReferenceList>
    </ExplicitFormula>
    <ExplicitFormula id="249">
      <Equation>fu</Equation>
      <ReferenceList>
        <R alias="fu" id="164" />
      </ReferenceList>
    </ExplicitFormula>
    <ExplicitFormula id="251">
      <Equation>V&gt;0 ? M/V : 0</Equation>
      <ReferenceList>
        <R alias="M" id="245" />
        <R alias="V" id="24" />
      </ReferenceList>
    </ExplicitFormula>
    <ExplicitFormula id="253">
      <Equation>C_pls*fu</Equation>
      <ReferenceList>
        <R alias="C_pls" id="246" />
        <R alias="fu" id="164" />
      </ReferenceList>
    </ExplicitFormula>
    <ExplicitFormula id="256">
      <Equation>-(CP * kcat * V * K_water * C / (Km + K_water * C))</Equation>
      <ReferenceList>
        <R alias="V" id="24" />
        <R alias="CP" id="194" />
        <R alias="C" id="228" />
        <R alias="K_water" id="230" />
        <R alias="kcat" id="254" />
        <R alias="Km" id="255" />
      </ReferenceList>
    </ExplicitFormula>
    <ExplicitFormula id="257">
      <Equation>CP * kcat * V * K_water * C / (Km + K_water * C)</Equation>
      <ReferenceList>
        <R alias="V" id="24" />
        <R alias="CP" id="194" />
        <R alias="C" id="228" />
        <R alias="K_water" id="230" />
        <R alias="kcat" id="254" />
        <R alias="Km" id="255" />
      </ReferenceList>
    </ExplicitFormula>
    <ExplicitFormula id="260">
      <Equation>kcat * kcat_interaction_factor</Equation>
      <ReferenceList>
        <R alias="kcat_interaction_factor" id="258" />
        <R alias="kcat" id="259" />
      </ReferenceList>
    </ExplicitFormula>
    <ExplicitFormula id="263">
      <Equation>Km * Km_interaction_factor</Equation>
      <ReferenceList>
        <R alias="Km_interaction_factor" id="261" />
        <R alias="Km" id="262" />
      </ReferenceList>
    </ExplicitFormula>
    <ExplicitFormula id="266">
      <Equation>-(CP * kcat * V * K_water * C / (Km + K_water * C))</Equation>
      <ReferenceList>
        <R alias="V" id="24" />
        <R alias="CP" id="219" />
        <R alias="C" id="228" />
        <R alias="K_water" id="230" />
        <R alias="kcat" id="264" />
        <R alias="Km" id="265" />
      </ReferenceList>
    </ExplicitFormula>
    <ExplicitFormula id="267">
      <Equation>CP * kcat * V * K_water * C / (Km + K_water * C)</Equation>
      <ReferenceList>
        <R alias="V" id="24" />
        <R alias="CP" id="219" />
        <R alias="C" id="228" />
        <R alias="K_water" id="230" />
        <R alias="kcat" id="264" />
        <R alias="Km" id="265" />
      </ReferenceList>
    </ExplicitFormula>
    <ExplicitFormula id="270">
      <Equation>kcat * kcat_interaction_factor</Equation>
      <ReferenceList>
        <R alias="kcat_interaction_factor" id="268" />
        <R alias="kcat" id="269" />
      </ReferenceList>
    </ExplicitFormula>
    <ExplicitFormula id="273">
      <Equation>Km * Km_interaction_factor</Equation>
      <ReferenceList>
        <R alias="Km_interaction_factor" id="271" />
        <R alias="Km" id="272" />
      </ReferenceList>
    </ExplicitFormula>
    <ExplicitFormula id="276">
      <Equation>Volume</Equation>
      <ReferenceList>
        <R alias="Volume" id="275" />
      </ReferenceList>
    </ExplicitFormula>
    <ExplicitFormula id="277">
      <Equation>HCT*V</Equation>
      <ReferenceList>
        <R alias="V" id="169" />
        <R alias="HCT" id="100" />
      </ReferenceList>
    </ExplicitFormula>
    <ExplicitFormula id="280">
      <Equation>M_0</Equation>
      <ReferenceList>
        <R alias="M_0" id="279" />
      </ReferenceList>
    </ExplicitFormula>
    <ExplicitFormula id="283">
      <Equation>rel_exp_bc_norm</Equation>
      <ReferenceList>
        <R alias="rel_exp_bc_norm" id="282" />
      </ReferenceList>
    </ExplicitFormula>
    <ExplicitFormula id="286">
      <Equation>rel_exp_bc</Equation>
      <ReferenceList>
        <R alias="rel_exp_bc" id="285" />
      </ReferenceList>
    </ExplicitFormula>
    <ExplicitFormula id="289">
      <Equation>ln(2)/tHalf</Equation>
      <ReferenceList>
        <R alias="tHalf" id="288" />
      </ReferenceList>
    </ExplicitFormula>
    <ExplicitFormula id="291">
      <Equation>rel_exp_norm</Equation>
      <ReferenceList>
        <R alias="rel_exp_norm" id="281" />
      </ReferenceList>
    </ExplicitFormula>
    <ExplicitFormula id="293">
      <Equation>rel_exp_out * AF * f_onto * ProteinContainerVolume</Equation>
      <ReferenceList>
        <R alias="f_onto" id="292" />
        <R alias="rel_exp_out" id="290" />
        <R alias="AF" id="192" />
        <R alias="ProteinContainerVolume" id="274" />
      </ReferenceList>
    </ExplicitFormula>
    <ExplicitFormula id="295">
      <Equation>V&gt;0 ? M/V : 0</Equation>
      <ReferenceList>
        <R alias="M" id="278" />
        <R alias="V" id="275" />
      </ReferenceList>
    </ExplicitFormula>
    <ExplicitFormula id="296">
      <Equation>f_onto</Equation>
      <ReferenceList>
        <R alias="f_onto" id="196" />
      </ReferenceList>
    </ExplicitFormula>
    <ExplicitFormula id="297">
      <Equation>tHalf</Equation>
      <ReferenceList>
        <R alias="tHalf" id="198" />
      </ReferenceList>
    </ExplicitFormula>
    <ExplicitFormula id="299">
      <Equation>V&gt;0 ? M/V : 0</Equation>
      <ReferenceList>
        <R alias="M" id="278" />
        <R alias="V" id="275" />
      </ReferenceList>
    </ExplicitFormula>
    <ExplicitFormula id="302">
      <Equation>M_0</Equation>
      <ReferenceList>
        <R alias="M_0" id="301" />
      </ReferenceList>
    </ExplicitFormula>
    <ExplicitFormula id="305">
      <Equation>rel_exp_bc_norm</Equation>
      <ReferenceList>
        <R alias="rel_exp_bc_norm" id="304" />
      </ReferenceList>
    </ExplicitFormula>
    <ExplicitFormula id="308">
      <Equation>rel_exp_bc</Equation>
      <ReferenceList>
        <R alias="rel_exp_bc" id="307" />
      </ReferenceList>
    </ExplicitFormula>
    <ExplicitFormula id="311">
      <Equation>ln(2)/tHalf</Equation>
      <ReferenceList>
        <R alias="tHalf" id="310" />
      </ReferenceList>
    </ExplicitFormula>
    <ExplicitFormula id="313">
      <Equation>rel_exp_norm</Equation>
      <ReferenceList>
        <R alias="rel_exp_norm" id="303" />
      </ReferenceList>
    </ExplicitFormula>
    <ExplicitFormula id="315">
      <Equation>rel_exp_out * AF * f_onto * ProteinContainerVolume</Equation>
      <ReferenceList>
        <R alias="f_onto" id="314" />
        <R alias="rel_exp_out" id="312" />
        <R alias="AF" id="217" />
        <R alias="ProteinContainerVolume" id="274" />
      </ReferenceList>
    </ExplicitFormula>
    <ExplicitFormula id="317">
      <Equation>V&gt;0 ? M/V : 0</Equation>
      <ReferenceList>
        <R alias="M" id="300" />
        <R alias="V" id="275" />
      </ReferenceList>
    </ExplicitFormula>
    <ExplicitFormula id="318">
      <Equation>f_onto</Equation>
      <ReferenceList>
        <R alias="f_onto" id="221" />
      </ReferenceList>
    </ExplicitFormula>
    <ExplicitFormula id="319">
      <Equation>tHalf</Equation>
      <ReferenceList>
        <R alias="tHalf" id="223" />
      </ReferenceList>
    </ExplicitFormula>
    <ExplicitFormula id="321">
      <Equation>V&gt;0 ? M/V : 0</Equation>
      <ReferenceList>
        <R alias="M" id="300" />
        <R alias="V" id="275" />
      </ReferenceList>
    </ExplicitFormula>
    <ExplicitFormula id="324">
      <Equation>V&gt;0 ? M/V : 0</Equation>
      <ReferenceList>
        <R alias="M" id="322" />
        <R alias="V" id="275" />
      </ReferenceList>
    </ExplicitFormula>
    <ExplicitFormula id="327">
      <Equation>K_rbc/fu</Equation>
      <ReferenceList>
        <R alias="fu" id="126" />
        <R alias="K_rbc" id="326" />
      </ReferenceList>
    </ExplicitFormula>
    <ExplicitFormula id="329">
      <Equation>V&gt;0 ? M/V : 0</Equation>
      <ReferenceList>
        <R alias="M" id="322" />
        <R alias="V" id="275" />
      </ReferenceList>
    </ExplicitFormula>
    <ExplicitFormula id="332">
      <Equation>V&gt;0 ? M/V : 0</Equation>
      <ReferenceList>
        <R alias="M" id="330" />
        <R alias="V" id="275" />
      </ReferenceList>
    </ExplicitFormula>
    <ExplicitFormula id="335">
      <Equation>K_rbc/fu</Equation>
      <ReferenceList>
        <R alias="fu" id="145" />
        <R alias="K_rbc" id="334" />
      </ReferenceList>
    </ExplicitFormula>
    <ExplicitFormula id="337">
      <Equation>V&gt;0 ? M/V : 0</Equation>
      <ReferenceList>
        <R alias="M" id="330" />
        <R alias="V" id="275" />
      </ReferenceList>
    </ExplicitFormula>
    <ExplicitFormula id="340">
      <Equation>V&gt;0 ? M/V : 0</Equation>
      <ReferenceList>
        <R alias="M" id="338" />
        <R alias="V" id="275" />
      </ReferenceList>
    </ExplicitFormula>
    <ExplicitFormula id="343">
      <Equation>K_rbc/fu</Equation>
      <ReferenceList>
        <R alias="fu" id="164" />
        <R alias="K_rbc" id="342" />
      </ReferenceList>
    </ExplicitFormula>
    <ExplicitFormula id="345">
      <Equation>V&gt;0 ? M/V : 0</Equation>
      <ReferenceList>
        <R alias="M" id="338" />
        <R alias="V" id="275" />
      </ReferenceList>
    </ExplicitFormula>
    <ExplicitFormula id="348">
      <Equation>-(CP * kcat * V * K_water * C / (Km + K_water * C))</Equation>
      <ReferenceList>
        <R alias="V" id="275" />
        <R alias="CP" id="294" />
        <R alias="C" id="323" />
        <R alias="K_water" id="325" />
        <R alias="kcat" id="346" />
        <R alias="Km" id="347" />
      </ReferenceList>
    </ExplicitFormula>
    <ExplicitFormula id="349">
      <Equation>CP * kcat * V * K_water * C / (Km + K_water * C)</Equation>
      <ReferenceList>
        <R alias="V" id="275" />
        <R alias="CP" id="294" />
        <R alias="C" id="323" />
        <R alias="K_water" id="325" />
        <R alias="kcat" id="346" />
        <R alias="Km" id="347" />
      </ReferenceList>
    </ExplicitFormula>
    <ExplicitFormula id="351">
      <Equation>kcat * kcat_interaction_factor</Equation>
      <ReferenceList>
        <R alias="kcat_interaction_factor" id="350" />
        <R alias="kcat" id="259" />
      </ReferenceList>
    </ExplicitFormula>
    <ExplicitFormula id="353">
      <Equation>Km * Km_interaction_factor</Equation>
      <ReferenceList>
        <R alias="Km_interaction_factor" id="352" />
        <R alias="Km" id="262" />
      </ReferenceList>
    </ExplicitFormula>
    <ExplicitFormula id="356">
      <Equation>-(CP * kcat * V * K_water * C / (Km + K_water * C))</Equation>
      <ReferenceList>
        <R alias="V" id="275" />
        <R alias="CP" id="316" />
        <R alias="C" id="323" />
        <R alias="K_water" id="325" />
        <R alias="kcat" id="354" />
        <R alias="Km" id="355" />
      </ReferenceList>
    </ExplicitFormula>
    <ExplicitFormula id="357">
      <Equation>CP * kcat * V * K_water * C / (Km + K_water * C)</Equation>
      <ReferenceList>
        <R alias="V" id="275" />
        <R alias="CP" id="316" />
        <R alias="C" id="323" />
        <R alias="K_water" id="325" />
        <R alias="kcat" id="354" />
        <R alias="Km" id="355" />
      </ReferenceList>
    </ExplicitFormula>
    <ExplicitFormula id="359">
      <Equation>kcat * kcat_interaction_factor</Equation>
      <ReferenceList>
        <R alias="kcat_interaction_factor" id="358" />
        <R alias="kcat" id="269" />
      </ReferenceList>
    </ExplicitFormula>
    <ExplicitFormula id="361">
      <Equation>Km * Km_interaction_factor</Equation>
      <ReferenceList>
        <R alias="Km_interaction_factor" id="360" />
        <R alias="Km" id="272" />
      </ReferenceList>
    </ExplicitFormula>
    <ExplicitFormula id="363">
      <Equation>(1 - HCT) * C_pls+HCT * C_bc</Equation>
      <ReferenceList>
        <R alias="C_bc" id="323" />
        <R alias="C_pls" id="228" />
        <R alias="HCT" id="100" />
      </ReferenceList>
    </ExplicitFormula>
    <ExplicitFormula id="365">
      <Equation>(1 - HCT) * C_pls+HCT * C_bc</Equation>
      <ReferenceList>
        <R alias="C_bc" id="331" />
        <R alias="C_pls" id="237" />
        <R alias="HCT" id="100" />
      </ReferenceList>
    </ExplicitFormula>
    <ExplicitFormula id="367">
      <Equation>(1 - HCT) * C_pls+HCT * C_bc</Equation>
      <ReferenceList>
        <R alias="C_bc" id="339" />
        <R alias="C_pls" id="246" />
        <R alias="HCT" id="100" />
      </ReferenceList>
    </ExplicitFormula>
    <ExplicitFormula id="370">
      <Equation>Volume * Density</Equation>
      <ReferenceList>
        <R alias="Density" id="368" />
        <R alias="Volume" id="369" />
      </ReferenceList>
    </ExplicitFormula>
    <ExplicitFormula id="373">
      <Equation>0.419064177331914</Equation>
    </ExplicitFormula>
    <ExplicitFormula id="375">
      <Equation>Volume</Equation>
      <ReferenceList>
        <R alias="Volume" id="8" />
      </ReferenceList>
    </ExplicitFormula>
    <ExplicitFormula id="376">
      <Equation>(1-HCT)*V</Equation>
      <ReferenceList>
        <R alias="f_vas" id="372" />
        <R alias="V" id="369" />
        <R alias="HCT" id="100" />
      </ReferenceList>
    </ExplicitFormula>
    <ExplicitFormula id="379">
      <Equation>M_0</Equation>
      <ReferenceList>
        <R alias="M_0" id="378" />
      </ReferenceList>
    </ExplicitFormula>
    <ExplicitFormula id="381">
      <Equation>rel_exp_pls_norm</Equation>
      <ReferenceList>
        <R alias="rel_exp_pls_norm" id="181" />
      </ReferenceList>
    </ExplicitFormula>
    <ExplicitFormula id="383">
      <Equation>rel_exp_pls</Equation>
      <ReferenceList>
        <R alias="rel_exp_pls" id="184" />
      </ReferenceList>
    </ExplicitFormula>
    <ExplicitFormula id="386">
      <Equation>ln(2)/tHalf</Equation>
      <ReferenceList>
        <R alias="tHalf" id="385" />
      </ReferenceList>
    </ExplicitFormula>
    <ExplicitFormula id="388">
      <Equation>rel_exp_norm</Equation>
      <ReferenceList>
        <R alias="rel_exp_norm" id="380" />
      </ReferenceList>
    </ExplicitFormula>
    <ExplicitFormula id="390">
      <Equation>rel_exp_out * AF * f_onto * ProteinContainerVolume</Equation>
      <ReferenceList>
        <R alias="f_onto" id="389" />
        <R alias="rel_exp_out" id="387" />
        <R alias="AF" id="192" />
        <R alias="ProteinContainerVolume" id="374" />
      </ReferenceList>
    </ExplicitFormula>
    <ExplicitFormula id="392">
      <Equation>V&gt;0 ? M/V : 0</Equation>
      <ReferenceList>
        <R alias="M" id="377" />
        <R alias="V" id="8" />
      </ReferenceList>
    </ExplicitFormula>
    <ExplicitFormula id="393">
      <Equation>f_onto</Equation>
      <ReferenceList>
        <R alias="f_onto" id="196" />
      </ReferenceList>
    </ExplicitFormula>
    <ExplicitFormula id="394">
      <Equation>tHalf</Equation>
      <ReferenceList>
        <R alias="tHalf" id="198" />
      </ReferenceList>
    </ExplicitFormula>
    <ExplicitFormula id="396">
      <Equation>V&gt;0 ? M/V : 0</Equation>
      <ReferenceList>
        <R alias="M" id="377" />
        <R alias="V" id="8" />
      </ReferenceList>
    </ExplicitFormula>
    <ExplicitFormula id="399">
      <Equation>M_0</Equation>
      <ReferenceList>
        <R alias="M_0" id="398" />
      </ReferenceList>
    </ExplicitFormula>
    <ExplicitFormula id="401">
      <Equation>rel_exp_pls_norm</Equation>
      <ReferenceList>
        <R alias="rel_exp_pls_norm" id="206" />
      </ReferenceList>
    </ExplicitFormula>
    <ExplicitFormula id="403">
      <Equation>rel_exp_pls</Equation>
      <ReferenceList>
        <R alias="rel_exp_pls" id="209" />
      </ReferenceList>
    </ExplicitFormula>
    <ExplicitFormula id="406">
      <Equation>ln(2)/tHalf</Equation>
      <ReferenceList>
        <R alias="tHalf" id="405" />
      </ReferenceList>
    </ExplicitFormula>
    <ExplicitFormula id="408">
      <Equation>rel_exp_norm</Equation>
      <ReferenceList>
        <R alias="rel_exp_norm" id="400" />
      </ReferenceList>
    </ExplicitFormula>
    <ExplicitFormula id="410">
      <Equation>rel_exp_out * AF * f_onto * ProteinContainerVolume</Equation>
      <ReferenceList>
        <R alias="f_onto" id="409" />
        <R alias="rel_exp_out" id="407" />
        <R alias="AF" id="217" />
        <R alias="ProteinContainerVolume" id="374" />
      </ReferenceList>
    </ExplicitFormula>
    <ExplicitFormula id="412">
      <Equation>V&gt;0 ? M/V : 0</Equation>
      <ReferenceList>
        <R alias="M" id="397" />
        <R alias="V" id="8" />
      </ReferenceList>
    </ExplicitFormula>
    <ExplicitFormula id="413">
      <Equation>f_onto</Equation>
      <ReferenceList>
        <R alias="f_onto" id="221" />
      </ReferenceList>
    </ExplicitFormula>
    <ExplicitFormula id="414">
      <Equation>tHalf</Equation>
      <ReferenceList>
        <R alias="tHalf" id="223" />
      </ReferenceList>
    </ExplicitFormula>
    <ExplicitFormula id="416">
      <Equation>V&gt;0 ? M/V : 0</Equation>
      <ReferenceList>
        <R alias="M" id="397" />
        <R alias="V" id="8" />
      </ReferenceList>
    </ExplicitFormula>
    <ExplicitFormula id="418">
      <Equation>V&gt;0 ? M/V : 0</Equation>
      <ReferenceList>
        <R alias="M" id="417" />
        <R alias="V" id="8" />
      </ReferenceList>
    </ExplicitFormula>
    <ExplicitFormula id="420">
      <Equation>fu</Equation>
      <ReferenceList>
        <R alias="fu" id="126" />
      </ReferenceList>
    </ExplicitFormula>
    <ExplicitFormula id="422">
      <Equation>V&gt;0 ? M/V : 0</Equation>
      <ReferenceList>
        <R alias="M" id="417" />
        <R alias="V" id="8" />
      </ReferenceList>
    </ExplicitFormula>
    <ExplicitFormula id="424">
      <Equation>C_pls*fu</Equation>
      <ReferenceList>
        <R alias="C_pls" id="119" />
        <R alias="fu" id="126" />
      </ReferenceList>
    </ExplicitFormula>
    <ExplicitFormula id="426">
      <Equation>V&gt;0 ? M/V : 0</Equation>
      <ReferenceList>
        <R alias="M" id="425" />
        <R alias="V" id="8" />
      </ReferenceList>
    </ExplicitFormula>
    <ExplicitFormula id="428">
      <Equation>fu</Equation>
      <ReferenceList>
        <R alias="fu" id="145" />
      </ReferenceList>
    </ExplicitFormula>
    <ExplicitFormula id="430">
      <Equation>V&gt;0 ? M/V : 0</Equation>
      <ReferenceList>
        <R alias="M" id="425" />
        <R alias="V" id="8" />
      </ReferenceList>
    </ExplicitFormula>
    <ExplicitFormula id="432">
      <Equation>C_pls*fu</Equation>
      <ReferenceList>
        <R alias="C_pls" id="138" />
        <R alias="fu" id="145" />
      </ReferenceList>
    </ExplicitFormula>
    <ExplicitFormula id="434">
      <Equation>V&gt;0 ? M/V : 0</Equation>
      <ReferenceList>
        <R alias="M" id="433" />
        <R alias="V" id="8" />
      </ReferenceList>
    </ExplicitFormula>
    <ExplicitFormula id="436">
      <Equation>fu</Equation>
      <ReferenceList>
        <R alias="fu" id="164" />
      </ReferenceList>
    </ExplicitFormula>
    <ExplicitFormula id="438">
      <Equation>V&gt;0 ? M/V : 0</Equation>
      <ReferenceList>
        <R alias="M" id="433" />
        <R alias="V" id="8" />
      </ReferenceList>
    </ExplicitFormula>
    <ExplicitFormula id="440">
      <Equation>C_pls*fu</Equation>
      <ReferenceList>
        <R alias="C_pls" id="157" />
        <R alias="fu" id="164" />
      </ReferenceList>
    </ExplicitFormula>
    <ExplicitFormula id="443">
      <Equation>-(CP * kcat * V * K_water * C / (Km + K_water * C))</Equation>
      <ReferenceList>
        <R alias="V" id="8" />
        <R alias="CP" id="391" />
        <R alias="C" id="119" />
        <R alias="K_water" id="419" />
        <R alias="kcat" id="441" />
        <R alias="Km" id="442" />
      </ReferenceList>
    </ExplicitFormula>
    <ExplicitFormula id="444">
      <Equation>CP * kcat * V * K_water * C / (Km + K_water * C)</Equation>
      <ReferenceList>
        <R alias="V" id="8" />
        <R alias="CP" id="391" />
        <R alias="C" id="119" />
        <R alias="K_water" id="419" />
        <R alias="kcat" id="441" />
        <R alias="Km" id="442" />
      </ReferenceList>
    </ExplicitFormula>
    <ExplicitFormula id="446">
      <Equation>kcat * kcat_interaction_factor</Equation>
      <ReferenceList>
        <R alias="kcat_interaction_factor" id="445" />
        <R alias="kcat" id="259" />
      </ReferenceList>
    </ExplicitFormula>
    <ExplicitFormula id="448">
      <Equation>Km * Km_interaction_factor</Equation>
      <ReferenceList>
        <R alias="Km_interaction_factor" id="447" />
        <R alias="Km" id="262" />
      </ReferenceList>
    </ExplicitFormula>
    <ExplicitFormula id="451">
      <Equation>-(CP * kcat * V * K_water * C / (Km + K_water * C))</Equation>
      <ReferenceList>
        <R alias="V" id="8" />
        <R alias="CP" id="411" />
        <R alias="C" id="119" />
        <R alias="K_water" id="419" />
        <R alias="kcat" id="449" />
        <R alias="Km" id="450" />
      </ReferenceList>
    </ExplicitFormula>
    <ExplicitFormula id="452">
      <Equation>CP * kcat * V * K_water * C / (Km + K_water * C)</Equation>
      <ReferenceList>
        <R alias="V" id="8" />
        <R alias="CP" id="411" />
        <R alias="C" id="119" />
        <R alias="K_water" id="419" />
        <R alias="kcat" id="449" />
        <R alias="Km" id="450" />
      </ReferenceList>
    </ExplicitFormula>
    <ExplicitFormula id="454">
      <Equation>kcat * kcat_interaction_factor</Equation>
      <ReferenceList>
        <R alias="kcat_interaction_factor" id="453" />
        <R alias="kcat" id="269" />
      </ReferenceList>
    </ExplicitFormula>
    <ExplicitFormula id="456">
      <Equation>Km * Km_interaction_factor</Equation>
      <ReferenceList>
        <R alias="Km_interaction_factor" id="455" />
        <R alias="Km" id="272" />
      </ReferenceList>
    </ExplicitFormula>
    <ExplicitFormula id="459">
      <Equation>Volume</Equation>
      <ReferenceList>
        <R alias="Volume" id="458" />
      </ReferenceList>
    </ExplicitFormula>
    <ExplicitFormula id="460">
      <Equation>HCT*V</Equation>
      <ReferenceList>
        <R alias="V" id="369" />
        <R alias="HCT" id="100" />
      </ReferenceList>
    </ExplicitFormula>
    <ExplicitFormula id="463">
      <Equation>M_0</Equation>
      <ReferenceList>
        <R alias="M_0" id="462" />
      </ReferenceList>
    </ExplicitFormula>
    <ExplicitFormula id="465">
      <Equation>rel_exp_bc_norm</Equation>
      <ReferenceList>
        <R alias="rel_exp_bc_norm" id="282" />
      </ReferenceList>
    </ExplicitFormula>
    <ExplicitFormula id="467">
      <Equation>rel_exp_bc</Equation>
      <ReferenceList>
        <R alias="rel_exp_bc" id="285" />
      </ReferenceList>
    </ExplicitFormula>
    <ExplicitFormula id="470">
      <Equation>ln(2)/tHalf</Equation>
      <ReferenceList>
        <R alias="tHalf" id="469" />
      </ReferenceList>
    </ExplicitFormula>
    <ExplicitFormula id="472">
      <Equation>rel_exp_norm</Equation>
      <ReferenceList>
        <R alias="rel_exp_norm" id="464" />
      </ReferenceList>
    </ExplicitFormula>
    <ExplicitFormula id="474">
      <Equation>rel_exp_out * AF * f_onto * ProteinContainerVolume</Equation>
      <ReferenceList>
        <R alias="f_onto" id="473" />
        <R alias="rel_exp_out" id="471" />
        <R alias="AF" id="192" />
        <R alias="ProteinContainerVolume" id="457" />
      </ReferenceList>
    </ExplicitFormula>
    <ExplicitFormula id="476">
      <Equation>V&gt;0 ? M/V : 0</Equation>
      <ReferenceList>
        <R alias="M" id="461" />
        <R alias="V" id="458" />
      </ReferenceList>
    </ExplicitFormula>
    <ExplicitFormula id="477">
      <Equation>f_onto</Equation>
      <ReferenceList>
        <R alias="f_onto" id="196" />
      </ReferenceList>
    </ExplicitFormula>
    <ExplicitFormula id="478">
      <Equation>tHalf</Equation>
      <ReferenceList>
        <R alias="tHalf" id="198" />
      </ReferenceList>
    </ExplicitFormula>
    <ExplicitFormula id="480">
      <Equation>V&gt;0 ? M/V : 0</Equation>
      <ReferenceList>
        <R alias="M" id="461" />
        <R alias="V" id="458" />
      </ReferenceList>
    </ExplicitFormula>
    <ExplicitFormula id="483">
      <Equation>M_0</Equation>
      <ReferenceList>
        <R alias="M_0" id="482" />
      </ReferenceList>
    </ExplicitFormula>
    <ExplicitFormula id="485">
      <Equation>rel_exp_bc_norm</Equation>
      <ReferenceList>
        <R alias="rel_exp_bc_norm" id="304" />
      </ReferenceList>
    </ExplicitFormula>
    <ExplicitFormula id="487">
      <Equation>rel_exp_bc</Equation>
      <ReferenceList>
        <R alias="rel_exp_bc" id="307" />
      </ReferenceList>
    </ExplicitFormula>
    <ExplicitFormula id="490">
      <Equation>ln(2)/tHalf</Equation>
      <ReferenceList>
        <R alias="tHalf" id="489" />
      </ReferenceList>
    </ExplicitFormula>
    <ExplicitFormula id="492">
      <Equation>rel_exp_norm</Equation>
      <ReferenceList>
        <R alias="rel_exp_norm" id="484" />
      </ReferenceList>
    </ExplicitFormula>
    <ExplicitFormula id="494">
      <Equation>rel_exp_out * AF * f_onto * ProteinContainerVolume</Equation>
      <ReferenceList>
        <R alias="f_onto" id="493" />
        <R alias="rel_exp_out" id="491" />
        <R alias="AF" id="217" />
        <R alias="ProteinContainerVolume" id="457" />
      </ReferenceList>
    </ExplicitFormula>
    <ExplicitFormula id="496">
      <Equation>V&gt;0 ? M/V : 0</Equation>
      <ReferenceList>
        <R alias="M" id="481" />
        <R alias="V" id="458" />
      </ReferenceList>
    </ExplicitFormula>
    <ExplicitFormula id="497">
      <Equation>f_onto</Equation>
      <ReferenceList>
        <R alias="f_onto" id="221" />
      </ReferenceList>
    </ExplicitFormula>
    <ExplicitFormula id="498">
      <Equation>tHalf</Equation>
      <ReferenceList>
        <R alias="tHalf" id="223" />
      </ReferenceList>
    </ExplicitFormula>
    <ExplicitFormula id="500">
      <Equation>V&gt;0 ? M/V : 0</Equation>
      <ReferenceList>
        <R alias="M" id="481" />
        <R alias="V" id="458" />
      </ReferenceList>
    </ExplicitFormula>
    <ExplicitFormula id="502">
      <Equation>V&gt;0 ? M/V : 0</Equation>
      <ReferenceList>
        <R alias="M" id="501" />
        <R alias="V" id="458" />
      </ReferenceList>
    </ExplicitFormula>
    <ExplicitFormula id="504">
      <Equation>K_rbc/fu</Equation>
      <ReferenceList>
        <R alias="fu" id="126" />
        <R alias="K_rbc" id="326" />
      </ReferenceList>
    </ExplicitFormula>
    <ExplicitFormula id="506">
      <Equation>V&gt;0 ? M/V : 0</Equation>
      <ReferenceList>
        <R alias="M" id="501" />
        <R alias="V" id="458" />
      </ReferenceList>
    </ExplicitFormula>
    <ExplicitFormula id="508">
      <Equation>V&gt;0 ? M/V : 0</Equation>
      <ReferenceList>
        <R alias="M" id="507" />
        <R alias="V" id="458" />
      </ReferenceList>
    </ExplicitFormula>
    <ExplicitFormula id="510">
      <Equation>K_rbc/fu</Equation>
      <ReferenceList>
        <R alias="fu" id="145" />
        <R alias="K_rbc" id="334" />
      </ReferenceList>
    </ExplicitFormula>
    <ExplicitFormula id="512">
      <Equation>V&gt;0 ? M/V : 0</Equation>
      <ReferenceList>
        <R alias="M" id="507" />
        <R alias="V" id="458" />
      </ReferenceList>
    </ExplicitFormula>
    <ExplicitFormula id="514">
      <Equation>V&gt;0 ? M/V : 0</Equation>
      <ReferenceList>
        <R alias="M" id="513" />
        <R alias="V" id="458" />
      </ReferenceList>
    </ExplicitFormula>
    <ExplicitFormula id="516">
      <Equation>K_rbc/fu</Equation>
      <ReferenceList>
        <R alias="fu" id="164" />
        <R alias="K_rbc" id="342" />
      </ReferenceList>
    </ExplicitFormula>
    <ExplicitFormula id="518">
      <Equation>V&gt;0 ? M/V : 0</Equation>
      <ReferenceList>
        <R alias="M" id="513" />
        <R alias="V" id="458" />
      </ReferenceList>
    </ExplicitFormula>
    <ExplicitFormula id="521">
      <Equation>-(CP * kcat * V * K_water * C / (Km + K_water * C))</Equation>
      <ReferenceList>
        <R alias="V" id="458" />
        <R alias="CP" id="475" />
        <R alias="C" id="107" />
        <R alias="K_water" id="503" />
        <R alias="kcat" id="519" />
        <R alias="Km" id="520" />
      </ReferenceList>
    </ExplicitFormula>
    <ExplicitFormula id="522">
      <Equation>CP * kcat * V * K_water * C / (Km + K_water * C)</Equation>
      <ReferenceList>
        <R alias="V" id="458" />
        <R alias="CP" id="475" />
        <R alias="C" id="107" />
        <R alias="K_water" id="503" />
        <R alias="kcat" id="519" />
        <R alias="Km" id="520" />
      </ReferenceList>
    </ExplicitFormula>
    <ExplicitFormula id="524">
      <Equation>kcat * kcat_interaction_factor</Equation>
      <ReferenceList>
        <R alias="kcat_interaction_factor" id="523" />
        <R alias="kcat" id="259" />
      </ReferenceList>
    </ExplicitFormula>
    <ExplicitFormula id="526">
      <Equation>Km * Km_interaction_factor</Equation>
      <ReferenceList>
        <R alias="Km_interaction_factor" id="525" />
        <R alias="Km" id="262" />
      </ReferenceList>
    </ExplicitFormula>
    <ExplicitFormula id="529">
      <Equation>-(CP * kcat * V * K_water * C / (Km + K_water * C))</Equation>
      <ReferenceList>
        <R alias="V" id="458" />
        <R alias="CP" id="495" />
        <R alias="C" id="107" />
        <R alias="K_water" id="503" />
        <R alias="kcat" id="527" />
        <R alias="Km" id="528" />
      </ReferenceList>
    </ExplicitFormula>
    <ExplicitFormula id="530">
      <Equation>CP * kcat * V * K_water * C / (Km + K_water * C)</Equation>
      <ReferenceList>
        <R alias="V" id="458" />
        <R alias="CP" id="495" />
        <R alias="C" id="107" />
        <R alias="K_water" id="503" />
        <R alias="kcat" id="527" />
        <R alias="Km" id="528" />
      </ReferenceList>
    </ExplicitFormula>
    <ExplicitFormula id="532">
      <Equation>kcat * kcat_interaction_factor</Equation>
      <ReferenceList>
        <R alias="kcat_interaction_factor" id="531" />
        <R alias="kcat" id="269" />
      </ReferenceList>
    </ExplicitFormula>
    <ExplicitFormula id="534">
      <Equation>Km * Km_interaction_factor</Equation>
      <ReferenceList>
        <R alias="Km_interaction_factor" id="533" />
        <R alias="Km" id="272" />
      </ReferenceList>
    </ExplicitFormula>
    <ExplicitFormula id="536">
      <Equation>(1 - HCT) * C_pls+HCT * C_bc</Equation>
      <ReferenceList>
        <R alias="C_bc" id="107" />
        <R alias="C_pls" id="119" />
        <R alias="HCT" id="100" />
      </ReferenceList>
    </ExplicitFormula>
    <ExplicitFormula id="538">
      <Equation>(1 - HCT) * C_pls+HCT * C_bc</Equation>
      <ReferenceList>
        <R alias="C_bc" id="131" />
        <R alias="C_pls" id="138" />
        <R alias="HCT" id="100" />
      </ReferenceList>
    </ExplicitFormula>
    <ExplicitFormula id="540">
      <Equation>(1 - HCT) * C_pls+HCT * C_bc</Equation>
      <ReferenceList>
        <R alias="C_bc" id="150" />
        <R alias="C_pls" id="157" />
        <R alias="HCT" id="100" />
      </ReferenceList>
    </ExplicitFormula>
    <ExplicitFormula id="543">
      <Equation>6*EHC_HalfTime</Equation>
      <ReferenceList>
        <R alias="EHC_HalfTime" id="542" />
        <R alias="Time" id="0" />
      </ReferenceList>
    </ExplicitFormula>
    <ExplicitFormula id="549">
      <Equation>V&gt;0 ? M/V : 0</Equation>
      <ReferenceList>
        <R alias="M" id="547" />
        <R alias="V" id="545" />
      </ReferenceList>
    </ExplicitFormula>
    <ExplicitFormula id="552">
      <Equation>TotalDrugMass&gt;0 ? M/TotalDrugMass : 0</Equation>
      <ReferenceList>
        <R alias="M" id="547" />
        <R alias="TotalDrugMass" id="551" />
      </ReferenceList>
    </ExplicitFormula>
    <ExplicitFormula id="555">
      <Equation>V&gt;0 ? M/V : 0</Equation>
      <ReferenceList>
        <R alias="M" id="553" />
        <R alias="V" id="545" />
      </ReferenceList>
    </ExplicitFormula>
    <ExplicitFormula id="558">
      <Equation>V&gt;0 ? M/V : 0</Equation>
      <ReferenceList>
        <R alias="M" id="556" />
        <R alias="V" id="545" />
      </ReferenceList>
    </ExplicitFormula>
    <ExplicitFormula id="561">
      <Equation>Volume * Density</Equation>
      <ReferenceList>
        <R alias="Density" id="559" />
        <R alias="Volume" id="560" />
      </ReferenceList>
    </ExplicitFormula>
    <ExplicitFormula id="564">
      <Equation>Qspec * Weight</Equation>
      <ReferenceList>
        <R alias="Qspec" id="563" />
        <R alias="Weight" id="41" />
      </ReferenceList>
    </ExplicitFormula>
    <ExplicitFormula id="566">
      <Equation>0.00000000000728*(BW/0.02)^0.75</Equation>
      <ReferenceList>
        <R alias="BW" id="39" />
      </ReferenceList>
    </ExplicitFormula>
    <ExplicitFormula id="568">
      <Equation>0.00000068*BW/0.02</Equation>
      <ReferenceList>
        <R alias="BW" id="39" />
      </ReferenceList>
    </ExplicitFormula>
    <ExplicitFormula id="571">
      <Equation>SA_pls_int*d_endo</Equation>
      <ReferenceList>
        <R alias="d_endo" id="79" />
        <R alias="SA_pls_int" id="570" />
      </ReferenceList>
    </ExplicitFormula>
    <ExplicitFormula id="575">
      <Equation>1 - f_int - f_vas</Equation>
      <ReferenceList>
        <R alias="f_int" id="573" />
        <R alias="f_vas" id="574" />
      </ReferenceList>
    </ExplicitFormula>
    <ExplicitFormula id="601">
      <Equation>0.027495</Equation>
    </ExplicitFormula>
    <ExplicitFormula id="602">
      <Equation>11.8166279083525</Equation>
    </ExplicitFormula>
    <ExplicitFormula id="604">
      <Equation>Volume</Equation>
      <ReferenceList>
        <R alias="Volume" id="9" />
      </ReferenceList>
    </ExplicitFormula>
    <ExplicitFormula id="605">
      <Equation>f_vas*(1-HCT)*V_org</Equation>
      <ReferenceList>
        <R alias="f_vas" id="574" />
        <R alias="V_org" id="560" />
        <R alias="HCT" id="100" />
      </ReferenceList>
    </ExplicitFormula>
    <ExplicitFormula id="608">
      <Equation>M_0</Equation>
      <ReferenceList>
        <R alias="M_0" id="607" />
      </ReferenceList>
    </ExplicitFormula>
    <ExplicitFormula id="610">
      <Equation>rel_exp_pls_norm</Equation>
      <ReferenceList>
        <R alias="rel_exp_pls_norm" id="181" />
      </ReferenceList>
    </ExplicitFormula>
    <ExplicitFormula id="612">
      <Equation>rel_exp_pls</Equation>
      <ReferenceList>
        <R alias="rel_exp_pls" id="184" />
      </ReferenceList>
    </ExplicitFormula>
    <ExplicitFormula id="615">
      <Equation>ln(2)/tHalf</Equation>
      <ReferenceList>
        <R alias="tHalf" id="614" />
      </ReferenceList>
    </ExplicitFormula>
    <ExplicitFormula id="617">
      <Equation>rel_exp_norm</Equation>
      <ReferenceList>
        <R alias="rel_exp_norm" id="609" />
      </ReferenceList>
    </ExplicitFormula>
    <ExplicitFormula id="619">
      <Equation>rel_exp_out * AF * f_onto * ProteinContainerVolume</Equation>
      <ReferenceList>
        <R alias="f_onto" id="618" />
        <R alias="rel_exp_out" id="616" />
        <R alias="AF" id="192" />
        <R alias="ProteinContainerVolume" id="603" />
      </ReferenceList>
    </ExplicitFormula>
    <ExplicitFormula id="621">
      <Equation>V&gt;0 ? M/V : 0</Equation>
      <ReferenceList>
        <R alias="M" id="606" />
        <R alias="V" id="9" />
      </ReferenceList>
    </ExplicitFormula>
    <ExplicitFormula id="622">
      <Equation>f_onto</Equation>
      <ReferenceList>
        <R alias="f_onto" id="196" />
      </ReferenceList>
    </ExplicitFormula>
    <ExplicitFormula id="623">
      <Equation>tHalf</Equation>
      <ReferenceList>
        <R alias="tHalf" id="198" />
      </ReferenceList>
    </ExplicitFormula>
    <ExplicitFormula id="625">
      <Equation>V&gt;0 ? M/V : 0</Equation>
      <ReferenceList>
        <R alias="M" id="606" />
        <R alias="V" id="9" />
      </ReferenceList>
    </ExplicitFormula>
    <ExplicitFormula id="628">
      <Equation>M_0</Equation>
      <ReferenceList>
        <R alias="M_0" id="627" />
      </ReferenceList>
    </ExplicitFormula>
    <ExplicitFormula id="630">
      <Equation>rel_exp_pls_norm</Equation>
      <ReferenceList>
        <R alias="rel_exp_pls_norm" id="206" />
      </ReferenceList>
    </ExplicitFormula>
    <ExplicitFormula id="632">
      <Equation>rel_exp_pls</Equation>
      <ReferenceList>
        <R alias="rel_exp_pls" id="209" />
      </ReferenceList>
    </ExplicitFormula>
    <ExplicitFormula id="635">
      <Equation>ln(2)/tHalf</Equation>
      <ReferenceList>
        <R alias="tHalf" id="634" />
      </ReferenceList>
    </ExplicitFormula>
    <ExplicitFormula id="637">
      <Equation>rel_exp_norm</Equation>
      <ReferenceList>
        <R alias="rel_exp_norm" id="629" />
      </ReferenceList>
    </ExplicitFormula>
    <ExplicitFormula id="639">
      <Equation>rel_exp_out * AF * f_onto * ProteinContainerVolume</Equation>
      <ReferenceList>
        <R alias="f_onto" id="638" />
        <R alias="rel_exp_out" id="636" />
        <R alias="AF" id="217" />
        <R alias="ProteinContainerVolume" id="603" />
      </ReferenceList>
    </ExplicitFormula>
    <ExplicitFormula id="641">
      <Equation>V&gt;0 ? M/V : 0</Equation>
      <ReferenceList>
        <R alias="M" id="626" />
        <R alias="V" id="9" />
      </ReferenceList>
    </ExplicitFormula>
    <ExplicitFormula id="642">
      <Equation>f_onto</Equation>
      <ReferenceList>
        <R alias="f_onto" id="221" />
      </ReferenceList>
    </ExplicitFormula>
    <ExplicitFormula id="643">
      <Equation>tHalf</Equation>
      <ReferenceList>
        <R alias="tHalf" id="223" />
      </ReferenceList>
    </ExplicitFormula>
    <ExplicitFormula id="645">
      <Equation>V&gt;0 ? M/V : 0</Equation>
      <ReferenceList>
        <R alias="M" id="626" />
        <R alias="V" id="9" />
      </ReferenceList>
    </ExplicitFormula>
    <ExplicitFormula id="647">
      <Equation>V&gt;0 ? M/V : 0</Equation>
      <ReferenceList>
        <R alias="M" id="646" />
        <R alias="V" id="9" />
      </ReferenceList>
    </ExplicitFormula>
    <ExplicitFormula id="649">
      <Equation>fu</Equation>
      <ReferenceList>
        <R alias="fu" id="126" />
      </ReferenceList>
    </ExplicitFormula>
    <ExplicitFormula id="651">
      <Equation>V&gt;0 ? M/V : 0</Equation>
      <ReferenceList>
        <R alias="M" id="646" />
        <R alias="V" id="9" />
      </ReferenceList>
    </ExplicitFormula>
    <ExplicitFormula id="653">
      <Equation>V&gt;0 ? M/V : 0</Equation>
      <ReferenceList>
        <R alias="M" id="652" />
        <R alias="V" id="9" />
      </ReferenceList>
    </ExplicitFormula>
    <ExplicitFormula id="655">
      <Equation>fu</Equation>
      <ReferenceList>
        <R alias="fu" id="145" />
      </ReferenceList>
    </ExplicitFormula>
    <ExplicitFormula id="657">
      <Equation>V&gt;0 ? M/V : 0</Equation>
      <ReferenceList>
        <R alias="M" id="652" />
        <R alias="V" id="9" />
      </ReferenceList>
    </ExplicitFormula>
    <ExplicitFormula id="659">
      <Equation>V&gt;0 ? M/V : 0</Equation>
      <ReferenceList>
        <R alias="M" id="658" />
        <R alias="V" id="9" />
      </ReferenceList>
    </ExplicitFormula>
    <ExplicitFormula id="661">
      <Equation>fu</Equation>
      <ReferenceList>
        <R alias="fu" id="164" />
      </ReferenceList>
    </ExplicitFormula>
    <ExplicitFormula id="663">
      <Equation>V&gt;0 ? M/V : 0</Equation>
      <ReferenceList>
        <R alias="M" id="658" />
        <R alias="V" id="9" />
      </ReferenceList>
    </ExplicitFormula>
    <ExplicitFormula id="666">
      <Equation>-(CP * kcat * V * K_water * C / (Km + K_water * C))</Equation>
      <ReferenceList>
        <R alias="V" id="9" />
        <R alias="CP" id="620" />
        <R alias="C" id="120" />
        <R alias="K_water" id="648" />
        <R alias="kcat" id="664" />
        <R alias="Km" id="665" />
      </ReferenceList>
    </ExplicitFormula>
    <ExplicitFormula id="667">
      <Equation>CP * kcat * V * K_water * C / (Km + K_water * C)</Equation>
      <ReferenceList>
        <R alias="V" id="9" />
        <R alias="CP" id="620" />
        <R alias="C" id="120" />
        <R alias="K_water" id="648" />
        <R alias="kcat" id="664" />
        <R alias="Km" id="665" />
      </ReferenceList>
    </ExplicitFormula>
    <ExplicitFormula id="669">
      <Equation>kcat * kcat_interaction_factor</Equation>
      <ReferenceList>
        <R alias="kcat_interaction_factor" id="668" />
        <R alias="kcat" id="259" />
      </ReferenceList>
    </ExplicitFormula>
    <ExplicitFormula id="671">
      <Equation>Km * Km_interaction_factor</Equation>
      <ReferenceList>
        <R alias="Km_interaction_factor" id="670" />
        <R alias="Km" id="262" />
      </ReferenceList>
    </ExplicitFormula>
    <ExplicitFormula id="674">
      <Equation>-(CP * kcat * V * K_water * C / (Km + K_water * C))</Equation>
      <ReferenceList>
        <R alias="V" id="9" />
        <R alias="CP" id="640" />
        <R alias="C" id="120" />
        <R alias="K_water" id="648" />
        <R alias="kcat" id="672" />
        <R alias="Km" id="673" />
      </ReferenceList>
    </ExplicitFormula>
    <ExplicitFormula id="675">
      <Equation>CP * kcat * V * K_water * C / (Km + K_water * C)</Equation>
      <ReferenceList>
        <R alias="V" id="9" />
        <R alias="CP" id="640" />
        <R alias="C" id="120" />
        <R alias="K_water" id="648" />
        <R alias="kcat" id="672" />
        <R alias="Km" id="673" />
      </ReferenceList>
    </ExplicitFormula>
    <ExplicitFormula id="677">
      <Equation>kcat * kcat_interaction_factor</Equation>
      <ReferenceList>
        <R alias="kcat_interaction_factor" id="676" />
        <R alias="kcat" id="269" />
      </ReferenceList>
    </ExplicitFormula>
    <ExplicitFormula id="679">
      <Equation>Km * Km_interaction_factor</Equation>
      <ReferenceList>
        <R alias="Km_interaction_factor" id="678" />
        <R alias="Km" id="272" />
      </ReferenceList>
    </ExplicitFormula>
    <ExplicitFormula id="682">
      <Equation>Volume</Equation>
      <ReferenceList>
        <R alias="Volume" id="681" />
      </ReferenceList>
    </ExplicitFormula>
    <ExplicitFormula id="683">
      <Equation>f_vas*HCT*V</Equation>
      <ReferenceList>
        <R alias="f_vas" id="574" />
        <R alias="V" id="560" />
        <R alias="HCT" id="100" />
      </ReferenceList>
    </ExplicitFormula>
    <ExplicitFormula id="686">
      <Equation>M_0</Equation>
      <ReferenceList>
        <R alias="M_0" id="685" />
      </ReferenceList>
    </ExplicitFormula>
    <ExplicitFormula id="688">
      <Equation>rel_exp_bc_norm</Equation>
      <ReferenceList>
        <R alias="rel_exp_bc_norm" id="282" />
      </ReferenceList>
    </ExplicitFormula>
    <ExplicitFormula id="690">
      <Equation>rel_exp_bc</Equation>
      <ReferenceList>
        <R alias="rel_exp_bc" id="285" />
      </ReferenceList>
    </ExplicitFormula>
    <ExplicitFormula id="693">
      <Equation>ln(2)/tHalf</Equation>
      <ReferenceList>
        <R alias="tHalf" id="692" />
      </ReferenceList>
    </ExplicitFormula>
    <ExplicitFormula id="695">
      <Equation>rel_exp_norm</Equation>
      <ReferenceList>
        <R alias="rel_exp_norm" id="687" />
      </ReferenceList>
    </ExplicitFormula>
    <ExplicitFormula id="697">
      <Equation>rel_exp_out * AF * f_onto * ProteinContainerVolume</Equation>
      <ReferenceList>
        <R alias="f_onto" id="696" />
        <R alias="rel_exp_out" id="694" />
        <R alias="AF" id="192" />
        <R alias="ProteinContainerVolume" id="680" />
      </ReferenceList>
    </ExplicitFormula>
    <ExplicitFormula id="699">
      <Equation>V&gt;0 ? M/V : 0</Equation>
      <ReferenceList>
        <R alias="M" id="684" />
        <R alias="V" id="681" />
      </ReferenceList>
    </ExplicitFormula>
    <ExplicitFormula id="700">
      <Equation>f_onto</Equation>
      <ReferenceList>
        <R alias="f_onto" id="196" />
      </ReferenceList>
    </ExplicitFormula>
    <ExplicitFormula id="701">
      <Equation>tHalf</Equation>
      <ReferenceList>
        <R alias="tHalf" id="198" />
      </ReferenceList>
    </ExplicitFormula>
    <ExplicitFormula id="703">
      <Equation>V&gt;0 ? M/V : 0</Equation>
      <ReferenceList>
        <R alias="M" id="684" />
        <R alias="V" id="681" />
      </ReferenceList>
    </ExplicitFormula>
    <ExplicitFormula id="706">
      <Equation>M_0</Equation>
      <ReferenceList>
        <R alias="M_0" id="705" />
      </ReferenceList>
    </ExplicitFormula>
    <ExplicitFormula id="708">
      <Equation>rel_exp_bc_norm</Equation>
      <ReferenceList>
        <R alias="rel_exp_bc_norm" id="304" />
      </ReferenceList>
    </ExplicitFormula>
    <ExplicitFormula id="710">
      <Equation>rel_exp_bc</Equation>
      <ReferenceList>
        <R alias="rel_exp_bc" id="307" />
      </ReferenceList>
    </ExplicitFormula>
    <ExplicitFormula id="713">
      <Equation>ln(2)/tHalf</Equation>
      <ReferenceList>
        <R alias="tHalf" id="712" />
      </ReferenceList>
    </ExplicitFormula>
    <ExplicitFormula id="715">
      <Equation>rel_exp_norm</Equation>
      <ReferenceList>
        <R alias="rel_exp_norm" id="707" />
      </ReferenceList>
    </ExplicitFormula>
    <ExplicitFormula id="717">
      <Equation>rel_exp_out * AF * f_onto * ProteinContainerVolume</Equation>
      <ReferenceList>
        <R alias="f_onto" id="716" />
        <R alias="rel_exp_out" id="714" />
        <R alias="AF" id="217" />
        <R alias="ProteinContainerVolume" id="680" />
      </ReferenceList>
    </ExplicitFormula>
    <ExplicitFormula id="719">
      <Equation>V&gt;0 ? M/V : 0</Equation>
      <ReferenceList>
        <R alias="M" id="704" />
        <R alias="V" id="681" />
      </ReferenceList>
    </ExplicitFormula>
    <ExplicitFormula id="720">
      <Equation>f_onto</Equation>
      <ReferenceList>
        <R alias="f_onto" id="221" />
      </ReferenceList>
    </ExplicitFormula>
    <ExplicitFormula id="721">
      <Equation>tHalf</Equation>
      <ReferenceList>
        <R alias="tHalf" id="223" />
      </ReferenceList>
    </ExplicitFormula>
    <ExplicitFormula id="723">
      <Equation>V&gt;0 ? M/V : 0</Equation>
      <ReferenceList>
        <R alias="M" id="704" />
        <R alias="V" id="681" />
      </ReferenceList>
    </ExplicitFormula>
    <ExplicitFormula id="725">
      <Equation>V&gt;0 ? M/V : 0</Equation>
      <ReferenceList>
        <R alias="M" id="724" />
        <R alias="V" id="681" />
      </ReferenceList>
    </ExplicitFormula>
    <ExplicitFormula id="727">
      <Equation>K_rbc/fu</Equation>
      <ReferenceList>
        <R alias="fu" id="126" />
        <R alias="K_rbc" id="326" />
      </ReferenceList>
    </ExplicitFormula>
    <ExplicitFormula id="729">
      <Equation>V&gt;0 ? M/V : 0</Equation>
      <ReferenceList>
        <R alias="M" id="724" />
        <R alias="V" id="681" />
      </ReferenceList>
    </ExplicitFormula>
    <ExplicitFormula id="731">
      <Equation>V&gt;0 ? M/V : 0</Equation>
      <ReferenceList>
        <R alias="M" id="730" />
        <R alias="V" id="681" />
      </ReferenceList>
    </ExplicitFormula>
    <ExplicitFormula id="733">
      <Equation>K_rbc/fu</Equation>
      <ReferenceList>
        <R alias="fu" id="145" />
        <R alias="K_rbc" id="334" />
      </ReferenceList>
    </ExplicitFormula>
    <ExplicitFormula id="735">
      <Equation>V&gt;0 ? M/V : 0</Equation>
      <ReferenceList>
        <R alias="M" id="730" />
        <R alias="V" id="681" />
      </ReferenceList>
    </ExplicitFormula>
    <ExplicitFormula id="737">
      <Equation>V&gt;0 ? M/V : 0</Equation>
      <ReferenceList>
        <R alias="M" id="736" />
        <R alias="V" id="681" />
      </ReferenceList>
    </ExplicitFormula>
    <ExplicitFormula id="739">
      <Equation>K_rbc/fu</Equation>
      <ReferenceList>
        <R alias="fu" id="164" />
        <R alias="K_rbc" id="342" />
      </ReferenceList>
    </ExplicitFormula>
    <ExplicitFormula id="741">
      <Equation>V&gt;0 ? M/V : 0</Equation>
      <ReferenceList>
        <R alias="M" id="736" />
        <R alias="V" id="681" />
      </ReferenceList>
    </ExplicitFormula>
    <ExplicitFormula id="744">
      <Equation>-(CP * kcat * V * K_water * C / (Km + K_water * C))</Equation>
      <ReferenceList>
        <R alias="V" id="681" />
        <R alias="CP" id="698" />
        <R alias="C" id="108" />
        <R alias="K_water" id="726" />
        <R alias="kcat" id="742" />
        <R alias="Km" id="743" />
      </ReferenceList>
    </ExplicitFormula>
    <ExplicitFormula id="745">
      <Equation>CP * kcat * V * K_water * C / (Km + K_water * C)</Equation>
      <ReferenceList>
        <R alias="V" id="681" />
        <R alias="CP" id="698" />
        <R alias="C" id="108" />
        <R alias="K_water" id="726" />
        <R alias="kcat" id="742" />
        <R alias="Km" id="743" />
      </ReferenceList>
    </ExplicitFormula>
    <ExplicitFormula id="747">
      <Equation>kcat * kcat_interaction_factor</Equation>
      <ReferenceList>
        <R alias="kcat_interaction_factor" id="746" />
        <R alias="kcat" id="259" />
      </ReferenceList>
    </ExplicitFormula>
    <ExplicitFormula id="749">
      <Equation>Km * Km_interaction_factor</Equation>
      <ReferenceList>
        <R alias="Km_interaction_factor" id="748" />
        <R alias="Km" id="262" />
      </ReferenceList>
    </ExplicitFormula>
    <ExplicitFormula id="752">
      <Equation>-(CP * kcat * V * K_water * C / (Km + K_water * C))</Equation>
      <ReferenceList>
        <R alias="V" id="681" />
        <R alias="CP" id="718" />
        <R alias="C" id="108" />
        <R alias="K_water" id="726" />
        <R alias="kcat" id="750" />
        <R alias="Km" id="751" />
      </ReferenceList>
    </ExplicitFormula>
    <ExplicitFormula id="753">
      <Equation>CP * kcat * V * K_water * C / (Km + K_water * C)</Equation>
      <ReferenceList>
        <R alias="V" id="681" />
        <R alias="CP" id="718" />
        <R alias="C" id="108" />
        <R alias="K_water" id="726" />
        <R alias="kcat" id="750" />
        <R alias="Km" id="751" />
      </ReferenceList>
    </ExplicitFormula>
    <ExplicitFormula id="755">
      <Equation>kcat * kcat_interaction_factor</Equation>
      <ReferenceList>
        <R alias="kcat_interaction_factor" id="754" />
        <R alias="kcat" id="269" />
      </ReferenceList>
    </ExplicitFormula>
    <ExplicitFormula id="757">
      <Equation>Km * Km_interaction_factor</Equation>
      <ReferenceList>
        <R alias="Km_interaction_factor" id="756" />
        <R alias="Km" id="272" />
      </ReferenceList>
    </ExplicitFormula>
    <ExplicitFormula id="760">
      <Equation>Volume</Equation>
      <ReferenceList>
        <R alias="Volume" id="759" />
      </ReferenceList>
    </ExplicitFormula>
    <ExplicitFormula id="761">
      <Equation>f_int*V</Equation>
      <ReferenceList>
        <R alias="f_int" id="573" />
        <R alias="V" id="560" />
      </ReferenceList>
    </ExplicitFormula>
    <ExplicitFormula id="763">
      <Equation>pH_int</Equation>
      <ReferenceList>
        <R alias="pH_int" id="76" />
      </ReferenceList>
    </ExplicitFormula>
    <ExplicitFormula id="766">
      <Equation>V&gt;0 ? M/V : 0</Equation>
      <ReferenceList>
        <R alias="M" id="764" />
        <R alias="V" id="759" />
      </ReferenceList>
    </ExplicitFormula>
    <ExplicitFormula id="769">
      <Equation>K_water_int</Equation>
      <ReferenceList>
        <R alias="K_water_int" id="768" />
      </ReferenceList>
    </ExplicitFormula>
    <ExplicitFormula id="771">
      <Equation>V&gt;0 ? M/V : 0</Equation>
      <ReferenceList>
        <R alias="M" id="764" />
        <R alias="V" id="759" />
      </ReferenceList>
    </ExplicitFormula>
    <ExplicitFormula id="774">
      <Equation>V&gt;0 ? M/V : 0</Equation>
      <ReferenceList>
        <R alias="M" id="772" />
        <R alias="V" id="759" />
      </ReferenceList>
    </ExplicitFormula>
    <ExplicitFormula id="777">
      <Equation>K_water_int</Equation>
      <ReferenceList>
        <R alias="K_water_int" id="776" />
      </ReferenceList>
    </ExplicitFormula>
    <ExplicitFormula id="779">
      <Equation>V&gt;0 ? M/V : 0</Equation>
      <ReferenceList>
        <R alias="M" id="772" />
        <R alias="V" id="759" />
      </ReferenceList>
    </ExplicitFormula>
    <ExplicitFormula id="782">
      <Equation>V&gt;0 ? M/V : 0</Equation>
      <ReferenceList>
        <R alias="M" id="780" />
        <R alias="V" id="759" />
      </ReferenceList>
    </ExplicitFormula>
    <ExplicitFormula id="785">
      <Equation>K_water_int</Equation>
      <ReferenceList>
        <R alias="K_water_int" id="784" />
      </ReferenceList>
    </ExplicitFormula>
    <ExplicitFormula id="787">
      <Equation>V&gt;0 ? M/V : 0</Equation>
      <ReferenceList>
        <R alias="M" id="780" />
        <R alias="V" id="759" />
      </ReferenceList>
    </ExplicitFormula>
    <ExplicitFormula id="789">
      <Equation>Volume</Equation>
      <ReferenceList>
        <R alias="Volume" id="560" />
      </ReferenceList>
    </ExplicitFormula>
    <ExplicitFormula id="791">
      <Equation>f_cell*V</Equation>
      <ReferenceList>
        <R alias="f_cell" id="572" />
        <R alias="V" id="560" />
      </ReferenceList>
    </ExplicitFormula>
    <ExplicitFormula id="795">
      <Equation>M_0</Equation>
      <ReferenceList>
        <R alias="M_0" id="794" />
      </ReferenceList>
    </ExplicitFormula>
    <ExplicitFormula id="800">
      <Equation>ln(2)/tHalf</Equation>
      <ReferenceList>
        <R alias="tHalf" id="799" />
      </ReferenceList>
    </ExplicitFormula>
    <ExplicitFormula id="802">
      <Equation>rel_exp_norm</Equation>
      <ReferenceList>
        <R alias="rel_exp_norm" id="796" />
      </ReferenceList>
    </ExplicitFormula>
    <ExplicitFormula id="804">
      <Equation>rel_exp_out * AF * f_onto * ProteinContainerVolume</Equation>
      <ReferenceList>
        <R alias="f_onto" id="803" />
        <R alias="rel_exp_out" id="801" />
        <R alias="AF" id="192" />
        <R alias="ProteinContainerVolume" id="788" />
      </ReferenceList>
    </ExplicitFormula>
    <ExplicitFormula id="806">
      <Equation>V&gt;0 ? M/V : 0</Equation>
      <ReferenceList>
        <R alias="M" id="793" />
        <R alias="V" id="790" />
      </ReferenceList>
    </ExplicitFormula>
    <ExplicitFormula id="807">
      <Equation>f_onto</Equation>
      <ReferenceList>
        <R alias="f_onto" id="196" />
      </ReferenceList>
    </ExplicitFormula>
    <ExplicitFormula id="808">
      <Equation>tHalf</Equation>
      <ReferenceList>
        <R alias="tHalf" id="198" />
      </ReferenceList>
    </ExplicitFormula>
    <ExplicitFormula id="810">
      <Equation>V&gt;0 ? M/V : 0</Equation>
      <ReferenceList>
        <R alias="M" id="793" />
        <R alias="V" id="790" />
      </ReferenceList>
    </ExplicitFormula>
    <ExplicitFormula id="813">
      <Equation>M_0</Equation>
      <ReferenceList>
        <R alias="M_0" id="812" />
      </ReferenceList>
    </ExplicitFormula>
    <ExplicitFormula id="818">
      <Equation>ln(2)/tHalf</Equation>
      <ReferenceList>
        <R alias="tHalf" id="817" />
      </ReferenceList>
    </ExplicitFormula>
    <ExplicitFormula id="820">
      <Equation>rel_exp_norm</Equation>
      <ReferenceList>
        <R alias="rel_exp_norm" id="814" />
      </ReferenceList>
    </ExplicitFormula>
    <ExplicitFormula id="822">
      <Equation>rel_exp_out * AF * f_onto * ProteinContainerVolume</Equation>
      <ReferenceList>
        <R alias="f_onto" id="821" />
        <R alias="rel_exp_out" id="819" />
        <R alias="AF" id="217" />
        <R alias="ProteinContainerVolume" id="788" />
      </ReferenceList>
    </ExplicitFormula>
    <ExplicitFormula id="824">
      <Equation>V&gt;0 ? M/V : 0</Equation>
      <ReferenceList>
        <R alias="M" id="811" />
        <R alias="V" id="790" />
      </ReferenceList>
    </ExplicitFormula>
    <ExplicitFormula id="825">
      <Equation>f_onto</Equation>
      <ReferenceList>
        <R alias="f_onto" id="221" />
      </ReferenceList>
    </ExplicitFormula>
    <ExplicitFormula id="826">
      <Equation>tHalf</Equation>
      <ReferenceList>
        <R alias="tHalf" id="223" />
      </ReferenceList>
    </ExplicitFormula>
    <ExplicitFormula id="828">
      <Equation>V&gt;0 ? M/V : 0</Equation>
      <ReferenceList>
        <R alias="M" id="811" />
        <R alias="V" id="790" />
      </ReferenceList>
    </ExplicitFormula>
    <ExplicitFormula id="831">
      <Equation>V&gt;0 ? M/V : 0</Equation>
      <ReferenceList>
        <R alias="M" id="829" />
        <R alias="V" id="790" />
      </ReferenceList>
    </ExplicitFormula>
    <ExplicitFormula id="834">
      <Equation>K_water_cell</Equation>
      <ReferenceList>
        <R alias="K_water_cell" id="833" />
      </ReferenceList>
    </ExplicitFormula>
    <ExplicitFormula id="836">
      <Equation>V&gt;0 ? M/V : 0</Equation>
      <ReferenceList>
        <R alias="M" id="829" />
        <R alias="V" id="790" />
      </ReferenceList>
    </ExplicitFormula>
    <ExplicitFormula id="839">
      <Equation>V&gt;0 ? M/V : 0</Equation>
      <ReferenceList>
        <R alias="M" id="837" />
        <R alias="V" id="790" />
      </ReferenceList>
    </ExplicitFormula>
    <ExplicitFormula id="842">
      <Equation>K_water_cell</Equation>
      <ReferenceList>
        <R alias="K_water_cell" id="841" />
      </ReferenceList>
    </ExplicitFormula>
    <ExplicitFormula id="844">
      <Equation>V&gt;0 ? M/V : 0</Equation>
      <ReferenceList>
        <R alias="M" id="837" />
        <R alias="V" id="790" />
      </ReferenceList>
    </ExplicitFormula>
    <ExplicitFormula id="847">
      <Equation>V&gt;0 ? M/V : 0</Equation>
      <ReferenceList>
        <R alias="M" id="845" />
        <R alias="V" id="790" />
      </ReferenceList>
    </ExplicitFormula>
    <ExplicitFormula id="850">
      <Equation>K_water_cell</Equation>
      <ReferenceList>
        <R alias="K_water_cell" id="849" />
      </ReferenceList>
    </ExplicitFormula>
    <ExplicitFormula id="852">
      <Equation>V&gt;0 ? M/V : 0</Equation>
      <ReferenceList>
        <R alias="M" id="845" />
        <R alias="V" id="790" />
      </ReferenceList>
    </ExplicitFormula>
    <ExplicitFormula id="855">
      <Equation>-(CP * kcat * V * K_water * C / (Km + K_water * C))</Equation>
      <ReferenceList>
        <R alias="V" id="790" />
        <R alias="CP" id="805" />
        <R alias="C" id="830" />
        <R alias="K_water" id="832" />
        <R alias="kcat" id="853" />
        <R alias="Km" id="854" />
      </ReferenceList>
    </ExplicitFormula>
    <ExplicitFormula id="856">
      <Equation>CP * kcat * V * K_water * C / (Km + K_water * C)</Equation>
      <ReferenceList>
        <R alias="V" id="790" />
        <R alias="CP" id="805" />
        <R alias="C" id="830" />
        <R alias="K_water" id="832" />
        <R alias="kcat" id="853" />
        <R alias="Km" id="854" />
      </ReferenceList>
    </ExplicitFormula>
    <ExplicitFormula id="858">
      <Equation>kcat * kcat_interaction_factor</Equation>
      <ReferenceList>
        <R alias="kcat_interaction_factor" id="857" />
        <R alias="kcat" id="259" />
      </ReferenceList>
    </ExplicitFormula>
    <ExplicitFormula id="860">
      <Equation>Km * Km_interaction_factor</Equation>
      <ReferenceList>
        <R alias="Km_interaction_factor" id="859" />
        <R alias="Km" id="262" />
      </ReferenceList>
    </ExplicitFormula>
    <ExplicitFormula id="863">
      <Equation>-(CP * kcat * V * K_water * C / (Km + K_water * C))</Equation>
      <ReferenceList>
        <R alias="V" id="790" />
        <R alias="CP" id="823" />
        <R alias="C" id="830" />
        <R alias="K_water" id="832" />
        <R alias="kcat" id="861" />
        <R alias="Km" id="862" />
      </ReferenceList>
    </ExplicitFormula>
    <ExplicitFormula id="864">
      <Equation>CP * kcat * V * K_water * C / (Km + K_water * C)</Equation>
      <ReferenceList>
        <R alias="V" id="790" />
        <R alias="CP" id="823" />
        <R alias="C" id="830" />
        <R alias="K_water" id="832" />
        <R alias="kcat" id="861" />
        <R alias="Km" id="862" />
      </ReferenceList>
    </ExplicitFormula>
    <ExplicitFormula id="866">
      <Equation>kcat * kcat_interaction_factor</Equation>
      <ReferenceList>
        <R alias="kcat_interaction_factor" id="865" />
        <R alias="kcat" id="269" />
      </ReferenceList>
    </ExplicitFormula>
    <ExplicitFormula id="868">
      <Equation>Km * Km_interaction_factor</Equation>
      <ReferenceList>
        <R alias="Km_interaction_factor" id="867" />
        <R alias="Km" id="272" />
      </ReferenceList>
    </ExplicitFormula>
    <ExplicitFormula id="870">
      <Equation>C_int * K_water_int</Equation>
      <ReferenceList>
        <R alias="C_int" id="765" />
        <R alias="K_water_int" id="767" />
      </ReferenceList>
    </ExplicitFormula>
    <ExplicitFormula id="872">
      <Equation>C_cell * K_water_cell</Equation>
      <ReferenceList>
        <R alias="C_cell" id="830" />
        <R alias="K_water_cell" id="832" />
      </ReferenceList>
    </ExplicitFormula>
    <ExplicitFormula id="874">
      <Equation>(f_int*C_int+f_cell*C_cell)/(f_int+f_cell)</Equation>
      <ReferenceList>
        <R alias="f_int" id="573" />
        <R alias="f_cell" id="572" />
        <R alias="C_cell" id="830" />
        <R alias="C_int" id="765" />
      </ReferenceList>
    </ExplicitFormula>
    <ExplicitFormula id="876">
      <Equation>C_int * K_water_int</Equation>
      <ReferenceList>
        <R alias="C_int" id="773" />
        <R alias="K_water_int" id="775" />
      </ReferenceList>
    </ExplicitFormula>
    <ExplicitFormula id="878">
      <Equation>C_cell * K_water_cell</Equation>
      <ReferenceList>
        <R alias="C_cell" id="838" />
        <R alias="K_water_cell" id="840" />
      </ReferenceList>
    </ExplicitFormula>
    <ExplicitFormula id="880">
      <Equation>(f_int*C_int+f_cell*C_cell)/(f_int+f_cell)</Equation>
      <ReferenceList>
        <R alias="f_int" id="573" />
        <R alias="f_cell" id="572" />
        <R alias="C_cell" id="838" />
        <R alias="C_int" id="773" />
      </ReferenceList>
    </ExplicitFormula>
    <ExplicitFormula id="882">
      <Equation>C_int * K_water_int</Equation>
      <ReferenceList>
        <R alias="C_int" id="781" />
        <R alias="K_water_int" id="783" />
      </ReferenceList>
    </ExplicitFormula>
    <ExplicitFormula id="884">
      <Equation>C_cell * K_water_cell</Equation>
      <ReferenceList>
        <R alias="C_cell" id="846" />
        <R alias="K_water_cell" id="848" />
      </ReferenceList>
    </ExplicitFormula>
    <ExplicitFormula id="886">
      <Equation>(f_int*C_int+f_cell*C_cell)/(f_int+f_cell)</Equation>
      <ReferenceList>
        <R alias="f_int" id="573" />
        <R alias="f_cell" id="572" />
        <R alias="C_cell" id="846" />
        <R alias="C_int" id="781" />
      </ReferenceList>
    </ExplicitFormula>
    <ExplicitFormula id="889">
      <Equation>Volume * Density</Equation>
      <ReferenceList>
        <R alias="Density" id="887" />
        <R alias="Volume" id="888" />
      </ReferenceList>
    </ExplicitFormula>
    <ExplicitFormula id="891">
      <Equation>0.00000000000032*BW/0.02</Equation>
      <ReferenceList>
        <R alias="BW" id="39" />
      </ReferenceList>
    </ExplicitFormula>
    <ExplicitFormula id="893">
      <Equation>1.55E-14*(BW/0.02)^0.75</Equation>
      <ReferenceList>
        <R alias="BW" id="39" />
      </ReferenceList>
    </ExplicitFormula>
    <ExplicitFormula id="896">
      <Equation>SA_pls_int*d_endo</Equation>
      <ReferenceList>
        <R alias="d_endo" id="79" />
        <R alias="SA_pls_int" id="895" />
      </ReferenceList>
    </ExplicitFormula>
    <ExplicitFormula id="900">
      <Equation>1 - f_int - f_vas</Equation>
      <ReferenceList>
        <R alias="f_int" id="898" />
        <R alias="f_vas" id="899" />
      </ReferenceList>
    </ExplicitFormula>
    <ExplicitFormula id="903">
      <Equation>Qspec * Weight</Equation>
      <ReferenceList>
        <R alias="Qspec" id="902" />
        <R alias="Weight" id="42" />
      </ReferenceList>
    </ExplicitFormula>
    <ExplicitFormula id="929">
      <Equation>1.5082890073203</Equation>
    </ExplicitFormula>
    <ExplicitFormula id="930">
      <Equation>0.51675</Equation>
    </ExplicitFormula>
    <ExplicitFormula id="932">
      <Equation>Volume</Equation>
      <ReferenceList>
        <R alias="Volume" id="10" />
      </ReferenceList>
    </ExplicitFormula>
    <ExplicitFormula id="933">
      <Equation>f_vas*(1-HCT)*V_org</Equation>
      <ReferenceList>
        <R alias="f_vas" id="899" />
        <R alias="V_org" id="888" />
        <R alias="HCT" id="100" />
      </ReferenceList>
    </ExplicitFormula>
    <ExplicitFormula id="936">
      <Equation>M_0</Equation>
      <ReferenceList>
        <R alias="M_0" id="935" />
      </ReferenceList>
    </ExplicitFormula>
    <ExplicitFormula id="938">
      <Equation>rel_exp_pls_norm</Equation>
      <ReferenceList>
        <R alias="rel_exp_pls_norm" id="181" />
      </ReferenceList>
    </ExplicitFormula>
    <ExplicitFormula id="940">
      <Equation>rel_exp_pls</Equation>
      <ReferenceList>
        <R alias="rel_exp_pls" id="184" />
      </ReferenceList>
    </ExplicitFormula>
    <ExplicitFormula id="943">
      <Equation>ln(2)/tHalf</Equation>
      <ReferenceList>
        <R alias="tHalf" id="942" />
      </ReferenceList>
    </ExplicitFormula>
    <ExplicitFormula id="945">
      <Equation>rel_exp_norm</Equation>
      <ReferenceList>
        <R alias="rel_exp_norm" id="937" />
      </ReferenceList>
    </ExplicitFormula>
    <ExplicitFormula id="947">
      <Equation>rel_exp_out * AF * f_onto * ProteinContainerVolume</Equation>
      <ReferenceList>
        <R alias="f_onto" id="946" />
        <R alias="rel_exp_out" id="944" />
        <R alias="AF" id="192" />
        <R alias="ProteinContainerVolume" id="931" />
      </ReferenceList>
    </ExplicitFormula>
    <ExplicitFormula id="949">
      <Equation>V&gt;0 ? M/V : 0</Equation>
      <ReferenceList>
        <R alias="M" id="934" />
        <R alias="V" id="10" />
      </ReferenceList>
    </ExplicitFormula>
    <ExplicitFormula id="950">
      <Equation>f_onto</Equation>
      <ReferenceList>
        <R alias="f_onto" id="196" />
      </ReferenceList>
    </ExplicitFormula>
    <ExplicitFormula id="951">
      <Equation>tHalf</Equation>
      <ReferenceList>
        <R alias="tHalf" id="198" />
      </ReferenceList>
    </ExplicitFormula>
    <ExplicitFormula id="953">
      <Equation>V&gt;0 ? M/V : 0</Equation>
      <ReferenceList>
        <R alias="M" id="934" />
        <R alias="V" id="10" />
      </ReferenceList>
    </ExplicitFormula>
    <ExplicitFormula id="956">
      <Equation>M_0</Equation>
      <ReferenceList>
        <R alias="M_0" id="955" />
      </ReferenceList>
    </ExplicitFormula>
    <ExplicitFormula id="958">
      <Equation>rel_exp_pls_norm</Equation>
      <ReferenceList>
        <R alias="rel_exp_pls_norm" id="206" />
      </ReferenceList>
    </ExplicitFormula>
    <ExplicitFormula id="960">
      <Equation>rel_exp_pls</Equation>
      <ReferenceList>
        <R alias="rel_exp_pls" id="209" />
      </ReferenceList>
    </ExplicitFormula>
    <ExplicitFormula id="963">
      <Equation>ln(2)/tHalf</Equation>
      <ReferenceList>
        <R alias="tHalf" id="962" />
      </ReferenceList>
    </ExplicitFormula>
    <ExplicitFormula id="965">
      <Equation>rel_exp_norm</Equation>
      <ReferenceList>
        <R alias="rel_exp_norm" id="957" />
      </ReferenceList>
    </ExplicitFormula>
    <ExplicitFormula id="967">
      <Equation>rel_exp_out * AF * f_onto * ProteinContainerVolume</Equation>
      <ReferenceList>
        <R alias="f_onto" id="966" />
        <R alias="rel_exp_out" id="964" />
        <R alias="AF" id="217" />
        <R alias="ProteinContainerVolume" id="931" />
      </ReferenceList>
    </ExplicitFormula>
    <ExplicitFormula id="969">
      <Equation>V&gt;0 ? M/V : 0</Equation>
      <ReferenceList>
        <R alias="M" id="954" />
        <R alias="V" id="10" />
      </ReferenceList>
    </ExplicitFormula>
    <ExplicitFormula id="970">
      <Equation>f_onto</Equation>
      <ReferenceList>
        <R alias="f_onto" id="221" />
      </ReferenceList>
    </ExplicitFormula>
    <ExplicitFormula id="971">
      <Equation>tHalf</Equation>
      <ReferenceList>
        <R alias="tHalf" id="223" />
      </ReferenceList>
    </ExplicitFormula>
    <ExplicitFormula id="973">
      <Equation>V&gt;0 ? M/V : 0</Equation>
      <ReferenceList>
        <R alias="M" id="954" />
        <R alias="V" id="10" />
      </ReferenceList>
    </ExplicitFormula>
    <ExplicitFormula id="976">
      <Equation>V&gt;0 ? M/V : 0</Equation>
      <ReferenceList>
        <R alias="M" id="974" />
        <R alias="V" id="10" />
      </ReferenceList>
    </ExplicitFormula>
    <ExplicitFormula id="978">
      <Equation>fu</Equation>
      <ReferenceList>
        <R alias="fu" id="126" />
      </ReferenceList>
    </ExplicitFormula>
    <ExplicitFormula id="980">
      <Equation>V&gt;0 ? M/V : 0</Equation>
      <ReferenceList>
        <R alias="M" id="974" />
        <R alias="V" id="10" />
      </ReferenceList>
    </ExplicitFormula>
    <ExplicitFormula id="983">
      <Equation>V&gt;0 ? M/V : 0</Equation>
      <ReferenceList>
        <R alias="M" id="981" />
        <R alias="V" id="10" />
      </ReferenceList>
    </ExplicitFormula>
    <ExplicitFormula id="985">
      <Equation>fu</Equation>
      <ReferenceList>
        <R alias="fu" id="145" />
      </ReferenceList>
    </ExplicitFormula>
    <ExplicitFormula id="987">
      <Equation>V&gt;0 ? M/V : 0</Equation>
      <ReferenceList>
        <R alias="M" id="981" />
        <R alias="V" id="10" />
      </ReferenceList>
    </ExplicitFormula>
    <ExplicitFormula id="990">
      <Equation>V&gt;0 ? M/V : 0</Equation>
      <ReferenceList>
        <R alias="M" id="988" />
        <R alias="V" id="10" />
      </ReferenceList>
    </ExplicitFormula>
    <ExplicitFormula id="992">
      <Equation>fu</Equation>
      <ReferenceList>
        <R alias="fu" id="164" />
      </ReferenceList>
    </ExplicitFormula>
    <ExplicitFormula id="994">
      <Equation>V&gt;0 ? M/V : 0</Equation>
      <ReferenceList>
        <R alias="M" id="988" />
        <R alias="V" id="10" />
      </ReferenceList>
    </ExplicitFormula>
    <ExplicitFormula id="997">
      <Equation>-(CP * kcat * V * K_water * C / (Km + K_water * C))</Equation>
      <ReferenceList>
        <R alias="V" id="10" />
        <R alias="CP" id="948" />
        <R alias="C" id="975" />
        <R alias="K_water" id="977" />
        <R alias="kcat" id="995" />
        <R alias="Km" id="996" />
      </ReferenceList>
    </ExplicitFormula>
    <ExplicitFormula id="998">
      <Equation>CP * kcat * V * K_water * C / (Km + K_water * C)</Equation>
      <ReferenceList>
        <R alias="V" id="10" />
        <R alias="CP" id="948" />
        <R alias="C" id="975" />
        <R alias="K_water" id="977" />
        <R alias="kcat" id="995" />
        <R alias="Km" id="996" />
      </ReferenceList>
    </ExplicitFormula>
    <ExplicitFormula id="1000">
      <Equation>kcat * kcat_interaction_factor</Equation>
      <ReferenceList>
        <R alias="kcat_interaction_factor" id="999" />
        <R alias="kcat" id="259" />
      </ReferenceList>
    </ExplicitFormula>
    <ExplicitFormula id="1002">
      <Equation>Km * Km_interaction_factor</Equation>
      <ReferenceList>
        <R alias="Km_interaction_factor" id="1001" />
        <R alias="Km" id="262" />
      </ReferenceList>
    </ExplicitFormula>
    <ExplicitFormula id="1005">
      <Equation>-(CP * kcat * V * K_water * C / (Km + K_water * C))</Equation>
      <ReferenceList>
        <R alias="V" id="10" />
        <R alias="CP" id="968" />
        <R alias="C" id="975" />
        <R alias="K_water" id="977" />
        <R alias="kcat" id="1003" />
        <R alias="Km" id="1004" />
      </ReferenceList>
    </ExplicitFormula>
    <ExplicitFormula id="1006">
      <Equation>CP * kcat * V * K_water * C / (Km + K_water * C)</Equation>
      <ReferenceList>
        <R alias="V" id="10" />
        <R alias="CP" id="968" />
        <R alias="C" id="975" />
        <R alias="K_water" id="977" />
        <R alias="kcat" id="1003" />
        <R alias="Km" id="1004" />
      </ReferenceList>
    </ExplicitFormula>
    <ExplicitFormula id="1008">
      <Equation>kcat * kcat_interaction_factor</Equation>
      <ReferenceList>
        <R alias="kcat_interaction_factor" id="1007" />
        <R alias="kcat" id="269" />
      </ReferenceList>
    </ExplicitFormula>
    <ExplicitFormula id="1010">
      <Equation>Km * Km_interaction_factor</Equation>
      <ReferenceList>
        <R alias="Km_interaction_factor" id="1009" />
        <R alias="Km" id="272" />
      </ReferenceList>
    </ExplicitFormula>
    <ExplicitFormula id="1013">
      <Equation>Volume</Equation>
      <ReferenceList>
        <R alias="Volume" id="1012" />
      </ReferenceList>
    </ExplicitFormula>
    <ExplicitFormula id="1014">
      <Equation>f_vas*HCT*V</Equation>
      <ReferenceList>
        <R alias="f_vas" id="899" />
        <R alias="V" id="888" />
        <R alias="HCT" id="100" />
      </ReferenceList>
    </ExplicitFormula>
    <ExplicitFormula id="1017">
      <Equation>M_0</Equation>
      <ReferenceList>
        <R alias="M_0" id="1016" />
      </ReferenceList>
    </ExplicitFormula>
    <ExplicitFormula id="1019">
      <Equation>rel_exp_bc_norm</Equation>
      <ReferenceList>
        <R alias="rel_exp_bc_norm" id="282" />
      </ReferenceList>
    </ExplicitFormula>
    <ExplicitFormula id="1021">
      <Equation>rel_exp_bc</Equation>
      <ReferenceList>
        <R alias="rel_exp_bc" id="285" />
      </ReferenceList>
    </ExplicitFormula>
    <ExplicitFormula id="1024">
      <Equation>ln(2)/tHalf</Equation>
      <ReferenceList>
        <R alias="tHalf" id="1023" />
      </ReferenceList>
    </ExplicitFormula>
    <ExplicitFormula id="1026">
      <Equation>rel_exp_norm</Equation>
      <ReferenceList>
        <R alias="rel_exp_norm" id="1018" />
      </ReferenceList>
    </ExplicitFormula>
    <ExplicitFormula id="1028">
      <Equation>rel_exp_out * AF * f_onto * ProteinContainerVolume</Equation>
      <ReferenceList>
        <R alias="f_onto" id="1027" />
        <R alias="rel_exp_out" id="1025" />
        <R alias="AF" id="192" />
        <R alias="ProteinContainerVolume" id="1011" />
      </ReferenceList>
    </ExplicitFormula>
    <ExplicitFormula id="1030">
      <Equation>V&gt;0 ? M/V : 0</Equation>
      <ReferenceList>
        <R alias="M" id="1015" />
        <R alias="V" id="1012" />
      </ReferenceList>
    </ExplicitFormula>
    <ExplicitFormula id="1031">
      <Equation>f_onto</Equation>
      <ReferenceList>
        <R alias="f_onto" id="196" />
      </ReferenceList>
    </ExplicitFormula>
    <ExplicitFormula id="1032">
      <Equation>tHalf</Equation>
      <ReferenceList>
        <R alias="tHalf" id="198" />
      </ReferenceList>
    </ExplicitFormula>
    <ExplicitFormula id="1034">
      <Equation>V&gt;0 ? M/V : 0</Equation>
      <ReferenceList>
        <R alias="M" id="1015" />
        <R alias="V" id="1012" />
      </ReferenceList>
    </ExplicitFormula>
    <ExplicitFormula id="1037">
      <Equation>M_0</Equation>
      <ReferenceList>
        <R alias="M_0" id="1036" />
      </ReferenceList>
    </ExplicitFormula>
    <ExplicitFormula id="1039">
      <Equation>rel_exp_bc_norm</Equation>
      <ReferenceList>
        <R alias="rel_exp_bc_norm" id="304" />
      </ReferenceList>
    </ExplicitFormula>
    <ExplicitFormula id="1041">
      <Equation>rel_exp_bc</Equation>
      <ReferenceList>
        <R alias="rel_exp_bc" id="307" />
      </ReferenceList>
    </ExplicitFormula>
    <ExplicitFormula id="1044">
      <Equation>ln(2)/tHalf</Equation>
      <ReferenceList>
        <R alias="tHalf" id="1043" />
      </ReferenceList>
    </ExplicitFormula>
    <ExplicitFormula id="1046">
      <Equation>rel_exp_norm</Equation>
      <ReferenceList>
        <R alias="rel_exp_norm" id="1038" />
      </ReferenceList>
    </ExplicitFormula>
    <ExplicitFormula id="1048">
      <Equation>rel_exp_out * AF * f_onto * ProteinContainerVolume</Equation>
      <ReferenceList>
        <R alias="f_onto" id="1047" />
        <R alias="rel_exp_out" id="1045" />
        <R alias="AF" id="217" />
        <R alias="ProteinContainerVolume" id="1011" />
      </ReferenceList>
    </ExplicitFormula>
    <ExplicitFormula id="1050">
      <Equation>V&gt;0 ? M/V : 0</Equation>
      <ReferenceList>
        <R alias="M" id="1035" />
        <R alias="V" id="1012" />
      </ReferenceList>
    </ExplicitFormula>
    <ExplicitFormula id="1051">
      <Equation>f_onto</Equation>
      <ReferenceList>
        <R alias="f_onto" id="221" />
      </ReferenceList>
    </ExplicitFormula>
    <ExplicitFormula id="1052">
      <Equation>tHalf</Equation>
      <ReferenceList>
        <R alias="tHalf" id="223" />
      </ReferenceList>
    </ExplicitFormula>
    <ExplicitFormula id="1054">
      <Equation>V&gt;0 ? M/V : 0</Equation>
      <ReferenceList>
        <R alias="M" id="1035" />
        <R alias="V" id="1012" />
      </ReferenceList>
    </ExplicitFormula>
    <ExplicitFormula id="1057">
      <Equation>V&gt;0 ? M/V : 0</Equation>
      <ReferenceList>
        <R alias="M" id="1055" />
        <R alias="V" id="1012" />
      </ReferenceList>
    </ExplicitFormula>
    <ExplicitFormula id="1059">
      <Equation>K_rbc/fu</Equation>
      <ReferenceList>
        <R alias="fu" id="126" />
        <R alias="K_rbc" id="326" />
      </ReferenceList>
    </ExplicitFormula>
    <ExplicitFormula id="1061">
      <Equation>V&gt;0 ? M/V : 0</Equation>
      <ReferenceList>
        <R alias="M" id="1055" />
        <R alias="V" id="1012" />
      </ReferenceList>
    </ExplicitFormula>
    <ExplicitFormula id="1064">
      <Equation>V&gt;0 ? M/V : 0</Equation>
      <ReferenceList>
        <R alias="M" id="1062" />
        <R alias="V" id="1012" />
      </ReferenceList>
    </ExplicitFormula>
    <ExplicitFormula id="1066">
      <Equation>K_rbc/fu</Equation>
      <ReferenceList>
        <R alias="fu" id="145" />
        <R alias="K_rbc" id="334" />
      </ReferenceList>
    </ExplicitFormula>
    <ExplicitFormula id="1068">
      <Equation>V&gt;0 ? M/V : 0</Equation>
      <ReferenceList>
        <R alias="M" id="1062" />
        <R alias="V" id="1012" />
      </ReferenceList>
    </ExplicitFormula>
    <ExplicitFormula id="1071">
      <Equation>V&gt;0 ? M/V : 0</Equation>
      <ReferenceList>
        <R alias="M" id="1069" />
        <R alias="V" id="1012" />
      </ReferenceList>
    </ExplicitFormula>
    <ExplicitFormula id="1073">
      <Equation>K_rbc/fu</Equation>
      <ReferenceList>
        <R alias="fu" id="164" />
        <R alias="K_rbc" id="342" />
      </ReferenceList>
    </ExplicitFormula>
    <ExplicitFormula id="1075">
      <Equation>V&gt;0 ? M/V : 0</Equation>
      <ReferenceList>
        <R alias="M" id="1069" />
        <R alias="V" id="1012" />
      </ReferenceList>
    </ExplicitFormula>
    <ExplicitFormula id="1078">
      <Equation>-(CP * kcat * V * K_water * C / (Km + K_water * C))</Equation>
      <ReferenceList>
        <R alias="V" id="1012" />
        <R alias="CP" id="1029" />
        <R alias="C" id="1056" />
        <R alias="K_water" id="1058" />
        <R alias="kcat" id="1076" />
        <R alias="Km" id="1077" />
      </ReferenceList>
    </ExplicitFormula>
    <ExplicitFormula id="1079">
      <Equation>CP * kcat * V * K_water * C / (Km + K_water * C)</Equation>
      <ReferenceList>
        <R alias="V" id="1012" />
        <R alias="CP" id="1029" />
        <R alias="C" id="1056" />
        <R alias="K_water" id="1058" />
        <R alias="kcat" id="1076" />
        <R alias="Km" id="1077" />
      </ReferenceList>
    </ExplicitFormula>
    <ExplicitFormula id="1081">
      <Equation>kcat * kcat_interaction_factor</Equation>
      <ReferenceList>
        <R alias="kcat_interaction_factor" id="1080" />
        <R alias="kcat" id="259" />
      </ReferenceList>
    </ExplicitFormula>
    <ExplicitFormula id="1083">
      <Equation>Km * Km_interaction_factor</Equation>
      <ReferenceList>
        <R alias="Km_interaction_factor" id="1082" />
        <R alias="Km" id="262" />
      </ReferenceList>
    </ExplicitFormula>
    <ExplicitFormula id="1086">
      <Equation>-(CP * kcat * V * K_water * C / (Km + K_water * C))</Equation>
      <ReferenceList>
        <R alias="V" id="1012" />
        <R alias="CP" id="1049" />
        <R alias="C" id="1056" />
        <R alias="K_water" id="1058" />
        <R alias="kcat" id="1084" />
        <R alias="Km" id="1085" />
      </ReferenceList>
    </ExplicitFormula>
    <ExplicitFormula id="1087">
      <Equation>CP * kcat * V * K_water * C / (Km + K_water * C)</Equation>
      <ReferenceList>
        <R alias="V" id="1012" />
        <R alias="CP" id="1049" />
        <R alias="C" id="1056" />
        <R alias="K_water" id="1058" />
        <R alias="kcat" id="1084" />
        <R alias="Km" id="1085" />
      </ReferenceList>
    </ExplicitFormula>
    <ExplicitFormula id="1089">
      <Equation>kcat * kcat_interaction_factor</Equation>
      <ReferenceList>
        <R alias="kcat_interaction_factor" id="1088" />
        <R alias="kcat" id="269" />
      </ReferenceList>
    </ExplicitFormula>
    <ExplicitFormula id="1091">
      <Equation>Km * Km_interaction_factor</Equation>
      <ReferenceList>
        <R alias="Km_interaction_factor" id="1090" />
        <R alias="Km" id="272" />
      </ReferenceList>
    </ExplicitFormula>
    <ExplicitFormula id="1094">
      <Equation>Volume</Equation>
      <ReferenceList>
        <R alias="Volume" id="1093" />
      </ReferenceList>
    </ExplicitFormula>
    <ExplicitFormula id="1095">
      <Equation>f_int*V</Equation>
      <ReferenceList>
        <R alias="f_int" id="898" />
        <R alias="V" id="888" />
      </ReferenceList>
    </ExplicitFormula>
    <ExplicitFormula id="1097">
      <Equation>pH_int</Equation>
      <ReferenceList>
        <R alias="pH_int" id="76" />
      </ReferenceList>
    </ExplicitFormula>
    <ExplicitFormula id="1100">
      <Equation>V&gt;0 ? M/V : 0</Equation>
      <ReferenceList>
        <R alias="M" id="1098" />
        <R alias="V" id="1093" />
      </ReferenceList>
    </ExplicitFormula>
    <ExplicitFormula id="1103">
      <Equation>K_water_int</Equation>
      <ReferenceList>
        <R alias="K_water_int" id="1102" />
      </ReferenceList>
    </ExplicitFormula>
    <ExplicitFormula id="1105">
      <Equation>V&gt;0 ? M/V : 0</Equation>
      <ReferenceList>
        <R alias="M" id="1098" />
        <R alias="V" id="1093" />
      </ReferenceList>
    </ExplicitFormula>
    <ExplicitFormula id="1108">
      <Equation>V&gt;0 ? M/V : 0</Equation>
      <ReferenceList>
        <R alias="M" id="1106" />
        <R alias="V" id="1093" />
      </ReferenceList>
    </ExplicitFormula>
    <ExplicitFormula id="1111">
      <Equation>K_water_int</Equation>
      <ReferenceList>
        <R alias="K_water_int" id="1110" />
      </ReferenceList>
    </ExplicitFormula>
    <ExplicitFormula id="1113">
      <Equation>V&gt;0 ? M/V : 0</Equation>
      <ReferenceList>
        <R alias="M" id="1106" />
        <R alias="V" id="1093" />
      </ReferenceList>
    </ExplicitFormula>
    <ExplicitFormula id="1116">
      <Equation>V&gt;0 ? M/V : 0</Equation>
      <ReferenceList>
        <R alias="M" id="1114" />
        <R alias="V" id="1093" />
      </ReferenceList>
    </ExplicitFormula>
    <ExplicitFormula id="1119">
      <Equation>K_water_int</Equation>
      <ReferenceList>
        <R alias="K_water_int" id="1118" />
      </ReferenceList>
    </ExplicitFormula>
    <ExplicitFormula id="1121">
      <Equation>V&gt;0 ? M/V : 0</Equation>
      <ReferenceList>
        <R alias="M" id="1114" />
        <R alias="V" id="1093" />
      </ReferenceList>
    </ExplicitFormula>
    <ExplicitFormula id="1123">
      <Equation>Volume</Equation>
      <ReferenceList>
        <R alias="Volume" id="888" />
      </ReferenceList>
    </ExplicitFormula>
    <ExplicitFormula id="1125">
      <Equation>f_cell*V</Equation>
      <ReferenceList>
        <R alias="f_cell" id="897" />
        <R alias="V" id="888" />
      </ReferenceList>
    </ExplicitFormula>
    <ExplicitFormula id="1129">
      <Equation>M_0</Equation>
      <ReferenceList>
        <R alias="M_0" id="1128" />
      </ReferenceList>
    </ExplicitFormula>
    <ExplicitFormula id="1134">
      <Equation>ln(2)/tHalf</Equation>
      <ReferenceList>
        <R alias="tHalf" id="1133" />
      </ReferenceList>
    </ExplicitFormula>
    <ExplicitFormula id="1136">
      <Equation>rel_exp_norm</Equation>
      <ReferenceList>
        <R alias="rel_exp_norm" id="1130" />
      </ReferenceList>
    </ExplicitFormula>
    <ExplicitFormula id="1138">
      <Equation>rel_exp_out * AF * f_onto * ProteinContainerVolume</Equation>
      <ReferenceList>
        <R alias="f_onto" id="1137" />
        <R alias="rel_exp_out" id="1135" />
        <R alias="AF" id="192" />
        <R alias="ProteinContainerVolume" id="1122" />
      </ReferenceList>
    </ExplicitFormula>
    <ExplicitFormula id="1140">
      <Equation>V&gt;0 ? M/V : 0</Equation>
      <ReferenceList>
        <R alias="M" id="1127" />
        <R alias="V" id="1124" />
      </ReferenceList>
    </ExplicitFormula>
    <ExplicitFormula id="1141">
      <Equation>f_onto</Equation>
      <ReferenceList>
        <R alias="f_onto" id="196" />
      </ReferenceList>
    </ExplicitFormula>
    <ExplicitFormula id="1142">
      <Equation>tHalf</Equation>
      <ReferenceList>
        <R alias="tHalf" id="198" />
      </ReferenceList>
    </ExplicitFormula>
    <ExplicitFormula id="1144">
      <Equation>V&gt;0 ? M/V : 0</Equation>
      <ReferenceList>
        <R alias="M" id="1127" />
        <R alias="V" id="1124" />
      </ReferenceList>
    </ExplicitFormula>
    <ExplicitFormula id="1147">
      <Equation>M_0</Equation>
      <ReferenceList>
        <R alias="M_0" id="1146" />
      </ReferenceList>
    </ExplicitFormula>
    <ExplicitFormula id="1152">
      <Equation>ln(2)/tHalf</Equation>
      <ReferenceList>
        <R alias="tHalf" id="1151" />
      </ReferenceList>
    </ExplicitFormula>
    <ExplicitFormula id="1154">
      <Equation>rel_exp_norm</Equation>
      <ReferenceList>
        <R alias="rel_exp_norm" id="1148" />
      </ReferenceList>
    </ExplicitFormula>
    <ExplicitFormula id="1156">
      <Equation>rel_exp_out * AF * f_onto * ProteinContainerVolume</Equation>
      <ReferenceList>
        <R alias="f_onto" id="1155" />
        <R alias="rel_exp_out" id="1153" />
        <R alias="AF" id="217" />
        <R alias="ProteinContainerVolume" id="1122" />
      </ReferenceList>
    </ExplicitFormula>
    <ExplicitFormula id="1158">
      <Equation>V&gt;0 ? M/V : 0</Equation>
      <ReferenceList>
        <R alias="M" id="1145" />
        <R alias="V" id="1124" />
      </ReferenceList>
    </ExplicitFormula>
    <ExplicitFormula id="1159">
      <Equation>f_onto</Equation>
      <ReferenceList>
        <R alias="f_onto" id="221" />
      </ReferenceList>
    </ExplicitFormula>
    <ExplicitFormula id="1160">
      <Equation>tHalf</Equation>
      <ReferenceList>
        <R alias="tHalf" id="223" />
      </ReferenceList>
    </ExplicitFormula>
    <ExplicitFormula id="1162">
      <Equation>V&gt;0 ? M/V : 0</Equation>
      <ReferenceList>
        <R alias="M" id="1145" />
        <R alias="V" id="1124" />
      </ReferenceList>
    </ExplicitFormula>
    <ExplicitFormula id="1165">
      <Equation>V&gt;0 ? M/V : 0</Equation>
      <ReferenceList>
        <R alias="M" id="1163" />
        <R alias="V" id="1124" />
      </ReferenceList>
    </ExplicitFormula>
    <ExplicitFormula id="1168">
      <Equation>K_water_cell</Equation>
      <ReferenceList>
        <R alias="K_water_cell" id="1167" />
      </ReferenceList>
    </ExplicitFormula>
    <ExplicitFormula id="1170">
      <Equation>V&gt;0 ? M/V : 0</Equation>
      <ReferenceList>
        <R alias="M" id="1163" />
        <R alias="V" id="1124" />
      </ReferenceList>
    </ExplicitFormula>
    <ExplicitFormula id="1173">
      <Equation>V&gt;0 ? M/V : 0</Equation>
      <ReferenceList>
        <R alias="M" id="1171" />
        <R alias="V" id="1124" />
      </ReferenceList>
    </ExplicitFormula>
    <ExplicitFormula id="1176">
      <Equation>K_water_cell</Equation>
      <ReferenceList>
        <R alias="K_water_cell" id="1175" />
      </ReferenceList>
    </ExplicitFormula>
    <ExplicitFormula id="1178">
      <Equation>V&gt;0 ? M/V : 0</Equation>
      <ReferenceList>
        <R alias="M" id="1171" />
        <R alias="V" id="1124" />
      </ReferenceList>
    </ExplicitFormula>
    <ExplicitFormula id="1181">
      <Equation>V&gt;0 ? M/V : 0</Equation>
      <ReferenceList>
        <R alias="M" id="1179" />
        <R alias="V" id="1124" />
      </ReferenceList>
    </ExplicitFormula>
    <ExplicitFormula id="1184">
      <Equation>K_water_cell</Equation>
      <ReferenceList>
        <R alias="K_water_cell" id="1183" />
      </ReferenceList>
    </ExplicitFormula>
    <ExplicitFormula id="1186">
      <Equation>V&gt;0 ? M/V : 0</Equation>
      <ReferenceList>
        <R alias="M" id="1179" />
        <R alias="V" id="1124" />
      </ReferenceList>
    </ExplicitFormula>
    <ExplicitFormula id="1189">
      <Equation>-(CP * kcat * V * K_water * C / (Km + K_water * C))</Equation>
      <ReferenceList>
        <R alias="V" id="1124" />
        <R alias="CP" id="1139" />
        <R alias="C" id="1164" />
        <R alias="K_water" id="1166" />
        <R alias="kcat" id="1187" />
        <R alias="Km" id="1188" />
      </ReferenceList>
    </ExplicitFormula>
    <ExplicitFormula id="1190">
      <Equation>CP * kcat * V * K_water * C / (Km + K_water * C)</Equation>
      <ReferenceList>
        <R alias="V" id="1124" />
        <R alias="CP" id="1139" />
        <R alias="C" id="1164" />
        <R alias="K_water" id="1166" />
        <R alias="kcat" id="1187" />
        <R alias="Km" id="1188" />
      </ReferenceList>
    </ExplicitFormula>
    <ExplicitFormula id="1192">
      <Equation>kcat * kcat_interaction_factor</Equation>
      <ReferenceList>
        <R alias="kcat_interaction_factor" id="1191" />
        <R alias="kcat" id="259" />
      </ReferenceList>
    </ExplicitFormula>
    <ExplicitFormula id="1194">
      <Equation>Km * Km_interaction_factor</Equation>
      <ReferenceList>
        <R alias="Km_interaction_factor" id="1193" />
        <R alias="Km" id="262" />
      </ReferenceList>
    </ExplicitFormula>
    <ExplicitFormula id="1197">
      <Equation>-(CP * kcat * V * K_water * C / (Km + K_water * C))</Equation>
      <ReferenceList>
        <R alias="V" id="1124" />
        <R alias="CP" id="1157" />
        <R alias="C" id="1164" />
        <R alias="K_water" id="1166" />
        <R alias="kcat" id="1195" />
        <R alias="Km" id="1196" />
      </ReferenceList>
    </ExplicitFormula>
    <ExplicitFormula id="1198">
      <Equation>CP * kcat * V * K_water * C / (Km + K_water * C)</Equation>
      <ReferenceList>
        <R alias="V" id="1124" />
        <R alias="CP" id="1157" />
        <R alias="C" id="1164" />
        <R alias="K_water" id="1166" />
        <R alias="kcat" id="1195" />
        <R alias="Km" id="1196" />
      </ReferenceList>
    </ExplicitFormula>
    <ExplicitFormula id="1200">
      <Equation>kcat * kcat_interaction_factor</Equation>
      <ReferenceList>
        <R alias="kcat_interaction_factor" id="1199" />
        <R alias="kcat" id="269" />
      </ReferenceList>
    </ExplicitFormula>
    <ExplicitFormula id="1202">
      <Equation>Km * Km_interaction_factor</Equation>
      <ReferenceList>
        <R alias="Km_interaction_factor" id="1201" />
        <R alias="Km" id="272" />
      </ReferenceList>
    </ExplicitFormula>
    <ExplicitFormula id="1204">
      <Equation>C_int * K_water_int</Equation>
      <ReferenceList>
        <R alias="C_int" id="1099" />
        <R alias="K_water_int" id="1101" />
      </ReferenceList>
    </ExplicitFormula>
    <ExplicitFormula id="1206">
      <Equation>C_cell * K_water_cell</Equation>
      <ReferenceList>
        <R alias="C_cell" id="1164" />
        <R alias="K_water_cell" id="1166" />
      </ReferenceList>
    </ExplicitFormula>
    <ExplicitFormula id="1208">
      <Equation>(f_int*C_int+f_cell*C_cell)/(f_int+f_cell)</Equation>
      <ReferenceList>
        <R alias="f_int" id="898" />
        <R alias="f_cell" id="897" />
        <R alias="C_cell" id="1164" />
        <R alias="C_int" id="1099" />
      </ReferenceList>
    </ExplicitFormula>
    <ExplicitFormula id="1210">
      <Equation>C_int * K_water_int</Equation>
      <ReferenceList>
        <R alias="C_int" id="1107" />
        <R alias="K_water_int" id="1109" />
      </ReferenceList>
    </ExplicitFormula>
    <ExplicitFormula id="1212">
      <Equation>C_cell * K_water_cell</Equation>
      <ReferenceList>
        <R alias="C_cell" id="1172" />
        <R alias="K_water_cell" id="1174" />
      </ReferenceList>
    </ExplicitFormula>
    <ExplicitFormula id="1214">
      <Equation>(f_int*C_int+f_cell*C_cell)/(f_int+f_cell)</Equation>
      <ReferenceList>
        <R alias="f_int" id="898" />
        <R alias="f_cell" id="897" />
        <R alias="C_cell" id="1172" />
        <R alias="C_int" id="1107" />
      </ReferenceList>
    </ExplicitFormula>
    <ExplicitFormula id="1216">
      <Equation>C_int * K_water_int</Equation>
      <ReferenceList>
        <R alias="C_int" id="1115" />
        <R alias="K_water_int" id="1117" />
      </ReferenceList>
    </ExplicitFormula>
    <ExplicitFormula id="1218">
      <Equation>C_cell * K_water_cell</Equation>
      <ReferenceList>
        <R alias="C_cell" id="1180" />
        <R alias="K_water_cell" id="1182" />
      </ReferenceList>
    </ExplicitFormula>
    <ExplicitFormula id="1220">
      <Equation>(f_int*C_int+f_cell*C_cell)/(f_int+f_cell)</Equation>
      <ReferenceList>
        <R alias="f_int" id="898" />
        <R alias="f_cell" id="897" />
        <R alias="C_cell" id="1180" />
        <R alias="C_int" id="1115" />
      </ReferenceList>
    </ExplicitFormula>
    <ExplicitFormula id="1223">
      <Equation>Volume * Density</Equation>
      <ReferenceList>
        <R alias="Density" id="1221" />
        <R alias="Volume" id="1222" />
      </ReferenceList>
    </ExplicitFormula>
    <ExplicitFormula id="1226">
      <Equation>SA_pls_int*d_endo</Equation>
      <ReferenceList>
        <R alias="d_endo" id="79" />
        <R alias="SA_pls_int" id="1225" />
      </ReferenceList>
    </ExplicitFormula>
    <ExplicitFormula id="1228">
      <Equation>0.00000000261*(BW/0.02)^0.75</Equation>
      <ReferenceList>
        <R alias="BW" id="39" />
      </ReferenceList>
    </ExplicitFormula>
    <ExplicitFormula id="1230">
      <Equation>0.000000079*BW/0.02</Equation>
      <ReferenceList>
        <R alias="BW" id="39" />
      </ReferenceList>
    </ExplicitFormula>
    <ExplicitFormula id="1234">
      <Equation>1 - f_int - f_vas</Equation>
      <ReferenceList>
        <R alias="f_int" id="1232" />
        <R alias="f_vas" id="1233" />
      </ReferenceList>
    </ExplicitFormula>
    <ExplicitFormula id="1237">
      <Equation>Qspec * Weight</Equation>
      <ReferenceList>
        <R alias="Qspec" id="1236" />
        <R alias="Weight" id="43" />
      </ReferenceList>
    </ExplicitFormula>
    <ExplicitFormula id="1251">
      <Equation>11.0894367246558</Equation>
    </ExplicitFormula>
    <ExplicitFormula id="1253">
      <Equation>0.79</Equation>
    </ExplicitFormula>
    <ExplicitFormula id="1255">
      <Equation>0.8</Equation>
    </ExplicitFormula>
    <ExplicitFormula id="1257">
      <Equation>0.002</Equation>
    </ExplicitFormula>
    <ExplicitFormula id="1258">
      <Equation>0.16</Equation>
    </ExplicitFormula>
    <ExplicitFormula id="1260">
      <Equation>0.18</Equation>
    </ExplicitFormula>
    <ExplicitFormula id="1262">
      <Equation>0.15</Equation>
    </ExplicitFormula>
    <ExplicitFormula id="1264">
      <Equation>0.92</Equation>
    </ExplicitFormula>
    <ExplicitFormula id="1266">
      <Equation>0.853</Equation>
    </ExplicitFormula>
    <ExplicitFormula id="1268">
      <Equation>0.002024</Equation>
    </ExplicitFormula>
    <ExplicitFormula id="1270">
      <Equation>0.0016</Equation>
    </ExplicitFormula>
    <ExplicitFormula id="1272">
      <Equation>0.135</Equation>
    </ExplicitFormula>
    <ExplicitFormula id="1274">
      <Equation>0.00899999999999998</Equation>
    </ExplicitFormula>
    <ExplicitFormula id="1276">
      <Equation>0.03</Equation>
    </ExplicitFormula>
    <ExplicitFormula id="1277">
      <Equation>0.02184</Equation>
    </ExplicitFormula>
    <ExplicitFormula id="1279">
      <Equation>Volume</Equation>
      <ReferenceList>
        <R alias="Volume" id="11" />
      </ReferenceList>
    </ExplicitFormula>
    <ExplicitFormula id="1280">
      <Equation>f_vas*(1-HCT)*V_org</Equation>
      <ReferenceList>
        <R alias="f_vas" id="1233" />
        <R alias="V_org" id="1222" />
        <R alias="HCT" id="100" />
      </ReferenceList>
    </ExplicitFormula>
    <ExplicitFormula id="1283">
      <Equation>M_0</Equation>
      <ReferenceList>
        <R alias="M_0" id="1282" />
      </ReferenceList>
    </ExplicitFormula>
    <ExplicitFormula id="1285">
      <Equation>rel_exp_pls_norm</Equation>
      <ReferenceList>
        <R alias="rel_exp_pls_norm" id="181" />
      </ReferenceList>
    </ExplicitFormula>
    <ExplicitFormula id="1287">
      <Equation>rel_exp_pls</Equation>
      <ReferenceList>
        <R alias="rel_exp_pls" id="184" />
      </ReferenceList>
    </ExplicitFormula>
    <ExplicitFormula id="1290">
      <Equation>ln(2)/tHalf</Equation>
      <ReferenceList>
        <R alias="tHalf" id="1289" />
      </ReferenceList>
    </ExplicitFormula>
    <ExplicitFormula id="1292">
      <Equation>rel_exp_norm</Equation>
      <ReferenceList>
        <R alias="rel_exp_norm" id="1284" />
      </ReferenceList>
    </ExplicitFormula>
    <ExplicitFormula id="1294">
      <Equation>rel_exp_out * AF * f_onto * ProteinContainerVolume</Equation>
      <ReferenceList>
        <R alias="f_onto" id="1293" />
        <R alias="rel_exp_out" id="1291" />
        <R alias="AF" id="192" />
        <R alias="ProteinContainerVolume" id="1278" />
      </ReferenceList>
    </ExplicitFormula>
    <ExplicitFormula id="1296">
      <Equation>V&gt;0 ? M/V : 0</Equation>
      <ReferenceList>
        <R alias="M" id="1281" />
        <R alias="V" id="11" />
      </ReferenceList>
    </ExplicitFormula>
    <ExplicitFormula id="1297">
      <Equation>f_onto</Equation>
      <ReferenceList>
        <R alias="f_onto" id="196" />
      </ReferenceList>
    </ExplicitFormula>
    <ExplicitFormula id="1298">
      <Equation>tHalf</Equation>
      <ReferenceList>
        <R alias="tHalf" id="198" />
      </ReferenceList>
    </ExplicitFormula>
    <ExplicitFormula id="1300">
      <Equation>V&gt;0 ? M/V : 0</Equation>
      <ReferenceList>
        <R alias="M" id="1281" />
        <R alias="V" id="11" />
      </ReferenceList>
    </ExplicitFormula>
    <ExplicitFormula id="1303">
      <Equation>M_0</Equation>
      <ReferenceList>
        <R alias="M_0" id="1302" />
      </ReferenceList>
    </ExplicitFormula>
    <ExplicitFormula id="1305">
      <Equation>rel_exp_pls_norm</Equation>
      <ReferenceList>
        <R alias="rel_exp_pls_norm" id="206" />
      </ReferenceList>
    </ExplicitFormula>
    <ExplicitFormula id="1307">
      <Equation>rel_exp_pls</Equation>
      <ReferenceList>
        <R alias="rel_exp_pls" id="209" />
      </ReferenceList>
    </ExplicitFormula>
    <ExplicitFormula id="1310">
      <Equation>ln(2)/tHalf</Equation>
      <ReferenceList>
        <R alias="tHalf" id="1309" />
      </ReferenceList>
    </ExplicitFormula>
    <ExplicitFormula id="1312">
      <Equation>rel_exp_norm</Equation>
      <ReferenceList>
        <R alias="rel_exp_norm" id="1304" />
      </ReferenceList>
    </ExplicitFormula>
    <ExplicitFormula id="1314">
      <Equation>rel_exp_out * AF * f_onto * ProteinContainerVolume</Equation>
      <ReferenceList>
        <R alias="f_onto" id="1313" />
        <R alias="rel_exp_out" id="1311" />
        <R alias="AF" id="217" />
        <R alias="ProteinContainerVolume" id="1278" />
      </ReferenceList>
    </ExplicitFormula>
    <ExplicitFormula id="1316">
      <Equation>V&gt;0 ? M/V : 0</Equation>
      <ReferenceList>
        <R alias="M" id="1301" />
        <R alias="V" id="11" />
      </ReferenceList>
    </ExplicitFormula>
    <ExplicitFormula id="1317">
      <Equation>f_onto</Equation>
      <ReferenceList>
        <R alias="f_onto" id="221" />
      </ReferenceList>
    </ExplicitFormula>
    <ExplicitFormula id="1318">
      <Equation>tHalf</Equation>
      <ReferenceList>
        <R alias="tHalf" id="223" />
      </ReferenceList>
    </ExplicitFormula>
    <ExplicitFormula id="1320">
      <Equation>V&gt;0 ? M/V : 0</Equation>
      <ReferenceList>
        <R alias="M" id="1301" />
        <R alias="V" id="11" />
      </ReferenceList>
    </ExplicitFormula>
    <ExplicitFormula id="1322">
      <Equation>V&gt;0 ? M/V : 0</Equation>
      <ReferenceList>
        <R alias="M" id="1321" />
        <R alias="V" id="11" />
      </ReferenceList>
    </ExplicitFormula>
    <ExplicitFormula id="1324">
      <Equation>fu</Equation>
      <ReferenceList>
        <R alias="fu" id="126" />
      </ReferenceList>
    </ExplicitFormula>
    <ExplicitFormula id="1326">
      <Equation>V&gt;0 ? M/V : 0</Equation>
      <ReferenceList>
        <R alias="M" id="1321" />
        <R alias="V" id="11" />
      </ReferenceList>
    </ExplicitFormula>
    <ExplicitFormula id="1328">
      <Equation>V&gt;0 ? M/V : 0</Equation>
      <ReferenceList>
        <R alias="M" id="1327" />
        <R alias="V" id="11" />
      </ReferenceList>
    </ExplicitFormula>
    <ExplicitFormula id="1330">
      <Equation>fu</Equation>
      <ReferenceList>
        <R alias="fu" id="145" />
      </ReferenceList>
    </ExplicitFormula>
    <ExplicitFormula id="1332">
      <Equation>V&gt;0 ? M/V : 0</Equation>
      <ReferenceList>
        <R alias="M" id="1327" />
        <R alias="V" id="11" />
      </ReferenceList>
    </ExplicitFormula>
    <ExplicitFormula id="1334">
      <Equation>V&gt;0 ? M/V : 0</Equation>
      <ReferenceList>
        <R alias="M" id="1333" />
        <R alias="V" id="11" />
      </ReferenceList>
    </ExplicitFormula>
    <ExplicitFormula id="1336">
      <Equation>fu</Equation>
      <ReferenceList>
        <R alias="fu" id="164" />
      </ReferenceList>
    </ExplicitFormula>
    <ExplicitFormula id="1338">
      <Equation>V&gt;0 ? M/V : 0</Equation>
      <ReferenceList>
        <R alias="M" id="1333" />
        <R alias="V" id="11" />
      </ReferenceList>
    </ExplicitFormula>
    <ExplicitFormula id="1341">
      <Equation>-(CP * kcat * V * K_water * C / (Km + K_water * C))</Equation>
      <ReferenceList>
        <R alias="V" id="11" />
        <R alias="CP" id="1295" />
        <R alias="C" id="121" />
        <R alias="K_water" id="1323" />
        <R alias="kcat" id="1339" />
        <R alias="Km" id="1340" />
      </ReferenceList>
    </ExplicitFormula>
    <ExplicitFormula id="1342">
      <Equation>CP * kcat * V * K_water * C / (Km + K_water * C)</Equation>
      <ReferenceList>
        <R alias="V" id="11" />
        <R alias="CP" id="1295" />
        <R alias="C" id="121" />
        <R alias="K_water" id="1323" />
        <R alias="kcat" id="1339" />
        <R alias="Km" id="1340" />
      </ReferenceList>
    </ExplicitFormula>
    <ExplicitFormula id="1344">
      <Equation>kcat * kcat_interaction_factor</Equation>
      <ReferenceList>
        <R alias="kcat_interaction_factor" id="1343" />
        <R alias="kcat" id="259" />
      </ReferenceList>
    </ExplicitFormula>
    <ExplicitFormula id="1346">
      <Equation>Km * Km_interaction_factor</Equation>
      <ReferenceList>
        <R alias="Km_interaction_factor" id="1345" />
        <R alias="Km" id="262" />
      </ReferenceList>
    </ExplicitFormula>
    <ExplicitFormula id="1349">
      <Equation>-(CP * kcat * V * K_water * C / (Km + K_water * C))</Equation>
      <ReferenceList>
        <R alias="V" id="11" />
        <R alias="CP" id="1315" />
        <R alias="C" id="121" />
        <R alias="K_water" id="1323" />
        <R alias="kcat" id="1347" />
        <R alias="Km" id="1348" />
      </ReferenceList>
    </ExplicitFormula>
    <ExplicitFormula id="1350">
      <Equation>CP * kcat * V * K_water * C / (Km + K_water * C)</Equation>
      <ReferenceList>
        <R alias="V" id="11" />
        <R alias="CP" id="1315" />
        <R alias="C" id="121" />
        <R alias="K_water" id="1323" />
        <R alias="kcat" id="1347" />
        <R alias="Km" id="1348" />
      </ReferenceList>
    </ExplicitFormula>
    <ExplicitFormula id="1352">
      <Equation>kcat * kcat_interaction_factor</Equation>
      <ReferenceList>
        <R alias="kcat_interaction_factor" id="1351" />
        <R alias="kcat" id="269" />
      </ReferenceList>
    </ExplicitFormula>
    <ExplicitFormula id="1354">
      <Equation>Km * Km_interaction_factor</Equation>
      <ReferenceList>
        <R alias="Km_interaction_factor" id="1353" />
        <R alias="Km" id="272" />
      </ReferenceList>
    </ExplicitFormula>
    <ExplicitFormula id="1357">
      <Equation>Volume</Equation>
      <ReferenceList>
        <R alias="Volume" id="1356" />
      </ReferenceList>
    </ExplicitFormula>
    <ExplicitFormula id="1358">
      <Equation>f_vas*HCT*V</Equation>
      <ReferenceList>
        <R alias="f_vas" id="1233" />
        <R alias="V" id="1222" />
        <R alias="HCT" id="100" />
      </ReferenceList>
    </ExplicitFormula>
    <ExplicitFormula id="1361">
      <Equation>M_0</Equation>
      <ReferenceList>
        <R alias="M_0" id="1360" />
      </ReferenceList>
    </ExplicitFormula>
    <ExplicitFormula id="1363">
      <Equation>rel_exp_bc_norm</Equation>
      <ReferenceList>
        <R alias="rel_exp_bc_norm" id="282" />
      </ReferenceList>
    </ExplicitFormula>
    <ExplicitFormula id="1365">
      <Equation>rel_exp_bc</Equation>
      <ReferenceList>
        <R alias="rel_exp_bc" id="285" />
      </ReferenceList>
    </ExplicitFormula>
    <ExplicitFormula id="1368">
      <Equation>ln(2)/tHalf</Equation>
      <ReferenceList>
        <R alias="tHalf" id="1367" />
      </ReferenceList>
    </ExplicitFormula>
    <ExplicitFormula id="1370">
      <Equation>rel_exp_norm</Equation>
      <ReferenceList>
        <R alias="rel_exp_norm" id="1362" />
      </ReferenceList>
    </ExplicitFormula>
    <ExplicitFormula id="1372">
      <Equation>rel_exp_out * AF * f_onto * ProteinContainerVolume</Equation>
      <ReferenceList>
        <R alias="f_onto" id="1371" />
        <R alias="rel_exp_out" id="1369" />
        <R alias="AF" id="192" />
        <R alias="ProteinContainerVolume" id="1355" />
      </ReferenceList>
    </ExplicitFormula>
    <ExplicitFormula id="1374">
      <Equation>V&gt;0 ? M/V : 0</Equation>
      <ReferenceList>
        <R alias="M" id="1359" />
        <R alias="V" id="1356" />
      </ReferenceList>
    </ExplicitFormula>
    <ExplicitFormula id="1375">
      <Equation>tHalf</Equation>
      <ReferenceList>
        <R alias="tHalf" id="198" />
      </ReferenceList>
    </ExplicitFormula>
    <ExplicitFormula id="1376">
      <Equation>f_onto</Equation>
      <ReferenceList>
        <R alias="f_onto" id="196" />
      </ReferenceList>
    </ExplicitFormula>
    <ExplicitFormula id="1378">
      <Equation>V&gt;0 ? M/V : 0</Equation>
      <ReferenceList>
        <R alias="M" id="1359" />
        <R alias="V" id="1356" />
      </ReferenceList>
    </ExplicitFormula>
    <ExplicitFormula id="1381">
      <Equation>M_0</Equation>
      <ReferenceList>
        <R alias="M_0" id="1380" />
      </ReferenceList>
    </ExplicitFormula>
    <ExplicitFormula id="1383">
      <Equation>rel_exp_bc_norm</Equation>
      <ReferenceList>
        <R alias="rel_exp_bc_norm" id="304" />
      </ReferenceList>
    </ExplicitFormula>
    <ExplicitFormula id="1385">
      <Equation>rel_exp_bc</Equation>
      <ReferenceList>
        <R alias="rel_exp_bc" id="307" />
      </ReferenceList>
    </ExplicitFormula>
    <ExplicitFormula id="1388">
      <Equation>ln(2)/tHalf</Equation>
      <ReferenceList>
        <R alias="tHalf" id="1387" />
      </ReferenceList>
    </ExplicitFormula>
    <ExplicitFormula id="1390">
      <Equation>rel_exp_norm</Equation>
      <ReferenceList>
        <R alias="rel_exp_norm" id="1382" />
      </ReferenceList>
    </ExplicitFormula>
    <ExplicitFormula id="1392">
      <Equation>rel_exp_out * AF * f_onto * ProteinContainerVolume</Equation>
      <ReferenceList>
        <R alias="f_onto" id="1391" />
        <R alias="rel_exp_out" id="1389" />
        <R alias="AF" id="217" />
        <R alias="ProteinContainerVolume" id="1355" />
      </ReferenceList>
    </ExplicitFormula>
    <ExplicitFormula id="1394">
      <Equation>V&gt;0 ? M/V : 0</Equation>
      <ReferenceList>
        <R alias="M" id="1379" />
        <R alias="V" id="1356" />
      </ReferenceList>
    </ExplicitFormula>
    <ExplicitFormula id="1395">
      <Equation>tHalf</Equation>
      <ReferenceList>
        <R alias="tHalf" id="223" />
      </ReferenceList>
    </ExplicitFormula>
    <ExplicitFormula id="1396">
      <Equation>f_onto</Equation>
      <ReferenceList>
        <R alias="f_onto" id="221" />
      </ReferenceList>
    </ExplicitFormula>
    <ExplicitFormula id="1398">
      <Equation>V&gt;0 ? M/V : 0</Equation>
      <ReferenceList>
        <R alias="M" id="1379" />
        <R alias="V" id="1356" />
      </ReferenceList>
    </ExplicitFormula>
    <ExplicitFormula id="1400">
      <Equation>V&gt;0 ? M/V : 0</Equation>
      <ReferenceList>
        <R alias="M" id="1399" />
        <R alias="V" id="1356" />
      </ReferenceList>
    </ExplicitFormula>
    <ExplicitFormula id="1402">
      <Equation>K_rbc/fu</Equation>
      <ReferenceList>
        <R alias="fu" id="126" />
        <R alias="K_rbc" id="326" />
      </ReferenceList>
    </ExplicitFormula>
    <ExplicitFormula id="1404">
      <Equation>V&gt;0 ? M/V : 0</Equation>
      <ReferenceList>
        <R alias="M" id="1399" />
        <R alias="V" id="1356" />
      </ReferenceList>
    </ExplicitFormula>
    <ExplicitFormula id="1406">
      <Equation>V&gt;0 ? M/V : 0</Equation>
      <ReferenceList>
        <R alias="M" id="1405" />
        <R alias="V" id="1356" />
      </ReferenceList>
    </ExplicitFormula>
    <ExplicitFormula id="1408">
      <Equation>K_rbc/fu</Equation>
      <ReferenceList>
        <R alias="fu" id="145" />
        <R alias="K_rbc" id="334" />
      </ReferenceList>
    </ExplicitFormula>
    <ExplicitFormula id="1410">
      <Equation>V&gt;0 ? M/V : 0</Equation>
      <ReferenceList>
        <R alias="M" id="1405" />
        <R alias="V" id="1356" />
      </ReferenceList>
    </ExplicitFormula>
    <ExplicitFormula id="1412">
      <Equation>V&gt;0 ? M/V : 0</Equation>
      <ReferenceList>
        <R alias="M" id="1411" />
        <R alias="V" id="1356" />
      </ReferenceList>
    </ExplicitFormula>
    <ExplicitFormula id="1414">
      <Equation>K_rbc/fu</Equation>
      <ReferenceList>
        <R alias="fu" id="164" />
        <R alias="K_rbc" id="342" />
      </ReferenceList>
    </ExplicitFormula>
    <ExplicitFormula id="1416">
      <Equation>V&gt;0 ? M/V : 0</Equation>
      <ReferenceList>
        <R alias="M" id="1411" />
        <R alias="V" id="1356" />
      </ReferenceList>
    </ExplicitFormula>
    <ExplicitFormula id="1419">
      <Equation>-(CP * kcat * V * K_water * C / (Km + K_water * C))</Equation>
      <ReferenceList>
        <R alias="V" id="1356" />
        <R alias="CP" id="1373" />
        <R alias="C" id="109" />
        <R alias="K_water" id="1401" />
        <R alias="kcat" id="1417" />
        <R alias="Km" id="1418" />
      </ReferenceList>
    </ExplicitFormula>
    <ExplicitFormula id="1420">
      <Equation>CP * kcat * V * K_water * C / (Km + K_water * C)</Equation>
      <ReferenceList>
        <R alias="V" id="1356" />
        <R alias="CP" id="1373" />
        <R alias="C" id="109" />
        <R alias="K_water" id="1401" />
        <R alias="kcat" id="1417" />
        <R alias="Km" id="1418" />
      </ReferenceList>
    </ExplicitFormula>
    <ExplicitFormula id="1422">
      <Equation>kcat * kcat_interaction_factor</Equation>
      <ReferenceList>
        <R alias="kcat_interaction_factor" id="1421" />
        <R alias="kcat" id="259" />
      </ReferenceList>
    </ExplicitFormula>
    <ExplicitFormula id="1424">
      <Equation>Km * Km_interaction_factor</Equation>
      <ReferenceList>
        <R alias="Km_interaction_factor" id="1423" />
        <R alias="Km" id="262" />
      </ReferenceList>
    </ExplicitFormula>
    <ExplicitFormula id="1427">
      <Equation>-(CP * kcat * V * K_water * C / (Km + K_water * C))</Equation>
      <ReferenceList>
        <R alias="V" id="1356" />
        <R alias="CP" id="1393" />
        <R alias="C" id="109" />
        <R alias="K_water" id="1401" />
        <R alias="kcat" id="1425" />
        <R alias="Km" id="1426" />
      </ReferenceList>
    </ExplicitFormula>
    <ExplicitFormula id="1428">
      <Equation>CP * kcat * V * K_water * C / (Km + K_water * C)</Equation>
      <ReferenceList>
        <R alias="V" id="1356" />
        <R alias="CP" id="1393" />
        <R alias="C" id="109" />
        <R alias="K_water" id="1401" />
        <R alias="kcat" id="1425" />
        <R alias="Km" id="1426" />
      </ReferenceList>
    </ExplicitFormula>
    <ExplicitFormula id="1430">
      <Equation>kcat * kcat_interaction_factor</Equation>
      <ReferenceList>
        <R alias="kcat_interaction_factor" id="1429" />
        <R alias="kcat" id="269" />
      </ReferenceList>
    </ExplicitFormula>
    <ExplicitFormula id="1432">
      <Equation>Km * Km_interaction_factor</Equation>
      <ReferenceList>
        <R alias="Km_interaction_factor" id="1431" />
        <R alias="Km" id="272" />
      </ReferenceList>
    </ExplicitFormula>
    <ExplicitFormula id="1435">
      <Equation>Volume</Equation>
      <ReferenceList>
        <R alias="Volume" id="1434" />
      </ReferenceList>
    </ExplicitFormula>
    <ExplicitFormula id="1436">
      <Equation>f_int*V</Equation>
      <ReferenceList>
        <R alias="f_int" id="1232" />
        <R alias="V" id="1222" />
      </ReferenceList>
    </ExplicitFormula>
    <ExplicitFormula id="1438">
      <Equation>pH_int</Equation>
      <ReferenceList>
        <R alias="pH_int" id="76" />
      </ReferenceList>
    </ExplicitFormula>
    <ExplicitFormula id="1441">
      <Equation>V&gt;0 ? M/V : 0</Equation>
      <ReferenceList>
        <R alias="M" id="1439" />
        <R alias="V" id="1434" />
      </ReferenceList>
    </ExplicitFormula>
    <ExplicitFormula id="1444">
      <Equation>K_water_int</Equation>
      <ReferenceList>
        <R alias="K_water_int" id="1443" />
      </ReferenceList>
    </ExplicitFormula>
    <ExplicitFormula id="1446">
      <Equation>V&gt;0 ? M/V : 0</Equation>
      <ReferenceList>
        <R alias="M" id="1439" />
        <R alias="V" id="1434" />
      </ReferenceList>
    </ExplicitFormula>
    <ExplicitFormula id="1449">
      <Equation>V&gt;0 ? M/V : 0</Equation>
      <ReferenceList>
        <R alias="M" id="1447" />
        <R alias="V" id="1434" />
      </ReferenceList>
    </ExplicitFormula>
    <ExplicitFormula id="1452">
      <Equation>K_water_int</Equation>
      <ReferenceList>
        <R alias="K_water_int" id="1451" />
      </ReferenceList>
    </ExplicitFormula>
    <ExplicitFormula id="1454">
      <Equation>V&gt;0 ? M/V : 0</Equation>
      <ReferenceList>
        <R alias="M" id="1447" />
        <R alias="V" id="1434" />
      </ReferenceList>
    </ExplicitFormula>
    <ExplicitFormula id="1457">
      <Equation>V&gt;0 ? M/V : 0</Equation>
      <ReferenceList>
        <R alias="M" id="1455" />
        <R alias="V" id="1434" />
      </ReferenceList>
    </ExplicitFormula>
    <ExplicitFormula id="1460">
      <Equation>K_water_int</Equation>
      <ReferenceList>
        <R alias="K_water_int" id="1459" />
      </ReferenceList>
    </ExplicitFormula>
    <ExplicitFormula id="1462">
      <Equation>V&gt;0 ? M/V : 0</Equation>
      <ReferenceList>
        <R alias="M" id="1455" />
        <R alias="V" id="1434" />
      </ReferenceList>
    </ExplicitFormula>
    <ExplicitFormula id="1464">
      <Equation>Volume</Equation>
      <ReferenceList>
        <R alias="Volume" id="1222" />
      </ReferenceList>
    </ExplicitFormula>
    <ExplicitFormula id="1466">
      <Equation>f_cell*V</Equation>
      <ReferenceList>
        <R alias="f_cell" id="1231" />
        <R alias="V" id="1222" />
      </ReferenceList>
    </ExplicitFormula>
    <ExplicitFormula id="1470">
      <Equation>M_0</Equation>
      <ReferenceList>
        <R alias="M_0" id="1469" />
      </ReferenceList>
    </ExplicitFormula>
    <ExplicitFormula id="1475">
      <Equation>ln(2)/tHalf</Equation>
      <ReferenceList>
        <R alias="tHalf" id="1474" />
      </ReferenceList>
    </ExplicitFormula>
    <ExplicitFormula id="1477">
      <Equation>rel_exp_norm</Equation>
      <ReferenceList>
        <R alias="rel_exp_norm" id="1471" />
      </ReferenceList>
    </ExplicitFormula>
    <ExplicitFormula id="1479">
      <Equation>rel_exp_out * AF * f_onto * ProteinContainerVolume</Equation>
      <ReferenceList>
        <R alias="f_onto" id="1478" />
        <R alias="rel_exp_out" id="1476" />
        <R alias="AF" id="192" />
        <R alias="ProteinContainerVolume" id="1463" />
      </ReferenceList>
    </ExplicitFormula>
    <ExplicitFormula id="1481">
      <Equation>V&gt;0 ? M/V : 0</Equation>
      <ReferenceList>
        <R alias="M" id="1468" />
        <R alias="V" id="1465" />
      </ReferenceList>
    </ExplicitFormula>
    <ExplicitFormula id="1482">
      <Equation>f_onto</Equation>
      <ReferenceList>
        <R alias="f_onto" id="196" />
      </ReferenceList>
    </ExplicitFormula>
    <ExplicitFormula id="1483">
      <Equation>tHalf</Equation>
      <ReferenceList>
        <R alias="tHalf" id="198" />
      </ReferenceList>
    </ExplicitFormula>
    <ExplicitFormula id="1485">
      <Equation>V&gt;0 ? M/V : 0</Equation>
      <ReferenceList>
        <R alias="M" id="1468" />
        <R alias="V" id="1465" />
      </ReferenceList>
    </ExplicitFormula>
    <ExplicitFormula id="1488">
      <Equation>M_0</Equation>
      <ReferenceList>
        <R alias="M_0" id="1487" />
      </ReferenceList>
    </ExplicitFormula>
    <ExplicitFormula id="1493">
      <Equation>ln(2)/tHalf</Equation>
      <ReferenceList>
        <R alias="tHalf" id="1492" />
      </ReferenceList>
    </ExplicitFormula>
    <ExplicitFormula id="1495">
      <Equation>rel_exp_norm</Equation>
      <ReferenceList>
        <R alias="rel_exp_norm" id="1489" />
      </ReferenceList>
    </ExplicitFormula>
    <ExplicitFormula id="1497">
      <Equation>rel_exp_out * AF * f_onto * ProteinContainerVolume</Equation>
      <ReferenceList>
        <R alias="f_onto" id="1496" />
        <R alias="rel_exp_out" id="1494" />
        <R alias="AF" id="217" />
        <R alias="ProteinContainerVolume" id="1463" />
      </ReferenceList>
    </ExplicitFormula>
    <ExplicitFormula id="1499">
      <Equation>V&gt;0 ? M/V : 0</Equation>
      <ReferenceList>
        <R alias="M" id="1486" />
        <R alias="V" id="1465" />
      </ReferenceList>
    </ExplicitFormula>
    <ExplicitFormula id="1500">
      <Equation>f_onto</Equation>
      <ReferenceList>
        <R alias="f_onto" id="221" />
      </ReferenceList>
    </ExplicitFormula>
    <ExplicitFormula id="1501">
      <Equation>tHalf</Equation>
      <ReferenceList>
        <R alias="tHalf" id="223" />
      </ReferenceList>
    </ExplicitFormula>
    <ExplicitFormula id="1503">
      <Equation>V&gt;0 ? M/V : 0</Equation>
      <ReferenceList>
        <R alias="M" id="1486" />
        <R alias="V" id="1465" />
      </ReferenceList>
    </ExplicitFormula>
    <ExplicitFormula id="1506">
      <Equation>V&gt;0 ? M/V : 0</Equation>
      <ReferenceList>
        <R alias="M" id="1504" />
        <R alias="V" id="1465" />
      </ReferenceList>
    </ExplicitFormula>
    <ExplicitFormula id="1509">
      <Equation>K_water_cell</Equation>
      <ReferenceList>
        <R alias="K_water_cell" id="1508" />
      </ReferenceList>
    </ExplicitFormula>
    <ExplicitFormula id="1511">
      <Equation>V&gt;0 ? M/V : 0</Equation>
      <ReferenceList>
        <R alias="M" id="1504" />
        <R alias="V" id="1465" />
      </ReferenceList>
    </ExplicitFormula>
    <ExplicitFormula id="1514">
      <Equation>V&gt;0 ? M/V : 0</Equation>
      <ReferenceList>
        <R alias="M" id="1512" />
        <R alias="V" id="1465" />
      </ReferenceList>
    </ExplicitFormula>
    <ExplicitFormula id="1517">
      <Equation>K_water_cell</Equation>
      <ReferenceList>
        <R alias="K_water_cell" id="1516" />
      </ReferenceList>
    </ExplicitFormula>
    <ExplicitFormula id="1519">
      <Equation>V&gt;0 ? M/V : 0</Equation>
      <ReferenceList>
        <R alias="M" id="1512" />
        <R alias="V" id="1465" />
      </ReferenceList>
    </ExplicitFormula>
    <ExplicitFormula id="1522">
      <Equation>V&gt;0 ? M/V : 0</Equation>
      <ReferenceList>
        <R alias="M" id="1520" />
        <R alias="V" id="1465" />
      </ReferenceList>
    </ExplicitFormula>
    <ExplicitFormula id="1525">
      <Equation>K_water_cell</Equation>
      <ReferenceList>
        <R alias="K_water_cell" id="1524" />
      </ReferenceList>
    </ExplicitFormula>
    <ExplicitFormula id="1527">
      <Equation>V&gt;0 ? M/V : 0</Equation>
      <ReferenceList>
        <R alias="M" id="1520" />
        <R alias="V" id="1465" />
      </ReferenceList>
    </ExplicitFormula>
    <ExplicitFormula id="1530">
      <Equation>-(CP * kcat * V * K_water * C / (Km + K_water * C))</Equation>
      <ReferenceList>
        <R alias="V" id="1465" />
        <R alias="CP" id="1480" />
        <R alias="C" id="1505" />
        <R alias="K_water" id="1507" />
        <R alias="kcat" id="1528" />
        <R alias="Km" id="1529" />
      </ReferenceList>
    </ExplicitFormula>
    <ExplicitFormula id="1531">
      <Equation>CP * kcat * V * K_water * C / (Km + K_water * C)</Equation>
      <ReferenceList>
        <R alias="V" id="1465" />
        <R alias="CP" id="1480" />
        <R alias="C" id="1505" />
        <R alias="K_water" id="1507" />
        <R alias="kcat" id="1528" />
        <R alias="Km" id="1529" />
      </ReferenceList>
    </ExplicitFormula>
    <ExplicitFormula id="1533">
      <Equation>kcat * kcat_interaction_factor</Equation>
      <ReferenceList>
        <R alias="kcat_interaction_factor" id="1532" />
        <R alias="kcat" id="259" />
      </ReferenceList>
    </ExplicitFormula>
    <ExplicitFormula id="1535">
      <Equation>Km * Km_interaction_factor</Equation>
      <ReferenceList>
        <R alias="Km_interaction_factor" id="1534" />
        <R alias="Km" id="262" />
      </ReferenceList>
    </ExplicitFormula>
    <ExplicitFormula id="1538">
      <Equation>-(CP * kcat * V * K_water * C / (Km + K_water * C))</Equation>
      <ReferenceList>
        <R alias="V" id="1465" />
        <R alias="CP" id="1498" />
        <R alias="C" id="1505" />
        <R alias="K_water" id="1507" />
        <R alias="kcat" id="1536" />
        <R alias="Km" id="1537" />
      </ReferenceList>
    </ExplicitFormula>
    <ExplicitFormula id="1539">
      <Equation>CP * kcat * V * K_water * C / (Km + K_water * C)</Equation>
      <ReferenceList>
        <R alias="V" id="1465" />
        <R alias="CP" id="1498" />
        <R alias="C" id="1505" />
        <R alias="K_water" id="1507" />
        <R alias="kcat" id="1536" />
        <R alias="Km" id="1537" />
      </ReferenceList>
    </ExplicitFormula>
    <ExplicitFormula id="1541">
      <Equation>kcat * kcat_interaction_factor</Equation>
      <ReferenceList>
        <R alias="kcat_interaction_factor" id="1540" />
        <R alias="kcat" id="269" />
      </ReferenceList>
    </ExplicitFormula>
    <ExplicitFormula id="1543">
      <Equation>Km * Km_interaction_factor</Equation>
      <ReferenceList>
        <R alias="Km_interaction_factor" id="1542" />
        <R alias="Km" id="272" />
      </ReferenceList>
    </ExplicitFormula>
    <ExplicitFormula id="1545">
      <Equation>C_int * K_water_int</Equation>
      <ReferenceList>
        <R alias="C_int" id="1440" />
        <R alias="K_water_int" id="1442" />
      </ReferenceList>
    </ExplicitFormula>
    <ExplicitFormula id="1547">
      <Equation>C_cell * K_water_cell</Equation>
      <ReferenceList>
        <R alias="C_cell" id="1505" />
        <R alias="K_water_cell" id="1507" />
      </ReferenceList>
    </ExplicitFormula>
    <ExplicitFormula id="1549">
      <Equation>(f_int*C_int+f_cell*C_cell)/(f_int+f_cell)</Equation>
      <ReferenceList>
        <R alias="f_int" id="1232" />
        <R alias="f_cell" id="1231" />
        <R alias="C_cell" id="1505" />
        <R alias="C_int" id="1440" />
      </ReferenceList>
    </ExplicitFormula>
    <ExplicitFormula id="1551">
      <Equation>C_int * K_water_int</Equation>
      <ReferenceList>
        <R alias="C_int" id="1448" />
        <R alias="K_water_int" id="1450" />
      </ReferenceList>
    </ExplicitFormula>
    <ExplicitFormula id="1553">
      <Equation>C_cell * K_water_cell</Equation>
      <ReferenceList>
        <R alias="C_cell" id="1513" />
        <R alias="K_water_cell" id="1515" />
      </ReferenceList>
    </ExplicitFormula>
    <ExplicitFormula id="1555">
      <Equation>(f_int*C_int+f_cell*C_cell)/(f_int+f_cell)</Equation>
      <ReferenceList>
        <R alias="f_int" id="1232" />
        <R alias="f_cell" id="1231" />
        <R alias="C_cell" id="1513" />
        <R alias="C_int" id="1448" />
      </ReferenceList>
    </ExplicitFormula>
    <ExplicitFormula id="1557">
      <Equation>C_int * K_water_int</Equation>
      <ReferenceList>
        <R alias="C_int" id="1456" />
        <R alias="K_water_int" id="1458" />
      </ReferenceList>
    </ExplicitFormula>
    <ExplicitFormula id="1559">
      <Equation>C_cell * K_water_cell</Equation>
      <ReferenceList>
        <R alias="C_cell" id="1521" />
        <R alias="K_water_cell" id="1523" />
      </ReferenceList>
    </ExplicitFormula>
    <ExplicitFormula id="1561">
      <Equation>(f_int*C_int+f_cell*C_cell)/(f_int+f_cell)</Equation>
      <ReferenceList>
        <R alias="f_int" id="1232" />
        <R alias="f_cell" id="1231" />
        <R alias="C_cell" id="1521" />
        <R alias="C_int" id="1456" />
      </ReferenceList>
    </ExplicitFormula>
    <ExplicitFormula id="1564">
      <Equation>Volume * Density</Equation>
      <ReferenceList>
        <R alias="Density" id="1562" />
        <R alias="Volume" id="1563" />
      </ReferenceList>
    </ExplicitFormula>
    <ExplicitFormula id="1566">
      <Equation>0.00000000375*(BW/0.02)^0.75</Equation>
      <ReferenceList>
        <R alias="BW" id="39" />
      </ReferenceList>
    </ExplicitFormula>
    <ExplicitFormula id="1568">
      <Equation>0.000000075*BW/0.02</Equation>
      <ReferenceList>
        <R alias="BW" id="39" />
      </ReferenceList>
    </ExplicitFormula>
    <ExplicitFormula id="1571">
      <Equation>SA_pls_int*d_endo</Equation>
      <ReferenceList>
        <R alias="d_endo" id="79" />
        <R alias="SA_pls_int" id="1570" />
      </ReferenceList>
    </ExplicitFormula>
    <ExplicitFormula id="1575">
      <Equation>1 - f_int - f_vas</Equation>
      <ReferenceList>
        <R alias="f_int" id="1573" />
        <R alias="f_vas" id="1574" />
      </ReferenceList>
    </ExplicitFormula>
    <ExplicitFormula id="1578">
      <Equation>Qspec * Weight</Equation>
      <ReferenceList>
        <R alias="Qspec" id="1577" />
        <R alias="Weight" id="44" />
      </ReferenceList>
    </ExplicitFormula>
    <ExplicitFormula id="1604">
      <Equation>0.0402673549897641</Equation>
    </ExplicitFormula>
    <ExplicitFormula id="1605">
      <Equation>0.0806</Equation>
    </ExplicitFormula>
    <ExplicitFormula id="1607">
      <Equation>Volume</Equation>
      <ReferenceList>
        <R alias="Volume" id="12" />
      </ReferenceList>
    </ExplicitFormula>
    <ExplicitFormula id="1608">
      <Equation>f_vas*(1-HCT)*V_org</Equation>
      <ReferenceList>
        <R alias="f_vas" id="1574" />
        <R alias="V_org" id="1563" />
        <R alias="HCT" id="100" />
      </ReferenceList>
    </ExplicitFormula>
    <ExplicitFormula id="1611">
      <Equation>M_0</Equation>
      <ReferenceList>
        <R alias="M_0" id="1610" />
      </ReferenceList>
    </ExplicitFormula>
    <ExplicitFormula id="1613">
      <Equation>rel_exp_pls_norm</Equation>
      <ReferenceList>
        <R alias="rel_exp_pls_norm" id="181" />
      </ReferenceList>
    </ExplicitFormula>
    <ExplicitFormula id="1615">
      <Equation>rel_exp_pls</Equation>
      <ReferenceList>
        <R alias="rel_exp_pls" id="184" />
      </ReferenceList>
    </ExplicitFormula>
    <ExplicitFormula id="1618">
      <Equation>ln(2)/tHalf</Equation>
      <ReferenceList>
        <R alias="tHalf" id="1617" />
      </ReferenceList>
    </ExplicitFormula>
    <ExplicitFormula id="1620">
      <Equation>rel_exp_norm</Equation>
      <ReferenceList>
        <R alias="rel_exp_norm" id="1612" />
      </ReferenceList>
    </ExplicitFormula>
    <ExplicitFormula id="1622">
      <Equation>rel_exp_out * AF * f_onto * ProteinContainerVolume</Equation>
      <ReferenceList>
        <R alias="f_onto" id="1621" />
        <R alias="rel_exp_out" id="1619" />
        <R alias="AF" id="192" />
        <R alias="ProteinContainerVolume" id="1606" />
      </ReferenceList>
    </ExplicitFormula>
    <ExplicitFormula id="1624">
      <Equation>V&gt;0 ? M/V : 0</Equation>
      <ReferenceList>
        <R alias="M" id="1609" />
        <R alias="V" id="12" />
      </ReferenceList>
    </ExplicitFormula>
    <ExplicitFormula id="1625">
      <Equation>tHalf</Equation>
      <ReferenceList>
        <R alias="tHalf" id="198" />
      </ReferenceList>
    </ExplicitFormula>
    <ExplicitFormula id="1626">
      <Equation>f_onto</Equation>
      <ReferenceList>
        <R alias="f_onto" id="196" />
      </ReferenceList>
    </ExplicitFormula>
    <ExplicitFormula id="1628">
      <Equation>V&gt;0 ? M/V : 0</Equation>
      <ReferenceList>
        <R alias="M" id="1609" />
        <R alias="V" id="12" />
      </ReferenceList>
    </ExplicitFormula>
    <ExplicitFormula id="1631">
      <Equation>M_0</Equation>
      <ReferenceList>
        <R alias="M_0" id="1630" />
      </ReferenceList>
    </ExplicitFormula>
    <ExplicitFormula id="1633">
      <Equation>rel_exp_pls_norm</Equation>
      <ReferenceList>
        <R alias="rel_exp_pls_norm" id="206" />
      </ReferenceList>
    </ExplicitFormula>
    <ExplicitFormula id="1635">
      <Equation>rel_exp_pls</Equation>
      <ReferenceList>
        <R alias="rel_exp_pls" id="209" />
      </ReferenceList>
    </ExplicitFormula>
    <ExplicitFormula id="1638">
      <Equation>ln(2)/tHalf</Equation>
      <ReferenceList>
        <R alias="tHalf" id="1637" />
      </ReferenceList>
    </ExplicitFormula>
    <ExplicitFormula id="1640">
      <Equation>rel_exp_norm</Equation>
      <ReferenceList>
        <R alias="rel_exp_norm" id="1632" />
      </ReferenceList>
    </ExplicitFormula>
    <ExplicitFormula id="1642">
      <Equation>rel_exp_out * AF * f_onto * ProteinContainerVolume</Equation>
      <ReferenceList>
        <R alias="f_onto" id="1641" />
        <R alias="rel_exp_out" id="1639" />
        <R alias="AF" id="217" />
        <R alias="ProteinContainerVolume" id="1606" />
      </ReferenceList>
    </ExplicitFormula>
    <ExplicitFormula id="1644">
      <Equation>V&gt;0 ? M/V : 0</Equation>
      <ReferenceList>
        <R alias="M" id="1629" />
        <R alias="V" id="12" />
      </ReferenceList>
    </ExplicitFormula>
    <ExplicitFormula id="1645">
      <Equation>tHalf</Equation>
      <ReferenceList>
        <R alias="tHalf" id="223" />
      </ReferenceList>
    </ExplicitFormula>
    <ExplicitFormula id="1646">
      <Equation>f_onto</Equation>
      <ReferenceList>
        <R alias="f_onto" id="221" />
      </ReferenceList>
    </ExplicitFormula>
    <ExplicitFormula id="1648">
      <Equation>V&gt;0 ? M/V : 0</Equation>
      <ReferenceList>
        <R alias="M" id="1629" />
        <R alias="V" id="12" />
      </ReferenceList>
    </ExplicitFormula>
    <ExplicitFormula id="1651">
      <Equation>V&gt;0 ? M/V : 0</Equation>
      <ReferenceList>
        <R alias="M" id="1649" />
        <R alias="V" id="12" />
      </ReferenceList>
    </ExplicitFormula>
    <ExplicitFormula id="1653">
      <Equation>fu</Equation>
      <ReferenceList>
        <R alias="fu" id="126" />
      </ReferenceList>
    </ExplicitFormula>
    <ExplicitFormula id="1655">
      <Equation>V&gt;0 ? M/V : 0</Equation>
      <ReferenceList>
        <R alias="M" id="1649" />
        <R alias="V" id="12" />
      </ReferenceList>
    </ExplicitFormula>
    <ExplicitFormula id="1658">
      <Equation>V&gt;0 ? M/V : 0</Equation>
      <ReferenceList>
        <R alias="M" id="1656" />
        <R alias="V" id="12" />
      </ReferenceList>
    </ExplicitFormula>
    <ExplicitFormula id="1660">
      <Equation>fu</Equation>
      <ReferenceList>
        <R alias="fu" id="145" />
      </ReferenceList>
    </ExplicitFormula>
    <ExplicitFormula id="1662">
      <Equation>V&gt;0 ? M/V : 0</Equation>
      <ReferenceList>
        <R alias="M" id="1656" />
        <R alias="V" id="12" />
      </ReferenceList>
    </ExplicitFormula>
    <ExplicitFormula id="1665">
      <Equation>V&gt;0 ? M/V : 0</Equation>
      <ReferenceList>
        <R alias="M" id="1663" />
        <R alias="V" id="12" />
      </ReferenceList>
    </ExplicitFormula>
    <ExplicitFormula id="1667">
      <Equation>fu</Equation>
      <ReferenceList>
        <R alias="fu" id="164" />
      </ReferenceList>
    </ExplicitFormula>
    <ExplicitFormula id="1669">
      <Equation>V&gt;0 ? M/V : 0</Equation>
      <ReferenceList>
        <R alias="M" id="1663" />
        <R alias="V" id="12" />
      </ReferenceList>
    </ExplicitFormula>
    <ExplicitFormula id="1672">
      <Equation>-(CP * kcat * V * K_water * C / (Km + K_water * C))</Equation>
      <ReferenceList>
        <R alias="V" id="12" />
        <R alias="CP" id="1623" />
        <R alias="C" id="1650" />
        <R alias="K_water" id="1652" />
        <R alias="kcat" id="1670" />
        <R alias="Km" id="1671" />
      </ReferenceList>
    </ExplicitFormula>
    <ExplicitFormula id="1673">
      <Equation>CP * kcat * V * K_water * C / (Km + K_water * C)</Equation>
      <ReferenceList>
        <R alias="V" id="12" />
        <R alias="CP" id="1623" />
        <R alias="C" id="1650" />
        <R alias="K_water" id="1652" />
        <R alias="kcat" id="1670" />
        <R alias="Km" id="1671" />
      </ReferenceList>
    </ExplicitFormula>
    <ExplicitFormula id="1675">
      <Equation>kcat * kcat_interaction_factor</Equation>
      <ReferenceList>
        <R alias="kcat_interaction_factor" id="1674" />
        <R alias="kcat" id="259" />
      </ReferenceList>
    </ExplicitFormula>
    <ExplicitFormula id="1677">
      <Equation>Km * Km_interaction_factor</Equation>
      <ReferenceList>
        <R alias="Km_interaction_factor" id="1676" />
        <R alias="Km" id="262" />
      </ReferenceList>
    </ExplicitFormula>
    <ExplicitFormula id="1680">
      <Equation>-(CP * kcat * V * K_water * C / (Km + K_water * C))</Equation>
      <ReferenceList>
        <R alias="V" id="12" />
        <R alias="CP" id="1643" />
        <R alias="C" id="1650" />
        <R alias="K_water" id="1652" />
        <R alias="kcat" id="1678" />
        <R alias="Km" id="1679" />
      </ReferenceList>
    </ExplicitFormula>
    <ExplicitFormula id="1681">
      <Equation>CP * kcat * V * K_water * C / (Km + K_water * C)</Equation>
      <ReferenceList>
        <R alias="V" id="12" />
        <R alias="CP" id="1643" />
        <R alias="C" id="1650" />
        <R alias="K_water" id="1652" />
        <R alias="kcat" id="1678" />
        <R alias="Km" id="1679" />
      </ReferenceList>
    </ExplicitFormula>
    <ExplicitFormula id="1683">
      <Equation>kcat * kcat_interaction_factor</Equation>
      <ReferenceList>
        <R alias="kcat_interaction_factor" id="1682" />
        <R alias="kcat" id="269" />
      </ReferenceList>
    </ExplicitFormula>
    <ExplicitFormula id="1685">
      <Equation>Km * Km_interaction_factor</Equation>
      <ReferenceList>
        <R alias="Km_interaction_factor" id="1684" />
        <R alias="Km" id="272" />
      </ReferenceList>
    </ExplicitFormula>
    <ExplicitFormula id="1688">
      <Equation>Volume</Equation>
      <ReferenceList>
        <R alias="Volume" id="1687" />
      </ReferenceList>
    </ExplicitFormula>
    <ExplicitFormula id="1689">
      <Equation>f_vas*HCT*V</Equation>
      <ReferenceList>
        <R alias="f_vas" id="1574" />
        <R alias="V" id="1563" />
        <R alias="HCT" id="100" />
      </ReferenceList>
    </ExplicitFormula>
    <ExplicitFormula id="1692">
      <Equation>M_0</Equation>
      <ReferenceList>
        <R alias="M_0" id="1691" />
      </ReferenceList>
    </ExplicitFormula>
    <ExplicitFormula id="1694">
      <Equation>rel_exp_bc_norm</Equation>
      <ReferenceList>
        <R alias="rel_exp_bc_norm" id="282" />
      </ReferenceList>
    </ExplicitFormula>
    <ExplicitFormula id="1696">
      <Equation>rel_exp_bc</Equation>
      <ReferenceList>
        <R alias="rel_exp_bc" id="285" />
      </ReferenceList>
    </ExplicitFormula>
    <ExplicitFormula id="1699">
      <Equation>ln(2)/tHalf</Equation>
      <ReferenceList>
        <R alias="tHalf" id="1698" />
      </ReferenceList>
    </ExplicitFormula>
    <ExplicitFormula id="1701">
      <Equation>rel_exp_norm</Equation>
      <ReferenceList>
        <R alias="rel_exp_norm" id="1693" />
      </ReferenceList>
    </ExplicitFormula>
    <ExplicitFormula id="1703">
      <Equation>rel_exp_out * AF * f_onto * ProteinContainerVolume</Equation>
      <ReferenceList>
        <R alias="f_onto" id="1702" />
        <R alias="rel_exp_out" id="1700" />
        <R alias="AF" id="192" />
        <R alias="ProteinContainerVolume" id="1686" />
      </ReferenceList>
    </ExplicitFormula>
    <ExplicitFormula id="1705">
      <Equation>V&gt;0 ? M/V : 0</Equation>
      <ReferenceList>
        <R alias="M" id="1690" />
        <R alias="V" id="1687" />
      </ReferenceList>
    </ExplicitFormula>
    <ExplicitFormula id="1706">
      <Equation>f_onto</Equation>
      <ReferenceList>
        <R alias="f_onto" id="196" />
      </ReferenceList>
    </ExplicitFormula>
    <ExplicitFormula id="1707">
      <Equation>tHalf</Equation>
      <ReferenceList>
        <R alias="tHalf" id="198" />
      </ReferenceList>
    </ExplicitFormula>
    <ExplicitFormula id="1709">
      <Equation>V&gt;0 ? M/V : 0</Equation>
      <ReferenceList>
        <R alias="M" id="1690" />
        <R alias="V" id="1687" />
      </ReferenceList>
    </ExplicitFormula>
    <ExplicitFormula id="1712">
      <Equation>M_0</Equation>
      <ReferenceList>
        <R alias="M_0" id="1711" />
      </ReferenceList>
    </ExplicitFormula>
    <ExplicitFormula id="1714">
      <Equation>rel_exp_bc_norm</Equation>
      <ReferenceList>
        <R alias="rel_exp_bc_norm" id="304" />
      </ReferenceList>
    </ExplicitFormula>
    <ExplicitFormula id="1716">
      <Equation>rel_exp_bc</Equation>
      <ReferenceList>
        <R alias="rel_exp_bc" id="307" />
      </ReferenceList>
    </ExplicitFormula>
    <ExplicitFormula id="1719">
      <Equation>ln(2)/tHalf</Equation>
      <ReferenceList>
        <R alias="tHalf" id="1718" />
      </ReferenceList>
    </ExplicitFormula>
    <ExplicitFormula id="1721">
      <Equation>rel_exp_norm</Equation>
      <ReferenceList>
        <R alias="rel_exp_norm" id="1713" />
      </ReferenceList>
    </ExplicitFormula>
    <ExplicitFormula id="1723">
      <Equation>rel_exp_out * AF * f_onto * ProteinContainerVolume</Equation>
      <ReferenceList>
        <R alias="f_onto" id="1722" />
        <R alias="rel_exp_out" id="1720" />
        <R alias="AF" id="217" />
        <R alias="ProteinContainerVolume" id="1686" />
      </ReferenceList>
    </ExplicitFormula>
    <ExplicitFormula id="1725">
      <Equation>V&gt;0 ? M/V : 0</Equation>
      <ReferenceList>
        <R alias="M" id="1710" />
        <R alias="V" id="1687" />
      </ReferenceList>
    </ExplicitFormula>
    <ExplicitFormula id="1726">
      <Equation>f_onto</Equation>
      <ReferenceList>
        <R alias="f_onto" id="221" />
      </ReferenceList>
    </ExplicitFormula>
    <ExplicitFormula id="1727">
      <Equation>tHalf</Equation>
      <ReferenceList>
        <R alias="tHalf" id="223" />
      </ReferenceList>
    </ExplicitFormula>
    <ExplicitFormula id="1729">
      <Equation>V&gt;0 ? M/V : 0</Equation>
      <ReferenceList>
        <R alias="M" id="1710" />
        <R alias="V" id="1687" />
      </ReferenceList>
    </ExplicitFormula>
    <ExplicitFormula id="1732">
      <Equation>V&gt;0 ? M/V : 0</Equation>
      <ReferenceList>
        <R alias="M" id="1730" />
        <R alias="V" id="1687" />
      </ReferenceList>
    </ExplicitFormula>
    <ExplicitFormula id="1734">
      <Equation>K_rbc/fu</Equation>
      <ReferenceList>
        <R alias="fu" id="126" />
        <R alias="K_rbc" id="326" />
      </ReferenceList>
    </ExplicitFormula>
    <ExplicitFormula id="1736">
      <Equation>V&gt;0 ? M/V : 0</Equation>
      <ReferenceList>
        <R alias="M" id="1730" />
        <R alias="V" id="1687" />
      </ReferenceList>
    </ExplicitFormula>
    <ExplicitFormula id="1739">
      <Equation>V&gt;0 ? M/V : 0</Equation>
      <ReferenceList>
        <R alias="M" id="1737" />
        <R alias="V" id="1687" />
      </ReferenceList>
    </ExplicitFormula>
    <ExplicitFormula id="1741">
      <Equation>K_rbc/fu</Equation>
      <ReferenceList>
        <R alias="fu" id="145" />
        <R alias="K_rbc" id="334" />
      </ReferenceList>
    </ExplicitFormula>
    <ExplicitFormula id="1743">
      <Equation>V&gt;0 ? M/V : 0</Equation>
      <ReferenceList>
        <R alias="M" id="1737" />
        <R alias="V" id="1687" />
      </ReferenceList>
    </ExplicitFormula>
    <ExplicitFormula id="1746">
      <Equation>V&gt;0 ? M/V : 0</Equation>
      <ReferenceList>
        <R alias="M" id="1744" />
        <R alias="V" id="1687" />
      </ReferenceList>
    </ExplicitFormula>
    <ExplicitFormula id="1748">
      <Equation>K_rbc/fu</Equation>
      <ReferenceList>
        <R alias="fu" id="164" />
        <R alias="K_rbc" id="342" />
      </ReferenceList>
    </ExplicitFormula>
    <ExplicitFormula id="1750">
      <Equation>V&gt;0 ? M/V : 0</Equation>
      <ReferenceList>
        <R alias="M" id="1744" />
        <R alias="V" id="1687" />
      </ReferenceList>
    </ExplicitFormula>
    <ExplicitFormula id="1753">
      <Equation>-(CP * kcat * V * K_water * C / (Km + K_water * C))</Equation>
      <ReferenceList>
        <R alias="V" id="1687" />
        <R alias="CP" id="1704" />
        <R alias="C" id="1731" />
        <R alias="K_water" id="1733" />
        <R alias="kcat" id="1751" />
        <R alias="Km" id="1752" />
      </ReferenceList>
    </ExplicitFormula>
    <ExplicitFormula id="1754">
      <Equation>CP * kcat * V * K_water * C / (Km + K_water * C)</Equation>
      <ReferenceList>
        <R alias="V" id="1687" />
        <R alias="CP" id="1704" />
        <R alias="C" id="1731" />
        <R alias="K_water" id="1733" />
        <R alias="kcat" id="1751" />
        <R alias="Km" id="1752" />
      </ReferenceList>
    </ExplicitFormula>
    <ExplicitFormula id="1756">
      <Equation>kcat * kcat_interaction_factor</Equation>
      <ReferenceList>
        <R alias="kcat_interaction_factor" id="1755" />
        <R alias="kcat" id="259" />
      </ReferenceList>
    </ExplicitFormula>
    <ExplicitFormula id="1758">
      <Equation>Km * Km_interaction_factor</Equation>
      <ReferenceList>
        <R alias="Km_interaction_factor" id="1757" />
        <R alias="Km" id="262" />
      </ReferenceList>
    </ExplicitFormula>
    <ExplicitFormula id="1761">
      <Equation>-(CP * kcat * V * K_water * C / (Km + K_water * C))</Equation>
      <ReferenceList>
        <R alias="V" id="1687" />
        <R alias="CP" id="1724" />
        <R alias="C" id="1731" />
        <R alias="K_water" id="1733" />
        <R alias="kcat" id="1759" />
        <R alias="Km" id="1760" />
      </ReferenceList>
    </ExplicitFormula>
    <ExplicitFormula id="1762">
      <Equation>CP * kcat * V * K_water * C / (Km + K_water * C)</Equation>
      <ReferenceList>
        <R alias="V" id="1687" />
        <R alias="CP" id="1724" />
        <R alias="C" id="1731" />
        <R alias="K_water" id="1733" />
        <R alias="kcat" id="1759" />
        <R alias="Km" id="1760" />
      </ReferenceList>
    </ExplicitFormula>
    <ExplicitFormula id="1764">
      <Equation>kcat * kcat_interaction_factor</Equation>
      <ReferenceList>
        <R alias="kcat_interaction_factor" id="1763" />
        <R alias="kcat" id="269" />
      </ReferenceList>
    </ExplicitFormula>
    <ExplicitFormula id="1766">
      <Equation>Km * Km_interaction_factor</Equation>
      <ReferenceList>
        <R alias="Km_interaction_factor" id="1765" />
        <R alias="Km" id="272" />
      </ReferenceList>
    </ExplicitFormula>
    <ExplicitFormula id="1769">
      <Equation>Volume</Equation>
      <ReferenceList>
        <R alias="Volume" id="1768" />
      </ReferenceList>
    </ExplicitFormula>
    <ExplicitFormula id="1770">
      <Equation>f_int*V</Equation>
      <ReferenceList>
        <R alias="f_int" id="1573" />
        <R alias="V" id="1563" />
      </ReferenceList>
    </ExplicitFormula>
    <ExplicitFormula id="1772">
      <Equation>pH_int</Equation>
      <ReferenceList>
        <R alias="pH_int" id="76" />
      </ReferenceList>
    </ExplicitFormula>
    <ExplicitFormula id="1775">
      <Equation>V&gt;0 ? M/V : 0</Equation>
      <ReferenceList>
        <R alias="M" id="1773" />
        <R alias="V" id="1768" />
      </ReferenceList>
    </ExplicitFormula>
    <ExplicitFormula id="1778">
      <Equation>K_water_int</Equation>
      <ReferenceList>
        <R alias="K_water_int" id="1777" />
      </ReferenceList>
    </ExplicitFormula>
    <ExplicitFormula id="1780">
      <Equation>V&gt;0 ? M/V : 0</Equation>
      <ReferenceList>
        <R alias="M" id="1773" />
        <R alias="V" id="1768" />
      </ReferenceList>
    </ExplicitFormula>
    <ExplicitFormula id="1783">
      <Equation>V&gt;0 ? M/V : 0</Equation>
      <ReferenceList>
        <R alias="M" id="1781" />
        <R alias="V" id="1768" />
      </ReferenceList>
    </ExplicitFormula>
    <ExplicitFormula id="1786">
      <Equation>K_water_int</Equation>
      <ReferenceList>
        <R alias="K_water_int" id="1785" />
      </ReferenceList>
    </ExplicitFormula>
    <ExplicitFormula id="1788">
      <Equation>V&gt;0 ? M/V : 0</Equation>
      <ReferenceList>
        <R alias="M" id="1781" />
        <R alias="V" id="1768" />
      </ReferenceList>
    </ExplicitFormula>
    <ExplicitFormula id="1791">
      <Equation>V&gt;0 ? M/V : 0</Equation>
      <ReferenceList>
        <R alias="M" id="1789" />
        <R alias="V" id="1768" />
      </ReferenceList>
    </ExplicitFormula>
    <ExplicitFormula id="1794">
      <Equation>K_water_int</Equation>
      <ReferenceList>
        <R alias="K_water_int" id="1793" />
      </ReferenceList>
    </ExplicitFormula>
    <ExplicitFormula id="1796">
      <Equation>V&gt;0 ? M/V : 0</Equation>
      <ReferenceList>
        <R alias="M" id="1789" />
        <R alias="V" id="1768" />
      </ReferenceList>
    </ExplicitFormula>
    <ExplicitFormula id="1798">
      <Equation>Volume</Equation>
      <ReferenceList>
        <R alias="Volume" id="1563" />
      </ReferenceList>
    </ExplicitFormula>
    <ExplicitFormula id="1800">
      <Equation>f_cell*V</Equation>
      <ReferenceList>
        <R alias="f_cell" id="1572" />
        <R alias="V" id="1563" />
      </ReferenceList>
    </ExplicitFormula>
    <ExplicitFormula id="1804">
      <Equation>M_0</Equation>
      <ReferenceList>
        <R alias="M_0" id="1803" />
      </ReferenceList>
    </ExplicitFormula>
    <ExplicitFormula id="1809">
      <Equation>ln(2)/tHalf</Equation>
      <ReferenceList>
        <R alias="tHalf" id="1808" />
      </ReferenceList>
    </ExplicitFormula>
    <ExplicitFormula id="1811">
      <Equation>rel_exp_norm</Equation>
      <ReferenceList>
        <R alias="rel_exp_norm" id="1805" />
      </ReferenceList>
    </ExplicitFormula>
    <ExplicitFormula id="1813">
      <Equation>rel_exp_out * AF * f_onto * ProteinContainerVolume</Equation>
      <ReferenceList>
        <R alias="f_onto" id="1812" />
        <R alias="rel_exp_out" id="1810" />
        <R alias="AF" id="192" />
        <R alias="ProteinContainerVolume" id="1797" />
      </ReferenceList>
    </ExplicitFormula>
    <ExplicitFormula id="1815">
      <Equation>V&gt;0 ? M/V : 0</Equation>
      <ReferenceList>
        <R alias="M" id="1802" />
        <R alias="V" id="1799" />
      </ReferenceList>
    </ExplicitFormula>
    <ExplicitFormula id="1816">
      <Equation>f_onto</Equation>
      <ReferenceList>
        <R alias="f_onto" id="196" />
      </ReferenceList>
    </ExplicitFormula>
    <ExplicitFormula id="1817">
      <Equation>tHalf</Equation>
      <ReferenceList>
        <R alias="tHalf" id="198" />
      </ReferenceList>
    </ExplicitFormula>
    <ExplicitFormula id="1819">
      <Equation>V&gt;0 ? M/V : 0</Equation>
      <ReferenceList>
        <R alias="M" id="1802" />
        <R alias="V" id="1799" />
      </ReferenceList>
    </ExplicitFormula>
    <ExplicitFormula id="1822">
      <Equation>M_0</Equation>
      <ReferenceList>
        <R alias="M_0" id="1821" />
      </ReferenceList>
    </ExplicitFormula>
    <ExplicitFormula id="1827">
      <Equation>ln(2)/tHalf</Equation>
      <ReferenceList>
        <R alias="tHalf" id="1826" />
      </ReferenceList>
    </ExplicitFormula>
    <ExplicitFormula id="1829">
      <Equation>rel_exp_norm</Equation>
      <ReferenceList>
        <R alias="rel_exp_norm" id="1823" />
      </ReferenceList>
    </ExplicitFormula>
    <ExplicitFormula id="1831">
      <Equation>rel_exp_out * AF * f_onto * ProteinContainerVolume</Equation>
      <ReferenceList>
        <R alias="f_onto" id="1830" />
        <R alias="rel_exp_out" id="1828" />
        <R alias="AF" id="217" />
        <R alias="ProteinContainerVolume" id="1797" />
      </ReferenceList>
    </ExplicitFormula>
    <ExplicitFormula id="1833">
      <Equation>V&gt;0 ? M/V : 0</Equation>
      <ReferenceList>
        <R alias="M" id="1820" />
        <R alias="V" id="1799" />
      </ReferenceList>
    </ExplicitFormula>
    <ExplicitFormula id="1834">
      <Equation>f_onto</Equation>
      <ReferenceList>
        <R alias="f_onto" id="221" />
      </ReferenceList>
    </ExplicitFormula>
    <ExplicitFormula id="1835">
      <Equation>tHalf</Equation>
      <ReferenceList>
        <R alias="tHalf" id="223" />
      </ReferenceList>
    </ExplicitFormula>
    <ExplicitFormula id="1837">
      <Equation>V&gt;0 ? M/V : 0</Equation>
      <ReferenceList>
        <R alias="M" id="1820" />
        <R alias="V" id="1799" />
      </ReferenceList>
    </ExplicitFormula>
    <ExplicitFormula id="1840">
      <Equation>V&gt;0 ? M/V : 0</Equation>
      <ReferenceList>
        <R alias="M" id="1838" />
        <R alias="V" id="1799" />
      </ReferenceList>
    </ExplicitFormula>
    <ExplicitFormula id="1843">
      <Equation>K_water_cell</Equation>
      <ReferenceList>
        <R alias="K_water_cell" id="1842" />
      </ReferenceList>
    </ExplicitFormula>
    <ExplicitFormula id="1845">
      <Equation>V&gt;0 ? M/V : 0</Equation>
      <ReferenceList>
        <R alias="M" id="1838" />
        <R alias="V" id="1799" />
      </ReferenceList>
    </ExplicitFormula>
    <ExplicitFormula id="1848">
      <Equation>V&gt;0 ? M/V : 0</Equation>
      <ReferenceList>
        <R alias="M" id="1846" />
        <R alias="V" id="1799" />
      </ReferenceList>
    </ExplicitFormula>
    <ExplicitFormula id="1851">
      <Equation>K_water_cell</Equation>
      <ReferenceList>
        <R alias="K_water_cell" id="1850" />
      </ReferenceList>
    </ExplicitFormula>
    <ExplicitFormula id="1853">
      <Equation>V&gt;0 ? M/V : 0</Equation>
      <ReferenceList>
        <R alias="M" id="1846" />
        <R alias="V" id="1799" />
      </ReferenceList>
    </ExplicitFormula>
    <ExplicitFormula id="1856">
      <Equation>V&gt;0 ? M/V : 0</Equation>
      <ReferenceList>
        <R alias="M" id="1854" />
        <R alias="V" id="1799" />
      </ReferenceList>
    </ExplicitFormula>
    <ExplicitFormula id="1859">
      <Equation>K_water_cell</Equation>
      <ReferenceList>
        <R alias="K_water_cell" id="1858" />
      </ReferenceList>
    </ExplicitFormula>
    <ExplicitFormula id="1861">
      <Equation>V&gt;0 ? M/V : 0</Equation>
      <ReferenceList>
        <R alias="M" id="1854" />
        <R alias="V" id="1799" />
      </ReferenceList>
    </ExplicitFormula>
    <ExplicitFormula id="1864">
      <Equation>-(CP * kcat * V * K_water * C / (Km + K_water * C))</Equation>
      <ReferenceList>
        <R alias="V" id="1799" />
        <R alias="CP" id="1814" />
        <R alias="C" id="1839" />
        <R alias="K_water" id="1841" />
        <R alias="kcat" id="1862" />
        <R alias="Km" id="1863" />
      </ReferenceList>
    </ExplicitFormula>
    <ExplicitFormula id="1865">
      <Equation>CP * kcat * V * K_water * C / (Km + K_water * C)</Equation>
      <ReferenceList>
        <R alias="V" id="1799" />
        <R alias="CP" id="1814" />
        <R alias="C" id="1839" />
        <R alias="K_water" id="1841" />
        <R alias="kcat" id="1862" />
        <R alias="Km" id="1863" />
      </ReferenceList>
    </ExplicitFormula>
    <ExplicitFormula id="1867">
      <Equation>kcat * kcat_interaction_factor</Equation>
      <ReferenceList>
        <R alias="kcat_interaction_factor" id="1866" />
        <R alias="kcat" id="259" />
      </ReferenceList>
    </ExplicitFormula>
    <ExplicitFormula id="1869">
      <Equation>Km * Km_interaction_factor</Equation>
      <ReferenceList>
        <R alias="Km_interaction_factor" id="1868" />
        <R alias="Km" id="262" />
      </ReferenceList>
    </ExplicitFormula>
    <ExplicitFormula id="1872">
      <Equation>-(CP * kcat * V * K_water * C / (Km + K_water * C))</Equation>
      <ReferenceList>
        <R alias="V" id="1799" />
        <R alias="CP" id="1832" />
        <R alias="C" id="1839" />
        <R alias="K_water" id="1841" />
        <R alias="kcat" id="1870" />
        <R alias="Km" id="1871" />
      </ReferenceList>
    </ExplicitFormula>
    <ExplicitFormula id="1873">
      <Equation>CP * kcat * V * K_water * C / (Km + K_water * C)</Equation>
      <ReferenceList>
        <R alias="V" id="1799" />
        <R alias="CP" id="1832" />
        <R alias="C" id="1839" />
        <R alias="K_water" id="1841" />
        <R alias="kcat" id="1870" />
        <R alias="Km" id="1871" />
      </ReferenceList>
    </ExplicitFormula>
    <ExplicitFormula id="1875">
      <Equation>kcat * kcat_interaction_factor</Equation>
      <ReferenceList>
        <R alias="kcat_interaction_factor" id="1874" />
        <R alias="kcat" id="269" />
      </ReferenceList>
    </ExplicitFormula>
    <ExplicitFormula id="1877">
      <Equation>Km * Km_interaction_factor</Equation>
      <ReferenceList>
        <R alias="Km_interaction_factor" id="1876" />
        <R alias="Km" id="272" />
      </ReferenceList>
    </ExplicitFormula>
    <ExplicitFormula id="1879">
      <Equation>C_int * K_water_int</Equation>
      <ReferenceList>
        <R alias="C_int" id="1774" />
        <R alias="K_water_int" id="1776" />
      </ReferenceList>
    </ExplicitFormula>
    <ExplicitFormula id="1881">
      <Equation>C_cell * K_water_cell</Equation>
      <ReferenceList>
        <R alias="C_cell" id="1839" />
        <R alias="K_water_cell" id="1841" />
      </ReferenceList>
    </ExplicitFormula>
    <ExplicitFormula id="1883">
      <Equation>(f_int*C_int+f_cell*C_cell)/(f_int+f_cell)</Equation>
      <ReferenceList>
        <R alias="f_int" id="1573" />
        <R alias="f_cell" id="1572" />
        <R alias="C_cell" id="1839" />
        <R alias="C_int" id="1774" />
      </ReferenceList>
    </ExplicitFormula>
    <ExplicitFormula id="1885">
      <Equation>C_int * K_water_int</Equation>
      <ReferenceList>
        <R alias="C_int" id="1782" />
        <R alias="K_water_int" id="1784" />
      </ReferenceList>
    </ExplicitFormula>
    <ExplicitFormula id="1887">
      <Equation>C_cell * K_water_cell</Equation>
      <ReferenceList>
        <R alias="C_cell" id="1847" />
        <R alias="K_water_cell" id="1849" />
      </ReferenceList>
    </ExplicitFormula>
    <ExplicitFormula id="1889">
      <Equation>(f_int*C_int+f_cell*C_cell)/(f_int+f_cell)</Equation>
      <ReferenceList>
        <R alias="f_int" id="1573" />
        <R alias="f_cell" id="1572" />
        <R alias="C_cell" id="1847" />
        <R alias="C_int" id="1782" />
      </ReferenceList>
    </ExplicitFormula>
    <ExplicitFormula id="1891">
      <Equation>C_int * K_water_int</Equation>
      <ReferenceList>
        <R alias="C_int" id="1790" />
        <R alias="K_water_int" id="1792" />
      </ReferenceList>
    </ExplicitFormula>
    <ExplicitFormula id="1893">
      <Equation>C_cell * K_water_cell</Equation>
      <ReferenceList>
        <R alias="C_cell" id="1855" />
        <R alias="K_water_cell" id="1857" />
      </ReferenceList>
    </ExplicitFormula>
    <ExplicitFormula id="1895">
      <Equation>(f_int*C_int+f_cell*C_cell)/(f_int+f_cell)</Equation>
      <ReferenceList>
        <R alias="f_int" id="1573" />
        <R alias="f_cell" id="1572" />
        <R alias="C_cell" id="1855" />
        <R alias="C_int" id="1790" />
      </ReferenceList>
    </ExplicitFormula>
    <ExplicitFormula id="1898">
      <Equation>Volume * Density</Equation>
      <ReferenceList>
        <R alias="Density" id="1896" />
        <R alias="Volume" id="1897" />
      </ReferenceList>
    </ExplicitFormula>
    <ExplicitFormula id="1901">
      <Equation>SA_pls_int*d_endo</Equation>
      <ReferenceList>
        <R alias="d_endo" id="79" />
        <R alias="SA_pls_int" id="1900" />
      </ReferenceList>
    </ExplicitFormula>
    <ExplicitFormula id="1903">
      <Equation>0.000000198*(BW/0.02)^0.75</Equation>
      <ReferenceList>
        <R alias="BW" id="39" />
      </ReferenceList>
    </ExplicitFormula>
    <ExplicitFormula id="1905">
      <Equation>0.00000081*BW/0.02</Equation>
      <ReferenceList>
        <R alias="BW" id="39" />
      </ReferenceList>
    </ExplicitFormula>
    <ExplicitFormula id="1909">
      <Equation>1 - f_int - f_vas</Equation>
      <ReferenceList>
        <R alias="f_int" id="1907" />
        <R alias="f_vas" id="1908" />
      </ReferenceList>
    </ExplicitFormula>
    <ExplicitFormula id="1912">
      <Equation>Qspec * Weight</Equation>
      <ReferenceList>
        <R alias="Qspec" id="1911" />
        <R alias="Weight" id="45" />
      </ReferenceList>
    </ExplicitFormula>
    <ExplicitFormula id="1938">
      <Equation>0.416730265772503</Equation>
    </ExplicitFormula>
    <ExplicitFormula id="1939">
      <Equation>0.62335</Equation>
    </ExplicitFormula>
    <ExplicitFormula id="1941">
      <Equation>Volume</Equation>
      <ReferenceList>
        <R alias="Volume" id="13" />
      </ReferenceList>
    </ExplicitFormula>
    <ExplicitFormula id="1942">
      <Equation>f_vas*(1-HCT)*V_org</Equation>
      <ReferenceList>
        <R alias="f_vas" id="1908" />
        <R alias="V_org" id="1897" />
        <R alias="HCT" id="100" />
      </ReferenceList>
    </ExplicitFormula>
    <ExplicitFormula id="1945">
      <Equation>M_0</Equation>
      <ReferenceList>
        <R alias="M_0" id="1944" />
      </ReferenceList>
    </ExplicitFormula>
    <ExplicitFormula id="1947">
      <Equation>rel_exp_pls_norm</Equation>
      <ReferenceList>
        <R alias="rel_exp_pls_norm" id="181" />
      </ReferenceList>
    </ExplicitFormula>
    <ExplicitFormula id="1949">
      <Equation>rel_exp_pls</Equation>
      <ReferenceList>
        <R alias="rel_exp_pls" id="184" />
      </ReferenceList>
    </ExplicitFormula>
    <ExplicitFormula id="1952">
      <Equation>ln(2)/tHalf</Equation>
      <ReferenceList>
        <R alias="tHalf" id="1951" />
      </ReferenceList>
    </ExplicitFormula>
    <ExplicitFormula id="1954">
      <Equation>rel_exp_norm</Equation>
      <ReferenceList>
        <R alias="rel_exp_norm" id="1946" />
      </ReferenceList>
    </ExplicitFormula>
    <ExplicitFormula id="1956">
      <Equation>rel_exp_out * AF * f_onto * ProteinContainerVolume</Equation>
      <ReferenceList>
        <R alias="f_onto" id="1955" />
        <R alias="rel_exp_out" id="1953" />
        <R alias="AF" id="192" />
        <R alias="ProteinContainerVolume" id="1940" />
      </ReferenceList>
    </ExplicitFormula>
    <ExplicitFormula id="1958">
      <Equation>V&gt;0 ? M/V : 0</Equation>
      <ReferenceList>
        <R alias="M" id="1943" />
        <R alias="V" id="13" />
      </ReferenceList>
    </ExplicitFormula>
    <ExplicitFormula id="1959">
      <Equation>f_onto</Equation>
      <ReferenceList>
        <R alias="f_onto" id="196" />
      </ReferenceList>
    </ExplicitFormula>
    <ExplicitFormula id="1960">
      <Equation>tHalf</Equation>
      <ReferenceList>
        <R alias="tHalf" id="198" />
      </ReferenceList>
    </ExplicitFormula>
    <ExplicitFormula id="1962">
      <Equation>V&gt;0 ? M/V : 0</Equation>
      <ReferenceList>
        <R alias="M" id="1943" />
        <R alias="V" id="13" />
      </ReferenceList>
    </ExplicitFormula>
    <ExplicitFormula id="1965">
      <Equation>M_0</Equation>
      <ReferenceList>
        <R alias="M_0" id="1964" />
      </ReferenceList>
    </ExplicitFormula>
    <ExplicitFormula id="1967">
      <Equation>rel_exp_pls_norm</Equation>
      <ReferenceList>
        <R alias="rel_exp_pls_norm" id="206" />
      </ReferenceList>
    </ExplicitFormula>
    <ExplicitFormula id="1969">
      <Equation>rel_exp_pls</Equation>
      <ReferenceList>
        <R alias="rel_exp_pls" id="209" />
      </ReferenceList>
    </ExplicitFormula>
    <ExplicitFormula id="1972">
      <Equation>ln(2)/tHalf</Equation>
      <ReferenceList>
        <R alias="tHalf" id="1971" />
      </ReferenceList>
    </ExplicitFormula>
    <ExplicitFormula id="1974">
      <Equation>rel_exp_norm</Equation>
      <ReferenceList>
        <R alias="rel_exp_norm" id="1966" />
      </ReferenceList>
    </ExplicitFormula>
    <ExplicitFormula id="1976">
      <Equation>rel_exp_out * AF * f_onto * ProteinContainerVolume</Equation>
      <ReferenceList>
        <R alias="f_onto" id="1975" />
        <R alias="rel_exp_out" id="1973" />
        <R alias="AF" id="217" />
        <R alias="ProteinContainerVolume" id="1940" />
      </ReferenceList>
    </ExplicitFormula>
    <ExplicitFormula id="1978">
      <Equation>V&gt;0 ? M/V : 0</Equation>
      <ReferenceList>
        <R alias="M" id="1963" />
        <R alias="V" id="13" />
      </ReferenceList>
    </ExplicitFormula>
    <ExplicitFormula id="1979">
      <Equation>f_onto</Equation>
      <ReferenceList>
        <R alias="f_onto" id="221" />
      </ReferenceList>
    </ExplicitFormula>
    <ExplicitFormula id="1980">
      <Equation>tHalf</Equation>
      <ReferenceList>
        <R alias="tHalf" id="223" />
      </ReferenceList>
    </ExplicitFormula>
    <ExplicitFormula id="1982">
      <Equation>V&gt;0 ? M/V : 0</Equation>
      <ReferenceList>
        <R alias="M" id="1963" />
        <R alias="V" id="13" />
      </ReferenceList>
    </ExplicitFormula>
    <ExplicitFormula id="1985">
      <Equation>V&gt;0 ? M/V : 0</Equation>
      <ReferenceList>
        <R alias="M" id="1983" />
        <R alias="V" id="13" />
      </ReferenceList>
    </ExplicitFormula>
    <ExplicitFormula id="1987">
      <Equation>fu</Equation>
      <ReferenceList>
        <R alias="fu" id="126" />
      </ReferenceList>
    </ExplicitFormula>
    <ExplicitFormula id="1989">
      <Equation>V&gt;0 ? M/V : 0</Equation>
      <ReferenceList>
        <R alias="M" id="1983" />
        <R alias="V" id="13" />
      </ReferenceList>
    </ExplicitFormula>
    <ExplicitFormula id="1992">
      <Equation>V&gt;0 ? M/V : 0</Equation>
      <ReferenceList>
        <R alias="M" id="1990" />
        <R alias="V" id="13" />
      </ReferenceList>
    </ExplicitFormula>
    <ExplicitFormula id="1994">
      <Equation>fu</Equation>
      <ReferenceList>
        <R alias="fu" id="145" />
      </ReferenceList>
    </ExplicitFormula>
    <ExplicitFormula id="1996">
      <Equation>V&gt;0 ? M/V : 0</Equation>
      <ReferenceList>
        <R alias="M" id="1990" />
        <R alias="V" id="13" />
      </ReferenceList>
    </ExplicitFormula>
    <ExplicitFormula id="1999">
      <Equation>V&gt;0 ? M/V : 0</Equation>
      <ReferenceList>
        <R alias="M" id="1997" />
        <R alias="V" id="13" />
      </ReferenceList>
    </ExplicitFormula>
    <ExplicitFormula id="2001">
      <Equation>fu</Equation>
      <ReferenceList>
        <R alias="fu" id="164" />
      </ReferenceList>
    </ExplicitFormula>
    <ExplicitFormula id="2003">
      <Equation>V&gt;0 ? M/V : 0</Equation>
      <ReferenceList>
        <R alias="M" id="1997" />
        <R alias="V" id="13" />
      </ReferenceList>
    </ExplicitFormula>
    <ExplicitFormula id="2006">
      <Equation>-(CP * kcat * V * K_water * C / (Km + K_water * C))</Equation>
      <ReferenceList>
        <R alias="V" id="13" />
        <R alias="CP" id="1957" />
        <R alias="C" id="1984" />
        <R alias="K_water" id="1986" />
        <R alias="kcat" id="2004" />
        <R alias="Km" id="2005" />
      </ReferenceList>
    </ExplicitFormula>
    <ExplicitFormula id="2007">
      <Equation>CP * kcat * V * K_water * C / (Km + K_water * C)</Equation>
      <ReferenceList>
        <R alias="V" id="13" />
        <R alias="CP" id="1957" />
        <R alias="C" id="1984" />
        <R alias="K_water" id="1986" />
        <R alias="kcat" id="2004" />
        <R alias="Km" id="2005" />
      </ReferenceList>
    </ExplicitFormula>
    <ExplicitFormula id="2009">
      <Equation>kcat * kcat_interaction_factor</Equation>
      <ReferenceList>
        <R alias="kcat_interaction_factor" id="2008" />
        <R alias="kcat" id="259" />
      </ReferenceList>
    </ExplicitFormula>
    <ExplicitFormula id="2011">
      <Equation>Km * Km_interaction_factor</Equation>
      <ReferenceList>
        <R alias="Km_interaction_factor" id="2010" />
        <R alias="Km" id="262" />
      </ReferenceList>
    </ExplicitFormula>
    <ExplicitFormula id="2014">
      <Equation>-(CP * kcat * V * K_water * C / (Km + K_water * C))</Equation>
      <ReferenceList>
        <R alias="V" id="13" />
        <R alias="CP" id="1977" />
        <R alias="C" id="1984" />
        <R alias="K_water" id="1986" />
        <R alias="kcat" id="2012" />
        <R alias="Km" id="2013" />
      </ReferenceList>
    </ExplicitFormula>
    <ExplicitFormula id="2015">
      <Equation>CP * kcat * V * K_water * C / (Km + K_water * C)</Equation>
      <ReferenceList>
        <R alias="V" id="13" />
        <R alias="CP" id="1977" />
        <R alias="C" id="1984" />
        <R alias="K_water" id="1986" />
        <R alias="kcat" id="2012" />
        <R alias="Km" id="2013" />
      </ReferenceList>
    </ExplicitFormula>
    <ExplicitFormula id="2017">
      <Equation>kcat * kcat_interaction_factor</Equation>
      <ReferenceList>
        <R alias="kcat_interaction_factor" id="2016" />
        <R alias="kcat" id="269" />
      </ReferenceList>
    </ExplicitFormula>
    <ExplicitFormula id="2019">
      <Equation>Km * Km_interaction_factor</Equation>
      <ReferenceList>
        <R alias="Km_interaction_factor" id="2018" />
        <R alias="Km" id="272" />
      </ReferenceList>
    </ExplicitFormula>
    <ExplicitFormula id="2022">
      <Equation>Volume</Equation>
      <ReferenceList>
        <R alias="Volume" id="2021" />
      </ReferenceList>
    </ExplicitFormula>
    <ExplicitFormula id="2023">
      <Equation>f_vas*HCT*V</Equation>
      <ReferenceList>
        <R alias="f_vas" id="1908" />
        <R alias="V" id="1897" />
        <R alias="HCT" id="100" />
      </ReferenceList>
    </ExplicitFormula>
    <ExplicitFormula id="2026">
      <Equation>M_0</Equation>
      <ReferenceList>
        <R alias="M_0" id="2025" />
      </ReferenceList>
    </ExplicitFormula>
    <ExplicitFormula id="2028">
      <Equation>rel_exp_bc_norm</Equation>
      <ReferenceList>
        <R alias="rel_exp_bc_norm" id="282" />
      </ReferenceList>
    </ExplicitFormula>
    <ExplicitFormula id="2030">
      <Equation>rel_exp_bc</Equation>
      <ReferenceList>
        <R alias="rel_exp_bc" id="285" />
      </ReferenceList>
    </ExplicitFormula>
    <ExplicitFormula id="2033">
      <Equation>ln(2)/tHalf</Equation>
      <ReferenceList>
        <R alias="tHalf" id="2032" />
      </ReferenceList>
    </ExplicitFormula>
    <ExplicitFormula id="2035">
      <Equation>rel_exp_norm</Equation>
      <ReferenceList>
        <R alias="rel_exp_norm" id="2027" />
      </ReferenceList>
    </ExplicitFormula>
    <ExplicitFormula id="2037">
      <Equation>rel_exp_out * AF * f_onto * ProteinContainerVolume</Equation>
      <ReferenceList>
        <R alias="f_onto" id="2036" />
        <R alias="rel_exp_out" id="2034" />
        <R alias="AF" id="192" />
        <R alias="ProteinContainerVolume" id="2020" />
      </ReferenceList>
    </ExplicitFormula>
    <ExplicitFormula id="2039">
      <Equation>V&gt;0 ? M/V : 0</Equation>
      <ReferenceList>
        <R alias="M" id="2024" />
        <R alias="V" id="2021" />
      </ReferenceList>
    </ExplicitFormula>
    <ExplicitFormula id="2040">
      <Equation>tHalf</Equation>
      <ReferenceList>
        <R alias="tHalf" id="198" />
      </ReferenceList>
    </ExplicitFormula>
    <ExplicitFormula id="2041">
      <Equation>f_onto</Equation>
      <ReferenceList>
        <R alias="f_onto" id="196" />
      </ReferenceList>
    </ExplicitFormula>
    <ExplicitFormula id="2043">
      <Equation>V&gt;0 ? M/V : 0</Equation>
      <ReferenceList>
        <R alias="M" id="2024" />
        <R alias="V" id="2021" />
      </ReferenceList>
    </ExplicitFormula>
    <ExplicitFormula id="2046">
      <Equation>M_0</Equation>
      <ReferenceList>
        <R alias="M_0" id="2045" />
      </ReferenceList>
    </ExplicitFormula>
    <ExplicitFormula id="2048">
      <Equation>rel_exp_bc_norm</Equation>
      <ReferenceList>
        <R alias="rel_exp_bc_norm" id="304" />
      </ReferenceList>
    </ExplicitFormula>
    <ExplicitFormula id="2050">
      <Equation>rel_exp_bc</Equation>
      <ReferenceList>
        <R alias="rel_exp_bc" id="307" />
      </ReferenceList>
    </ExplicitFormula>
    <ExplicitFormula id="2053">
      <Equation>ln(2)/tHalf</Equation>
      <ReferenceList>
        <R alias="tHalf" id="2052" />
      </ReferenceList>
    </ExplicitFormula>
    <ExplicitFormula id="2055">
      <Equation>rel_exp_norm</Equation>
      <ReferenceList>
        <R alias="rel_exp_norm" id="2047" />
      </ReferenceList>
    </ExplicitFormula>
    <ExplicitFormula id="2057">
      <Equation>rel_exp_out * AF * f_onto * ProteinContainerVolume</Equation>
      <ReferenceList>
        <R alias="f_onto" id="2056" />
        <R alias="rel_exp_out" id="2054" />
        <R alias="AF" id="217" />
        <R alias="ProteinContainerVolume" id="2020" />
      </ReferenceList>
    </ExplicitFormula>
    <ExplicitFormula id="2059">
      <Equation>V&gt;0 ? M/V : 0</Equation>
      <ReferenceList>
        <R alias="M" id="2044" />
        <R alias="V" id="2021" />
      </ReferenceList>
    </ExplicitFormula>
    <ExplicitFormula id="2060">
      <Equation>tHalf</Equation>
      <ReferenceList>
        <R alias="tHalf" id="223" />
      </ReferenceList>
    </ExplicitFormula>
    <ExplicitFormula id="2061">
      <Equation>f_onto</Equation>
      <ReferenceList>
        <R alias="f_onto" id="221" />
      </ReferenceList>
    </ExplicitFormula>
    <ExplicitFormula id="2063">
      <Equation>V&gt;0 ? M/V : 0</Equation>
      <ReferenceList>
        <R alias="M" id="2044" />
        <R alias="V" id="2021" />
      </ReferenceList>
    </ExplicitFormula>
    <ExplicitFormula id="2066">
      <Equation>V&gt;0 ? M/V : 0</Equation>
      <ReferenceList>
        <R alias="M" id="2064" />
        <R alias="V" id="2021" />
      </ReferenceList>
    </ExplicitFormula>
    <ExplicitFormula id="2068">
      <Equation>K_rbc/fu</Equation>
      <ReferenceList>
        <R alias="fu" id="126" />
        <R alias="K_rbc" id="326" />
      </ReferenceList>
    </ExplicitFormula>
    <ExplicitFormula id="2070">
      <Equation>V&gt;0 ? M/V : 0</Equation>
      <ReferenceList>
        <R alias="M" id="2064" />
        <R alias="V" id="2021" />
      </ReferenceList>
    </ExplicitFormula>
    <ExplicitFormula id="2073">
      <Equation>V&gt;0 ? M/V : 0</Equation>
      <ReferenceList>
        <R alias="M" id="2071" />
        <R alias="V" id="2021" />
      </ReferenceList>
    </ExplicitFormula>
    <ExplicitFormula id="2075">
      <Equation>K_rbc/fu</Equation>
      <ReferenceList>
        <R alias="fu" id="145" />
        <R alias="K_rbc" id="334" />
      </ReferenceList>
    </ExplicitFormula>
    <ExplicitFormula id="2077">
      <Equation>V&gt;0 ? M/V : 0</Equation>
      <ReferenceList>
        <R alias="M" id="2071" />
        <R alias="V" id="2021" />
      </ReferenceList>
    </ExplicitFormula>
    <ExplicitFormula id="2080">
      <Equation>V&gt;0 ? M/V : 0</Equation>
      <ReferenceList>
        <R alias="M" id="2078" />
        <R alias="V" id="2021" />
      </ReferenceList>
    </ExplicitFormula>
    <ExplicitFormula id="2082">
      <Equation>K_rbc/fu</Equation>
      <ReferenceList>
        <R alias="fu" id="164" />
        <R alias="K_rbc" id="342" />
      </ReferenceList>
    </ExplicitFormula>
    <ExplicitFormula id="2084">
      <Equation>V&gt;0 ? M/V : 0</Equation>
      <ReferenceList>
        <R alias="M" id="2078" />
        <R alias="V" id="2021" />
      </ReferenceList>
    </ExplicitFormula>
    <ExplicitFormula id="2087">
      <Equation>-(CP * kcat * V * K_water * C / (Km + K_water * C))</Equation>
      <ReferenceList>
        <R alias="V" id="2021" />
        <R alias="CP" id="2038" />
        <R alias="C" id="2065" />
        <R alias="K_water" id="2067" />
        <R alias="kcat" id="2085" />
        <R alias="Km" id="2086" />
      </ReferenceList>
    </ExplicitFormula>
    <ExplicitFormula id="2088">
      <Equation>CP * kcat * V * K_water * C / (Km + K_water * C)</Equation>
      <ReferenceList>
        <R alias="V" id="2021" />
        <R alias="CP" id="2038" />
        <R alias="C" id="2065" />
        <R alias="K_water" id="2067" />
        <R alias="kcat" id="2085" />
        <R alias="Km" id="2086" />
      </ReferenceList>
    </ExplicitFormula>
    <ExplicitFormula id="2090">
      <Equation>kcat * kcat_interaction_factor</Equation>
      <ReferenceList>
        <R alias="kcat_interaction_factor" id="2089" />
        <R alias="kcat" id="259" />
      </ReferenceList>
    </ExplicitFormula>
    <ExplicitFormula id="2092">
      <Equation>Km * Km_interaction_factor</Equation>
      <ReferenceList>
        <R alias="Km_interaction_factor" id="2091" />
        <R alias="Km" id="262" />
      </ReferenceList>
    </ExplicitFormula>
    <ExplicitFormula id="2095">
      <Equation>-(CP * kcat * V * K_water * C / (Km + K_water * C))</Equation>
      <ReferenceList>
        <R alias="V" id="2021" />
        <R alias="CP" id="2058" />
        <R alias="C" id="2065" />
        <R alias="K_water" id="2067" />
        <R alias="kcat" id="2093" />
        <R alias="Km" id="2094" />
      </ReferenceList>
    </ExplicitFormula>
    <ExplicitFormula id="2096">
      <Equation>CP * kcat * V * K_water * C / (Km + K_water * C)</Equation>
      <ReferenceList>
        <R alias="V" id="2021" />
        <R alias="CP" id="2058" />
        <R alias="C" id="2065" />
        <R alias="K_water" id="2067" />
        <R alias="kcat" id="2093" />
        <R alias="Km" id="2094" />
      </ReferenceList>
    </ExplicitFormula>
    <ExplicitFormula id="2098">
      <Equation>kcat * kcat_interaction_factor</Equation>
      <ReferenceList>
        <R alias="kcat_interaction_factor" id="2097" />
        <R alias="kcat" id="269" />
      </ReferenceList>
    </ExplicitFormula>
    <ExplicitFormula id="2100">
      <Equation>Km * Km_interaction_factor</Equation>
      <ReferenceList>
        <R alias="Km_interaction_factor" id="2099" />
        <R alias="Km" id="272" />
      </ReferenceList>
    </ExplicitFormula>
    <ExplicitFormula id="2103">
      <Equation>Volume</Equation>
      <ReferenceList>
        <R alias="Volume" id="2102" />
      </ReferenceList>
    </ExplicitFormula>
    <ExplicitFormula id="2104">
      <Equation>f_int*V</Equation>
      <ReferenceList>
        <R alias="f_int" id="1907" />
        <R alias="V" id="1897" />
      </ReferenceList>
    </ExplicitFormula>
    <ExplicitFormula id="2106">
      <Equation>pH_int</Equation>
      <ReferenceList>
        <R alias="pH_int" id="76" />
      </ReferenceList>
    </ExplicitFormula>
    <ExplicitFormula id="2109">
      <Equation>V&gt;0 ? M/V : 0</Equation>
      <ReferenceList>
        <R alias="M" id="2107" />
        <R alias="V" id="2102" />
      </ReferenceList>
    </ExplicitFormula>
    <ExplicitFormula id="2112">
      <Equation>K_water_int</Equation>
      <ReferenceList>
        <R alias="K_water_int" id="2111" />
      </ReferenceList>
    </ExplicitFormula>
    <ExplicitFormula id="2114">
      <Equation>V&gt;0 ? M/V : 0</Equation>
      <ReferenceList>
        <R alias="M" id="2107" />
        <R alias="V" id="2102" />
      </ReferenceList>
    </ExplicitFormula>
    <ExplicitFormula id="2117">
      <Equation>V&gt;0 ? M/V : 0</Equation>
      <ReferenceList>
        <R alias="M" id="2115" />
        <R alias="V" id="2102" />
      </ReferenceList>
    </ExplicitFormula>
    <ExplicitFormula id="2120">
      <Equation>K_water_int</Equation>
      <ReferenceList>
        <R alias="K_water_int" id="2119" />
      </ReferenceList>
    </ExplicitFormula>
    <ExplicitFormula id="2122">
      <Equation>V&gt;0 ? M/V : 0</Equation>
      <ReferenceList>
        <R alias="M" id="2115" />
        <R alias="V" id="2102" />
      </ReferenceList>
    </ExplicitFormula>
    <ExplicitFormula id="2125">
      <Equation>V&gt;0 ? M/V : 0</Equation>
      <ReferenceList>
        <R alias="M" id="2123" />
        <R alias="V" id="2102" />
      </ReferenceList>
    </ExplicitFormula>
    <ExplicitFormula id="2128">
      <Equation>K_water_int</Equation>
      <ReferenceList>
        <R alias="K_water_int" id="2127" />
      </ReferenceList>
    </ExplicitFormula>
    <ExplicitFormula id="2130">
      <Equation>V&gt;0 ? M/V : 0</Equation>
      <ReferenceList>
        <R alias="M" id="2123" />
        <R alias="V" id="2102" />
      </ReferenceList>
    </ExplicitFormula>
    <ExplicitFormula id="2132">
      <Equation>Volume</Equation>
      <ReferenceList>
        <R alias="Volume" id="1897" />
      </ReferenceList>
    </ExplicitFormula>
    <ExplicitFormula id="2134">
      <Equation>f_cell*V</Equation>
      <ReferenceList>
        <R alias="f_cell" id="1906" />
        <R alias="V" id="1897" />
      </ReferenceList>
    </ExplicitFormula>
    <ExplicitFormula id="2138">
      <Equation>M_0</Equation>
      <ReferenceList>
        <R alias="M_0" id="2137" />
      </ReferenceList>
    </ExplicitFormula>
    <ExplicitFormula id="2143">
      <Equation>ln(2)/tHalf</Equation>
      <ReferenceList>
        <R alias="tHalf" id="2142" />
      </ReferenceList>
    </ExplicitFormula>
    <ExplicitFormula id="2145">
      <Equation>rel_exp_norm</Equation>
      <ReferenceList>
        <R alias="rel_exp_norm" id="2139" />
      </ReferenceList>
    </ExplicitFormula>
    <ExplicitFormula id="2147">
      <Equation>rel_exp_out * AF * f_onto * ProteinContainerVolume</Equation>
      <ReferenceList>
        <R alias="f_onto" id="2146" />
        <R alias="rel_exp_out" id="2144" />
        <R alias="AF" id="192" />
        <R alias="ProteinContainerVolume" id="2131" />
      </ReferenceList>
    </ExplicitFormula>
    <ExplicitFormula id="2149">
      <Equation>V&gt;0 ? M/V : 0</Equation>
      <ReferenceList>
        <R alias="M" id="2136" />
        <R alias="V" id="2133" />
      </ReferenceList>
    </ExplicitFormula>
    <ExplicitFormula id="2150">
      <Equation>f_onto</Equation>
      <ReferenceList>
        <R alias="f_onto" id="196" />
      </ReferenceList>
    </ExplicitFormula>
    <ExplicitFormula id="2151">
      <Equation>tHalf</Equation>
      <ReferenceList>
        <R alias="tHalf" id="198" />
      </ReferenceList>
    </ExplicitFormula>
    <ExplicitFormula id="2153">
      <Equation>V&gt;0 ? M/V : 0</Equation>
      <ReferenceList>
        <R alias="M" id="2136" />
        <R alias="V" id="2133" />
      </ReferenceList>
    </ExplicitFormula>
    <ExplicitFormula id="2156">
      <Equation>M_0</Equation>
      <ReferenceList>
        <R alias="M_0" id="2155" />
      </ReferenceList>
    </ExplicitFormula>
    <ExplicitFormula id="2161">
      <Equation>ln(2)/tHalf</Equation>
      <ReferenceList>
        <R alias="tHalf" id="2160" />
      </ReferenceList>
    </ExplicitFormula>
    <ExplicitFormula id="2163">
      <Equation>rel_exp_norm</Equation>
      <ReferenceList>
        <R alias="rel_exp_norm" id="2157" />
      </ReferenceList>
    </ExplicitFormula>
    <ExplicitFormula id="2165">
      <Equation>rel_exp_out * AF * f_onto * ProteinContainerVolume</Equation>
      <ReferenceList>
        <R alias="f_onto" id="2164" />
        <R alias="rel_exp_out" id="2162" />
        <R alias="AF" id="217" />
        <R alias="ProteinContainerVolume" id="2131" />
      </ReferenceList>
    </ExplicitFormula>
    <ExplicitFormula id="2167">
      <Equation>V&gt;0 ? M/V : 0</Equation>
      <ReferenceList>
        <R alias="M" id="2154" />
        <R alias="V" id="2133" />
      </ReferenceList>
    </ExplicitFormula>
    <ExplicitFormula id="2168">
      <Equation>f_onto</Equation>
      <ReferenceList>
        <R alias="f_onto" id="221" />
      </ReferenceList>
    </ExplicitFormula>
    <ExplicitFormula id="2169">
      <Equation>tHalf</Equation>
      <ReferenceList>
        <R alias="tHalf" id="223" />
      </ReferenceList>
    </ExplicitFormula>
    <ExplicitFormula id="2171">
      <Equation>V&gt;0 ? M/V : 0</Equation>
      <ReferenceList>
        <R alias="M" id="2154" />
        <R alias="V" id="2133" />
      </ReferenceList>
    </ExplicitFormula>
    <ExplicitFormula id="2174">
      <Equation>V&gt;0 ? M/V : 0</Equation>
      <ReferenceList>
        <R alias="M" id="2172" />
        <R alias="V" id="2133" />
      </ReferenceList>
    </ExplicitFormula>
    <ExplicitFormula id="2177">
      <Equation>K_water_cell</Equation>
      <ReferenceList>
        <R alias="K_water_cell" id="2176" />
      </ReferenceList>
    </ExplicitFormula>
    <ExplicitFormula id="2179">
      <Equation>V&gt;0 ? M/V : 0</Equation>
      <ReferenceList>
        <R alias="M" id="2172" />
        <R alias="V" id="2133" />
      </ReferenceList>
    </ExplicitFormula>
    <ExplicitFormula id="2182">
      <Equation>V&gt;0 ? M/V : 0</Equation>
      <ReferenceList>
        <R alias="M" id="2180" />
        <R alias="V" id="2133" />
      </ReferenceList>
    </ExplicitFormula>
    <ExplicitFormula id="2185">
      <Equation>K_water_cell</Equation>
      <ReferenceList>
        <R alias="K_water_cell" id="2184" />
      </ReferenceList>
    </ExplicitFormula>
    <ExplicitFormula id="2187">
      <Equation>V&gt;0 ? M/V : 0</Equation>
      <ReferenceList>
        <R alias="M" id="2180" />
        <R alias="V" id="2133" />
      </ReferenceList>
    </ExplicitFormula>
    <ExplicitFormula id="2190">
      <Equation>V&gt;0 ? M/V : 0</Equation>
      <ReferenceList>
        <R alias="M" id="2188" />
        <R alias="V" id="2133" />
      </ReferenceList>
    </ExplicitFormula>
    <ExplicitFormula id="2193">
      <Equation>K_water_cell</Equation>
      <ReferenceList>
        <R alias="K_water_cell" id="2192" />
      </ReferenceList>
    </ExplicitFormula>
    <ExplicitFormula id="2195">
      <Equation>V&gt;0 ? M/V : 0</Equation>
      <ReferenceList>
        <R alias="M" id="2188" />
        <R alias="V" id="2133" />
      </ReferenceList>
    </ExplicitFormula>
    <ExplicitFormula id="2198">
      <Equation>-(CP * kcat * V * K_water * C / (Km + K_water * C))</Equation>
      <ReferenceList>
        <R alias="V" id="2133" />
        <R alias="CP" id="2148" />
        <R alias="C" id="2173" />
        <R alias="K_water" id="2175" />
        <R alias="kcat" id="2196" />
        <R alias="Km" id="2197" />
      </ReferenceList>
    </ExplicitFormula>
    <ExplicitFormula id="2199">
      <Equation>CP * kcat * V * K_water * C / (Km + K_water * C)</Equation>
      <ReferenceList>
        <R alias="V" id="2133" />
        <R alias="CP" id="2148" />
        <R alias="C" id="2173" />
        <R alias="K_water" id="2175" />
        <R alias="kcat" id="2196" />
        <R alias="Km" id="2197" />
      </ReferenceList>
    </ExplicitFormula>
    <ExplicitFormula id="2201">
      <Equation>kcat * kcat_interaction_factor</Equation>
      <ReferenceList>
        <R alias="kcat_interaction_factor" id="2200" />
        <R alias="kcat" id="259" />
      </ReferenceList>
    </ExplicitFormula>
    <ExplicitFormula id="2203">
      <Equation>Km * Km_interaction_factor</Equation>
      <ReferenceList>
        <R alias="Km_interaction_factor" id="2202" />
        <R alias="Km" id="262" />
      </ReferenceList>
    </ExplicitFormula>
    <ExplicitFormula id="2206">
      <Equation>-(CP * kcat * V * K_water * C / (Km + K_water * C))</Equation>
      <ReferenceList>
        <R alias="V" id="2133" />
        <R alias="CP" id="2166" />
        <R alias="C" id="2173" />
        <R alias="K_water" id="2175" />
        <R alias="kcat" id="2204" />
        <R alias="Km" id="2205" />
      </ReferenceList>
    </ExplicitFormula>
    <ExplicitFormula id="2207">
      <Equation>CP * kcat * V * K_water * C / (Km + K_water * C)</Equation>
      <ReferenceList>
        <R alias="V" id="2133" />
        <R alias="CP" id="2166" />
        <R alias="C" id="2173" />
        <R alias="K_water" id="2175" />
        <R alias="kcat" id="2204" />
        <R alias="Km" id="2205" />
      </ReferenceList>
    </ExplicitFormula>
    <ExplicitFormula id="2209">
      <Equation>kcat * kcat_interaction_factor</Equation>
      <ReferenceList>
        <R alias="kcat_interaction_factor" id="2208" />
        <R alias="kcat" id="269" />
      </ReferenceList>
    </ExplicitFormula>
    <ExplicitFormula id="2211">
      <Equation>Km * Km_interaction_factor</Equation>
      <ReferenceList>
        <R alias="Km_interaction_factor" id="2210" />
        <R alias="Km" id="272" />
      </ReferenceList>
    </ExplicitFormula>
    <ExplicitFormula id="2213">
      <Equation>C_int * K_water_int</Equation>
      <ReferenceList>
        <R alias="C_int" id="2108" />
        <R alias="K_water_int" id="2110" />
      </ReferenceList>
    </ExplicitFormula>
    <ExplicitFormula id="2215">
      <Equation>C_cell * K_water_cell</Equation>
      <ReferenceList>
        <R alias="C_cell" id="2173" />
        <R alias="K_water_cell" id="2175" />
      </ReferenceList>
    </ExplicitFormula>
    <ExplicitFormula id="2217">
      <Equation>(f_int*C_int+f_cell*C_cell)/(f_int+f_cell)</Equation>
      <ReferenceList>
        <R alias="f_int" id="1907" />
        <R alias="f_cell" id="1906" />
        <R alias="C_cell" id="2173" />
        <R alias="C_int" id="2108" />
      </ReferenceList>
    </ExplicitFormula>
    <ExplicitFormula id="2219">
      <Equation>C_int * K_water_int</Equation>
      <ReferenceList>
        <R alias="C_int" id="2116" />
        <R alias="K_water_int" id="2118" />
      </ReferenceList>
    </ExplicitFormula>
    <ExplicitFormula id="2221">
      <Equation>C_cell * K_water_cell</Equation>
      <ReferenceList>
        <R alias="C_cell" id="2181" />
        <R alias="K_water_cell" id="2183" />
      </ReferenceList>
    </ExplicitFormula>
    <ExplicitFormula id="2223">
      <Equation>(f_int*C_int+f_cell*C_cell)/(f_int+f_cell)</Equation>
      <ReferenceList>
        <R alias="f_int" id="1907" />
        <R alias="f_cell" id="1906" />
        <R alias="C_cell" id="2181" />
        <R alias="C_int" id="2116" />
      </ReferenceList>
    </ExplicitFormula>
    <ExplicitFormula id="2225">
      <Equation>C_int * K_water_int</Equation>
      <ReferenceList>
        <R alias="C_int" id="2124" />
        <R alias="K_water_int" id="2126" />
      </ReferenceList>
    </ExplicitFormula>
    <ExplicitFormula id="2227">
      <Equation>C_cell * K_water_cell</Equation>
      <ReferenceList>
        <R alias="C_cell" id="2189" />
        <R alias="K_water_cell" id="2191" />
      </ReferenceList>
    </ExplicitFormula>
    <ExplicitFormula id="2229">
      <Equation>(f_int*C_int+f_cell*C_cell)/(f_int+f_cell)</Equation>
      <ReferenceList>
        <R alias="f_int" id="1907" />
        <R alias="f_cell" id="1906" />
        <R alias="C_cell" id="2189" />
        <R alias="C_int" id="2124" />
      </ReferenceList>
    </ExplicitFormula>
    <ExplicitFormula id="2232">
      <Equation>Volume * Density</Equation>
      <ReferenceList>
        <R alias="Density" id="2230" />
        <R alias="Volume" id="2231" />
      </ReferenceList>
    </ExplicitFormula>
    <ExplicitFormula id="2235">
      <Equation>SA_pls_int*d_endo</Equation>
      <ReferenceList>
        <R alias="d_endo" id="79" />
        <R alias="SA_pls_int" id="2234" />
      </ReferenceList>
    </ExplicitFormula>
    <ExplicitFormula id="2237">
      <Equation>0.0000000649*(BW/0.02)^0.75</Equation>
      <ReferenceList>
        <R alias="BW" id="39" />
      </ReferenceList>
    </ExplicitFormula>
    <ExplicitFormula id="2239">
      <Equation>0.00000021*BW/0.02</Equation>
      <ReferenceList>
        <R alias="BW" id="39" />
      </ReferenceList>
    </ExplicitFormula>
    <ExplicitFormula id="2243">
      <Equation>1 - f_int - f_vas</Equation>
      <ReferenceList>
        <R alias="f_int" id="2241" />
        <R alias="f_vas" id="2242" />
      </ReferenceList>
    </ExplicitFormula>
    <ExplicitFormula id="2250">
      <Equation>(PMA^Hill/(TM50^Hill+PMA^Hill)*(1-GFR_premat)+GFR_premat) * GFR_mat / V_kid_std</Equation>
      <ReferenceList>
        <R alias="PMA" id="59" />
        <R alias="GFR_premat" id="2245" />
        <R alias="GFR_mat" id="2246" />
        <R alias="Hill" id="2247" />
        <R alias="TM50" id="2248" />
        <R alias="V_kid_std" id="2249" />
      </ReferenceList>
    </ExplicitFormula>
    <ExplicitFormula id="2253">
      <Equation>Qspec * Weight</Equation>
      <ReferenceList>
        <R alias="Qspec" id="2252" />
        <R alias="Weight" id="46" />
      </ReferenceList>
    </ExplicitFormula>
    <ExplicitFormula id="2279">
      <Equation>0.436796811870468</Equation>
    </ExplicitFormula>
    <ExplicitFormula id="2280">
      <Equation>15</Equation>
    </ExplicitFormula>
    <ExplicitFormula id="2281">
      <Equation>0.11704</Equation>
    </ExplicitFormula>
    <ExplicitFormula id="2282">
      <Equation>44.4</Equation>
    </ExplicitFormula>
    <ExplicitFormula id="2283">
      <Equation>3.02705</Equation>
    </ExplicitFormula>
    <ExplicitFormula id="2285">
      <Equation>Volume</Equation>
      <ReferenceList>
        <R alias="Volume" id="14" />
      </ReferenceList>
    </ExplicitFormula>
    <ExplicitFormula id="2286">
      <Equation>f_vas*(1-HCT)*V_org</Equation>
      <ReferenceList>
        <R alias="f_vas" id="2242" />
        <R alias="V_org" id="2231" />
        <R alias="HCT" id="100" />
      </ReferenceList>
    </ExplicitFormula>
    <ExplicitFormula id="2289">
      <Equation>M_0</Equation>
[truncated: 5,004,853 more chars]
