# Supplementary material for: A Comparative Analysis of Drug-Induced Hepatotoxicity in Clinically Relevant Situations
Source: PLoS Comput Biol. 2017 Feb 2;13(2):e1005280. doi: 10.1371/journal.pcbi.1005280 (PMC5289425; doi:10.1371/journal.pcbi.1005280)
Supplement: S1 Model Files — (ZIP) [file pcbi.1005280.s019.zip › vpa_ref_po_800mg.xml]

<?xml version="1.0" encoding="utf-8"?>
<Simulation objectPathDelimiter="|" version="4" xmlns="http://www.systems-biology.com">
  <ObserverList>
    <Observer id="106" entityId="7pjB8Os6PUCPYG1SGvSg4Q" name="Blood Cells" path="vpa_ref_po_800mg|Organism|PeripheralVenousBlood|VPAG|Blood Cells" unit="µmol/l" persistable="1" formulaId="117" />
    <Observer id="118" entityId="4x3sq-xWPkGZbnOymjW84g" name="Plasma (Peripheral Venous Blood)" path="vpa_ref_po_800mg|Organism|PeripheralVenousBlood|VPAG|Plasma (Peripheral Venous Blood)" unit="µmol/l" persistable="1" formulaId="124" />
    <Observer id="125" entityId="zAPkV-VdakGqGNP2ILVw-Q" name="Plasma Unbound (Peripheral Venous Blood)" path="vpa_ref_po_800mg|Organism|PeripheralVenousBlood|VPAG|Plasma Unbound (Peripheral Venous Blood)" unit="µmol/l" persistable="1" formulaId="127" />
    <Observer id="128" entityId="Vq2ggZ361EWl7m5tMUOyjw" name="Whole Blood (Peripheral Venous Blood)" path="vpa_ref_po_800mg|Organism|PeripheralVenousBlood|VPAG|Whole Blood (Peripheral Venous Blood)" unit="µmol/l" persistable="1" formulaId="129" />
    <Observer id="130" entityId="pwHiGGC750yh7r63pes6hA" name="Blood Cells" path="vpa_ref_po_800mg|Organism|PeripheralVenousBlood|OH_VPA|Blood Cells" unit="µmol/l" persistable="1" formulaId="136" />
    <Observer id="137" entityId="xont0ZQSBk6suiTU9B5RuQ" name="Plasma (Peripheral Venous Blood)" path="vpa_ref_po_800mg|Organism|PeripheralVenousBlood|OH_VPA|Plasma (Peripheral Venous Blood)" unit="µmol/l" persistable="1" formulaId="143" />
    <Observer id="144" entityId="CwOXBmMFaUWzHm3xjNaG_A" name="Plasma Unbound (Peripheral Venous Blood)" path="vpa_ref_po_800mg|Organism|PeripheralVenousBlood|OH_VPA|Plasma Unbound (Peripheral Venous Blood)" unit="µmol/l" persistable="1" formulaId="146" />
    <Observer id="147" entityId="KXGrgtIGu0uHYfguFVouag" name="Whole Blood (Peripheral Venous Blood)" path="vpa_ref_po_800mg|Organism|PeripheralVenousBlood|OH_VPA|Whole Blood (Peripheral Venous Blood)" unit="µmol/l" persistable="1" formulaId="148" />
    <Observer id="149" entityId="DXHUBGMEc0CpoVWefIz-vg" name="Blood Cells" path="vpa_ref_po_800mg|Organism|PeripheralVenousBlood|valproic_acid|Blood Cells" unit="µmol/l" persistable="1" formulaId="155" />
    <Observer id="156" entityId="T7A_OkmrFk-JzHCr6tV0Yw" name="Plasma (Peripheral Venous Blood)" path="vpa_ref_po_800mg|Organism|PeripheralVenousBlood|valproic_acid|Plasma (Peripheral Venous Blood)" unit="µmol/l" persistable="1" formulaId="162" />
    <Observer id="163" entityId="_JUB7kNU8kWg2ZrOctAs3w" name="Plasma Unbound (Peripheral Venous Blood)" path="vpa_ref_po_800mg|Organism|PeripheralVenousBlood|valproic_acid|Plasma Unbound (Peripheral Venous Blood)" unit="µmol/l" persistable="1" formulaId="165" />
    <Observer id="166" entityId="6nF-s_rED0ml7lnBF7i-kQ" name="Whole Blood (Peripheral Venous Blood)" path="vpa_ref_po_800mg|Organism|PeripheralVenousBlood|valproic_acid|Whole Blood (Peripheral Venous Blood)" unit="µmol/l" persistable="1" formulaId="167" />
    <Observer id="200" entityId="iz-Fx3hcmESSEWG3g-vdUw" name="Concentration in container" path="vpa_ref_po_800mg|Organism|VenousBlood|Plasma|UGT1A8|Concentration in container" unit="µmol/l" persistable="1" formulaId="201" />
    <Observer id="225" entityId="jZzRZy3BlESFn-EOaNbhGw" name="Concentration in container" path="vpa_ref_po_800mg|Organism|VenousBlood|Plasma|CYP2C9|Concentration in container" unit="µmol/l" persistable="1" formulaId="226" />
    <Observer id="232" entityId="XBZ6nQ8I1EGSteXyG6gEFg" name="Concentration in container" path="vpa_ref_po_800mg|Organism|VenousBlood|Plasma|VPAG|Concentration in container" unit="µmol/l" persistable="1" formulaId="233" />
    <Observer id="234" entityId="YNBoxhI5kEOlSgC8xR1LeA" name="Plasma Unbound" path="vpa_ref_po_800mg|Organism|VenousBlood|Plasma|VPAG|Plasma Unbound" unit="µmol/l" persistable="1" formulaId="235" />
    <Observer id="241" entityId="kpmpueCqe0-DrgQr_5MSUw" name="Concentration in container" path="vpa_ref_po_800mg|Organism|VenousBlood|Plasma|OH_VPA|Concentration in container" unit="µmol/l" persistable="1" formulaId="242" />
    <Observer id="243" entityId="uLicaNgWtE6yeD4Aw3beZw" name="Plasma Unbound" path="vpa_ref_po_800mg|Organism|VenousBlood|Plasma|OH_VPA|Plasma Unbound" unit="µmol/l" persistable="1" formulaId="244" />
    <Observer id="250" entityId="aFBnoJxblUSoDcq3z0WotA" name="Concentration in container" path="vpa_ref_po_800mg|Organism|VenousBlood|Plasma|valproic_acid|Concentration in container" unit="µmol/l" persistable="1" formulaId="251" />
    <Observer id="252" entityId="l3qksjX-O0uGJvMkcKdyww" name="Plasma Unbound" path="vpa_ref_po_800mg|Organism|VenousBlood|Plasma|valproic_acid|Plasma Unbound" unit="µmol/l" persistable="1" formulaId="253" />
    <Observer id="257" entityId="lcylKPF92kK-HhqanFW2kQ" name="Fraction of dose-valproic_acid" path="vpa_ref_po_800mg|Organism|VenousBlood|Plasma|valproic_acid-CYP2C9 Metabolite|Fraction of dose-valproic_acid" persistable="1" formulaId="259" />
    <Observer id="304" entityId="SQYTUEszgEeTem23PABgJg" name="Concentration in container" path="vpa_ref_po_800mg|Organism|VenousBlood|BloodCells|UGT1A8|Concentration in container" unit="µmol/l" persistable="1" formulaId="305" />
    <Observer id="326" entityId="2aEcrH5SrkWfEUToc-_LZQ" name="Concentration in container" path="vpa_ref_po_800mg|Organism|VenousBlood|BloodCells|CYP2C9|Concentration in container" unit="µmol/l" persistable="1" formulaId="327" />
    <Observer id="334" entityId="M-lbaYeHS0ye0K4qYOkD9Q" name="Concentration in container" path="vpa_ref_po_800mg|Organism|VenousBlood|BloodCells|VPAG|Concentration in container" unit="µmol/l" persistable="1" formulaId="335" />
    <Observer id="342" entityId="nwv4nol-hk-9fqxlvGDmlg" name="Concentration in container" path="vpa_ref_po_800mg|Organism|VenousBlood|BloodCells|OH_VPA|Concentration in container" unit="µmol/l" persistable="1" formulaId="343" />
    <Observer id="350" entityId="dted9cHyzkm0q20syeUDNg" name="Concentration in container" path="vpa_ref_po_800mg|Organism|VenousBlood|BloodCells|valproic_acid|Concentration in container" unit="µmol/l" persistable="1" formulaId="351" />
    <Observer id="355" entityId="5o3VcKJGEEeKxIz-oahHfw" name="Fraction of dose-valproic_acid" path="vpa_ref_po_800mg|Organism|VenousBlood|BloodCells|valproic_acid-CYP2C9 Metabolite|Fraction of dose-valproic_acid" persistable="1" formulaId="356" />
    <Observer id="373" entityId="pot54CddHkq6kJJXhtwhNg" name="Whole Blood" path="vpa_ref_po_800mg|Organism|VenousBlood|VPAG|Whole Blood" unit="µmol/l" persistable="1" formulaId="374" />
    <Observer id="375" entityId="OCSjqQwnPUSie5Q3T5zYfw" name="Whole Blood" path="vpa_ref_po_800mg|Organism|VenousBlood|OH_VPA|Whole Blood" unit="µmol/l" persistable="1" formulaId="376" />
    <Observer id="377" entityId="RwwNZ6YmgEiidoaliHnTFw" name="Whole Blood" path="vpa_ref_po_800mg|Organism|VenousBlood|valproic_acid|Whole Blood" unit="µmol/l" persistable="1" formulaId="378" />
    <Observer id="406" entityId="-mFi9Fo7KkykBoT1EjD2Iw" name="Concentration in container" path="vpa_ref_po_800mg|Organism|ArterialBlood|Plasma|UGT1A8|Concentration in container" unit="µmol/l" persistable="1" formulaId="407" />
    <Observer id="426" entityId="otcnpSXMokakNbf1BTYF2Q" name="Concentration in container" path="vpa_ref_po_800mg|Organism|ArterialBlood|Plasma|CYP2C9|Concentration in container" unit="µmol/l" persistable="1" formulaId="427" />
    <Observer id="432" entityId="No8pd-di-UKLd8xjxamDzw" name="Concentration in container" path="vpa_ref_po_800mg|Organism|ArterialBlood|Plasma|VPAG|Concentration in container" unit="µmol/l" persistable="1" formulaId="433" />
    <Observer id="434" entityId="Kb4aottDIEyFApnCs3NEKw" name="Plasma Unbound" path="vpa_ref_po_800mg|Organism|ArterialBlood|Plasma|VPAG|Plasma Unbound" unit="µmol/l" persistable="1" formulaId="435" />
    <Observer id="440" entityId="CUdPGxkF9EyMVo4KuKLPIw" name="Concentration in container" path="vpa_ref_po_800mg|Organism|ArterialBlood|Plasma|OH_VPA|Concentration in container" unit="µmol/l" persistable="1" formulaId="441" />
    <Observer id="442" entityId="qwf-Sbf6JUunzsOR-ogNMA" name="Plasma Unbound" path="vpa_ref_po_800mg|Organism|ArterialBlood|Plasma|OH_VPA|Plasma Unbound" unit="µmol/l" persistable="1" formulaId="443" />
    <Observer id="448" entityId="iYDqpkzstU6PhzX-3Gzukg" name="Concentration in container" path="vpa_ref_po_800mg|Organism|ArterialBlood|Plasma|valproic_acid|Concentration in container" unit="µmol/l" persistable="1" formulaId="449" />
    <Observer id="450" entityId="UHpSbnMA5UyWIa44lmG7wg" name="Plasma Unbound" path="vpa_ref_po_800mg|Organism|ArterialBlood|Plasma|valproic_acid|Plasma Unbound" unit="µmol/l" persistable="1" formulaId="451" />
    <Observer id="455" entityId="D04ZBk-aKUaD02GTHbkSXA" name="Fraction of dose-valproic_acid" path="vpa_ref_po_800mg|Organism|ArterialBlood|Plasma|valproic_acid-CYP2C9 Metabolite|Fraction of dose-valproic_acid" persistable="1" formulaId="456" />
    <Observer id="495" entityId="AxfzFnpIxEuR0pCi2i4rpg" name="Concentration in container" path="vpa_ref_po_800mg|Organism|ArterialBlood|BloodCells|UGT1A8|Concentration in container" unit="µmol/l" persistable="1" formulaId="496" />
    <Observer id="515" entityId="q74NBwLDuEKc-5ueEC11zA" name="Concentration in container" path="vpa_ref_po_800mg|Organism|ArterialBlood|BloodCells|CYP2C9|Concentration in container" unit="µmol/l" persistable="1" formulaId="516" />
    <Observer id="521" entityId="56KziKVMl0KDIFKFkYbQ1w" name="Concentration in container" path="vpa_ref_po_800mg|Organism|ArterialBlood|BloodCells|VPAG|Concentration in container" unit="µmol/l" persistable="1" formulaId="522" />
    <Observer id="527" entityId="ZkAqBzUBDUynTL4brvVyOg" name="Concentration in container" path="vpa_ref_po_800mg|Organism|ArterialBlood|BloodCells|OH_VPA|Concentration in container" unit="µmol/l" persistable="1" formulaId="528" />
    <Observer id="533" entityId="bGovSDXv5kCuszMobAU0hQ" name="Concentration in container" path="vpa_ref_po_800mg|Organism|ArterialBlood|BloodCells|valproic_acid|Concentration in container" unit="µmol/l" persistable="1" formulaId="534" />
    <Observer id="538" entityId="L-NX0XQl8U209B_YD7fzaA" name="Fraction of dose-valproic_acid" path="vpa_ref_po_800mg|Organism|ArterialBlood|BloodCells|valproic_acid-CYP2C9 Metabolite|Fraction of dose-valproic_acid" persistable="1" formulaId="539" />
    <Observer id="556" entityId="Tgi-cEXgfUmyIjk-E2D6Yg" name="Whole Blood" path="vpa_ref_po_800mg|Organism|ArterialBlood|VPAG|Whole Blood" unit="µmol/l" persistable="1" formulaId="557" />
    <Observer id="558" entityId="8a4UszN7okWmKIXG0aMLtQ" name="Whole Blood" path="vpa_ref_po_800mg|Organism|ArterialBlood|OH_VPA|Whole Blood" unit="µmol/l" persistable="1" formulaId="559" />
    <Observer id="560" entityId="_ouB3O5bLkeQmIsJ04zBOg" name="Whole Blood" path="vpa_ref_po_800mg|Organism|ArterialBlood|valproic_acid|Whole Blood" unit="µmol/l" persistable="1" formulaId="561" />
    <Observer id="574" entityId="IATOSnxjTUe4EavqKthxJA" name="Fraction excreted to bile" path="vpa_ref_po_800mg|Organism|Gallbladder|OH_VPA|Fraction excreted to bile" persistable="1" formulaId="576" />
    <Observer id="580" entityId="zamUXMZYPUSCKHeFm9VrJg" name="Fraction excreted to bile" path="vpa_ref_po_800mg|Organism|Gallbladder|valproic_acid|Fraction excreted to bile" persistable="1" formulaId="581" />
    <Observer id="647" entityId="k6bDxxLngUeiDaXqDs1Mnw" name="Concentration in container" path="vpa_ref_po_800mg|Organism|Bone|Plasma|UGT1A8|Concentration in container" unit="µmol/l" persistable="1" formulaId="648" />
    <Observer id="667" entityId="n25sN6EDDEuGkXR95HTh5g" name="Concentration in container" path="vpa_ref_po_800mg|Organism|Bone|Plasma|CYP2C9|Concentration in container" unit="µmol/l" persistable="1" formulaId="668" />
    <Observer id="673" entityId="aQwvBku0oESJ7bnsdk9VpQ" name="Concentration in container" path="vpa_ref_po_800mg|Organism|Bone|Plasma|VPAG|Concentration in container" unit="µmol/l" persistable="1" formulaId="674" />
    <Observer id="679" entityId="XUYNw68Hxky-8xIb8GZfJg" name="Concentration in container" path="vpa_ref_po_800mg|Organism|Bone|Plasma|OH_VPA|Concentration in container" unit="µmol/l" persistable="1" formulaId="680" />
    <Observer id="685" entityId="27ghqGui1ESZ2X-ODZW3sA" name="Concentration in container" path="vpa_ref_po_800mg|Organism|Bone|Plasma|valproic_acid|Concentration in container" unit="µmol/l" persistable="1" formulaId="686" />
    <Observer id="690" entityId="5IsqOkSlsEm5uuVzEKr2pA" name="Fraction of dose-valproic_acid" path="vpa_ref_po_800mg|Organism|Bone|Plasma|valproic_acid-CYP2C9 Metabolite|Fraction of dose-valproic_acid" persistable="1" formulaId="691" />
    <Observer id="730" entityId="OSgARdC3IkuTwH7Iu9kLWA" name="Concentration in container" path="vpa_ref_po_800mg|Organism|Bone|BloodCells|UGT1A8|Concentration in container" unit="µmol/l" persistable="1" formulaId="731" />
    <Observer id="750" entityId="60l1Ntt_zEy-YLAHZOmwgw" name="Concentration in container" path="vpa_ref_po_800mg|Organism|Bone|BloodCells|CYP2C9|Concentration in container" unit="µmol/l" persistable="1" formulaId="751" />
    <Observer id="756" entityId="o-QYNA1ALEiHcqixjBWrnA" name="Concentration in container" path="vpa_ref_po_800mg|Organism|Bone|BloodCells|VPAG|Concentration in container" unit="µmol/l" persistable="1" formulaId="757" />
    <Observer id="762" entityId="MODyr3OCqkm6glm_rSqWHQ" name="Concentration in container" path="vpa_ref_po_800mg|Organism|Bone|BloodCells|OH_VPA|Concentration in container" unit="µmol/l" persistable="1" formulaId="763" />
    <Observer id="768" entityId="-2sTnBMDYEmjxIpllbDTfQ" name="Concentration in container" path="vpa_ref_po_800mg|Organism|Bone|BloodCells|valproic_acid|Concentration in container" unit="µmol/l" persistable="1" formulaId="769" />
    <Observer id="773" entityId="HZQMb9vLfkCGdufB9eZHzA" name="Fraction of dose-valproic_acid" path="vpa_ref_po_800mg|Organism|Bone|BloodCells|valproic_acid-CYP2C9 Metabolite|Fraction of dose-valproic_acid" persistable="1" formulaId="774" />
    <Observer id="803" entityId="eNFxpodb6U-n-ZH57JasAg" name="Concentration in container" path="vpa_ref_po_800mg|Organism|Bone|Interstitial|VPAG|Concentration in container" unit="µmol/l" persistable="1" formulaId="804" />
    <Observer id="811" entityId="CVM6c1sq3EW0TkoTYgGpnw" name="Concentration in container" path="vpa_ref_po_800mg|Organism|Bone|Interstitial|OH_VPA|Concentration in container" unit="µmol/l" persistable="1" formulaId="812" />
    <Observer id="819" entityId="LJi1K_WOjkmEtBGICjotgg" name="Concentration in container" path="vpa_ref_po_800mg|Organism|Bone|Interstitial|valproic_acid|Concentration in container" unit="µmol/l" persistable="1" formulaId="820" />
    <Observer id="842" entityId="b31E0h29bkiBKaiOd43n6A" name="Concentration in container" path="vpa_ref_po_800mg|Organism|Bone|Intracellular|UGT1A8|Concentration in container" unit="µmol/l" persistable="1" formulaId="843" />
    <Observer id="860" entityId="9fo8TbWvlEe2_RzG-Xv-BA" name="Concentration in container" path="vpa_ref_po_800mg|Organism|Bone|Intracellular|CYP2C9|Concentration in container" unit="µmol/l" persistable="1" formulaId="861" />
    <Observer id="868" entityId="gL4Wi7uKFUuHfjl_Da00aQ" name="Concentration in container" path="vpa_ref_po_800mg|Organism|Bone|Intracellular|VPAG|Concentration in container" unit="µmol/l" persistable="1" formulaId="869" />
    <Observer id="876" entityId="WHO4RgdnkkGX87aD1KYyQg" name="Concentration in container" path="vpa_ref_po_800mg|Organism|Bone|Intracellular|OH_VPA|Concentration in container" unit="µmol/l" persistable="1" formulaId="877" />
    <Observer id="884" entityId="cvhT23nh9UmKlvyHR8XS-w" name="Concentration in container" path="vpa_ref_po_800mg|Organism|Bone|Intracellular|valproic_acid|Concentration in container" unit="µmol/l" persistable="1" formulaId="885" />
    <Observer id="889" entityId="Fv0xgCMDZU-98csyrCZX6Q" name="Fraction of dose-valproic_acid" path="vpa_ref_po_800mg|Organism|Bone|Intracellular|valproic_acid-CYP2C9 Metabolite|Fraction of dose-valproic_acid" persistable="1" formulaId="890" />
    <Observer id="907" entityId="hQTUxWvJekylyokcDOAHZA" name="Interstitial Unbound" path="vpa_ref_po_800mg|Organism|Bone|VPAG|Interstitial Unbound" unit="µmol/l" persistable="1" formulaId="908" />
    <Observer id="909" entityId="giQeuD8n5UGREhwD45zKCA" name="Intracellular Unbound" path="vpa_ref_po_800mg|Organism|Bone|VPAG|Intracellular Unbound" unit="µmol/l" persistable="1" formulaId="910" />
    <Observer id="911" entityId="Ixft1PJyVEy0YP26P864Bw" name="Tissue" path="vpa_ref_po_800mg|Organism|Bone|VPAG|Tissue" unit="µmol/l" persistable="1" formulaId="912" />
    <Observer id="913" entityId="afNk3vbSKEOwZkTys4WGSA" name="Interstitial Unbound" path="vpa_ref_po_800mg|Organism|Bone|OH_VPA|Interstitial Unbound" unit="µmol/l" persistable="1" formulaId="914" />
    <Observer id="915" entityId="Ynz84xJlGUKsW25qhATkXw" name="Intracellular Unbound" path="vpa_ref_po_800mg|Organism|Bone|OH_VPA|Intracellular Unbound" unit="µmol/l" persistable="1" formulaId="916" />
    <Observer id="917" entityId="Ul0i5mh3JUSmy9KB07u16A" name="Tissue" path="vpa_ref_po_800mg|Organism|Bone|OH_VPA|Tissue" unit="µmol/l" persistable="1" formulaId="918" />
    <Observer id="919" entityId="DF8HVkf3U0W08nfkShgdBg" name="Interstitial Unbound" path="vpa_ref_po_800mg|Organism|Bone|valproic_acid|Interstitial Unbound" unit="µmol/l" persistable="1" formulaId="920" />
    <Observer id="921" entityId="B_rl6hKXxU6MKBJiwgqTRw" name="Intracellular Unbound" path="vpa_ref_po_800mg|Organism|Bone|valproic_acid|Intracellular Unbound" unit="µmol/l" persistable="1" formulaId="922" />
    <Observer id="923" entityId="J5cHqTIi5U2HOWCc867J4Q" name="Tissue" path="vpa_ref_po_800mg|Organism|Bone|valproic_acid|Tissue" unit="µmol/l" persistable="1" formulaId="924" />
    <Observer id="990" entityId="jxWPCs7Wtk6ThW50AfUIIQ" name="Concentration in container" path="vpa_ref_po_800mg|Organism|Brain|Plasma|UGT1A8|Concentration in container" unit="µmol/l" persistable="1" formulaId="991" />
    <Observer id="1010" entityId="Xria3bmB2UK-EiRD9ga24Q" name="Concentration in container" path="vpa_ref_po_800mg|Organism|Brain|Plasma|CYP2C9|Concentration in container" unit="µmol/l" persistable="1" formulaId="1011" />
    <Observer id="1017" entityId="MnwmejHoQ06MYs-hK2u7Qw" name="Concentration in container" path="vpa_ref_po_800mg|Organism|Brain|Plasma|VPAG|Concentration in container" unit="µmol/l" persistable="1" formulaId="1018" />
    <Observer id="1024" entityId="KiwNNXPmU0uKW5-Ii5N0Kw" name="Concentration in container" path="vpa_ref_po_800mg|Organism|Brain|Plasma|OH_VPA|Concentration in container" unit="µmol/l" persistable="1" formulaId="1025" />
    <Observer id="1031" entityId="cwdDa3A0CU68wu8OmTtCPQ" name="Concentration in container" path="vpa_ref_po_800mg|Organism|Brain|Plasma|valproic_acid|Concentration in container" unit="µmol/l" persistable="1" formulaId="1032" />
    <Observer id="1036" entityId="eQxJS30OsEyrj_9EKDQ7ag" name="Fraction of dose-valproic_acid" path="vpa_ref_po_800mg|Organism|Brain|Plasma|valproic_acid-CYP2C9 Metabolite|Fraction of dose-valproic_acid" persistable="1" formulaId="1037" />
    <Observer id="1076" entityId="80iIs2MYw0WWlCn9t21Pjw" name="Concentration in container" path="vpa_ref_po_800mg|Organism|Brain|BloodCells|UGT1A8|Concentration in container" unit="µmol/l" persistable="1" formulaId="1077" />
    <Observer id="1096" entityId="iQeMiJEc6EmWHMcz9KUVjQ" name="Concentration in container" path="vpa_ref_po_800mg|Organism|Brain|BloodCells|CYP2C9|Concentration in container" unit="µmol/l" persistable="1" formulaId="1097" />
    <Observer id="1103" entityId="sNy4-JxP8UyQL1WBpTCagw" name="Concentration in container" path="vpa_ref_po_800mg|Organism|Brain|BloodCells|VPAG|Concentration in container" unit="µmol/l" persistable="1" formulaId="1104" />
    <Observer id="1110" entityId="XtIhOq_NsUOOyr9fjIbttw" name="Concentration in container" path="vpa_ref_po_800mg|Organism|Brain|BloodCells|OH_VPA|Concentration in container" unit="µmol/l" persistable="1" formulaId="1111" />
    <Observer id="1117" entityId="_q8alzTGVEKUNLmGSJQl1Q" name="Concentration in container" path="vpa_ref_po_800mg|Organism|Brain|BloodCells|valproic_acid|Concentration in container" unit="µmol/l" persistable="1" formulaId="1118" />
    <Observer id="1122" entityId="GFr4k_YBbEiTaNHCES9z3g" name="Fraction of dose-valproic_acid" path="vpa_ref_po_800mg|Organism|Brain|BloodCells|valproic_acid-CYP2C9 Metabolite|Fraction of dose-valproic_acid" persistable="1" formulaId="1123" />
    <Observer id="1152" entityId="tvT8CxUEHUe_0_9z5TpQoA" name="Concentration in container" path="vpa_ref_po_800mg|Organism|Brain|Interstitial|VPAG|Concentration in container" unit="µmol/l" persistable="1" formulaId="1153" />
    <Observer id="1160" entityId="I3w5_ZZpnUi2gPyECkE3Hw" name="Concentration in container" path="vpa_ref_po_800mg|Organism|Brain|Interstitial|OH_VPA|Concentration in container" unit="µmol/l" persistable="1" formulaId="1161" />
    <Observer id="1168" entityId="jthK2kagS0-5DrpwLbxA-Q" name="Concentration in container" path="vpa_ref_po_800mg|Organism|Brain|Interstitial|valproic_acid|Concentration in container" unit="µmol/l" persistable="1" formulaId="1169" />
    <Observer id="1191" entityId="g39JrewyGUubZL83MBmIPA" name="Concentration in container" path="vpa_ref_po_800mg|Organism|Brain|Intracellular|UGT1A8|Concentration in container" unit="µmol/l" persistable="1" formulaId="1192" />
    <Observer id="1209" entityId="Jhx0msnirEOrlSbvMtpKjQ" name="Concentration in container" path="vpa_ref_po_800mg|Organism|Brain|Intracellular|CYP2C9|Concentration in container" unit="µmol/l" persistable="1" formulaId="1210" />
    <Observer id="1217" entityId="rl48PUOmhEyVANOr5HF2Ew" name="Concentration in container" path="vpa_ref_po_800mg|Organism|Brain|Intracellular|VPAG|Concentration in container" unit="µmol/l" persistable="1" formulaId="1218" />
    <Observer id="1225" entityId="3CgUNwI1ZkaOi_5OijPibw" name="Concentration in container" path="vpa_ref_po_800mg|Organism|Brain|Intracellular|OH_VPA|Concentration in container" unit="µmol/l" persistable="1" formulaId="1226" />
    <Observer id="1233" entityId="Trx5GjDl3E2oz0B3Hhsd5w" name="Concentration in container" path="vpa_ref_po_800mg|Organism|Brain|Intracellular|valproic_acid|Concentration in container" unit="µmol/l" persistable="1" formulaId="1234" />
    <Observer id="1238" entityId="lMkGBGpmP0aCDUY9OYTFeg" name="Fraction of dose-valproic_acid" path="vpa_ref_po_800mg|Organism|Brain|Intracellular|valproic_acid-CYP2C9 Metabolite|Fraction of dose-valproic_acid" persistable="1" formulaId="1239" />
    <Observer id="1256" entityId="T6idhfJjUEOlXjxG8cikZA" name="Interstitial Unbound" path="vpa_ref_po_800mg|Organism|Brain|VPAG|Interstitial Unbound" unit="µmol/l" persistable="1" formulaId="1257" />
    <Observer id="1258" entityId="UFyPtqpjeECW_5W_aaotlg" name="Intracellular Unbound" path="vpa_ref_po_800mg|Organism|Brain|VPAG|Intracellular Unbound" unit="µmol/l" persistable="1" formulaId="1259" />
    <Observer id="1260" entityId="yGLy2xu9v0Cez1tl_ztmVQ" name="Tissue" path="vpa_ref_po_800mg|Organism|Brain|VPAG|Tissue" unit="µmol/l" persistable="1" formulaId="1261" />
    <Observer id="1262" entityId="W4qR0zRr706zvLywcw4NSw" name="Interstitial Unbound" path="vpa_ref_po_800mg|Organism|Brain|OH_VPA|Interstitial Unbound" unit="µmol/l" persistable="1" formulaId="1263" />
    <Observer id="1264" entityId="z8akG8NEtEO5JhzafTr7LQ" name="Intracellular Unbound" path="vpa_ref_po_800mg|Organism|Brain|OH_VPA|Intracellular Unbound" unit="µmol/l" persistable="1" formulaId="1265" />
    <Observer id="1266" entityId="KME00taZMUeLElWhuEF1qg" name="Tissue" path="vpa_ref_po_800mg|Organism|Brain|OH_VPA|Tissue" unit="µmol/l" persistable="1" formulaId="1267" />
    <Observer id="1268" entityId="UNr4BMT9eE62llaQutwBsw" name="Interstitial Unbound" path="vpa_ref_po_800mg|Organism|Brain|valproic_acid|Interstitial Unbound" unit="µmol/l" persistable="1" formulaId="1269" />
    <Observer id="1270" entityId="ZWBdcf_y_kyiyNuvt4MKWQ" name="Intracellular Unbound" path="vpa_ref_po_800mg|Organism|Brain|valproic_acid|Intracellular Unbound" unit="µmol/l" persistable="1" formulaId="1271" />
    <Observer id="1272" entityId="2a8F3Qk9G0GMj1jq9hPFxA" name="Tissue" path="vpa_ref_po_800mg|Organism|Brain|valproic_acid|Tissue" unit="µmol/l" persistable="1" formulaId="1273" />
    <Observer id="1352" entityId="8JTHoJuN-0G5_Unv7OxbUg" name="Concentration in container" path="vpa_ref_po_800mg|Organism|Fat|Plasma|UGT1A8|Concentration in container" unit="µmol/l" persistable="1" formulaId="1353" />
    <Observer id="1372" entityId="OQoi3IPUA06H6zIf-8kOfw" name="Concentration in container" path="vpa_ref_po_800mg|Organism|Fat|Plasma|CYP2C9|Concentration in container" unit="µmol/l" persistable="1" formulaId="1373" />
    <Observer id="1378" entityId="HvlK47yDGEigBwLjmR_8Bw" name="Concentration in container" path="vpa_ref_po_800mg|Organism|Fat|Plasma|VPAG|Concentration in container" unit="µmol/l" persistable="1" formulaId="1379" />
    <Observer id="1384" entityId="TtL2LiZz6U29fb-VISY8Iw" name="Concentration in container" path="vpa_ref_po_800mg|Organism|Fat|Plasma|OH_VPA|Concentration in container" unit="µmol/l" persistable="1" formulaId="1385" />
    <Observer id="1390" entityId="F86uu_BBK0yWrLWzYu90ag" name="Concentration in container" path="vpa_ref_po_800mg|Organism|Fat|Plasma|valproic_acid|Concentration in container" unit="µmol/l" persistable="1" formulaId="1391" />
    <Observer id="1395" entityId="B_u2BAN9BUG5Gxem53C_xQ" name="Fraction of dose-valproic_acid" path="vpa_ref_po_800mg|Organism|Fat|Plasma|valproic_acid-CYP2C9 Metabolite|Fraction of dose-valproic_acid" persistable="1" formulaId="1396" />
    <Observer id="1435" entityId="KRo-HQidfE-cFsW3bawjLQ" name="Concentration in container" path="vpa_ref_po_800mg|Organism|Fat|BloodCells|UGT1A8|Concentration in container" unit="µmol/l" persistable="1" formulaId="1436" />
    <Observer id="1455" entityId="1JOVAVsbJ0iRHuYGy-FXOg" name="Concentration in container" path="vpa_ref_po_800mg|Organism|Fat|BloodCells|CYP2C9|Concentration in container" unit="µmol/l" persistable="1" formulaId="1456" />
    <Observer id="1461" entityId="iRWdwVi35keRrjV1fZN8EA" name="Concentration in container" path="vpa_ref_po_800mg|Organism|Fat|BloodCells|VPAG|Concentration in container" unit="µmol/l" persistable="1" formulaId="1462" />
    <Observer id="1467" entityId="sP2iz0UVRkGGSPHfmR_d3A" name="Concentration in container" path="vpa_ref_po_800mg|Organism|Fat|BloodCells|OH_VPA|Concentration in container" unit="µmol/l" persistable="1" formulaId="1468" />
    <Observer id="1473" entityId="9hyUvmjJKEeszW523IU9tA" name="Concentration in container" path="vpa_ref_po_800mg|Organism|Fat|BloodCells|valproic_acid|Concentration in container" unit="µmol/l" persistable="1" formulaId="1474" />
    <Observer id="1478" entityId="J5AsEKS80EKnJzjk2NEACg" name="Fraction of dose-valproic_acid" path="vpa_ref_po_800mg|Organism|Fat|BloodCells|valproic_acid-CYP2C9 Metabolite|Fraction of dose-valproic_acid" persistable="1" formulaId="1479" />
    <Observer id="1508" entityId="apEUobD7W06cZVSG-c46NQ" name="Concentration in container" path="vpa_ref_po_800mg|Organism|Fat|Interstitial|VPAG|Concentration in container" unit="µmol/l" persistable="1" formulaId="1509" />
    <Observer id="1516" entityId="pgBgvufKGUasSetahYugEg" name="Concentration in container" path="vpa_ref_po_800mg|Organism|Fat|Interstitial|OH_VPA|Concentration in container" unit="µmol/l" persistable="1" formulaId="1517" />
    <Observer id="1524" entityId="VjrpS1GidUend-2WKuI3Rg" name="Concentration in container" path="vpa_ref_po_800mg|Organism|Fat|Interstitial|valproic_acid|Concentration in container" unit="µmol/l" persistable="1" formulaId="1525" />
    <Observer id="1547" entityId="mCQa-X_zUke1ujwecefxLg" name="Concentration in container" path="vpa_ref_po_800mg|Organism|Fat|Intracellular|UGT1A8|Concentration in container" unit="µmol/l" persistable="1" formulaId="1548" />
    <Observer id="1565" entityId="u9fDCSzAEEC89fRR037dyg" name="Concentration in container" path="vpa_ref_po_800mg|Organism|Fat|Intracellular|CYP2C9|Concentration in container" unit="µmol/l" persistable="1" formulaId="1566" />
    <Observer id="1573" entityId="3PnMDhcQKUC3Uro5dd3fCA" name="Concentration in container" path="vpa_ref_po_800mg|Organism|Fat|Intracellular|VPAG|Concentration in container" unit="µmol/l" persistable="1" formulaId="1574" />
    <Observer id="1581" entityId="BSbtGA2yIkW-zstNoxd0sA" name="Concentration in container" path="vpa_ref_po_800mg|Organism|Fat|Intracellular|OH_VPA|Concentration in container" unit="µmol/l" persistable="1" formulaId="1582" />
    <Observer id="1589" entityId="SCuJk7XxjEeA1MAOC8meiA" name="Concentration in container" path="vpa_ref_po_800mg|Organism|Fat|Intracellular|valproic_acid|Concentration in container" unit="µmol/l" persistable="1" formulaId="1590" />
    <Observer id="1594" entityId="CGM8Bg6ZsUCP63FxH67PDg" name="Fraction of dose-valproic_acid" path="vpa_ref_po_800mg|Organism|Fat|Intracellular|valproic_acid-CYP2C9 Metabolite|Fraction of dose-valproic_acid" persistable="1" formulaId="1595" />
    <Observer id="1612" entityId="8gdnpgFXn0yTgH8yrcdrXA" name="Interstitial Unbound" path="vpa_ref_po_800mg|Organism|Fat|VPAG|Interstitial Unbound" unit="µmol/l" persistable="1" formulaId="1613" />
    <Observer id="1614" entityId="nSqIg7JnN06aUPksi1dk_A" name="Intracellular Unbound" path="vpa_ref_po_800mg|Organism|Fat|VPAG|Intracellular Unbound" unit="µmol/l" persistable="1" formulaId="1615" />
    <Observer id="1616" entityId="eHbL1k_LV0m7YVfwdkRjJQ" name="Tissue" path="vpa_ref_po_800mg|Organism|Fat|VPAG|Tissue" unit="µmol/l" persistable="1" formulaId="1617" />
    <Observer id="1618" entityId="vb_9nk79-E-VMlFeoF3ZHA" name="Interstitial Unbound" path="vpa_ref_po_800mg|Organism|Fat|OH_VPA|Interstitial Unbound" unit="µmol/l" persistable="1" formulaId="1619" />
    <Observer id="1620" entityId="cfbvVyUCKk6waZ71mgeyZg" name="Intracellular Unbound" path="vpa_ref_po_800mg|Organism|Fat|OH_VPA|Intracellular Unbound" unit="µmol/l" persistable="1" formulaId="1621" />
    <Observer id="1622" entityId="3CarqKUQCkS9O5baZnqifg" name="Tissue" path="vpa_ref_po_800mg|Organism|Fat|OH_VPA|Tissue" unit="µmol/l" persistable="1" formulaId="1623" />
    <Observer id="1624" entityId="9CXYKUf2v0eWkrcTb1zbDw" name="Interstitial Unbound" path="vpa_ref_po_800mg|Organism|Fat|valproic_acid|Interstitial Unbound" unit="µmol/l" persistable="1" formulaId="1625" />
    <Observer id="1626" entityId="8r2H4-5YBku-sWgHImOsuw" name="Intracellular Unbound" path="vpa_ref_po_800mg|Organism|Fat|valproic_acid|Intracellular Unbound" unit="µmol/l" persistable="1" formulaId="1627" />
    <Observer id="1628" entityId="qFH2_AuGZE6sIOU4p7lzCQ" name="Tissue" path="vpa_ref_po_800mg|Organism|Fat|valproic_acid|Tissue" unit="µmol/l" persistable="1" formulaId="1629" />
    <Observer id="1695" entityId="GhzwPFW2wEag2XLrNcKzdw" name="Concentration in container" path="vpa_ref_po_800mg|Organism|Gonads|Plasma|UGT1A8|Concentration in container" unit="µmol/l" persistable="1" formulaId="1696" />
    <Observer id="1715" entityId="_juUSB6SxkCVrQkf-UgNKw" name="Concentration in container" path="vpa_ref_po_800mg|Organism|Gonads|Plasma|CYP2C9|Concentration in container" unit="µmol/l" persistable="1" formulaId="1716" />
    <Observer id="1722" entityId="UmpbTJv7wEyWj-guXdMF5g" name="Concentration in container" path="vpa_ref_po_800mg|Organism|Gonads|Plasma|VPAG|Concentration in container" unit="µmol/l" persistable="1" formulaId="1723" />
    <Observer id="1729" entityId="kgJH_RzwXEyjXeVLipr5mw" name="Concentration in container" path="vpa_ref_po_800mg|Organism|Gonads|Plasma|OH_VPA|Concentration in container" unit="µmol/l" persistable="1" formulaId="1730" />
    <Observer id="1736" entityId="Ik0Gi8bWMk-nL7wNiCPmDQ" name="Concentration in container" path="vpa_ref_po_800mg|Organism|Gonads|Plasma|valproic_acid|Concentration in container" unit="µmol/l" persistable="1" formulaId="1737" />
    <Observer id="1741" entityId="JRcLDqZ7_Uifye9ydowSeQ" name="Fraction of dose-valproic_acid" path="vpa_ref_po_800mg|Organism|Gonads|Plasma|valproic_acid-CYP2C9 Metabolite|Fraction of dose-valproic_acid" persistable="1" formulaId="1742" />
    <Observer id="1781" entityId="2U6KYa3adkmWnxEEb6Xveg" name="Concentration in container" path="vpa_ref_po_800mg|Organism|Gonads|BloodCells|UGT1A8|Concentration in container" unit="µmol/l" persistable="1" formulaId="1782" />
    <Observer id="1801" entityId="Qc6axkETz0awxDzm72fmiQ" name="Concentration in container" path="vpa_ref_po_800mg|Organism|Gonads|BloodCells|CYP2C9|Concentration in container" unit="µmol/l" persistable="1" formulaId="1802" />
    <Observer id="1808" entityId="SmHiiv7UcUSUoLJ6lodtxw" name="Concentration in container" path="vpa_ref_po_800mg|Organism|Gonads|BloodCells|VPAG|Concentration in container" unit="µmol/l" persistable="1" formulaId="1809" />
    <Observer id="1815" entityId="jdCicdb4LUatqPm_5YD_iA" name="Concentration in container" path="vpa_ref_po_800mg|Organism|Gonads|BloodCells|OH_VPA|Concentration in container" unit="µmol/l" persistable="1" formulaId="1816" />
    <Observer id="1822" entityId="-LXh7zGjwUiBdXpbeGHPqg" name="Concentration in container" path="vpa_ref_po_800mg|Organism|Gonads|BloodCells|valproic_acid|Concentration in container" unit="µmol/l" persistable="1" formulaId="1823" />
    <Observer id="1827" entityId="h7ca0v0ZFUCJWf0_-p4epA" name="Fraction of dose-valproic_acid" path="vpa_ref_po_800mg|Organism|Gonads|BloodCells|valproic_acid-CYP2C9 Metabolite|Fraction of dose-valproic_acid" persistable="1" formulaId="1828" />
    <Observer id="1857" entityId="CGeMjFCkqE2E-K4p73yMUg" name="Concentration in container" path="vpa_ref_po_800mg|Organism|Gonads|Interstitial|VPAG|Concentration in container" unit="µmol/l" persistable="1" formulaId="1858" />
    <Observer id="1865" entityId="hsEHpxOK1kyQWQzFEPrCJA" name="Concentration in container" path="vpa_ref_po_800mg|Organism|Gonads|Interstitial|OH_VPA|Concentration in container" unit="µmol/l" persistable="1" formulaId="1866" />
    <Observer id="1873" entityId="-dvRdWWAzE-2rffSjDU5Pg" name="Concentration in container" path="vpa_ref_po_800mg|Organism|Gonads|Interstitial|valproic_acid|Concentration in container" unit="µmol/l" persistable="1" formulaId="1874" />
    <Observer id="1896" entityId="K8_DEVTm0EuBgLaWPP0dJw" name="Concentration in container" path="vpa_ref_po_800mg|Organism|Gonads|Intracellular|UGT1A8|Concentration in container" unit="µmol/l" persistable="1" formulaId="1897" />
    <Observer id="1914" entityId="CTFIF3a4HEqC049dee-6Gw" name="Concentration in container" path="vpa_ref_po_800mg|Organism|Gonads|Intracellular|CYP2C9|Concentration in container" unit="µmol/l" persistable="1" formulaId="1915" />
    <Observer id="1922" entityId="U1Y_tueWrUqnbO3fvU6D6w" name="Concentration in container" path="vpa_ref_po_800mg|Organism|Gonads|Intracellular|VPAG|Concentration in container" unit="µmol/l" persistable="1" formulaId="1923" />
    <Observer id="1930" entityId="V_zBtDD5ZEuyv42FY4gJAA" name="Concentration in container" path="vpa_ref_po_800mg|Organism|Gonads|Intracellular|OH_VPA|Concentration in container" unit="µmol/l" persistable="1" formulaId="1931" />
    <Observer id="1938" entityId="wwmvw5VVikONmMLtnF4ZDQ" name="Concentration in container" path="vpa_ref_po_800mg|Organism|Gonads|Intracellular|valproic_acid|Concentration in container" unit="µmol/l" persistable="1" formulaId="1939" />
    <Observer id="1943" entityId="gZW4cJwufUaUlew14EKk-w" name="Fraction of dose-valproic_acid" path="vpa_ref_po_800mg|Organism|Gonads|Intracellular|valproic_acid-CYP2C9 Metabolite|Fraction of dose-valproic_acid" persistable="1" formulaId="1944" />
    <Observer id="1961" entityId="NP5j7x0KT0ud_XS8S4Eiaw" name="Interstitial Unbound" path="vpa_ref_po_800mg|Organism|Gonads|VPAG|Interstitial Unbound" unit="µmol/l" persistable="1" formulaId="1962" />
    <Observer id="1963" entityId="yUQLOTNd1Eagu1G0d9Dgjw" name="Intracellular Unbound" path="vpa_ref_po_800mg|Organism|Gonads|VPAG|Intracellular Unbound" unit="µmol/l" persistable="1" formulaId="1964" />
    <Observer id="1965" entityId="rnUgkqcZa0WkkbDJDn1a3Q" name="Tissue" path="vpa_ref_po_800mg|Organism|Gonads|VPAG|Tissue" unit="µmol/l" persistable="1" formulaId="1966" />
    <Observer id="1967" entityId="_Jhte9hQIEaY-eTIuH5yKw" name="Interstitial Unbound" path="vpa_ref_po_800mg|Organism|Gonads|OH_VPA|Interstitial Unbound" unit="µmol/l" persistable="1" formulaId="1968" />
    <Observer id="1969" entityId="Wm6aSK1180KCsdtPHJGL8w" name="Intracellular Unbound" path="vpa_ref_po_800mg|Organism|Gonads|OH_VPA|Intracellular Unbound" unit="µmol/l" persistable="1" formulaId="1970" />
    <Observer id="1971" entityId="UHKsdaKU_kmWvBvuDCVOOw" name="Tissue" path="vpa_ref_po_800mg|Organism|Gonads|OH_VPA|Tissue" unit="µmol/l" persistable="1" formulaId="1972" />
    <Observer id="1973" entityId="bAjecJGMV0ayPgBMxvWlBA" name="Interstitial Unbound" path="vpa_ref_po_800mg|Organism|Gonads|valproic_acid|Interstitial Unbound" unit="µmol/l" persistable="1" formulaId="1974" />
    <Observer id="1975" entityId="s-IFM0dhkUemx4Ib8wAtHw" name="Intracellular Unbound" path="vpa_ref_po_800mg|Organism|Gonads|valproic_acid|Intracellular Unbound" unit="µmol/l" persistable="1" formulaId="1976" />
    <Observer id="1977" entityId="gRJJXiVqz0aqb8LxSZ-WuA" name="Tissue" path="vpa_ref_po_800mg|Organism|Gonads|valproic_acid|Tissue" unit="µmol/l" persistable="1" formulaId="1978" />
    <Observer id="2044" entityId="UKe02pbXm0GQbCugCRhT2A" name="Concentration in container" path="vpa_ref_po_800mg|Organism|Heart|Plasma|UGT1A8|Concentration in container" unit="µmol/l" persistable="1" formulaId="2045" />
    <Observer id="2064" entityId="rgJdNNNy9k-X60U97eW1jQ" name="Concentration in container" path="vpa_ref_po_800mg|Organism|Heart|Plasma|CYP2C9|Concentration in container" unit="µmol/l" persistable="1" formulaId="2065" />
    <Observer id="2071" entityId="IDSQRrZ57EWvyM9mXyefPw" name="Concentration in container" path="vpa_ref_po_800mg|Organism|Heart|Plasma|VPAG|Concentration in container" unit="µmol/l" persistable="1" formulaId="2072" />
    <Observer id="2078" entityId="qtYWLe4uzkK_gELouOP3Nw" name="Concentration in container" path="vpa_ref_po_800mg|Organism|Heart|Plasma|OH_VPA|Concentration in container" unit="µmol/l" persistable="1" formulaId="2079" />
    <Observer id="2085" entityId="UqYLuqhAUUyepV8gritM_Q" name="Concentration in container" path="vpa_ref_po_800mg|Organism|Heart|Plasma|valproic_acid|Concentration in container" unit="µmol/l" persistable="1" formulaId="2086" />
    <Observer id="2090" entityId="LmFCqz7RAkGvJEK0-SlfOg" name="Fraction of dose-valproic_acid" path="vpa_ref_po_800mg|Organism|Heart|Plasma|valproic_acid-CYP2C9 Metabolite|Fraction of dose-valproic_acid" persistable="1" formulaId="2091" />
    <Observer id="2130" entityId="9hta8jBnA02jACDOLj58AA" name="Concentration in container" path="vpa_ref_po_800mg|Organism|Heart|BloodCells|UGT1A8|Concentration in container" unit="µmol/l" persistable="1" formulaId="2131" />
    <Observer id="2150" entityId="EV9q6DWwmUKuWFwobIA93w" name="Concentration in container" path="vpa_ref_po_800mg|Organism|Heart|BloodCells|CYP2C9|Concentration in container" unit="µmol/l" persistable="1" formulaId="2151" />
    <Observer id="2157" entityId="WiHjNWVxgk6-bjXgZzp9Ew" name="Concentration in container" path="vpa_ref_po_800mg|Organism|Heart|BloodCells|VPAG|Concentration in container" unit="µmol/l" persistable="1" formulaId="2158" />
    <Observer id="2164" entityId="vc34wp7cj0eqA9agc3sd9Q" name="Concentration in container" path="vpa_ref_po_800mg|Organism|Heart|BloodCells|OH_VPA|Concentration in container" unit="µmol/l" persistable="1" formulaId="2165" />
    <Observer id="2171" entityId="g0L_qIb07EyEcR7LEbl01A" name="Concentration in container" path="vpa_ref_po_800mg|Organism|Heart|BloodCells|valproic_acid|Concentration in container" unit="µmol/l" persistable="1" formulaId="2172" />
    <Observer id="2176" entityId="QNvYFRxdN0q-gbX8Qy2VPg" name="Fraction of dose-valproic_acid" path="vpa_ref_po_800mg|Organism|Heart|BloodCells|valproic_acid-CYP2C9 Metabolite|Fraction of dose-valproic_acid" persistable="1" formulaId="2177" />
    <Observer id="2206" entityId="i6fwq6Kd1UqHPEuAuKgvog" name="Concentration in container" path="vpa_ref_po_800mg|Organism|Heart|Interstitial|VPAG|Concentration in container" unit="µmol/l" persistable="1" formulaId="2207" />
    <Observer id="2214" entityId="hiw5Ttfx20Ku1tiZ14TAEw" name="Concentration in container" path="vpa_ref_po_800mg|Organism|Heart|Interstitial|OH_VPA|Concentration in container" unit="µmol/l" persistable="1" formulaId="2215" />
    <Observer id="2222" entityId="wZgWTJU1WkyhZF2XaY9V0g" name="Concentration in container" path="vpa_ref_po_800mg|Organism|Heart|Interstitial|valproic_acid|Concentration in container" unit="µmol/l" persistable="1" formulaId="2223" />
    <Observer id="2245" entityId="qQOdGH5kiUKDoI77PTUQPQ" name="Concentration in container" path="vpa_ref_po_800mg|Organism|Heart|Intracellular|UGT1A8|Concentration in container" unit="µmol/l" persistable="1" formulaId="2246" />
    <Observer id="2263" entityId="9PAsxFIhgkmivMXb9ZE6Zw" name="Concentration in container" path="vpa_ref_po_800mg|Organism|Heart|Intracellular|CYP2C9|Concentration in container" unit="µmol/l" persistable="1" formulaId="2264" />
    <Observer id="2271" entityId="imHglz_7G02ZTV-E_tVKng" name="Concentration in container" path="vpa_ref_po_800mg|Organism|Heart|Intracellular|VPAG|Concentration in container" unit="µmol/l" persistable="1" formulaId="2272" />
    <Observer id="2279" entityId="-Ci8hA84w0WBZf8EDszFmw" name="Concentration in container" path="vpa_ref_po_800mg|Organism|Heart|Intracellular|OH_VPA|Concentration in container" unit="µmol/l" persistable="1" formulaId="2280" />
    <Observer id="2287" entityId="xCOiODE6EEeJujNpaJV3Lg" name="Concentration in container" path="vpa_ref_po_800mg|Organism|Heart|Intracellular|valproic_acid|Concentration in container" unit="µmol/l" persistable="1" formulaId="2288" />
    <Observer id="2292" entityId="ymBF0jXLnUag5B7ZZ9XkVw" name="Fraction of dose-valproic_acid" path="vpa_ref_po_800mg|Organism|Heart|Intracellular|valproic_acid-CYP2C9 Metabolite|Fraction of dose-valproic_acid" persistable="1" formulaId="2293" />
    <Observer id="2310" entityId="0Cxv-8MDxUmoVLhW9TFLZw" name="Interstitial Unbound" path="vpa_ref_po_800mg|Organism|Heart|VPAG|Interstitial Unbound" unit="µmol/l" persistable="1" formulaId="2311" />
    <Observer id="2312" entityId="xPKj-Cdyzk-k2rQwHiyNUg" name="Intracellular Unbound" path="vpa_ref_po_800mg|Organism|Heart|VPAG|Intracellular Unbound" unit="µmol/l" persistable="1" formulaId="2313" />
    <Observer id="2314" entityId="2PuDDsIZNk2HCq3xsX94JA" name="Tissue" path="vpa_ref_po_800mg|Organism|Heart|VPAG|Tissue" unit="µmol/l" persistable="1" formulaId="2315" />
    <Observer id="2316" entityId="c-y9lX4r8kum1pHXHAy2uw" name="Interstitial Unbound" path="vpa_ref_po_800mg|Organism|Heart|OH_VPA|Interstitial Unbound" unit="µmol/l" persistable="1" formulaId="2317" />
    <Observer id="2318" entityId="YMRrxjVxaUOzSKJVVjzNyQ" name="Intracellular Unbound" path="vpa_ref_po_800mg|Organism|Heart|OH_VPA|Intracellular Unbound" unit="µmol/l" persistable="1" formulaId="2319" />
    <Observer id="2320" entityId="5Qskgj_R-UqlTzcLWm-pKw" name="Tissue" path="vpa_ref_po_800mg|Organism|Heart|OH_VPA|Tissue" unit="µmol/l" persistable="1" formulaId="2321" />
    <Observer id="2322" entityId="SGTAxlEQv0CyZmUiQbyyfg" name="Interstitial Unbound" path="vpa_ref_po_800mg|Organism|Heart|valproic_acid|Interstitial Unbound" unit="µmol/l" persistable="1" formulaId="2323" />
    <Observer id="2324" entityId="feZpLMfB-kC8lB4EoOTo2g" name="Intracellular Unbound" path="vpa_ref_po_800mg|Organism|Heart|valproic_acid|Intracellular Unbound" unit="µmol/l" persistable="1" formulaId="2325" />
    <Observer id="2326" entityId="L_LpHGRmeUi8mhP9ssfVXg" name="Tissue" path="vpa_ref_po_800mg|Organism|Heart|valproic_acid|Tissue" unit="µmol/l" persistable="1" formulaId="2327" />
    <Observer id="2403" entityId="cwQyj28mvkSnOeHPZkcEbw" name="Concentration in container" path="vpa_ref_po_800mg|Organism|Kidney|Plasma|UGT1A8|Concentration in container" unit="µmol/l" persistable="1" formulaId="2404" />
    <Observer id="2423" entityId="H8S75Ac8rEG8jjzhCt9tnA" name="Concentration in container" path="vpa_ref_po_800mg|Organism|Kidney|Plasma|CYP2C9|Concentration in container" unit="µmol/l" persistable="1" formulaId="2424" />
    <Observer id="2430" entityId="sYf0rlwMwk-AnnEEplxnyg" name="Concentration in container" path="vpa_ref_po_800mg|Organism|Kidney|Plasma|VPAG|Concentration in container" unit="µmol/l" persistable="1" formulaId="2431" />
    <Observer id="2437" entityId="CH3v00kXLkiB6FTn00_3Jw" name="Concentration in container" path="vpa_ref_po_800mg|Organism|Kidney|Plasma|OH_VPA|Concentration in container" unit="µmol/l" persistable="1" formulaId="2438" />
    <Observer id="2444" entityId="-ES4ZrazB0i8UpPhrRgaJw" name="Concentration in container" path="vpa_ref_po_800mg|Organism|Kidney|Plasma|valproic_acid|Concentration in container" unit="µmol/l" persistable="1" formulaId="2445" />
    <Observer id="2449" entityId="M9wpqDnpjEq0mIUqUZ1nKg" name="Fraction of dose-valproic_acid" path="vpa_ref_po_800mg|Organism|Kidney|Plasma|valproic_acid-CYP2C9 Metabolite|Fraction of dose-valproic_acid" persistable="1" formulaId="2450" />
    <Observer id="2489" entityId="qemD305zUE-drQtZ3Nq01g" name="Concentration in container" path="vpa_ref_po_800mg|Organism|Kidney|BloodCells|UGT1A8|Concentration in container" unit="µmol/l" persistable="1" formulaId="2490" />
    <Observer id="2509" entityId="f_clT4PPVkmvfk-ieC9j2Q" name="Concentration in container" path="vpa_ref_po_800mg|Organism|Kidney|BloodCells|CYP2C9|Concentration in container" unit="µmol/l" persistable="1" formulaId="2510" />
    <Observer id="2516" entityId="i9WNWB5VXkiOC_iRCb997Q" name="Concentration in container" path="vpa_ref_po_800mg|Organism|Kidney|BloodCells|VPAG|Concentration in container" unit="µmol/l" persistable="1" formulaId="2517" />
    <Observer id="2523" entityId="-XUaI4H0FESr2s9AXfIr1Q" name="Concentration in container" path="vpa_ref_po_800mg|Organism|Kidney|BloodCells|OH_VPA|Concentration in container" unit="µmol/l" persistable="1" formulaId="2524" />
    <Observer id="2530" entityId="rRG2_F16ykW7Tj7m8KJ61w" name="Concentration in container" path="vpa_ref_po_800mg|Organism|Kidney|BloodCells|valproic_acid|Concentration in container" unit="µmol/l" persistable="1" formulaId="2531" />
    <Observer id="2535" entityId="D2eXye4OfEGd2vR4Qp3yfQ" name="Fraction of dose-valproic_acid" path="vpa_ref_po_800mg|Organism|Kidney|BloodCells|valproic_acid-CYP2C9 Metabolite|Fraction of dose-valproic_acid" persistable="1" formulaId="2536" />
    <Observer id="2565" entityId="h5eOv6aCOkKSxwx-DCl6RQ" name="Concentration in container" path="vpa_ref_po_800mg|Organism|Kidney|Interstitial|VPAG|Concentration in container" unit="µmol/l" persistable="1" formulaId="2566" />
    <Observer id="2573" entityId="IKHdydtFu0WCJyK6cVwTLw" name="Concentration in container" path="vpa_ref_po_800mg|Organism|Kidney|Interstitial|OH_VPA|Concentration in container" unit="µmol/l" persistable="1" formulaId="2574" />
    <Observer id="2581" entityId="xz4FY7HCxUGLr9M55nncfw" name="Concentration in container" path="vpa_ref_po_800mg|Organism|Kidney|Interstitial|valproic_acid|Concentration in container" unit="µmol/l" persistable="1" formulaId="2582" />
    <Observer id="2604" entityId="bQHVmbg1LkO0pPX8p6Sw6g" name="Concentration in container" path="vpa_ref_po_800mg|Organism|Kidney|Intracellular|UGT1A8|Concentration in container" unit="µmol/l" persistable="1" formulaId="2605" />
    <Observer id="2622" entityId="tCCmEBIziEquAdihktpAlA" name="Concentration in container" path="vpa_ref_po_800mg|Organism|Kidney|Intracellular|CYP2C9|Concentration in container" unit="µmol/l" persistable="1" formulaId="2623" />
    <Observer id="2630" entityId="tPg4GJSd7UWh8VJnN3tacw" name="Concentration in container" path="vpa_ref_po_800mg|Organism|Kidney|Intracellular|VPAG|Concentration in container" unit="µmol/l" persistable="1" formulaId="2631" />
    <Observer id="2638" entityId="4tLGs-5GOESxmtmsB1fHkw" name="Concentration in container" path="vpa_ref_po_800mg|Organism|Kidney|Intracellular|OH_VPA|Concentration in container" unit="µmol/l" persistable="1" formulaId="2639" />
    <Observer id="2646" entityId="S3MPpTogRUy0LsI3nqhsXA" name="Concentration in container" path="vpa_ref_po_800mg|Organism|Kidney|Intracellular|valproic_acid|Concentration in container" unit="µmol/l" persistable="1" formulaId="2647" />
    <Observer id="2651" entityId="eQgdluo-VkSxIHgqyGUQIA" name="Fraction of dose-valproic_acid" path="vpa_ref_po_800mg|Organism|Kidney|Intracellular|valproic_acid-CYP2C9 Metabolite|Fraction of dose-valproic_acid" persistable="1" formulaId="2652" />
    <Observer id="2673" entityId="Mlii0baBd0u8j0Smp_-PXw" name="Concentration in container" path="vpa_ref_po_800mg|Organism|Kidney|Urine|VPAG|Concentration in container" unit="µmol/l" persistable="1" formulaId="2674" />
    <Observer id="2678" entityId="l6ZFZqIoNU6MdOlwyEDJpg" name="Concentration in container" path="vpa_ref_po_800mg|Organism|Kidney|Urine|OH_VPA|Concentration in container" unit="µmol/l" persistable="1" formulaId="2679" />
    <Observer id="2680" entityId="w5WijxfN00qdMaNgNDAbbw" name="Fraction excreted" path="vpa_ref_po_800mg|Organism|Kidney|Urine|OH_VPA|Fraction excreted" persistable="1" formulaId="2681" />
    <Observer id="2685" entityId="qimWUWISGk-hl_xhXVMihg" name="Concentration in container" path="vpa_ref_po_800mg|Organism|Kidney|Urine|valproic_acid|Concentration in container" unit="µmol/l" persistable="1" formulaId="2686" />
    <Observer id="2687" entityId="3MZ_4OK-G0Ob8J8m78jfLw" name="Fraction excreted" path="vpa_ref_po_800mg|Organism|Kidney|Urine|valproic_acid|Fraction excreted" persistable="1" formulaId="2688" />
    <Observer id="2689" entityId="g-_OsOW0LkSOR3L4MGurow" name="Interstitial Unbound" path="vpa_ref_po_800mg|Organism|Kidney|VPAG|Interstitial Unbound" unit="µmol/l" persistable="1" formulaId="2690" />
    <Observer id="2691" entityId="P14LYm7xEEuYMyJ-66cWAg" name="Intracellular Unbound" path="vpa_ref_po_800mg|Organism|Kidney|VPAG|Intracellular Unbound" unit="µmol/l" persistable="1" formulaId="2692" />
    <Observer id="2693" entityId="8Doep_wCeEWCELz45Ldozg" name="Tissue" path="vpa_ref_po_800mg|Organism|Kidney|VPAG|Tissue" unit="µmol/l" persistable="1" formulaId="2694" />
    <Observer id="2695" entityId="hs-jhSHox0-WqrjnAJfTSA" name="Interstitial Unbound" path="vpa_ref_po_800mg|Organism|Kidney|OH_VPA|Interstitial Unbound" unit="µmol/l" persistable="1" formulaId="2696" />
    <Observer id="2697" entityId="jFPlNz2_XEaAQTwaMi1LzQ" name="Intracellular Unbound" path="vpa_ref_po_800mg|Organism|Kidney|OH_VPA|Intracellular Unbound" unit="µmol/l" persistable="1" formulaId="2698" />
    <Observer id="2699" entityId="jegotHRom0KCrGzzeKZarg" name="Tissue" path="vpa_ref_po_800mg|Organism|Kidney|OH_VPA|Tissue" unit="µmol/l" persistable="1" formulaId="2700" />
    <Observer id="2701" entityId="FsgcQnjmxUqJWj01D6sNFA" name="Interstitial Unbound" path="vpa_ref_po_800mg|Organism|Kidney|valproic_acid|Interstitial Unbound" unit="µmol/l" persistable="1" formulaId="2702" />
    <Observer id="2703" entityId="YJWUv7ZIAUKyoecFFphUvw" name="Intracellular Unbound" path="vpa_ref_po_800mg|Organism|Kidney|valproic_acid|Intracellular Unbound" unit="µmol/l" persistable="1" formulaId="2704" />
    <Observer id="2705" entityId="GH2-aeCD6USjaHZDPnyQPA" name="Tissue" path="vpa_ref_po_800mg|Organism|Kidney|valproic_acid|Tissue" unit="µmol/l" persistable="1" formulaId="2706" />
    <Observer id="2831" entityId="D16iDQG6dkGLBECv0LwxKw" name="Concentration in lumen" path="vpa_ref_po_800mg|Organism|Lumen|Stomach|VPAG|Concentration in lumen" unit="µmol/l" persistable="1" formulaId="2833" />
    <Observer id="2874" entityId="YMfVDJ8Ji0O6xJpK7nFo2w" name="Concentration in lumen" path="vpa_ref_po_800mg|Organism|Lumen|Stomach|OH_VPA|Concentration in lumen" unit="µmol/l" persistable="1" formulaId="2876" />
    <Observer id="2917" entityId="jKPI0cdQb0eMJCzfoTS66A" name="Concentration in lumen" path="vpa_ref_po_800mg|Organism|Lumen|Stomach|valproic_acid|Concentration in lumen" unit="µmol/l" persistable="1" formulaId="2919" />
    <Observer id="2923" entityId="YfhA9-R-AkG6D_QH1C6e4Q" name="Fraction of dose-valproic_acid" path="vpa_ref_po_800mg|Organism|Lumen|Stomach|valproic_acid-CYP2C9 Metabolite|Fraction of dose-valproic_acid" persistable="1" formulaId="2924" />
    <Observer id="3059" entityId="fWBd0ZTdvkmxR49vvww2gA" name="Concentration in lumen" path="vpa_ref_po_800mg|Organism|Lumen|Duodenum|VPAG|Concentration in lumen" unit="µmol/l" persistable="1" formulaId="3060" />
    <Observer id="3061" entityId="1FavD2v0T0i-JOiNiFNDpg" name="Fraction of oral drug mass absorbed into mucosa segment" path="vpa_ref_po_800mg|Organism|Lumen|Duodenum|VPAG|Fraction of oral drug mass absorbed into mucosa segment" persistable="1" formulaId="3063" />
    <Observer id="3100" entityId="pzdgW1jXj0mHJzCN6lFsCg" name="Concentration in lumen" path="vpa_ref_po_800mg|Organism|Lumen|Duodenum|OH_VPA|Concentration in lumen" unit="µmol/l" persistable="1" formulaId="3101" />
    <Observer id="3102" entityId="mKi_8WDoHE6TpeMT1phR0A" name="Fraction of oral drug mass absorbed into mucosa segment" path="vpa_ref_po_800mg|Organism|Lumen|Duodenum|OH_VPA|Fraction of oral drug mass absorbed into mucosa segment" persistable="1" formulaId="3104" />
    <Observer id="3141" entityId="BrA1Er1WyEa97Jkuhyuylw" name="Concentration in lumen" path="vpa_ref_po_800mg|Organism|Lumen|Duodenum|valproic_acid|Concentration in lumen" unit="µmol/l" persistable="1" formulaId="3142" />
    <Observer id="3143" entityId="4be-DWFcIEO0-8D-M-_D-A" name="Fraction of oral drug mass absorbed into mucosa segment" path="vpa_ref_po_800mg|Organism|Lumen|Duodenum|valproic_acid|Fraction of oral drug mass absorbed into mucosa segment" persistable="1" formulaId="3145" />
    <Observer id="3149" entityId="sanOHkwa-E6DDOCIBgPsoQ" name="Fraction of dose-valproic_acid" path="vpa_ref_po_800mg|Organism|Lumen|Duodenum|valproic_acid-CYP2C9 Metabolite|Fraction of dose-valproic_acid" persistable="1" formulaId="3150" />
    <Observer id="3283" entityId="ptjXh0SYt0qx4gwIg97Aiw" name="Concentration in lumen" path="vpa_ref_po_800mg|Organism|Lumen|UpperJejunum|VPAG|Concentration in lumen" unit="µmol/l" persistable="1" formulaId="3284" />
    <Observer id="3285" entityId="hhms5OLufUGbo_5xjV-rVA" name="Fraction of oral drug mass absorbed into mucosa segment" path="vpa_ref_po_800mg|Organism|Lumen|UpperJejunum|VPAG|Fraction of oral drug mass absorbed into mucosa segment" persistable="1" formulaId="3286" />
    <Observer id="3323" entityId="QP6xUmn-cUacyVsqbIb_ow" name="Concentration in lumen" path="vpa_ref_po_800mg|Organism|Lumen|UpperJejunum|OH_VPA|Concentration in lumen" unit="µmol/l" persistable="1" formulaId="3324" />
    <Observer id="3325" entityId="igB6Rbcm70KEse5oMSURpg" name="Fraction of oral drug mass absorbed into mucosa segment" path="vpa_ref_po_800mg|Organism|Lumen|UpperJejunum|OH_VPA|Fraction of oral drug mass absorbed into mucosa segment" persistable="1" formulaId="3326" />
    <Observer id="3363" entityId="XJ_DdvhHIkiR-POUq0GEHA" name="Concentration in lumen" path="vpa_ref_po_800mg|Organism|Lumen|UpperJejunum|valproic_acid|Concentration in lumen" unit="µmol/l" persistable="1" formulaId="3364" />
    <Observer id="3365" entityId="PaofP9WMukqJc71UjqUepQ" name="Fraction of oral drug mass absorbed into mucosa segment" path="vpa_ref_po_800mg|Organism|Lumen|UpperJejunum|valproic_acid|Fraction of oral drug mass absorbed into mucosa segment" persistable="1" formulaId="3366" />
    <Observer id="3370" entityId="MN5ykFGqSk-mnm0RnbOnBg" name="Fraction of dose-valproic_acid" path="vpa_ref_po_800mg|Organism|Lumen|UpperJejunum|valproic_acid-CYP2C9 Metabolite|Fraction of dose-valproic_acid" persistable="1" formulaId="3371" />
    <Observer id="3504" entityId="OsHoH7SyVUu8uijQ6ZkQAw" name="Concentration in lumen" path="vpa_ref_po_800mg|Organism|Lumen|LowerJejunum|VPAG|Concentration in lumen" unit="µmol/l" persistable="1" formulaId="3505" />
    <Observer id="3506" entityId="pJ7Sf4wS6U6k7Y-KcET0eg" name="Fraction of oral drug mass absorbed into mucosa segment" path="vpa_ref_po_800mg|Organism|Lumen|LowerJejunum|VPAG|Fraction of oral drug mass absorbed into mucosa segment" persistable="1" formulaId="3507" />
    <Observer id="3544" entityId="K_ByyO_dn0GacCHdgAGpFg" name="Concentration in lumen" path="vpa_ref_po_800mg|Organism|Lumen|LowerJejunum|OH_VPA|Concentration in lumen" unit="µmol/l" persistable="1" formulaId="3545" />
    <Observer id="3546" entityId="27HLCFBi5Uq6ULNXrTnrnQ" name="Fraction of oral drug mass absorbed into mucosa segment" path="vpa_ref_po_800mg|Organism|Lumen|LowerJejunum|OH_VPA|Fraction of oral drug mass absorbed into mucosa segment" persistable="1" formulaId="3547" />
    <Observer id="3584" entityId="x90nGvrHXk6autDrrlCafw" name="Concentration in lumen" path="vpa_ref_po_800mg|Organism|Lumen|LowerJejunum|valproic_acid|Concentration in lumen" unit="µmol/l" persistable="1" formulaId="3585" />
    <Observer id="3586" entityId="DPvKaa2VyUaCSI2gaWK-zQ" name="Fraction of oral drug mass absorbed into mucosa segment" path="vpa_ref_po_800mg|Organism|Lumen|LowerJejunum|valproic_acid|Fraction of oral drug mass absorbed into mucosa segment" persistable="1" formulaId="3587" />
    <Observer id="3591" entityId="6hEcEK0IKUG0W-qjYWJWnw" name="Fraction of dose-valproic_acid" path="vpa_ref_po_800mg|Organism|Lumen|LowerJejunum|valproic_acid-CYP2C9 Metabolite|Fraction of dose-valproic_acid" persistable="1" formulaId="3592" />
    <Observer id="3725" entityId="lcQS-COVXUiLvImIkJDvOw" name="Concentration in lumen" path="vpa_ref_po_800mg|Organism|Lumen|UpperIleum|VPAG|Concentration in lumen" unit="µmol/l" persistable="1" formulaId="3726" />
    <Observer id="3727" entityId="j4-zM8cuXkCVx0nbEqP2zw" name="Fraction of oral drug mass absorbed into mucosa segment" path="vpa_ref_po_800mg|Organism|Lumen|UpperIleum|VPAG|Fraction of oral drug mass absorbed into mucosa segment" persistable="1" formulaId="3728" />
    <Observer id="3765" entityId="G4_em8S-f06iIE_TeJDTZQ" name="Concentration in lumen" path="vpa_ref_po_800mg|Organism|Lumen|UpperIleum|OH_VPA|Concentration in lumen" unit="µmol/l" persistable="1" formulaId="3766" />
    <Observer id="3767" entityId="EPqqpfGg8UGDIpNjeKEMJQ" name="Fraction of oral drug mass absorbed into mucosa segment" path="vpa_ref_po_800mg|Organism|Lumen|UpperIleum|OH_VPA|Fraction of oral drug mass absorbed into mucosa segment" persistable="1" formulaId="3768" />
    <Observer id="3805" entityId="xRMlBkmAP0OP-PYwXwm8GA" name="Concentration in lumen" path="vpa_ref_po_800mg|Organism|Lumen|UpperIleum|valproic_acid|Concentration in lumen" unit="µmol/l" persistable="1" formulaId="3806" />
    <Observer id="3807" entityId="FuUrrvqEAUW1X8yf5V2OiQ" name="Fraction of oral drug mass absorbed into mucosa segment" path="vpa_ref_po_800mg|Organism|Lumen|UpperIleum|valproic_acid|Fraction of oral drug mass absorbed into mucosa segment" persistable="1" formulaId="3808" />
    <Observer id="3812" entityId="AHbuFpigl0SJW_VDYLTJzQ" name="Fraction of dose-valproic_acid" path="vpa_ref_po_800mg|Organism|Lumen|UpperIleum|valproic_acid-CYP2C9 Metabolite|Fraction of dose-valproic_acid" persistable="1" formulaId="3813" />
    <Observer id="3946" entityId="HcmaQPFavEOw57-siuRwzA" name="Concentration in lumen" path="vpa_ref_po_800mg|Organism|Lumen|LowerIleum|VPAG|Concentration in lumen" unit="µmol/l" persistable="1" formulaId="3947" />
    <Observer id="3948" entityId="qk0SaDdvnU-Yn0TBaQnovg" name="Fraction of oral drug mass absorbed into mucosa segment" path="vpa_ref_po_800mg|Organism|Lumen|LowerIleum|VPAG|Fraction of oral drug mass absorbed into mucosa segment" persistable="1" formulaId="3949" />
    <Observer id="3986" entityId="9cX7rZaU3U-i5lFFReu_Qw" name="Concentration in lumen" path="vpa_ref_po_800mg|Organism|Lumen|LowerIleum|OH_VPA|Concentration in lumen" unit="µmol/l" persistable="1" formulaId="3987" />
    <Observer id="3988" entityId="o3hTvgw92E6zpF98-f3kUQ" name="Fraction of oral drug mass absorbed into mucosa segment" path="vpa_ref_po_800mg|Organism|Lumen|LowerIleum|OH_VPA|Fraction of oral drug mass absorbed into mucosa segment" persistable="1" formulaId="3989" />
    <Observer id="4026" entityId="uxHjjEx0Q0ipwdPS_wqo4Q" name="Concentration in lumen" path="vpa_ref_po_800mg|Organism|Lumen|LowerIleum|valproic_acid|Concentration in lumen" unit="µmol/l" persistable="1" formulaId="4027" />
    <Observer id="4028" entityId="I0k8OPkup0Gh6YY7pATnag" name="Fraction of oral drug mass absorbed into mucosa segment" path="vpa_ref_po_800mg|Organism|Lumen|LowerIleum|valproic_acid|Fraction of oral drug mass absorbed into mucosa segment" persistable="1" formulaId="4029" />
    <Observer id="4033" entityId="mBKM52YtJUKjWHtANIMKjw" name="Fraction of dose-valproic_acid" path="vpa_ref_po_800mg|Organism|Lumen|LowerIleum|valproic_acid-CYP2C9 Metabolite|Fraction of dose-valproic_acid" persistable="1" formulaId="4034" />
    <Observer id="4169" entityId="diRZ_c4l50OmOIzUaqM6MA" name="Concentration in lumen" path="vpa_ref_po_800mg|Organism|Lumen|Caecum|VPAG|Concentration in lumen" unit="µmol/l" persistable="1" formulaId="4170" />
    <Observer id="4171" entityId="4QwBe337Vk-q4eY2xi2nAg" name="Fraction of oral drug mass absorbed into mucosa segment" path="vpa_ref_po_800mg|Organism|Lumen|Caecum|VPAG|Fraction of oral drug mass absorbed into mucosa segment" persistable="1" formulaId="4172" />
    <Observer id="4209" entityId="XpClwa7dD0yG1b_E9FlVzw" name="Concentration in lumen" path="vpa_ref_po_800mg|Organism|Lumen|Caecum|OH_VPA|Concentration in lumen" unit="µmol/l" persistable="1" formulaId="4210" />
    <Observer id="4211" entityId="kCC3YlBiGkScH_DZ952x4w" name="Fraction of oral drug mass absorbed into mucosa segment" path="vpa_ref_po_800mg|Organism|Lumen|Caecum|OH_VPA|Fraction of oral drug mass absorbed into mucosa segment" persistable="1" formulaId="4212" />
    <Observer id="4249" entityId="6W5iQcxznEu0rhchq0vaUg" name="Concentration in lumen" path="vpa_ref_po_800mg|Organism|Lumen|Caecum|valproic_acid|Concentration in lumen" unit="µmol/l" persistable="1" formulaId="4250" />
    <Observer id="4251" entityId="4zRM-K6qPUuh2L5S5Tcf9g" name="Fraction of oral drug mass absorbed into mucosa segment" path="vpa_ref_po_800mg|Organism|Lumen|Caecum|valproic_acid|Fraction of oral drug mass absorbed into mucosa segment" persistable="1" formulaId="4252" />
    <Observer id="4256" entityId="VTQON8codU6kLRZWjj-B3Q" name="Fraction of dose-valproic_acid" path="vpa_ref_po_800mg|Organism|Lumen|Caecum|valproic_acid-CYP2C9 Metabolite|Fraction of dose-valproic_acid" persistable="1" formulaId="4257" />
    <Observer id="4390" entityId="gmRoiHIG9USMjxddhKJ8jQ" name="Concentration in lumen" path="vpa_ref_po_800mg|Organism|Lumen|ColonAscendens|VPAG|Concentration in lumen" unit="µmol/l" persistable="1" formulaId="4391" />
    <Observer id="4392" entityId="6xnbEc8-HUePS3NaOlGJ5Q" name="Fraction of oral drug mass absorbed into mucosa segment" path="vpa_ref_po_800mg|Organism|Lumen|ColonAscendens|VPAG|Fraction of oral drug mass absorbed into mucosa segment" persistable="1" formulaId="4393" />
    <Observer id="4430" entityId="Tjpeu_Uc3EusoD46V_9Efg" name="Concentration in lumen" path="vpa_ref_po_800mg|Organism|Lumen|ColonAscendens|OH_VPA|Concentration in lumen" unit="µmol/l" persistable="1" formulaId="4431" />
    <Observer id="4432" entityId="QYglTsbjAU6iIv41mjJhRA" name="Fraction of oral drug mass absorbed into mucosa segment" path="vpa_ref_po_800mg|Organism|Lumen|ColonAscendens|OH_VPA|Fraction of oral drug mass absorbed into mucosa segment" persistable="1" formulaId="4433" />
    <Observer id="4470" entityId="kuRaMK5bSEe8g7BUjAGdxQ" name="Concentration in lumen" path="vpa_ref_po_800mg|Organism|Lumen|ColonAscendens|valproic_acid|Concentration in lumen" unit="µmol/l" persistable="1" formulaId="4471" />
    <Observer id="4472" entityId="sFNYLtb3mEan9U4ShtEcgg" name="Fraction of oral drug mass absorbed into mucosa segment" path="vpa_ref_po_800mg|Organism|Lumen|ColonAscendens|valproic_acid|Fraction of oral drug mass absorbed into mucosa segment" persistable="1" formulaId="4473" />
    <Observer id="4477" entityId="Fxf-QpKT8UurEjPO2_xNjw" name="Fraction of dose-valproic_acid" path="vpa_ref_po_800mg|Organism|Lumen|ColonAscendens|valproic_acid-CYP2C9 Metabolite|Fraction of dose-valproic_acid" persistable="1" formulaId="4478" />
    <Observer id="4611" entityId="l9V07CCpEkWU78ggXdWEBA" name="Concentration in lumen" path="vpa_ref_po_800mg|Organism|Lumen|ColonTransversum|VPAG|Concentration in lumen" unit="µmol/l" persistable="1" formulaId="4612" />
    <Observer id="4613" entityId="-A4dQsciUkCEMQHLB-6QUA" name="Fraction of oral drug mass absorbed into mucosa segment" path="vpa_ref_po_800mg|Organism|Lumen|ColonTransversum|VPAG|Fraction of oral drug mass absorbed into mucosa segment" persistable="1" formulaId="4614" />
    <Observer id="4651" entityId="7nfB2oR240m2eyqRKzrFRg" name="Concentration in lumen" path="vpa_ref_po_800mg|Organism|Lumen|ColonTransversum|OH_VPA|Concentration in lumen" unit="µmol/l" persistable="1" formulaId="4652" />
    <Observer id="4653" entityId="EqOOZIXoRkG67B33OsTCKg" name="Fraction of oral drug mass absorbed into mucosa segment" path="vpa_ref_po_800mg|Organism|Lumen|ColonTransversum|OH_VPA|Fraction of oral drug mass absorbed into mucosa segment" persistable="1" formulaId="4654" />
    <Observer id="4691" entityId="qJIWAw9lZ0eAg6SkoIKqog" name="Concentration in lumen" path="vpa_ref_po_800mg|Organism|Lumen|ColonTransversum|valproic_acid|Concentration in lumen" unit="µmol/l" persistable="1" formulaId="4692" />
    <Observer id="4693" entityId="cNTWmrHaq0edMbsGMv6i8A" name="Fraction of oral drug mass absorbed into mucosa segment" path="vpa_ref_po_800mg|Organism|Lumen|ColonTransversum|valproic_acid|Fraction of oral drug mass absorbed into mucosa segment" persistable="1" formulaId="4694" />
    <Observer id="4698" entityId="jgaJUzhWikObwqSJX68tkg" name="Fraction of dose-valproic_acid" path="vpa_ref_po_800mg|Organism|Lumen|ColonTransversum|valproic_acid-CYP2C9 Metabolite|Fraction of dose-valproic_acid" persistable="1" formulaId="4699" />
    <Observer id="4832" entityId="glL3T6-dSE61meNqZJNnkQ" name="Concentration in lumen" path="vpa_ref_po_800mg|Organism|Lumen|ColonDescendens|VPAG|Concentration in lumen" unit="µmol/l" persistable="1" formulaId="4833" />
    <Observer id="4834" entityId="-jjcJ8IlmUi3D0BBjFDahw" name="Fraction of oral drug mass absorbed into mucosa segment" path="vpa_ref_po_800mg|Organism|Lumen|ColonDescendens|VPAG|Fraction of oral drug mass absorbed into mucosa segment" persistable="1" formulaId="4835" />
    <Observer id="4872" entityId="7oCsqnQwWkOxOrROETCP9Q" name="Concentration in lumen" path="vpa_ref_po_800mg|Organism|Lumen|ColonDescendens|OH_VPA|Concentration in lumen" unit="µmol/l" persistable="1" formulaId="4873" />
    <Observer id="4874" entityId="f1xBxJTRbUyovJ7mi9EmtQ" name="Fraction of oral drug mass absorbed into mucosa segment" path="vpa_ref_po_800mg|Organism|Lumen|ColonDescendens|OH_VPA|Fraction of oral drug mass absorbed into mucosa segment" persistable="1" formulaId="4875" />
    <Observer id="4912" entityId="w8yZTzzvEEuIHH1jl6Ilrg" name="Concentration in lumen" path="vpa_ref_po_800mg|Organism|Lumen|ColonDescendens|valproic_acid|Concentration in lumen" unit="µmol/l" persistable="1" formulaId="4913" />
    <Observer id="4914" entityId="Bj2crQyOF0SS9N5ujQvcgA" name="Fraction of oral drug mass absorbed into mucosa segment" path="vpa_ref_po_800mg|Organism|Lumen|ColonDescendens|valproic_acid|Fraction of oral drug mass absorbed into mucosa segment" persistable="1" formulaId="4915" />
    <Observer id="4919" entityId="sfaCCX-q1kWAuhsXXX_zPg" name="Fraction of dose-valproic_acid" path="vpa_ref_po_800mg|Organism|Lumen|ColonDescendens|valproic_acid-CYP2C9 Metabolite|Fraction of dose-valproic_acid" persistable="1" formulaId="4920" />
    <Observer id="5053" entityId="W-LByto_3USrP3IQDzJ-zg" name="Concentration in lumen" path="vpa_ref_po_800mg|Organism|Lumen|ColonSigmoid|VPAG|Concentration in lumen" unit="µmol/l" persistable="1" formulaId="5054" />
    <Observer id="5055" entityId="FCPcRKjdXU64fK68p0f-0Q" name="Fraction of oral drug mass absorbed into mucosa segment" path="vpa_ref_po_800mg|Organism|Lumen|ColonSigmoid|VPAG|Fraction of oral drug mass absorbed into mucosa segment" persistable="1" formulaId="5056" />
    <Observer id="5093" entityId="l-V7QPsclEOhaiRo8aevnw" name="Concentration in lumen" path="vpa_ref_po_800mg|Organism|Lumen|ColonSigmoid|OH_VPA|Concentration in lumen" unit="µmol/l" persistable="1" formulaId="5094" />
    <Observer id="5095" entityId="1rf6NV_zT0qT-wgI0O3IYg" name="Fraction of oral drug mass absorbed into mucosa segment" path="vpa_ref_po_800mg|Organism|Lumen|ColonSigmoid|OH_VPA|Fraction of oral drug mass absorbed into mucosa segment" persistable="1" formulaId="5096" />
    <Observer id="5133" entityId="vuNqRijjpE6KmwdAZe8V4A" name="Concentration in lumen" path="vpa_ref_po_800mg|Organism|Lumen|ColonSigmoid|valproic_acid|Concentration in lumen" unit="µmol/l" persistable="1" formulaId="5134" />
    <Observer id="5135" entityId="yHGM1enBi0CCusE3NnRtpg" name="Fraction of oral drug mass absorbed into mucosa segment" path="vpa_ref_po_800mg|Organism|Lumen|ColonSigmoid|valproic_acid|Fraction of oral drug mass absorbed into mucosa segment" persistable="1" formulaId="5136" />
    <Observer id="5140" entityId="7ybBrBiUa0iF3r3s_a-8ng" name="Fraction of dose-valproic_acid" path="vpa_ref_po_800mg|Organism|Lumen|ColonSigmoid|valproic_acid-CYP2C9 Metabolite|Fraction of dose-valproic_acid" persistable="1" formulaId="5141" />
    <Observer id="5273" entityId="p8dCS_LDAUOQobD5eGvSJg" name="Concentration in lumen" path="vpa_ref_po_800mg|Organism|Lumen|Rectum|VPAG|Concentration in lumen" unit="µmol/l" persistable="1" formulaId="5274" />
    <Observer id="5275" entityId="_eDuk6VUskqq59GfpMkwTQ" name="Fraction of oral drug mass absorbed into mucosa segment" path="vpa_ref_po_800mg|Organism|Lumen|Rectum|VPAG|Fraction of oral drug mass absorbed into mucosa segment" persistable="1" formulaId="5276" />
    <Observer id="5313" entityId="7LexSEqJAkKJCQW5kPt8cQ" name="Concentration in lumen" path="vpa_ref_po_800mg|Organism|Lumen|Rectum|OH_VPA|Concentration in lumen" unit="µmol/l" persistable="1" formulaId="5314" />
    <Observer id="5315" entityId="gmzYLQZAAkKPkvp2MQrAiw" name="Fraction of oral drug mass absorbed into mucosa segment" path="vpa_ref_po_800mg|Organism|Lumen|Rectum|OH_VPA|Fraction of oral drug mass absorbed into mucosa segment" persistable="1" formulaId="5316" />
    <Observer id="5353" entityId="MCgs46E6bUCLdbxP2pyIoQ" name="Concentration in lumen" path="vpa_ref_po_800mg|Organism|Lumen|Rectum|valproic_acid|Concentration in lumen" unit="µmol/l" persistable="1" formulaId="5354" />
    <Observer id="5355" entityId="i8GX7jyC906Eclt8CdLROA" name="Fraction of oral drug mass absorbed into mucosa segment" path="vpa_ref_po_800mg|Organism|Lumen|Rectum|valproic_acid|Fraction of oral drug mass absorbed into mucosa segment" persistable="1" formulaId="5356" />
    <Observer id="5360" entityId="xx4-d5YMskKLOAoKevUEyQ" name="Fraction of dose-valproic_acid" path="vpa_ref_po_800mg|Organism|Lumen|Rectum|valproic_acid-CYP2C9 Metabolite|Fraction of dose-valproic_acid" persistable="1" formulaId="5361" />
    <Observer id="5387" entityId="C_9wQxTuOkKe2E7M0kmBuA" name="Fraction excreted to feces" path="vpa_ref_po_800mg|Organism|Lumen|Feces|OH_VPA|Fraction excreted to feces" persistable="1" formulaId="5388" />
    <Observer id="5392" entityId="8W_EvtTmEEGa9cv5USxFEg" name="Fraction excreted to feces" path="vpa_ref_po_800mg|Organism|Lumen|Feces|valproic_acid|Fraction excreted to feces" persistable="1" formulaId="5393" />
    <Observer id="5394" entityId="3Fq5CtC3NEi7NnBZO537WQ" name="Fraction dissolved" path="vpa_ref_po_800mg|Organism|Lumen|VPAG|Fraction dissolved" persistable="1" formulaId="5396" />
    <Observer id="5397" entityId="jMF18Thx6kCHrX1379Q7eg" name="Fraction of oral drug mass absorbed into mucosa" path="vpa_ref_po_800mg|Organism|Lumen|VPAG|Fraction of oral drug mass absorbed into mucosa" persistable="1" formulaId="5398" />
    <Observer id="5399" entityId="VVk_FqpgPE2vAUPGYqLKpw" name="Fraction dissolved" path="vpa_ref_po_800mg|Organism|Lumen|OH_VPA|Fraction dissolved" persistable="1" formulaId="5401" />
    <Observer id="5402" entityId="clr6Z00nPESimFKwgTG1qw" name="Fraction of oral drug mass absorbed into mucosa" path="vpa_ref_po_800mg|Organism|Lumen|OH_VPA|Fraction of oral drug mass absorbed into mucosa" persistable="1" formulaId="5403" />
    <Observer id="5404" entityId="6mWYwj4XIUaYU37JLmojPg" name="Fraction dissolved" path="vpa_ref_po_800mg|Organism|Lumen|valproic_acid|Fraction dissolved" persistable="1" formulaId="5406" />
    <Observer id="5407" entityId="1-aVtjnlJE6XiiLtgAk42w" name="Fraction of oral drug mass absorbed into mucosa" path="vpa_ref_po_800mg|Organism|Lumen|valproic_acid|Fraction of oral drug mass absorbed into mucosa" persistable="1" formulaId="5408" />
    <Observer id="5474" entityId="RfEjnVGVWE6omWCdfUuRHw" name="Concentration in container" path="vpa_ref_po_800mg|Organism|Stomach|Plasma|UGT1A8|Concentration in container" unit="µmol/l" persistable="1" formulaId="5475" />
    <Observer id="5494" entityId="2anTcZPEsE2-GP7LniYP2A" name="Concentration in container" path="vpa_ref_po_800mg|Organism|Stomach|Plasma|CYP2C9|Concentration in container" unit="µmol/l" persistable="1" formulaId="5495" />
    <Observer id="5501" entityId="J-lObCxtPU2H1qoBuG-nhw" name="Concentration in container" path="vpa_ref_po_800mg|Organism|Stomach|Plasma|VPAG|Concentration in container" unit="µmol/l" persistable="1" formulaId="5502" />
    <Observer id="5508" entityId="T9ZndTYKLEGIo7EZdqfP7A" name="Concentration in container" path="vpa_ref_po_800mg|Organism|Stomach|Plasma|OH_VPA|Concentration in container" unit="µmol/l" persistable="1" formulaId="5509" />
    <Observer id="5515" entityId="zwAWZSpjkUaWwQaKovjVcQ" name="Concentration in container" path="vpa_ref_po_800mg|Organism|Stomach|Plasma|valproic_acid|Concentration in container" unit="µmol/l" persistable="1" formulaId="5516" />
    <Observer id="5520" entityId="A_TzSOuBEUa4XlUrXNQ9Zg" name="Fraction of dose-valproic_acid" path="vpa_ref_po_800mg|Organism|Stomach|Plasma|valproic_acid-CYP2C9 Metabolite|Fraction of dose-valproic_acid" persistable="1" formulaId="5521" />
    <Observer id="5560" entityId="_yzkuYPR7kO7N8zTy1uhOA" name="Concentration in container" path="vpa_ref_po_800mg|Organism|Stomach|BloodCells|UGT1A8|Concentration in container" unit="µmol/l" persistable="1" formulaId="5561" />
    <Observer id="5580" entityId="F6RU2TwIBkKUgzZXbefjtg" name="Concentration in container" path="vpa_ref_po_800mg|Organism|Stomach|BloodCells|CYP2C9|Concentration in container" unit="µmol/l" persistable="1" formulaId="5581" />
    <Observer id="5587" entityId="xf4cL1dmWUyB_eLw1-5v0w" name="Concentration in container" path="vpa_ref_po_800mg|Organism|Stomach|BloodCells|VPAG|Concentration in container" unit="µmol/l" persistable="1" formulaId="5588" />
    <Observer id="5594" entityId="7iXkFvTos0Oo1NkPoKoFfw" name="Concentration in container" path="vpa_ref_po_800mg|Organism|Stomach|BloodCells|OH_VPA|Concentration in container" unit="µmol/l" persistable="1" formulaId="5595" />
    <Observer id="5601" entityId="G1YNlrWMgUKIMofk7oeUYg" name="Concentration in container" path="vpa_ref_po_800mg|Organism|Stomach|BloodCells|valproic_acid|Concentration in container" unit="µmol/l" persistable="1" formulaId="5602" />
    <Observer id="5606" entityId="fDY4vjDB6U2NXxaYpn63dw" name="Fraction of dose-valproic_acid" path="vpa_ref_po_800mg|Organism|Stomach|BloodCells|valproic_acid-CYP2C9 Metabolite|Fraction of dose-valproic_acid" persistable="1" formulaId="5607" />
    <Observer id="5636" entityId="002qRLuuHU2wJmno3IVXKw" name="Concentration in container" path="vpa_ref_po_800mg|Organism|Stomach|Interstitial|VPAG|Concentration in container" unit="µmol/l" persistable="1" formulaId="5637" />
    <Observer id="5644" entityId="n5-CuGioV0CUNBtEPXyWJw" name="Concentration in container" path="vpa_ref_po_800mg|Organism|Stomach|Interstitial|OH_VPA|Concentration in container" unit="µmol/l" persistable="1" formulaId="5645" />
    <Observer id="5652" entityId="sKQXJWNKrUiWHNib4rTBvw" name="Concentration in container" path="vpa_ref_po_800mg|Organism|Stomach|Interstitial|valproic_acid|Concentration in container" unit="µmol/l" persistable="1" formulaId="5653" />
    <Observer id="5675" entityId="7INZfnmiK0WPe34wGnyBhg" name="Concentration in container" path="vpa_ref_po_800mg|Organism|Stomach|Intracellular|UGT1A8|Concentration in container" unit="µmol/l" persistable="1" formulaId="5676" />
    <Observer id="5693" entityId="TsVgUO6Ua0yJObg0_Iw5hQ" name="Concentration in container" path="vpa_ref_po_800mg|Organism|Stomach|Intracellular|CYP2C9|Concentration in container" unit="µmol/l" persistable="1" formulaId="5694" />
    <Observer id="5701" entityId="M8lMLbm9MEOBom_RqniCag" name="Concentration in container" path="vpa_ref_po_800mg|Organism|Stomach|Intracellular|VPAG|Concentration in container" unit="µmol/l" persistable="1" formulaId="5702" />
    <Observer id="5709" entityId="npwX3xcTCUWQXk3XpoiQ6g" name="Concentration in container" path="vpa_ref_po_800mg|Organism|Stomach|Intracellular|OH_VPA|Concentration in container" unit="µmol/l" persistable="1" formulaId="5710" />
    <Observer id="5717" entityId="rMiqzed38EuRa-1aMb_clg" name="Concentration in container" path="vpa_ref_po_800mg|Organism|Stomach|Intracellular|valproic_acid|Concentration in container" unit="µmol/l" persistable="1" formulaId="5718" />
    <Observer id="5722" entityId="oCkjAuPq7k6LmUV9kSTEZA" name="Fraction of dose-valproic_acid" path="vpa_ref_po_800mg|Organism|Stomach|Intracellular|valproic_acid-CYP2C9 Metabolite|Fraction of dose-valproic_acid" persistable="1" formulaId="5723" />
    <Observer id="5740" entityId="PiVgeFYyxkOI2MZp-P7lKQ" name="Interstitial Unbound" path="vpa_ref_po_800mg|Organism|Stomach|VPAG|Interstitial Unbound" unit="µmol/l" persistable="1" formulaId="5741" />
    <Observer id="5742" entityId="LGptHbroZE2sxCpmoAc7SA" name="Intracellular Unbound" path="vpa_ref_po_800mg|Organism|Stomach|VPAG|Intracellular Unbound" unit="µmol/l" persistable="1" formulaId="5743" />
    <Observer id="5744" entityId="BKIomKH1b0SRc02zeMkCEw" name="Tissue" path="vpa_ref_po_800mg|Organism|Stomach|VPAG|Tissue" unit="µmol/l" persistable="1" formulaId="5745" />
    <Observer id="5746" entityId="IG7_PyoMM0CmH9fekAzDqg" name="Interstitial Unbound" path="vpa_ref_po_800mg|Organism|Stomach|OH_VPA|Interstitial Unbound" unit="µmol/l" persistable="1" formulaId="5747" />
    <Observer id="5748" entityId="_CYVmelggUWy-pCYYHZZxA" name="Intracellular Unbound" path="vpa_ref_po_800mg|Organism|Stomach|OH_VPA|Intracellular Unbound" unit="µmol/l" persistable="1" formulaId="5749" />
    <Observer id="5750" entityId="5J5ljdX1qEixjcycLBzluw" name="Tissue" path="vpa_ref_po_800mg|Organism|Stomach|OH_VPA|Tissue" unit="µmol/l" persistable="1" formulaId="5751" />
    <Observer id="5752" entityId="4aSo6TTsuU-QU22hD7NDWg" name="Interstitial Unbound" path="vpa_ref_po_800mg|Organism|Stomach|valproic_acid|Interstitial Unbound" unit="µmol/l" persistable="1" formulaId="5753" />
    <Observer id="5754" entityId="H-K6DA6-zkSYmTt_3Byvgg" name="Intracellular Unbound" path="vpa_ref_po_800mg|Organism|Stomach|valproic_acid|Intracellular Unbound" unit="µmol/l" persistable="1" formulaId="5755" />
    <Observer id="5756" entityId="vYKtVTkgakit6zMTvR-auw" name="Tissue" path="vpa_ref_po_800mg|Organism|Stomach|valproic_acid|Tissue" unit="µmol/l" persistable="1" formulaId="5757" />
    <Observer id="5849" entityId="HASqcNCCqEmn3RY7am3OIA" name="Concentration in container" path="vpa_ref_po_800mg|Organism|SmallIntestine|Plasma|UGT1A8|Concentration in container" unit="µmol/l" persistable="1" formulaId="5850" />
    <Observer id="5869" entityId="Z2_tbOBoz0OUkxr6qKWqYA" name="Concentration in container" path="vpa_ref_po_800mg|Organism|SmallIntestine|Plasma|CYP2C9|Concentration in container" unit="µmol/l" persistable="1" formulaId="5870" />
    <Observer id="5876" entityId="OYCd7JHUq0aClJBv9oaTXA" name="Concentration in container" path="vpa_ref_po_800mg|Organism|SmallIntestine|Plasma|VPAG|Concentration in container" unit="µmol/l" persistable="1" formulaId="5877" />
    <Observer id="5883" entityId="aZi6KnkOEkKxvdolEwQvfg" name="Concentration in container" path="vpa_ref_po_800mg|Organism|SmallIntestine|Plasma|OH_VPA|Concentration in container" unit="µmol/l" persistable="1" formulaId="5884" />
    <Observer id="5890" entityId="c2ZaXMLOSkSChuOW4bYiJA" name="Concentration in container" path="vpa_ref_po_800mg|Organism|SmallIntestine|Plasma|valproic_acid|Concentration in container" unit="µmol/l" persistable="1" formulaId="5891" />
    <Observer id="5895" entityId="MoyxqBCjMk-b2Ea_NtU1ZQ" name="Fraction of dose-valproic_acid" path="vpa_ref_po_800mg|Organism|SmallIntestine|Plasma|valproic_acid-CYP2C9 Metabolite|Fraction of dose-valproic_acid" persistable="1" formulaId="5896" />
    <Observer id="5935" entityId="tjuQp5atg0S8HxFxoIc61w" name="Concentration in container" path="vpa_ref_po_800mg|Organism|SmallIntestine|BloodCells|UGT1A8|Concentration in container" unit="µmol/l" persistable="1" formulaId="5936" />
    <Observer id="5955" entityId="5k2GaeLFAU-nOSxz_9eNBw" name="Concentration in container" path="vpa_ref_po_800mg|Organism|SmallIntestine|BloodCells|CYP2C9|Concentration in container" unit="µmol/l" persistable="1" formulaId="5956" />
    <Observer id="5962" entityId="frgzdMn0_0m-Aa1HabTAhQ" name="Concentration in container" path="vpa_ref_po_800mg|Organism|SmallIntestine|BloodCells|VPAG|Concentration in container" unit="µmol/l" persistable="1" formulaId="5963" />
    <Observer id="5969" entityId="SQY9D8POsE-fSnhLJKGrfg" name="Concentration in container" path="vpa_ref_po_800mg|Organism|SmallIntestine|BloodCells|OH_VPA|Concentration in container" unit="µmol/l" persistable="1" formulaId="5970" />
    <Observer id="5976" entityId="fTwmDKo0DkKLPRdFz9L0Fw" name="Concentration in container" path="vpa_ref_po_800mg|Organism|SmallIntestine|BloodCells|valproic_acid|Concentration in container" unit="µmol/l" persistable="1" formulaId="5977" />
    <Observer id="5981" entityId="hrfgtdU4yE-qSeRXpM_Y0g" name="Fraction of dose-valproic_acid" path="vpa_ref_po_800mg|Organism|SmallIntestine|BloodCells|valproic_acid-CYP2C9 Metabolite|Fraction of dose-valproic_acid" persistable="1" formulaId="5982" />
    <Observer id="6011" entityId="KQUTMQh9pkOW1d4q1UMQSg" name="Concentration in container" path="vpa_ref_po_800mg|Organism|SmallIntestine|Interstitial|VPAG|Concentration in container" unit="µmol/l" persistable="1" formulaId="6012" />
    <Observer id="6019" entityId="Y3AaTrpBdE-SIH_pPp94jQ" name="Concentration in container" path="vpa_ref_po_800mg|Organism|SmallIntestine|Interstitial|OH_VPA|Concentration in container" unit="µmol/l" persistable="1" formulaId="6020" />
    <Observer id="6027" entityId="sbEZUAIpR0KJ4DWSfMkGxQ" name="Concentration in container" path="vpa_ref_po_800mg|Organism|SmallIntestine|Interstitial|valproic_acid|Concentration in container" unit="µmol/l" persistable="1" formulaId="6028" />
    <Observer id="6050" entityId="zm1IHjKApkiqpCfrKLju3g" name="Concentration in container" path="vpa_ref_po_800mg|Organism|SmallIntestine|Intracellular|UGT1A8|Concentration in container" unit="µmol/l" persistable="1" formulaId="6051" />
    <Observer id="6068" entityId="FzYtS8NhGUGERsXqpiRYaQ" name="Concentration in container" path="vpa_ref_po_800mg|Organism|SmallIntestine|Intracellular|CYP2C9|Concentration in container" unit="µmol/l" persistable="1" formulaId="6069" />
    <Observer id="6076" entityId="dbTMjgi6RUehgHPsct0FwQ" name="Concentration in container" path="vpa_ref_po_800mg|Organism|SmallIntestine|Intracellular|VPAG|Concentration in container" unit="µmol/l" persistable="1" formulaId="6077" />
    <Observer id="6084" entityId="0Hjwttg30kaqKiNfccgFIw" name="Concentration in container" path="vpa_ref_po_800mg|Organism|SmallIntestine|Intracellular|OH_VPA|Concentration in container" unit="µmol/l" persistable="1" formulaId="6085" />
    <Observer id="6092" entityId="MMNTeAdwyk6Yk2LKeih0iA" name="Concentration in container" path="vpa_ref_po_800mg|Organism|SmallIntestine|Intracellular|valproic_acid|Concentration in container" unit="µmol/l" persistable="1" formulaId="6093" />
    <Observer id="6097" entityId="TNvzESk0zEmhnefM3H9kCA" name="Fraction of dose-valproic_acid" path="vpa_ref_po_800mg|Organism|SmallIntestine|Intracellular|valproic_acid-CYP2C9 Metabolite|Fraction of dose-valproic_acid" persistable="1" formulaId="6098" />
    <Observer id="6177" entityId="nE_X6wTKv0mHh0-GGhQS6Q" name="Concentration in container" path="vpa_ref_po_800mg|Organism|SmallIntestine|Mucosa|Duodenum|Plasma|UGT1A8|Concentration in container" unit="µmol/l" persistable="1" formulaId="6178" />
    <Observer id="6197" entityId="wCC8A64PYkasfeyomZEtFQ" name="Concentration in container" path="vpa_ref_po_800mg|Organism|SmallIntestine|Mucosa|Duodenum|Plasma|CYP2C9|Concentration in container" unit="µmol/l" persistable="1" formulaId="6198" />
    <Observer id="6204" entityId="4KcprbmRB0qyey7ne_B5bA" name="Concentration in container" path="vpa_ref_po_800mg|Organism|SmallIntestine|Mucosa|Duodenum|Plasma|VPAG|Concentration in container" unit="µmol/l" persistable="1" formulaId="6205" />
    <Observer id="6211" entityId="s-ROvhhZaUeS8rqdkx0D5g" name="Concentration in container" path="vpa_ref_po_800mg|Organism|SmallIntestine|Mucosa|Duodenum|Plasma|OH_VPA|Concentration in container" unit="µmol/l" persistable="1" formulaId="6212" />
    <Observer id="6218" entityId="UQ2ktwZD80uR_1qh8N0nRg" name="Concentration in container" path="vpa_ref_po_800mg|Organism|SmallIntestine|Mucosa|Duodenum|Plasma|valproic_acid|Concentration in container" unit="µmol/l" persistable="1" formulaId="6219" />
    <Observer id="6223" entityId="vEaw75g-SUCiTifnES6low" name="Fraction of dose-valproic_acid" path="vpa_ref_po_800mg|Organism|SmallIntestine|Mucosa|Duodenum|Plasma|valproic_acid-CYP2C9 Metabolite|Fraction of dose-valproic_acid" persistable="1" formulaId="6224" />
    <Observer id="6263" entityId="uKFtjRtJsEST1M0UFrZ48A" name="Concentration in container" path="vpa_ref_po_800mg|Organism|SmallIntestine|Mucosa|Duodenum|BloodCells|UGT1A8|Concentration in container" unit="µmol/l" persistable="1" formulaId="6264" />
    <Observer id="6283" entityId="QLvFblHmn0enWp3Z8bzJ1g" name="Concentration in container" path="vpa_ref_po_800mg|Organism|SmallIntestine|Mucosa|Duodenum|BloodCells|CYP2C9|Concentration in container" unit="µmol/l" persistable="1" formulaId="6284" />
    <Observer id="6290" entityId="K9hXfvrO4kG8V4z6MjHBVQ" name="Concentration in container" path="vpa_ref_po_800mg|Organism|SmallIntestine|Mucosa|Duodenum|BloodCells|VPAG|Concentration in container" unit="µmol/l" persistable="1" formulaId="6291" />
    <Observer id="6297" entityId="fy8lbkyBV0uaQwVGGUlwLQ" name="Concentration in container" path="vpa_ref_po_800mg|Organism|SmallIntestine|Mucosa|Duodenum|BloodCells|OH_VPA|Concentration in container" unit="µmol/l" persistable="1" formulaId="6298" />
    <Observer id="6304" entityId="DqiYvJ1W_EKCYs6wwO3ZRQ" name="Concentration in container" path="vpa_ref_po_800mg|Organism|SmallIntestine|Mucosa|Duodenum|BloodCells|valproic_acid|Concentration in container" unit="µmol/l" persistable="1" formulaId="6305" />
    <Observer id="6309" entityId="Xr3Tbfa9wkChVazOJZgCow" name="Fraction of dose-valproic_acid" path="vpa_ref_po_800mg|Organism|SmallIntestine|Mucosa|Duodenum|BloodCells|valproic_acid-CYP2C9 Metabolite|Fraction of dose-valproic_acid" persistable="1" formulaId="6310" />
    <Observer id="6339" entityId="8t_RweRpqkWq0cMXC_QokQ" name="Concentration in container" path="vpa_ref_po_800mg|Organism|SmallIntestine|Mucosa|Duodenum|Interstitial|VPAG|Concentration in container" unit="µmol/l" persistable="1" formulaId="6340" />
    <Observer id="6347" entityId="vAavjJLI8UqXUDXWoykwSw" name="Concentration in container" path="vpa_ref_po_800mg|Organism|SmallIntestine|Mucosa|Duodenum|Interstitial|OH_VPA|Concentration in container" unit="µmol/l" persistable="1" formulaId="6348" />
    <Observer id="6355" entityId="tlWdUnyjmkK-19UXdPlDfQ" name="Concentration in container" path="vpa_ref_po_800mg|Organism|SmallIntestine|Mucosa|Duodenum|Interstitial|valproic_acid|Concentration in container" unit="µmol/l" persistable="1" formulaId="6356" />
    <Observer id="6378" entityId="TvwHhuc-EUuhfiiAmF-NjA" name="Concentration in container" path="vpa_ref_po_800mg|Organism|SmallIntestine|Mucosa|Duodenum|Intracellular|UGT1A8|Concentration in container" unit="µmol/l" persistable="1" formulaId="6379" />
    <Observer id="6396" entityId="wDA_K0Ain0-BjAQz1dPGFQ" name="Concentration in container" path="vpa_ref_po_800mg|Organism|SmallIntestine|Mucosa|Duodenum|Intracellular|CYP2C9|Concentration in container" unit="µmol/l" persistable="1" formulaId="6397" />
    <Observer id="6404" entityId="kG0sh1H5qUiMN6AsR3RDhQ" name="Concentration in container" path="vpa_ref_po_800mg|Organism|SmallIntestine|Mucosa|Duodenum|Intracellular|VPAG|Concentration in container" unit="µmol/l" persistable="1" formulaId="6405" />
    <Observer id="6412" entityId="aSNR2Ju6mk2O9o1ge-9tLA" name="Concentration in container" path="vpa_ref_po_800mg|Organism|SmallIntestine|Mucosa|Duodenum|Intracellular|OH_VPA|Concentration in container" unit="µmol/l" persistable="1" formulaId="6413" />
    <Observer id="6420" entityId="YFOR82dYRE-8HTmhDV6HZw" name="Concentration in container" path="vpa_ref_po_800mg|Organism|SmallIntestine|Mucosa|Duodenum|Intracellular|valproic_acid|Concentration in container" unit="µmol/l" persistable="1" formulaId="6421" />
    <Observer id="6425" entityId="FsYWlq2ViU6nPH1DIzelJA" name="Fraction of dose-valproic_acid" path="vpa_ref_po_800mg|Organism|SmallIntestine|Mucosa|Duodenum|Intracellular|valproic_acid-CYP2C9 Metabolite|Fraction of dose-valproic_acid" persistable="1" formulaId="6426" />
    <Observer id="6505" entityId="cBTV7gWQxEylCDIIWYdpBA" name="Concentration in container" path="vpa_ref_po_800mg|Organism|SmallIntestine|Mucosa|UpperJejunum|Plasma|UGT1A8|Concentration in container" unit="µmol/l" persistable="1" formulaId="6506" />
    <Observer id="6525" entityId="ckuqR9QUs0SJFrrTpEbvfw" name="Concentration in container" path="vpa_ref_po_800mg|Organism|SmallIntestine|Mucosa|UpperJejunum|Plasma|CYP2C9|Concentration in container" unit="µmol/l" persistable="1" formulaId="6526" />
    <Observer id="6532" entityId="LaKwLyY2Z0i_FJGXJ3EKTg" name="Concentration in container" path="vpa_ref_po_800mg|Organism|SmallIntestine|Mucosa|UpperJejunum|Plasma|VPAG|Concentration in container" unit="µmol/l" persistable="1" formulaId="6533" />
    <Observer id="6539" entityId="bO1VseNe0USWzxEaT847Bg" name="Concentration in container" path="vpa_ref_po_800mg|Organism|SmallIntestine|Mucosa|UpperJejunum|Plasma|OH_VPA|Concentration in container" unit="µmol/l" persistable="1" formulaId="6540" />
    <Observer id="6546" entityId="5TiMBEXdEEivxh6WQbO0Ag" name="Concentration in container" path="vpa_ref_po_800mg|Organism|SmallIntestine|Mucosa|UpperJejunum|Plasma|valproic_acid|Concentration in container" unit="µmol/l" persistable="1" formulaId="6547" />
    <Observer id="6551" entityId="-nJ746KWdkGOr8qj43aUTA" name="Fraction of dose-valproic_acid" path="vpa_ref_po_800mg|Organism|SmallIntestine|Mucosa|UpperJejunum|Plasma|valproic_acid-CYP2C9 Metabolite|Fraction of dose-valproic_acid" persistable="1" formulaId="6552" />
    <Observer id="6591" entityId="yMCbS6B8CUiSiMZggZjTCQ" name="Concentration in container" path="vpa_ref_po_800mg|Organism|SmallIntestine|Mucosa|UpperJejunum|BloodCells|UGT1A8|Concentration in container" unit="µmol/l" persistable="1" formulaId="6592" />
    <Observer id="6611" entityId="NjWS1kiFQUGu7tV7DzBXAw" name="Concentration in container" path="vpa_ref_po_800mg|Organism|SmallIntestine|Mucosa|UpperJejunum|BloodCells|CYP2C9|Concentration in container" unit="µmol/l" persistable="1" formulaId="6612" />
    <Observer id="6618" entityId="XE7dKvXjiECfjTbg2XOpwg" name="Concentration in container" path="vpa_ref_po_800mg|Organism|SmallIntestine|Mucosa|UpperJejunum|BloodCells|VPAG|Concentration in container" unit="µmol/l" persistable="1" formulaId="6619" />
    <Observer id="6625" entityId="jivmGlWDfUOK7fKGLpCqog" name="Concentration in container" path="vpa_ref_po_800mg|Organism|SmallIntestine|Mucosa|UpperJejunum|BloodCells|OH_VPA|Concentration in container" unit="µmol/l" persistable="1" formulaId="6626" />
    <Observer id="6632" entityId="nsY_Jzs3mEmlRXOiI1UtIw" name="Concentration in container" path="vpa_ref_po_800mg|Organism|SmallIntestine|Mucosa|UpperJejunum|BloodCells|valproic_acid|Concentration in container" unit="µmol/l" persistable="1" formulaId="6633" />
    <Observer id="6637" entityId="W2uh0AnmuE-Pg4lObCBSJg" name="Fraction of dose-valproic_acid" path="vpa_ref_po_800mg|Organism|SmallIntestine|Mucosa|UpperJejunum|BloodCells|valproic_acid-CYP2C9 Metabolite|Fraction of dose-valproic_acid" persistable="1" formulaId="6638" />
    <Observer id="6667" entityId="WcEuNcHE30qhG3oEMhYQMw" name="Concentration in container" path="vpa_ref_po_800mg|Organism|SmallIntestine|Mucosa|UpperJejunum|Interstitial|VPAG|Concentration in container" unit="µmol/l" persistable="1" formulaId="6668" />
    <Observer id="6675" entityId="rKNSAnFtrky5p0liUwHiSQ" name="Concentration in container" path="vpa_ref_po_800mg|Organism|SmallIntestine|Mucosa|UpperJejunum|Interstitial|OH_VPA|Concentration in container" unit="µmol/l" persistable="1" formulaId="6676" />
    <Observer id="6683" entityId="MF8QMXGiL0q_vfLlkK6XUw" name="Concentration in container" path="vpa_ref_po_800mg|Organism|SmallIntestine|Mucosa|UpperJejunum|Interstitial|valproic_acid|Concentration in container" unit="µmol/l" persistable="1" formulaId="6684" />
    <Observer id="6706" entityId="7wPMyFSfi0SdtaO2_dNJrg" name="Concentration in container" path="vpa_ref_po_800mg|Organism|SmallIntestine|Mucosa|UpperJejunum|Intracellular|UGT1A8|Concentration in container" unit="µmol/l" persistable="1" formulaId="6707" />
    <Observer id="6724" entityId="sK3bOdPvSkmCZ0ZiNdtuEg" name="Concentration in container" path="vpa_ref_po_800mg|Organism|SmallIntestine|Mucosa|UpperJejunum|Intracellular|CYP2C9|Concentration in container" unit="µmol/l" persistable="1" formulaId="6725" />
    <Observer id="6732" entityId="DIEyGZErJ0qqKanqYbEfJA" name="Concentration in container" path="vpa_ref_po_800mg|Organism|SmallIntestine|Mucosa|UpperJejunum|Intracellular|VPAG|Concentration in container" unit="µmol/l" persistable="1" formulaId="6733" />
    <Observer id="6740" entityId="vsQPCUNQ3063F0kfvLqyLg" name="Concentration in container" path="vpa_ref_po_800mg|Organism|SmallIntestine|Mucosa|UpperJejunum|Intracellular|OH_VPA|Concentration in container" unit="µmol/l" persistable="1" formulaId="6741" />
    <Observer id="6748" entityId="Tn5v5egHCUm9GZ8CGC5adg" name="Concentration in container" path="vpa_ref_po_800mg|Organism|SmallIntestine|Mucosa|UpperJejunum|Intracellular|valproic_acid|Concentration in container" unit="µmol/l" persistable="1" formulaId="6749" />
    <Observer id="6753" entityId="UabM7cJVJUaR00unryU_NQ" name="Fraction of dose-valproic_acid" path="vpa_ref_po_800mg|Organism|SmallIntestine|Mucosa|UpperJejunum|Intracellular|valproic_acid-CYP2C9 Metabolite|Fraction of dose-valproic_acid" persistable="1" formulaId="6754" />
    <Observer id="6833" entityId="VioL5xtVAUitqA9cd5bBug" name="Concentration in container" path="vpa_ref_po_800mg|Organism|SmallIntestine|Mucosa|LowerJejunum|Plasma|UGT1A8|Concentration in container" unit="µmol/l" persistable="1" formulaId="6834" />
    <Observer id="6853" entityId="k6URI-Bo4ESXxdQKsf4zbQ" name="Concentration in container" path="vpa_ref_po_800mg|Organism|SmallIntestine|Mucosa|LowerJejunum|Plasma|CYP2C9|Concentration in container" unit="µmol/l" persistable="1" formulaId="6854" />
    <Observer id="6860" entityId="c5Nf1j28XUOVuYSBbKpsAA" name="Concentration in container" path="vpa_ref_po_800mg|Organism|SmallIntestine|Mucosa|LowerJejunum|Plasma|VPAG|Concentration in container" unit="µmol/l" persistable="1" formulaId="6861" />
    <Observer id="6867" entityId="C9-y-SAx80izPfUSfoUTjA" name="Concentration in container" path="vpa_ref_po_800mg|Organism|SmallIntestine|Mucosa|LowerJejunum|Plasma|OH_VPA|Concentration in container" unit="µmol/l" persistable="1" formulaId="6868" />
    <Observer id="6874" entityId="whHKUuh3WUOwPBVfLXaSwg" name="Concentration in container" path="vpa_ref_po_800mg|Organism|SmallIntestine|Mucosa|LowerJejunum|Plasma|valproic_acid|Concentration in container" unit="µmol/l" persistable="1" formulaId="6875" />
    <Observer id="6879" entityId="hB1iKJQZKUWfIj0magEwTw" name="Fraction of dose-valproic_acid" path="vpa_ref_po_800mg|Organism|SmallIntestine|Mucosa|LowerJejunum|Plasma|valproic_acid-CYP2C9 Metabolite|Fraction of dose-valproic_acid" persistable="1" formulaId="6880" />
    <Observer id="6919" entityId="hZ2GUYIXL0W9y1PPKxDgaQ" name="Concentration in container" path="vpa_ref_po_800mg|Organism|SmallIntestine|Mucosa|LowerJejunum|BloodCells|UGT1A8|Concentration in container" unit="µmol/l" persistable="1" formulaId="6920" />
    <Observer id="6939" entityId="bu6xyJQZ6kuGDhmll-e7Jw" name="Concentration in container" path="vpa_ref_po_800mg|Organism|SmallIntestine|Mucosa|LowerJejunum|BloodCells|CYP2C9|Concentration in container" unit="µmol/l" persistable="1" formulaId="6940" />
    <Observer id="6946" entityId="ZVv5FmEhLUmDMA0cY0hnrQ" name="Concentration in container" path="vpa_ref_po_800mg|Organism|SmallIntestine|Mucosa|LowerJejunum|BloodCells|VPAG|Concentration in container" unit="µmol/l" persistable="1" formulaId="6947" />
    <Observer id="6953" entityId="nnPDctTPhk-cdOXZptqhYg" name="Concentration in container" path="vpa_ref_po_800mg|Organism|SmallIntestine|Mucosa|LowerJejunum|BloodCells|OH_VPA|Concentration in container" unit="µmol/l" persistable="1" formulaId="6954" />
    <Observer id="6960" entityId="pMXTeo9uVk2DqZefbMZHqw" name="Concentration in container" path="vpa_ref_po_800mg|Organism|SmallIntestine|Mucosa|LowerJejunum|BloodCells|valproic_acid|Concentration in container" unit="µmol/l" persistable="1" formulaId="6961" />
    <Observer id="6965" entityId="M5U_ImKEIkyzQC8Ch5iLWA" name="Fraction of dose-valproic_acid" path="vpa_ref_po_800mg|Organism|SmallIntestine|Mucosa|LowerJejunum|BloodCells|valproic_acid-CYP2C9 Metabolite|Fraction of dose-valproic_acid" persistable="1" formulaId="6966" />
    <Observer id="6995" entityId="siI83LaCkEOyRg9wVptTCg" name="Concentration in container" path="vpa_ref_po_800mg|Organism|SmallIntestine|Mucosa|LowerJejunum|Interstitial|VPAG|Concentration in container" unit="µmol/l" persistable="1" formulaId="6996" />
    <Observer id="7003" entityId="USOL3LDIMkqiL16y8o3JYw" name="Concentration in container" path="vpa_ref_po_800mg|Organism|SmallIntestine|Mucosa|LowerJejunum|Interstitial|OH_VPA|Concentration in container" unit="µmol/l" persistable="1" formulaId="7004" />
    <Observer id="7011" entityId="iiKwZwKBqEK6Et-s1ZoXxw" name="Concentration in container" path="vpa_ref_po_800mg|Organism|SmallIntestine|Mucosa|LowerJejunum|Interstitial|valproic_acid|Concentration in container" unit="µmol/l" persistable="1" formulaId="7012" />
    <Observer id="7034" entityId="_QpVnfjyv0mRhMwFPiXaNg" name="Concentration in container" path="vpa_ref_po_800mg|Organism|SmallIntestine|Mucosa|LowerJejunum|Intracellular|UGT1A8|Concentration in container" unit="µmol/l" persistable="1" formulaId="7035" />
    <Observer id="7052" entityId="B12ATCQHjEC8K1TsKUAPkg" name="Concentration in container" path="vpa_ref_po_800mg|Organism|SmallIntestine|Mucosa|LowerJejunum|Intracellular|CYP2C9|Concentration in container" unit="µmol/l" persistable="1" formulaId="7053" />
    <Observer id="7060" entityId="G4evuV4z7UGpSmbd8cpfTg" name="Concentration in container" path="vpa_ref_po_800mg|Organism|SmallIntestine|Mucosa|LowerJejunum|Intracellular|VPAG|Concentration in container" unit="µmol/l" persistable="1" formulaId="7061" />
    <Observer id="7068" entityId="K0ZXbsrG6kCOwqqxe3vTgg" name="Concentration in container" path="vpa_ref_po_800mg|Organism|SmallIntestine|Mucosa|LowerJejunum|Intracellular|OH_VPA|Concentration in container" unit="µmol/l" persistable="1" formulaId="7069" />
    <Observer id="7076" entityId="5x77gpbCpEezHrLSbZVNfw" name="Concentration in container" path="vpa_ref_po_800mg|Organism|SmallIntestine|Mucosa|LowerJejunum|Intracellular|valproic_acid|Concentration in container" unit="µmol/l" persistable="1" formulaId="7077" />
    <Observer id="7081" entityId="VfpaVx1KJEa4ZLcYQuFvLQ" name="Fraction of dose-valproic_acid" path="vpa_ref_po_800mg|Organism|SmallIntestine|Mucosa|LowerJejunum|Intracellular|valproic_acid-CYP2C9 Metabolite|Fraction of dose-valproic_acid" persistable="1" formulaId="7082" />
    <Observer id="7161" entityId="Wg0kzPcVG0OuY5h6fzwKkA" name="Concentration in container" path="vpa_ref_po_800mg|Organism|SmallIntestine|Mucosa|UpperIleum|Plasma|UGT1A8|Concentration in container" unit="µmol/l" persistable="1" formulaId="7162" />
    <Observer id="7181" entityId="3f91yFkmvU-9LQT0KLvA7w" name="Concentration in container" path="vpa_ref_po_800mg|Organism|SmallIntestine|Mucosa|UpperIleum|Plasma|CYP2C9|Concentration in container" unit="µmol/l" persistable="1" formulaId="7182" />
    <Observer id="7188" entityId="TXz7i3Sf3UGeEG9JwAsodQ" name="Concentration in container" path="vpa_ref_po_800mg|Organism|SmallIntestine|Mucosa|UpperIleum|Plasma|VPAG|Concentration in container" unit="µmol/l" persistable="1" formulaId="7189" />
    <Observer id="7195" entityId="b_6TklUz0E-x02tJxEHq1Q" name="Concentration in container" path="vpa_ref_po_800mg|Organism|SmallIntestine|Mucosa|UpperIleum|Plasma|OH_VPA|Concentration in container" unit="µmol/l" persistable="1" formulaId="7196" />
    <Observer id="7202" entityId="Y2SEdaBcv0SXbVqTaHxCjw" name="Concentration in container" path="vpa_ref_po_800mg|Organism|SmallIntestine|Mucosa|UpperIleum|Plasma|valproic_acid|Concentration in container" unit="µmol/l" persistable="1" formulaId="7203" />
    <Observer id="7207" entityId="Mv5UjlmBfkGLVR6FfyIhiA" name="Fraction of dose-valproic_acid" path="vpa_ref_po_800mg|Organism|SmallIntestine|Mucosa|UpperIleum|Plasma|valproic_acid-CYP2C9 Metabolite|Fraction of dose-valproic_acid" persistable="1" formulaId="7208" />
    <Observer id="7247" entityId="k8AbnjQGlkWiO7opJgEZoQ" name="Concentration in container" path="vpa_ref_po_800mg|Organism|SmallIntestine|Mucosa|UpperIleum|BloodCells|UGT1A8|Concentration in container" unit="µmol/l" persistable="1" formulaId="7248" />
    <Observer id="7267" entityId="hHlCvKKxUk29RfFVznQg-Q" name="Concentration in container" path="vpa_ref_po_800mg|Organism|SmallIntestine|Mucosa|UpperIleum|BloodCells|CYP2C9|Concentration in container" unit="µmol/l" persistable="1" formulaId="7268" />
    <Observer id="7274" entityId="iMTO3rC3CEmC7XoZNbb95g" name="Concentration in container" path="vpa_ref_po_800mg|Organism|SmallIntestine|Mucosa|UpperIleum|BloodCells|VPAG|Concentration in container" unit="µmol/l" persistable="1" formulaId="7275" />
    <Observer id="7281" entityId="3caf4yknqEW3s40zmP-k8w" name="Concentration in container" path="vpa_ref_po_800mg|Organism|SmallIntestine|Mucosa|UpperIleum|BloodCells|OH_VPA|Concentration in container" unit="µmol/l" persistable="1" formulaId="7282" />
    <Observer id="7288" entityId="zk9rT3chXUus1A9sMTphQA" name="Concentration in container" path="vpa_ref_po_800mg|Organism|SmallIntestine|Mucosa|UpperIleum|BloodCells|valproic_acid|Concentration in container" unit="µmol/l" persistable="1" formulaId="7289" />
    <Observer id="7293" entityId="huBOeJpeBEKepqDHt7R1QA" name="Fraction of dose-valproic_acid" path="vpa_ref_po_800mg|Organism|SmallIntestine|Mucosa|UpperIleum|BloodCells|valproic_acid-CYP2C9 Metabolite|Fraction of dose-valproic_acid" persistable="1" formulaId="7294" />
    <Observer id="7323" entityId="tpDGjsVwbEKxMZnY-IqBCg" name="Concentration in container" path="vpa_ref_po_800mg|Organism|SmallIntestine|Mucosa|UpperIleum|Interstitial|VPAG|Concentration in container" unit="µmol/l" persistable="1" formulaId="7324" />
    <Observer id="7331" entityId="iCr4Rb1B4kyu4xOSfLwD5g" name="Concentration in container" path="vpa_ref_po_800mg|Organism|SmallIntestine|Mucosa|UpperIleum|Interstitial|OH_VPA|Concentration in container" unit="µmol/l" persistable="1" formulaId="7332" />
    <Observer id="7339" entityId="JWWDOVQ3mk6asVoI-05Mgw" name="Concentration in container" path="vpa_ref_po_800mg|Organism|SmallIntestine|Mucosa|UpperIleum|Interstitial|valproic_acid|Concentration in container" unit="µmol/l" persistable="1" formulaId="7340" />
    <Observer id="7362" entityId="YSuGfFtIdU6Cuw0ovUmERg" name="Concentration in container" path="vpa_ref_po_800mg|Organism|SmallIntestine|Mucosa|UpperIleum|Intracellular|UGT1A8|Concentration in container" unit="µmol/l" persistable="1" formulaId="7363" />
    <Observer id="7380" entityId="JPO2TwbuF0GTJWtcGeJI_g" name="Concentration in container" path="vpa_ref_po_800mg|Organism|SmallIntestine|Mucosa|UpperIleum|Intracellular|CYP2C9|Concentration in container" unit="µmol/l" persistable="1" formulaId="7381" />
    <Observer id="7388" entityId="BE6yq6J6jEGwaT7hDxHYLg" name="Concentration in container" path="vpa_ref_po_800mg|Organism|SmallIntestine|Mucosa|UpperIleum|Intracellular|VPAG|Concentration in container" unit="µmol/l" persistable="1" formulaId="7389" />
    <Observer id="7396" entityId="1SJ5QF3sGU-6OM-oBnwlbQ" name="Concentration in container" path="vpa_ref_po_800mg|Organism|SmallIntestine|Mucosa|UpperIleum|Intracellular|OH_VPA|Concentration in container" unit="µmol/l" persistable="1" formulaId="7397" />
    <Observer id="7404" entityId="nFVH-QAkykmhBRCu0r24dw" name="Concentration in container" path="vpa_ref_po_800mg|Organism|SmallIntestine|Mucosa|UpperIleum|Intracellular|valproic_acid|Concentration in container" unit="µmol/l" persistable="1" formulaId="7405" />
    <Observer id="7409" entityId="mZOG72ObxkuXKi7k6wW7kw" name="Fraction of dose-valproic_acid" path="vpa_ref_po_800mg|Organism|SmallIntestine|Mucosa|UpperIleum|Intracellular|valproic_acid-CYP2C9 Metabolite|Fraction of dose-valproic_acid" persistable="1" formulaId="7410" />
    <Observer id="7489" entityId="hwhkhOwPuUOsL8om7_qM3Q" name="Concentration in container" path="vpa_ref_po_800mg|Organism|SmallIntestine|Mucosa|LowerIleum|Plasma|UGT1A8|Concentration in container" unit="µmol/l" persistable="1" formulaId="7490" />
    <Observer id="7509" entityId="RQb0d6jOtkWs_UhmjdCOJA" name="Concentration in container" path="vpa_ref_po_800mg|Organism|SmallIntestine|Mucosa|LowerIleum|Plasma|CYP2C9|Concentration in container" unit="µmol/l" persistable="1" formulaId="7510" />
    <Observer id="7516" entityId="1o226euBykO2erlIIs13bA" name="Concentration in container" path="vpa_ref_po_800mg|Organism|SmallIntestine|Mucosa|LowerIleum|Plasma|VPAG|Concentration in container" unit="µmol/l" persistable="1" formulaId="7517" />
    <Observer id="7523" entityId="Rrv4WbPErEWQ1nPBiPj9mg" name="Concentration in container" path="vpa_ref_po_800mg|Organism|SmallIntestine|Mucosa|LowerIleum|Plasma|OH_VPA|Concentration in container" unit="µmol/l" persistable="1" formulaId="7524" />
    <Observer id="7530" entityId="M_HshT5zZ06aibKT8CbWxg" name="Concentration in container" path="vpa_ref_po_800mg|Organism|SmallIntestine|Mucosa|LowerIleum|Plasma|valproic_acid|Concentration in container" unit="µmol/l" persistable="1" formulaId="7531" />
    <Observer id="7535" entityId="Pv50XlGG_EiZrU_Ez_nbQw" name="Fraction of dose-valproic_acid" path="vpa_ref_po_800mg|Organism|SmallIntestine|Mucosa|LowerIleum|Plasma|valproic_acid-CYP2C9 Metabolite|Fraction of dose-valproic_acid" persistable="1" formulaId="7536" />
    <Observer id="7575" entityId="inGW-UVhUEqMLd3xJCPdQA" name="Concentration in container" path="vpa_ref_po_800mg|Organism|SmallIntestine|Mucosa|LowerIleum|BloodCells|UGT1A8|Concentration in container" unit="µmol/l" persistable="1" formulaId="7576" />
    <Observer id="7595" entityId="BCq8Ri6Ue0CzC4V0CsBSHw" name="Concentration in container" path="vpa_ref_po_800mg|Organism|SmallIntestine|Mucosa|LowerIleum|BloodCells|CYP2C9|Concentration in container" unit="µmol/l" persistable="1" formulaId="7596" />
    <Observer id="7602" entityId="BvPwrft9ykGUNs4QRJ1E5A" name="Concentration in container" path="vpa_ref_po_800mg|Organism|SmallIntestine|Mucosa|LowerIleum|BloodCells|VPAG|Concentration in container" unit="µmol/l" persistable="1" formulaId="7603" />
    <Observer id="7609" entityId="U_48-plrlUGHsgMTp2c3vw" name="Concentration in container" path="vpa_ref_po_800mg|Organism|SmallIntestine|Mucosa|LowerIleum|BloodCells|OH_VPA|Concentration in container" unit="µmol/l" persistable="1" formulaId="7610" />
    <Observer id="7616" entityId="tty5iRW8a0mOvMlipgQQLg" name="Concentration in container" path="vpa_ref_po_800mg|Organism|SmallIntestine|Mucosa|LowerIleum|BloodCells|valproic_acid|Concentration in container" unit="µmol/l" persistable="1" formulaId="7617" />
    <Observer id="7621" entityId="xdoIGNukv0K2aksBNHOaig" name="Fraction of dose-valproic_acid" path="vpa_ref_po_800mg|Organism|SmallIntestine|Mucosa|LowerIleum|BloodCells|valproic_acid-CYP2C9 Metabolite|Fraction of dose-valproic_acid" persistable="1" formulaId="7622" />
    <Observer id="7651" entityId="ItMT2O3HwkKV2YdkFnNeXg" name="Concentration in container" path="vpa_ref_po_800mg|Organism|SmallIntestine|Mucosa|LowerIleum|Interstitial|VPAG|Concentration in container" unit="µmol/l" persistable="1" formulaId="7652" />
    <Observer id="7659" entityId="5P4Rr4aC7Umiw_ZtehrkJg" name="Concentration in container" path="vpa_ref_po_800mg|Organism|SmallIntestine|Mucosa|LowerIleum|Interstitial|OH_VPA|Concentration in container" unit="µmol/l" persistable="1" formulaId="7660" />
    <Observer id="7667" entityId="U0G_nwEHD0Oo-sD77Oxb8A" name="Concentration in container" path="vpa_ref_po_800mg|Organism|SmallIntestine|Mucosa|LowerIleum|Interstitial|valproic_acid|Concentration in container" unit="µmol/l" persistable="1" formulaId="7668" />
    <Observer id="7690" entityId="KQ_5mJsCHEmSZQZELwoKtQ" name="Concentration in container" path="vpa_ref_po_800mg|Organism|SmallIntestine|Mucosa|LowerIleum|Intracellular|UGT1A8|Concentration in container" unit="µmol/l" persistable="1" formulaId="7691" />
    <Observer id="7708" entityId="zrsD9oSFHEKSSKz-p6LsJA" name="Concentration in container" path="vpa_ref_po_800mg|Organism|SmallIntestine|Mucosa|LowerIleum|Intracellular|CYP2C9|Concentration in container" unit="µmol/l" persistable="1" formulaId="7709" />
    <Observer id="7716" entityId="kUZ1ybtYlUOWyPZ4DhNEHQ" name="Concentration in container" path="vpa_ref_po_800mg|Organism|SmallIntestine|Mucosa|LowerIleum|Intracellular|VPAG|Concentration in container" unit="µmol/l" persistable="1" formulaId="7717" />
    <Observer id="7724" entityId="9AbKmFZbukCr-fPDtlc3Tw" name="Concentration in container" path="vpa_ref_po_800mg|Organism|SmallIntestine|Mucosa|LowerIleum|Intracellular|OH_VPA|Concentration in container" unit="µmol/l" persistable="1" formulaId="7725" />
    <Observer id="7732" entityId="2o1oFilU0UalASif-1M4rg" name="Concentration in container" path="vpa_ref_po_800mg|Organism|SmallIntestine|Mucosa|LowerIleum|Intracellular|valproic_acid|Concentration in container" unit="µmol/l" persistable="1" formulaId="7733" />
    <Observer id="7737" entityId="IhkoDkhrJkuw9_mJsRqUGQ" name="Fraction of dose-valproic_acid" path="vpa_ref_po_800mg|Organism|SmallIntestine|Mucosa|LowerIleum|Intracellular|valproic_acid-CYP2C9 Metabolite|Fraction of dose-valproic_acid" persistable="1" formulaId="7738" />
    <Observer id="7755" entityId="IYe2MmfJWka2u8KnSM7q3Q" name="Interstitial Unbound" path="vpa_ref_po_800mg|Organism|SmallIntestine|VPAG|Interstitial Unbound" unit="µmol/l" persistable="1" formulaId="7756" />
    <Observer id="7757" entityId="tqVJI-iIUkevFUfYszKITg" name="Intracellular Unbound" path="vpa_ref_po_800mg|Organism|SmallIntestine|VPAG|Intracellular Unbound" unit="µmol/l" persistable="1" formulaId="7758" />
    <Observer id="7759" entityId="t23hi8EtOEuCMyfObmUqjg" name="Total Tissue (Small Intestine)" path="vpa_ref_po_800mg|Organism|SmallIntestine|VPAG|Total Tissue (Small Intestine)" unit="µmol/l" persistable="1" formulaId="7760" />
    <Observer id="7761" entityId="XjJJ5x7XykmnnsrU8L5bzA" name="Interstitial Unbound" path="vpa_ref_po_800mg|Organism|SmallIntestine|OH_VPA|Interstitial Unbound" unit="µmol/l" persistable="1" formulaId="7762" />
    <Observer id="7763" entityId="-iBM-3FSDk-cm_7Pfmu37Q" name="Intracellular Unbound" path="vpa_ref_po_800mg|Organism|SmallIntestine|OH_VPA|Intracellular Unbound" unit="µmol/l" persistable="1" formulaId="7764" />
    <Observer id="7765" entityId="dS5HjtU-OEK_OG6OCBxQVA" name="Total Tissue (Small Intestine)" path="vpa_ref_po_800mg|Organism|SmallIntestine|OH_VPA|Total Tissue (Small Intestine)" unit="µmol/l" persistable="1" formulaId="7766" />
    <Observer id="7767" entityId="ENqXllm5fUaaXJfyp1YZYQ" name="Interstitial Unbound" path="vpa_ref_po_800mg|Organism|SmallIntestine|valproic_acid|Interstitial Unbound" unit="µmol/l" persistable="1" formulaId="7768" />
    <Observer id="7769" entityId="bzNLYqa6nE-Y8UM7KN3QQA" name="Intracellular Unbound" path="vpa_ref_po_800mg|Organism|SmallIntestine|valproic_acid|Intracellular Unbound" unit="µmol/l" persistable="1" formulaId="7770" />
    <Observer id="7771" entityId="eMkOqD5qDkuvLyk0AWcONw" name="Total Tissue (Small Intestine)" path="vpa_ref_po_800mg|Organism|SmallIntestine|valproic_acid|Total Tissue (Small Intestine)" unit="µmol/l" persistable="1" formulaId="7772" />
    <Observer id="7867" entityId="vvU1F54-WES0OHfKrH4M8w" name="Concentration in container" path="vpa_ref_po_800mg|Organism|LargeIntestine|Plasma|UGT1A8|Concentration in container" unit="µmol/l" persistable="1" formulaId="7868" />
    <Observer id="7887" entityId="qLf1DZ2jB0aCErJZyZERYw" name="Concentration in container" path="vpa_ref_po_800mg|Organism|LargeIntestine|Plasma|CYP2C9|Concentration in container" unit="µmol/l" persistable="1" formulaId="7888" />
    <Observer id="7894" entityId="8WdBKaFCj0-W5h7lQyH8Iw" name="Concentration in container" path="vpa_ref_po_800mg|Organism|LargeIntestine|Plasma|VPAG|Concentration in container" unit="µmol/l" persistable="1" formulaId="7895" />
    <Observer id="7901" entityId="WUQmW6nGf0CSQ2k7bde95A" name="Concentration in container" path="vpa_ref_po_800mg|Organism|LargeIntestine|Plasma|OH_VPA|Concentration in container" unit="µmol/l" persistable="1" formulaId="7902" />
    <Observer id="7908" entityId="TxhNujZCbkCi80sslqt7wQ" name="Concentration in container" path="vpa_ref_po_800mg|Organism|LargeIntestine|Plasma|valproic_acid|Concentration in container" unit="µmol/l" persistable="1" formulaId="7909" />
    <Observer id="7913" entityId="dIhoQl0QeEC27uxQoOw2vw" name="Fraction of dose-valproic_acid" path="vpa_ref_po_800mg|Organism|LargeIntestine|Plasma|valproic_acid-CYP2C9 Metabolite|Fraction of dose-valproic_acid" persistable="1" formulaId="7914" />
    <Observer id="7953" entityId="rY-29Q7qJ06cas3DOqJVXg" name="Concentration in container" path="vpa_ref_po_800mg|Organism|LargeIntestine|BloodCells|UGT1A8|Concentration in container" unit="µmol/l" persistable="1" formulaId="7954" />
    <Observer id="7973" entityId="fXJAtjshC0m-olVhETlvOA" name="Concentration in container" path="vpa_ref_po_800mg|Organism|LargeIntestine|BloodCells|CYP2C9|Concentration in container" unit="µmol/l" persistable="1" formulaId="7974" />
    <Observer id="7980" entityId="dvUvv_6wZ0-tLITnCf4Z5g" name="Concentration in container" path="vpa_ref_po_800mg|Organism|LargeIntestine|BloodCells|VPAG|Concentration in container" unit="µmol/l" persistable="1" formulaId="7981" />
    <Observer id="7987" entityId="p9Ri-Kr5kE6XGjBCIL76zg" name="Concentration in container" path="vpa_ref_po_800mg|Organism|LargeIntestine|BloodCells|OH_VPA|Concentration in container" unit="µmol/l" persistable="1" formulaId="7988" />
    <Observer id="7994" entityId="Wvn6UAL02Eq15Cq76amjGw" name="Concentration in container" path="vpa_ref_po_800mg|Organism|LargeIntestine|BloodCells|valproic_acid|Concentration in container" unit="µmol/l" persistable="1" formulaId="7995" />
    <Observer id="7999" entityId="GnrPgJ8ZcEe9pVUARnL4Pg" name="Fraction of dose-valproic_acid" path="vpa_ref_po_800mg|Organism|LargeIntestine|BloodCells|valproic_acid-CYP2C9 Metabolite|Fraction of dose-valproic_acid" persistable="1" formulaId="8000" />
    <Observer id="8029" entityId="78g3NHNUpU2g_1q31bW1hw" name="Concentration in container" path="vpa_ref_po_800mg|Organism|LargeIntestine|Interstitial|VPAG|Concentration in container" unit="µmol/l" persistable="1" formulaId="8030" />
    <Observer id="8037" entityId="ggYbbVeYfkyVkDmFmC8BVw" name="Concentration in container" path="vpa_ref_po_800mg|Organism|LargeIntestine|Interstitial|OH_VPA|Concentration in container" unit="µmol/l" persistable="1" formulaId="8038" />
    <Observer id="8045" entityId="Xqb7fq-6Uk-vA9fvvIFlvA" name="Concentration in container" path="vpa_ref_po_800mg|Organism|LargeIntestine|Interstitial|valproic_acid|Concentration in container" unit="µmol/l" persistable="1" formulaId="8046" />
    <Observer id="8068" entityId="PYFFAqufI0O5p4bbopzfiQ" name="Concentration in container" path="vpa_ref_po_800mg|Organism|LargeIntestine|Intracellular|UGT1A8|Concentration in container" unit="µmol/l" persistable="1" formulaId="8069" />
    <Observer id="8086" entityId="O1het1oGYESP9GvKtrwZcw" name="Concentration in container" path="vpa_ref_po_800mg|Organism|LargeIntestine|Intracellular|CYP2C9|Concentration in container" unit="µmol/l" persistable="1" formulaId="8087" />
    <Observer id="8094" entityId="ikd7fhDanEimVJMnqtNb-A" name="Concentration in container" path="vpa_ref_po_800mg|Organism|LargeIntestine|Intracellular|VPAG|Concentration in container" unit="µmol/l" persistable="1" formulaId="8095" />
    <Observer id="8102" entityId="--9KuwsDP0yzgbG3zJpjUA" name="Concentration in container" path="vpa_ref_po_800mg|Organism|LargeIntestine|Intracellular|OH_VPA|Concentration in container" unit="µmol/l" persistable="1" formulaId="8103" />
    <Observer id="8110" entityId="GukpAb2WMEmg7MGnPfv8sg" name="Concentration in container" path="vpa_ref_po_800mg|Organism|LargeIntestine|Intracellular|valproic_acid|Concentration in container" unit="µmol/l" persistable="1" formulaId="8111" />
    <Observer id="8115" entityId="zpJj-6WesU6fTCi3H2HPSA" name="Fraction of dose-valproic_acid" path="vpa_ref_po_800mg|Organism|LargeIntestine|Intracellular|valproic_acid-CYP2C9 Metabolite|Fraction of dose-valproic_acid" persistable="1" formulaId="8116" />
    <Observer id="8195" entityId="n2aviQlvfEysLbq2Aah95w" name="Concentration in container" path="vpa_ref_po_800mg|Organism|LargeIntestine|Mucosa|Caecum|Plasma|UGT1A8|Concentration in container" unit="µmol/l" persistable="1" formulaId="8196" />
    <Observer id="8215" entityId="cI9-AQleZUeFXJE4VJq1Nw" name="Concentration in container" path="vpa_ref_po_800mg|Organism|LargeIntestine|Mucosa|Caecum|Plasma|CYP2C9|Concentration in container" unit="µmol/l" persistable="1" formulaId="8216" />
    <Observer id="8222" entityId="KKm2RL5b0USzyzazkI-OYQ" name="Concentration in container" path="vpa_ref_po_800mg|Organism|LargeIntestine|Mucosa|Caecum|Plasma|VPAG|Concentration in container" unit="µmol/l" persistable="1" formulaId="8223" />
    <Observer id="8229" entityId="-mK168Bv9U-rv8cXY0Qrsg" name="Concentration in container" path="vpa_ref_po_800mg|Organism|LargeIntestine|Mucosa|Caecum|Plasma|OH_VPA|Concentration in container" unit="µmol/l" persistable="1" formulaId="8230" />
    <Observer id="8236" entityId="tbYv8dvIVEKt0EHAlR1LyQ" name="Concentration in container" path="vpa_ref_po_800mg|Organism|LargeIntestine|Mucosa|Caecum|Plasma|valproic_acid|Concentration in container" unit="µmol/l" persistable="1" formulaId="8237" />
    <Observer id="8241" entityId="LKUZfnmKCE641TErZJ90Tg" name="Fraction of dose-valproic_acid" path="vpa_ref_po_800mg|Organism|LargeIntestine|Mucosa|Caecum|Plasma|valproic_acid-CYP2C9 Metabolite|Fraction of dose-valproic_acid" persistable="1" formulaId="8242" />
    <Observer id="8281" entityId="vS0ndPpUSU6jMoBOqjPamg" name="Concentration in container" path="vpa_ref_po_800mg|Organism|LargeIntestine|Mucosa|Caecum|BloodCells|UGT1A8|Concentration in container" unit="µmol/l" persistable="1" formulaId="8282" />
    <Observer id="8301" entityId="_hFwCC0pAUyjeIyERqCdVg" name="Concentration in container" path="vpa_ref_po_800mg|Organism|LargeIntestine|Mucosa|Caecum|BloodCells|CYP2C9|Concentration in container" unit="µmol/l" persistable="1" formulaId="8302" />
    <Observer id="8308" entityId="8Xf3__50qU2rRH5qP991_g" name="Concentration in container" path="vpa_ref_po_800mg|Organism|LargeIntestine|Mucosa|Caecum|BloodCells|VPAG|Concentration in container" unit="µmol/l" persistable="1" formulaId="8309" />
    <Observer id="8315" entityId="o-Q79hYPnE-tbXasvVDdTA" name="Concentration in container" path="vpa_ref_po_800mg|Organism|LargeIntestine|Mucosa|Caecum|BloodCells|OH_VPA|Concentration in container" unit="µmol/l" persistable="1" formulaId="8316" />
    <Observer id="8322" entityId="acBThSTlh0eaevnJFWzfWg" name="Concentration in container" path="vpa_ref_po_800mg|Organism|LargeIntestine|Mucosa|Caecum|BloodCells|valproic_acid|Concentration in container" unit="µmol/l" persistable="1" formulaId="8323" />
    <Observer id="8327" entityId="17t0JK0FnEGuPX5aG_ejYg" name="Fraction of dose-valproic_acid" path="vpa_ref_po_800mg|Organism|LargeIntestine|Mucosa|Caecum|BloodCells|valproic_acid-CYP2C9 Metabolite|Fraction of dose-valproic_acid" persistable="1" formulaId="8328" />
    <Observer id="8357" entityId="O4UkXOuC-0-boGhwf-rg1g" name="Concentration in container" path="vpa_ref_po_800mg|Organism|LargeIntestine|Mucosa|Caecum|Interstitial|VPAG|Concentration in container" unit="µmol/l" persistable="1" formulaId="8358" />
    <Observer id="8365" entityId="t0zbpqZxXE2gch6072xeyw" name="Concentration in container" path="vpa_ref_po_800mg|Organism|LargeIntestine|Mucosa|Caecum|Interstitial|OH_VPA|Concentration in container" unit="µmol/l" persistable="1" formulaId="8366" />
    <Observer id="8373" entityId="8U9Y0H-NzUKHJiqAVPIfeA" name="Concentration in container" path="vpa_ref_po_800mg|Organism|LargeIntestine|Mucosa|Caecum|Interstitial|valproic_acid|Concentration in container" unit="µmol/l" persistable="1" formulaId="8374" />
    <Observer id="8396" entityId="Qiew8rTHOE-i5y82Y3tbbw" name="Concentration in container" path="vpa_ref_po_800mg|Organism|LargeIntestine|Mucosa|Caecum|Intracellular|UGT1A8|Concentration in container" unit="µmol/l" persistable="1" formulaId="8397" />
    <Observer id="8414" entityId="iFbhq0ge40e_MZISJaZ0oA" name="Concentration in container" path="vpa_ref_po_800mg|Organism|LargeIntestine|Mucosa|Caecum|Intracellular|CYP2C9|Concentration in container" unit="µmol/l" persistable="1" formulaId="8415" />
    <Observer id="8422" entityId="cVKq7_aoakylq47vzbZjXw" name="Concentration in container" path="vpa_ref_po_800mg|Organism|LargeIntestine|Mucosa|Caecum|Intracellular|VPAG|Concentration in container" unit="µmol/l" persistable="1" formulaId="8423" />
    <Observer id="8430" entityId="i9ppkKpiYUa308Fgdmirpg" name="Concentration in container" path="vpa_ref_po_800mg|Organism|LargeIntestine|Mucosa|Caecum|Intracellular|OH_VPA|Concentration in container" unit="µmol/l" persistable="1" formulaId="8431" />
    <Observer id="8438" entityId="XC0QQarjt0y1KpOZr5vLWQ" name="Concentration in container" path="vpa_ref_po_800mg|Organism|LargeIntestine|Mucosa|Caecum|Intracellular|valproic_acid|Concentration in container" unit="µmol/l" persistable="1" formulaId="8439" />
    <Observer id="8443" entityId="EidQR6BCDEW_r6mwxbpszQ" name="Fraction of dose-valproic_acid" path="vpa_ref_po_800mg|Organism|LargeIntestine|Mucosa|Caecum|Intracellular|valproic_acid-CYP2C9 Metabolite|Fraction of dose-valproic_acid" persistable="1" formulaId="8444" />
    <Observer id="8523" entityId="xE4Eo5_QsU2OJwaoeBUeyQ" name="Concentration in container" path="vpa_ref_po_800mg|Organism|LargeIntestine|Mucosa|ColonAscendens|Plasma|UGT1A8|Concentration in container" unit="µmol/l" persistable="1" formulaId="8524" />
    <Observer id="8543" entityId="LEXB99aRF0eHCUWd1dhoiQ" name="Concentration in container" path="vpa_ref_po_800mg|Organism|LargeIntestine|Mucosa|ColonAscendens|Plasma|CYP2C9|Concentration in container" unit="µmol/l" persistable="1" formulaId="8544" />
    <Observer id="8550" entityId="2U-5AIFxKE6j10z2fmVwXQ" name="Concentration in container" path="vpa_ref_po_800mg|Organism|LargeIntestine|Mucosa|ColonAscendens|Plasma|VPAG|Concentration in container" unit="µmol/l" persistable="1" formulaId="8551" />
    <Observer id="8557" entityId="tazGWM7EwE6owWAHqgpfIw" name="Concentration in container" path="vpa_ref_po_800mg|Organism|LargeIntestine|Mucosa|ColonAscendens|Plasma|OH_VPA|Concentration in container" unit="µmol/l" persistable="1" formulaId="8558" />
    <Observer id="8564" entityId="D2jrawTkvEa0z30vxaBYqw" name="Concentration in container" path="vpa_ref_po_800mg|Organism|LargeIntestine|Mucosa|ColonAscendens|Plasma|valproic_acid|Concentration in container" unit="µmol/l" persistable="1" formulaId="8565" />
    <Observer id="8569" entityId="xtvdJHGHlEyhRGI-JENriA" name="Fraction of dose-valproic_acid" path="vpa_ref_po_800mg|Organism|LargeIntestine|Mucosa|ColonAscendens|Plasma|valproic_acid-CYP2C9 Metabolite|Fraction of dose-valproic_acid" persistable="1" formulaId="8570" />
    <Observer id="8609" entityId="F4aAsUzb5kSrXF_FrnQhrw" name="Concentration in container" path="vpa_ref_po_800mg|Organism|LargeIntestine|Mucosa|ColonAscendens|BloodCells|UGT1A8|Concentration in container" unit="µmol/l" persistable="1" formulaId="8610" />
    <Observer id="8629" entityId="Mf2gvG2oHk--WmkkOQZimA" name="Concentration in container" path="vpa_ref_po_800mg|Organism|LargeIntestine|Mucosa|ColonAscendens|BloodCells|CYP2C9|Concentration in container" unit="µmol/l" persistable="1" formulaId="8630" />
    <Observer id="8636" entityId="pcpj-eCBy0OCXHq2YIuf6A" name="Concentration in container" path="vpa_ref_po_800mg|Organism|LargeIntestine|Mucosa|ColonAscendens|BloodCells|VPAG|Concentration in container" unit="µmol/l" persistable="1" formulaId="8637" />
    <Observer id="8643" entityId="pYHVukewwkOfkTTOac6l6Q" name="Concentration in container" path="vpa_ref_po_800mg|Organism|LargeIntestine|Mucosa|ColonAscendens|BloodCells|OH_VPA|Concentration in container" unit="µmol/l" persistable="1" formulaId="8644" />
    <Observer id="8650" entityId="QRyVo8UK30i3YpK75G3TEQ" name="Concentration in container" path="vpa_ref_po_800mg|Organism|LargeIntestine|Mucosa|ColonAscendens|BloodCells|valproic_acid|Concentration in container" unit="µmol/l" persistable="1" formulaId="8651" />
    <Observer id="8655" entityId="-Vc6SNH6HUiV12QVs2Lb8Q" name="Fraction of dose-valproic_acid" path="vpa_ref_po_800mg|Organism|LargeIntestine|Mucosa|ColonAscendens|BloodCells|valproic_acid-CYP2C9 Metabolite|Fraction of dose-valproic_acid" persistable="1" formulaId="8656" />
    <Observer id="8685" entityId="lv-fK21y10K29AZIigDeEw" name="Concentration in container" path="vpa_ref_po_800mg|Organism|LargeIntestine|Mucosa|ColonAscendens|Interstitial|VPAG|Concentration in container" unit="µmol/l" persistable="1" formulaId="8686" />
    <Observer id="8693" entityId="nVeSe5HVdkOdRgiy7yxwJQ" name="Concentration in container" path="vpa_ref_po_800mg|Organism|LargeIntestine|Mucosa|ColonAscendens|Interstitial|OH_VPA|Concentration in container" unit="µmol/l" persistable="1" formulaId="8694" />
    <Observer id="8701" entityId="49DPWDPs5ECpIrhhH8npbg" name="Concentration in container" path="vpa_ref_po_800mg|Organism|LargeIntestine|Mucosa|ColonAscendens|Interstitial|valproic_acid|Concentration in container" unit="µmol/l" persistable="1" formulaId="8702" />
    <Observer id="8724" entityId="ymnxy9Nqf0i9mGSKALlZGA" name="Concentration in container" path="vpa_ref_po_800mg|Organism|LargeIntestine|Mucosa|ColonAscendens|Intracellular|UGT1A8|Concentration in container" unit="µmol/l" persistable="1" formulaId="8725" />
    <Observer id="8742" entityId="DCvZzYlN20mlym-f1bIxvA" name="Concentration in container" path="vpa_ref_po_800mg|Organism|LargeIntestine|Mucosa|ColonAscendens|Intracellular|CYP2C9|Concentration in container" unit="µmol/l" persistable="1" formulaId="8743" />
    <Observer id="8750" entityId="JT2u6gGu_0a9y8u2H0-KLw" name="Concentration in container" path="vpa_ref_po_800mg|Organism|LargeIntestine|Mucosa|ColonAscendens|Intracellular|VPAG|Concentration in container" unit="µmol/l" persistable="1" formulaId="8751" />
    <Observer id="8758" entityId="X-KqgWGP4Eq8mp75SDkfcA" name="Concentration in container" path="vpa_ref_po_800mg|Organism|LargeIntestine|Mucosa|ColonAscendens|Intracellular|OH_VPA|Concentration in container" unit="µmol/l" persistable="1" formulaId="8759" />
    <Observer id="8766" entityId="yDfj7RnDCkSCwBwEYer4tg" name="Concentration in container" path="vpa_ref_po_800mg|Organism|LargeIntestine|Mucosa|ColonAscendens|Intracellular|valproic_acid|Concentration in container" unit="µmol/l" persistable="1" formulaId="8767" />
    <Observer id="8771" entityId="137ObPkH0EuaFA5m-liK_Q" name="Fraction of dose-valproic_acid" path="vpa_ref_po_800mg|Organism|LargeIntestine|Mucosa|ColonAscendens|Intracellular|valproic_acid-CYP2C9 Metabolite|Fraction of dose-valproic_acid" persistable="1" formulaId="8772" />
    <Observer id="8851" entityId="SKb7QFIpqkKFALo-sTdXGw" name="Concentration in container" path="vpa_ref_po_800mg|Organism|LargeIntestine|Mucosa|ColonTransversum|Plasma|UGT1A8|Concentration in container" unit="µmol/l" persistable="1" formulaId="8852" />
    <Observer id="8871" entityId="Rd-o8AE2EkyCq2iv3iavjA" name="Concentration in container" path="vpa_ref_po_800mg|Organism|LargeIntestine|Mucosa|ColonTransversum|Plasma|CYP2C9|Concentration in container" unit="µmol/l" persistable="1" formulaId="8872" />
    <Observer id="8878" entityId="ors3CLfMLEqtmUrPYho7Xw" name="Concentration in container" path="vpa_ref_po_800mg|Organism|LargeIntestine|Mucosa|ColonTransversum|Plasma|VPAG|Concentration in container" unit="µmol/l" persistable="1" formulaId="8879" />
    <Observer id="8885" entityId="0SmDc7Dxp0C1-xhIb2qYMQ" name="Concentration in container" path="vpa_ref_po_800mg|Organism|LargeIntestine|Mucosa|ColonTransversum|Plasma|OH_VPA|Concentration in container" unit="µmol/l" persistable="1" formulaId="8886" />
    <Observer id="8892" entityId="dQa3qJCSx0GVySrRcHDFig" name="Concentration in container" path="vpa_ref_po_800mg|Organism|LargeIntestine|Mucosa|ColonTransversum|Plasma|valproic_acid|Concentration in container" unit="µmol/l" persistable="1" formulaId="8893" />
    <Observer id="8897" entityId="MvsBiTk_qEqICigW07C42Q" name="Fraction of dose-valproic_acid" path="vpa_ref_po_800mg|Organism|LargeIntestine|Mucosa|ColonTransversum|Plasma|valproic_acid-CYP2C9 Metabolite|Fraction of dose-valproic_acid" persistable="1" formulaId="8898" />
    <Observer id="8937" entityId="OBrihlyGEUSw1M_RNkB_-Q" name="Concentration in container" path="vpa_ref_po_800mg|Organism|LargeIntestine|Mucosa|ColonTransversum|BloodCells|UGT1A8|Concentration in container" unit="µmol/l" persistable="1" formulaId="8938" />
    <Observer id="8957" entityId="6gfpOBBpAEmxoT_NTOvWzw" name="Concentration in container" path="vpa_ref_po_800mg|Organism|LargeIntestine|Mucosa|ColonTransversum|BloodCells|CYP2C9|Concentration in container" unit="µmol/l" persistable="1" formulaId="8958" />
    <Observer id="8964" entityId="qpoIEwK2ZUyAtoR3mOIkZg" name="Concentration in container" path="vpa_ref_po_800mg|Organism|LargeIntestine|Mucosa|ColonTransversum|BloodCells|VPAG|Concentration in container" unit="µmol/l" persistable="1" formulaId="8965" />
    <Observer id="8971" entityId="qO2J3sy7OkCiV8l0e1XTcg" name="Concentration in container" path="vpa_ref_po_800mg|Organism|LargeIntestine|Mucosa|ColonTransversum|BloodCells|OH_VPA|Concentration in container" unit="µmol/l" persistable="1" formulaId="8972" />
    <Observer id="8978" entityId="mPcwd6n9kU-RQo9YXfmxdQ" name="Concentration in container" path="vpa_ref_po_800mg|Organism|LargeIntestine|Mucosa|ColonTransversum|BloodCells|valproic_acid|Concentration in container" unit="µmol/l" persistable="1" formulaId="8979" />
    <Observer id="8983" entityId="n7jyYmVY20G30v5jHaDnaA" name="Fraction of dose-valproic_acid" path="vpa_ref_po_800mg|Organism|LargeIntestine|Mucosa|ColonTransversum|BloodCells|valproic_acid-CYP2C9 Metabolite|Fraction of dose-valproic_acid" persistable="1" formulaId="8984" />
    <Observer id="9013" entityId="jh-uqcPeYU-qgeyzkVwaGA" name="Concentration in container" path="vpa_ref_po_800mg|Organism|LargeIntestine|Mucosa|ColonTransversum|Interstitial|VPAG|Concentration in container" unit="µmol/l" persistable="1" formulaId="9014" />
    <Observer id="9021" entityId="kjbsZfl1XkSujh_T9w3gfA" name="Concentration in container" path="vpa_ref_po_800mg|Organism|LargeIntestine|Mucosa|ColonTransversum|Interstitial|OH_VPA|Concentration in container" unit="µmol/l" persistable="1" formulaId="9022" />
    <Observer id="9029" entityId="bwjHOeUvTkOC4K9532GOxQ" name="Concentration in container" path="vpa_ref_po_800mg|Organism|LargeIntestine|Mucosa|ColonTransversum|Interstitial|valproic_acid|Concentration in container" unit="µmol/l" persistable="1" formulaId="9030" />
    <Observer id="9052" entityId="RE7XS9-MjEuJYJL4UdeCbw" name="Concentration in container" path="vpa_ref_po_800mg|Organism|LargeIntestine|Mucosa|ColonTransversum|Intracellular|UGT1A8|Concentration in container" unit="µmol/l" persistable="1" formulaId="9053" />
    <Observer id="9070" entityId="G0nwxEOoWEWw7Zujkv6eGg" name="Concentration in container" path="vpa_ref_po_800mg|Organism|LargeIntestine|Mucosa|ColonTransversum|Intracellular|CYP2C9|Concentration in container" unit="µmol/l" persistable="1" formulaId="9071" />
    <Observer id="9078" entityId="7nn6Tm54GkuuoY4LCOWplQ" name="Concentration in container" path="vpa_ref_po_800mg|Organism|LargeIntestine|Mucosa|ColonTransversum|Intracellular|VPAG|Concentration in container" unit="µmol/l" persistable="1" formulaId="9079" />
    <Observer id="9086" entityId="yAgagLogQEu9SPwlzsS46g" name="Concentration in container" path="vpa_ref_po_800mg|Organism|LargeIntestine|Mucosa|ColonTransversum|Intracellular|OH_VPA|Concentration in container" unit="µmol/l" persistable="1" formulaId="9087" />
    <Observer id="9094" entityId="tnv8XssjJkWSk_WCT8pXRg" name="Concentration in container" path="vpa_ref_po_800mg|Organism|LargeIntestine|Mucosa|ColonTransversum|Intracellular|valproic_acid|Concentration in container" unit="µmol/l" persistable="1" formulaId="9095" />
    <Observer id="9099" entityId="oMt454NP502Rs0Ndm_RmmQ" name="Fraction of dose-valproic_acid" path="vpa_ref_po_800mg|Organism|LargeIntestine|Mucosa|ColonTransversum|Intracellular|valproic_acid-CYP2C9 Metabolite|Fraction of dose-valproic_acid" persistable="1" formulaId="9100" />
    <Observer id="9179" entityId="iUQGDGj0bUafuc7tanrUtw" name="Concentration in container" path="vpa_ref_po_800mg|Organism|LargeIntestine|Mucosa|ColonDescendens|Plasma|UGT1A8|Concentration in container" unit="µmol/l" persistable="1" formulaId="9180" />
    <Observer id="9199" entityId="Ejm0eWyaQ0qIfQyRkwyYZg" name="Concentration in container" path="vpa_ref_po_800mg|Organism|LargeIntestine|Mucosa|ColonDescendens|Plasma|CYP2C9|Concentration in container" unit="µmol/l" persistable="1" formulaId="9200" />
    <Observer id="9206" entityId="T4Y96KGtm0mPiI93Z5baNg" name="Concentration in container" path="vpa_ref_po_800mg|Organism|LargeIntestine|Mucosa|ColonDescendens|Plasma|VPAG|Concentration in container" unit="µmol/l" persistable="1" formulaId="9207" />
    <Observer id="9213" entityId="wQLmujTRaE-4MNh_K1of_g" name="Concentration in container" path="vpa_ref_po_800mg|Organism|LargeIntestine|Mucosa|ColonDescendens|Plasma|OH_VPA|Concentration in container" unit="µmol/l" persistable="1" formulaId="9214" />
    <Observer id="9220" entityId="DUNDfPZeLU6oWrai3-AfWA" name="Concentration in container" path="vpa_ref_po_800mg|Organism|LargeIntestine|Mucosa|ColonDescendens|Plasma|valproic_acid|Concentration in container" unit="µmol/l" persistable="1" formulaId="9221" />
    <Observer id="9225" entityId="a-8fbBlOPkWl2hoIxakueg" name="Fraction of dose-valproic_acid" path="vpa_ref_po_800mg|Organism|LargeIntestine|Mucosa|ColonDescendens|Plasma|valproic_acid-CYP2C9 Metabolite|Fraction of dose-valproic_acid" persistable="1" formulaId="9226" />
    <Observer id="9265" entityId="oanjpOl7dkKI2kBGXrh2Sw" name="Concentration in container" path="vpa_ref_po_800mg|Organism|LargeIntestine|Mucosa|ColonDescendens|BloodCells|UGT1A8|Concentration in container" unit="µmol/l" persistable="1" formulaId="9266" />
    <Observer id="9285" entityId="v7RuLbAIQUaNQGzp0MV5Lw" name="Concentration in container" path="vpa_ref_po_800mg|Organism|LargeIntestine|Mucosa|ColonDescendens|BloodCells|CYP2C9|Concentration in container" unit="µmol/l" persistable="1" formulaId="9286" />
    <Observer id="9292" entityId="x6k6h0k3I0eIRm_RY8U18Q" name="Concentration in container" path="vpa_ref_po_800mg|Organism|LargeIntestine|Mucosa|ColonDescendens|BloodCells|VPAG|Concentration in container" unit="µmol/l" persistable="1" formulaId="9293" />
    <Observer id="9299" entityId="3825OR8y1EKFPnv4gikF_A" name="Concentration in container" path="vpa_ref_po_800mg|Organism|LargeIntestine|Mucosa|ColonDescendens|BloodCells|OH_VPA|Concentration in container" unit="µmol/l" persistable="1" formulaId="9300" />
    <Observer id="9306" entityId="R4yD98f2wEG2lkyZ3giyEQ" name="Concentration in container" path="vpa_ref_po_800mg|Organism|LargeIntestine|Mucosa|ColonDescendens|BloodCells|valproic_acid|Concentration in container" unit="µmol/l" persistable="1" formulaId="9307" />
    <Observer id="9311" entityId="BAK8FWCEXk-UcT7o9zmCOg" name="Fraction of dose-valproic_acid" path="vpa_ref_po_800mg|Organism|LargeIntestine|Mucosa|ColonDescendens|BloodCells|valproic_acid-CYP2C9 Metabolite|Fraction of dose-valproic_acid" persistable="1" formulaId="9312" />
    <Observer id="9341" entityId="cqtN0aJb8U-89dt6jUf85A" name="Concentration in container" path="vpa_ref_po_800mg|Organism|LargeIntestine|Mucosa|ColonDescendens|Interstitial|VPAG|Concentration in container" unit="µmol/l" persistable="1" formulaId="9342" />
    <Observer id="9349" entityId="ecoiBbiav0ybghmrBAJQLQ" name="Concentration in container" path="vpa_ref_po_800mg|Organism|LargeIntestine|Mucosa|ColonDescendens|Interstitial|OH_VPA|Concentration in container" unit="µmol/l" persistable="1" formulaId="9350" />
    <Observer id="9357" entityId="dh8mHT64JECtQK1ZJXtTeA" name="Concentration in container" path="vpa_ref_po_800mg|Organism|LargeIntestine|Mucosa|ColonDescendens|Interstitial|valproic_acid|Concentration in container" unit="µmol/l" persistable="1" formulaId="9358" />
    <Observer id="9380" entityId="ycSl0izv3keRliiF81LeHg" name="Concentration in container" path="vpa_ref_po_800mg|Organism|LargeIntestine|Mucosa|ColonDescendens|Intracellular|UGT1A8|Concentration in container" unit="µmol/l" persistable="1" formulaId="9381" />
    <Observer id="9398" entityId="oLCsYHAHQECTsjcT2S_B6A" name="Concentration in container" path="vpa_ref_po_800mg|Organism|LargeIntestine|Mucosa|ColonDescendens|Intracellular|CYP2C9|Concentration in container" unit="µmol/l" persistable="1" formulaId="9399" />
    <Observer id="9406" entityId="zMH1-HdCekOe3hR3Ewau3A" name="Concentration in container" path="vpa_ref_po_800mg|Organism|LargeIntestine|Mucosa|ColonDescendens|Intracellular|VPAG|Concentration in container" unit="µmol/l" persistable="1" formulaId="9407" />
    <Observer id="9414" entityId="YmWOz9Ah40GNv_-mf04YFg" name="Concentration in container" path="vpa_ref_po_800mg|Organism|LargeIntestine|Mucosa|ColonDescendens|Intracellular|OH_VPA|Concentration in container" unit="µmol/l" persistable="1" formulaId="9415" />
    <Observer id="9422" entityId="g5s0Si6uKkilxVRBLn15EQ" name="Concentration in container" path="vpa_ref_po_800mg|Organism|LargeIntestine|Mucosa|ColonDescendens|Intracellular|valproic_acid|Concentration in container" unit="µmol/l" persistable="1" formulaId="9423" />
    <Observer id="9427" entityId="7k9Z7TCNTkW-hv2UTpMxYg" name="Fraction of dose-valproic_acid" path="vpa_ref_po_800mg|Organism|LargeIntestine|Mucosa|ColonDescendens|Intracellular|valproic_acid-CYP2C9 Metabolite|Fraction of dose-valproic_acid" persistable="1" formulaId="9428" />
    <Observer id="9507" entityId="eupx49TIUUaVRBncC0nbyw" name="Concentration in container" path="vpa_ref_po_800mg|Organism|LargeIntestine|Mucosa|ColonSigmoid|Plasma|UGT1A8|Concentration in container" unit="µmol/l" persistable="1" formulaId="9508" />
    <Observer id="9527" entityId="-NTErdQYNE-9z4vT3GbLCA" name="Concentration in container" path="vpa_ref_po_800mg|Organism|LargeIntestine|Mucosa|ColonSigmoid|Plasma|CYP2C9|Concentration in container" unit="µmol/l" persistable="1" formulaId="9528" />
    <Observer id="9534" entityId="o2IAlCeDkkSlXw3DtUazyw" name="Concentration in container" path="vpa_ref_po_800mg|Organism|LargeIntestine|Mucosa|ColonSigmoid|Plasma|VPAG|Concentration in container" unit="µmol/l" persistable="1" formulaId="9535" />
    <Observer id="9541" entityId="k7TA7R78zEuPT4tEOnIqJg" name="Concentration in container" path="vpa_ref_po_800mg|Organism|LargeIntestine|Mucosa|ColonSigmoid|Plasma|OH_VPA|Concentration in container" unit="µmol/l" persistable="1" formulaId="9542" />
    <Observer id="9548" entityId="isoG0ADnC0mJ_Tp3pPdrng" name="Concentration in container" path="vpa_ref_po_800mg|Organism|LargeIntestine|Mucosa|ColonSigmoid|Plasma|valproic_acid|Concentration in container" unit="µmol/l" persistable="1" formulaId="9549" />
    <Observer id="9553" entityId="NVPfAR8zA0inbL36Qqhyew" name="Fraction of dose-valproic_acid" path="vpa_ref_po_800mg|Organism|LargeIntestine|Mucosa|ColonSigmoid|Plasma|valproic_acid-CYP2C9 Metabolite|Fraction of dose-valproic_acid" persistable="1" formulaId="9554" />
    <Observer id="9593" entityId="nKUJ-T_B00OkjzukjpwzGw" name="Concentration in container" path="vpa_ref_po_800mg|Organism|LargeIntestine|Mucosa|ColonSigmoid|BloodCells|UGT1A8|Concentration in container" unit="µmol/l" persistable="1" formulaId="9594" />
    <Observer id="9613" entityId="FIdIoF1fzk-uylGkG-JxZg" name="Concentration in container" path="vpa_ref_po_800mg|Organism|LargeIntestine|Mucosa|ColonSigmoid|BloodCells|CYP2C9|Concentration in container" unit="µmol/l" persistable="1" formulaId="9614" />
    <Observer id="9620" entityId="alf7uxCS2UOugVcwltzrNA" name="Concentration in container" path="vpa_ref_po_800mg|Organism|LargeIntestine|Mucosa|ColonSigmoid|BloodCells|VPAG|Concentration in container" unit="µmol/l" persistable="1" formulaId="9621" />
    <Observer id="9627" entityId="xZZRvO4ZCkS6HacWUZ23IQ" name="Concentration in container" path="vpa_ref_po_800mg|Organism|LargeIntestine|Mucosa|ColonSigmoid|BloodCells|OH_VPA|Concentration in container" unit="µmol/l" persistable="1" formulaId="9628" />
    <Observer id="9634" entityId="QsnycX2hj0CzHQQqGQr85Q" name="Concentration in container" path="vpa_ref_po_800mg|Organism|LargeIntestine|Mucosa|ColonSigmoid|BloodCells|valproic_acid|Concentration in container" unit="µmol/l" persistable="1" formulaId="9635" />
    <Observer id="9639" entityId="9qTe7HwbFUWa62tLXzTmNA" name="Fraction of dose-valproic_acid" path="vpa_ref_po_800mg|Organism|LargeIntestine|Mucosa|ColonSigmoid|BloodCells|valproic_acid-CYP2C9 Metabolite|Fraction of dose-valproic_acid" persistable="1" formulaId="9640" />
    <Observer id="9669" entityId="9ZMxsDt2C0mL_x_Ln_MbGA" name="Concentration in container" path="vpa_ref_po_800mg|Organism|LargeIntestine|Mucosa|ColonSigmoid|Interstitial|VPAG|Concentration in container" unit="µmol/l" persistable="1" formulaId="9670" />
    <Observer id="9677" entityId="YbO291DBaUGO9RvJnH29jQ" name="Concentration in container" path="vpa_ref_po_800mg|Organism|LargeIntestine|Mucosa|ColonSigmoid|Interstitial|OH_VPA|Concentration in container" unit="µmol/l" persistable="1" formulaId="9678" />
    <Observer id="9685" entityId="Ml37Q5GaXkmz4u28eMfThA" name="Concentration in container" path="vpa_ref_po_800mg|Organism|LargeIntestine|Mucosa|ColonSigmoid|Interstitial|valproic_acid|Concentration in container" unit="µmol/l" persistable="1" formulaId="9686" />
    <Observer id="9708" entityId="4CLOupBd1kiRZn0MRyvHCQ" name="Concentration in container" path="vpa_ref_po_800mg|Organism|LargeIntestine|Mucosa|ColonSigmoid|Intracellular|UGT1A8|Concentration in container" unit="µmol/l" persistable="1" formulaId="9709" />
    <Observer id="9726" entityId="UvyfKeb5_E63dKXFqnkpsQ" name="Concentration in container" path="vpa_ref_po_800mg|Organism|LargeIntestine|Mucosa|ColonSigmoid|Intracellular|CYP2C9|Concentration in container" unit="µmol/l" persistable="1" formulaId="9727" />
    <Observer id="9734" entityId="VtSkgjMPXE-njUKEltw0hg" name="Concentration in container" path="vpa_ref_po_800mg|Organism|LargeIntestine|Mucosa|ColonSigmoid|Intracellular|VPAG|Concentration in container" unit="µmol/l" persistable="1" formulaId="9735" />
    <Observer id="9742" entityId="fWyRFlyqc0WhMbLwrVbpNw" name="Concentration in container" path="vpa_ref_po_800mg|Organism|LargeIntestine|Mucosa|ColonSigmoid|Intracellular|OH_VPA|Concentration in container" unit="µmol/l" persistable="1" formulaId="9743" />
    <Observer id="9750" entityId="k-dhsC4QckycHXzCk3biLg" name="Concentration in container" path="vpa_ref_po_800mg|Organism|LargeIntestine|Mucosa|ColonSigmoid|Intracellular|valproic_acid|Concentration in container" unit="µmol/l" persistable="1" formulaId="9751" />
    <Observer id="9755" entityId="hd02xFwuIkeei9lS63mUrg" name="Fraction of dose-valproic_acid" path="vpa_ref_po_800mg|Organism|LargeIntestine|Mucosa|ColonSigmoid|Intracellular|valproic_acid-CYP2C9 Metabolite|Fraction of dose-valproic_acid" persistable="1" formulaId="9756" />
    <Observer id="9835" entityId="-rXH4Hd4w0eS7l4VBSSa7Q" name="Concentration in container" path="vpa_ref_po_800mg|Organism|LargeIntestine|Mucosa|Rectum|Plasma|UGT1A8|Concentration in container" unit="µmol/l" persistable="1" formulaId="9836" />
    <Observer id="9855" entityId="xzH2Pha-HU6big3GWkG-fA" name="Concentration in container" path="vpa_ref_po_800mg|Organism|LargeIntestine|Mucosa|Rectum|Plasma|CYP2C9|Concentration in container" unit="µmol/l" persistable="1" formulaId="9856" />
    <Observer id="9862" entityId="TG729qCI0kyi2blZGylyEw" name="Concentration in container" path="vpa_ref_po_800mg|Organism|LargeIntestine|Mucosa|Rectum|Plasma|VPAG|Concentration in container" unit="µmol/l" persistable="1" formulaId="9863" />
    <Observer id="9869" entityId="LXB-pxUFg0CQbjo_L0FyHw" name="Concentration in container" path="vpa_ref_po_800mg|Organism|LargeIntestine|Mucosa|Rectum|Plasma|OH_VPA|Concentration in container" unit="µmol/l" persistable="1" formulaId="9870" />
    <Observer id="9876" entityId="JxT57XocUUurxJL__dX4gQ" name="Concentration in container" path="vpa_ref_po_800mg|Organism|LargeIntestine|Mucosa|Rectum|Plasma|valproic_acid|Concentration in container" unit="µmol/l" persistable="1" formulaId="9877" />
    <Observer id="9881" entityId="18ocVuZv_UqAnHcSywlDSg" name="Fraction of dose-valproic_acid" path="vpa_ref_po_800mg|Organism|LargeIntestine|Mucosa|Rectum|Plasma|valproic_acid-CYP2C9 Metabolite|Fraction of dose-valproic_acid" persistable="1" formulaId="9882" />
    <Observer id="9921" entityId="4_BPp_ONw06yK40_0Gay1g" name="Concentration in container" path="vpa_ref_po_800mg|Organism|LargeIntestine|Mucosa|Rectum|BloodCells|UGT1A8|Concentration in container" unit="µmol/l" persistable="1" formulaId="9922" />
    <Observer id="9941" entityId="mTcqj_wIPkuqMcIcVwlPAg" name="Concentration in container" path="vpa_ref_po_800mg|Organism|LargeIntestine|Mucosa|Rectum|BloodCells|CYP2C9|Concentration in container" unit="µmol/l" persistable="1" formulaId="9942" />
    <Observer id="9948" entityId="4W2z83zET0Ws5XSkG869Ew" name="Concentration in container" path="vpa_ref_po_800mg|Organism|LargeIntestine|Mucosa|Rectum|BloodCells|VPAG|Concentration in container" unit="µmol/l" persistable="1" formulaId="9949" />
    <Observer id="9955" entityId="MJzl_HO_RE64TsM4AY-3KQ" name="Concentration in container" path="vpa_ref_po_800mg|Organism|LargeIntestine|Mucosa|Rectum|BloodCells|OH_VPA|Concentration in container" unit="µmol/l" persistable="1" formulaId="9956" />
    <Observer id="9962" entityId="umyHsrjGt02YW_dNGUeSFA" name="Concentration in container" path="vpa_ref_po_800mg|Organism|LargeIntestine|Mucosa|Rectum|BloodCells|valproic_acid|Concentration in container" unit="µmol/l" persistable="1" formulaId="9963" />
    <Observer id="9967" entityId="OO2vdWPzZka3WJ0SJsY0Dw" name="Fraction of dose-valproic_acid" path="vpa_ref_po_800mg|Organism|LargeIntestine|Mucosa|Rectum|BloodCells|valproic_acid-CYP2C9 Metabolite|Fraction of dose-valproic_acid" persistable="1" formulaId="9968" />
    <Observer id="9997" entityId="jYueHeVaQUak7ufcCsVVHw" name="Concentration in container" path="vpa_ref_po_800mg|Organism|LargeIntestine|Mucosa|Rectum|Interstitial|VPAG|Concentration in container" unit="µmol/l" persistable="1" formulaId="9998" />
    <Observer id="10005" entityId="x0_xHZzqr0OYPtoDcEZL5g" name="Concentration in container" path="vpa_ref_po_800mg|Organism|LargeIntestine|Mucosa|Rectum|Interstitial|OH_VPA|Concentration in container" unit="µmol/l" persistable="1" formulaId="10006" />
    <Observer id="10013" entityId="f0OmmtqZ6Uq_QZ54486P8w" name="Concentration in container" path="vpa_ref_po_800mg|Organism|LargeIntestine|Mucosa|Rectum|Interstitial|valproic_acid|Concentration in container" unit="µmol/l" persistable="1" formulaId="10014" />
    <Observer id="10036" entityId="X1pjwpTko0iOw06aioIyEQ" name="Concentration in container" path="vpa_ref_po_800mg|Organism|LargeIntestine|Mucosa|Rectum|Intracellular|UGT1A8|Concentration in container" unit="µmol/l" persistable="1" formulaId="10037" />
    <Observer id="10054" entityId="uF-JeTbDJkezDsDtt3Qp5Q" name="Concentration in container" path="vpa_ref_po_800mg|Organism|LargeIntestine|Mucosa|Rectum|Intracellular|CYP2C9|Concentration in container" unit="µmol/l" persistable="1" formulaId="10055" />
    <Observer id="10062" entityId="e2MqcsPIl0GuFv4hI0lR_w" name="Concentration in container" path="vpa_ref_po_800mg|Organism|LargeIntestine|Mucosa|Rectum|Intracellular|VPAG|Concentration in container" unit="µmol/l" persistable="1" formulaId="10063" />
    <Observer id="10070" entityId="s3L_yI4LH0SNkbjLamsdVg" name="Concentration in container" path="vpa_ref_po_800mg|Organism|LargeIntestine|Mucosa|Rectum|Intracellular|OH_VPA|Concentration in container" unit="µmol/l" persistable="1" formulaId="10071" />
    <Observer id="10078" entityId="bG4GD6pwlUun0KZM_DG4DQ" name="Concentration in container" path="vpa_ref_po_800mg|Organism|LargeIntestine|Mucosa|Rectum|Intracellular|valproic_acid|Concentration in container" unit="µmol/l" persistable="1" formulaId="10079" />
    <Observer id="10083" entityId="91ZPiRcYUE-qnxxYjvyNLQ" name="Fraction of dose-valproic_acid" path="vpa_ref_po_800mg|Organism|LargeIntestine|Mucosa|Rectum|Intracellular|valproic_acid-CYP2C9 Metabolite|Fraction of dose-valproic_acid" persistable="1" formulaId="10084" />
    <Observer id="10101" entityId="yRBn1tubw02jal-KQkkJFA" name="Interstitial Unbound" path="vpa_ref_po_800mg|Organism|LargeIntestine|VPAG|Interstitial Unbound" unit="µmol/l" persistable="1" formulaId="10102" />
    <Observer id="10103" entityId="5qER1isK9ESKr07EbbCeNg" name="Intracellular Unbound" path="vpa_ref_po_800mg|Organism|LargeIntestine|VPAG|Intracellular Unbound" unit="µmol/l" persistable="1" formulaId="10104" />
    <Observer id="10105" entityId="pEa6GpVAcUWnhBUbZMxJzw" name="Total Tissue (Large Intestine)" path="vpa_ref_po_800mg|Organism|LargeIntestine|VPAG|Total Tissue (Large Intestine)" unit="µmol/l" persistable="1" formulaId="10106" />
    <Observer id="10107" entityId="jJY0_90NIUGL3zb8WgxlDg" name="Interstitial Unbound" path="vpa_ref_po_800mg|Organism|LargeIntestine|OH_VPA|Interstitial Unbound" unit="µmol/l" persistable="1" formulaId="10108" />
    <Observer id="10109" entityId="TxMPyi-0_kuuK3hmlkOKIw" name="Intracellular Unbound" path="vpa_ref_po_800mg|Organism|LargeIntestine|OH_VPA|Intracellular Unbound" unit="µmol/l" persistable="1" formulaId="10110" />
    <Observer id="10111" entityId="c4JbPPWo9Uq4h03_o2rRFQ" name="Total Tissue (Large Intestine)" path="vpa_ref_po_800mg|Organism|LargeIntestine|OH_VPA|Total Tissue (Large Intestine)" unit="µmol/l" persistable="1" formulaId="10112" />
    <Observer id="10113" entityId="Yqk-9YaDwkG5VoQTb-5LlQ" name="Interstitial Unbound" path="vpa_ref_po_800mg|Organism|LargeIntestine|valproic_acid|Interstitial Unbound" unit="µmol/l" persistable="1" formulaId="10114" />
    <Observer id="10115" entityId="or9LGADOi0StkWet46IXAA" name="Intracellular Unbound" path="vpa_ref_po_800mg|Organism|LargeIntestine|valproic_acid|Intracellular Unbound" unit="µmol/l" persistable="1" formulaId="10116" />
    <Observer id="10117" entityId="3boI__2AQUir1PNsMqmchw" name="Total Tissue (Large Intestine)" path="vpa_ref_po_800mg|Organism|LargeIntestine|valproic_acid|Total Tissue (Large Intestine)" unit="µmol/l" persistable="1" formulaId="10118" />
    <Observer id="10266" entityId="CZdBRiDfPU2bve0FXniM0A" name="Concentration in container" path="vpa_ref_po_800mg|Organism|Liver|Periportal|Plasma|UGT1A8|Concentration in container" unit="µmol/l" persistable="1" formulaId="10267" />
    <Observer id="10286" entityId="cfje2sLb2kuaomeYHr5oaQ" name="Concentration in container" path="vpa_ref_po_800mg|Organism|Liver|Periportal|Plasma|CYP2C9|Concentration in container" unit="µmol/l" persistable="1" formulaId="10287" />
    <Observer id="10293" entityId="_3Aq3BPkLEuVLhsstkAmag" name="Concentration in container" path="vpa_ref_po_800mg|Organism|Liver|Periportal|Plasma|VPAG|Concentration in container" unit="µmol/l" persistable="1" formulaId="10294" />
    <Observer id="10300" entityId="Sg28BOlhZEuiHiPliij4hw" name="Concentration in container" path="vpa_ref_po_800mg|Organism|Liver|Periportal|Plasma|OH_VPA|Concentration in container" unit="µmol/l" persistable="1" formulaId="10301" />
    <Observer id="10307" entityId="pjmbyqghB0mOtBqMSuHYAA" name="Concentration in container" path="vpa_ref_po_800mg|Organism|Liver|Periportal|Plasma|valproic_acid|Concentration in container" unit="µmol/l" persistable="1" formulaId="10308" />
    <Observer id="10312" entityId="TDV1TB0O0kefUDoHn3a8dQ" name="Fraction of dose-valproic_acid" path="vpa_ref_po_800mg|Organism|Liver|Periportal|Plasma|valproic_acid-CYP2C9 Metabolite|Fraction of dose-valproic_acid" persistable="1" formulaId="10313" />
    <Observer id="10352" entityId="tPt9yg0QQEeXK0qVQui7ug" name="Concentration in container" path="vpa_ref_po_800mg|Organism|Liver|Periportal|BloodCells|UGT1A8|Concentration in container" unit="µmol/l" persistable="1" formulaId="10353" />
    <Observer id="10372" entityId="Y4xVASwhQ0y8orkJFn6L8A" name="Concentration in container" path="vpa_ref_po_800mg|Organism|Liver|Periportal|BloodCells|CYP2C9|Concentration in container" unit="µmol/l" persistable="1" formulaId="10373" />
    <Observer id="10379" entityId="SxUZmJxqE0KCtpOLujRaZA" name="Concentration in container" path="vpa_ref_po_800mg|Organism|Liver|Periportal|BloodCells|VPAG|Concentration in container" unit="µmol/l" persistable="1" formulaId="10380" />
    <Observer id="10386" entityId="mNDub62xyECq_W3hOj139g" name="Concentration in container" path="vpa_ref_po_800mg|Organism|Liver|Periportal|BloodCells|OH_VPA|Concentration in container" unit="µmol/l" persistable="1" formulaId="10387" />
    <Observer id="10393" entityId="MAjWAEhD50e-f-jeQkfGaA" name="Concentration in container" path="vpa_ref_po_800mg|Organism|Liver|Periportal|BloodCells|valproic_acid|Concentration in container" unit="µmol/l" persistable="1" formulaId="10394" />
    <Observer id="10398" entityId="nIoFT0hMZ0ediPgkPSIQTw" name="Fraction of dose-valproic_acid" path="vpa_ref_po_800mg|Organism|Liver|Periportal|BloodCells|valproic_acid-CYP2C9 Metabolite|Fraction of dose-valproic_acid" persistable="1" formulaId="10399" />
    <Observer id="10428" entityId="3jpuo4RnQUyk07Pbh6_NQA" name="Concentration in container" path="vpa_ref_po_800mg|Organism|Liver|Periportal|Interstitial|VPAG|Concentration in container" unit="µmol/l" persistable="1" formulaId="10429" />
    <Observer id="10436" entityId="3B7EcwtkRkC-qkwR6Nexsw" name="Concentration in container" path="vpa_ref_po_800mg|Organism|Liver|Periportal|Interstitial|OH_VPA|Concentration in container" unit="µmol/l" persistable="1" formulaId="10437" />
    <Observer id="10444" entityId="Q1145zjHwEKuwKi7FpnQMg" name="Concentration in container" path="vpa_ref_po_800mg|Organism|Liver|Periportal|Interstitial|valproic_acid|Concentration in container" unit="µmol/l" persistable="1" formulaId="10445" />
    <Observer id="10469" entityId="4QrS4PlrTE-PXpxujWHj8Q" name="Concentration in container" path="vpa_ref_po_800mg|Organism|Liver|Periportal|Intracellular|UGT1A8|Concentration in container" unit="µmol/l" persistable="1" formulaId="10470" />
    <Observer id="10487" entityId="GG2JUeMbYUW2l7cbaOeQCw" name="Concentration in container" path="vpa_ref_po_800mg|Organism|Liver|Periportal|Intracellular|CYP2C9|Concentration in container" unit="µmol/l" persistable="1" formulaId="10488" />
    <Observer id="10495" entityId="GpLtfKiulU-Ag7EyG_FYCg" name="Concentration in container" path="vpa_ref_po_800mg|Organism|Liver|Periportal|Intracellular|VPAG|Concentration in container" unit="µmol/l" persistable="1" formulaId="10496" />
    <Observer id="10503" entityId="AoQAN4_gaEOypN5pbO7k2w" name="Concentration in container" path="vpa_ref_po_800mg|Organism|Liver|Periportal|Intracellular|OH_VPA|Concentration in container" unit="µmol/l" persistable="1" formulaId="10504" />
    <Observer id="10511" entityId="d39px8yuFEm_6r2PBVD78Q" name="Concentration in container" path="vpa_ref_po_800mg|Organism|Liver|Periportal|Intracellular|valproic_acid|Concentration in container" unit="µmol/l" persistable="1" formulaId="10512" />
    <Observer id="10516" entityId="QL0FMEeJu0un6FNkDAKX3A" name="Fraction of dose-valproic_acid" path="vpa_ref_po_800mg|Organism|Liver|Periportal|Intracellular|valproic_acid-CYP2C9 Metabolite|Fraction of dose-valproic_acid" persistable="1" formulaId="10517" />
    <Observer id="10534" entityId="KUfEXNJ9KEO6VQE9mofw0Q" name="Interstitial Unbound" path="vpa_ref_po_800mg|Organism|Liver|Periportal|VPAG|Interstitial Unbound" unit="µmol/l" persistable="1" formulaId="10535" />
    <Observer id="10536" entityId="8PLtu9xdv0-9MkTE50Y9Ng" name="Intracellular Unbound" path="vpa_ref_po_800mg|Organism|Liver|Periportal|VPAG|Intracellular Unbound" unit="µmol/l" persistable="1" formulaId="10537" />
    <Observer id="10538" entityId="t12aMGG9oUaKc-eZG0rsCw" name="Tissue" path="vpa_ref_po_800mg|Organism|Liver|Periportal|VPAG|Tissue" unit="µmol/l" persistable="1" formulaId="10539" />
    <Observer id="10540" entityId="R5q_HcjOZE2vfhe_N1Kuzg" name="Interstitial Unbound" path="vpa_ref_po_800mg|Organism|Liver|Periportal|OH_VPA|Interstitial Unbound" unit="µmol/l" persistable="1" formulaId="10541" />
    <Observer id="10542" entityId="LNEX37-ceEOUl1pismE_Zg" name="Intracellular Unbound" path="vpa_ref_po_800mg|Organism|Liver|Periportal|OH_VPA|Intracellular Unbound" unit="µmol/l" persistable="1" formulaId="10543" />
    <Observer id="10544" entityId="k8tiZPetskanbSeXhxBlHg" name="Tissue" path="vpa_ref_po_800mg|Organism|Liver|Periportal|OH_VPA|Tissue" unit="µmol/l" persistable="1" formulaId="10545" />
    <Observer id="10546" entityId="sxQzpw0sLECFIrPeaob2ug" name="Interstitial Unbound" path="vpa_ref_po_800mg|Organism|Liver|Periportal|valproic_acid|Interstitial Unbound" unit="µmol/l" persistable="1" formulaId="10547" />
    <Observer id="10548" entityId="5gAIknvtXEOSds6Zvc0Nzw" name="Intracellular Unbound" path="vpa_ref_po_800mg|Organism|Liver|Periportal|valproic_acid|Intracellular Unbound" unit="µmol/l" persistable="1" formulaId="10549" />
    <Observer id="10550" entityId="FmY5xjSznkes99r91RKd9A" name="Tissue" path="vpa_ref_po_800mg|Organism|Liver|Periportal|valproic_acid|Tissue" unit="µmol/l" persistable="1" formulaId="10551" />
    <Observer id="10650" entityId="-61jgtVPKkqVOfj1_OcvJw" name="Concentration in container" path="vpa_ref_po_800mg|Organism|Liver|Pericentral|Plasma|UGT1A8|Concentration in container" unit="µmol/l" persistable="1" formulaId="10651" />
    <Observer id="10670" entityId="bUQ1qsoVj0KQ-hHoBzissg" name="Concentration in container" path="vpa_ref_po_800mg|Organism|Liver|Pericentral|Plasma|CYP2C9|Concentration in container" unit="µmol/l" persistable="1" formulaId="10671" />
    <Observer id="10677" entityId="OrYpkBntoEOIOK80zI371A" name="Concentration in container" path="vpa_ref_po_800mg|Organism|Liver|Pericentral|Plasma|VPAG|Concentration in container" unit="µmol/l" persistable="1" formulaId="10678" />
    <Observer id="10684" entityId="VGZerbuY_E-3gBf5c67WtQ" name="Concentration in container" path="vpa_ref_po_800mg|Organism|Liver|Pericentral|Plasma|OH_VPA|Concentration in container" unit="µmol/l" persistable="1" formulaId="10685" />
    <Observer id="10691" entityId="g2aKJ7LuAE-GMJZYUwX4Bg" name="Concentration in container" path="vpa_ref_po_800mg|Organism|Liver|Pericentral|Plasma|valproic_acid|Concentration in container" unit="µmol/l" persistable="1" formulaId="10692" />
    <Observer id="10696" entityId="XJBlWmyMWkCUiBFkZUXlog" name="Fraction of dose-valproic_acid" path="vpa_ref_po_800mg|Organism|Liver|Pericentral|Plasma|valproic_acid-CYP2C9 Metabolite|Fraction of dose-valproic_acid" persistable="1" formulaId="10697" />
    <Observer id="10736" entityId="smURakogxkamrpZIWCUWlQ" name="Concentration in container" path="vpa_ref_po_800mg|Organism|Liver|Pericentral|BloodCells|UGT1A8|Concentration in container" unit="µmol/l" persistable="1" formulaId="10737" />
    <Observer id="10756" entityId="ubMqU3EEGkOZ4nPWvbFtdw" name="Concentration in container" path="vpa_ref_po_800mg|Organism|Liver|Pericentral|BloodCells|CYP2C9|Concentration in container" unit="µmol/l" persistable="1" formulaId="10757" />
    <Observer id="10763" entityId="dc5dgHJ_Qk2syCYMLw6Lxg" name="Concentration in container" path="vpa_ref_po_800mg|Organism|Liver|Pericentral|BloodCells|VPAG|Concentration in container" unit="µmol/l" persistable="1" formulaId="10764" />
    <Observer id="10770" entityId="79AS7i14XkmX8SwpFrpmZA" name="Concentration in container" path="vpa_ref_po_800mg|Organism|Liver|Pericentral|BloodCells|OH_VPA|Concentration in container" unit="µmol/l" persistable="1" formulaId="10771" />
    <Observer id="10777" entityId="9QyisySmKEmqPSZoUUrjsg" name="Concentration in container" path="vpa_ref_po_800mg|Organism|Liver|Pericentral|BloodCells|valproic_acid|Concentration in container" unit="µmol/l" persistable="1" formulaId="10778" />
    <Observer id="10782" entityId="ofAyeUmNMUC0gdf878Rb3w" name="Fraction of dose-valproic_acid" path="vpa_ref_po_800mg|Organism|Liver|Pericentral|BloodCells|valproic_acid-CYP2C9 Metabolite|Fraction of dose-valproic_acid" persistable="1" formulaId="10783" />
    <Observer id="10811" entityId="vVMlqa-e7U6U1l65tZMZfg" name="Concentration in container" path="vpa_ref_po_800mg|Organism|Liver|Pericentral|Interstitial|VPAG|Concentration in container" unit="µmol/l" persistable="1" formulaId="10812" />
    <Observer id="10818" entityId="e-IGBVWc-0K-vv-R-bJvJQ" name="Concentration in container" path="vpa_ref_po_800mg|Organism|Liver|Pericentral|Interstitial|OH_VPA|Concentration in container" unit="µmol/l" persistable="1" formulaId="10819" />
    <Observer id="10825" entityId="UXh7IybMNEWUpKADPQ76cQ" name="Concentration in container" path="vpa_ref_po_800mg|Organism|Liver|Pericentral|Interstitial|valproic_acid|Concentration in container" unit="µmol/l" persistable="1" formulaId="10826" />
    <Observer id="10849" entityId="nbZYY2rbMEOiBalwXMPQJA" name="Concentration in container" path="vpa_ref_po_800mg|Organism|Liver|Pericentral|Intracellular|UGT1A8|Concentration in container" unit="µmol/l" persistable="1" formulaId="10850" />
    <Observer id="10867" entityId="1ZmYTRLFAUSubjS9QWuX2w" name="Concentration in container" path="vpa_ref_po_800mg|Organism|Liver|Pericentral|Intracellular|CYP2C9|Concentration in container" unit="µmol/l" persistable="1" formulaId="10868" />
    <Observer id="10874" entityId="DSvlKWgO2kqSOLQh3Rmkeg" name="Concentration in container" path="vpa_ref_po_800mg|Organism|Liver|Pericentral|Intracellular|VPAG|Concentration in container" unit="µmol/l" persistable="1" formulaId="10875" />
    <Observer id="10881" entityId="oRDK5fa65kKETdiM7yMjnw" name="Concentration in container" path="vpa_ref_po_800mg|Organism|Liver|Pericentral|Intracellular|OH_VPA|Concentration in container" unit="µmol/l" persistable="1" formulaId="10882" />
    <Observer id="10888" entityId="bHiruxISSkulB4uHiw61Dw" name="Concentration in container" path="vpa_ref_po_800mg|Organism|Liver|Pericentral|Intracellular|valproic_acid|Concentration in container" unit="µmol/l" persistable="1" formulaId="10889" />
    <Observer id="10893" entityId="X41gwv4REUK1R_baX2MFvQ" name="Fraction of dose-valproic_acid" path="vpa_ref_po_800mg|Organism|Liver|Pericentral|Intracellular|valproic_acid-CYP2C9 Metabolite|Fraction of dose-valproic_acid" persistable="1" formulaId="10894" />
    <Observer id="10911" entityId="W39n_tSzwEKIBENT3gYxWA" name="Interstitial Unbound" path="vpa_ref_po_800mg|Organism|Liver|Pericentral|VPAG|Interstitial Unbound" unit="µmol/l" persistable="1" formulaId="10912" />
    <Observer id="10913" entityId="UT2sEY_txkyaIJqS6M7__g" name="Intracellular Unbound" path="vpa_ref_po_800mg|Organism|Liver|Pericentral|VPAG|Intracellular Unbound" unit="µmol/l" persistable="1" formulaId="10914" />
    <Observer id="10915" entityId="hCYVXV_Ph02KybTZw6ftZQ" name="Tissue" path="vpa_ref_po_800mg|Organism|Liver|Pericentral|VPAG|Tissue" unit="µmol/l" persistable="1" formulaId="10916" />
    <Observer id="10917" entityId="7WZP5Qse5E-pobSANSahOw" name="Interstitial Unbound" path="vpa_ref_po_800mg|Organism|Liver|Pericentral|OH_VPA|Interstitial Unbound" unit="µmol/l" persistable="1" formulaId="10918" />
    <Observer id="10919" entityId="FsH5TuvGw0SrmxXygUMe1Q" name="Intracellular Unbound" path="vpa_ref_po_800mg|Organism|Liver|Pericentral|OH_VPA|Intracellular Unbound" unit="µmol/l" persistable="1" formulaId="10920" />
    <Observer id="10921" entityId="GyN-JlXHwUu1QQY-Ivke1Q" name="Tissue" path="vpa_ref_po_800mg|Organism|Liver|Pericentral|OH_VPA|Tissue" unit="µmol/l" persistable="1" formulaId="10922" />
    <Observer id="10923" entityId="rylwl9MVdkGisr1P78pyBg" name="Interstitial Unbound" path="vpa_ref_po_800mg|Organism|Liver|Pericentral|valproic_acid|Interstitial Unbound" unit="µmol/l" persistable="1" formulaId="10924" />
    <Observer id="10925" entityId="wwalhbOFZUOj3z1s-D4a3Q" name="Intracellular Unbound" path="vpa_ref_po_800mg|Organism|Liver|Pericentral|valproic_acid|Intracellular Unbound" unit="µmol/l" persistable="1" formulaId="10926" />
    <Observer id="10927" entityId="EW4DpjyuyU6bB9jMR7eOzQ" name="Tissue" path="vpa_ref_po_800mg|Organism|Liver|Pericentral|valproic_acid|Tissue" unit="µmol/l" persistable="1" formulaId="10928" />
    <Observer id="10931" entityId="rGNRsffOeUmkw9pnAPiRvA" name="Concentration in container (Liver, Plasma)" path="vpa_ref_po_800mg|Organism|Liver|Plasma|VPAG|Concentration in container (Liver, Plasma)" unit="µmol/l" persistable="1" formulaId="10932" />
    <Observer id="10933" entityId="4PjFdN4p40KHRpvv5Aj74A" name="Concentration in container (Liver, Plasma)" path="vpa_ref_po_800mg|Organism|Liver|Plasma|OH_VPA|Concentration in container (Liver, Plasma)" unit="µmol/l" persistable="1" formulaId="10934" />
    <Observer id="10935" entityId="hz2fFiNvWEWFCewpF_Gezw" name="Concentration in container (Liver, Plasma)" path="vpa_ref_po_800mg|Organism|Liver|Plasma|valproic_acid|Concentration in container (Liver, Plasma)" unit="µmol/l" persistable="1" formulaId="10936" />
    <Observer id="10937" entityId="p7Jbb2chTUujw1F1vBluRA" name="Fraction of dose-valproic_acid-Liver-Plasma" path="vpa_ref_po_800mg|Organism|Liver|Plasma|valproic_acid-CYP2C9 Metabolite|Fraction of dose-valproic_acid-Liver-Plasma" persistable="1" formulaId="10938" />
    <Observer id="10941" entityId="M-x9GNK73UylQTnq0K6frQ" name="Concentration in container (Liver, BloodCells)" path="vpa_ref_po_800mg|Organism|Liver|BloodCells|VPAG|Concentration in container (Liver, BloodCells)" unit="µmol/l" persistable="1" formulaId="10942" />
    <Observer id="10943" entityId="dnn7G-4cQ0uM4JOx8SN4xQ" name="Concentration in container (Liver, BloodCells)" path="vpa_ref_po_800mg|Organism|Liver|BloodCells|OH_VPA|Concentration in container (Liver, BloodCells)" unit="µmol/l" persistable="1" formulaId="10944" />
    <Observer id="10945" entityId="yyY0CVrFdkGdiDcl3V8Sgg" name="Concentration in container (Liver, BloodCells)" path="vpa_ref_po_800mg|Organism|Liver|BloodCells|valproic_acid|Concentration in container (Liver, BloodCells)" unit="µmol/l" persistable="1" formulaId="10946" />
    <Observer id="10947" entityId="9HK6AQUq7U6_zo3Rb9U5Gw" name="Fraction of dose-valproic_acid-Liver-BloodCells" path="vpa_ref_po_800mg|Organism|Liver|BloodCells|valproic_acid-CYP2C9 Metabolite|Fraction of dose-valproic_acid-Liver-BloodCells" persistable="1" formulaId="10948" />
    <Observer id="10953" entityId="nU0TG2Tptk6PQgu0tcGg3Q" name="Concentration in container (Liver, Interstitial)" path="vpa_ref_po_800mg|Organism|Liver|Interstitial|VPAG|Concentration in container (Liver, Interstitial)" unit="µmol/l" persistable="1" formulaId="10954" />
    <Observer id="10955" entityId="CpFxHdr-O0m8ZcONfdyB-g" name="Concentration in container (Liver, Interstitial)" path="vpa_ref_po_800mg|Organism|Liver|Interstitial|OH_VPA|Concentration in container (Liver, Interstitial)" unit="µmol/l" persistable="1" formulaId="10956" />
    <Observer id="10957" entityId="pyl4c4P4dUue8W1iSvQKRw" name="Concentration in container (Liver, Interstitial)" path="vpa_ref_po_800mg|Organism|Liver|Interstitial|valproic_acid|Concentration in container (Liver, Interstitial)" unit="µmol/l" persistable="1" formulaId="10958" />
    <Observer id="10961" entityId="YbarXk68p0iBvRKWd33zrQ" name="Concentration in container (Liver, Intracellular)" path="vpa_ref_po_800mg|Organism|Liver|Intracellular|VPAG|Concentration in container (Liver, Intracellular)" unit="µmol/l" persistable="1" formulaId="10962" />
    <Observer id="10963" entityId="HCx2HvcctUyQiA0Ptt-gvA" name="Concentration in container (Liver, Intracellular)" path="vpa_ref_po_800mg|Organism|Liver|Intracellular|OH_VPA|Concentration in container (Liver, Intracellular)" unit="µmol/l" persistable="1" formulaId="10964" />
    <Observer id="10965" entityId="nXaSw9J5LUOaaTGfBwGdkw" name="Concentration in container (Liver, Intracellular)" path="vpa_ref_po_800mg|Organism|Liver|Intracellular|valproic_acid|Concentration in container (Liver, Intracellular)" unit="µmol/l" persistable="1" formulaId="10966" />
    <Observer id="10967" entityId="84AjyjIXsE61adLLfPNOnQ" name="Fraction of dose-valproic_acid-Liver-Intracellular" path="vpa_ref_po_800mg|Organism|Liver|Intracellular|valproic_acid-CYP2C9 Metabolite|Fraction of dose-valproic_acid-Liver-Intracellular" persistable="1" formulaId="10968" />
    <Observer id="10969" entityId="NS9-iUcZ3UW7Uffp_OffKg" name="Interstitial Unbound (Liver)" path="vpa_ref_po_800mg|Organism|Liver|VPAG|Interstitial Unbound (Liver)" unit="µmol/l" persistable="1" formulaId="10970" />
    <Observer id="10971" entityId="w5dFEX1Td0WmwEd7WqlG_g" name="Intracellular Unbound (Liver)" path="vpa_ref_po_800mg|Organism|Liver|VPAG|Intracellular Unbound (Liver)" unit="µmol/l" persistable="1" formulaId="10972" />
    <Observer id="10973" entityId="KUj_XrQUmk2QMszYsUoO6Q" name="Tissue (Liver)" path="vpa_ref_po_800mg|Organism|Liver|VPAG|Tissue (Liver)" unit="µmol/l" persistable="1" formulaId="10974" />
    <Observer id="10975" entityId="g6wh4_zUm06ioyCFtKV-EQ" name="Interstitial Unbound (Liver)" path="vpa_ref_po_800mg|Organism|Liver|OH_VPA|Interstitial Unbound (Liver)" unit="µmol/l" persistable="1" formulaId="10976" />
    <Observer id="10977" entityId="d4KotDnl8kCpIjE9aCEXqw" name="Intracellular Unbound (Liver)" path="vpa_ref_po_800mg|Organism|Liver|OH_VPA|Intracellular Unbound (Liver)" unit="µmol/l" persistable="1" formulaId="10978" />
    <Observer id="10979" entityId="ggIldBfV7kO6p89uXPCDJA" name="Tissue (Liver)" path="vpa_ref_po_800mg|Organism|Liver|OH_VPA|Tissue (Liver)" unit="µmol/l" persistable="1" formulaId="10980" />
    <Observer id="10981" entityId="k8jNhmng5EGMLicKwE_QYg" name="Interstitial Unbound (Liver)" path="vpa_ref_po_800mg|Organism|Liver|valproic_acid|Interstitial Unbound (Liver)" unit="µmol/l" persistable="1" formulaId="10982" />
    <Observer id="10983" entityId="mqNsL_IkRkOk1gbJgUVAaw" name="Intracellular Unbound (Liver)" path="vpa_ref_po_800mg|Organism|Liver|valproic_acid|Intracellular Unbound (Liver)" unit="µmol/l" persistable="1" formulaId="10984" />
    <Observer id="10985" entityId="e5Y0oQNOE0Gxx48I1E0DKA" name="Tissue (Liver)" path="vpa_ref_po_800mg|Organism|Liver|valproic_acid|Tissue (Liver)" unit="µmol/l" persistable="1" formulaId="10986" />
    <Observer id="11055" entityId="IPc0D7LTr0K-Ja7CCjr83Q" name="Concentration in container" path="vpa_ref_po_800mg|Organism|Lung|Plasma|UGT1A8|Concentration in container" unit="µmol/l" persistable="1" formulaId="11056" />
    <Observer id="11075" entityId="tOtlJHQqSE6Z6e8dmLZj9A" name="Concentration in container" path="vpa_ref_po_800mg|Organism|Lung|Plasma|CYP2C9|Concentration in container" unit="µmol/l" persistable="1" formulaId="11076" />
    <Observer id="11082" entityId="jkXBux-VMUGxWBzqGhflCQ" name="Concentration in container" path="vpa_ref_po_800mg|Organism|Lung|Plasma|VPAG|Concentration in container" unit="µmol/l" persistable="1" formulaId="11083" />
    <Observer id="11089" entityId="yqiorFLeb0WpGckp6YcA5Q" name="Concentration in container" path="vpa_ref_po_800mg|Organism|Lung|Plasma|OH_VPA|Concentration in container" unit="µmol/l" persistable="1" formulaId="11090" />
    <Observer id="11096" entityId="q_a4AyJI6U6wQtEz9woyKA" name="Concentration in container" path="vpa_ref_po_800mg|Organism|Lung|Plasma|valproic_acid|Concentration in container" unit="µmol/l" persistable="1" formulaId="11097" />
    <Observer id="11101" entityId="p4hTa8ffNEGuWVxCzHlxkA" name="Fraction of dose-valproic_acid" path="vpa_ref_po_800mg|Organism|Lung|Plasma|valproic_acid-CYP2C9 Metabolite|Fraction of dose-valproic_acid" persistable="1" formulaId="11102" />
    <Observer id="11141" entityId="JvDdIwWZQEytgFaZVNKLWg" name="Concentration in container" path="vpa_ref_po_800mg|Organism|Lung|BloodCells|UGT1A8|Concentration in container" unit="µmol/l" persistable="1" formulaId="11142" />
    <Observer id="11161" entityId="x2t0x5VRi0iVOYdZKy5hhw" name="Concentration in container" path="vpa_ref_po_800mg|Organism|Lung|BloodCells|CYP2C9|Concentration in container" unit="µmol/l" persistable="1" formulaId="11162" />
    <Observer id="11168" entityId="zdnegpYQC0i0pt6SUIqVJg" name="Concentration in container" path="vpa_ref_po_800mg|Organism|Lung|BloodCells|VPAG|Concentration in container" unit="µmol/l" persistable="1" formulaId="11169" />
    <Observer id="11175" entityId="CTpTGLotJkOw4aQZajJRtg" name="Concentration in container" path="vpa_ref_po_800mg|Organism|Lung|BloodCells|OH_VPA|Concentration in container" unit="µmol/l" persistable="1" formulaId="11176" />
    <Observer id="11182" entityId="UwWtr2pskEG221YhwBhlxQ" name="Concentration in container" path="vpa_ref_po_800mg|Organism|Lung|BloodCells|valproic_acid|Concentration in container" unit="µmol/l" persistable="1" formulaId="11183" />
    <Observer id="11187" entityId="K5LK4ybFoEibxhTot_qiJA" name="Fraction of dose-valproic_acid" path="vpa_ref_po_800mg|Organism|Lung|BloodCells|valproic_acid-CYP2C9 Metabolite|Fraction of dose-valproic_acid" persistable="1" formulaId="11188" />
    <Observer id="11217" entityId="C_WLdpJQDUybd5C3Ctwvtg" name="Concentration in container" path="vpa_ref_po_800mg|Organism|Lung|Interstitial|VPAG|Concentration in container" unit="µmol/l" persistable="1" formulaId="11218" />
    <Observer id="11225" entityId="53X-XH5ymU6yDJAyVzeKAQ" name="Concentration in container" path="vpa_ref_po_800mg|Organism|Lung|Interstitial|OH_VPA|Concentration in container" unit="µmol/l" persistable="1" formulaId="11226" />
    <Observer id="11233" entityId="vSrPWJoKzkSHM0HvCBp90w" name="Concentration in container" path="vpa_ref_po_800mg|Organism|Lung|Interstitial|valproic_acid|Concentration in container" unit="µmol/l" persistable="1" formulaId="11234" />
    <Observer id="11256" entityId="0p9Xaq3hNEODO6gI-YBXMQ" name="Concentration in container" path="vpa_ref_po_800mg|Organism|Lung|Intracellular|UGT1A8|Concentration in container" unit="µmol/l" persistable="1" formulaId="11257" />
    <Observer id="11274" entityId="Eqo4yz3ZgEaMBJtD-4rcFg" name="Concentration in container" path="vpa_ref_po_800mg|Organism|Lung|Intracellular|CYP2C9|Concentration in container" unit="µmol/l" persistable="1" formulaId="11275" />
    <Observer id="11282" entityId="W_P7IZ3buUiZTo17EF2K_w" name="Concentration in container" path="vpa_ref_po_800mg|Organism|Lung|Intracellular|VPAG|Concentration in container" unit="µmol/l" persistable="1" formulaId="11283" />
    <Observer id="11290" entityId="DTrEEtSXE0ORala7z3tdSQ" name="Concentration in container" path="vpa_ref_po_800mg|Organism|Lung|Intracellular|OH_VPA|Concentration in container" unit="µmol/l" persistable="1" formulaId="11291" />
    <Observer id="11298" entityId="0ms90Zfh_E2nu1uHIGY_rA" name="Concentration in container" path="vpa_ref_po_800mg|Organism|Lung|Intracellular|valproic_acid|Concentration in container" unit="µmol/l" persistable="1" formulaId="11299" />
    <Observer id="11303" entityId="Dp8lMdO7fU28cNUdRtpnXw" name="Fraction of dose-valproic_acid" path="vpa_ref_po_800mg|Organism|Lung|Intracellular|valproic_acid-CYP2C9 Metabolite|Fraction of dose-valproic_acid" persistable="1" formulaId="11304" />
    <Observer id="11321" entityId="vbJKNjZXOECsNykhBOoqiw" name="Interstitial Unbound" path="vpa_ref_po_800mg|Organism|Lung|VPAG|Interstitial Unbound" unit="µmol/l" persistable="1" formulaId="11322" />
    <Observer id="11323" entityId="x95KkFQ8WUWP4TOuJDoqpw" name="Intracellular Unbound" path="vpa_ref_po_800mg|Organism|Lung|VPAG|Intracellular Unbound" unit="µmol/l" persistable="1" formulaId="11324" />
    <Observer id="11325" entityId="tsrzbg0CxEy5t3siZXxAWw" name="Tissue" path="vpa_ref_po_800mg|Organism|Lung|VPAG|Tissue" unit="µmol/l" persistable="1" formulaId="11326" />
    <Observer id="11327" entityId="6VkvCbZsfkOrpOsMB8m_qA" name="Interstitial Unbound" path="vpa_ref_po_800mg|Organism|Lung|OH_VPA|Interstitial Unbound" unit="µmol/l" persistable="1" formulaId="11328" />
    <Observer id="11329" entityId="oIJo5kGuu0aW3Ll-qMmBEQ" name="Intracellular Unbound" path="vpa_ref_po_800mg|Organism|Lung|OH_VPA|Intracellular Unbound" unit="µmol/l" persistable="1" formulaId="11330" />
    <Observer id="11331" entityId="vdeIBHBV2U2sLbqTnFhQSQ" name="Tissue" path="vpa_ref_po_800mg|Organism|Lung|OH_VPA|Tissue" unit="µmol/l" persistable="1" formulaId="11332" />
    <Observer id="11333" entityId="MIO3EhoOKEW3NLJ0qv8oQg" name="Interstitial Unbound" path="vpa_ref_po_800mg|Organism|Lung|valproic_acid|Interstitial Unbound" unit="µmol/l" persistable="1" formulaId="11334" />
    <Observer id="11335" entityId="9m_6JXvtEUuHBQk05gsJfQ" name="Intracellular Unbound" path="vpa_ref_po_800mg|Organism|Lung|valproic_acid|Intracellular Unbound" unit="µmol/l" persistable="1" formulaId="11336" />
    <Observer id="11337" entityId="bpkoABaxt0GkcAjJQEWsIA" name="Tissue" path="vpa_ref_po_800mg|Organism|Lung|valproic_acid|Tissue" unit="µmol/l" persistable="1" formulaId="11338" />
    <Observer id="11418" entityId="8WCIkmlSfEaG19d527CDXA" name="Concentration in container" path="vpa_ref_po_800mg|Organism|Muscle|Plasma|UGT1A8|Concentration in container" unit="µmol/l" persistable="1" formulaId="11419" />
    <Observer id="11438" entityId="QtRCNTNu7UiOYkmlt00W4Q" name="Concentration in container" path="vpa_ref_po_800mg|Organism|Muscle|Plasma|CYP2C9|Concentration in container" unit="µmol/l" persistable="1" formulaId="11439" />
    <Observer id="11444" entityId="-xgPSJkeKkSnrgchk27Dkw" name="Concentration in container" path="vpa_ref_po_800mg|Organism|Muscle|Plasma|VPAG|Concentration in container" unit="µmol/l" persistable="1" formulaId="11445" />
    <Observer id="11450" entityId="3oMQXkaibkWpk-9YfVCKNw" name="Concentration in container" path="vpa_ref_po_800mg|Organism|Muscle|Plasma|OH_VPA|Concentration in container" unit="µmol/l" persistable="1" formulaId="11451" />
    <Observer id="11456" entityId="91J1jetGRkqmYt3-qnUQqw" name="Concentration in container" path="vpa_ref_po_800mg|Organism|Muscle|Plasma|valproic_acid|Concentration in container" unit="µmol/l" persistable="1" formulaId="11457" />
    <Observer id="11461" entityId="380EfMZ8tEOjfhCJtSr71Q" name="Fraction of dose-valproic_acid" path="vpa_ref_po_800mg|Organism|Muscle|Plasma|valproic_acid-CYP2C9 Metabolite|Fraction of dose-valproic_acid" persistable="1" formulaId="11462" />
    <Observer id="11501" entityId="1-9oKPIPzUexUXwkDNdVBQ" name="Concentration in container" path="vpa_ref_po_800mg|Organism|Muscle|BloodCells|UGT1A8|Concentration in container" unit="µmol/l" persistable="1" formulaId="11502" />
    <Observer id="11521" entityId="_ziZw9gYPkeiBtl2UzKUlQ" name="Concentration in container" path="vpa_ref_po_800mg|Organism|Muscle|BloodCells|CYP2C9|Concentration in container" unit="µmol/l" persistable="1" formulaId="11522" />
    <Observer id="11527" entityId="vUa_Sig1nkODS4L72Ogtzw" name="Concentration in container" path="vpa_ref_po_800mg|Organism|Muscle|BloodCells|VPAG|Concentration in container" unit="µmol/l" persistable="1" formulaId="11528" />
    <Observer id="11533" entityId="MHi2XxH4zUqUch_FPtwlRA" name="Concentration in container" path="vpa_ref_po_800mg|Organism|Muscle|BloodCells|OH_VPA|Concentration in container" unit="µmol/l" persistable="1" formulaId="11534" />
    <Observer id="11539" entityId="2p9xVpekV0apxubcDPdqxw" name="Concentration in container" path="vpa_ref_po_800mg|Organism|Muscle|BloodCells|valproic_acid|Concentration in container" unit="µmol/l" persistable="1" formulaId="11540" />
    <Observer id="11544" entityId="bW1b6Q3E9UO2uCa8iZEdBA" name="Fraction of dose-valproic_acid" path="vpa_ref_po_800mg|Organism|Muscle|BloodCells|valproic_acid-CYP2C9 Metabolite|Fraction of dose-valproic_acid" persistable="1" formulaId="11545" />
    <Observer id="11574" entityId="Jt5W8hMlL0OXhJd8TLH74w" name="Concentration in container" path="vpa_ref_po_800mg|Organism|Muscle|Interstitial|VPAG|Concentration in container" unit="µmol/l" persistable="1" formulaId="11575" />
    <Observer id="11582" entityId="OHKWbvGRQkyxzCgVVWzQAA" name="Concentration in container" path="vpa_ref_po_800mg|Organism|Muscle|Interstitial|OH_VPA|Concentration in container" unit="µmol/l" persistable="1" formulaId="11583" />
    <Observer id="11590" entityId="NK54I5uqf0WNf-kMW4w70w" name="Concentration in container" path="vpa_ref_po_800mg|Organism|Muscle|Interstitial|valproic_acid|Concentration in container" unit="µmol/l" persistable="1" formulaId="11591" />
    <Observer id="11613" entityId="H3JbPYF3EEKeDfrKT2zCsA" name="Concentration in container" path="vpa_ref_po_800mg|Organism|Muscle|Intracellular|UGT1A8|Concentration in container" unit="µmol/l" persistable="1" formulaId="11614" />
    <Observer id="11631" entityId="EVb9VKkfB0ys2fBrOdxILQ" name="Concentration in container" path="vpa_ref_po_800mg|Organism|Muscle|Intracellular|CYP2C9|Concentration in container" unit="µmol/l" persistable="1" formulaId="11632" />
    <Observer id="11639" entityId="x2PNs0opr06AZMx53Hk0Tg" name="Concentration in container" path="vpa_ref_po_800mg|Organism|Muscle|Intracellular|VPAG|Concentration in container" unit="µmol/l" persistable="1" formulaId="11640" />
    <Observer id="11647" entityId="m3KbbKMd0UqMJy6zF_0opQ" name="Concentration in container" path="vpa_ref_po_800mg|Organism|Muscle|Intracellular|OH_VPA|Concentration in container" unit="µmol/l" persistable="1" formulaId="11648" />
    <Observer id="11655" entityId="AZ4vCH-GXkOIWwTlgE_SmQ" name="Concentration in container" path="vpa_ref_po_800mg|Organism|Muscle|Intracellular|valproic_acid|Concentration in container" unit="µmol/l" persistable="1" formulaId="11656" />
    <Observer id="11660" entityId="a-OLoee7YEaQrm7qOU8g8Q" name="Fraction of dose-valproic_acid" path="vpa_ref_po_800mg|Organism|Muscle|Intracellular|valproic_acid-CYP2C9 Metabolite|Fraction of dose-valproic_acid" persistable="1" formulaId="11661" />
    <Observer id="11678" entityId="y-Br2ACtuUGJGm3ldQ-tLA" name="Interstitial Unbound" path="vpa_ref_po_800mg|Organism|Muscle|VPAG|Interstitial Unbound" unit="µmol/l" persistable="1" formulaId="11679" />
    <Observer id="11680" entityId="ZT3BjGafsUCkVG1yVn9Whw" name="Intracellular Unbound" path="vpa_ref_po_800mg|Organism|Muscle|VPAG|Intracellular Unbound" unit="µmol/l" persistable="1" formulaId="11681" />
    <Observer id="11682" entityId="KpDfvKaYiEqIwEAgQzQlxg" name="Tissue" path="vpa_ref_po_800mg|Organism|Muscle|VPAG|Tissue" unit="µmol/l" persistable="1" formulaId="11683" />
    <Observer id="11684" entityId="ixP6PJTqKkC8Rbps7MigVw" name="Interstitial Unbound" path="vpa_ref_po_800mg|Organism|Muscle|OH_VPA|Interstitial Unbound" unit="µmol/l" persistable="1" formulaId="11685" />
    <Observer id="11686" entityId="fbYkFh8N10WJ4LZTbUpRUA" name="Intracellular Unbound" path="vpa_ref_po_800mg|Organism|Muscle|OH_VPA|Intracellular Unbound" unit="µmol/l" persistable="1" formulaId="11687" />
    <Observer id="11688" entityId="W_NmBK2iX0eLBAN_R6rU0g" name="Tissue" path="vpa_ref_po_800mg|Organism|Muscle|OH_VPA|Tissue" unit="µmol/l" persistable="1" formulaId="11689" />
    <Observer id="11690" entityId="VeE1t4KHLUG1HAxbqYLIyA" name="Interstitial Unbound" path="vpa_ref_po_800mg|Organism|Muscle|valproic_acid|Interstitial Unbound" unit="µmol/l" persistable="1" formulaId="11691" />
    <Observer id="11692" entityId="Cav3EDe7M0WIV3TTwNIebA" name="Intracellular Unbound" path="vpa_ref_po_800mg|Organism|Muscle|valproic_acid|Intracellular Unbound" unit="µmol/l" persistable="1" formulaId="11693" />
    <Observer id="11694" entityId="Y7hhpzJIU06EJSzxS6BIYQ" name="Tissue" path="vpa_ref_po_800mg|Organism|Muscle|valproic_acid|Tissue" unit="µmol/l" persistable="1" formulaId="11695" />
    <Observer id="11760" entityId="4AkCpjVUs0alGZdSBx3z7Q" name="Concentration in container" path="vpa_ref_po_800mg|Organism|Pancreas|Plasma|UGT1A8|Concentration in container" unit="µmol/l" persistable="1" formulaId="11761" />
    <Observer id="11780" entityId="erPFmRNTJEyI3pjgFFe_8Q" name="Concentration in container" path="vpa_ref_po_800mg|Organism|Pancreas|Plasma|CYP2C9|Concentration in container" unit="µmol/l" persistable="1" formulaId="11781" />
    <Observer id="11787" entityId="KQQg8AldckOw1bwdWBPtCw" name="Concentration in container" path="vpa_ref_po_800mg|Organism|Pancreas|Plasma|VPAG|Concentration in container" unit="µmol/l" persistable="1" formulaId="11788" />
    <Observer id="11794" entityId="xxFZE3a_n06R4E7w-fiOew" name="Concentration in container" path="vpa_ref_po_800mg|Organism|Pancreas|Plasma|OH_VPA|Concentration in container" unit="µmol/l" persistable="1" formulaId="11795" />
    <Observer id="11801" entityId="-PS1inYx50CeFzFL01d7hQ" name="Concentration in container" path="vpa_ref_po_800mg|Organism|Pancreas|Plasma|valproic_acid|Concentration in container" unit="µmol/l" persistable="1" formulaId="11802" />
    <Observer id="11806" entityId="_2-R3N5SYUGg8I0r5WeTjw" name="Fraction of dose-valproic_acid" path="vpa_ref_po_800mg|Organism|Pancreas|Plasma|valproic_acid-CYP2C9 Metabolite|Fraction of dose-valproic_acid" persistable="1" formulaId="11807" />
    <Observer id="11846" entityId="k9hn_oeSpE-bYXQdpy7U-g" name="Concentration in container" path="vpa_ref_po_800mg|Organism|Pancreas|BloodCells|UGT1A8|Concentration in container" unit="µmol/l" persistable="1" formulaId="11847" />
    <Observer id="11866" entityId="HRyNRu0J8EyJ7WBDjqZTZg" name="Concentration in container" path="vpa_ref_po_800mg|Organism|Pancreas|BloodCells|CYP2C9|Concentration in container" unit="µmol/l" persistable="1" formulaId="11867" />
    <Observer id="11873" entityId="dEGlUiDqeUG8PVLRw2vC4Q" name="Concentration in container" path="vpa_ref_po_800mg|Organism|Pancreas|BloodCells|VPAG|Concentration in container" unit="µmol/l" persistable="1" formulaId="11874" />
    <Observer id="11880" entityId="IEO4U2gln0GeHetGiTJrcA" name="Concentration in container" path="vpa_ref_po_800mg|Organism|Pancreas|BloodCells|OH_VPA|Concentration in container" unit="µmol/l" persistable="1" formulaId="11881" />
    <Observer id="11887" entityId="ZK_p0g8TU0ePKf7zuKWWeA" name="Concentration in container" path="vpa_ref_po_800mg|Organism|Pancreas|BloodCells|valproic_acid|Concentration in container" unit="µmol/l" persistable="1" formulaId="11888" />
    <Observer id="11892" entityId="bdQq8ICIoUS8Dm1H1F7lHg" name="Fraction of dose-valproic_acid" path="vpa_ref_po_800mg|Organism|Pancreas|BloodCells|valproic_acid-CYP2C9 Metabolite|Fraction of dose-valproic_acid" persistable="1" formulaId="11893" />
    <Observer id="11922" entityId="ogjP3tMk-UK8okahfFPOYg" name="Concentration in container" path="vpa_ref_po_800mg|Organism|Pancreas|Interstitial|VPAG|Concentration in container" unit="µmol/l" persistable="1" formulaId="11923" />
    <Observer id="11930" entityId="kdwnEd5o5E-sMSumEFfAtA" name="Concentration in container" path="vpa_ref_po_800mg|Organism|Pancreas|Interstitial|OH_VPA|Concentration in container" unit="µmol/l" persistable="1" formulaId="11931" />
    <Observer id="11938" entityId="0suTs63JX0OPGExUAs6nUA" name="Concentration in container" path="vpa_ref_po_800mg|Organism|Pancreas|Interstitial|valproic_acid|Concentration in container" unit="µmol/l" persistable="1" formulaId="11939" />
    <Observer id="11961" entityId="v57dpahYmUuybxlTBAK-4g" name="Concentration in container" path="vpa_ref_po_800mg|Organism|Pancreas|Intracellular|UGT1A8|Concentration in container" unit="µmol/l" persistable="1" formulaId="11962" />
    <Observer id="11979" entityId="AXEF057ihkyOxC9OjY2lzg" name="Concentration in container" path="vpa_ref_po_800mg|Organism|Pancreas|Intracellular|CYP2C9|Concentration in container" unit="µmol/l" persistable="1" formulaId="11980" />
    <Observer id="11987" entityId="dDks_jj5TkaxftMns8DBjQ" name="Concentration in container" path="vpa_ref_po_800mg|Organism|Pancreas|Intracellular|VPAG|Concentration in container" unit="µmol/l" persistable="1" formulaId="11988" />
    <Observer id="11995" entityId="iadYC01kzkyzsTr1sFm_iQ" name="Concentration in container" path="vpa_ref_po_800mg|Organism|Pancreas|Intracellular|OH_VPA|Concentration in container" unit="µmol/l" persistable="1" formulaId="11996" />
    <Observer id="12003" entityId="XpYbAJwxi0OlO9dPs2A_pw" name="Concentration in container" path="vpa_ref_po_800mg|Organism|Pancreas|Intracellular|valproic_acid|Concentration in container" unit="µmol/l" persistable="1" formulaId="12004" />
    <Observer id="12008" entityId="cxK6fUMZS06umgqgHlEb0w" name="Fraction of dose-valproic_acid" path="vpa_ref_po_800mg|Organism|Pancreas|Intracellular|valproic_acid-CYP2C9 Metabolite|Fraction of dose-valproic_acid" persistable="1" formulaId="12009" />
    <Observer id="12026" entityId="8d32BJZiEkmQ31CA-q3sDw" name="Interstitial Unbound" path="vpa_ref_po_800mg|Organism|Pancreas|VPAG|Interstitial Unbound" unit="µmol/l" persistable="1" formulaId="12027" />
    <Observer id="12028" entityId="12Mb2X0JgkGvypiB4oKuMA" name="Intracellular Unbound" path="vpa_ref_po_800mg|Organism|Pancreas|VPAG|Intracellular Unbound" unit="µmol/l" persistable="1" formulaId="12029" />
    <Observer id="12030" entityId="OYPI83Y-90WjR-wfsTxJ1A" name="Tissue" path="vpa_ref_po_800mg|Organism|Pancreas|VPAG|Tissue" unit="µmol/l" persistable="1" formulaId="12031" />
    <Observer id="12032" entityId="oFixorejgkykgleSSNkMew" name="Interstitial Unbound" path="vpa_ref_po_800mg|Organism|Pancreas|OH_VPA|Interstitial Unbound" unit="µmol/l" persistable="1" formulaId="12033" />
    <Observer id="12034" entityId="a7YR0s7riEiVrsUI9n7ErA" name="Intracellular Unbound" path="vpa_ref_po_800mg|Organism|Pancreas|OH_VPA|Intracellular Unbound" unit="µmol/l" persistable="1" formulaId="12035" />
    <Observer id="12036" entityId="6aA4LkF-9UqmXgylaV5ncw" name="Tissue" path="vpa_ref_po_800mg|Organism|Pancreas|OH_VPA|Tissue" unit="µmol/l" persistable="1" formulaId="12037" />
    <Observer id="12038" entityId="ecJfBzwbiEqvrJZc0WKaog" name="Interstitial Unbound" path="vpa_ref_po_800mg|Organism|Pancreas|valproic_acid|Interstitial Unbound" unit="µmol/l" persistable="1" formulaId="12039" />
    <Observer id="12040" entityId="Y595VAjkskCwq9QkhdbwsA" name="Intracellular Unbound" path="vpa_ref_po_800mg|Organism|Pancreas|valproic_acid|Intracellular Unbound" unit="µmol/l" persistable="1" formulaId="12041" />
    <Observer id="12042" entityId="N4fEPeGIC0GlYasoKafPEw" name="Tissue" path="vpa_ref_po_800mg|Organism|Pancreas|valproic_acid|Tissue" unit="µmol/l" persistable="1" formulaId="12043" />
    <Observer id="12076" entityId="EcgskY0Z6kyKzpHfKdZ5Kg" name="Concentration in container" path="vpa_ref_po_800mg|Organism|PortalVein|Plasma|UGT1A8|Concentration in container" unit="µmol/l" persistable="1" formulaId="12077" />
    <Observer id="12096" entityId="5C3FMbbIpEK_CvF_skIuWA" name="Concentration in container" path="vpa_ref_po_800mg|Organism|PortalVein|Plasma|CYP2C9|Concentration in container" unit="µmol/l" persistable="1" formulaId="12097" />
    <Observer id="12103" entityId="cic-_HL1M06MX2oiTKz2pg" name="Concentration in container" path="vpa_ref_po_800mg|Organism|PortalVein|Plasma|VPAG|Concentration in container" unit="µmol/l" persistable="1" formulaId="12104" />
    <Observer id="12105" entityId="3LA3528oxkm0nE5Wwru1MQ" name="Plasma Unbound" path="vpa_ref_po_800mg|Organism|PortalVein|Plasma|VPAG|Plasma Unbound" unit="µmol/l" persistable="1" formulaId="12106" />
    <Observer id="12112" entityId="d4AoRVdfCUW65bgJXeBgIw" name="Concentration in container" path="vpa_ref_po_800mg|Organism|PortalVein|Plasma|OH_VPA|Concentration in container" unit="µmol/l" persistable="1" formulaId="12113" />
    <Observer id="12114" entityId="HEdalNzzRk-Ne1LZCXxU2w" name="Plasma Unbound" path="vpa_ref_po_800mg|Organism|PortalVein|Plasma|OH_VPA|Plasma Unbound" unit="µmol/l" persistable="1" formulaId="12115" />
    <Observer id="12121" entityId="NjX8QjnGVUOfwhafOsa3gg" name="Concentration in container" path="vpa_ref_po_800mg|Organism|PortalVein|Plasma|valproic_acid|Concentration in container" unit="µmol/l" persistable="1" formulaId="12122" />
    <Observer id="12123" entityId="LGFYCvsNxkqgGPix-xHmvA" name="Plasma Unbound" path="vpa_ref_po_800mg|Organism|PortalVein|Plasma|valproic_acid|Plasma Unbound" unit="µmol/l" persistable="1" formulaId="12124" />
    <Observer id="12128" entityId="ASaA8s_MI0Se4jLMqUlVNg" name="Fraction of dose-valproic_acid" path="vpa_ref_po_800mg|Organism|PortalVein|Plasma|valproic_acid-CYP2C9 Metabolite|Fraction of dose-valproic_acid" persistable="1" formulaId="12129" />
    <Observer id="12168" entityId="ImpfnoHGeE6OeqYq0w0TAA" name="Concentration in container" path="vpa_ref_po_800mg|Organism|PortalVein|BloodCells|UGT1A8|Concentration in container" unit="µmol/l" persistable="1" formulaId="12169" />
    <Observer id="12188" entityId="2OmEyiAkYE6xXxMHDgjHxQ" name="Concentration in container" path="vpa_ref_po_800mg|Organism|PortalVein|BloodCells|CYP2C9|Concentration in container" unit="µmol/l" persistable="1" formulaId="12189" />
    <Observer id="12195" entityId="PTHrXAhhakO5EE9l2UxmUA" name="Concentration in container" path="vpa_ref_po_800mg|Organism|PortalVein|BloodCells|VPAG|Concentration in container" unit="µmol/l" persistable="1" formulaId="12196" />
    <Observer id="12202" entityId="6dPLGvIWL0W-bUptss92ew" name="Concentration in container" path="vpa_ref_po_800mg|Organism|PortalVein|BloodCells|OH_VPA|Concentration in container" unit="µmol/l" persistable="1" formulaId="12203" />
    <Observer id="12209" entityId="nZ-d7arCJ0S7tGYmcj2S4w" name="Concentration in container" path="vpa_ref_po_800mg|Organism|PortalVein|BloodCells|valproic_acid|Concentration in container" unit="µmol/l" persistable="1" formulaId="12210" />
    <Observer id="12214" entityId="IrNkBVKAxEefcoYVDhWoCw" name="Fraction of dose-valproic_acid" path="vpa_ref_po_800mg|Organism|PortalVein|BloodCells|valproic_acid-CYP2C9 Metabolite|Fraction of dose-valproic_acid" persistable="1" formulaId="12215" />
    <Observer id="12232" entityId="CI95vVmLQ0OLAmCNPSkMsw" name="Whole Blood" path="vpa_ref_po_800mg|Organism|PortalVein|VPAG|Whole Blood" unit="µmol/l" persistable="1" formulaId="12233" />
    <Observer id="12234" entityId="EfnpHmojVEuEneNwmyzAZQ" name="Whole Blood" path="vpa_ref_po_800mg|Organism|PortalVein|OH_VPA|Whole Blood" unit="µmol/l" persistable="1" formulaId="12235" />
    <Observer id="12236" entityId="BNra4vRmtkSZSekgZ01j9A" name="Whole Blood" path="vpa_ref_po_800mg|Organism|PortalVein|valproic_acid|Whole Blood" unit="µmol/l" persistable="1" formulaId="12237" />
    <Observer id="12302" entityId="jVLNkUM9Xk-P0okDuJmvwg" name="Concentration in container" path="vpa_ref_po_800mg|Organism|Skin|Plasma|UGT1A8|Concentration in container" unit="µmol/l" persistable="1" formulaId="12303" />
    <Observer id="12322" entityId="R2Dv0XdclUu8dIcRR8HjVg" name="Concentration in container" path="vpa_ref_po_800mg|Organism|Skin|Plasma|CYP2C9|Concentration in container" unit="µmol/l" persistable="1" formulaId="12323" />
    <Observer id="12328" entityId="01rwK0TkKUO8zDJAfZFU_g" name="Concentration in container" path="vpa_ref_po_800mg|Organism|Skin|Plasma|VPAG|Concentration in container" unit="µmol/l" persistable="1" formulaId="12329" />
    <Observer id="12334" entityId="fElubEz3WEGbT51SGCgkwQ" name="Concentration in container" path="vpa_ref_po_800mg|Organism|Skin|Plasma|OH_VPA|Concentration in container" unit="µmol/l" persistable="1" formulaId="12335" />
    <Observer id="12340" entityId="4biopDLThUO24yfUndOFew" name="Concentration in container" path="vpa_ref_po_800mg|Organism|Skin|Plasma|valproic_acid|Concentration in container" unit="µmol/l" persistable="1" formulaId="12341" />
    <Observer id="12345" entityId="TgMQiyNEskufVwxdRsosdQ" name="Fraction of dose-valproic_acid" path="vpa_ref_po_800mg|Organism|Skin|Plasma|valproic_acid-CYP2C9 Metabolite|Fraction of dose-valproic_acid" persistable="1" formulaId="12346" />
    <Observer id="12385" entityId="tcxwZwJ0mEOt1iI5Xhwv9g" name="Concentration in container" path="vpa_ref_po_800mg|Organism|Skin|BloodCells|UGT1A8|Concentration in container" unit="µmol/l" persistable="1" formulaId="12386" />
    <Observer id="12405" entityId="sjstWZdRzEOYeh74nYwrTQ" name="Concentration in container" path="vpa_ref_po_800mg|Organism|Skin|BloodCells|CYP2C9|Concentration in container" unit="µmol/l" persistable="1" formulaId="12406" />
    <Observer id="12411" entityId="fRtYGUBpfECVDoENLnsAbw" name="Concentration in container" path="vpa_ref_po_800mg|Organism|Skin|BloodCells|VPAG|Concentration in container" unit="µmol/l" persistable="1" formulaId="12412" />
    <Observer id="12417" entityId="fVoUfNABTEiAbZAfnRb6qA" name="Concentration in container" path="vpa_ref_po_800mg|Organism|Skin|BloodCells|OH_VPA|Concentration in container" unit="µmol/l" persistable="1" formulaId="12418" />
    <Observer id="12423" entityId="nqflDuQo-0yL2NjtwpIXtw" name="Concentration in container" path="vpa_ref_po_800mg|Organism|Skin|BloodCells|valproic_acid|Concentration in container" unit="µmol/l" persistable="1" formulaId="12424" />
    <Observer id="12428" entityId="rrHDQkQlP0OB409MxGdO3g" name="Fraction of dose-valproic_acid" path="vpa_ref_po_800mg|Organism|Skin|BloodCells|valproic_acid-CYP2C9 Metabolite|Fraction of dose-valproic_acid" persistable="1" formulaId="12429" />
    <Observer id="12458" entityId="sgFHhemEdEqAS1lyKEZUPA" name="Concentration in container" path="vpa_ref_po_800mg|Organism|Skin|Interstitial|VPAG|Concentration in container" unit="µmol/l" persistable="1" formulaId="12459" />
    <Observer id="12466" entityId="kTKA2tsa40GYCdRF9vZLwA" name="Concentration in container" path="vpa_ref_po_800mg|Organism|Skin|Interstitial|OH_VPA|Concentration in container" unit="µmol/l" persistable="1" formulaId="12467" />
    <Observer id="12474" entityId="YcH3Wf4L6UWrZmUwS6I6eQ" name="Concentration in container" path="vpa_ref_po_800mg|Organism|Skin|Interstitial|valproic_acid|Concentration in container" unit="µmol/l" persistable="1" formulaId="12475" />
    <Observer id="12497" entityId="YleCqufcIEaPv86UPPha2Q" name="Concentration in container" path="vpa_ref_po_800mg|Organism|Skin|Intracellular|UGT1A8|Concentration in container" unit="µmol/l" persistable="1" formulaId="12498" />
    <Observer id="12515" entityId="2qGOqnOJ3USkIIreHVKMIQ" name="Concentration in container" path="vpa_ref_po_800mg|Organism|Skin|Intracellular|CYP2C9|Concentration in container" unit="µmol/l" persistable="1" formulaId="12516" />
    <Observer id="12523" entityId="Wu-MAgpIMkuAHSFhYM1i8w" name="Concentration in container" path="vpa_ref_po_800mg|Organism|Skin|Intracellular|VPAG|Concentration in container" unit="µmol/l" persistable="1" formulaId="12524" />
    <Observer id="12531" entityId="sdwdo-74AkConvGwROIriQ" name="Concentration in container" path="vpa_ref_po_800mg|Organism|Skin|Intracellular|OH_VPA|Concentration in container" unit="µmol/l" persistable="1" formulaId="12532" />
    <Observer id="12539" entityId="ptFZXTj_sUGWX5iIpkkSVg" name="Concentration in container" path="vpa_ref_po_800mg|Organism|Skin|Intracellular|valproic_acid|Concentration in container" unit="µmol/l" persistable="1" formulaId="12540" />
    <Observer id="12544" entityId="ilLbyZPL9Eq11qUUglyFrA" name="Fraction of dose-valproic_acid" path="vpa_ref_po_800mg|Organism|Skin|Intracellular|valproic_acid-CYP2C9 Metabolite|Fraction of dose-valproic_acid" persistable="1" formulaId="12545" />
    <Observer id="12562" entityId="kGJ8kSaQqUCnP5n42pLJCQ" name="Interstitial Unbound" path="vpa_ref_po_800mg|Organism|Skin|VPAG|Interstitial Unbound" unit="µmol/l" persistable="1" formulaId="12563" />
    <Observer id="12564" entityId="8LkY2k69WkSmw1PqsANmPw" name="Intracellular Unbound" path="vpa_ref_po_800mg|Organism|Skin|VPAG|Intracellular Unbound" unit="µmol/l" persistable="1" formulaId="12565" />
    <Observer id="12566" entityId="Cevwkg_wFUycDqygF4FTKg" name="Tissue" path="vpa_ref_po_800mg|Organism|Skin|VPAG|Tissue" unit="µmol/l" persistable="1" formulaId="12567" />
    <Observer id="12568" entityId="a04Kr4VoOU6gVtINKxmXnQ" name="Interstitial Unbound" path="vpa_ref_po_800mg|Organism|Skin|OH_VPA|Interstitial Unbound" unit="µmol/l" persistable="1" formulaId="12569" />
    <Observer id="12570" entityId="aoEqA5J9QECcTuFp7HlwAA" name="Intracellular Unbound" path="vpa_ref_po_800mg|Organism|Skin|OH_VPA|Intracellular Unbound" unit="µmol/l" persistable="1" formulaId="12571" />
    <Observer id="12572" entityId="5t6pLih7TUi9X5ICc5dvsw" name="Tissue" path="vpa_ref_po_800mg|Organism|Skin|OH_VPA|Tissue" unit="µmol/l" persistable="1" formulaId="12573" />
    <Observer id="12574" entityId="3JwqI-oEq0ixW6X1DTtGeA" name="Interstitial Unbound" path="vpa_ref_po_800mg|Organism|Skin|valproic_acid|Interstitial Unbound" unit="µmol/l" persistable="1" formulaId="12575" />
    <Observer id="12576" entityId="8g1dBfFoG0eknkk_CqJxtA" name="Intracellular Unbound" path="vpa_ref_po_800mg|Organism|Skin|valproic_acid|Intracellular Unbound" unit="µmol/l" persistable="1" formulaId="12577" />
    <Observer id="12578" entityId="q2JoyVnHcE-4GdZuB5fzjA" name="Tissue" path="vpa_ref_po_800mg|Organism|Skin|valproic_acid|Tissue" unit="µmol/l" persistable="1" formulaId="12579" />
    <Observer id="12643" entityId="eB1ptDoiK0WGm9l_fWVScw" name="Concentration in container" path="vpa_ref_po_800mg|Organism|Spleen|Plasma|UGT1A8|Concentration in container" unit="µmol/l" persistable="1" formulaId="12644" />
    <Observer id="12663" entityId="VW7dfJJUAESG1Z4dK77vZQ" name="Concentration in container" path="vpa_ref_po_800mg|Organism|Spleen|Plasma|CYP2C9|Concentration in container" unit="µmol/l" persistable="1" formulaId="12664" />
    <Observer id="12670" entityId="PPHfX3KMM0yuZGgY10DgpQ" name="Concentration in container" path="vpa_ref_po_800mg|Organism|Spleen|Plasma|VPAG|Concentration in container" unit="µmol/l" persistable="1" formulaId="12671" />
    <Observer id="12677" entityId="IHkfUygW1k6i_aik5PWe2Q" name="Concentration in container" path="vpa_ref_po_800mg|Organism|Spleen|Plasma|OH_VPA|Concentration in container" unit="µmol/l" persistable="1" formulaId="12678" />
    <Observer id="12684" entityId="w9wVaRQPa02B06SK6rWVQQ" name="Concentration in container" path="vpa_ref_po_800mg|Organism|Spleen|Plasma|valproic_acid|Concentration in container" unit="µmol/l" persistable="1" formulaId="12685" />
    <Observer id="12689" entityId="P1P4uy1CckapqchSGjfbUA" name="Fraction of dose-valproic_acid" path="vpa_ref_po_800mg|Organism|Spleen|Plasma|valproic_acid-CYP2C9 Metabolite|Fraction of dose-valproic_acid" persistable="1" formulaId="12690" />
    <Observer id="12729" entityId="T6NtAGY3z0ml4TVk2tam6w" name="Concentration in container" path="vpa_ref_po_800mg|Organism|Spleen|BloodCells|UGT1A8|Concentration in container" unit="µmol/l" persistable="1" formulaId="12730" />
    <Observer id="12749" entityId="OOMVxAnSokiGQEcRPWY5Ew" name="Concentration in container" path="vpa_ref_po_800mg|Organism|Spleen|BloodCells|CYP2C9|Concentration in container" unit="µmol/l" persistable="1" formulaId="12750" />
    <Observer id="12756" entityId="6U8km4BpxUuWPlNEqybotw" name="Concentration in container" path="vpa_ref_po_800mg|Organism|Spleen|BloodCells|VPAG|Concentration in container" unit="µmol/l" persistable="1" formulaId="12757" />
    <Observer id="12763" entityId="fQQWYSiJ0UK8RC4SlcfNNQ" name="Concentration in container" path="vpa_ref_po_800mg|Organism|Spleen|BloodCells|OH_VPA|Concentration in container" unit="µmol/l" persistable="1" formulaId="12764" />
    <Observer id="12770" entityId="_fPYr-aGSEGRcHIrSlaNZg" name="Concentration in container" path="vpa_ref_po_800mg|Organism|Spleen|BloodCells|valproic_acid|Concentration in container" unit="µmol/l" persistable="1" formulaId="12771" />
    <Observer id="12775" entityId="u9weYaaDO0GSLJ0dYfwfIg" name="Fraction of dose-valproic_acid" path="vpa_ref_po_800mg|Organism|Spleen|BloodCells|valproic_acid-CYP2C9 Metabolite|Fraction of dose-valproic_acid" persistable="1" formulaId="12776" />
    <Observer id="12805" entityId="k5nZLTSIy0KXYtDxgnqHyg" name="Concentration in container" path="vpa_ref_po_800mg|Organism|Spleen|Interstitial|VPAG|Concentration in container" unit="µmol/l" persistable="1" formulaId="12806" />
    <Observer id="12813" entityId="g8KVbjOz0Uqk0hONMKMnaw" name="Concentration in container" path="vpa_ref_po_800mg|Organism|Spleen|Interstitial|OH_VPA|Concentration in container" unit="µmol/l" persistable="1" formulaId="12814" />
    <Observer id="12821" entityId="9cNn-IsoOEG8nR72HiR5Aw" name="Concentration in container" path="vpa_ref_po_800mg|Organism|Spleen|Interstitial|valproic_acid|Concentration in container" unit="µmol/l" persistable="1" formulaId="12822" />
    <Observer id="12844" entityId="biWx03v2lUGMdp5ZwpF7sA" name="Concentration in container" path="vpa_ref_po_800mg|Organism|Spleen|Intracellular|UGT1A8|Concentration in container" unit="µmol/l" persistable="1" formulaId="12845" />
    <Observer id="12862" entityId="FkWh5l07M0WO0avhUhtKQw" name="Concentration in container" path="vpa_ref_po_800mg|Organism|Spleen|Intracellular|CYP2C9|Concentration in container" unit="µmol/l" persistable="1" formulaId="12863" />
    <Observer id="12870" entityId="1lGmCMKpZkeEbwJju7tevw" name="Concentration in container" path="vpa_ref_po_800mg|Organism|Spleen|Intracellular|VPAG|Concentration in container" unit="µmol/l" persistable="1" formulaId="12871" />
    <Observer id="12878" entityId="RJc5YJ6gGEOHxBxjGKomgw" name="Concentration in container" path="vpa_ref_po_800mg|Organism|Spleen|Intracellular|OH_VPA|Concentration in container" unit="µmol/l" persistable="1" formulaId="12879" />
    <Observer id="12886" entityId="NMI0Bi7JG06nNn6ft-rYPQ" name="Concentration in container" path="vpa_ref_po_800mg|Organism|Spleen|Intracellular|valproic_acid|Concentration in container" unit="µmol/l" persistable="1" formulaId="12887" />
    <Observer id="12891" entityId="uNUnD1WQ50i9ttNy_flpjw" name="Fraction of dose-valproic_acid" path="vpa_ref_po_800mg|Organism|Spleen|Intracellular|valproic_acid-CYP2C9 Metabolite|Fraction of dose-valproic_acid" persistable="1" formulaId="12892" />
    <Observer id="12909" entityId="K15pWWVpFkCzX-Mp3hKuKw" name="Interstitial Unbound" path="vpa_ref_po_800mg|Organism|Spleen|VPAG|Interstitial Unbound" unit="µmol/l" persistable="1" formulaId="12910" />
    <Observer id="12911" entityId="vJeVHEoqTUSUiiwoL3bigg" name="Intracellular Unbound" path="vpa_ref_po_800mg|Organism|Spleen|VPAG|Intracellular Unbound" unit="µmol/l" persistable="1" formulaId="12912" />
    <Observer id="12913" entityId="hhkSlgkHA06pqHpVO5jiCg" name="Tissue" path="vpa_ref_po_800mg|Organism|Spleen|VPAG|Tissue" unit="µmol/l" persistable="1" formulaId="12914" />
    <Observer id="12915" entityId="74IVC4Tm00ecSHuFS7mW5w" name="Interstitial Unbound" path="vpa_ref_po_800mg|Organism|Spleen|OH_VPA|Interstitial Unbound" unit="µmol/l" persistable="1" formulaId="12916" />
    <Observer id="12917" entityId="8VwCsnY6WEmZ-vbpObthCw" name="Intracellular Unbound" path="vpa_ref_po_800mg|Organism|Spleen|OH_VPA|Intracellular Unbound" unit="µmol/l" persistable="1" formulaId="12918" />
    <Observer id="12919" entityId="EQTaZMF47ECuppkguVb6Uw" name="Tissue" path="vpa_ref_po_800mg|Organism|Spleen|OH_VPA|Tissue" unit="µmol/l" persistable="1" formulaId="12920" />
    <Observer id="12921" entityId="teMVZucPO0W0w-8XZ1-jHw" name="Interstitial Unbound" path="vpa_ref_po_800mg|Organism|Spleen|valproic_acid|Interstitial Unbound" unit="µmol/l" persistable="1" formulaId="12922" />
    <Observer id="12923" entityId="Fo-9b5oeWEa1Z2BpBt40bA" name="Intracellular Unbound" path="vpa_ref_po_800mg|Organism|Spleen|valproic_acid|Intracellular Unbound" unit="µmol/l" persistable="1" formulaId="12924" />
    <Observer id="12925" entityId="e0u6vsExO0W8Sckjzlanrg" name="Tissue" path="vpa_ref_po_800mg|Organism|Spleen|valproic_acid|Tissue" unit="µmol/l" persistable="1" formulaId="12926" />
    <Observer id="12939" entityId="PaXxYUf90kmxdjkXuusbTA" name="Concentration in container" path="vpa_ref_po_800mg|Organism|Saliva|Saliva|VPAG|Concentration in container" unit="µmol/l" persistable="1" formulaId="12940" />
    <Observer id="12944" entityId="7hmAOTsK6kCgftumKMhp5A" name="Concentration in container" path="vpa_ref_po_800mg|Organism|Saliva|Saliva|OH_VPA|Concentration in container" unit="µmol/l" persistable="1" formulaId="12945" />
    <Observer id="12949" entityId="q_ED-71JLEeTfVzAJIzuow" name="Concentration in container" path="vpa_ref_po_800mg|Organism|Saliva|Saliva|valproic_acid|Concentration in container" unit="µmol/l" persistable="1" formulaId="12950" />
    <Observer id="12956" entityId="icd_2Hmja0m_aCyLraMjjg" name="Concentration in container" path="vpa_ref_po_800mg|Organism|Saliva|SalivaGland|VPAG|Concentration in container" unit="µmol/l" persistable="1" formulaId="12957" />
    <Observer id="12961" entityId="Ca7_tNt62ki6RFVmw4ksZA" name="Concentration in container" path="vpa_ref_po_800mg|Organism|Saliva|SalivaGland|OH_VPA|Concentration in container" unit="µmol/l" persistable="1" formulaId="12962" />
    <Observer id="12966" entityId="bmlVfRcpHUOUFjMQKYHTOA" name="Concentration in container" path="vpa_ref_po_800mg|Organism|Saliva|SalivaGland|valproic_acid|Concentration in container" unit="µmol/l" persistable="1" formulaId="12967" />
    <Observer id="22026" entityId="siaTIQ3SSkW7of1RMhA9ug" name="Concentration in container" path="vpa_ref_po_800mg|Applications|Perucca_PO|Lint80_PO|Application_1|valproic_acid|Concentration in container" unit="µmol/l" persistable="0" formulaId="22027" />
  </ObserverList>
  <EventList>
    <Event conditionFormulaId="21980" id="21979" entityId="elLuXhrrgEqSbuurRuqJKQ" oneTime="1">
      <AssignmentList>
        <Assignment objectId="3144" newFormulaId="21981" useAsValue="1" />
        <Assignment objectId="21954" newFormulaId="21982" useAsValue="1" />
        <Assignment objectId="2708" newFormulaId="21983" useAsValue="1" />
        <Assignment objectId="2733" newFormulaId="21985" useAsValue="1" />
      </AssignmentList>
    </Event>
    <Event conditionFormulaId="21987" id="21986" entityId="W3m_ladTRkWzqRui9EAyig" oneTime="1">
      <AssignmentList>
        <Assignment objectId="21954" newFormulaId="21988" useAsValue="0" />
      </AssignmentList>
    </Event>
    <Event conditionFormulaId="21990" id="21989" entityId="Zn6LtIBrZkuKpcQE_KaC-Q" oneTime="1">
      <AssignmentList>
        <Assignment objectId="21947" newFormulaId="21991" useAsValue="0" />
      </AssignmentList>
    </Event>
  </EventList>
  <FormulaList>
    <ExplicitFormula id="5">
      <Equation>K_uptake-K_rec&gt;=0 ? K_uptake-K_rec : 0</Equation>
      <ReferenceList>
        <R alias="K_uptake" id="3" />
        <R alias="K_rec" id="4" />
      </ReferenceList>
    </ExplicitFormula>
    <ExplicitFormula id="38">
      <Equation>V_pls_art+V_pls_bon+V_pls_brn+V_pls_cae+V_pls_colasc+V_pls_coldesc+V_pls_colsigm+V_pls_coltrans+V_pls_duo+V_pls_fat+V_pls_tes+V_pls_hrt+V_pls_kid+V_pls_lin+V_pls_lil+V_pls_lje+V_pls_lng+V_pls_mus+V_pls_pan+V_pls_prc+V_pls_prp+V_pls_pve+V_pls_rect+V_pls_skn+V_pls_sin+V_pls_spl+V_pls_sto+V_pls_uil+V_pls_uje+V_pls_ven</Equation>
      <ReferenceList>
        <R alias="V_pls_art" id="8" />
        <R alias="V_pls_bon" id="9" />
        <R alias="V_pls_brn" id="10" />
        <R alias="V_pls_fat" id="11" />
        <R alias="V_pls_tes" id="12" />
        <R alias="V_pls_hrt" id="13" />
        <R alias="V_pls_kid" id="14" />
        <R alias="V_pls_lin" id="15" />
        <R alias="V_pls_lng" id="16" />
        <R alias="V_pls_mus" id="17" />
        <R alias="V_pls_pan" id="18" />
        <R alias="V_pls_pve" id="19" />
        <R alias="V_pls_skn" id="20" />
        <R alias="V_pls_sin" id="21" />
        <R alias="V_pls_spl" id="22" />
        <R alias="V_pls_sto" id="23" />
        <R alias="V_pls_ven" id="24" />
        <R alias="V_pls_duo" id="25" />
        <R alias="V_pls_uje" id="26" />
        <R alias="V_pls_lje" id="27" />
        <R alias="V_pls_uil" id="28" />
        <R alias="V_pls_lil" id="29" />
        <R alias="V_pls_cae" id="30" />
        <R alias="V_pls_colasc" id="31" />
        <R alias="V_pls_coltrans" id="32" />
        <R alias="V_pls_coldesc" id="33" />
        <R alias="V_pls_colsigm" id="34" />
        <R alias="V_pls_rect" id="35" />
        <R alias="V_pls_prp" id="36" />
        <R alias="V_pls_prc" id="37" />
      </ReferenceList>
    </ExplicitFormula>
    <ExplicitFormula id="58">
      <Equation>M_art + M_sto + M_sin + M_lin + M_pan + M_spl + M_liv + M_lng + M_mus + M_fat + M_skn + M_kid + M_brn + M_hrt + M_bon + M_tes + M_pve + M_ven</Equation>
      <ReferenceList>
        <R alias="M_art" id="40" />
        <R alias="M_bon" id="41" />
        <R alias="M_brn" id="42" />
        <R alias="M_fat" id="43" />
        <R alias="M_tes" id="44" />
        <R alias="M_hrt" id="45" />
        <R alias="M_kid" id="46" />
        <R alias="M_lin" id="47" />
        <R alias="M_liv" id="48" />
        <R alias="M_lng" id="49" />
        <R alias="M_mus" id="50" />
        <R alias="M_pan" id="51" />
        <R alias="M_pve" id="52" />
        <R alias="M_skn" id="53" />
        <R alias="M_sin" id="54" />
        <R alias="M_spl" id="55" />
        <R alias="M_sto" id="56" />
        <R alias="M_ven" id="57" />
      </ReferenceList>
    </ExplicitFormula>
    <ExplicitFormula id="62">
      <Equation>Age* 365.25/7 + GA</Equation>
      <ReferenceList>
        <R alias="Age" id="60" />
        <R alias="GA" id="61" />
      </ReferenceList>
    </ExplicitFormula>
    <ExplicitFormula id="65">
      <Equation>Height&gt;0 ? BW / (Height)^2 : 0</Equation>
      <ReferenceList>
        <R alias="Height" id="64" />
        <R alias="BW" id="39" />
      </ReferenceList>
    </ExplicitFormula>
    <ExplicitFormula id="101">
      <Equation>0.47</Equation>
    </ExplicitFormula>
    <ExplicitFormula id="103">
      <Equation>73</Equation>
    </ExplicitFormula>
    <ExplicitFormula id="105">
      <Equation>17.6</Equation>
    </ExplicitFormula>
    <ExplicitFormula id="117">
      <Equation>fQ_art*C_bc_art+fQ_bon*C_bc_bon+fQ_fat*C_bc_fat+fQ_mus*C_bc_mus+fQ_skn*C_bc_skn</Equation>
      <ReferenceList>
        <R alias="C_bc_art" id="107" />
        <R alias="C_bc_bon" id="108" />
        <R alias="C_bc_fat" id="109" />
        <R alias="C_bc_mus" id="110" />
        <R alias="C_bc_skn" id="111" />
        <R alias="fQ_art" id="112" />
        <R alias="fQ_bon" id="113" />
        <R alias="fQ_fat" id="114" />
        <R alias="fQ_mus" id="115" />
        <R alias="fQ_skn" id="116" />
      </ReferenceList>
    </ExplicitFormula>
    <ExplicitFormula id="124">
      <Equation>fQ_art*C_pls_art+fQ_bon*C_pls_bon+fQ_fat*C_pls_fat+fQ_mus*C_pls_mus+fQ_skn*C_pls_skn</Equation>
      <ReferenceList>
        <R alias="C_pls_art" id="119" />
        <R alias="C_pls_bon" id="120" />
        <R alias="C_pls_fat" id="121" />
        <R alias="C_pls_mus" id="122" />
        <R alias="C_pls_skn" id="123" />
        <R alias="fQ_art" id="112" />
        <R alias="fQ_bon" id="113" />
        <R alias="fQ_fat" id="114" />
        <R alias="fQ_mus" id="115" />
        <R alias="fQ_skn" id="116" />
      </ReferenceList>
    </ExplicitFormula>
    <ExplicitFormula id="127">
      <Equation>(fQ_art*C_pls_art+fQ_bon*C_pls_bon+fQ_fat*C_pls_fat+fQ_mus*C_pls_mus+fQ_skn*C_pls_skn)*fu</Equation>
      <ReferenceList>
        <R alias="C_pls_art" id="119" />
        <R alias="C_pls_bon" id="120" />
        <R alias="C_pls_fat" id="121" />
        <R alias="C_pls_mus" id="122" />
        <R alias="C_pls_skn" id="123" />
        <R alias="fu" id="126" />
        <R alias="fQ_art" id="112" />
        <R alias="fQ_bon" id="113" />
        <R alias="fQ_fat" id="114" />
        <R alias="fQ_mus" id="115" />
        <R alias="fQ_skn" id="116" />
      </ReferenceList>
    </ExplicitFormula>
    <ExplicitFormula id="129">
      <Equation>(1-HCT)*(fQ_art*C_pls_art+fQ_bon*C_pls_bon+fQ_fat*C_pls_fat+fQ_mus*C_pls_mus+fQ_skn*C_pls_skn) + HCT*(fQ_art*C_bc_art+fQ_bon*C_bc_bon+fQ_fat*C_bc_fat+fQ_mus*C_bc_mus+fQ_skn*C_bc_skn)</Equation>
      <ReferenceList>
        <R alias="C_bc_art" id="107" />
        <R alias="C_bc_bon" id="108" />
        <R alias="C_bc_fat" id="109" />
        <R alias="C_bc_mus" id="110" />
        <R alias="C_bc_skn" id="111" />
        <R alias="C_pls_art" id="119" />
        <R alias="C_pls_bon" id="120" />
        <R alias="C_pls_fat" id="121" />
        <R alias="C_pls_mus" id="122" />
        <R alias="C_pls_skn" id="123" />
        <R alias="fQ_art" id="112" />
        <R alias="fQ_bon" id="113" />
        <R alias="fQ_fat" id="114" />
        <R alias="fQ_mus" id="115" />
        <R alias="fQ_skn" id="116" />
        <R alias="HCT" id="100" />
      </ReferenceList>
    </ExplicitFormula>
    <ExplicitFormula id="136">
      <Equation>fQ_art*C_bc_art+fQ_bon*C_bc_bon+fQ_fat*C_bc_fat+fQ_mus*C_bc_mus+fQ_skn*C_bc_skn</Equation>
      <ReferenceList>
        <R alias="C_bc_art" id="131" />
        <R alias="C_bc_bon" id="132" />
        <R alias="C_bc_fat" id="133" />
        <R alias="C_bc_mus" id="134" />
        <R alias="C_bc_skn" id="135" />
        <R alias="fQ_art" id="112" />
        <R alias="fQ_bon" id="113" />
        <R alias="fQ_fat" id="114" />
        <R alias="fQ_mus" id="115" />
        <R alias="fQ_skn" id="116" />
      </ReferenceList>
    </ExplicitFormula>
    <ExplicitFormula id="143">
      <Equation>fQ_art*C_pls_art+fQ_bon*C_pls_bon+fQ_fat*C_pls_fat+fQ_mus*C_pls_mus+fQ_skn*C_pls_skn</Equation>
      <ReferenceList>
        <R alias="C_pls_art" id="138" />
        <R alias="C_pls_bon" id="139" />
        <R alias="C_pls_fat" id="140" />
        <R alias="C_pls_mus" id="141" />
        <R alias="C_pls_skn" id="142" />
        <R alias="fQ_art" id="112" />
        <R alias="fQ_bon" id="113" />
        <R alias="fQ_fat" id="114" />
        <R alias="fQ_mus" id="115" />
        <R alias="fQ_skn" id="116" />
      </ReferenceList>
    </ExplicitFormula>
    <ExplicitFormula id="146">
      <Equation>(fQ_art*C_pls_art+fQ_bon*C_pls_bon+fQ_fat*C_pls_fat+fQ_mus*C_pls_mus+fQ_skn*C_pls_skn)*fu</Equation>
      <ReferenceList>
        <R alias="C_pls_art" id="138" />
        <R alias="C_pls_bon" id="139" />
        <R alias="C_pls_fat" id="140" />
        <R alias="C_pls_mus" id="141" />
        <R alias="C_pls_skn" id="142" />
        <R alias="fu" id="145" />
        <R alias="fQ_art" id="112" />
        <R alias="fQ_bon" id="113" />
        <R alias="fQ_fat" id="114" />
        <R alias="fQ_mus" id="115" />
        <R alias="fQ_skn" id="116" />
      </ReferenceList>
    </ExplicitFormula>
    <ExplicitFormula id="148">
      <Equation>(1-HCT)*(fQ_art*C_pls_art+fQ_bon*C_pls_bon+fQ_fat*C_pls_fat+fQ_mus*C_pls_mus+fQ_skn*C_pls_skn) + HCT*(fQ_art*C_bc_art+fQ_bon*C_bc_bon+fQ_fat*C_bc_fat+fQ_mus*C_bc_mus+fQ_skn*C_bc_skn)</Equation>
      <ReferenceList>
        <R alias="C_bc_art" id="131" />
        <R alias="C_bc_bon" id="132" />
        <R alias="C_bc_fat" id="133" />
        <R alias="C_bc_mus" id="134" />
        <R alias="C_bc_skn" id="135" />
        <R alias="C_pls_art" id="138" />
        <R alias="C_pls_bon" id="139" />
        <R alias="C_pls_fat" id="140" />
        <R alias="C_pls_mus" id="141" />
        <R alias="C_pls_skn" id="142" />
        <R alias="fQ_art" id="112" />
        <R alias="fQ_bon" id="113" />
        <R alias="fQ_fat" id="114" />
        <R alias="fQ_mus" id="115" />
        <R alias="fQ_skn" id="116" />
        <R alias="HCT" id="100" />
      </ReferenceList>
    </ExplicitFormula>
    <ExplicitFormula id="155">
      <Equation>fQ_art*C_bc_art+fQ_bon*C_bc_bon+fQ_fat*C_bc_fat+fQ_mus*C_bc_mus+fQ_skn*C_bc_skn</Equation>
      <ReferenceList>
        <R alias="C_bc_art" id="150" />
        <R alias="C_bc_bon" id="151" />
        <R alias="C_bc_fat" id="152" />
        <R alias="C_bc_mus" id="153" />
        <R alias="C_bc_skn" id="154" />
        <R alias="fQ_art" id="112" />
        <R alias="fQ_bon" id="113" />
        <R alias="fQ_fat" id="114" />
        <R alias="fQ_mus" id="115" />
        <R alias="fQ_skn" id="116" />
      </ReferenceList>
    </ExplicitFormula>
    <ExplicitFormula id="162">
      <Equation>fQ_art*C_pls_art+fQ_bon*C_pls_bon+fQ_fat*C_pls_fat+fQ_mus*C_pls_mus+fQ_skn*C_pls_skn</Equation>
      <ReferenceList>
        <R alias="C_pls_art" id="157" />
        <R alias="C_pls_bon" id="158" />
        <R alias="C_pls_fat" id="159" />
        <R alias="C_pls_mus" id="160" />
        <R alias="C_pls_skn" id="161" />
        <R alias="fQ_art" id="112" />
        <R alias="fQ_bon" id="113" />
        <R alias="fQ_fat" id="114" />
        <R alias="fQ_mus" id="115" />
        <R alias="fQ_skn" id="116" />
      </ReferenceList>
    </ExplicitFormula>
    <ExplicitFormula id="165">
      <Equation>(fQ_art*C_pls_art+fQ_bon*C_pls_bon+fQ_fat*C_pls_fat+fQ_mus*C_pls_mus+fQ_skn*C_pls_skn)*fu</Equation>
      <ReferenceList>
        <R alias="C_pls_art" id="157" />
        <R alias="C_pls_bon" id="158" />
        <R alias="C_pls_fat" id="159" />
        <R alias="C_pls_mus" id="160" />
        <R alias="C_pls_skn" id="161" />
        <R alias="fu" id="164" />
        <R alias="fQ_art" id="112" />
        <R alias="fQ_bon" id="113" />
        <R alias="fQ_fat" id="114" />
        <R alias="fQ_mus" id="115" />
        <R alias="fQ_skn" id="116" />
      </ReferenceList>
    </ExplicitFormula>
    <ExplicitFormula id="167">
      <Equation>(1-HCT)*(fQ_art*C_pls_art+fQ_bon*C_pls_bon+fQ_fat*C_pls_fat+fQ_mus*C_pls_mus+fQ_skn*C_pls_skn) + HCT*(fQ_art*C_bc_art+fQ_bon*C_bc_bon+fQ_fat*C_bc_fat+fQ_mus*C_bc_mus+fQ_skn*C_bc_skn)</Equation>
      <ReferenceList>
        <R alias="C_bc_art" id="150" />
        <R alias="C_bc_bon" id="151" />
        <R alias="C_bc_fat" id="152" />
        <R alias="C_bc_mus" id="153" />
        <R alias="C_bc_skn" id="154" />
        <R alias="C_pls_art" id="157" />
        <R alias="C_pls_bon" id="158" />
        <R alias="C_pls_fat" id="159" />
        <R alias="C_pls_mus" id="160" />
        <R alias="C_pls_skn" id="161" />
        <R alias="fQ_art" id="112" />
        <R alias="fQ_bon" id="113" />
        <R alias="fQ_fat" id="114" />
        <R alias="fQ_mus" id="115" />
        <R alias="fQ_skn" id="116" />
        <R alias="HCT" id="100" />
      </ReferenceList>
    </ExplicitFormula>
    <ExplicitFormula id="170">
      <Equation>Volume * Density</Equation>
      <ReferenceList>
        <R alias="Density" id="168" />
        <R alias="Volume" id="169" />
      </ReferenceList>
    </ExplicitFormula>
    <ExplicitFormula id="173">
      <Equation>0.963709112595571</Equation>
    </ExplicitFormula>
    <ExplicitFormula id="175">
      <Equation>Volume</Equation>
      <ReferenceList>
        <R alias="Volume" id="24" />
      </ReferenceList>
    </ExplicitFormula>
    <ExplicitFormula id="176">
      <Equation>(1-HCT)*V</Equation>
      <ReferenceList>
        <R alias="f_vas" id="172" />
        <R alias="V" id="169" />
        <R alias="HCT" id="100" />
      </ReferenceList>
    </ExplicitFormula>
    <ExplicitFormula id="179">
      <Equation>M_0</Equation>
      <ReferenceList>
        <R alias="M_0" id="178" />
      </ReferenceList>
    </ExplicitFormula>
    <ExplicitFormula id="182">
      <Equation>rel_exp_pls_norm</Equation>
      <ReferenceList>
        <R alias="rel_exp_pls_norm" id="181" />
      </ReferenceList>
    </ExplicitFormula>
    <ExplicitFormula id="185">
      <Equation>rel_exp_pls</Equation>
      <ReferenceList>
        <R alias="rel_exp_pls" id="184" />
      </ReferenceList>
    </ExplicitFormula>
    <ExplicitFormula id="188">
      <Equation>ln(2)/tHalf</Equation>
      <ReferenceList>
        <R alias="tHalf" id="187" />
      </ReferenceList>
    </ExplicitFormula>
    <ExplicitFormula id="190">
      <Equation>rel_exp_norm</Equation>
      <ReferenceList>
        <R alias="rel_exp_norm" id="180" />
      </ReferenceList>
    </ExplicitFormula>
    <ExplicitFormula id="193">
      <Equation>rel_exp_out * AF * f_onto * ProteinContainerVolume</Equation>
      <ReferenceList>
        <R alias="f_onto" id="191" />
        <R alias="rel_exp_out" id="189" />
        <R alias="AF" id="192" />
        <R alias="ProteinContainerVolume" id="174" />
      </ReferenceList>
    </ExplicitFormula>
    <ExplicitFormula id="195">
      <Equation>V&gt;0 ? M/V : 0</Equation>
      <ReferenceList>
        <R alias="M" id="177" />
        <R alias="V" id="24" />
      </ReferenceList>
    </ExplicitFormula>
    <ExplicitFormula id="197">
      <Equation>f_onto</Equation>
      <ReferenceList>
        <R alias="f_onto" id="196" />
      </ReferenceList>
    </ExplicitFormula>
    <ExplicitFormula id="199">
      <Equation>tHalf</Equation>
      <ReferenceList>
        <R alias="tHalf" id="198" />
      </ReferenceList>
    </ExplicitFormula>
    <ExplicitFormula id="201">
      <Equation>V&gt;0 ? M/V : 0</Equation>
      <ReferenceList>
        <R alias="M" id="177" />
        <R alias="V" id="24" />
      </ReferenceList>
    </ExplicitFormula>
    <ExplicitFormula id="204">
      <Equation>M_0</Equation>
      <ReferenceList>
        <R alias="M_0" id="203" />
      </ReferenceList>
    </ExplicitFormula>
    <ExplicitFormula id="207">
      <Equation>rel_exp_pls_norm</Equation>
      <ReferenceList>
        <R alias="rel_exp_pls_norm" id="206" />
      </ReferenceList>
    </ExplicitFormula>
    <ExplicitFormula id="210">
      <Equation>rel_exp_pls</Equation>
      <ReferenceList>
        <R alias="rel_exp_pls" id="209" />
      </ReferenceList>
    </ExplicitFormula>
    <ExplicitFormula id="213">
      <Equation>ln(2)/tHalf</Equation>
      <ReferenceList>
        <R alias="tHalf" id="212" />
      </ReferenceList>
    </ExplicitFormula>
    <ExplicitFormula id="215">
      <Equation>rel_exp_norm</Equation>
      <ReferenceList>
        <R alias="rel_exp_norm" id="205" />
      </ReferenceList>
    </ExplicitFormula>
    <ExplicitFormula id="218">
      <Equation>rel_exp_out * AF * f_onto * ProteinContainerVolume</Equation>
      <ReferenceList>
        <R alias="f_onto" id="216" />
        <R alias="rel_exp_out" id="214" />
        <R alias="AF" id="217" />
        <R alias="ProteinContainerVolume" id="174" />
      </ReferenceList>
    </ExplicitFormula>
    <ExplicitFormula id="220">
      <Equation>V&gt;0 ? M/V : 0</Equation>
      <ReferenceList>
        <R alias="M" id="202" />
        <R alias="V" id="24" />
      </ReferenceList>
    </ExplicitFormula>
    <ExplicitFormula id="222">
      <Equation>f_onto</Equation>
      <ReferenceList>
        <R alias="f_onto" id="221" />
      </ReferenceList>
    </ExplicitFormula>
    <ExplicitFormula id="224">
      <Equation>tHalf</Equation>
      <ReferenceList>
        <R alias="tHalf" id="223" />
      </ReferenceList>
    </ExplicitFormula>
    <ExplicitFormula id="226">
      <Equation>V&gt;0 ? M/V : 0</Equation>
      <ReferenceList>
        <R alias="M" id="202" />
        <R alias="V" id="24" />
      </ReferenceList>
    </ExplicitFormula>
    <ExplicitFormula id="229">
      <Equation>V&gt;0 ? M/V : 0</Equation>
      <ReferenceList>
        <R alias="M" id="227" />
        <R alias="V" id="24" />
      </ReferenceList>
    </ExplicitFormula>
    <ExplicitFormula id="231">
      <Equation>fu</Equation>
      <ReferenceList>
        <R alias="fu" id="126" />
      </ReferenceList>
    </ExplicitFormula>
    <ExplicitFormula id="233">
      <Equation>V&gt;0 ? M/V : 0</Equation>
      <ReferenceList>
        <R alias="M" id="227" />
        <R alias="V" id="24" />
      </ReferenceList>
    </ExplicitFormula>
    <ExplicitFormula id="235">
      <Equation>C_pls*fu</Equation>
      <ReferenceList>
        <R alias="C_pls" id="228" />
        <R alias="fu" id="126" />
      </ReferenceList>
    </ExplicitFormula>
    <ExplicitFormula id="238">
      <Equation>V&gt;0 ? M/V : 0</Equation>
      <ReferenceList>
        <R alias="M" id="236" />
        <R alias="V" id="24" />
      </ReferenceList>
    </ExplicitFormula>
    <ExplicitFormula id="240">
      <Equation>fu</Equation>
      <ReferenceList>
        <R alias="fu" id="145" />
      </ReferenceList>
    </ExplicitFormula>
    <ExplicitFormula id="242">
      <Equation>V&gt;0 ? M/V : 0</Equation>
      <ReferenceList>
        <R alias="M" id="236" />
        <R alias="V" id="24" />
      </ReferenceList>
    </ExplicitFormula>
    <ExplicitFormula id="244">
      <Equation>C_pls*fu</Equation>
      <ReferenceList>
        <R alias="C_pls" id="237" />
        <R alias="fu" id="145" />
      </ReferenceList>
    </ExplicitFormula>
    <ExplicitFormula id="247">
      <Equation>V&gt;0 ? M/V : 0</Equation>
      <ReferenceList>
        <R alias="M" id="245" />
        <R alias="V" id="24" />
      </ReferenceList>
    </ExplicitFormula>
    <ExplicitFormula id="249">
      <Equation>fu</Equation>
      <ReferenceList>
        <R alias="fu" id="164" />
      </ReferenceList>
    </ExplicitFormula>
    <ExplicitFormula id="251">
      <Equation>V&gt;0 ? M/V : 0</Equation>
      <ReferenceList>
        <R alias="M" id="245" />
        <R alias="V" id="24" />
      </ReferenceList>
    </ExplicitFormula>
    <ExplicitFormula id="253">
      <Equation>C_pls*fu</Equation>
      <ReferenceList>
        <R alias="C_pls" id="246" />
        <R alias="fu" id="164" />
      </ReferenceList>
    </ExplicitFormula>
    <ExplicitFormula id="256">
      <Equation>V&gt;0 ? M/V : 0</Equation>
      <ReferenceList>
        <R alias="M" id="254" />
        <R alias="V" id="24" />
      </ReferenceList>
    </ExplicitFormula>
    <ExplicitFormula id="259">
      <Equation>TotalDrugMass&gt;0 ? M/TotalDrugMass : 0</Equation>
      <ReferenceList>
        <R alias="M" id="254" />
        <R alias="TotalDrugMass" id="258" />
      </ReferenceList>
    </ExplicitFormula>
    <ExplicitFormula id="262">
      <Equation>-(CP * kcat * V * K_water * C / (Km + K_water * C))</Equation>
      <ReferenceList>
        <R alias="V" id="24" />
        <R alias="CP" id="194" />
        <R alias="C" id="246" />
        <R alias="K_water" id="248" />
        <R alias="kcat" id="260" />
        <R alias="Km" id="261" />
      </ReferenceList>
    </ExplicitFormula>
    <ExplicitFormula id="263">
      <Equation>CP * kcat * V * K_water * C / (Km + K_water * C)</Equation>
      <ReferenceList>
        <R alias="V" id="24" />
        <R alias="CP" id="194" />
        <R alias="C" id="246" />
        <R alias="K_water" id="248" />
        <R alias="kcat" id="260" />
        <R alias="Km" id="261" />
      </ReferenceList>
    </ExplicitFormula>
    <ExplicitFormula id="266">
      <Equation>kcat * kcat_interaction_factor</Equation>
      <ReferenceList>
        <R alias="kcat_interaction_factor" id="264" />
        <R alias="kcat" id="265" />
      </ReferenceList>
    </ExplicitFormula>
    <ExplicitFormula id="269">
      <Equation>Km * Km_interaction_factor</Equation>
      <ReferenceList>
        <R alias="Km_interaction_factor" id="267" />
        <R alias="Km" id="268" />
      </ReferenceList>
    </ExplicitFormula>
    <ExplicitFormula id="272">
      <Equation>-(CP * kcat * V * K_water * C / (Km + K_water * C))</Equation>
      <ReferenceList>
        <R alias="V" id="24" />
        <R alias="CP" id="219" />
        <R alias="C" id="246" />
        <R alias="K_water" id="248" />
        <R alias="kcat" id="270" />
        <R alias="Km" id="271" />
      </ReferenceList>
    </ExplicitFormula>
    <ExplicitFormula id="273">
      <Equation>CP * kcat * V * K_water * C / (Km + K_water * C)</Equation>
      <ReferenceList>
        <R alias="V" id="24" />
        <R alias="CP" id="219" />
        <R alias="C" id="246" />
        <R alias="K_water" id="248" />
        <R alias="kcat" id="270" />
        <R alias="Km" id="271" />
      </ReferenceList>
    </ExplicitFormula>
    <ExplicitFormula id="276">
      <Equation>kcat * kcat_interaction_factor</Equation>
      <ReferenceList>
        <R alias="kcat_interaction_factor" id="274" />
        <R alias="kcat" id="275" />
      </ReferenceList>
    </ExplicitFormula>
    <ExplicitFormula id="279">
      <Equation>Km * Km_interaction_factor</Equation>
      <ReferenceList>
        <R alias="Km_interaction_factor" id="277" />
        <R alias="Km" id="278" />
      </ReferenceList>
    </ExplicitFormula>
    <ExplicitFormula id="282">
      <Equation>Volume</Equation>
      <ReferenceList>
        <R alias="Volume" id="281" />
      </ReferenceList>
    </ExplicitFormula>
    <ExplicitFormula id="283">
      <Equation>HCT*V</Equation>
      <ReferenceList>
        <R alias="V" id="169" />
        <R alias="HCT" id="100" />
      </ReferenceList>
    </ExplicitFormula>
    <ExplicitFormula id="286">
      <Equation>M_0</Equation>
      <ReferenceList>
        <R alias="M_0" id="285" />
      </ReferenceList>
    </ExplicitFormula>
    <ExplicitFormula id="289">
      <Equation>rel_exp_bc_norm</Equation>
      <ReferenceList>
        <R alias="rel_exp_bc_norm" id="288" />
      </ReferenceList>
    </ExplicitFormula>
    <ExplicitFormula id="292">
      <Equation>rel_exp_bc</Equation>
      <ReferenceList>
        <R alias="rel_exp_bc" id="291" />
      </ReferenceList>
    </ExplicitFormula>
    <ExplicitFormula id="295">
      <Equation>ln(2)/tHalf</Equation>
      <ReferenceList>
        <R alias="tHalf" id="294" />
      </ReferenceList>
    </ExplicitFormula>
    <ExplicitFormula id="297">
      <Equation>rel_exp_norm</Equation>
      <ReferenceList>
        <R alias="rel_exp_norm" id="287" />
      </ReferenceList>
    </ExplicitFormula>
    <ExplicitFormula id="299">
      <Equation>rel_exp_out * AF * f_onto * ProteinContainerVolume</Equation>
      <ReferenceList>
        <R alias="f_onto" id="298" />
        <R alias="rel_exp_out" id="296" />
        <R alias="AF" id="192" />
        <R alias="ProteinContainerVolume" id="280" />
      </ReferenceList>
    </ExplicitFormula>
    <ExplicitFormula id="301">
      <Equation>V&gt;0 ? M/V : 0</Equation>
      <ReferenceList>
        <R alias="M" id="284" />
        <R alias="V" id="281" />
      </ReferenceList>
    </ExplicitFormula>
    <ExplicitFormula id="302">
      <Equation>f_onto</Equation>
      <ReferenceList>
        <R alias="f_onto" id="196" />
      </ReferenceList>
    </ExplicitFormula>
    <ExplicitFormula id="303">
      <Equation>tHalf</Equation>
      <ReferenceList>
        <R alias="tHalf" id="198" />
      </ReferenceList>
    </ExplicitFormula>
    <ExplicitFormula id="305">
      <Equation>V&gt;0 ? M/V : 0</Equation>
      <ReferenceList>
        <R alias="M" id="284" />
        <R alias="V" id="281" />
      </ReferenceList>
    </ExplicitFormula>
    <ExplicitFormula id="308">
      <Equation>M_0</Equation>
      <ReferenceList>
        <R alias="M_0" id="307" />
      </ReferenceList>
    </ExplicitFormula>
    <ExplicitFormula id="311">
      <Equation>rel_exp_bc_norm</Equation>
      <ReferenceList>
        <R alias="rel_exp_bc_norm" id="310" />
      </ReferenceList>
    </ExplicitFormula>
    <ExplicitFormula id="314">
      <Equation>rel_exp_bc</Equation>
      <ReferenceList>
        <R alias="rel_exp_bc" id="313" />
      </ReferenceList>
    </ExplicitFormula>
    <ExplicitFormula id="317">
      <Equation>ln(2)/tHalf</Equation>
      <ReferenceList>
        <R alias="tHalf" id="316" />
      </ReferenceList>
    </ExplicitFormula>
    <ExplicitFormula id="319">
      <Equation>rel_exp_norm</Equation>
      <ReferenceList>
        <R alias="rel_exp_norm" id="309" />
      </ReferenceList>
    </ExplicitFormula>
    <ExplicitFormula id="321">
      <Equation>rel_exp_out * AF * f_onto * ProteinContainerVolume</Equation>
      <ReferenceList>
        <R alias="f_onto" id="320" />
        <R alias="rel_exp_out" id="318" />
        <R alias="AF" id="217" />
        <R alias="ProteinContainerVolume" id="280" />
      </ReferenceList>
    </ExplicitFormula>
    <ExplicitFormula id="323">
      <Equation>V&gt;0 ? M/V : 0</Equation>
      <ReferenceList>
        <R alias="M" id="306" />
        <R alias="V" id="281" />
      </ReferenceList>
    </ExplicitFormula>
    <ExplicitFormula id="324">
      <Equation>f_onto</Equation>
      <ReferenceList>
        <R alias="f_onto" id="221" />
      </ReferenceList>
    </ExplicitFormula>
    <ExplicitFormula id="325">
      <Equation>tHalf</Equation>
      <ReferenceList>
        <R alias="tHalf" id="223" />
      </ReferenceList>
    </ExplicitFormula>
    <ExplicitFormula id="327">
      <Equation>V&gt;0 ? M/V : 0</Equation>
      <ReferenceList>
        <R alias="M" id="306" />
        <R alias="V" id="281" />
      </ReferenceList>
    </ExplicitFormula>
    <ExplicitFormula id="330">
      <Equation>V&gt;0 ? M/V : 0</Equation>
      <ReferenceList>
        <R alias="M" id="328" />
        <R alias="V" id="281" />
      </ReferenceList>
    </ExplicitFormula>
    <ExplicitFormula id="333">
      <Equation>K_rbc/fu</Equation>
      <ReferenceList>
        <R alias="fu" id="126" />
        <R alias="K_rbc" id="332" />
      </ReferenceList>
    </ExplicitFormula>
    <ExplicitFormula id="335">
      <Equation>V&gt;0 ? M/V : 0</Equation>
      <ReferenceList>
        <R alias="M" id="328" />
        <R alias="V" id="281" />
      </ReferenceList>
    </ExplicitFormula>
    <ExplicitFormula id="338">
      <Equation>V&gt;0 ? M/V : 0</Equation>
      <ReferenceList>
        <R alias="M" id="336" />
        <R alias="V" id="281" />
      </ReferenceList>
    </ExplicitFormula>
    <ExplicitFormula id="341">
      <Equation>K_rbc/fu</Equation>
      <ReferenceList>
        <R alias="fu" id="145" />
        <R alias="K_rbc" id="340" />
      </ReferenceList>
    </ExplicitFormula>
    <ExplicitFormula id="343">
      <Equation>V&gt;0 ? M/V : 0</Equation>
      <ReferenceList>
        <R alias="M" id="336" />
        <R alias="V" id="281" />
      </ReferenceList>
    </ExplicitFormula>
    <ExplicitFormula id="346">
      <Equation>V&gt;0 ? M/V : 0</Equation>
      <ReferenceList>
        <R alias="M" id="344" />
        <R alias="V" id="281" />
      </ReferenceList>
    </ExplicitFormula>
    <ExplicitFormula id="349">
      <Equation>K_rbc/fu</Equation>
      <ReferenceList>
        <R alias="fu" id="164" />
        <R alias="K_rbc" id="348" />
      </ReferenceList>
    </ExplicitFormula>
    <ExplicitFormula id="351">
      <Equation>V&gt;0 ? M/V : 0</Equation>
      <ReferenceList>
        <R alias="M" id="344" />
        <R alias="V" id="281" />
      </ReferenceList>
    </ExplicitFormula>
    <ExplicitFormula id="354">
      <Equation>V&gt;0 ? M/V : 0</Equation>
      <ReferenceList>
        <R alias="M" id="352" />
        <R alias="V" id="281" />
      </ReferenceList>
    </ExplicitFormula>
    <ExplicitFormula id="356">
      <Equation>TotalDrugMass&gt;0 ? M/TotalDrugMass : 0</Equation>
      <ReferenceList>
        <R alias="M" id="352" />
        <R alias="TotalDrugMass" id="258" />
      </ReferenceList>
    </ExplicitFormula>
    <ExplicitFormula id="359">
      <Equation>-(CP * kcat * V * K_water * C / (Km + K_water * C))</Equation>
      <ReferenceList>
        <R alias="V" id="281" />
        <R alias="CP" id="300" />
        <R alias="C" id="345" />
        <R alias="K_water" id="347" />
        <R alias="kcat" id="357" />
        <R alias="Km" id="358" />
      </ReferenceList>
    </ExplicitFormula>
    <ExplicitFormula id="360">
      <Equation>CP * kcat * V * K_water * C / (Km + K_water * C)</Equation>
      <ReferenceList>
        <R alias="V" id="281" />
        <R alias="CP" id="300" />
        <R alias="C" id="345" />
        <R alias="K_water" id="347" />
        <R alias="kcat" id="357" />
        <R alias="Km" id="358" />
      </ReferenceList>
    </ExplicitFormula>
    <ExplicitFormula id="362">
      <Equation>kcat * kcat_interaction_factor</Equation>
      <ReferenceList>
        <R alias="kcat_interaction_factor" id="361" />
        <R alias="kcat" id="265" />
      </ReferenceList>
    </ExplicitFormula>
    <ExplicitFormula id="364">
      <Equation>Km * Km_interaction_factor</Equation>
      <ReferenceList>
        <R alias="Km_interaction_factor" id="363" />
        <R alias="Km" id="268" />
      </ReferenceList>
    </ExplicitFormula>
    <ExplicitFormula id="367">
      <Equation>-(CP * kcat * V * K_water * C / (Km + K_water * C))</Equation>
      <ReferenceList>
        <R alias="V" id="281" />
        <R alias="CP" id="322" />
        <R alias="C" id="345" />
        <R alias="K_water" id="347" />
        <R alias="kcat" id="365" />
        <R alias="Km" id="366" />
      </ReferenceList>
    </ExplicitFormula>
    <ExplicitFormula id="368">
      <Equation>CP * kcat * V * K_water * C / (Km + K_water * C)</Equation>
      <ReferenceList>
        <R alias="V" id="281" />
        <R alias="CP" id="322" />
        <R alias="C" id="345" />
        <R alias="K_water" id="347" />
        <R alias="kcat" id="365" />
        <R alias="Km" id="366" />
      </ReferenceList>
    </ExplicitFormula>
    <ExplicitFormula id="370">
      <Equation>kcat * kcat_interaction_factor</Equation>
      <ReferenceList>
        <R alias="kcat_interaction_factor" id="369" />
        <R alias="kcat" id="275" />
      </ReferenceList>
    </ExplicitFormula>
    <ExplicitFormula id="372">
      <Equation>Km * Km_interaction_factor</Equation>
      <ReferenceList>
        <R alias="Km_interaction_factor" id="371" />
        <R alias="Km" id="278" />
      </ReferenceList>
    </ExplicitFormula>
    <ExplicitFormula id="374">
      <Equation>(1 - HCT) * C_pls+HCT * C_bc</Equation>
      <ReferenceList>
        <R alias="C_bc" id="329" />
        <R alias="C_pls" id="228" />
        <R alias="HCT" id="100" />
      </ReferenceList>
    </ExplicitFormula>
    <ExplicitFormula id="376">
      <Equation>(1 - HCT) * C_pls+HCT * C_bc</Equation>
      <ReferenceList>
        <R alias="C_bc" id="337" />
        <R alias="C_pls" id="237" />
        <R alias="HCT" id="100" />
      </ReferenceList>
    </ExplicitFormula>
    <ExplicitFormula id="378">
      <Equation>(1 - HCT) * C_pls+HCT * C_bc</Equation>
      <ReferenceList>
        <R alias="C_bc" id="345" />
        <R alias="C_pls" id="246" />
        <R alias="HCT" id="100" />
      </ReferenceList>
    </ExplicitFormula>
    <ExplicitFormula id="381">
      <Equation>Volume * Density</Equation>
      <ReferenceList>
        <R alias="Density" id="379" />
        <R alias="Volume" id="380" />
      </ReferenceList>
    </ExplicitFormula>
    <ExplicitFormula id="384">
      <Equation>0.419064177331914</Equation>
    </ExplicitFormula>
    <ExplicitFormula id="386">
      <Equation>Volume</Equation>
      <ReferenceList>
        <R alias="Volume" id="8" />
      </ReferenceList>
    </ExplicitFormula>
    <ExplicitFormula id="387">
      <Equation>(1-HCT)*V</Equation>
      <ReferenceList>
        <R alias="f_vas" id="383" />
        <R alias="V" id="380" />
        <R alias="HCT" id="100" />
      </ReferenceList>
    </ExplicitFormula>
    <ExplicitFormula id="390">
      <Equation>M_0</Equation>
      <ReferenceList>
        <R alias="M_0" id="389" />
      </ReferenceList>
    </ExplicitFormula>
    <ExplicitFormula id="392">
      <Equation>rel_exp_pls_norm</Equation>
      <ReferenceList>
        <R alias="rel_exp_pls_norm" id="181" />
      </ReferenceList>
    </ExplicitFormula>
    <ExplicitFormula id="394">
      <Equation>rel_exp_pls</Equation>
      <ReferenceList>
        <R alias="rel_exp_pls" id="184" />
      </ReferenceList>
    </ExplicitFormula>
    <ExplicitFormula id="397">
      <Equation>ln(2)/tHalf</Equation>
      <ReferenceList>
        <R alias="tHalf" id="396" />
      </ReferenceList>
    </ExplicitFormula>
    <ExplicitFormula id="399">
      <Equation>rel_exp_norm</Equation>
      <ReferenceList>
        <R alias="rel_exp_norm" id="391" />
      </ReferenceList>
    </ExplicitFormula>
    <ExplicitFormula id="401">
      <Equation>rel_exp_out * AF * f_onto * ProteinContainerVolume</Equation>
      <ReferenceList>
        <R alias="f_onto" id="400" />
        <R alias="rel_exp_out" id="398" />
        <R alias="AF" id="192" />
        <R alias="ProteinContainerVolume" id="385" />
      </ReferenceList>
    </ExplicitFormula>
    <ExplicitFormula id="403">
      <Equation>V&gt;0 ? M/V : 0</Equation>
      <ReferenceList>
        <R alias="M" id="388" />
        <R alias="V" id="8" />
      </ReferenceList>
    </ExplicitFormula>
    <ExplicitFormula id="404">
      <Equation>f_onto</Equation>
      <ReferenceList>
        <R alias="f_onto" id="196" />
      </ReferenceList>
    </ExplicitFormula>
    <ExplicitFormula id="405">
      <Equation>tHalf</Equation>
      <ReferenceList>
        <R alias="tHalf" id="198" />
      </ReferenceList>
    </ExplicitFormula>
    <ExplicitFormula id="407">
      <Equation>V&gt;0 ? M/V : 0</Equation>
      <ReferenceList>
        <R alias="M" id="388" />
        <R alias="V" id="8" />
      </ReferenceList>
    </ExplicitFormula>
    <ExplicitFormula id="410">
      <Equation>M_0</Equation>
      <ReferenceList>
        <R alias="M_0" id="409" />
      </ReferenceList>
    </ExplicitFormula>
    <ExplicitFormula id="412">
      <Equation>rel_exp_pls_norm</Equation>
      <ReferenceList>
        <R alias="rel_exp_pls_norm" id="206" />
      </ReferenceList>
    </ExplicitFormula>
    <ExplicitFormula id="414">
      <Equation>rel_exp_pls</Equation>
      <ReferenceList>
        <R alias="rel_exp_pls" id="209" />
      </ReferenceList>
    </ExplicitFormula>
    <ExplicitFormula id="417">
      <Equation>ln(2)/tHalf</Equation>
      <ReferenceList>
        <R alias="tHalf" id="416" />
      </ReferenceList>
    </ExplicitFormula>
    <ExplicitFormula id="419">
      <Equation>rel_exp_norm</Equation>
      <ReferenceList>
        <R alias="rel_exp_norm" id="411" />
      </ReferenceList>
    </ExplicitFormula>
    <ExplicitFormula id="421">
      <Equation>rel_exp_out * AF * f_onto * ProteinContainerVolume</Equation>
      <ReferenceList>
        <R alias="f_onto" id="420" />
        <R alias="rel_exp_out" id="418" />
        <R alias="AF" id="217" />
        <R alias="ProteinContainerVolume" id="385" />
      </ReferenceList>
    </ExplicitFormula>
    <ExplicitFormula id="423">
      <Equation>V&gt;0 ? M/V : 0</Equation>
      <ReferenceList>
        <R alias="M" id="408" />
        <R alias="V" id="8" />
      </ReferenceList>
    </ExplicitFormula>
    <ExplicitFormula id="424">
      <Equation>f_onto</Equation>
      <ReferenceList>
        <R alias="f_onto" id="221" />
      </ReferenceList>
    </ExplicitFormula>
    <ExplicitFormula id="425">
      <Equation>tHalf</Equation>
      <ReferenceList>
        <R alias="tHalf" id="223" />
      </ReferenceList>
    </ExplicitFormula>
    <ExplicitFormula id="427">
      <Equation>V&gt;0 ? M/V : 0</Equation>
      <ReferenceList>
        <R alias="M" id="408" />
        <R alias="V" id="8" />
      </ReferenceList>
    </ExplicitFormula>
    <ExplicitFormula id="429">
      <Equation>V&gt;0 ? M/V : 0</Equation>
      <ReferenceList>
        <R alias="M" id="428" />
        <R alias="V" id="8" />
      </ReferenceList>
    </ExplicitFormula>
    <ExplicitFormula id="431">
      <Equation>fu</Equation>
      <ReferenceList>
        <R alias="fu" id="126" />
      </ReferenceList>
    </ExplicitFormula>
    <ExplicitFormula id="433">
      <Equation>V&gt;0 ? M/V : 0</Equation>
      <ReferenceList>
        <R alias="M" id="428" />
        <R alias="V" id="8" />
      </ReferenceList>
    </ExplicitFormula>
    <ExplicitFormula id="435">
      <Equation>C_pls*fu</Equation>
      <ReferenceList>
        <R alias="C_pls" id="119" />
        <R alias="fu" id="126" />
      </ReferenceList>
    </ExplicitFormula>
    <ExplicitFormula id="437">
      <Equation>V&gt;0 ? M/V : 0</Equation>
      <ReferenceList>
        <R alias="M" id="436" />
        <R alias="V" id="8" />
      </ReferenceList>
    </ExplicitFormula>
    <ExplicitFormula id="439">
      <Equation>fu</Equation>
      <ReferenceList>
        <R alias="fu" id="145" />
      </ReferenceList>
    </ExplicitFormula>
    <ExplicitFormula id="441">
      <Equation>V&gt;0 ? M/V : 0</Equation>
      <ReferenceList>
        <R alias="M" id="436" />
        <R alias="V" id="8" />
      </ReferenceList>
    </ExplicitFormula>
    <ExplicitFormula id="443">
      <Equation>C_pls*fu</Equation>
      <ReferenceList>
        <R alias="C_pls" id="138" />
        <R alias="fu" id="145" />
      </ReferenceList>
    </ExplicitFormula>
    <ExplicitFormula id="445">
      <Equation>V&gt;0 ? M/V : 0</Equation>
      <ReferenceList>
        <R alias="M" id="444" />
        <R alias="V" id="8" />
      </ReferenceList>
    </ExplicitFormula>
    <ExplicitFormula id="447">
      <Equation>fu</Equation>
      <ReferenceList>
        <R alias="fu" id="164" />
      </ReferenceList>
    </ExplicitFormula>
    <ExplicitFormula id="449">
      <Equation>V&gt;0 ? M/V : 0</Equation>
      <ReferenceList>
        <R alias="M" id="444" />
        <R alias="V" id="8" />
      </ReferenceList>
    </ExplicitFormula>
    <ExplicitFormula id="451">
      <Equation>C_pls*fu</Equation>
      <ReferenceList>
        <R alias="C_pls" id="157" />
        <R alias="fu" id="164" />
      </ReferenceList>
    </ExplicitFormula>
    <ExplicitFormula id="454">
      <Equation>V&gt;0 ? M/V : 0</Equation>
      <ReferenceList>
        <R alias="M" id="452" />
        <R alias="V" id="8" />
      </ReferenceList>
    </ExplicitFormula>
    <ExplicitFormula id="456">
      <Equation>TotalDrugMass&gt;0 ? M/TotalDrugMass : 0</Equation>
      <ReferenceList>
        <R alias="M" id="452" />
        <R alias="TotalDrugMass" id="258" />
      </ReferenceList>
    </ExplicitFormula>
    <ExplicitFormula id="459">
      <Equation>-(CP * kcat * V * K_water * C / (Km + K_water * C))</Equation>
      <ReferenceList>
        <R alias="V" id="8" />
        <R alias="CP" id="402" />
        <R alias="C" id="157" />
        <R alias="K_water" id="446" />
        <R alias="kcat" id="457" />
        <R alias="Km" id="458" />
      </ReferenceList>
    </ExplicitFormula>
    <ExplicitFormula id="460">
      <Equation>CP * kcat * V * K_water * C / (Km + K_water * C)</Equation>
      <ReferenceList>
        <R alias="V" id="8" />
        <R alias="CP" id="402" />
        <R alias="C" id="157" />
        <R alias="K_water" id="446" />
        <R alias="kcat" id="457" />
        <R alias="Km" id="458" />
      </ReferenceList>
    </ExplicitFormula>
    <ExplicitFormula id="462">
      <Equation>kcat * kcat_interaction_factor</Equation>
      <ReferenceList>
        <R alias="kcat_interaction_factor" id="461" />
        <R alias="kcat" id="265" />
      </ReferenceList>
    </ExplicitFormula>
    <ExplicitFormula id="464">
      <Equation>Km * Km_interaction_factor</Equation>
      <ReferenceList>
        <R alias="Km_interaction_factor" id="463" />
        <R alias="Km" id="268" />
      </ReferenceList>
    </ExplicitFormula>
    <ExplicitFormula id="467">
      <Equation>-(CP * kcat * V * K_water * C / (Km + K_water * C))</Equation>
      <ReferenceList>
        <R alias="V" id="8" />
        <R alias="CP" id="422" />
        <R alias="C" id="157" />
        <R alias="K_water" id="446" />
        <R alias="kcat" id="465" />
        <R alias="Km" id="466" />
      </ReferenceList>
    </ExplicitFormula>
    <ExplicitFormula id="468">
      <Equation>CP * kcat * V * K_water * C / (Km + K_water * C)</Equation>
      <ReferenceList>
        <R alias="V" id="8" />
        <R alias="CP" id="422" />
        <R alias="C" id="157" />
        <R alias="K_water" id="446" />
        <R alias="kcat" id="465" />
        <R alias="Km" id="466" />
      </ReferenceList>
    </ExplicitFormula>
    <ExplicitFormula id="470">
      <Equation>kcat * kcat_interaction_factor</Equation>
      <ReferenceList>
        <R alias="kcat_interaction_factor" id="469" />
        <R alias="kcat" id="275" />
      </ReferenceList>
    </ExplicitFormula>
    <ExplicitFormula id="472">
      <Equation>Km * Km_interaction_factor</Equation>
      <ReferenceList>
        <R alias="Km_interaction_factor" id="471" />
        <R alias="Km" id="278" />
      </ReferenceList>
    </ExplicitFormula>
    <ExplicitFormula id="475">
      <Equation>Volume</Equation>
      <ReferenceList>
        <R alias="Volume" id="474" />
      </ReferenceList>
    </ExplicitFormula>
    <ExplicitFormula id="476">
      <Equation>HCT*V</Equation>
      <ReferenceList>
        <R alias="V" id="380" />
        <R alias="HCT" id="100" />
      </ReferenceList>
    </ExplicitFormula>
    <ExplicitFormula id="479">
      <Equation>M_0</Equation>
      <ReferenceList>
        <R alias="M_0" id="478" />
      </ReferenceList>
    </ExplicitFormula>
    <ExplicitFormula id="481">
      <Equation>rel_exp_bc_norm</Equation>
      <ReferenceList>
        <R alias="rel_exp_bc_norm" id="288" />
      </ReferenceList>
    </ExplicitFormula>
    <ExplicitFormula id="483">
      <Equation>rel_exp_bc</Equation>
      <ReferenceList>
        <R alias="rel_exp_bc" id="291" />
      </ReferenceList>
    </ExplicitFormula>
    <ExplicitFormula id="486">
      <Equation>ln(2)/tHalf</Equation>
      <ReferenceList>
        <R alias="tHalf" id="485" />
      </ReferenceList>
    </ExplicitFormula>
    <ExplicitFormula id="488">
      <Equation>rel_exp_norm</Equation>
      <ReferenceList>
        <R alias="rel_exp_norm" id="480" />
      </ReferenceList>
    </ExplicitFormula>
    <ExplicitFormula id="490">
      <Equation>rel_exp_out * AF * f_onto * ProteinContainerVolume</Equation>
      <ReferenceList>
        <R alias="f_onto" id="489" />
        <R alias="rel_exp_out" id="487" />
        <R alias="AF" id="192" />
        <R alias="ProteinContainerVolume" id="473" />
      </ReferenceList>
    </ExplicitFormula>
    <ExplicitFormula id="492">
      <Equation>V&gt;0 ? M/V : 0</Equation>
      <ReferenceList>
        <R alias="M" id="477" />
        <R alias="V" id="474" />
      </ReferenceList>
    </ExplicitFormula>
    <ExplicitFormula id="493">
      <Equation>f_onto</Equation>
      <ReferenceList>
        <R alias="f_onto" id="196" />
      </ReferenceList>
    </ExplicitFormula>
    <ExplicitFormula id="494">
      <Equation>tHalf</Equation>
      <ReferenceList>
        <R alias="tHalf" id="198" />
      </ReferenceList>
    </ExplicitFormula>
    <ExplicitFormula id="496">
      <Equation>V&gt;0 ? M/V : 0</Equation>
      <ReferenceList>
        <R alias="M" id="477" />
        <R alias="V" id="474" />
      </ReferenceList>
    </ExplicitFormula>
    <ExplicitFormula id="499">
      <Equation>M_0</Equation>
      <ReferenceList>
        <R alias="M_0" id="498" />
      </ReferenceList>
    </ExplicitFormula>
    <ExplicitFormula id="501">
      <Equation>rel_exp_bc_norm</Equation>
      <ReferenceList>
        <R alias="rel_exp_bc_norm" id="310" />
      </ReferenceList>
    </ExplicitFormula>
    <ExplicitFormula id="503">
      <Equation>rel_exp_bc</Equation>
      <ReferenceList>
        <R alias="rel_exp_bc" id="313" />
      </ReferenceList>
    </ExplicitFormula>
    <ExplicitFormula id="506">
      <Equation>ln(2)/tHalf</Equation>
      <ReferenceList>
        <R alias="tHalf" id="505" />
      </ReferenceList>
    </ExplicitFormula>
    <ExplicitFormula id="508">
      <Equation>rel_exp_norm</Equation>
      <ReferenceList>
        <R alias="rel_exp_norm" id="500" />
      </ReferenceList>
    </ExplicitFormula>
    <ExplicitFormula id="510">
      <Equation>rel_exp_out * AF * f_onto * ProteinContainerVolume</Equation>
      <ReferenceList>
        <R alias="f_onto" id="509" />
        <R alias="rel_exp_out" id="507" />
        <R alias="AF" id="217" />
        <R alias="ProteinContainerVolume" id="473" />
      </ReferenceList>
    </ExplicitFormula>
    <ExplicitFormula id="512">
      <Equation>V&gt;0 ? M/V : 0</Equation>
      <ReferenceList>
        <R alias="M" id="497" />
        <R alias="V" id="474" />
      </ReferenceList>
    </ExplicitFormula>
    <ExplicitFormula id="513">
      <Equation>f_onto</Equation>
      <ReferenceList>
        <R alias="f_onto" id="221" />
      </ReferenceList>
    </ExplicitFormula>
    <ExplicitFormula id="514">
      <Equation>tHalf</Equation>
      <ReferenceList>
        <R alias="tHalf" id="223" />
      </ReferenceList>
    </ExplicitFormula>
    <ExplicitFormula id="516">
      <Equation>V&gt;0 ? M/V : 0</Equation>
      <ReferenceList>
        <R alias="M" id="497" />
        <R alias="V" id="474" />
      </ReferenceList>
    </ExplicitFormula>
    <ExplicitFormula id="518">
      <Equation>V&gt;0 ? M/V : 0</Equation>
      <ReferenceList>
        <R alias="M" id="517" />
        <R alias="V" id="474" />
      </ReferenceList>
    </ExplicitFormula>
    <ExplicitFormula id="520">
      <Equation>K_rbc/fu</Equation>
      <ReferenceList>
        <R alias="fu" id="126" />
        <R alias="K_rbc" id="332" />
      </ReferenceList>
    </ExplicitFormula>
    <ExplicitFormula id="522">
      <Equation>V&gt;0 ? M/V : 0</Equation>
      <ReferenceList>
        <R alias="M" id="517" />
        <R alias="V" id="474" />
      </ReferenceList>
    </ExplicitFormula>
    <ExplicitFormula id="524">
      <Equation>V&gt;0 ? M/V : 0</Equation>
      <ReferenceList>
        <R alias="M" id="523" />
        <R alias="V" id="474" />
      </ReferenceList>
    </ExplicitFormula>
    <ExplicitFormula id="526">
      <Equation>K_rbc/fu</Equation>
      <ReferenceList>
        <R alias="fu" id="145" />
        <R alias="K_rbc" id="340" />
      </ReferenceList>
    </ExplicitFormula>
    <ExplicitFormula id="528">
      <Equation>V&gt;0 ? M/V : 0</Equation>
      <ReferenceList>
        <R alias="M" id="523" />
        <R alias="V" id="474" />
      </ReferenceList>
    </ExplicitFormula>
    <ExplicitFormula id="530">
      <Equation>V&gt;0 ? M/V : 0</Equation>
      <ReferenceList>
        <R alias="M" id="529" />
        <R alias="V" id="474" />
      </ReferenceList>
    </ExplicitFormula>
    <ExplicitFormula id="532">
      <Equation>K_rbc/fu</Equation>
      <ReferenceList>
        <R alias="fu" id="164" />
        <R alias="K_rbc" id="348" />
      </ReferenceList>
    </ExplicitFormula>
    <ExplicitFormula id="534">
      <Equation>V&gt;0 ? M/V : 0</Equation>
      <ReferenceList>
        <R alias="M" id="529" />
        <R alias="V" id="474" />
      </ReferenceList>
    </ExplicitFormula>
    <ExplicitFormula id="537">
      <Equation>V&gt;0 ? M/V : 0</Equation>
      <ReferenceList>
        <R alias="M" id="535" />
        <R alias="V" id="474" />
      </ReferenceList>
    </ExplicitFormula>
    <ExplicitFormula id="539">
      <Equation>TotalDrugMass&gt;0 ? M/TotalDrugMass : 0</Equation>
      <ReferenceList>
        <R alias="M" id="535" />
        <R alias="TotalDrugMass" id="258" />
      </ReferenceList>
    </ExplicitFormula>
    <ExplicitFormula id="542">
      <Equation>-(CP * kcat * V * K_water * C / (Km + K_water * C))</Equation>
      <ReferenceList>
        <R alias="V" id="474" />
        <R alias="CP" id="491" />
        <R alias="C" id="150" />
        <R alias="K_water" id="531" />
        <R alias="kcat" id="540" />
        <R alias="Km" id="541" />
      </ReferenceList>
    </ExplicitFormula>
    <ExplicitFormula id="543">
      <Equation>CP * kcat * V * K_water * C / (Km + K_water * C)</Equation>
      <ReferenceList>
        <R alias="V" id="474" />
        <R alias="CP" id="491" />
        <R alias="C" id="150" />
        <R alias="K_water" id="531" />
        <R alias="kcat" id="540" />
        <R alias="Km" id="541" />
      </ReferenceList>
    </ExplicitFormula>
    <ExplicitFormula id="545">
      <Equation>kcat * kcat_interaction_factor</Equation>
      <ReferenceList>
        <R alias="kcat_interaction_factor" id="544" />
        <R alias="kcat" id="265" />
      </ReferenceList>
    </ExplicitFormula>
    <ExplicitFormula id="547">
      <Equation>Km * Km_interaction_factor</Equation>
      <ReferenceList>
        <R alias="Km_interaction_factor" id="546" />
        <R alias="Km" id="268" />
      </ReferenceList>
    </ExplicitFormula>
    <ExplicitFormula id="550">
      <Equation>-(CP * kcat * V * K_water * C / (Km + K_water * C))</Equation>
      <ReferenceList>
        <R alias="V" id="474" />
        <R alias="CP" id="511" />
        <R alias="C" id="150" />
        <R alias="K_water" id="531" />
        <R alias="kcat" id="548" />
        <R alias="Km" id="549" />
      </ReferenceList>
    </ExplicitFormula>
    <ExplicitFormula id="551">
      <Equation>CP * kcat * V * K_water * C / (Km + K_water * C)</Equation>
      <ReferenceList>
        <R alias="V" id="474" />
        <R alias="CP" id="511" />
        <R alias="C" id="150" />
        <R alias="K_water" id="531" />
        <R alias="kcat" id="548" />
        <R alias="Km" id="549" />
      </ReferenceList>
    </ExplicitFormula>
    <ExplicitFormula id="553">
      <Equation>kcat * kcat_interaction_factor</Equation>
      <ReferenceList>
        <R alias="kcat_interaction_factor" id="552" />
        <R alias="kcat" id="275" />
      </ReferenceList>
    </ExplicitFormula>
    <ExplicitFormula id="555">
      <Equation>Km * Km_interaction_factor</Equation>
      <ReferenceList>
        <R alias="Km_interaction_factor" id="554" />
        <R alias="Km" id="278" />
      </ReferenceList>
    </ExplicitFormula>
    <ExplicitFormula id="557">
      <Equation>(1 - HCT) * C_pls+HCT * C_bc</Equation>
      <ReferenceList>
        <R alias="C_bc" id="107" />
        <R alias="C_pls" id="119" />
        <R alias="HCT" id="100" />
      </ReferenceList>
    </ExplicitFormula>
    <ExplicitFormula id="559">
      <Equation>(1 - HCT) * C_pls+HCT * C_bc</Equation>
      <ReferenceList>
        <R alias="C_bc" id="131" />
        <R alias="C_pls" id="138" />
        <R alias="HCT" id="100" />
      </ReferenceList>
    </ExplicitFormula>
    <ExplicitFormula id="561">
      <Equation>(1 - HCT) * C_pls+HCT * C_bc</Equation>
      <ReferenceList>
        <R alias="C_bc" id="150" />
        <R alias="C_pls" id="157" />
        <R alias="HCT" id="100" />
      </ReferenceList>
    </ExplicitFormula>
    <ExplicitFormula id="564">
      <Equation>6*EHC_HalfTime</Equation>
      <ReferenceList>
        <R alias="EHC_HalfTime" id="563" />
        <R alias="Time" id="0" />
      </ReferenceList>
    </ExplicitFormula>
    <ExplicitFormula id="570">
      <Equation>V&gt;0 ? M/V : 0</Equation>
      <ReferenceList>
        <R alias="M" id="568" />
        <R alias="V" id="566" />
      </ReferenceList>
    </ExplicitFormula>
    <ExplicitFormula id="573">
      <Equation>V&gt;0 ? M/V : 0</Equation>
      <ReferenceList>
        <R alias="M" id="571" />
        <R alias="V" id="566" />
      </ReferenceList>
    </ExplicitFormula>
    <ExplicitFormula id="576">
      <Equation>TotalDrugMass&gt;0 ? M/TotalDrugMass : 0</Equation>
      <ReferenceList>
        <R alias="M" id="571" />
        <R alias="TotalDrugMass" id="575" />
      </ReferenceList>
    </ExplicitFormula>
    <ExplicitFormula id="579">
      <Equation>V&gt;0 ? M/V : 0</Equation>
      <ReferenceList>
        <R alias="M" id="577" />
        <R alias="V" id="566" />
      </ReferenceList>
    </ExplicitFormula>
    <ExplicitFormula id="581">
      <Equation>TotalDrugMass&gt;0 ? M/TotalDrugMass : 0</Equation>
      <ReferenceList>
        <R alias="M" id="577" />
        <R alias="TotalDrugMass" id="258" />
      </ReferenceList>
    </ExplicitFormula>
    <ExplicitFormula id="584">
      <Equation>Volume * Density</Equation>
      <ReferenceList>
        <R alias="Density" id="582" />
        <R alias="Volume" id="583" />
      </ReferenceList>
    </ExplicitFormula>
    <ExplicitFormula id="587">
      <Equation>Qspec * Weight</Equation>
      <ReferenceList>
        <R alias="Qspec" id="586" />
        <R alias="Weight" id="41" />
      </ReferenceList>
    </ExplicitFormula>
    <ExplicitFormula id="589">
      <Equation>0.00000000000728*(BW/0.02)^0.75</Equation>
      <ReferenceList>
        <R alias="BW" id="39" />
      </ReferenceList>
    </ExplicitFormula>
    <ExplicitFormula id="591">
      <Equation>0.00000068*BW/0.02</Equation>
      <ReferenceList>
        <R alias="BW" id="39" />
      </ReferenceList>
    </ExplicitFormula>
    <ExplicitFormula id="594">
      <Equation>SA_pls_int*d_endo</Equation>
      <ReferenceList>
        <R alias="d_endo" id="79" />
        <R alias="SA_pls_int" id="593" />
      </ReferenceList>
    </ExplicitFormula>
    <ExplicitFormula id="598">
      <Equation>1 - f_int - f_vas</Equation>
      <ReferenceList>
        <R alias="f_int" id="596" />
        <R alias="f_vas" id="597" />
      </ReferenceList>
    </ExplicitFormula>
    <ExplicitFormula id="624">
      <Equation>0.027495</Equation>
    </ExplicitFormula>
    <ExplicitFormula id="625">
      <Equation>11.8166279083525</Equation>
    </ExplicitFormula>
    <ExplicitFormula id="627">
      <Equation>Volume</Equation>
      <ReferenceList>
        <R alias="Volume" id="9" />
      </ReferenceList>
    </ExplicitFormula>
    <ExplicitFormula id="628">
      <Equation>f_vas*(1-HCT)*V_org</Equation>
      <ReferenceList>
        <R alias="f_vas" id="597" />
        <R alias="V_org" id="583" />
        <R alias="HCT" id="100" />
      </ReferenceList>
    </ExplicitFormula>
    <ExplicitFormula id="631">
      <Equation>M_0</Equation>
      <ReferenceList>
        <R alias="M_0" id="630" />
      </ReferenceList>
    </ExplicitFormula>
    <ExplicitFormula id="633">
      <Equation>rel_exp_pls_norm</Equation>
      <ReferenceList>
        <R alias="rel_exp_pls_norm" id="181" />
      </ReferenceList>
    </ExplicitFormula>
    <ExplicitFormula id="635">
      <Equation>rel_exp_pls</Equation>
      <ReferenceList>
        <R alias="rel_exp_pls" id="184" />
      </ReferenceList>
    </ExplicitFormula>
    <ExplicitFormula id="638">
      <Equation>ln(2)/tHalf</Equation>
      <ReferenceList>
        <R alias="tHalf" id="637" />
      </ReferenceList>
    </ExplicitFormula>
    <ExplicitFormula id="640">
      <Equation>rel_exp_norm</Equation>
      <ReferenceList>
        <R alias="rel_exp_norm" id="632" />
      </ReferenceList>
    </ExplicitFormula>
    <ExplicitFormula id="642">
      <Equation>rel_exp_out * AF * f_onto * ProteinContainerVolume</Equation>
      <ReferenceList>
        <R alias="f_onto" id="641" />
        <R alias="rel_exp_out" id="639" />
        <R alias="AF" id="192" />
        <R alias="ProteinContainerVolume" id="626" />
      </ReferenceList>
    </ExplicitFormula>
    <ExplicitFormula id="644">
      <Equation>V&gt;0 ? M/V : 0</Equation>
      <ReferenceList>
        <R alias="M" id="629" />
        <R alias="V" id="9" />
      </ReferenceList>
    </ExplicitFormula>
    <ExplicitFormula id="645">
      <Equation>f_onto</Equation>
      <ReferenceList>
        <R alias="f_onto" id="196" />
      </ReferenceList>
    </ExplicitFormula>
    <ExplicitFormula id="646">
      <Equation>tHalf</Equation>
      <ReferenceList>
        <R alias="tHalf" id="198" />
      </ReferenceList>
    </ExplicitFormula>
    <ExplicitFormula id="648">
      <Equation>V&gt;0 ? M/V : 0</Equation>
      <ReferenceList>
        <R alias="M" id="629" />
        <R alias="V" id="9" />
      </ReferenceList>
    </ExplicitFormula>
    <ExplicitFormula id="651">
      <Equation>M_0</Equation>
      <ReferenceList>
        <R alias="M_0" id="650" />
      </ReferenceList>
    </ExplicitFormula>
    <ExplicitFormula id="653">
      <Equation>rel_exp_pls_norm</Equation>
      <ReferenceList>
        <R alias="rel_exp_pls_norm" id="206" />
      </ReferenceList>
    </ExplicitFormula>
    <ExplicitFormula id="655">
      <Equation>rel_exp_pls</Equation>
      <ReferenceList>
        <R alias="rel_exp_pls" id="209" />
      </ReferenceList>
    </ExplicitFormula>
    <ExplicitFormula id="658">
      <Equation>ln(2)/tHalf</Equation>
      <ReferenceList>
        <R alias="tHalf" id="657" />
      </ReferenceList>
    </ExplicitFormula>
    <ExplicitFormula id="660">
      <Equation>rel_exp_norm</Equation>
      <ReferenceList>
        <R alias="rel_exp_norm" id="652" />
      </ReferenceList>
    </ExplicitFormula>
    <ExplicitFormula id="662">
      <Equation>rel_exp_out * AF * f_onto * ProteinContainerVolume</Equation>
      <ReferenceList>
        <R alias="f_onto" id="661" />
        <R alias="rel_exp_out" id="659" />
        <R alias="AF" id="217" />
        <R alias="ProteinContainerVolume" id="626" />
      </ReferenceList>
    </ExplicitFormula>
    <ExplicitFormula id="664">
      <Equation>V&gt;0 ? M/V : 0</Equation>
      <ReferenceList>
        <R alias="M" id="649" />
        <R alias="V" id="9" />
      </ReferenceList>
    </ExplicitFormula>
    <ExplicitFormula id="665">
      <Equation>f_onto</Equation>
      <ReferenceList>
        <R alias="f_onto" id="221" />
      </ReferenceList>
    </ExplicitFormula>
    <ExplicitFormula id="666">
      <Equation>tHalf</Equation>
      <ReferenceList>
        <R alias="tHalf" id="223" />
      </ReferenceList>
    </ExplicitFormula>
    <ExplicitFormula id="668">
      <Equation>V&gt;0 ? M/V : 0</Equation>
      <ReferenceList>
        <R alias="M" id="649" />
        <R alias="V" id="9" />
      </ReferenceList>
    </ExplicitFormula>
    <ExplicitFormula id="670">
      <Equation>V&gt;0 ? M/V : 0</Equation>
      <ReferenceList>
        <R alias="M" id="669" />
        <R alias="V" id="9" />
      </ReferenceList>
    </ExplicitFormula>
    <ExplicitFormula id="672">
      <Equation>fu</Equation>
      <ReferenceList>
        <R alias="fu" id="126" />
      </ReferenceList>
    </ExplicitFormula>
    <ExplicitFormula id="674">
      <Equation>V&gt;0 ? M/V : 0</Equation>
      <ReferenceList>
        <R alias="M" id="669" />
        <R alias="V" id="9" />
      </ReferenceList>
    </ExplicitFormula>
    <ExplicitFormula id="676">
      <Equation>V&gt;0 ? M/V : 0</Equation>
      <ReferenceList>
        <R alias="M" id="675" />
        <R alias="V" id="9" />
      </ReferenceList>
    </ExplicitFormula>
    <ExplicitFormula id="678">
      <Equation>fu</Equation>
      <ReferenceList>
        <R alias="fu" id="145" />
      </ReferenceList>
    </ExplicitFormula>
    <ExplicitFormula id="680">
      <Equation>V&gt;0 ? M/V : 0</Equation>
      <ReferenceList>
        <R alias="M" id="675" />
        <R alias="V" id="9" />
      </ReferenceList>
    </ExplicitFormula>
    <ExplicitFormula id="682">
      <Equation>V&gt;0 ? M/V : 0</Equation>
      <ReferenceList>
        <R alias="M" id="681" />
        <R alias="V" id="9" />
      </ReferenceList>
    </ExplicitFormula>
    <ExplicitFormula id="684">
      <Equation>fu</Equation>
      <ReferenceList>
        <R alias="fu" id="164" />
      </ReferenceList>
    </ExplicitFormula>
    <ExplicitFormula id="686">
      <Equation>V&gt;0 ? M/V : 0</Equation>
      <ReferenceList>
        <R alias="M" id="681" />
        <R alias="V" id="9" />
      </ReferenceList>
    </ExplicitFormula>
    <ExplicitFormula id="689">
      <Equation>V&gt;0 ? M/V : 0</Equation>
      <ReferenceList>
        <R alias="M" id="687" />
        <R alias="V" id="9" />
      </ReferenceList>
    </ExplicitFormula>
    <ExplicitFormula id="691">
      <Equation>TotalDrugMass&gt;0 ? M/TotalDrugMass : 0</Equation>
      <ReferenceList>
        <R alias="M" id="687" />
        <R alias="TotalDrugMass" id="258" />
      </ReferenceList>
    </ExplicitFormula>
    <ExplicitFormula id="694">
      <Equation>-(CP * kcat * V * K_water * C / (Km + K_water * C))</Equation>
      <ReferenceList>
        <R alias="V" id="9" />
        <R alias="CP" id="643" />
        <R alias="C" id="158" />
        <R alias="K_water" id="683" />
        <R alias="kcat" id="692" />
        <R alias="Km" id="693" />
      </ReferenceList>
    </ExplicitFormula>
    <ExplicitFormula id="695">
      <Equation>CP * kcat * V * K_water * C / (Km + K_water * C)</Equation>
      <ReferenceList>
        <R alias="V" id="9" />
        <R alias="CP" id="643" />
        <R alias="C" id="158" />
        <R alias="K_water" id="683" />
        <R alias="kcat" id="692" />
        <R alias="Km" id="693" />
      </ReferenceList>
    </ExplicitFormula>
    <ExplicitFormula id="697">
      <Equation>kcat * kcat_interaction_factor</Equation>
      <ReferenceList>
        <R alias="kcat_interaction_factor" id="696" />
        <R alias="kcat" id="265" />
      </ReferenceList>
    </ExplicitFormula>
    <ExplicitFormula id="699">
      <Equation>Km * Km_interaction_factor</Equation>
      <ReferenceList>
        <R alias="Km_interaction_factor" id="698" />
        <R alias="Km" id="268" />
      </ReferenceList>
    </ExplicitFormula>
    <ExplicitFormula id="702">
      <Equation>-(CP * kcat * V * K_water * C / (Km + K_water * C))</Equation>
      <ReferenceList>
        <R alias="V" id="9" />
        <R alias="CP" id="663" />
        <R alias="C" id="158" />
        <R alias="K_water" id="683" />
        <R alias="kcat" id="700" />
        <R alias="Km" id="701" />
      </ReferenceList>
    </ExplicitFormula>
    <ExplicitFormula id="703">
      <Equation>CP * kcat * V * K_water * C / (Km + K_water * C)</Equation>
      <ReferenceList>
        <R alias="V" id="9" />
        <R alias="CP" id="663" />
        <R alias="C" id="158" />
        <R alias="K_water" id="683" />
        <R alias="kcat" id="700" />
        <R alias="Km" id="701" />
      </ReferenceList>
    </ExplicitFormula>
    <ExplicitFormula id="705">
      <Equation>kcat * kcat_interaction_factor</Equation>
      <ReferenceList>
        <R alias="kcat_interaction_factor" id="704" />
        <R alias="kcat" id="275" />
      </ReferenceList>
    </ExplicitFormula>
    <ExplicitFormula id="707">
      <Equation>Km * Km_interaction_factor</Equation>
      <ReferenceList>
        <R alias="Km_interaction_factor" id="706" />
        <R alias="Km" id="278" />
      </ReferenceList>
    </ExplicitFormula>
    <ExplicitFormula id="710">
      <Equation>Volume</Equation>
      <ReferenceList>
        <R alias="Volume" id="709" />
      </ReferenceList>
    </ExplicitFormula>
    <ExplicitFormula id="711">
      <Equation>f_vas*HCT*V</Equation>
      <ReferenceList>
        <R alias="f_vas" id="597" />
        <R alias="V" id="583" />
        <R alias="HCT" id="100" />
      </ReferenceList>
    </ExplicitFormula>
    <ExplicitFormula id="714">
      <Equation>M_0</Equation>
      <ReferenceList>
        <R alias="M_0" id="713" />
      </ReferenceList>
    </ExplicitFormula>
    <ExplicitFormula id="716">
      <Equation>rel_exp_bc_norm</Equation>
      <ReferenceList>
        <R alias="rel_exp_bc_norm" id="288" />
      </ReferenceList>
    </ExplicitFormula>
    <ExplicitFormula id="718">
      <Equation>rel_exp_bc</Equation>
      <ReferenceList>
        <R alias="rel_exp_bc" id="291" />
      </ReferenceList>
    </ExplicitFormula>
    <ExplicitFormula id="721">
      <Equation>ln(2)/tHalf</Equation>
      <ReferenceList>
        <R alias="tHalf" id="720" />
      </ReferenceList>
    </ExplicitFormula>
    <ExplicitFormula id="723">
      <Equation>rel_exp_norm</Equation>
      <ReferenceList>
        <R alias="rel_exp_norm" id="715" />
      </ReferenceList>
    </ExplicitFormula>
    <ExplicitFormula id="725">
      <Equation>rel_exp_out * AF * f_onto * ProteinContainerVolume</Equation>
      <ReferenceList>
        <R alias="f_onto" id="724" />
        <R alias="rel_exp_out" id="722" />
        <R alias="AF" id="192" />
        <R alias="ProteinContainerVolume" id="708" />
      </ReferenceList>
    </ExplicitFormula>
    <ExplicitFormula id="727">
      <Equation>V&gt;0 ? M/V : 0</Equation>
      <ReferenceList>
        <R alias="M" id="712" />
        <R alias="V" id="709" />
      </ReferenceList>
    </ExplicitFormula>
    <ExplicitFormula id="728">
      <Equation>f_onto</Equation>
      <ReferenceList>
        <R alias="f_onto" id="196" />
      </ReferenceList>
    </ExplicitFormula>
    <ExplicitFormula id="729">
      <Equation>tHalf</Equation>
      <ReferenceList>
        <R alias="tHalf" id="198" />
      </ReferenceList>
    </ExplicitFormula>
    <ExplicitFormula id="731">
      <Equation>V&gt;0 ? M/V : 0</Equation>
      <ReferenceList>
        <R alias="M" id="712" />
        <R alias="V" id="709" />
      </ReferenceList>
    </ExplicitFormula>
    <ExplicitFormula id="734">
      <Equation>M_0</Equation>
      <ReferenceList>
        <R alias="M_0" id="733" />
      </ReferenceList>
    </ExplicitFormula>
    <ExplicitFormula id="736">
      <Equation>rel_exp_bc_norm</Equation>
      <ReferenceList>
        <R alias="rel_exp_bc_norm" id="310" />
      </ReferenceList>
    </ExplicitFormula>
    <ExplicitFormula id="738">
      <Equation>rel_exp_bc</Equation>
      <ReferenceList>
        <R alias="rel_exp_bc" id="313" />
      </ReferenceList>
    </ExplicitFormula>
    <ExplicitFormula id="741">
      <Equation>ln(2)/tHalf</Equation>
      <ReferenceList>
        <R alias="tHalf" id="740" />
      </ReferenceList>
    </ExplicitFormula>
    <ExplicitFormula id="743">
      <Equation>rel_exp_norm</Equation>
      <ReferenceList>
        <R alias="rel_exp_norm" id="735" />
      </ReferenceList>
    </ExplicitFormula>
    <ExplicitFormula id="745">
      <Equation>rel_exp_out * AF * f_onto * ProteinContainerVolume</Equation>
      <ReferenceList>
        <R alias="f_onto" id="744" />
        <R alias="rel_exp_out" id="742" />
        <R alias="AF" id="217" />
        <R alias="ProteinContainerVolume" id="708" />
      </ReferenceList>
    </ExplicitFormula>
    <ExplicitFormula id="747">
      <Equation>V&gt;0 ? M/V : 0</Equation>
      <ReferenceList>
        <R alias="M" id="732" />
        <R alias="V" id="709" />
      </ReferenceList>
    </ExplicitFormula>
    <ExplicitFormula id="748">
      <Equation>f_onto</Equation>
      <ReferenceList>
        <R alias="f_onto" id="221" />
      </ReferenceList>
    </ExplicitFormula>
    <ExplicitFormula id="749">
      <Equation>tHalf</Equation>
      <ReferenceList>
        <R alias="tHalf" id="223" />
      </ReferenceList>
    </ExplicitFormula>
    <ExplicitFormula id="751">
      <Equation>V&gt;0 ? M/V : 0</Equation>
      <ReferenceList>
        <R alias="M" id="732" />
        <R alias="V" id="709" />
      </ReferenceList>
    </ExplicitFormula>
    <ExplicitFormula id="753">
      <Equation>V&gt;0 ? M/V : 0</Equation>
      <ReferenceList>
        <R alias="M" id="752" />
        <R alias="V" id="709" />
      </ReferenceList>
    </ExplicitFormula>
    <ExplicitFormula id="755">
      <Equation>K_rbc/fu</Equation>
      <ReferenceList>
        <R alias="fu" id="126" />
        <R alias="K_rbc" id="332" />
      </ReferenceList>
    </ExplicitFormula>
    <ExplicitFormula id="757">
      <Equation>V&gt;0 ? M/V : 0</Equation>
      <ReferenceList>
        <R alias="M" id="752" />
        <R alias="V" id="709" />
      </ReferenceList>
    </ExplicitFormula>
    <ExplicitFormula id="759">
      <Equation>V&gt;0 ? M/V : 0</Equation>
      <ReferenceList>
        <R alias="M" id="758" />
        <R alias="V" id="709" />
      </ReferenceList>
    </ExplicitFormula>
    <ExplicitFormula id="761">
      <Equation>K_rbc/fu</Equation>
      <ReferenceList>
        <R alias="fu" id="145" />
        <R alias="K_rbc" id="340" />
      </ReferenceList>
    </ExplicitFormula>
    <ExplicitFormula id="763">
      <Equation>V&gt;0 ? M/V : 0</Equation>
      <ReferenceList>
        <R alias="M" id="758" />
        <R alias="V" id="709" />
      </ReferenceList>
    </ExplicitFormula>
    <ExplicitFormula id="765">
      <Equation>V&gt;0 ? M/V : 0</Equation>
      <ReferenceList>
        <R alias="M" id="764" />
        <R alias="V" id="709" />
      </ReferenceList>
    </ExplicitFormula>
    <ExplicitFormula id="767">
      <Equation>K_rbc/fu</Equation>
      <ReferenceList>
        <R alias="fu" id="164" />
        <R alias="K_rbc" id="348" />
      </ReferenceList>
    </ExplicitFormula>
    <ExplicitFormula id="769">
      <Equation>V&gt;0 ? M/V : 0</Equation>
      <ReferenceList>
        <R alias="M" id="764" />
        <R alias="V" id="709" />
      </ReferenceList>
    </ExplicitFormula>
    <ExplicitFormula id="772">
      <Equation>V&gt;0 ? M/V : 0</Equation>
      <ReferenceList>
        <R alias="M" id="770" />
        <R alias="V" id="709" />
      </ReferenceList>
    </ExplicitFormula>
    <ExplicitFormula id="774">
      <Equation>TotalDrugMass&gt;0 ? M/TotalDrugMass : 0</Equation>
      <ReferenceList>
        <R alias="M" id="770" />
        <R alias="TotalDrugMass" id="258" />
      </ReferenceList>
    </ExplicitFormula>
    <ExplicitFormula id="777">
      <Equation>-(CP * kcat * V * K_water * C / (Km + K_water * C))</Equation>
      <ReferenceList>
        <R alias="V" id="709" />
        <R alias="CP" id="726" />
        <R alias="C" id="151" />
        <R alias="K_water" id="766" />
        <R alias="kcat" id="775" />
        <R alias="Km" id="776" />
      </ReferenceList>
    </ExplicitFormula>
    <ExplicitFormula id="778">
      <Equation>CP * kcat * V * K_water * C / (Km + K_water * C)</Equation>
      <ReferenceList>
        <R alias="V" id="709" />
        <R alias="CP" id="726" />
        <R alias="C" id="151" />
        <R alias="K_water" id="766" />
        <R alias="kcat" id="775" />
        <R alias="Km" id="776" />
      </ReferenceList>
    </ExplicitFormula>
    <ExplicitFormula id="780">
      <Equation>kcat * kcat_interaction_factor</Equation>
      <ReferenceList>
        <R alias="kcat_interaction_factor" id="779" />
        <R alias="kcat" id="265" />
      </ReferenceList>
    </ExplicitFormula>
    <ExplicitFormula id="782">
      <Equation>Km * Km_interaction_factor</Equation>
      <ReferenceList>
        <R alias="Km_interaction_factor" id="781" />
        <R alias="Km" id="268" />
      </ReferenceList>
    </ExplicitFormula>
    <ExplicitFormula id="785">
      <Equation>-(CP * kcat * V * K_water * C / (Km + K_water * C))</Equation>
      <ReferenceList>
        <R alias="V" id="709" />
        <R alias="CP" id="746" />
        <R alias="C" id="151" />
        <R alias="K_water" id="766" />
        <R alias="kcat" id="783" />
        <R alias="Km" id="784" />
      </ReferenceList>
    </ExplicitFormula>
    <ExplicitFormula id="786">
      <Equation>CP * kcat * V * K_water * C / (Km + K_water * C)</Equation>
      <ReferenceList>
        <R alias="V" id="709" />
        <R alias="CP" id="746" />
        <R alias="C" id="151" />
        <R alias="K_water" id="766" />
        <R alias="kcat" id="783" />
        <R alias="Km" id="784" />
      </ReferenceList>
    </ExplicitFormula>
    <ExplicitFormula id="788">
      <Equation>kcat * kcat_interaction_factor</Equation>
      <ReferenceList>
        <R alias="kcat_interaction_factor" id="787" />
        <R alias="kcat" id="275" />
      </ReferenceList>
    </ExplicitFormula>
    <ExplicitFormula id="790">
      <Equation>Km * Km_interaction_factor</Equation>
      <ReferenceList>
        <R alias="Km_interaction_factor" id="789" />
        <R alias="Km" id="278" />
      </ReferenceList>
    </ExplicitFormula>
    <ExplicitFormula id="793">
      <Equation>Volume</Equation>
      <ReferenceList>
        <R alias="Volume" id="792" />
      </ReferenceList>
    </ExplicitFormula>
    <ExplicitFormula id="794">
      <Equation>f_int*V</Equation>
      <ReferenceList>
        <R alias="f_int" id="596" />
        <R alias="V" id="583" />
      </ReferenceList>
    </ExplicitFormula>
    <ExplicitFormula id="796">
      <Equation>pH_int</Equation>
      <ReferenceList>
        <R alias="pH_int" id="76" />
      </ReferenceList>
    </ExplicitFormula>
    <ExplicitFormula id="799">
      <Equation>V&gt;0 ? M/V : 0</Equation>
      <ReferenceList>
        <R alias="M" id="797" />
        <R alias="V" id="792" />
      </ReferenceList>
    </ExplicitFormula>
    <ExplicitFormula id="802">
      <Equation>K_water_int</Equation>
      <ReferenceList>
        <R alias="K_water_int" id="801" />
      </ReferenceList>
    </ExplicitFormula>
    <ExplicitFormula id="804">
      <Equation>V&gt;0 ? M/V : 0</Equation>
      <ReferenceList>
        <R alias="M" id="797" />
        <R alias="V" id="792" />
      </ReferenceList>
    </ExplicitFormula>
    <ExplicitFormula id="807">
      <Equation>V&gt;0 ? M/V : 0</Equation>
      <ReferenceList>
        <R alias="M" id="805" />
        <R alias="V" id="792" />
      </ReferenceList>
    </ExplicitFormula>
    <ExplicitFormula id="810">
      <Equation>K_water_int</Equation>
      <ReferenceList>
        <R alias="K_water_int" id="809" />
      </ReferenceList>
    </ExplicitFormula>
    <ExplicitFormula id="812">
      <Equation>V&gt;0 ? M/V : 0</Equation>
      <ReferenceList>
        <R alias="M" id="805" />
        <R alias="V" id="792" />
      </ReferenceList>
    </ExplicitFormula>
    <ExplicitFormula id="815">
      <Equation>V&gt;0 ? M/V : 0</Equation>
      <ReferenceList>
        <R alias="M" id="813" />
        <R alias="V" id="792" />
      </ReferenceList>
    </ExplicitFormula>
    <ExplicitFormula id="818">
      <Equation>K_water_int</Equation>
      <ReferenceList>
        <R alias="K_water_int" id="817" />
      </ReferenceList>
    </ExplicitFormula>
    <ExplicitFormula id="820">
      <Equation>V&gt;0 ? M/V : 0</Equation>
      <ReferenceList>
        <R alias="M" id="813" />
        <R alias="V" id="792" />
      </ReferenceList>
    </ExplicitFormula>
    <ExplicitFormula id="822">
      <Equation>Volume</Equation>
      <ReferenceList>
        <R alias="Volume" id="583" />
      </ReferenceList>
    </ExplicitFormula>
    <ExplicitFormula id="824">
      <Equation>f_cell*V</Equation>
      <ReferenceList>
        <R alias="f_cell" id="595" />
        <R alias="V" id="583" />
      </ReferenceList>
    </ExplicitFormula>
    <ExplicitFormula id="828">
      <Equation>M_0</Equation>
      <ReferenceList>
        <R alias="M_0" id="827" />
      </ReferenceList>
    </ExplicitFormula>
    <ExplicitFormula id="833">
      <Equation>ln(2)/tHalf</Equation>
      <ReferenceList>
        <R alias="tHalf" id="832" />
      </ReferenceList>
    </ExplicitFormula>
    <ExplicitFormula id="835">
      <Equation>rel_exp_norm</Equation>
      <ReferenceList>
        <R alias="rel_exp_norm" id="829" />
      </ReferenceList>
    </ExplicitFormula>
    <ExplicitFormula id="837">
      <Equation>rel_exp_out * AF * f_onto * ProteinContainerVolume</Equation>
      <ReferenceList>
        <R alias="f_onto" id="836" />
        <R alias="rel_exp_out" id="834" />
        <R alias="AF" id="192" />
        <R alias="ProteinContainerVolume" id="821" />
      </ReferenceList>
    </ExplicitFormula>
    <ExplicitFormula id="839">
      <Equation>V&gt;0 ? M/V : 0</Equation>
      <ReferenceList>
        <R alias="M" id="826" />
        <R alias="V" id="823" />
      </ReferenceList>
    </ExplicitFormula>
    <ExplicitFormula id="840">
      <Equation>f_onto</Equation>
      <ReferenceList>
        <R alias="f_onto" id="196" />
      </ReferenceList>
    </ExplicitFormula>
    <ExplicitFormula id="841">
      <Equation>tHalf</Equation>
      <ReferenceList>
        <R alias="tHalf" id="198" />
      </ReferenceList>
    </ExplicitFormula>
    <ExplicitFormula id="843">
      <Equation>V&gt;0 ? M/V : 0</Equation>
      <ReferenceList>
        <R alias="M" id="826" />
        <R alias="V" id="823" />
      </ReferenceList>
    </ExplicitFormula>
    <ExplicitFormula id="846">
      <Equation>M_0</Equation>
      <ReferenceList>
        <R alias="M_0" id="845" />
      </ReferenceList>
    </ExplicitFormula>
    <ExplicitFormula id="851">
      <Equation>ln(2)/tHalf</Equation>
      <ReferenceList>
        <R alias="tHalf" id="850" />
      </ReferenceList>
    </ExplicitFormula>
    <ExplicitFormula id="853">
      <Equation>rel_exp_norm</Equation>
      <ReferenceList>
        <R alias="rel_exp_norm" id="847" />
      </ReferenceList>
    </ExplicitFormula>
    <ExplicitFormula id="855">
      <Equation>rel_exp_out * AF * f_onto * ProteinContainerVolume</Equation>
      <ReferenceList>
        <R alias="f_onto" id="854" />
        <R alias="rel_exp_out" id="852" />
        <R alias="AF" id="217" />
        <R alias="ProteinContainerVolume" id="821" />
      </ReferenceList>
    </ExplicitFormula>
    <ExplicitFormula id="857">
      <Equation>V&gt;0 ? M/V : 0</Equation>
      <ReferenceList>
        <R alias="M" id="844" />
        <R alias="V" id="823" />
      </ReferenceList>
    </ExplicitFormula>
    <ExplicitFormula id="858">
      <Equation>f_onto</Equation>
      <ReferenceList>
        <R alias="f_onto" id="221" />
      </ReferenceList>
    </ExplicitFormula>
    <ExplicitFormula id="859">
      <Equation>tHalf</Equation>
      <ReferenceList>
        <R alias="tHalf" id="223" />
      </ReferenceList>
    </ExplicitFormula>
    <ExplicitFormula id="861">
      <Equation>V&gt;0 ? M/V : 0</Equation>
      <ReferenceList>
        <R alias="M" id="844" />
        <R alias="V" id="823" />
      </ReferenceList>
    </ExplicitFormula>
    <ExplicitFormula id="864">
      <Equation>V&gt;0 ? M/V : 0</Equation>
      <ReferenceList>
        <R alias="M" id="862" />
        <R alias="V" id="823" />
      </ReferenceList>
    </ExplicitFormula>
    <ExplicitFormula id="867">
      <Equation>K_water_cell</Equation>
      <ReferenceList>
        <R alias="K_water_cell" id="866" />
      </ReferenceList>
    </ExplicitFormula>
    <ExplicitFormula id="869">
      <Equation>V&gt;0 ? M/V : 0</Equation>
      <ReferenceList>
        <R alias="M" id="862" />
        <R alias="V" id="823" />
      </ReferenceList>
    </ExplicitFormula>
    <ExplicitFormula id="872">
      <Equation>V&gt;0 ? M/V : 0</Equation>
      <ReferenceList>
        <R alias="M" id="870" />
        <R alias="V" id="823" />
      </ReferenceList>
    </ExplicitFormula>
    <ExplicitFormula id="875">
      <Equation>K_water_cell</Equation>
      <ReferenceList>
        <R alias="K_water_cell" id="874" />
      </ReferenceList>
    </ExplicitFormula>
    <ExplicitFormula id="877">
      <Equation>V&gt;0 ? M/V : 0</Equation>
      <ReferenceList>
        <R alias="M" id="870" />
        <R alias="V" id="823" />
      </ReferenceList>
    </ExplicitFormula>
    <ExplicitFormula id="880">
      <Equation>V&gt;0 ? M/V : 0</Equation>
      <ReferenceList>
        <R alias="M" id="878" />
        <R alias="V" id="823" />
      </ReferenceList>
    </ExplicitFormula>
    <ExplicitFormula id="883">
      <Equation>K_water_cell</Equation>
      <ReferenceList>
        <R alias="K_water_cell" id="882" />
      </ReferenceList>
    </ExplicitFormula>
    <ExplicitFormula id="885">
      <Equation>V&gt;0 ? M/V : 0</Equation>
      <ReferenceList>
        <R alias="M" id="878" />
        <R alias="V" id="823" />
      </ReferenceList>
    </ExplicitFormula>
    <ExplicitFormula id="888">
      <Equation>V&gt;0 ? M/V : 0</Equation>
      <ReferenceList>
        <R alias="M" id="886" />
        <R alias="V" id="823" />
      </ReferenceList>
    </ExplicitFormula>
    <ExplicitFormula id="890">
      <Equation>TotalDrugMass&gt;0 ? M/TotalDrugMass : 0</Equation>
      <ReferenceList>
        <R alias="M" id="886" />
        <R alias="TotalDrugMass" id="258" />
      </ReferenceList>
    </ExplicitFormula>
    <ExplicitFormula id="893">
      <Equation>-(CP * kcat * V * K_water * C / (Km + K_water * C))</Equation>
      <ReferenceList>
        <R alias="V" id="823" />
        <R alias="CP" id="838" />
        <R alias="C" id="879" />
        <R alias="K_water" id="881" />
        <R alias="kcat" id="891" />
        <R alias="Km" id="892" />
      </ReferenceList>
    </ExplicitFormula>
    <ExplicitFormula id="894">
      <Equation>CP * kcat * V * K_water * C / (Km + K_water * C)</Equation>
      <ReferenceList>
        <R alias="V" id="823" />
        <R alias="CP" id="838" />
        <R alias="C" id="879" />
        <R alias="K_water" id="881" />
        <R alias="kcat" id="891" />
        <R alias="Km" id="892" />
      </ReferenceList>
    </ExplicitFormula>
    <ExplicitFormula id="896">
      <Equation>kcat * kcat_interaction_factor</Equation>
      <ReferenceList>
        <R alias="kcat_interaction_factor" id="895" />
        <R alias="kcat" id="265" />
      </ReferenceList>
    </ExplicitFormula>
    <ExplicitFormula id="898">
      <Equation>Km * Km_interaction_factor</Equation>
      <ReferenceList>
        <R alias="Km_interaction_factor" id="897" />
        <R alias="Km" id="268" />
      </ReferenceList>
    </ExplicitFormula>
    <ExplicitFormula id="901">
      <Equation>-(CP * kcat * V * K_water * C / (Km + K_water * C))</Equation>
      <ReferenceList>
        <R alias="V" id="823" />
        <R alias="CP" id="856" />
        <R alias="C" id="879" />
        <R alias="K_water" id="881" />
        <R alias="kcat" id="899" />
        <R alias="Km" id="900" />
      </ReferenceList>
    </ExplicitFormula>
    <ExplicitFormula id="902">
      <Equation>CP * kcat * V * K_water * C / (Km + K_water * C)</Equation>
      <ReferenceList>
        <R alias="V" id="823" />
        <R alias="CP" id="856" />
        <R alias="C" id="879" />
        <R alias="K_water" id="881" />
        <R alias="kcat" id="899" />
        <R alias="Km" id="900" />
      </ReferenceList>
    </ExplicitFormula>
    <ExplicitFormula id="904">
      <Equation>kcat * kcat_interaction_factor</Equation>
      <ReferenceList>
        <R alias="kcat_interaction_factor" id="903" />
        <R alias="kcat" id="275" />
      </ReferenceList>
    </ExplicitFormula>
    <ExplicitFormula id="906">
      <Equation>Km * Km_interaction_factor</Equation>
      <ReferenceList>
        <R alias="Km_interaction_factor" id="905" />
        <R alias="Km" id="278" />
      </ReferenceList>
    </ExplicitFormula>
    <ExplicitFormula id="908">
      <Equation>C_int * K_water_int</Equation>
      <ReferenceList>
        <R alias="C_int" id="798" />
        <R alias="K_water_int" id="800" />
      </ReferenceList>
    </ExplicitFormula>
    <ExplicitFormula id="910">
      <Equation>C_cell * K_water_cell</Equation>
      <ReferenceList>
        <R alias="C_cell" id="863" />
        <R alias="K_water_cell" id="865" />
      </ReferenceList>
    </ExplicitFormula>
    <ExplicitFormula id="912">
      <Equation>(f_int*C_int+f_cell*C_cell)/(f_int+f_cell)</Equation>
      <ReferenceList>
        <R alias="f_int" id="596" />
        <R alias="f_cell" id="595" />
        <R alias="C_cell" id="863" />
        <R alias="C_int" id="798" />
      </ReferenceList>
    </ExplicitFormula>
    <ExplicitFormula id="914">
      <Equation>C_int * K_water_int</Equation>
      <ReferenceList>
        <R alias="C_int" id="806" />
        <R alias="K_water_int" id="808" />
      </ReferenceList>
    </ExplicitFormula>
    <ExplicitFormula id="916">
      <Equation>C_cell * K_water_cell</Equation>
      <ReferenceList>
        <R alias="C_cell" id="871" />
        <R alias="K_water_cell" id="873" />
      </ReferenceList>
    </ExplicitFormula>
    <ExplicitFormula id="918">
      <Equation>(f_int*C_int+f_cell*C_cell)/(f_int+f_cell)</Equation>
      <ReferenceList>
        <R alias="f_int" id="596" />
        <R alias="f_cell" id="595" />
        <R alias="C_cell" id="871" />
        <R alias="C_int" id="806" />
      </ReferenceList>
    </ExplicitFormula>
    <ExplicitFormula id="920">
      <Equation>C_int * K_water_int</Equation>
      <ReferenceList>
        <R alias="C_int" id="814" />
        <R alias="K_water_int" id="816" />
      </ReferenceList>
    </ExplicitFormula>
    <ExplicitFormula id="922">
      <Equation>C_cell * K_water_cell</Equation>
      <ReferenceList>
        <R alias="C_cell" id="879" />
        <R alias="K_water_cell" id="881" />
      </ReferenceList>
    </ExplicitFormula>
    <ExplicitFormula id="924">
      <Equation>(f_int*C_int+f_cell*C_cell)/(f_int+f_cell)</Equation>
      <ReferenceList>
        <R alias="f_int" id="596" />
        <R alias="f_cell" id="595" />
        <R alias="C_cell" id="879" />
        <R alias="C_int" id="814" />
      </ReferenceList>
    </ExplicitFormula>
    <ExplicitFormula id="927">
      <Equation>Volume * Density</Equation>
      <ReferenceList>
        <R alias="Density" id="925" />
        <R alias="Volume" id="926" />
      </ReferenceList>
    </ExplicitFormula>
    <ExplicitFormula id="929">
      <Equation>0.00000000000032*BW/0.02</Equation>
      <ReferenceList>
        <R alias="BW" id="39" />
      </ReferenceList>
    </ExplicitFormula>
    <ExplicitFormula id="931">
      <Equation>1.55E-14*(BW/0.02)^0.75</Equation>
      <ReferenceList>
        <R alias="BW" id="39" />
      </ReferenceList>
    </ExplicitFormula>
    <ExplicitFormula id="934">
      <Equation>SA_pls_int*d_endo</Equation>
      <ReferenceList>
        <R alias="d_endo" id="79" />
        <R alias="SA_pls_int" id="933" />
      </ReferenceList>
    </ExplicitFormula>
    <ExplicitFormula id="938">
      <Equation>1 - f_int - f_vas</Equation>
      <ReferenceList>
        <R alias="f_int" id="936" />
        <R alias="f_vas" id="937" />
      </ReferenceList>
    </ExplicitFormula>
    <ExplicitFormula id="941">
      <Equation>Qspec * Weight</Equation>
      <ReferenceList>
        <R alias="Qspec" id="940" />
        <R alias="Weight" id="42" />
      </ReferenceList>
    </ExplicitFormula>
    <ExplicitFormula id="967">
      <Equation>1.5082890073203</Equation>
    </ExplicitFormula>
    <ExplicitFormula id="968">
      <Equation>0.51675</Equation>
    </ExplicitFormula>
    <ExplicitFormula id="970">
      <Equation>Volume</Equation>
      <ReferenceList>
        <R alias="Volume" id="10" />
      </ReferenceList>
    </ExplicitFormula>
    <ExplicitFormula id="971">
      <Equation>f_vas*(1-HCT)*V_org</Equation>
      <ReferenceList>
        <R alias="f_vas" id="937" />
        <R alias="V_org" id="926" />
        <R alias="HCT" id="100" />
      </ReferenceList>
    </ExplicitFormula>
    <ExplicitFormula id="974">
      <Equation>M_0</Equation>
      <ReferenceList>
        <R alias="M_0" id="973" />
      </ReferenceList>
    </ExplicitFormula>
    <ExplicitFormula id="976">
      <Equation>rel_exp_pls_norm</Equation>
      <ReferenceList>
        <R alias="rel_exp_pls_norm" id="181" />
      </ReferenceList>
    </ExplicitFormula>
    <ExplicitFormula id="978">
      <Equation>rel_exp_pls</Equation>
      <ReferenceList>
        <R alias="rel_exp_pls" id="184" />
      </ReferenceList>
    </ExplicitFormula>
    <ExplicitFormula id="981">
      <Equation>ln(2)/tHalf</Equation>
      <ReferenceList>
        <R alias="tHalf" id="980" />
      </ReferenceList>
    </ExplicitFormula>
    <ExplicitFormula id="983">
      <Equation>rel_exp_norm</Equation>
      <ReferenceList>
        <R alias="rel_exp_norm" id="975" />
      </ReferenceList>
    </ExplicitFormula>
    <ExplicitFormula id="985">
      <Equation>rel_exp_out * AF * f_onto * ProteinContainerVolume</Equation>
      <ReferenceList>
        <R alias="f_onto" id="984" />
        <R alias="rel_exp_out" id="982" />
        <R alias="AF" id="192" />
        <R alias="ProteinContainerVolume" id="969" />
      </ReferenceList>
    </ExplicitFormula>
    <ExplicitFormula id="987">
      <Equation>V&gt;0 ? M/V : 0</Equation>
      <ReferenceList>
        <R alias="M" id="972" />
        <R alias="V" id="10" />
      </ReferenceList>
    </ExplicitFormula>
    <ExplicitFormula id="988">
      <Equation>f_onto</Equation>
      <ReferenceList>
        <R alias="f_onto" id="196" />
      </ReferenceList>
    </ExplicitFormula>
    <ExplicitFormula id="989">
      <Equation>tHalf</Equation>
      <ReferenceList>
        <R alias="tHalf" id="198" />
      </ReferenceList>
    </ExplicitFormula>
    <ExplicitFormula id="991">
      <Equation>V&gt;0 ? M/V : 0</Equation>
      <ReferenceList>
        <R alias="M" id="972" />
        <R alias="V" id="10" />
      </ReferenceList>
    </ExplicitFormula>
    <ExplicitFormula id="994">
      <Equation>M_0</Equation>
      <ReferenceList>
        <R alias="M_0" id="993" />
      </ReferenceList>
    </ExplicitFormula>
    <ExplicitFormula id="996">
      <Equation>rel_exp_pls_norm</Equation>
      <ReferenceList>
        <R alias="rel_exp_pls_norm" id="206" />
      </ReferenceList>
    </ExplicitFormula>
    <ExplicitFormula id="998">
      <Equation>rel_exp_pls</Equation>
      <ReferenceList>
        <R alias="rel_exp_pls" id="209" />
      </ReferenceList>
    </ExplicitFormula>
    <ExplicitFormula id="1001">
      <Equation>ln(2)/tHalf</Equation>
      <ReferenceList>
        <R alias="tHalf" id="1000" />
      </ReferenceList>
    </ExplicitFormula>
    <ExplicitFormula id="1003">
      <Equation>rel_exp_norm</Equation>
      <ReferenceList>
        <R alias="rel_exp_norm" id="995" />
      </ReferenceList>
    </ExplicitFormula>
    <ExplicitFormula id="1005">
      <Equation>rel_exp_out * AF * f_onto * ProteinContainerVolume</Equation>
      <ReferenceList>
        <R alias="f_onto" id="1004" />
        <R alias="rel_exp_out" id="1002" />
        <R alias="AF" id="217" />
        <R alias="ProteinContainerVolume" id="969" />
      </ReferenceList>
    </ExplicitFormula>
    <ExplicitFormula id="1007">
      <Equation>V&gt;0 ? M/V : 0</Equation>
      <ReferenceList>
        <R alias="M" id="992" />
        <R alias="V" id="10" />
      </ReferenceList>
    </ExplicitFormula>
    <ExplicitFormula id="1008">
      <Equation>f_onto</Equation>
      <ReferenceList>
        <R alias="f_onto" id="221" />
      </ReferenceList>
    </ExplicitFormula>
    <ExplicitFormula id="1009">
      <Equation>tHalf</Equation>
      <ReferenceList>
        <R alias="tHalf" id="223" />
      </ReferenceList>
    </ExplicitFormula>
    <ExplicitFormula id="1011">
      <Equation>V&gt;0 ? M/V : 0</Equation>
      <ReferenceList>
        <R alias="M" id="992" />
        <R alias="V" id="10" />
      </ReferenceList>
    </ExplicitFormula>
    <ExplicitFormula id="1014">
      <Equation>V&gt;0 ? M/V : 0</Equation>
      <ReferenceList>
        <R alias="M" id="1012" />
        <R alias="V" id="10" />
      </ReferenceList>
    </ExplicitFormula>
    <ExplicitFormula id="1016">
      <Equation>fu</Equation>
      <ReferenceList>
        <R alias="fu" id="126" />
      </ReferenceList>
    </ExplicitFormula>
    <ExplicitFormula id="1018">
      <Equation>V&gt;0 ? M/V : 0</Equation>
      <ReferenceList>
        <R alias="M" id="1012" />
        <R alias="V" id="10" />
      </ReferenceList>
    </ExplicitFormula>
    <ExplicitFormula id="1021">
      <Equation>V&gt;0 ? M/V : 0</Equation>
      <ReferenceList>
        <R alias="M" id="1019" />
        <R alias="V" id="10" />
      </ReferenceList>
    </ExplicitFormula>
    <ExplicitFormula id="1023">
      <Equation>fu</Equation>
      <ReferenceList>
        <R alias="fu" id="145" />
      </ReferenceList>
    </ExplicitFormula>
    <ExplicitFormula id="1025">
      <Equation>V&gt;0 ? M/V : 0</Equation>
      <ReferenceList>
        <R alias="M" id="1019" />
        <R alias="V" id="10" />
      </ReferenceList>
    </ExplicitFormula>
    <ExplicitFormula id="1028">
      <Equation>V&gt;0 ? M/V : 0</Equation>
      <ReferenceList>
        <R alias="M" id="1026" />
        <R alias="V" id="10" />
      </ReferenceList>
    </ExplicitFormula>
    <ExplicitFormula id="1030">
      <Equation>fu</Equation>
      <ReferenceList>
        <R alias="fu" id="164" />
      </ReferenceList>
    </ExplicitFormula>
    <ExplicitFormula id="1032">
      <Equation>V&gt;0 ? M/V : 0</Equation>
      <ReferenceList>
        <R alias="M" id="1026" />
        <R alias="V" id="10" />
      </ReferenceList>
    </ExplicitFormula>
    <ExplicitFormula id="1035">
      <Equation>V&gt;0 ? M/V : 0</Equation>
      <ReferenceList>
        <R alias="M" id="1033" />
        <R alias="V" id="10" />
      </ReferenceList>
    </ExplicitFormula>
    <ExplicitFormula id="1037">
      <Equation>TotalDrugMass&gt;0 ? M/TotalDrugMass : 0</Equation>
      <ReferenceList>
        <R alias="M" id="1033" />
        <R alias="TotalDrugMass" id="258" />
      </ReferenceList>
    </ExplicitFormula>
    <ExplicitFormula id="1040">
      <Equation>-(CP * kcat * V * K_water * C / (Km + K_water * C))</Equation>
      <ReferenceList>
        <R alias="V" id="10" />
        <R alias="CP" id="986" />
        <R alias="C" id="1027" />
        <R alias="K_water" id="1029" />
        <R alias="kcat" id="1038" />
        <R alias="Km" id="1039" />
      </ReferenceList>
    </ExplicitFormula>
    <ExplicitFormula id="1041">
      <Equation>CP * kcat * V * K_water * C / (Km + K_water * C)</Equation>
      <ReferenceList>
        <R alias="V" id="10" />
        <R alias="CP" id="986" />
        <R alias="C" id="1027" />
        <R alias="K_water" id="1029" />
        <R alias="kcat" id="1038" />
        <R alias="Km" id="1039" />
      </ReferenceList>
    </ExplicitFormula>
    <ExplicitFormula id="1043">
      <Equation>kcat * kcat_interaction_factor</Equation>
      <ReferenceList>
        <R alias="kcat_interaction_factor" id="1042" />
        <R alias="kcat" id="265" />
      </ReferenceList>
    </ExplicitFormula>
    <ExplicitFormula id="1045">
      <Equation>Km * Km_interaction_factor</Equation>
      <ReferenceList>
        <R alias="Km_interaction_factor" id="1044" />
        <R alias="Km" id="268" />
      </ReferenceList>
    </ExplicitFormula>
    <ExplicitFormula id="1048">
      <Equation>-(CP * kcat * V * K_water * C / (Km + K_water * C))</Equation>
      <ReferenceList>
        <R alias="V" id="10" />
        <R alias="CP" id="1006" />
        <R alias="C" id="1027" />
        <R alias="K_water" id="1029" />
        <R alias="kcat" id="1046" />
        <R alias="Km" id="1047" />
      </ReferenceList>
    </ExplicitFormula>
    <ExplicitFormula id="1049">
      <Equation>CP * kcat * V * K_water * C / (Km + K_water * C)</Equation>
      <ReferenceList>
        <R alias="V" id="10" />
        <R alias="CP" id="1006" />
        <R alias="C" id="1027" />
        <R alias="K_water" id="1029" />
        <R alias="kcat" id="1046" />
        <R alias="Km" id="1047" />
      </ReferenceList>
    </ExplicitFormula>
    <ExplicitFormula id="1051">
      <Equation>kcat * kcat_interaction_factor</Equation>
      <ReferenceList>
        <R alias="kcat_interaction_factor" id="1050" />
        <R alias="kcat" id="275" />
      </ReferenceList>
    </ExplicitFormula>
    <ExplicitFormula id="1053">
      <Equation>Km * Km_interaction_factor</Equation>
      <ReferenceList>
        <R alias="Km_interaction_factor" id="1052" />
        <R alias="Km" id="278" />
      </ReferenceList>
    </ExplicitFormula>
    <ExplicitFormula id="1056">
      <Equation>Volume</Equation>
      <ReferenceList>
        <R alias="Volume" id="1055" />
      </ReferenceList>
    </ExplicitFormula>
    <ExplicitFormula id="1057">
      <Equation>f_vas*HCT*V</Equation>
      <ReferenceList>
        <R alias="f_vas" id="937" />
        <R alias="V" id="926" />
        <R alias="HCT" id="100" />
      </ReferenceList>
    </ExplicitFormula>
    <ExplicitFormula id="1060">
      <Equation>M_0</Equation>
      <ReferenceList>
        <R alias="M_0" id="1059" />
      </ReferenceList>
    </ExplicitFormula>
    <ExplicitFormula id="1062">
      <Equation>rel_exp_bc_norm</Equation>
      <ReferenceList>
        <R alias="rel_exp_bc_norm" id="288" />
      </ReferenceList>
    </ExplicitFormula>
    <ExplicitFormula id="1064">
      <Equation>rel_exp_bc</Equation>
      <ReferenceList>
        <R alias="rel_exp_bc" id="291" />
      </ReferenceList>
    </ExplicitFormula>
    <ExplicitFormula id="1067">
      <Equation>ln(2)/tHalf</Equation>
      <ReferenceList>
        <R alias="tHalf" id="1066" />
      </ReferenceList>
    </ExplicitFormula>
    <ExplicitFormula id="1069">
      <Equation>rel_exp_norm</Equation>
      <ReferenceList>
        <R alias="rel_exp_norm" id="1061" />
      </ReferenceList>
    </ExplicitFormula>
    <ExplicitFormula id="1071">
      <Equation>rel_exp_out * AF * f_onto * ProteinContainerVolume</Equation>
      <ReferenceList>
        <R alias="f_onto" id="1070" />
        <R alias="rel_exp_out" id="1068" />
        <R alias="AF" id="192" />
        <R alias="ProteinContainerVolume" id="1054" />
      </ReferenceList>
    </ExplicitFormula>
    <ExplicitFormula id="1073">
      <Equation>V&gt;0 ? M/V : 0</Equation>
      <ReferenceList>
        <R alias="M" id="1058" />
        <R alias="V" id="1055" />
      </ReferenceList>
    </ExplicitFormula>
    <ExplicitFormula id="1074">
      <Equation>f_onto</Equation>
      <ReferenceList>
        <R alias="f_onto" id="196" />
      </ReferenceList>
    </ExplicitFormula>
    <ExplicitFormula id="1075">
      <Equation>tHalf</Equation>
      <ReferenceList>
        <R alias="tHalf" id="198" />
      </ReferenceList>
    </ExplicitFormula>
    <ExplicitFormula id="1077">
      <Equation>V&gt;0 ? M/V : 0</Equation>
      <ReferenceList>
        <R alias="M" id="1058" />
        <R alias="V" id="1055" />
      </ReferenceList>
    </ExplicitFormula>
    <ExplicitFormula id="1080">
      <Equation>M_0</Equation>
      <ReferenceList>
        <R alias="M_0" id="1079" />
      </ReferenceList>
    </ExplicitFormula>
    <ExplicitFormula id="1082">
      <Equation>rel_exp_bc_norm</Equation>
      <ReferenceList>
        <R alias="rel_exp_bc_norm" id="310" />
      </ReferenceList>
    </ExplicitFormula>
    <ExplicitFormula id="1084">
      <Equation>rel_exp_bc</Equation>
      <ReferenceList>
        <R alias="rel_exp_bc" id="313" />
      </ReferenceList>
    </ExplicitFormula>
    <ExplicitFormula id="1087">
      <Equation>ln(2)/tHalf</Equation>
      <ReferenceList>
        <R alias="tHalf" id="1086" />
      </ReferenceList>
    </ExplicitFormula>
    <ExplicitFormula id="1089">
      <Equation>rel_exp_norm</Equation>
      <ReferenceList>
        <R alias="rel_exp_norm" id="1081" />
      </ReferenceList>
    </ExplicitFormula>
    <ExplicitFormula id="1091">
      <Equation>rel_exp_out * AF * f_onto * ProteinContainerVolume</Equation>
      <ReferenceList>
        <R alias="f_onto" id="1090" />
        <R alias="rel_exp_out" id="1088" />
        <R alias="AF" id="217" />
        <R alias="ProteinContainerVolume" id="1054" />
      </ReferenceList>
    </ExplicitFormula>
    <ExplicitFormula id="1093">
      <Equation>V&gt;0 ? M/V : 0</Equation>
      <ReferenceList>
        <R alias="M" id="1078" />
        <R alias="V" id="1055" />
      </ReferenceList>
    </ExplicitFormula>
    <ExplicitFormula id="1094">
      <Equation>f_onto</Equation>
      <ReferenceList>
        <R alias="f_onto" id="221" />
      </ReferenceList>
    </ExplicitFormula>
    <ExplicitFormula id="1095">
      <Equation>tHalf</Equation>
      <ReferenceList>
        <R alias="tHalf" id="223" />
      </ReferenceList>
    </ExplicitFormula>
    <ExplicitFormula id="1097">
      <Equation>V&gt;0 ? M/V : 0</Equation>
      <ReferenceList>
        <R alias="M" id="1078" />
        <R alias="V" id="1055" />
      </ReferenceList>
    </ExplicitFormula>
    <ExplicitFormula id="1100">
      <Equation>V&gt;0 ? M/V : 0</Equation>
      <ReferenceList>
        <R alias="M" id="1098" />
        <R alias="V" id="1055" />
      </ReferenceList>
    </ExplicitFormula>
    <ExplicitFormula id="1102">
      <Equation>K_rbc/fu</Equation>
      <ReferenceList>
        <R alias="fu" id="126" />
        <R alias="K_rbc" id="332" />
      </ReferenceList>
    </ExplicitFormula>
    <ExplicitFormula id="1104">
      <Equation>V&gt;0 ? M/V : 0</Equation>
      <ReferenceList>
        <R alias="M" id="1098" />
        <R alias="V" id="1055" />
      </ReferenceList>
    </ExplicitFormula>
    <ExplicitFormula id="1107">
      <Equation>V&gt;0 ? M/V : 0</Equation>
      <ReferenceList>
        <R alias="M" id="1105" />
        <R alias="V" id="1055" />
      </ReferenceList>
    </ExplicitFormula>
    <ExplicitFormula id="1109">
      <Equation>K_rbc/fu</Equation>
      <ReferenceList>
        <R alias="fu" id="145" />
        <R alias="K_rbc" id="340" />
      </ReferenceList>
    </ExplicitFormula>
    <ExplicitFormula id="1111">
      <Equation>V&gt;0 ? M/V : 0</Equation>
      <ReferenceList>
        <R alias="M" id="1105" />
        <R alias="V" id="1055" />
      </ReferenceList>
    </ExplicitFormula>
    <ExplicitFormula id="1114">
      <Equation>V&gt;0 ? M/V : 0</Equation>
      <ReferenceList>
        <R alias="M" id="1112" />
        <R alias="V" id="1055" />
      </ReferenceList>
    </ExplicitFormula>
    <ExplicitFormula id="1116">
      <Equation>K_rbc/fu</Equation>
      <ReferenceList>
        <R alias="fu" id="164" />
        <R alias="K_rbc" id="348" />
      </ReferenceList>
    </ExplicitFormula>
    <ExplicitFormula id="1118">
      <Equation>V&gt;0 ? M/V : 0</Equation>
      <ReferenceList>
        <R alias="M" id="1112" />
        <R alias="V" id="1055" />
      </ReferenceList>
    </ExplicitFormula>
    <ExplicitFormula id="1121">
      <Equation>V&gt;0 ? M/V : 0</Equation>
      <ReferenceList>
        <R alias="M" id="1119" />
        <R alias="V" id="1055" />
      </ReferenceList>
    </ExplicitFormula>
    <ExplicitFormula id="1123">
      <Equation>TotalDrugMass&gt;0 ? M/TotalDrugMass : 0</Equation>
      <ReferenceList>
        <R alias="M" id="1119" />
        <R alias="TotalDrugMass" id="258" />
      </ReferenceList>
    </ExplicitFormula>
    <ExplicitFormula id="1126">
      <Equation>-(CP * kcat * V * K_water * C / (Km + K_water * C))</Equation>
      <ReferenceList>
        <R alias="V" id="1055" />
        <R alias="CP" id="1072" />
        <R alias="C" id="1113" />
        <R alias="K_water" id="1115" />
        <R alias="kcat" id="1124" />
        <R alias="Km" id="1125" />
      </ReferenceList>
    </ExplicitFormula>
    <ExplicitFormula id="1127">
      <Equation>CP * kcat * V * K_water * C / (Km + K_water * C)</Equation>
      <ReferenceList>
        <R alias="V" id="1055" />
        <R alias="CP" id="1072" />
        <R alias="C" id="1113" />
        <R alias="K_water" id="1115" />
        <R alias="kcat" id="1124" />
        <R alias="Km" id="1125" />
      </ReferenceList>
    </ExplicitFormula>
    <ExplicitFormula id="1129">
      <Equation>kcat * kcat_interaction_factor</Equation>
      <ReferenceList>
        <R alias="kcat_interaction_factor" id="1128" />
        <R alias="kcat" id="265" />
      </ReferenceList>
    </ExplicitFormula>
    <ExplicitFormula id="1131">
      <Equation>Km * Km_interaction_factor</Equation>
      <ReferenceList>
        <R alias="Km_interaction_factor" id="1130" />
        <R alias="Km" id="268" />
      </ReferenceList>
    </ExplicitFormula>
    <ExplicitFormula id="1134">
      <Equation>-(CP * kcat * V * K_water * C / (Km + K_water * C))</Equation>
      <ReferenceList>
        <R alias="V" id="1055" />
        <R alias="CP" id="1092" />
        <R alias="C" id="1113" />
        <R alias="K_water" id="1115" />
        <R alias="kcat" id="1132" />
        <R alias="Km" id="1133" />
      </ReferenceList>
    </ExplicitFormula>
    <ExplicitFormula id="1135">
      <Equation>CP * kcat * V * K_water * C / (Km + K_water * C)</Equation>
      <ReferenceList>
        <R alias="V" id="1055" />
        <R alias="CP" id="1092" />
        <R alias="C" id="1113" />
        <R alias="K_water" id="1115" />
        <R alias="kcat" id="1132" />
        <R alias="Km" id="1133" />
      </ReferenceList>
    </ExplicitFormula>
    <ExplicitFormula id="1137">
      <Equation>kcat * kcat_interaction_factor</Equation>
      <ReferenceList>
        <R alias="kcat_interaction_factor" id="1136" />
        <R alias="kcat" id="275" />
      </ReferenceList>
    </ExplicitFormula>
    <ExplicitFormula id="1139">
      <Equation>Km * Km_interaction_factor</Equation>
      <ReferenceList>
        <R alias="Km_interaction_factor" id="1138" />
        <R alias="Km" id="278" />
      </ReferenceList>
    </ExplicitFormula>
    <ExplicitFormula id="1142">
      <Equation>Volume</Equation>
      <ReferenceList>
        <R alias="Volume" id="1141" />
      </ReferenceList>
    </ExplicitFormula>
    <ExplicitFormula id="1143">
      <Equation>f_int*V</Equation>
      <ReferenceList>
        <R alias="f_int" id="936" />
        <R alias="V" id="926" />
      </ReferenceList>
    </ExplicitFormula>
    <ExplicitFormula id="1145">
      <Equation>pH_int</Equation>
      <ReferenceList>
        <R alias="pH_int" id="76" />
      </ReferenceList>
    </ExplicitFormula>
    <ExplicitFormula id="1148">
      <Equation>V&gt;0 ? M/V : 0</Equation>
      <ReferenceList>
        <R alias="M" id="1146" />
        <R alias="V" id="1141" />
      </ReferenceList>
    </ExplicitFormula>
    <ExplicitFormula id="1151">
      <Equation>K_water_int</Equation>
      <ReferenceList>
        <R alias="K_water_int" id="1150" />
      </ReferenceList>
    </ExplicitFormula>
    <ExplicitFormula id="1153">
      <Equation>V&gt;0 ? M/V : 0</Equation>
      <ReferenceList>
        <R alias="M" id="1146" />
        <R alias="V" id="1141" />
      </ReferenceList>
    </ExplicitFormula>
    <ExplicitFormula id="1156">
      <Equation>V&gt;0 ? M/V : 0</Equation>
      <ReferenceList>
        <R alias="M" id="1154" />
        <R alias="V" id="1141" />
      </ReferenceList>
    </ExplicitFormula>
    <ExplicitFormula id="1159">
      <Equation>K_water_int</Equation>
      <ReferenceList>
        <R alias="K_water_int" id="1158" />
      </ReferenceList>
    </ExplicitFormula>
    <ExplicitFormula id="1161">
      <Equation>V&gt;0 ? M/V : 0</Equation>
      <ReferenceList>
        <R alias="M" id="1154" />
        <R alias="V" id="1141" />
      </ReferenceList>
    </ExplicitFormula>
    <ExplicitFormula id="1164">
      <Equation>V&gt;0 ? M/V : 0</Equation>
      <ReferenceList>
        <R alias="M" id="1162" />
        <R alias="V" id="1141" />
      </ReferenceList>
    </ExplicitFormula>
    <ExplicitFormula id="1167">
      <Equation>K_water_int</Equation>
      <ReferenceList>
        <R alias="K_water_int" id="1166" />
      </ReferenceList>
    </ExplicitFormula>
    <ExplicitFormula id="1169">
      <Equation>V&gt;0 ? M/V : 0</Equation>
      <ReferenceList>
        <R alias="M" id="1162" />
        <R alias="V" id="1141" />
      </ReferenceList>
    </ExplicitFormula>
    <ExplicitFormula id="1171">
      <Equation>Volume</Equation>
      <ReferenceList>
        <R alias="Volume" id="926" />
      </ReferenceList>
    </ExplicitFormula>
    <ExplicitFormula id="1173">
      <Equation>f_cell*V</Equation>
      <ReferenceList>
        <R alias="f_cell" id="935" />
        <R alias="V" id="926" />
      </ReferenceList>
    </ExplicitFormula>
    <ExplicitFormula id="1177">
      <Equation>M_0</Equation>
      <ReferenceList>
        <R alias="M_0" id="1176" />
      </ReferenceList>
    </ExplicitFormula>
    <ExplicitFormula id="1182">
      <Equation>ln(2)/tHalf</Equation>
      <ReferenceList>
        <R alias="tHalf" id="1181" />
      </ReferenceList>
    </ExplicitFormula>
    <ExplicitFormula id="1184">
      <Equation>rel_exp_norm</Equation>
      <ReferenceList>
        <R alias="rel_exp_norm" id="1178" />
      </ReferenceList>
    </ExplicitFormula>
    <ExplicitFormula id="1186">
      <Equation>rel_exp_out * AF * f_onto * ProteinContainerVolume</Equation>
      <ReferenceList>
        <R alias="f_onto" id="1185" />
        <R alias="rel_exp_out" id="1183" />
        <R alias="AF" id="192" />
        <R alias="ProteinContainerVolume" id="1170" />
      </ReferenceList>
    </ExplicitFormula>
    <ExplicitFormula id="1188">
      <Equation>V&gt;0 ? M/V : 0</Equation>
      <ReferenceList>
        <R alias="M" id="1175" />
        <R alias="V" id="1172" />
      </ReferenceList>
    </ExplicitFormula>
    <ExplicitFormula id="1189">
      <Equation>f_onto</Equation>
      <ReferenceList>
        <R alias="f_onto" id="196" />
      </ReferenceList>
    </ExplicitFormula>
    <ExplicitFormula id="1190">
      <Equation>tHalf</Equation>
      <ReferenceList>
        <R alias="tHalf" id="198" />
      </ReferenceList>
    </ExplicitFormula>
    <ExplicitFormula id="1192">
      <Equation>V&gt;0 ? M/V : 0</Equation>
      <ReferenceList>
        <R alias="M" id="1175" />
        <R alias="V" id="1172" />
      </ReferenceList>
    </ExplicitFormula>
    <ExplicitFormula id="1195">
      <Equation>M_0</Equation>
      <ReferenceList>
        <R alias="M_0" id="1194" />
      </ReferenceList>
    </ExplicitFormula>
    <ExplicitFormula id="1200">
      <Equation>ln(2)/tHalf</Equation>
      <ReferenceList>
        <R alias="tHalf" id="1199" />
      </ReferenceList>
    </ExplicitFormula>
    <ExplicitFormula id="1202">
      <Equation>rel_exp_norm</Equation>
      <ReferenceList>
        <R alias="rel_exp_norm" id="1196" />
      </ReferenceList>
    </ExplicitFormula>
    <ExplicitFormula id="1204">
      <Equation>rel_exp_out * AF * f_onto * ProteinContainerVolume</Equation>
      <ReferenceList>
        <R alias="f_onto" id="1203" />
        <R alias="rel_exp_out" id="1201" />
        <R alias="AF" id="217" />
        <R alias="ProteinContainerVolume" id="1170" />
      </ReferenceList>
    </ExplicitFormula>
    <ExplicitFormula id="1206">
      <Equation>V&gt;0 ? M/V : 0</Equation>
      <ReferenceList>
        <R alias="M" id="1193" />
        <R alias="V" id="1172" />
      </ReferenceList>
    </ExplicitFormula>
    <ExplicitFormula id="1207">
      <Equation>f_onto</Equation>
      <ReferenceList>
        <R alias="f_onto" id="221" />
      </ReferenceList>
    </ExplicitFormula>
    <ExplicitFormula id="1208">
      <Equation>tHalf</Equation>
      <ReferenceList>
        <R alias="tHalf" id="223" />
      </ReferenceList>
    </ExplicitFormula>
    <ExplicitFormula id="1210">
      <Equation>V&gt;0 ? M/V : 0</Equation>
      <ReferenceList>
        <R alias="M" id="1193" />
        <R alias="V" id="1172" />
      </ReferenceList>
    </ExplicitFormula>
    <ExplicitFormula id="1213">
      <Equation>V&gt;0 ? M/V : 0</Equation>
      <ReferenceList>
        <R alias="M" id="1211" />
        <R alias="V" id="1172" />
      </ReferenceList>
    </ExplicitFormula>
    <ExplicitFormula id="1216">
      <Equation>K_water_cell</Equation>
      <ReferenceList>
        <R alias="K_water_cell" id="1215" />
      </ReferenceList>
    </ExplicitFormula>
    <ExplicitFormula id="1218">
      <Equation>V&gt;0 ? M/V : 0</Equation>
      <ReferenceList>
        <R alias="M" id="1211" />
        <R alias="V" id="1172" />
      </ReferenceList>
    </ExplicitFormula>
    <ExplicitFormula id="1221">
      <Equation>V&gt;0 ? M/V : 0</Equation>
      <ReferenceList>
        <R alias="M" id="1219" />
        <R alias="V" id="1172" />
      </ReferenceList>
    </ExplicitFormula>
    <ExplicitFormula id="1224">
      <Equation>K_water_cell</Equation>
      <ReferenceList>
        <R alias="K_water_cell" id="1223" />
      </ReferenceList>
    </ExplicitFormula>
    <ExplicitFormula id="1226">
      <Equation>V&gt;0 ? M/V : 0</Equation>
      <ReferenceList>
        <R alias="M" id="1219" />
        <R alias="V" id="1172" />
      </ReferenceList>
    </ExplicitFormula>
    <ExplicitFormula id="1229">
      <Equation>V&gt;0 ? M/V : 0</Equation>
      <ReferenceList>
        <R alias="M" id="1227" />
        <R alias="V" id="1172" />
      </ReferenceList>
    </ExplicitFormula>
    <ExplicitFormula id="1232">
      <Equation>K_water_cell</Equation>
      <ReferenceList>
        <R alias="K_water_cell" id="1231" />
      </ReferenceList>
    </ExplicitFormula>
    <ExplicitFormula id="1234">
      <Equation>V&gt;0 ? M/V : 0</Equation>
      <ReferenceList>
        <R alias="M" id="1227" />
        <R alias="V" id="1172" />
      </ReferenceList>
    </ExplicitFormula>
    <ExplicitFormula id="1237">
      <Equation>V&gt;0 ? M/V : 0</Equation>
      <ReferenceList>
        <R alias="M" id="1235" />
        <R alias="V" id="1172" />
      </ReferenceList>
    </ExplicitFormula>
    <ExplicitFormula id="1239">
      <Equation>TotalDrugMass&gt;0 ? M/TotalDrugMass : 0</Equation>
      <ReferenceList>
        <R alias="M" id="1235" />
        <R alias="TotalDrugMass" id="258" />
      </ReferenceList>
    </ExplicitFormula>
    <ExplicitFormula id="1242">
      <Equation>-(CP * kcat * V * K_water * C / (Km + K_water * C))</Equation>
      <ReferenceList>
        <R alias="V" id="1172" />
        <R alias="CP" id="1187" />
        <R alias="C" id="1228" />
        <R alias="K_water" id="1230" />
        <R alias="kcat" id="1240" />
        <R alias="Km" id="1241" />
      </ReferenceList>
    </ExplicitFormula>
    <ExplicitFormula id="1243">
      <Equation>CP * kcat * V * K_water * C / (Km + K_water * C)</Equation>
      <ReferenceList>
        <R alias="V" id="1172" />
        <R alias="CP" id="1187" />
        <R alias="C" id="1228" />
        <R alias="K_water" id="1230" />
        <R alias="kcat" id="1240" />
        <R alias="Km" id="1241" />
      </ReferenceList>
    </ExplicitFormula>
    <ExplicitFormula id="1245">
      <Equation>kcat * kcat_interaction_factor</Equation>
      <ReferenceList>
        <R alias="kcat_interaction_factor" id="1244" />
        <R alias="kcat" id="265" />
      </ReferenceList>
    </ExplicitFormula>
    <ExplicitFormula id="1247">
      <Equation>Km * Km_interaction_factor</Equation>
      <ReferenceList>
        <R alias="Km_interaction_factor" id="1246" />
        <R alias="Km" id="268" />
      </ReferenceList>
    </ExplicitFormula>
    <ExplicitFormula id="1250">
      <Equation>-(CP * kcat * V * K_water * C / (Km + K_water * C))</Equation>
      <ReferenceList>
        <R alias="V" id="1172" />
        <R alias="CP" id="1205" />
        <R alias="C" id="1228" />
        <R alias="K_water" id="1230" />
        <R alias="kcat" id="1248" />
        <R alias="Km" id="1249" />
      </ReferenceList>
    </ExplicitFormula>
    <ExplicitFormula id="1251">
      <Equation>CP * kcat * V * K_water * C / (Km + K_water * C)</Equation>
      <ReferenceList>
        <R alias="V" id="1172" />
        <R alias="CP" id="1205" />
        <R alias="C" id="1228" />
        <R alias="K_water" id="1230" />
        <R alias="kcat" id="1248" />
        <R alias="Km" id="1249" />
      </ReferenceList>
    </ExplicitFormula>
    <ExplicitFormula id="1253">
      <Equation>kcat * kcat_interaction_factor</Equation>
      <ReferenceList>
        <R alias="kcat_interaction_factor" id="1252" />
        <R alias="kcat" id="275" />
      </ReferenceList>
    </ExplicitFormula>
    <ExplicitFormula id="1255">
      <Equation>Km * Km_interaction_factor</Equation>
      <ReferenceList>
        <R alias="Km_interaction_factor" id="1254" />
        <R alias="Km" id="278" />
      </ReferenceList>
    </ExplicitFormula>
    <ExplicitFormula id="1257">
      <Equation>C_int * K_water_int</Equation>
      <ReferenceList>
        <R alias="C_int" id="1147" />
        <R alias="K_water_int" id="1149" />
      </ReferenceList>
    </ExplicitFormula>
    <ExplicitFormula id="1259">
      <Equation>C_cell * K_water_cell</Equation>
      <ReferenceList>
        <R alias="C_cell" id="1212" />
        <R alias="K_water_cell" id="1214" />
      </ReferenceList>
    </ExplicitFormula>
    <ExplicitFormula id="1261">
      <Equation>(f_int*C_int+f_cell*C_cell)/(f_int+f_cell)</Equation>
      <ReferenceList>
        <R alias="f_int" id="936" />
        <R alias="f_cell" id="935" />
        <R alias="C_cell" id="1212" />
        <R alias="C_int" id="1147" />
      </ReferenceList>
    </ExplicitFormula>
    <ExplicitFormula id="1263">
      <Equation>C_int * K_water_int</Equation>
      <ReferenceList>
        <R alias="C_int" id="1155" />
        <R alias="K_water_int" id="1157" />
      </ReferenceList>
    </ExplicitFormula>
    <ExplicitFormula id="1265">
      <Equation>C_cell * K_water_cell</Equation>
      <ReferenceList>
        <R alias="C_cell" id="1220" />
        <R alias="K_water_cell" id="1222" />
      </ReferenceList>
    </ExplicitFormula>
    <ExplicitFormula id="1267">
      <Equation>(f_int*C_int+f_cell*C_cell)/(f_int+f_cell)</Equation>
      <ReferenceList>
        <R alias="f_int" id="936" />
        <R alias="f_cell" id="935" />
        <R alias="C_cell" id="1220" />
        <R alias="C_int" id="1155" />
      </ReferenceList>
    </ExplicitFormula>
    <ExplicitFormula id="1269">
      <Equation>C_int * K_water_int</Equation>
      <ReferenceList>
        <R alias="C_int" id="1163" />
        <R alias="K_water_int" id="1165" />
      </ReferenceList>
    </ExplicitFormula>
    <ExplicitFormula id="1271">
      <Equation>C_cell * K_water_cell</Equation>
      <ReferenceList>
        <R alias="C_cell" id="1228" />
        <R alias="K_water_cell" id="1230" />
      </ReferenceList>
    </ExplicitFormula>
    <ExplicitFormula id="1273">
      <Equation>(f_int*C_int+f_cell*C_cell)/(f_int+f_cell)</Equation>
      <ReferenceList>
        <R alias="f_int" id="936" />
        <R alias="f_cell" id="935" />
        <R alias="C_cell" id="1228" />
        <R alias="C_int" id="1163" />
      </ReferenceList>
    </ExplicitFormula>
    <ExplicitFormula id="1276">
      <Equation>Volume * Density</Equation>
      <ReferenceList>
        <R alias="Density" id="1274" />
        <R alias="Volume" id="1275" />
      </ReferenceList>
    </ExplicitFormula>
    <ExplicitFormula id="1279">
      <Equation>SA_pls_int*d_endo</Equation>
      <ReferenceList>
        <R alias="d_endo" id="79" />
        <R alias="SA_pls_int" id="1278" />
      </ReferenceList>
    </ExplicitFormula>
    <ExplicitFormula id="1281">
      <Equation>0.00000000261*(BW/0.02)^0.75</Equation>
      <ReferenceList>
        <R alias="BW" id="39" />
      </ReferenceList>
    </ExplicitFormula>
    <ExplicitFormula id="1283">
      <Equation>0.000000079*BW/0.02</Equation>
      <ReferenceList>
        <R alias="BW" id="39" />
      </ReferenceList>
    </ExplicitFormula>
    <ExplicitFormula id="1287">
      <Equation>1 - f_int - f_vas</Equation>
      <ReferenceList>
        <R alias="f_int" id="1285" />
        <R alias="f_vas" id="1286" />
      </ReferenceList>
    </ExplicitFormula>
    <ExplicitFormula id="1290">
      <Equation>Qspec * Weight</Equation>
      <ReferenceList>
        <R alias="Qspec" id="1289" />
        <R alias="Weight" id="43" />
      </ReferenceList>
    </ExplicitFormula>
    <ExplicitFormula id="1304">
      <Equation>11.0894367246558</Equation>
    </ExplicitFormula>
    <ExplicitFormula id="1306">
      <Equation>0.79</Equation>
    </ExplicitFormula>
    <ExplicitFormula id="1308">
      <Equation>0.8</Equation>
    </ExplicitFormula>
    <ExplicitFormula id="1310">
      <Equation>0.002</Equation>
    </ExplicitFormula>
    <ExplicitFormula id="1311">
      <Equation>0.16</Equation>
    </ExplicitFormula>
    <ExplicitFormula id="1313">
      <Equation>0.18</Equation>
    </ExplicitFormula>
    <ExplicitFormula id="1315">
      <Equation>0.15</Equation>
    </ExplicitFormula>
    <ExplicitFormula id="1317">
      <Equation>0.92</Equation>
    </ExplicitFormula>
    <ExplicitFormula id="1319">
      <Equation>0.853</Equation>
    </ExplicitFormula>
    <ExplicitFormula id="1321">
      <Equation>0.002024</Equation>
    </ExplicitFormula>
    <ExplicitFormula id="1323">
      <Equation>0.0016</Equation>
    </ExplicitFormula>
    <ExplicitFormula id="1325">
      <Equation>0.135</Equation>
    </ExplicitFormula>
    <ExplicitFormula id="1327">
      <Equation>0.00899999999999998</Equation>
    </ExplicitFormula>
    <ExplicitFormula id="1329">
      <Equation>0.03</Equation>
    </ExplicitFormula>
    <ExplicitFormula id="1330">
      <Equation>0.02184</Equation>
    </ExplicitFormula>
    <ExplicitFormula id="1332">
      <Equation>Volume</Equation>
      <ReferenceList>
        <R alias="Volume" id="11" />
      </ReferenceList>
    </ExplicitFormula>
    <ExplicitFormula id="1333">
      <Equation>f_vas*(1-HCT)*V_org</Equation>
      <ReferenceList>
        <R alias="f_vas" id="1286" />
        <R alias="V_org" id="1275" />
        <R alias="HCT" id="100" />
      </ReferenceList>
    </ExplicitFormula>
    <ExplicitFormula id="1336">
      <Equation>M_0</Equation>
      <ReferenceList>
        <R alias="M_0" id="1335" />
      </ReferenceList>
    </ExplicitFormula>
    <ExplicitFormula id="1338">
      <Equation>rel_exp_pls_norm</Equation>
      <ReferenceList>
        <R alias="rel_exp_pls_norm" id="181" />
      </ReferenceList>
    </ExplicitFormula>
    <ExplicitFormula id="1340">
      <Equation>rel_exp_pls</Equation>
      <ReferenceList>
        <R alias="rel_exp_pls" id="184" />
      </ReferenceList>
    </ExplicitFormula>
    <ExplicitFormula id="1343">
      <Equation>ln(2)/tHalf</Equation>
      <ReferenceList>
        <R alias="tHalf" id="1342" />
      </ReferenceList>
    </ExplicitFormula>
    <ExplicitFormula id="1345">
      <Equation>rel_exp_norm</Equation>
      <ReferenceList>
        <R alias="rel_exp_norm" id="1337" />
      </ReferenceList>
    </ExplicitFormula>
    <ExplicitFormula id="1347">
      <Equation>rel_exp_out * AF * f_onto * ProteinContainerVolume</Equation>
      <ReferenceList>
        <R alias="f_onto" id="1346" />
        <R alias="rel_exp_out" id="1344" />
        <R alias="AF" id="192" />
        <R alias="ProteinContainerVolume" id="1331" />
      </ReferenceList>
    </ExplicitFormula>
    <ExplicitFormula id="1349">
      <Equation>V&gt;0 ? M/V : 0</Equation>
      <ReferenceList>
        <R alias="M" id="1334" />
        <R alias="V" id="11" />
      </ReferenceList>
    </ExplicitFormula>
    <ExplicitFormula id="1350">
      <Equation>f_onto</Equation>
      <ReferenceList>
        <R alias="f_onto" id="196" />
      </ReferenceList>
    </ExplicitFormula>
    <ExplicitFormula id="1351">
      <Equation>tHalf</Equation>
      <ReferenceList>
        <R alias="tHalf" id="198" />
      </ReferenceList>
    </ExplicitFormula>
    <ExplicitFormula id="1353">
      <Equation>V&gt;0 ? M/V : 0</Equation>
      <ReferenceList>
        <R alias="M" id="1334" />
        <R alias="V" id="11" />
      </ReferenceList>
    </ExplicitFormula>
    <ExplicitFormula id="1356">
      <Equation>M_0</Equation>
      <ReferenceList>
        <R alias="M_0" id="1355" />
      </ReferenceList>
    </ExplicitFormula>
    <ExplicitFormula id="1358">
      <Equation>rel_exp_pls_norm</Equation>
      <ReferenceList>
        <R alias="rel_exp_pls_norm" id="206" />
      </ReferenceList>
    </ExplicitFormula>
    <ExplicitFormula id="1360">
      <Equation>rel_exp_pls</Equation>
      <ReferenceList>
        <R alias="rel_exp_pls" id="209" />
      </ReferenceList>
    </ExplicitFormula>
    <ExplicitFormula id="1363">
      <Equation>ln(2)/tHalf</Equation>
      <ReferenceList>
        <R alias="tHalf" id="1362" />
      </ReferenceList>
    </ExplicitFormula>
    <ExplicitFormula id="1365">
      <Equation>rel_exp_norm</Equation>
      <ReferenceList>
        <R alias="rel_exp_norm" id="1357" />
      </ReferenceList>
    </ExplicitFormula>
    <ExplicitFormula id="1367">
      <Equation>rel_exp_out * AF * f_onto * ProteinContainerVolume</Equation>
      <ReferenceList>
        <R alias="f_onto" id="1366" />
        <R alias="rel_exp_out" id="1364" />
        <R alias="AF" id="217" />
        <R alias="ProteinContainerVolume" id="1331" />
      </ReferenceList>
    </ExplicitFormula>
    <ExplicitFormula id="1369">
      <Equation>V&gt;0 ? M/V : 0</Equation>
      <ReferenceList>
        <R alias="M" id="1354" />
        <R alias="V" id="11" />
      </ReferenceList>
    </ExplicitFormula>
    <ExplicitFormula id="1370">
      <Equation>f_onto</Equation>
      <ReferenceList>
        <R alias="f_onto" id="221" />
      </ReferenceList>
    </ExplicitFormula>
    <ExplicitFormula id="1371">
      <Equation>tHalf</Equation>
      <ReferenceList>
        <R alias="tHalf" id="223" />
      </ReferenceList>
    </ExplicitFormula>
    <ExplicitFormula id="1373">
      <Equation>V&gt;0 ? M/V : 0</Equation>
      <ReferenceList>
        <R alias="M" id="1354" />
        <R alias="V" id="11" />
      </ReferenceList>
    </ExplicitFormula>
    <ExplicitFormula id="1375">
      <Equation>V&gt;0 ? M/V : 0</Equation>
      <ReferenceList>
        <R alias="M" id="1374" />
        <R alias="V" id="11" />
      </ReferenceList>
    </ExplicitFormula>
    <ExplicitFormula id="1377">
      <Equation>fu</Equation>
      <ReferenceList>
        <R alias="fu" id="126" />
      </ReferenceList>
    </ExplicitFormula>
    <ExplicitFormula id="1379">
      <Equation>V&gt;0 ? M/V : 0</Equation>
      <ReferenceList>
        <R alias="M" id="1374" />
        <R alias="V" id="11" />
      </ReferenceList>
    </ExplicitFormula>
    <ExplicitFormula id="1381">
      <Equation>V&gt;0 ? M/V : 0</Equation>
      <ReferenceList>
        <R alias="M" id="1380" />
        <R alias="V" id="11" />
      </ReferenceList>
    </ExplicitFormula>
    <ExplicitFormula id="1383">
      <Equation>fu</Equation>
      <ReferenceList>
        <R alias="fu" id="145" />
      </ReferenceList>
    </ExplicitFormula>
    <ExplicitFormula id="1385">
      <Equation>V&gt;0 ? M/V : 0</Equation>
      <ReferenceList>
        <R alias="M" id="1380" />
        <R alias="V" id="11" />
      </ReferenceList>
    </ExplicitFormula>
    <ExplicitFormula id="1387">
      <Equation>V&gt;0 ? M/V : 0</Equation>
      <ReferenceList>
        <R alias="M" id="1386" />
        <R alias="V" id="11" />
      </ReferenceList>
    </ExplicitFormula>
    <ExplicitFormula id="1389">
      <Equation>fu</Equation>
      <ReferenceList>
        <R alias="fu" id="164" />
      </ReferenceList>
    </ExplicitFormula>
    <ExplicitFormula id="1391">
      <Equation>V&gt;0 ? M/V : 0</Equation>
      <ReferenceList>
        <R alias="M" id="1386" />
        <R alias="V" id="11" />
      </ReferenceList>
    </ExplicitFormula>
    <ExplicitFormula id="1394">
      <Equation>V&gt;0 ? M/V : 0</Equation>
      <ReferenceList>
        <R alias="M" id="1392" />
        <R alias="V" id="11" />
      </ReferenceList>
    </ExplicitFormula>
    <ExplicitFormula id="1396">
      <Equation>TotalDrugMass&gt;0 ? M/TotalDrugMass : 0</Equation>
      <ReferenceList>
        <R alias="M" id="1392" />
        <R alias="TotalDrugMass" id="258" />
      </ReferenceList>
    </ExplicitFormula>
    <ExplicitFormula id="1399">
      <Equation>-(CP * kcat * V * K_water * C / (Km + K_water * C))</Equation>
      <ReferenceList>
        <R alias="V" id="11" />
        <R alias="CP" id="1348" />
        <R alias="C" id="159" />
        <R alias="K_water" id="1388" />
        <R alias="kcat" id="1397" />
        <R alias="Km" id="1398" />
      </ReferenceList>
    </ExplicitFormula>
    <ExplicitFormula id="1400">
      <Equation>CP * kcat * V * K_water * C / (Km + K_water * C)</Equation>
      <ReferenceList>
        <R alias="V" id="11" />
        <R alias="CP" id="1348" />
        <R alias="C" id="159" />
        <R alias="K_water" id="1388" />
        <R alias="kcat" id="1397" />
        <R alias="Km" id="1398" />
      </ReferenceList>
    </ExplicitFormula>
    <ExplicitFormula id="1402">
      <Equation>kcat * kcat_interaction_factor</Equation>
      <ReferenceList>
        <R alias="kcat_interaction_factor" id="1401" />
        <R alias="kcat" id="265" />
      </ReferenceList>
    </ExplicitFormula>
    <ExplicitFormula id="1404">
      <Equation>Km * Km_interaction_factor</Equation>
      <ReferenceList>
        <R alias="Km_interaction_factor" id="1403" />
        <R alias="Km" id="268" />
      </ReferenceList>
    </ExplicitFormula>
    <ExplicitFormula id="1407">
      <Equation>-(CP * kcat * V * K_water * C / (Km + K_water * C))</Equation>
      <ReferenceList>
        <R alias="V" id="11" />
        <R alias="CP" id="1368" />
        <R alias="C" id="159" />
        <R alias="K_water" id="1388" />
        <R alias="kcat" id="1405" />
        <R alias="Km" id="1406" />
      </ReferenceList>
    </ExplicitFormula>
    <ExplicitFormula id="1408">
      <Equation>CP * kcat * V * K_water * C / (Km + K_water * C)</Equation>
      <ReferenceList>
        <R alias="V" id="11" />
        <R alias="CP" id="1368" />
        <R alias="C" id="159" />
        <R alias="K_water" id="1388" />
        <R alias="kcat" id="1405" />
        <R alias="Km" id="1406" />
      </ReferenceList>
    </ExplicitFormula>
    <ExplicitFormula id="1410">
      <Equation>kcat * kcat_interaction_factor</Equation>
      <ReferenceList>
        <R alias="kcat_interaction_factor" id="1409" />
        <R alias="kcat" id="275" />
      </ReferenceList>
    </ExplicitFormula>
    <ExplicitFormula id="1412">
      <Equation>Km * Km_interaction_factor</Equation>
      <ReferenceList>
        <R alias="Km_interaction_factor" id="1411" />
        <R alias="Km" id="278" />
      </ReferenceList>
    </ExplicitFormula>
    <ExplicitFormula id="1415">
      <Equation>Volume</Equation>
      <ReferenceList>
        <R alias="Volume" id="1414" />
      </ReferenceList>
    </ExplicitFormula>
    <ExplicitFormula id="1416">
      <Equation>f_vas*HCT*V</Equation>
      <ReferenceList>
        <R alias="f_vas" id="1286" />
        <R alias="V" id="1275" />
        <R alias="HCT" id="100" />
      </ReferenceList>
    </ExplicitFormula>
    <ExplicitFormula id="1419">
      <Equation>M_0</Equation>
      <ReferenceList>
        <R alias="M_0" id="1418" />
      </ReferenceList>
    </ExplicitFormula>
    <ExplicitFormula id="1421">
      <Equation>rel_exp_bc_norm</Equation>
      <ReferenceList>
        <R alias="rel_exp_bc_norm" id="288" />
      </ReferenceList>
    </ExplicitFormula>
    <ExplicitFormula id="1423">
      <Equation>rel_exp_bc</Equation>
      <ReferenceList>
        <R alias="rel_exp_bc" id="291" />
      </ReferenceList>
    </ExplicitFormula>
    <ExplicitFormula id="1426">
      <Equation>ln(2)/tHalf</Equation>
      <ReferenceList>
        <R alias="tHalf" id="1425" />
      </ReferenceList>
    </ExplicitFormula>
    <ExplicitFormula id="1428">
      <Equation>rel_exp_norm</Equation>
      <ReferenceList>
        <R alias="rel_exp_norm" id="1420" />
      </ReferenceList>
    </ExplicitFormula>
    <ExplicitFormula id="1430">
      <Equation>rel_exp_out * AF * f_onto * ProteinContainerVolume</Equation>
      <ReferenceList>
        <R alias="f_onto" id="1429" />
        <R alias="rel_exp_out" id="1427" />
        <R alias="AF" id="192" />
        <R alias="ProteinContainerVolume" id="1413" />
      </ReferenceList>
    </ExplicitFormula>
    <ExplicitFormula id="1432">
      <Equation>V&gt;0 ? M/V : 0</Equation>
      <ReferenceList>
        <R alias="M" id="1417" />
        <R alias="V" id="1414" />
      </ReferenceList>
    </ExplicitFormula>
    <ExplicitFormula id="1433">
      <Equation>tHalf</Equation>
      <ReferenceList>
        <R alias="tHalf" id="198" />
      </ReferenceList>
    </ExplicitFormula>
    <ExplicitFormula id="1434">
      <Equation>f_onto</Equation>
      <ReferenceList>
        <R alias="f_onto" id="196" />
      </ReferenceList>
    </ExplicitFormula>
    <ExplicitFormula id="1436">
      <Equation>V&gt;0 ? M/V : 0</Equation>
      <ReferenceList>
        <R alias="M" id="1417" />
        <R alias="V" id="1414" />
      </ReferenceList>
    </ExplicitFormula>
    <ExplicitFormula id="1439">
      <Equation>M_0</Equation>
      <ReferenceList>
        <R alias="M_0" id="1438" />
      </ReferenceList>
    </ExplicitFormula>
    <ExplicitFormula id="1441">
      <Equation>rel_exp_bc_norm</Equation>
      <ReferenceList>
        <R alias="rel_exp_bc_norm" id="310" />
      </ReferenceList>
    </ExplicitFormula>
    <ExplicitFormula id="1443">
      <Equation>rel_exp_bc</Equation>
      <ReferenceList>
        <R alias="rel_exp_bc" id="313" />
      </ReferenceList>
    </ExplicitFormula>
    <ExplicitFormula id="1446">
      <Equation>ln(2)/tHalf</Equation>
      <ReferenceList>
        <R alias="tHalf" id="1445" />
      </ReferenceList>
    </ExplicitFormula>
    <ExplicitFormula id="1448">
      <Equation>rel_exp_norm</Equation>
      <ReferenceList>
        <R alias="rel_exp_norm" id="1440" />
      </ReferenceList>
    </ExplicitFormula>
    <ExplicitFormula id="1450">
      <Equation>rel_exp_out * AF * f_onto * ProteinContainerVolume</Equation>
      <ReferenceList>
        <R alias="f_onto" id="1449" />
        <R alias="rel_exp_out" id="1447" />
        <R alias="AF" id="217" />
        <R alias="ProteinContainerVolume" id="1413" />
      </ReferenceList>
    </ExplicitFormula>
    <ExplicitFormula id="1452">
      <Equation>V&gt;0 ? M/V : 0</Equation>
      <ReferenceList>
        <R alias="M" id="1437" />
        <R alias="V" id="1414" />
      </ReferenceList>
    </ExplicitFormula>
    <ExplicitFormula id="1453">
      <Equation>tHalf</Equation>
      <ReferenceList>
        <R alias="tHalf" id="223" />
      </ReferenceList>
    </ExplicitFormula>
    <ExplicitFormula id="1454">
      <Equation>f_onto</Equation>
      <ReferenceList>
        <R alias="f_onto" id="221" />
      </ReferenceList>
    </ExplicitFormula>
    <ExplicitFormula id="1456">
      <Equation>V&gt;0 ? M/V : 0</Equation>
      <ReferenceList>
        <R alias="M" id="1437" />
        <R alias="V" id="1414" />
      </ReferenceList>
    </ExplicitFormula>
    <ExplicitFormula id="1458">
      <Equation>V&gt;0 ? M/V : 0</Equation>
      <ReferenceList>
        <R alias="M" id="1457" />
        <R alias="V" id="1414" />
      </ReferenceList>
    </ExplicitFormula>
    <ExplicitFormula id="1460">
      <Equation>K_rbc/fu</Equation>
      <ReferenceList>
        <R alias="fu" id="126" />
        <R alias="K_rbc" id="332" />
      </ReferenceList>
    </ExplicitFormula>
    <ExplicitFormula id="1462">
      <Equation>V&gt;0 ? M/V : 0</Equation>
      <ReferenceList>
        <R alias="M" id="1457" />
        <R alias="V" id="1414" />
      </ReferenceList>
    </ExplicitFormula>
    <ExplicitFormula id="1464">
      <Equation>V&gt;0 ? M/V : 0</Equation>
      <ReferenceList>
        <R alias="M" id="1463" />
        <R alias="V" id="1414" />
      </ReferenceList>
    </ExplicitFormula>
    <ExplicitFormula id="1466">
      <Equation>K_rbc/fu</Equation>
      <ReferenceList>
        <R alias="fu" id="145" />
        <R alias="K_rbc" id="340" />
      </ReferenceList>
    </ExplicitFormula>
    <ExplicitFormula id="1468">
      <Equation>V&gt;0 ? M/V : 0</Equation>
      <ReferenceList>
        <R alias="M" id="1463" />
        <R alias="V" id="1414" />
      </ReferenceList>
    </ExplicitFormula>
    <ExplicitFormula id="1470">
      <Equation>V&gt;0 ? M/V : 0</Equation>
      <ReferenceList>
        <R alias="M" id="1469" />
        <R alias="V" id="1414" />
      </ReferenceList>
    </ExplicitFormula>
    <ExplicitFormula id="1472">
      <Equation>K_rbc/fu</Equation>
      <ReferenceList>
        <R alias="fu" id="164" />
        <R alias="K_rbc" id="348" />
      </ReferenceList>
    </ExplicitFormula>
    <ExplicitFormula id="1474">
      <Equation>V&gt;0 ? M/V : 0</Equation>
      <ReferenceList>
        <R alias="M" id="1469" />
        <R alias="V" id="1414" />
      </ReferenceList>
    </ExplicitFormula>
    <ExplicitFormula id="1477">
      <Equation>V&gt;0 ? M/V : 0</Equation>
      <ReferenceList>
        <R alias="M" id="1475" />
        <R alias="V" id="1414" />
      </ReferenceList>
    </ExplicitFormula>
    <ExplicitFormula id="1479">
      <Equation>TotalDrugMass&gt;0 ? M/TotalDrugMass : 0</Equation>
      <ReferenceList>
        <R alias="M" id="1475" />
        <R alias="TotalDrugMass" id="258" />
      </ReferenceList>
    </ExplicitFormula>
    <ExplicitFormula id="1482">
      <Equation>-(CP * kcat * V * K_water * C / (Km + K_water * C))</Equation>
      <ReferenceList>
        <R alias="V" id="1414" />
        <R alias="CP" id="1431" />
        <R alias="C" id="152" />
        <R alias="K_water" id="1471" />
        <R alias="kcat" id="1480" />
        <R alias="Km" id="1481" />
      </ReferenceList>
    </ExplicitFormula>
    <ExplicitFormula id="1483">
      <Equation>CP * kcat * V * K_water * C / (Km + K_water * C)</Equation>
      <ReferenceList>
        <R alias="V" id="1414" />
        <R alias="CP" id="1431" />
        <R alias="C" id="152" />
        <R alias="K_water" id="1471" />
        <R alias="kcat" id="1480" />
        <R alias="Km" id="1481" />
      </ReferenceList>
    </ExplicitFormula>
    <ExplicitFormula id="1485">
      <Equation>kcat * kcat_interaction_factor</Equation>
      <ReferenceList>
        <R alias="kcat_interaction_factor" id="1484" />
        <R alias="kcat" id="265" />
      </ReferenceList>
    </ExplicitFormula>
    <ExplicitFormula id="1487">
      <Equation>Km * Km_interaction_factor</Equation>
      <ReferenceList>
        <R alias="Km_interaction_factor" id="1486" />
        <R alias="Km" id="268" />
      </ReferenceList>
    </ExplicitFormula>
    <ExplicitFormula id="1490">
      <Equation>-(CP * kcat * V * K_water * C / (Km + K_water * C))</Equation>
      <ReferenceList>
        <R alias="V" id="1414" />
        <R alias="CP" id="1451" />
        <R alias="C" id="152" />
        <R alias="K_water" id="1471" />
        <R alias="kcat" id="1488" />
        <R alias="Km" id="1489" />
      </ReferenceList>
    </ExplicitFormula>
    <ExplicitFormula id="1491">
      <Equation>CP * kcat * V * K_water * C / (Km + K_water * C)</Equation>
      <ReferenceList>
        <R alias="V" id="1414" />
        <R alias="CP" id="1451" />
        <R alias="C" id="152" />
        <R alias="K_water" id="1471" />
        <R alias="kcat" id="1488" />
        <R alias="Km" id="1489" />
      </ReferenceList>
    </ExplicitFormula>
    <ExplicitFormula id="1493">
      <Equation>kcat * kcat_interaction_factor</Equation>
      <ReferenceList>
        <R alias="kcat_interaction_factor" id="1492" />
        <R alias="kcat" id="275" />
      </ReferenceList>
    </ExplicitFormula>
    <ExplicitFormula id="1495">
      <Equation>Km * Km_interaction_factor</Equation>
      <ReferenceList>
        <R alias="Km_interaction_factor" id="1494" />
        <R alias="Km" id="278" />
      </ReferenceList>
    </ExplicitFormula>
    <ExplicitFormula id="1498">
      <Equation>Volume</Equation>
      <ReferenceList>
        <R alias="Volume" id="1497" />
      </ReferenceList>
    </ExplicitFormula>
    <ExplicitFormula id="1499">
      <Equation>f_int*V</Equation>
      <ReferenceList>
        <R alias="f_int" id="1285" />
        <R alias="V" id="1275" />
      </ReferenceList>
    </ExplicitFormula>
    <ExplicitFormula id="1501">
      <Equation>pH_int</Equation>
      <ReferenceList>
        <R alias="pH_int" id="76" />
      </ReferenceList>
    </ExplicitFormula>
    <ExplicitFormula id="1504">
      <Equation>V&gt;0 ? M/V : 0</Equation>
      <ReferenceList>
        <R alias="M" id="1502" />
        <R alias="V" id="1497" />
      </ReferenceList>
    </ExplicitFormula>
    <ExplicitFormula id="1507">
      <Equation>K_water_int</Equation>
      <ReferenceList>
        <R alias="K_water_int" id="1506" />
      </ReferenceList>
    </ExplicitFormula>
    <ExplicitFormula id="1509">
      <Equation>V&gt;0 ? M/V : 0</Equation>
      <ReferenceList>
        <R alias="M" id="1502" />
        <R alias="V" id="1497" />
      </ReferenceList>
    </ExplicitFormula>
    <ExplicitFormula id="1512">
      <Equation>V&gt;0 ? M/V : 0</Equation>
      <ReferenceList>
        <R alias="M" id="1510" />
        <R alias="V" id="1497" />
      </ReferenceList>
    </ExplicitFormula>
    <ExplicitFormula id="1515">
      <Equation>K_water_int</Equation>
      <ReferenceList>
        <R alias="K_water_int" id="1514" />
      </ReferenceList>
    </ExplicitFormula>
    <ExplicitFormula id="1517">
      <Equation>V&gt;0 ? M/V : 0</Equation>
      <ReferenceList>
        <R alias="M" id="1510" />
        <R alias="V" id="1497" />
      </ReferenceList>
    </ExplicitFormula>
    <ExplicitFormula id="1520">
      <Equation>V&gt;0 ? M/V : 0</Equation>
      <ReferenceList>
        <R alias="M" id="1518" />
        <R alias="V" id="1497" />
      </ReferenceList>
    </ExplicitFormula>
    <ExplicitFormula id="1523">
      <Equation>K_water_int</Equation>
      <ReferenceList>
        <R alias="K_water_int" id="1522" />
      </ReferenceList>
    </ExplicitFormula>
    <ExplicitFormula id="1525">
      <Equation>V&gt;0 ? M/V : 0</Equation>
      <ReferenceList>
        <R alias="M" id="1518" />
        <R alias="V" id="1497" />
      </ReferenceList>
    </ExplicitFormula>
    <ExplicitFormula id="1527">
      <Equation>Volume</Equation>
      <ReferenceList>
        <R alias="Volume" id="1275" />
      </ReferenceList>
    </ExplicitFormula>
    <ExplicitFormula id="1529">
      <Equation>f_cell*V</Equation>
      <ReferenceList>
        <R alias="f_cell" id="1284" />
        <R alias="V" id="1275" />
      </ReferenceList>
    </ExplicitFormula>
    <ExplicitFormula id="1533">
      <Equation>M_0</Equation>
      <ReferenceList>
        <R alias="M_0" id="1532" />
      </ReferenceList>
    </ExplicitFormula>
    <ExplicitFormula id="1538">
      <Equation>ln(2)/tHalf</Equation>
      <ReferenceList>
        <R alias="tHalf" id="1537" />
      </ReferenceList>
    </ExplicitFormula>
    <ExplicitFormula id="1540">
      <Equation>rel_exp_norm</Equation>
      <ReferenceList>
        <R alias="rel_exp_norm" id="1534" />
      </ReferenceList>
    </ExplicitFormula>
    <ExplicitFormula id="1542">
      <Equation>rel_exp_out * AF * f_onto * ProteinContainerVolume</Equation>
      <ReferenceList>
        <R alias="f_onto" id="1541" />
        <R alias="rel_exp_out" id="1539" />
        <R alias="AF" id="192" />
        <R alias="ProteinContainerVolume" id="1526" />
      </ReferenceList>
    </ExplicitFormula>
    <ExplicitFormula id="1544">
      <Equation>V&gt;0 ? M/V : 0</Equation>
      <ReferenceList>
        <R alias="M" id="1531" />
        <R alias="V" id="1528" />
      </ReferenceList>
    </ExplicitFormula>
    <ExplicitFormula id="1545">
      <Equation>f_onto</Equation>
      <ReferenceList>
        <R alias="f_onto" id="196" />
      </ReferenceList>
    </ExplicitFormula>
    <ExplicitFormula id="1546">
      <Equation>tHalf</Equation>
      <ReferenceList>
        <R alias="tHalf" id="198" />
      </ReferenceList>
    </ExplicitFormula>
    <ExplicitFormula id="1548">
      <Equation>V&gt;0 ? M/V : 0</Equation>
      <ReferenceList>
        <R alias="M" id="1531" />
        <R alias="V" id="1528" />
      </ReferenceList>
    </ExplicitFormula>
    <ExplicitFormula id="1551">
      <Equation>M_0</Equation>
      <ReferenceList>
        <R alias="M_0" id="1550" />
      </ReferenceList>
    </ExplicitFormula>
    <ExplicitFormula id="1556">
      <Equation>ln(2)/tHalf</Equation>
      <ReferenceList>
        <R alias="tHalf" id="1555" />
      </ReferenceList>
    </ExplicitFormula>
    <ExplicitFormula id="1558">
      <Equation>rel_exp_norm</Equation>
      <ReferenceList>
        <R alias="rel_exp_norm" id="1552" />
      </ReferenceList>
    </ExplicitFormula>
    <ExplicitFormula id="1560">
      <Equation>rel_exp_out * AF * f_onto * ProteinContainerVolume</Equation>
      <ReferenceList>
        <R alias="f_onto" id="1559" />
        <R alias="rel_exp_out" id="1557" />
        <R alias="AF" id="217" />
        <R alias="ProteinContainerVolume" id="1526" />
      </ReferenceList>
    </ExplicitFormula>
    <ExplicitFormula id="1562">
      <Equation>V&gt;0 ? M/V : 0</Equation>
      <ReferenceList>
        <R alias="M" id="1549" />
        <R alias="V" id="1528" />
      </ReferenceList>
    </ExplicitFormula>
    <ExplicitFormula id="1563">
      <Equation>f_onto</Equation>
      <ReferenceList>
        <R alias="f_onto" id="221" />
      </ReferenceList>
    </ExplicitFormula>
    <ExplicitFormula id="1564">
      <Equation>tHalf</Equation>
      <ReferenceList>
        <R alias="tHalf" id="223" />
      </ReferenceList>
    </ExplicitFormula>
    <ExplicitFormula id="1566">
      <Equation>V&gt;0 ? M/V : 0</Equation>
      <ReferenceList>
        <R alias="M" id="1549" />
        <R alias="V" id="1528" />
      </ReferenceList>
    </ExplicitFormula>
    <ExplicitFormula id="1569">
      <Equation>V&gt;0 ? M/V : 0</Equation>
      <ReferenceList>
        <R alias="M" id="1567" />
        <R alias="V" id="1528" />
      </ReferenceList>
    </ExplicitFormula>
    <ExplicitFormula id="1572">
      <Equation>K_water_cell</Equation>
      <ReferenceList>
        <R alias="K_water_cell" id="1571" />
      </ReferenceList>
    </ExplicitFormula>
    <ExplicitFormula id="1574">
      <Equation>V&gt;0 ? M/V : 0</Equation>
      <ReferenceList>
        <R alias="M" id="1567" />
        <R alias="V" id="1528" />
      </ReferenceList>
    </ExplicitFormula>
    <ExplicitFormula id="1577">
      <Equation>V&gt;0 ? M/V : 0</Equation>
      <ReferenceList>
        <R alias="M" id="1575" />
        <R alias="V" id="1528" />
      </ReferenceList>
    </ExplicitFormula>
    <ExplicitFormula id="1580">
      <Equation>K_water_cell</Equation>
      <ReferenceList>
        <R alias="K_water_cell" id="1579" />
      </ReferenceList>
    </ExplicitFormula>
    <ExplicitFormula id="1582">
      <Equation>V&gt;0 ? M/V : 0</Equation>
      <ReferenceList>
        <R alias="M" id="1575" />
        <R alias="V" id="1528" />
      </ReferenceList>
    </ExplicitFormula>
    <ExplicitFormula id="1585">
      <Equation>V&gt;0 ? M/V : 0</Equation>
      <ReferenceList>
        <R alias="M" id="1583" />
        <R alias="V" id="1528" />
      </ReferenceList>
    </ExplicitFormula>
    <ExplicitFormula id="1588">
      <Equation>K_water_cell</Equation>
      <ReferenceList>
        <R alias="K_water_cell" id="1587" />
      </ReferenceList>
    </ExplicitFormula>
    <ExplicitFormula id="1590">
      <Equation>V&gt;0 ? M/V : 0</Equation>
      <ReferenceList>
        <R alias="M" id="1583" />
        <R alias="V" id="1528" />
      </ReferenceList>
    </ExplicitFormula>
    <ExplicitFormula id="1593">
      <Equation>V&gt;0 ? M/V : 0</Equation>
      <ReferenceList>
        <R alias="M" id="1591" />
        <R alias="V" id="1528" />
      </ReferenceList>
    </ExplicitFormula>
    <ExplicitFormula id="1595">
      <Equation>TotalDrugMass&gt;0 ? M/TotalDrugMass : 0</Equation>
      <ReferenceList>
        <R alias="M" id="1591" />
        <R alias="TotalDrugMass" id="258" />
      </ReferenceList>
    </ExplicitFormula>
    <ExplicitFormula id="1598">
      <Equation>-(CP * kcat * V * K_water * C / (Km + K_water * C))</Equation>
      <ReferenceList>
        <R alias="V" id="1528" />
        <R alias="CP" id="1543" />
        <R alias="C" id="1584" />
        <R alias="K_water" id="1586" />
        <R alias="kcat" id="1596" />
        <R alias="Km" id="1597" />
      </ReferenceList>
    </ExplicitFormula>
    <ExplicitFormula id="1599">
      <Equation>CP * kcat * V * K_water * C / (Km + K_water * C)</Equation>
      <ReferenceList>
        <R alias="V" id="1528" />
        <R alias="CP" id="1543" />
        <R alias="C" id="1584" />
        <R alias="K_water" id="1586" />
        <R alias="kcat" id="1596" />
        <R alias="Km" id="1597" />
      </ReferenceList>
    </ExplicitFormula>
    <ExplicitFormula id="1601">
      <Equation>kcat * kcat_interaction_factor</Equation>
      <ReferenceList>
        <R alias="kcat_interaction_factor" id="1600" />
        <R alias="kcat" id="265" />
      </ReferenceList>
    </ExplicitFormula>
    <ExplicitFormula id="1603">
      <Equation>Km * Km_interaction_factor</Equation>
      <ReferenceList>
        <R alias="Km_interaction_factor" id="1602" />
        <R alias="Km" id="268" />
      </ReferenceList>
    </ExplicitFormula>
    <ExplicitFormula id="1606">
      <Equation>-(CP * kcat * V * K_water * C / (Km + K_water * C))</Equation>
      <ReferenceList>
        <R alias="V" id="1528" />
        <R alias="CP" id="1561" />
        <R alias="C" id="1584" />
        <R alias="K_water" id="1586" />
        <R alias="kcat" id="1604" />
        <R alias="Km" id="1605" />
      </ReferenceList>
    </ExplicitFormula>
    <ExplicitFormula id="1607">
      <Equation>CP * kcat * V * K_water * C / (Km + K_water * C)</Equation>
      <ReferenceList>
        <R alias="V" id="1528" />
        <R alias="CP" id="1561" />
        <R alias="C" id="1584" />
        <R alias="K_water" id="1586" />
        <R alias="kcat" id="1604" />
        <R alias="Km" id="1605" />
      </ReferenceList>
    </ExplicitFormula>
    <ExplicitFormula id="1609">
      <Equation>kcat * kcat_interaction_factor</Equation>
      <ReferenceList>
        <R alias="kcat_interaction_factor" id="1608" />
        <R alias="kcat" id="275" />
      </ReferenceList>
    </ExplicitFormula>
    <ExplicitFormula id="1611">
      <Equation>Km * Km_interaction_factor</Equation>
      <ReferenceList>
        <R alias="Km_interaction_factor" id="1610" />
        <R alias="Km" id="278" />
      </ReferenceList>
    </ExplicitFormula>
    <ExplicitFormula id="1613">
      <Equation>C_int * K_water_int</Equation>
      <ReferenceList>
        <R alias="C_int" id="1503" />
        <R alias="K_water_int" id="1505" />
      </ReferenceList>
    </ExplicitFormula>
    <ExplicitFormula id="1615">
      <Equation>C_cell * K_water_cell</Equation>
      <ReferenceList>
        <R alias="C_cell" id="1568" />
        <R alias="K_water_cell" id="1570" />
      </ReferenceList>
    </ExplicitFormula>
    <ExplicitFormula id="1617">
      <Equation>(f_int*C_int+f_cell*C_cell)/(f_int+f_cell)</Equation>
      <ReferenceList>
        <R alias="f_int" id="1285" />
        <R alias="f_cell" id="1284" />
        <R alias="C_cell" id="1568" />
        <R alias="C_int" id="1503" />
      </ReferenceList>
    </ExplicitFormula>
    <ExplicitFormula id="1619">
      <Equation>C_int * K_water_int</Equation>
      <ReferenceList>
        <R alias="C_int" id="1511" />
        <R alias="K_water_int" id="1513" />
      </ReferenceList>
    </ExplicitFormula>
    <ExplicitFormula id="1621">
      <Equation>C_cell * K_water_cell</Equation>
      <ReferenceList>
        <R alias="C_cell" id="1576" />
        <R alias="K_water_cell" id="1578" />
      </ReferenceList>
    </ExplicitFormula>
    <ExplicitFormula id="1623">
      <Equation>(f_int*C_int+f_cell*C_cell)/(f_int+f_cell)</Equation>
      <ReferenceList>
        <R alias="f_int" id="1285" />
        <R alias="f_cell" id="1284" />
        <R alias="C_cell" id="1576" />
        <R alias="C_int" id="1511" />
      </ReferenceList>
    </ExplicitFormula>
    <ExplicitFormula id="1625">
      <Equation>C_int * K_water_int</Equation>
      <ReferenceList>
        <R alias="C_int" id="1519" />
        <R alias="K_water_int" id="1521" />
      </ReferenceList>
    </ExplicitFormula>
    <ExplicitFormula id="1627">
      <Equation>C_cell * K_water_cell</Equation>
      <ReferenceList>
        <R alias="C_cell" id="1584" />
        <R alias="K_water_cell" id="1586" />
      </ReferenceList>
    </ExplicitFormula>
    <ExplicitFormula id="1629">
      <Equation>(f_int*C_int+f_cell*C_cell)/(f_int+f_cell)</Equation>
      <ReferenceList>
        <R alias="f_int" id="1285" />
        <R alias="f_cell" id="1284" />
        <R alias="C_cell" id="1584" />
        <R alias="C_int" id="1519" />
      </ReferenceList>
    </ExplicitFormula>
    <ExplicitFormula id="1632">
      <Equation>Volume * Density</Equation>
      <ReferenceList>
        <R alias="Density" id="1630" />
        <R alias="Volume" id="1631" />
      </ReferenceList>
    </ExplicitFormula>
    <ExplicitFormula id="1634">
      <Equation>0.00000000375*(BW/0.02)^0.75</Equation>
      <ReferenceList>
        <R alias="BW" id="39" />
      </ReferenceList>
    </ExplicitFormula>
    <ExplicitFormula id="1636">
      <Equation>0.000000075*BW/0.02</Equation>
      <ReferenceList>
        <R alias="BW" id="39" />
      </ReferenceList>
    </ExplicitFormula>
    <ExplicitFormula id="1639">
      <Equation>SA_pls_int*d_endo</Equation>
      <ReferenceList>
        <R alias="d_endo" id="79" />
        <R alias="SA_pls_int" id="1638" />
      </ReferenceList>
    </ExplicitFormula>
    <ExplicitFormula id="1643">
      <Equation>1 - f_int - f_vas</Equation>
      <ReferenceList>
        <R alias="f_int" id="1641" />
        <R alias="f_vas" id="1642" />
      </ReferenceList>
    </ExplicitFormula>
    <ExplicitFormula id="1646">
      <Equation>Qspec * Weight</Equation>
      <ReferenceList>
        <R alias="Qspec" id="1645" />
        <R alias="Weight" id="44" />
      </ReferenceList>
    </ExplicitFormula>
    <ExplicitFormula id="1672">
      <Equation>0.0402673549897641</Equation>
    </ExplicitFormula>
    <ExplicitFormula id="1673">
      <Equation>0.0806</Equation>
    </ExplicitFormula>
    <ExplicitFormula id="1675">
      <Equation>Volume</Equation>
      <ReferenceList>
        <R alias="Volume" id="12" />
      </ReferenceList>
    </ExplicitFormula>
    <ExplicitFormula id="1676">
      <Equation>f_vas*(1-HCT)*V_org</Equation>
      <ReferenceList>
        <R alias="f_vas" id="1642" />
        <R alias="V_org" id="1631" />
        <R alias="HCT" id="100" />
      </ReferenceList>
    </ExplicitFormula>
    <ExplicitFormula id="1679">
      <Equation>M_0</Equation>
      <ReferenceList>
        <R alias="M_0" id="1678" />
      </ReferenceList>
    </ExplicitFormula>
    <ExplicitFormula id="1681">
      <Equation>rel_exp_pls_norm</Equation>
      <ReferenceList>
        <R alias="rel_exp_pls_norm" id="181" />
      </ReferenceList>
    </ExplicitFormula>
    <ExplicitFormula id="1683">
      <Equation>rel_exp_pls</Equation>
      <ReferenceList>
        <R alias="rel_exp_pls" id="184" />
      </ReferenceList>
    </ExplicitFormula>
    <ExplicitFormula id="1686">
      <Equation>ln(2)/tHalf</Equation>
      <ReferenceList>
        <R alias="tHalf" id="1685" />
      </ReferenceList>
    </ExplicitFormula>
    <ExplicitFormula id="1688">
      <Equation>rel_exp_norm</Equation>
      <ReferenceList>
        <R alias="rel_exp_norm" id="1680" />
      </ReferenceList>
    </ExplicitFormula>
    <ExplicitFormula id="1690">
      <Equation>rel_exp_out * AF * f_onto * ProteinContainerVolume</Equation>
      <ReferenceList>
        <R alias="f_onto" id="1689" />
        <R alias="rel_exp_out" id="1687" />
        <R alias="AF" id="192" />
        <R alias="ProteinContainerVolume" id="1674" />
      </ReferenceList>
    </ExplicitFormula>
    <ExplicitFormula id="1692">
      <Equation>V&gt;0 ? M/V : 0</Equation>
      <ReferenceList>
        <R alias="M" id="1677" />
        <R alias="V" id="12" />
      </ReferenceList>
    </ExplicitFormula>
    <ExplicitFormula id="1693">
      <Equation>tHalf</Equation>
      <ReferenceList>
        <R alias="tHalf" id="198" />
      </ReferenceList>
    </ExplicitFormula>
    <ExplicitFormula id="1694">
      <Equation>f_onto</Equation>
      <ReferenceList>
        <R alias="f_onto" id="196" />
      </ReferenceList>
    </ExplicitFormula>
    <ExplicitFormula id="1696">
      <Equation>V&gt;0 ? M/V : 0</Equation>
      <ReferenceList>
        <R alias="M" id="1677" />
        <R alias="V" id="12" />
      </ReferenceList>
    </ExplicitFormula>
    <ExplicitFormula id="1699">
      <Equation>M_0</Equation>
      <ReferenceList>
        <R alias="M_0" id="1698" />
      </ReferenceList>
    </ExplicitFormula>
    <ExplicitFormula id="1701">
      <Equation>rel_exp_pls_norm</Equation>
      <ReferenceList>
        <R alias="rel_exp_pls_norm" id="206" />
      </ReferenceList>
    </ExplicitFormula>
    <ExplicitFormula id="1703">
      <Equation>rel_exp_pls</Equation>
      <ReferenceList>
        <R alias="rel_exp_pls" id="209" />
      </ReferenceList>
    </ExplicitFormula>
    <ExplicitFormula id="1706">
      <Equation>ln(2)/tHalf</Equation>
      <ReferenceList>
        <R alias="tHalf" id="1705" />
      </ReferenceList>
    </ExplicitFormula>
    <ExplicitFormula id="1708">
      <Equation>rel_exp_norm</Equation>
      <ReferenceList>
        <R alias="rel_exp_norm" id="1700" />
      </ReferenceList>
    </ExplicitFormula>
    <ExplicitFormula id="1710">
      <Equation>rel_exp_out * AF * f_onto * ProteinContainerVolume</Equation>
      <ReferenceList>
        <R alias="f_onto" id="1709" />
        <R alias="rel_exp_out" id="1707" />
        <R alias="AF" id="217" />
        <R alias="ProteinContainerVolume" id="1674" />
      </ReferenceList>
    </ExplicitFormula>
    <ExplicitFormula id="1712">
      <Equation>V&gt;0 ? M/V : 0</Equation>
      <ReferenceList>
        <R alias="M" id="1697" />
        <R alias="V" id="12" />
      </ReferenceList>
    </ExplicitFormula>
    <ExplicitFormula id="1713">
      <Equation>tHalf</Equation>
      <ReferenceList>
        <R alias="tHalf" id="223" />
      </ReferenceList>
    </ExplicitFormula>
    <ExplicitFormula id="1714">
      <Equation>f_onto</Equation>
      <ReferenceList>
        <R alias="f_onto" id="221" />
      </ReferenceList>
    </ExplicitFormula>
    <ExplicitFormula id="1716">
      <Equation>V&gt;0 ? M/V : 0</Equation>
      <ReferenceList>
        <R alias="M" id="1697" />
        <R alias="V" id="12" />
      </ReferenceList>
    </ExplicitFormula>
    <ExplicitFormula id="1719">
      <Equation>V&gt;0 ? M/V : 0</Equation>
      <ReferenceList>
        <R alias="M" id="1717" />
        <R alias="V" id="12" />
      </ReferenceList>
    </ExplicitFormula>
    <ExplicitFormula id="1721">
      <Equation>fu</Equation>
      <ReferenceList>
        <R alias="fu" id="126" />
      </ReferenceList>
    </ExplicitFormula>
    <ExplicitFormula id="1723">
      <Equation>V&gt;0 ? M/V : 0</Equation>
      <ReferenceList>
        <R alias="M" id="1717" />
        <R alias="V" id="12" />
      </ReferenceList>
    </ExplicitFormula>
    <ExplicitFormula id="1726">
      <Equation>V&gt;0 ? M/V : 0</Equation>
      <ReferenceList>
        <R alias="M" id="1724" />
        <R alias="V" id="12" />
      </ReferenceList>
    </ExplicitFormula>
    <ExplicitFormula id="1728">
      <Equation>fu</Equation>
      <ReferenceList>
        <R alias="fu" id="145" />
      </ReferenceList>
    </ExplicitFormula>
    <ExplicitFormula id="1730">
      <Equation>V&gt;0 ? M/V : 0</Equation>
      <ReferenceList>
        <R alias="M" id="1724" />
        <R alias="V" id="12" />
      </ReferenceList>
    </ExplicitFormula>
    <ExplicitFormula id="1733">
      <Equation>V&gt;0 ? M/V : 0</Equation>
      <ReferenceList>
        <R alias="M" id="1731" />
        <R alias="V" id="12" />
      </ReferenceList>
    </ExplicitFormula>
    <ExplicitFormula id="1735">
      <Equation>fu</Equation>
      <ReferenceList>
        <R alias="fu" id="164" />
      </ReferenceList>
    </ExplicitFormula>
    <ExplicitFormula id="1737">
      <Equation>V&gt;0 ? M/V : 0</Equation>
      <ReferenceList>
        <R alias="M" id="1731" />
        <R alias="V" id="12" />
      </ReferenceList>
    </ExplicitFormula>
    <ExplicitFormula id="1740">
      <Equation>V&gt;0 ? M/V : 0</Equation>
      <ReferenceList>
        <R alias="M" id="1738" />
        <R alias="V" id="12" />
      </ReferenceList>
    </ExplicitFormula>
    <ExplicitFormula id="1742">
      <Equation>TotalDrugMass&gt;0 ? M/TotalDrugMass : 0</Equation>
      <ReferenceList>
        <R alias="M" id="1738" />
        <R alias="TotalDrugMass" id="258" />
      </ReferenceList>
    </ExplicitFormula>
    <ExplicitFormula id="1745">
      <Equation>-(CP * kcat * V * K_water * C / (Km + K_water * C))</Equation>
      <ReferenceList>
        <R alias="V" id="12" />
        <R alias="CP" id="1691" />
        <R alias="C" id="1732" />
        <R alias="K_water" id="1734" />
        <R alias="kcat" id="1743" />
        <R alias="Km" id="1744" />
      </ReferenceList>
    </ExplicitFormula>
    <ExplicitFormula id="1746">
      <Equation>CP * kcat * V * K_water * C / (Km + K_water * C)</Equation>
      <ReferenceList>
        <R alias="V" id="12" />
        <R alias="CP" id="1691" />
        <R alias="C" id="1732" />
        <R alias="K_water" id="1734" />
        <R alias="kcat" id="1743" />
        <R alias="Km" id="1744" />
      </ReferenceList>
    </ExplicitFormula>
    <ExplicitFormula id="1748">
      <Equation>kcat * kcat_interaction_factor</Equation>
      <ReferenceList>
        <R alias="kcat_interaction_factor" id="1747" />
        <R alias="kcat" id="265" />
      </ReferenceList>
    </ExplicitFormula>
    <ExplicitFormula id="1750">
      <Equation>Km * Km_interaction_factor</Equation>
      <ReferenceList>
        <R alias="Km_interaction_factor" id="1749" />
        <R alias="Km" id="268" />
      </ReferenceList>
    </ExplicitFormula>
    <ExplicitFormula id="1753">
      <Equation>-(CP * kcat * V * K_water * C / (Km + K_water * C))</Equation>
      <ReferenceList>
        <R alias="V" id="12" />
        <R alias="CP" id="1711" />
        <R alias="C" id="1732" />
        <R alias="K_water" id="1734" />
        <R alias="kcat" id="1751" />
        <R alias="Km" id="1752" />
      </ReferenceList>
    </ExplicitFormula>
    <ExplicitFormula id="1754">
      <Equation>CP * kcat * V * K_water * C / (Km + K_water * C)</Equation>
      <ReferenceList>
        <R alias="V" id="12" />
        <R alias="CP" id="1711" />
        <R alias="C" id="1732" />
        <R alias="K_water" id="1734" />
        <R alias="kcat" id="1751" />
        <R alias="Km" id="1752" />
      </ReferenceList>
    </ExplicitFormula>
    <ExplicitFormula id="1756">
      <Equation>kcat * kcat_interaction_factor</Equation>
      <ReferenceList>
        <R alias="kcat_interaction_factor" id="1755" />
        <R alias="kcat" id="275" />
      </ReferenceList>
    </ExplicitFormula>
    <ExplicitFormula id="1758">
      <Equation>Km * Km_interaction_factor</Equation>
      <ReferenceList>
        <R alias="Km_interaction_factor" id="1757" />
        <R alias="Km" id="278" />
      </ReferenceList>
    </ExplicitFormula>
    <ExplicitFormula id="1761">
      <Equation>Volume</Equation>
      <ReferenceList>
        <R alias="Volume" id="1760" />
      </ReferenceList>
    </ExplicitFormula>
    <ExplicitFormula id="1762">
      <Equation>f_vas*HCT*V</Equation>
      <ReferenceList>
        <R alias="f_vas" id="1642" />
        <R alias="V" id="1631" />
        <R alias="HCT" id="100" />
      </ReferenceList>
    </ExplicitFormula>
    <ExplicitFormula id="1765">
      <Equation>M_0</Equation>
      <ReferenceList>
        <R alias="M_0" id="1764" />
      </ReferenceList>
    </ExplicitFormula>
    <ExplicitFormula id="1767">
      <Equation>rel_exp_bc_norm</Equation>
      <ReferenceList>
        <R alias="rel_exp_bc_norm" id="288" />
      </ReferenceList>
    </ExplicitFormula>
    <ExplicitFormula id="1769">
      <Equation>rel_exp_bc</Equation>
      <ReferenceList>
        <R alias="rel_exp_bc" id="291" />
      </ReferenceList>
    </ExplicitFormula>
    <ExplicitFormula id="1772">
      <Equation>ln(2)/tHalf</Equation>
      <ReferenceList>
        <R alias="tHalf" id="1771" />
      </ReferenceList>
    </ExplicitFormula>
    <ExplicitFormula id="1774">
      <Equation>rel_exp_norm</Equation>
      <ReferenceList>
        <R alias="rel_exp_norm" id="1766" />
      </ReferenceList>
    </ExplicitFormula>
    <ExplicitFormula id="1776">
      <Equation>rel_exp_out * AF * f_onto * ProteinContainerVolume</Equation>
      <ReferenceList>
        <R alias="f_onto" id="1775" />
        <R alias="rel_exp_out" id="1773" />
        <R alias="AF" id="192" />
        <R alias="ProteinContainerVolume" id="1759" />
      </ReferenceList>
    </ExplicitFormula>
    <ExplicitFormula id="1778">
      <Equation>V&gt;0 ? M/V : 0</Equation>
      <ReferenceList>
        <R alias="M" id="1763" />
        <R alias="V" id="1760" />
      </ReferenceList>
    </ExplicitFormula>
    <ExplicitFormula id="1779">
      <Equation>f_onto</Equation>
      <ReferenceList>
        <R alias="f_onto" id="196" />
      </ReferenceList>
    </ExplicitFormula>
    <ExplicitFormula id="1780">
      <Equation>tHalf</Equation>
      <ReferenceList>
        <R alias="tHalf" id="198" />
      </ReferenceList>
    </ExplicitFormula>
    <ExplicitFormula id="1782">
      <Equation>V&gt;0 ? M/V : 0</Equation>
      <ReferenceList>
        <R alias="M" id="1763" />
        <R alias="V" id="1760" />
      </ReferenceList>
    </ExplicitFormula>
    <ExplicitFormula id="1785">
      <Equation>M_0</Equation>
      <ReferenceList>
        <R alias="M_0" id="1784" />
      </ReferenceList>
    </ExplicitFormula>
    <ExplicitFormula id="1787">
      <Equation>rel_exp_bc_norm</Equation>
      <ReferenceList>
        <R alias="rel_exp_bc_norm" id="310" />
      </ReferenceList>
    </ExplicitFormula>
    <ExplicitFormula id="1789">
      <Equation>rel_exp_bc</Equation>
      <ReferenceList>
        <R alias="rel_exp_bc" id="313" />
      </ReferenceList>
    </ExplicitFormula>
    <ExplicitFormula id="1792">
      <Equation>ln(2)/tHalf</Equation>
      <ReferenceList>
        <R alias="tHalf" id="1791" />
      </ReferenceList>
    </ExplicitFormula>
    <ExplicitFormula id="1794">
      <Equation>rel_exp_norm</Equation>
      <ReferenceList>
        <R alias="rel_exp_norm" id="1786" />
      </ReferenceList>
    </ExplicitFormula>
    <ExplicitFormula id="1796">
      <Equation>rel_exp_out * AF * f_onto * ProteinContainerVolume</Equation>
      <ReferenceList>
        <R alias="f_onto" id="1795" />
        <R alias="rel_exp_out" id="1793" />
        <R alias="AF" id="217" />
        <R alias="ProteinContainerVolume" id="1759" />
      </ReferenceList>
    </ExplicitFormula>
    <ExplicitFormula id="1798">
      <Equation>V&gt;0 ? M/V : 0</Equation>
      <ReferenceList>
        <R alias="M" id="1783" />
        <R alias="V" id="1760" />
      </ReferenceList>
    </ExplicitFormula>
    <ExplicitFormula id="1799">
      <Equation>f_onto</Equation>
      <ReferenceList>
        <R alias="f_onto" id="221" />
      </ReferenceList>
    </ExplicitFormula>
    <ExplicitFormula id="1800">
      <Equation>tHalf</Equation>
      <ReferenceList>
        <R alias="tHalf" id="223" />
      </ReferenceList>
    </ExplicitFormula>
    <ExplicitFormula id="1802">
      <Equation>V&gt;0 ? M/V : 0</Equation>
      <ReferenceList>
        <R alias="M" id="1783" />
        <R alias="V" id="1760" />
      </ReferenceList>
    </ExplicitFormula>
    <ExplicitFormula id="1805">
      <Equation>V&gt;0 ? M/V : 0</Equation>
      <ReferenceList>
        <R alias="M" id="1803" />
        <R alias="V" id="1760" />
      </ReferenceList>
    </ExplicitFormula>
    <ExplicitFormula id="1807">
      <Equation>K_rbc/fu</Equation>
      <ReferenceList>
        <R alias="fu" id="126" />
        <R alias="K_rbc" id="332" />
      </ReferenceList>
    </ExplicitFormula>
    <ExplicitFormula id="1809">
      <Equation>V&gt;0 ? M/V : 0</Equation>
      <ReferenceList>
        <R alias="M" id="1803" />
        <R alias="V" id="1760" />
      </ReferenceList>
    </ExplicitFormula>
    <ExplicitFormula id="1812">
      <Equation>V&gt;0 ? M/V : 0</Equation>
      <ReferenceList>
        <R alias="M" id="1810" />
        <R alias="V" id="1760" />
      </ReferenceList>
    </ExplicitFormula>
    <ExplicitFormula id="1814">
      <Equation>K_rbc/fu</Equation>
      <ReferenceList>
        <R alias="fu" id="145" />
        <R alias="K_rbc" id="340" />
      </ReferenceList>
    </ExplicitFormula>
    <ExplicitFormula id="1816">
      <Equation>V&gt;0 ? M/V : 0</Equation>
      <ReferenceList>
        <R alias="M" id="1810" />
        <R alias="V" id="1760" />
      </ReferenceList>
    </ExplicitFormula>
    <ExplicitFormula id="1819">
      <Equation>V&gt;0 ? M/V : 0</Equation>
      <ReferenceList>
        <R alias="M" id="1817" />
        <R alias="V" id="1760" />
      </ReferenceList>
    </ExplicitFormula>
    <ExplicitFormula id="1821">
      <Equation>K_rbc/fu</Equation>
      <ReferenceList>
        <R alias="fu" id="164" />
        <R alias="K_rbc" id="348" />
      </ReferenceList>
    </ExplicitFormula>
    <ExplicitFormula id="1823">
      <Equation>V&gt;0 ? M/V : 0</Equation>
      <ReferenceList>
        <R alias="M" id="1817" />
        <R alias="V" id="1760" />
      </ReferenceList>
    </ExplicitFormula>
    <ExplicitFormula id="1826">
      <Equation>V&gt;0 ? M/V : 0</Equation>
      <ReferenceList>
        <R alias="M" id="1824" />
        <R alias="V" id="1760" />
      </ReferenceList>
    </ExplicitFormula>
    <ExplicitFormula id="1828">
      <Equation>TotalDrugMass&gt;0 ? M/TotalDrugMass : 0</Equation>
      <ReferenceList>
        <R alias="M" id="1824" />
        <R alias="TotalDrugMass" id="258" />
      </ReferenceList>
    </ExplicitFormula>
    <ExplicitFormula id="1831">
      <Equation>-(CP * kcat * V * K_water * C / (Km + K_water * C))</Equation>
      <ReferenceList>
        <R alias="V" id="1760" />
        <R alias="CP" id="1777" />
        <R alias="C" id="1818" />
        <R alias="K_water" id="1820" />
        <R alias="kcat" id="1829" />
        <R alias="Km" id="1830" />
      </ReferenceList>
    </ExplicitFormula>
    <ExplicitFormula id="1832">
      <Equation>CP * kcat * V * K_water * C / (Km + K_water * C)</Equation>
      <ReferenceList>
        <R alias="V" id="1760" />
        <R alias="CP" id="1777" />
        <R alias="C" id="1818" />
        <R alias="K_water" id="1820" />
        <R alias="kcat" id="1829" />
        <R alias="Km" id="1830" />
      </ReferenceList>
    </ExplicitFormula>
    <ExplicitFormula id="1834">
      <Equation>kcat * kcat_interaction_factor</Equation>
      <ReferenceList>
        <R alias="kcat_interaction_factor" id="1833" />
        <R alias="kcat" id="265" />
      </ReferenceList>
    </ExplicitFormula>
    <ExplicitFormula id="1836">
      <Equation>Km * Km_interaction_factor</Equation>
      <ReferenceList>
        <R alias="Km_interaction_factor" id="1835" />
        <R alias="Km" id="268" />
      </ReferenceList>
    </ExplicitFormula>
    <ExplicitFormula id="1839">
      <Equation>-(CP * kcat * V * K_water * C / (Km + K_water * C))</Equation>
      <ReferenceList>
        <R alias="V" id="1760" />
        <R alias="CP" id="1797" />
        <R alias="C" id="1818" />
        <R alias="K_water" id="1820" />
        <R alias="kcat" id="1837" />
        <R alias="Km" id="1838" />
      </ReferenceList>
    </ExplicitFormula>
    <ExplicitFormula id="1840">
      <Equation>CP * kcat * V * K_water * C / (Km + K_water * C)</Equation>
      <ReferenceList>
        <R alias="V" id="1760" />
        <R alias="CP" id="1797" />
        <R alias="C" id="1818" />
        <R alias="K_water" id="1820" />
        <R alias="kcat" id="1837" />
        <R alias="Km" id="1838" />
      </ReferenceList>
    </ExplicitFormula>
    <ExplicitFormula id="1842">
      <Equation>kcat * kcat_interaction_factor</Equation>
      <ReferenceList>
        <R alias="kcat_interaction_factor" id="1841" />
        <R alias="kcat" id="275" />
      </ReferenceList>
    </ExplicitFormula>
    <ExplicitFormula id="1844">
      <Equation>Km * Km_interaction_factor</Equation>
      <ReferenceList>
        <R alias="Km_interaction_factor" id="1843" />
        <R alias="Km" id="278" />
      </ReferenceList>
    </ExplicitFormula>
    <ExplicitFormula id="1847">
      <Equation>Volume</Equation>
      <ReferenceList>
        <R alias="Volume" id="1846" />
      </ReferenceList>
    </ExplicitFormula>
    <ExplicitFormula id="1848">
      <Equation>f_int*V</Equation>
      <ReferenceList>
        <R alias="f_int" id="1641" />
        <R alias="V" id="1631" />
      </ReferenceList>
    </ExplicitFormula>
    <ExplicitFormula id="1850">
      <Equation>pH_int</Equation>
      <ReferenceList>
        <R alias="pH_int" id="76" />
      </ReferenceList>
    </ExplicitFormula>
    <ExplicitFormula id="1853">
      <Equation>V&gt;0 ? M/V : 0</Equation>
      <ReferenceList>
        <R alias="M" id="1851" />
        <R alias="V" id="1846" />
      </ReferenceList>
    </ExplicitFormula>
    <ExplicitFormula id="1856">
      <Equation>K_water_int</Equation>
      <ReferenceList>
        <R alias="K_water_int" id="1855" />
      </ReferenceList>
    </ExplicitFormula>
    <ExplicitFormula id="1858">
      <Equation>V&gt;0 ? M/V : 0</Equation>
      <ReferenceList>
        <R alias="M" id="1851" />
        <R alias="V" id="1846" />
      </ReferenceList>
    </ExplicitFormula>
    <ExplicitFormula id="1861">
      <Equation>V&gt;0 ? M/V : 0</Equation>
      <ReferenceList>
        <R alias="M" id="1859" />
        <R alias="V" id="1846" />
      </ReferenceList>
    </ExplicitFormula>
    <ExplicitFormula id="1864">
      <Equation>K_water_int</Equation>
      <ReferenceList>
        <R alias="K_water_int" id="1863" />
      </ReferenceList>
    </ExplicitFormula>
    <ExplicitFormula id="1866">
      <Equation>V&gt;0 ? M/V : 0</Equation>
      <ReferenceList>
        <R alias="M" id="1859" />
        <R alias="V" id="1846" />
      </ReferenceList>
    </ExplicitFormula>
    <ExplicitFormula id="1869">
      <Equation>V&gt;0 ? M/V : 0</Equation>
      <ReferenceList>
        <R alias="M" id="1867" />
        <R alias="V" id="1846" />
      </ReferenceList>
    </ExplicitFormula>
    <ExplicitFormula id="1872">
      <Equation>K_water_int</Equation>
      <ReferenceList>
        <R alias="K_water_int" id="1871" />
      </ReferenceList>
    </ExplicitFormula>
    <ExplicitFormula id="1874">
      <Equation>V&gt;0 ? M/V : 0</Equation>
      <ReferenceList>
        <R alias="M" id="1867" />
        <R alias="V" id="1846" />
      </ReferenceList>
    </ExplicitFormula>
    <ExplicitFormula id="1876">
      <Equation>Volume</Equation>
      <ReferenceList>
        <R alias="Volume" id="1631" />
      </ReferenceList>
    </ExplicitFormula>
    <ExplicitFormula id="1878">
      <Equation>f_cell*V</Equation>
      <ReferenceList>
        <R alias="f_cell" id="1640" />
        <R alias="V" id="1631" />
      </ReferenceList>
    </ExplicitFormula>
    <ExplicitFormula id="1882">
      <Equation>M_0</Equation>
      <ReferenceList>
        <R alias="M_0" id="1881" />
      </ReferenceList>
    </ExplicitFormula>
    <ExplicitFormula id="1887">
      <Equation>ln(2)/tHalf</Equation>
      <ReferenceList>
        <R alias="tHalf" id="1886" />
      </ReferenceList>
    </ExplicitFormula>
    <ExplicitFormula id="1889">
      <Equation>rel_exp_norm</Equation>
      <ReferenceList>
        <R alias="rel_exp_norm" id="1883" />
      </ReferenceList>
    </ExplicitFormula>
    <ExplicitFormula id="1891">
      <Equation>rel_exp_out * AF * f_onto * ProteinContainerVolume</Equation>
      <ReferenceList>
        <R alias="f_onto" id="1890" />
        <R alias="rel_exp_out" id="1888" />
        <R alias="AF" id="192" />
        <R alias="ProteinContainerVolume" id="1875" />
      </ReferenceList>
    </ExplicitFormula>
    <ExplicitFormula id="1893">
      <Equation>V&gt;0 ? M/V : 0</Equation>
      <ReferenceList>
        <R alias="M" id="1880" />
        <R alias="V" id="1877" />
      </ReferenceList>
    </ExplicitFormula>
    <ExplicitFormula id="1894">
      <Equation>f_onto</Equation>
      <ReferenceList>
        <R alias="f_onto" id="196" />
      </ReferenceList>
    </ExplicitFormula>
    <ExplicitFormula id="1895">
      <Equation>tHalf</Equation>
      <ReferenceList>
        <R alias="tHalf" id="198" />
      </ReferenceList>
    </ExplicitFormula>
    <ExplicitFormula id="1897">
      <Equation>V&gt;0 ? M/V : 0</Equation>
      <ReferenceList>
        <R alias="M" id="1880" />
        <R alias="V" id="1877" />
      </ReferenceList>
    </ExplicitFormula>
    <ExplicitFormula id="1900">
      <Equation>M_0</Equation>
      <ReferenceList>
        <R alias="M_0" id="1899" />
      </ReferenceList>
    </ExplicitFormula>
    <ExplicitFormula id="1905">
      <Equation>ln(2)/tHalf</Equation>
      <ReferenceList>
        <R alias="tHalf" id="1904" />
      </ReferenceList>
    </ExplicitFormula>
    <ExplicitFormula id="1907">
      <Equation>rel_exp_norm</Equation>
      <ReferenceList>
        <R alias="rel_exp_norm" id="1901" />
      </ReferenceList>
    </ExplicitFormula>
    <ExplicitFormula id="1909">
      <Equation>rel_exp_out * AF * f_onto * ProteinContainerVolume</Equation>
      <ReferenceList>
        <R alias="f_onto" id="1908" />
        <R alias="rel_exp_out" id="1906" />
        <R alias="AF" id="217" />
        <R alias="ProteinContainerVolume" id="1875" />
      </ReferenceList>
    </ExplicitFormula>
    <ExplicitFormula id="1911">
      <Equation>V&gt;0 ? M/V : 0</Equation>
      <ReferenceList>
        <R alias="M" id="1898" />
        <R alias="V" id="1877" />
      </ReferenceList>
    </ExplicitFormula>
    <ExplicitFormula id="1912">
      <Equation>f_onto</Equation>
      <ReferenceList>
        <R alias="f_onto" id="221" />
      </ReferenceList>
    </ExplicitFormula>
    <ExplicitFormula id="1913">
      <Equation>tHalf</Equation>
      <ReferenceList>
        <R alias="tHalf" id="223" />
      </ReferenceList>
    </ExplicitFormula>
    <ExplicitFormula id="1915">
      <Equation>V&gt;0 ? M/V : 0</Equation>
      <ReferenceList>
        <R alias="M" id="1898" />
        <R alias="V" id="1877" />
      </ReferenceList>
    </ExplicitFormula>
    <ExplicitFormula id="1918">
      <Equation>V&gt;0 ? M/V : 0</Equation>
      <ReferenceList>
        <R alias="M" id="1916" />
        <R alias="V" id="1877" />
      </ReferenceList>
    </ExplicitFormula>
    <ExplicitFormula id="1921">
      <Equation>K_water_cell</Equation>
      <ReferenceList>
        <R alias="K_water_cell" id="1920" />
      </ReferenceList>
    </ExplicitFormula>
    <ExplicitFormula id="1923">
      <Equation>V&gt;0 ? M/V : 0</Equation>
      <ReferenceList>
        <R alias="M" id="1916" />
        <R alias="V" id="1877" />
      </ReferenceList>
    </ExplicitFormula>
    <ExplicitFormula id="1926">
      <Equation>V&gt;0 ? M/V : 0</Equation>
      <ReferenceList>
        <R alias="M" id="1924" />
        <R alias="V" id="1877" />
      </ReferenceList>
    </ExplicitFormula>
    <ExplicitFormula id="1929">
      <Equation>K_water_cell</Equation>
      <ReferenceList>
        <R alias="K_water_cell" id="1928" />
      </ReferenceList>
    </ExplicitFormula>
    <ExplicitFormula id="1931">
      <Equation>V&gt;0 ? M/V : 0</Equation>
      <ReferenceList>
        <R alias="M" id="1924" />
        <R alias="V" id="1877" />
      </ReferenceList>
    </ExplicitFormula>
    <ExplicitFormula id="1934">
      <Equation>V&gt;0 ? M/V : 0</Equation>
      <ReferenceList>
        <R alias="M" id="1932" />
        <R alias="V" id="1877" />
      </ReferenceList>
    </ExplicitFormula>
    <ExplicitFormula id="1937">
      <Equation>K_water_cell</Equation>
      <ReferenceList>
        <R alias="K_water_cell" id="1936" />
      </ReferenceList>
    </ExplicitFormula>
    <ExplicitFormula id="1939">
      <Equation>V&gt;0 ? M/V : 0</Equation>
      <ReferenceList>
        <R alias="M" id="1932" />
        <R alias="V" id="1877" />
      </ReferenceList>
    </ExplicitFormula>
    <ExplicitFormula id="1942">
      <Equation>V&gt;0 ? M/V : 0</Equation>
      <ReferenceList>
        <R alias="M" id="1940" />
        <R alias="V" id="1877" />
      </ReferenceList>
    </ExplicitFormula>
    <ExplicitFormula id="1944">
      <Equation>TotalDrugMass&gt;0 ? M/TotalDrugMass : 0</Equation>
      <ReferenceList>
        <R alias="M" id="1940" />
        <R alias="TotalDrugMass" id="258" />
      </ReferenceList>
    </ExplicitFormula>
    <ExplicitFormula id="1947">
      <Equation>-(CP * kcat * V * K_water * C / (Km + K_water * C))</Equation>
      <ReferenceList>
        <R alias="V" id="1877" />
        <R alias="CP" id="1892" />
        <R alias="C" id="1933" />
        <R alias="K_water" id="1935" />
        <R alias="kcat" id="1945" />
        <R alias="Km" id="1946" />
      </ReferenceList>
    </ExplicitFormula>
    <ExplicitFormula id="1948">
      <Equation>CP * kcat * V * K_water * C / (Km + K_water * C)</Equation>
      <ReferenceList>
        <R alias="V" id="1877" />
        <R alias="CP" id="1892" />
        <R alias="C" id="1933" />
        <R alias="K_water" id="1935" />
        <R alias="kcat" id="1945" />
        <R alias="Km" id="1946" />
      </ReferenceList>
    </ExplicitFormula>
    <ExplicitFormula id="1950">
      <Equation>kcat * kcat_interaction_factor</Equation>
      <ReferenceList>
        <R alias="kcat_interaction_factor" id="1949" />
        <R alias="kcat" id="265" />
      </ReferenceList>
    </ExplicitFormula>
    <ExplicitFormula id="1952">
      <Equation>Km * Km_interaction_factor</Equation>
      <ReferenceList>
        <R alias="Km_interaction_factor" id="1951" />
        <R alias="Km" id="268" />
      </ReferenceList>
    </ExplicitFormula>
    <ExplicitFormula id="1955">
      <Equation>-(CP * kcat * V * K_water * C / (Km + K_water * C))</Equation>
      <ReferenceList>
        <R alias="V" id="1877" />
        <R alias="CP" id="1910" />
        <R alias="C" id="1933" />
        <R alias="K_water" id="1935" />
        <R alias="kcat" id="1953" />
        <R alias="Km" id="1954" />
      </ReferenceList>
    </ExplicitFormula>
    <ExplicitFormula id="1956">
      <Equation>CP * kcat * V * K_water * C / (Km + K_water * C)</Equation>
      <ReferenceList>
        <R alias="V" id="1877" />
        <R alias="CP" id="1910" />
        <R alias="C" id="1933" />
        <R alias="K_water" id="1935" />
        <R alias="kcat" id="1953" />
        <R alias="Km" id="1954" />
      </ReferenceList>
    </ExplicitFormula>
    <ExplicitFormula id="1958">
      <Equation>kcat * kcat_interaction_factor</Equation>
      <ReferenceList>
        <R alias="kcat_interaction_factor" id="1957" />
        <R alias="kcat" id="275" />
      </ReferenceList>
    </ExplicitFormula>
    <ExplicitFormula id="1960">
      <Equation>Km * Km_interaction_factor</Equation>
      <ReferenceList>
        <R alias="Km_interaction_factor" id="1959" />
        <R alias="Km" id="278" />
      </ReferenceList>
    </ExplicitFormula>
    <ExplicitFormula id="1962">
      <Equation>C_int * K_water_int</Equation>
      <ReferenceList>
        <R alias="C_int" id="1852" />
        <R alias="K_water_int" id="1854" />
      </ReferenceList>
    </ExplicitFormula>
    <ExplicitFormula id="1964">
      <Equation>C_cell * K_water_cell</Equation>
      <ReferenceList>
        <R alias="C_cell" id="1917" />
        <R alias="K_water_cell" id="1919" />
      </ReferenceList>
    </ExplicitFormula>
    <ExplicitFormula id="1966">
      <Equation>(f_int*C_int+f_cell*C_cell)/(f_int+f_cell)</Equation>
      <ReferenceList>
        <R alias="f_int" id="1641" />
        <R alias="f_cell" id="1640" />
        <R alias="C_cell" id="1917" />
        <R alias="C_int" id="1852" />
      </ReferenceList>
    </ExplicitFormula>
    <ExplicitFormula id="1968">
      <Equation>C_int * K_water_int</Equation>
      <ReferenceList>
        <R alias="C_int" id="1860" />
        <R alias="K_water_int" id="1862" />
      </ReferenceList>
    </ExplicitFormula>
    <ExplicitFormula id="1970">
      <Equation>C_cell * K_water_cell</Equation>
      <ReferenceList>
        <R alias="C_cell" id="1925" />
        <R alias="K_water_cell" id="1927" />
      </ReferenceList>
    </ExplicitFormula>
    <ExplicitFormula id="1972">
      <Equation>(f_int*C_int+f_cell*C_cell)/(f_int+f_cell)</Equation>
      <ReferenceList>
        <R alias="f_int" id="1641" />
        <R alias="f_cell" id="1640" />
        <R alias="C_cell" id="1925" />
        <R alias="C_int" id="1860" />
      </ReferenceList>
    </ExplicitFormula>
    <ExplicitFormula id="1974">
      <Equation>C_int * K_water_int</Equation>
      <ReferenceList>
        <R alias="C_int" id="1868" />
[truncated: 5,191,912 more chars]
