# Supplementary material for: A Comparative Analysis of Drug-Induced Hepatotoxicity in Clinically Relevant Situations
Source: PLoS Comput Biol. 2017 Feb 2;13(2):e1005280. doi: 10.1371/journal.pcbi.1005280 (PMC5289425; doi:10.1371/journal.pcbi.1005280)
Supplement: S1 Model Files — (ZIP) [file pcbi.1005280.s019.zip › vpa_val_po_1000mg.xml]

<?xml version="1.0" encoding="utf-8"?>
<Simulation objectPathDelimiter="|" version="4" xmlns="http://www.systems-biology.com">
  <ObserverList>
    <Observer id="106" entityId="5YJS3TibEkyd26n_l5wAQA" name="Blood Cells" path="vpa_val_po_1000mg|Organism|PeripheralVenousBlood|valproic_acid|Blood Cells" unit="µmol/l" persistable="0" formulaId="117" />
    <Observer id="118" entityId="XaSqQogap0ebc0_a-5mSsg" name="Plasma (Peripheral Venous Blood)" path="vpa_val_po_1000mg|Organism|PeripheralVenousBlood|valproic_acid|Plasma (Peripheral Venous Blood)" unit="µmol/l" persistable="1" formulaId="124" />
    <Observer id="125" entityId="OU0Wzg1OJEWHQYKeqedSaA" name="Plasma Unbound (Peripheral Venous Blood)" path="vpa_val_po_1000mg|Organism|PeripheralVenousBlood|valproic_acid|Plasma Unbound (Peripheral Venous Blood)" unit="µmol/l" persistable="1" formulaId="127" />
    <Observer id="128" entityId="yCHnBQInr0il0PDGmSrunA" name="Whole Blood (Peripheral Venous Blood)" path="vpa_val_po_1000mg|Organism|PeripheralVenousBlood|valproic_acid|Whole Blood (Peripheral Venous Blood)" unit="µmol/l" persistable="0" formulaId="129" />
    <Observer id="130" entityId="meJncQCdoUuDlDQUEwU1ZA" name="Blood Cells" path="vpa_val_po_1000mg|Organism|PeripheralVenousBlood|OH_VPA|Blood Cells" unit="µmol/l" persistable="0" formulaId="136" />
    <Observer id="137" entityId="sNxdlHN_lkCKYoIBf96heQ" name="Plasma (Peripheral Venous Blood)" path="vpa_val_po_1000mg|Organism|PeripheralVenousBlood|OH_VPA|Plasma (Peripheral Venous Blood)" unit="µmol/l" persistable="1" formulaId="143" />
    <Observer id="144" entityId="MRKFMQvMOUeKucqpKw3fsw" name="Plasma Unbound (Peripheral Venous Blood)" path="vpa_val_po_1000mg|Organism|PeripheralVenousBlood|OH_VPA|Plasma Unbound (Peripheral Venous Blood)" unit="µmol/l" persistable="0" formulaId="146" />
    <Observer id="147" entityId="a4oO0ZZ6ckisiFxMJb7kNQ" name="Whole Blood (Peripheral Venous Blood)" path="vpa_val_po_1000mg|Organism|PeripheralVenousBlood|OH_VPA|Whole Blood (Peripheral Venous Blood)" unit="µmol/l" persistable="0" formulaId="148" />
    <Observer id="149" entityId="ib4Fa88YyE2JqMQbAu5t1g" name="Blood Cells" path="vpa_val_po_1000mg|Organism|PeripheralVenousBlood|VPAG|Blood Cells" unit="µmol/l" persistable="0" formulaId="155" />
    <Observer id="156" entityId="wBKFJAy0AUefm1Mm1O0shA" name="Plasma (Peripheral Venous Blood)" path="vpa_val_po_1000mg|Organism|PeripheralVenousBlood|VPAG|Plasma (Peripheral Venous Blood)" unit="µmol/l" persistable="1" formulaId="162" />
    <Observer id="163" entityId="rkt2cu10ZkSnSksOj8jJhw" name="Plasma Unbound (Peripheral Venous Blood)" path="vpa_val_po_1000mg|Organism|PeripheralVenousBlood|VPAG|Plasma Unbound (Peripheral Venous Blood)" unit="µmol/l" persistable="0" formulaId="165" />
    <Observer id="166" entityId="g7R1KbCie0an5QAw0eXE1g" name="Whole Blood (Peripheral Venous Blood)" path="vpa_val_po_1000mg|Organism|PeripheralVenousBlood|VPAG|Whole Blood (Peripheral Venous Blood)" unit="µmol/l" persistable="0" formulaId="167" />
    <Observer id="200" entityId="SrGFBi8Z9kqy3LJak8FZjQ" name="Concentration in container" path="vpa_val_po_1000mg|Organism|VenousBlood|Plasma|CYP2C9|Concentration in container" unit="µmol/l" persistable="0" formulaId="201" />
    <Observer id="225" entityId="KR3mVp4iCEy7EEO_T6sM3A" name="Concentration in container" path="vpa_val_po_1000mg|Organism|VenousBlood|Plasma|CYP2A6_3OH_VPA|Concentration in container" unit="µmol/l" persistable="0" formulaId="226" />
    <Observer id="250" entityId="WyA5YezX1E6ieafoGF597g" name="Concentration in container" path="vpa_val_po_1000mg|Organism|VenousBlood|Plasma|CYP2C9_4OH_VPA|Concentration in container" unit="µmol/l" persistable="0" formulaId="251" />
    <Observer id="275" entityId="TvINIm2V-UOis3bMeUe0Mw" name="Concentration in container" path="vpa_val_po_1000mg|Organism|VenousBlood|Plasma|UGT1A8|Concentration in container" unit="µmol/l" persistable="0" formulaId="276" />
    <Observer id="300" entityId="aRX7GQDbG0SSySZBrChoUg" name="Concentration in container" path="vpa_val_po_1000mg|Organism|VenousBlood|Plasma|CYP2C9_4ene_VPA|Concentration in container" unit="µmol/l" persistable="0" formulaId="301" />
    <Observer id="325" entityId="soC5-nEg3Ua6x9Dpf0E1VA" name="Concentration in container" path="vpa_val_po_1000mg|Organism|VenousBlood|Plasma|CYP2A6_2ene_VPA|Concentration in container" unit="µmol/l" persistable="0" formulaId="326" />
    <Observer id="350" entityId="qD46FMXqu0KZ9hPfmBIo3A" name="Concentration in container" path="vpa_val_po_1000mg|Organism|VenousBlood|Plasma|ACADSB_4ene_VPA_CoA|Concentration in container" unit="µmol/l" persistable="0" formulaId="351" />
    <Observer id="375" entityId="cjGn29gFGkKSAgXviQVKWw" name="Concentration in container" path="vpa_val_po_1000mg|Organism|VenousBlood|Plasma|ACSM5_VPA_CoA|Concentration in container" unit="µmol/l" persistable="0" formulaId="376" />
    <Observer id="382" entityId="MxxIMMeZnE6l_NhTdiYm_w" name="Concentration in container" path="vpa_val_po_1000mg|Organism|VenousBlood|Plasma|valproic_acid|Concentration in container" unit="µmol/l" persistable="1" formulaId="383" />
    <Observer id="384" entityId="sKVoYsPb50e1QOXU3wJT_w" name="Plasma Unbound" path="vpa_val_po_1000mg|Organism|VenousBlood|Plasma|valproic_acid|Plasma Unbound" unit="µmol/l" persistable="1" formulaId="385" />
    <Observer id="391" entityId="fqDMV10o_EW4g13JbXSBcA" name="Concentration in container" path="vpa_val_po_1000mg|Organism|VenousBlood|Plasma|OH_VPA|Concentration in container" unit="µmol/l" persistable="1" formulaId="392" />
    <Observer id="393" entityId="nq8D51-mYEy8nWX9VghsfA" name="Plasma Unbound" path="vpa_val_po_1000mg|Organism|VenousBlood|Plasma|OH_VPA|Plasma Unbound" unit="µmol/l" persistable="0" formulaId="394" />
    <Observer id="400" entityId="WcOZs4-_ckKdoqq8sdQPTA" name="Concentration in container" path="vpa_val_po_1000mg|Organism|VenousBlood|Plasma|VPAG|Concentration in container" unit="µmol/l" persistable="1" formulaId="401" />
    <Observer id="402" entityId="sWrHAgMq_kWZBpZHxwqjPw" name="Plasma Unbound" path="vpa_val_po_1000mg|Organism|VenousBlood|Plasma|VPAG|Plasma Unbound" unit="µmol/l" persistable="0" formulaId="403" />
    <Observer id="448" entityId="rUzLyslQnEqZGAAX7q-giA" name="Concentration in container" path="vpa_val_po_1000mg|Organism|VenousBlood|BloodCells|CYP2C9|Concentration in container" unit="µmol/l" persistable="0" formulaId="449" />
    <Observer id="470" entityId="Ma8r1yWp7UiugUcxEXkYXg" name="Concentration in container" path="vpa_val_po_1000mg|Organism|VenousBlood|BloodCells|CYP2A6_3OH_VPA|Concentration in container" unit="µmol/l" persistable="0" formulaId="471" />
    <Observer id="492" entityId="AELer5jRC0m4tL7Ji6bJtA" name="Concentration in container" path="vpa_val_po_1000mg|Organism|VenousBlood|BloodCells|CYP2C9_4OH_VPA|Concentration in container" unit="µmol/l" persistable="0" formulaId="493" />
    <Observer id="514" entityId="aFOy9nQw_06KLdqPUAeFOg" name="Concentration in container" path="vpa_val_po_1000mg|Organism|VenousBlood|BloodCells|UGT1A8|Concentration in container" unit="µmol/l" persistable="0" formulaId="515" />
    <Observer id="536" entityId="Qg1uB3S0bECIXKffKho6tg" name="Concentration in container" path="vpa_val_po_1000mg|Organism|VenousBlood|BloodCells|CYP2C9_4ene_VPA|Concentration in container" unit="µmol/l" persistable="0" formulaId="537" />
    <Observer id="558" entityId="XK500cJMRUaCfERp3Sq5GA" name="Concentration in container" path="vpa_val_po_1000mg|Organism|VenousBlood|BloodCells|CYP2A6_2ene_VPA|Concentration in container" unit="µmol/l" persistable="0" formulaId="559" />
    <Observer id="580" entityId="bhJgbv0Q1U6Eb97v0_0c9w" name="Concentration in container" path="vpa_val_po_1000mg|Organism|VenousBlood|BloodCells|ACADSB_4ene_VPA_CoA|Concentration in container" unit="µmol/l" persistable="0" formulaId="581" />
    <Observer id="602" entityId="UIN9i20oik6ECj56f18WUA" name="Concentration in container" path="vpa_val_po_1000mg|Organism|VenousBlood|BloodCells|ACSM5_VPA_CoA|Concentration in container" unit="µmol/l" persistable="0" formulaId="603" />
    <Observer id="610" entityId="hE8djzHWlkmVrm4PZDiZnQ" name="Concentration in container" path="vpa_val_po_1000mg|Organism|VenousBlood|BloodCells|valproic_acid|Concentration in container" unit="µmol/l" persistable="0" formulaId="611" />
    <Observer id="618" entityId="dSiDk72aukurglGUVtAMmg" name="Concentration in container" path="vpa_val_po_1000mg|Organism|VenousBlood|BloodCells|OH_VPA|Concentration in container" unit="µmol/l" persistable="0" formulaId="619" />
    <Observer id="626" entityId="hdObb0vz-EyKspxeB3Ulaw" name="Concentration in container" path="vpa_val_po_1000mg|Organism|VenousBlood|BloodCells|VPAG|Concentration in container" unit="µmol/l" persistable="0" formulaId="627" />
    <Observer id="644" entityId="xDVnQKLXz0OQ_IVuIC_1uA" name="Whole Blood" path="vpa_val_po_1000mg|Organism|VenousBlood|valproic_acid|Whole Blood" unit="µmol/l" persistable="0" formulaId="645" />
    <Observer id="646" entityId="rtb99rYpmESk19W3iJjkuA" name="Whole Blood" path="vpa_val_po_1000mg|Organism|VenousBlood|OH_VPA|Whole Blood" unit="µmol/l" persistable="0" formulaId="647" />
    <Observer id="648" entityId="vdZiTkJIeU6geAEsEs7ZVg" name="Whole Blood" path="vpa_val_po_1000mg|Organism|VenousBlood|VPAG|Whole Blood" unit="µmol/l" persistable="0" formulaId="649" />
    <Observer id="677" entityId="UvQf6kosfUGsShmdrf0xFw" name="Concentration in container" path="vpa_val_po_1000mg|Organism|ArterialBlood|Plasma|CYP2C9|Concentration in container" unit="µmol/l" persistable="0" formulaId="678" />
    <Observer id="697" entityId="qEPuwM_DAkmnouNJkwce_g" name="Concentration in container" path="vpa_val_po_1000mg|Organism|ArterialBlood|Plasma|CYP2A6_3OH_VPA|Concentration in container" unit="µmol/l" persistable="0" formulaId="698" />
    <Observer id="717" entityId="XmEBk4nkhkOZO64C-Mym_A" name="Concentration in container" path="vpa_val_po_1000mg|Organism|ArterialBlood|Plasma|CYP2C9_4OH_VPA|Concentration in container" unit="µmol/l" persistable="0" formulaId="718" />
    <Observer id="737" entityId="8a1yCGBwTEm7vnPPRZCYgg" name="Concentration in container" path="vpa_val_po_1000mg|Organism|ArterialBlood|Plasma|UGT1A8|Concentration in container" unit="µmol/l" persistable="0" formulaId="738" />
    <Observer id="757" entityId="tTfXkd3bC0WXrvtazrZxNA" name="Concentration in container" path="vpa_val_po_1000mg|Organism|ArterialBlood|Plasma|CYP2C9_4ene_VPA|Concentration in container" unit="µmol/l" persistable="0" formulaId="758" />
    <Observer id="777" entityId="Z-XrzPYoakGAkXk_fBbiMA" name="Concentration in container" path="vpa_val_po_1000mg|Organism|ArterialBlood|Plasma|CYP2A6_2ene_VPA|Concentration in container" unit="µmol/l" persistable="0" formulaId="778" />
    <Observer id="797" entityId="ajXOTiNyrk6LwpTgREKBGg" name="Concentration in container" path="vpa_val_po_1000mg|Organism|ArterialBlood|Plasma|ACADSB_4ene_VPA_CoA|Concentration in container" unit="µmol/l" persistable="0" formulaId="798" />
    <Observer id="817" entityId="oQXX_FGwZUqWEeu5r6Lv1g" name="Concentration in container" path="vpa_val_po_1000mg|Organism|ArterialBlood|Plasma|ACSM5_VPA_CoA|Concentration in container" unit="µmol/l" persistable="0" formulaId="818" />
    <Observer id="823" entityId="-UjnUd4YC0uzw6EyG-9HJw" name="Concentration in container" path="vpa_val_po_1000mg|Organism|ArterialBlood|Plasma|valproic_acid|Concentration in container" unit="µmol/l" persistable="0" formulaId="824" />
    <Observer id="825" entityId="Q82R6DdpDUe3aldPFW83MA" name="Plasma Unbound" path="vpa_val_po_1000mg|Organism|ArterialBlood|Plasma|valproic_acid|Plasma Unbound" unit="µmol/l" persistable="0" formulaId="826" />
    <Observer id="831" entityId="VUSpSKdvhkqOrlfZWyVdaQ" name="Concentration in container" path="vpa_val_po_1000mg|Organism|ArterialBlood|Plasma|OH_VPA|Concentration in container" unit="µmol/l" persistable="0" formulaId="832" />
    <Observer id="833" entityId="k7alZkOTT06ILqXSJN_lgA" name="Plasma Unbound" path="vpa_val_po_1000mg|Organism|ArterialBlood|Plasma|OH_VPA|Plasma Unbound" unit="µmol/l" persistable="0" formulaId="834" />
    <Observer id="839" entityId="hny8CAoQc0i-3Q0s_mFbVQ" name="Concentration in container" path="vpa_val_po_1000mg|Organism|ArterialBlood|Plasma|VPAG|Concentration in container" unit="µmol/l" persistable="0" formulaId="840" />
    <Observer id="841" entityId="TXqw-hb3U06nNAB2H5K4QA" name="Plasma Unbound" path="vpa_val_po_1000mg|Organism|ArterialBlood|Plasma|VPAG|Plasma Unbound" unit="µmol/l" persistable="0" formulaId="842" />
    <Observer id="881" entityId="xm1w-z185EewaFN7eWtw_Q" name="Concentration in container" path="vpa_val_po_1000mg|Organism|ArterialBlood|BloodCells|CYP2C9|Concentration in container" unit="µmol/l" persistable="0" formulaId="882" />
    <Observer id="901" entityId="B1vsmjd1vUK0BEv3gCri4A" name="Concentration in container" path="vpa_val_po_1000mg|Organism|ArterialBlood|BloodCells|CYP2A6_3OH_VPA|Concentration in container" unit="µmol/l" persistable="0" formulaId="902" />
    <Observer id="921" entityId="9jjSFvP-x0yC3DGlsTI_JQ" name="Concentration in container" path="vpa_val_po_1000mg|Organism|ArterialBlood|BloodCells|CYP2C9_4OH_VPA|Concentration in container" unit="µmol/l" persistable="0" formulaId="922" />
    <Observer id="941" entityId="LSVgcYFZc0apJtTFDyJGlA" name="Concentration in container" path="vpa_val_po_1000mg|Organism|ArterialBlood|BloodCells|UGT1A8|Concentration in container" unit="µmol/l" persistable="0" formulaId="942" />
    <Observer id="961" entityId="3G6P-VaORkOPqYlhdLBlqw" name="Concentration in container" path="vpa_val_po_1000mg|Organism|ArterialBlood|BloodCells|CYP2C9_4ene_VPA|Concentration in container" unit="µmol/l" persistable="0" formulaId="962" />
    <Observer id="981" entityId="pvJC0ppzv0So0yv9_04sAQ" name="Concentration in container" path="vpa_val_po_1000mg|Organism|ArterialBlood|BloodCells|CYP2A6_2ene_VPA|Concentration in container" unit="µmol/l" persistable="0" formulaId="982" />
    <Observer id="1001" entityId="TbBjrEwLnESUt7lV2SZF_g" name="Concentration in container" path="vpa_val_po_1000mg|Organism|ArterialBlood|BloodCells|ACADSB_4ene_VPA_CoA|Concentration in container" unit="µmol/l" persistable="0" formulaId="1002" />
    <Observer id="1021" entityId="SwQb5njOv0WAMBHgnoWeFA" name="Concentration in container" path="vpa_val_po_1000mg|Organism|ArterialBlood|BloodCells|ACSM5_VPA_CoA|Concentration in container" unit="µmol/l" persistable="0" formulaId="1022" />
    <Observer id="1027" entityId="TRBXY1JwtkCFad6aZkH_yQ" name="Concentration in container" path="vpa_val_po_1000mg|Organism|ArterialBlood|BloodCells|valproic_acid|Concentration in container" unit="µmol/l" persistable="0" formulaId="1028" />
    <Observer id="1033" entityId="x3R-u053t0e_qB32FUOFAA" name="Concentration in container" path="vpa_val_po_1000mg|Organism|ArterialBlood|BloodCells|OH_VPA|Concentration in container" unit="µmol/l" persistable="0" formulaId="1034" />
    <Observer id="1039" entityId="4vP3_CgVvEWL3cpu6Zm6qw" name="Concentration in container" path="vpa_val_po_1000mg|Organism|ArterialBlood|BloodCells|VPAG|Concentration in container" unit="µmol/l" persistable="0" formulaId="1040" />
    <Observer id="1057" entityId="4fall4qjU0iHbmgtudw4aQ" name="Whole Blood" path="vpa_val_po_1000mg|Organism|ArterialBlood|valproic_acid|Whole Blood" unit="µmol/l" persistable="0" formulaId="1058" />
    <Observer id="1059" entityId="yvTFicrQeEa4K-st6CfYhg" name="Whole Blood" path="vpa_val_po_1000mg|Organism|ArterialBlood|OH_VPA|Whole Blood" unit="µmol/l" persistable="0" formulaId="1060" />
    <Observer id="1061" entityId="blIh34BKcEa2Bxxu86XSlQ" name="Whole Blood" path="vpa_val_po_1000mg|Organism|ArterialBlood|VPAG|Whole Blood" unit="µmol/l" persistable="0" formulaId="1062" />
    <Observer id="1072" entityId="ao9e1hEXi0yANHx84YwNSQ" name="Fraction excreted to bile" path="vpa_val_po_1000mg|Organism|Gallbladder|valproic_acid|Fraction excreted to bile" persistable="0" formulaId="1074" />
    <Observer id="1146" entityId="ArFpWUNRe02owy79CMZMFQ" name="Concentration in container" path="vpa_val_po_1000mg|Organism|Bone|Plasma|CYP2C9|Concentration in container" unit="µmol/l" persistable="0" formulaId="1147" />
    <Observer id="1166" entityId="yD1G4KE8GkS_tFQqiKXkfg" name="Concentration in container" path="vpa_val_po_1000mg|Organism|Bone|Plasma|CYP2A6_3OH_VPA|Concentration in container" unit="µmol/l" persistable="0" formulaId="1167" />
    <Observer id="1186" entityId="vehUhEM75k-gZxnXN4R4Dw" name="Concentration in container" path="vpa_val_po_1000mg|Organism|Bone|Plasma|CYP2C9_4OH_VPA|Concentration in container" unit="µmol/l" persistable="0" formulaId="1187" />
    <Observer id="1206" entityId="jy8AodaVKkOI5hlwyOBz3A" name="Concentration in container" path="vpa_val_po_1000mg|Organism|Bone|Plasma|UGT1A8|Concentration in container" unit="µmol/l" persistable="0" formulaId="1207" />
    <Observer id="1226" entityId="8MYWs_wb6Eq3OdQx5lndVA" name="Concentration in container" path="vpa_val_po_1000mg|Organism|Bone|Plasma|CYP2C9_4ene_VPA|Concentration in container" unit="µmol/l" persistable="0" formulaId="1227" />
    <Observer id="1246" entityId="OE3j6r-Vr0av_V378MUcGg" name="Concentration in container" path="vpa_val_po_1000mg|Organism|Bone|Plasma|CYP2A6_2ene_VPA|Concentration in container" unit="µmol/l" persistable="0" formulaId="1247" />
    <Observer id="1266" entityId="SAiCpxAlEkSkDfBPDelD3g" name="Concentration in container" path="vpa_val_po_1000mg|Organism|Bone|Plasma|ACADSB_4ene_VPA_CoA|Concentration in container" unit="µmol/l" persistable="0" formulaId="1267" />
    <Observer id="1286" entityId="v5LYymHCKEKDRLlHkMx5YA" name="Concentration in container" path="vpa_val_po_1000mg|Organism|Bone|Plasma|ACSM5_VPA_CoA|Concentration in container" unit="µmol/l" persistable="0" formulaId="1287" />
    <Observer id="1292" entityId="6Bm_RrDV7UO0hFOG-HJgXg" name="Concentration in container" path="vpa_val_po_1000mg|Organism|Bone|Plasma|valproic_acid|Concentration in container" unit="µmol/l" persistable="0" formulaId="1293" />
    <Observer id="1298" entityId="ATcbAs0R0Ua48Je4WntP5A" name="Concentration in container" path="vpa_val_po_1000mg|Organism|Bone|Plasma|OH_VPA|Concentration in container" unit="µmol/l" persistable="0" formulaId="1299" />
    <Observer id="1304" entityId="njNMr3QCxUGMCkWtl4r02g" name="Concentration in container" path="vpa_val_po_1000mg|Organism|Bone|Plasma|VPAG|Concentration in container" unit="µmol/l" persistable="0" formulaId="1305" />
    <Observer id="1344" entityId="qPfIXnybF06Pf05hpwbbow" name="Concentration in container" path="vpa_val_po_1000mg|Organism|Bone|BloodCells|CYP2C9|Concentration in container" unit="µmol/l" persistable="0" formulaId="1345" />
    <Observer id="1364" entityId="pkFzKwXb2U-2jGpiA5h1pA" name="Concentration in container" path="vpa_val_po_1000mg|Organism|Bone|BloodCells|CYP2A6_3OH_VPA|Concentration in container" unit="µmol/l" persistable="0" formulaId="1365" />
    <Observer id="1384" entityId="uKxJXCHsfEOTZ9gE4w61Kg" name="Concentration in container" path="vpa_val_po_1000mg|Organism|Bone|BloodCells|CYP2C9_4OH_VPA|Concentration in container" unit="µmol/l" persistable="0" formulaId="1385" />
    <Observer id="1404" entityId="exsS06XGy0Sjqg0UM87qsA" name="Concentration in container" path="vpa_val_po_1000mg|Organism|Bone|BloodCells|UGT1A8|Concentration in container" unit="µmol/l" persistable="0" formulaId="1405" />
    <Observer id="1424" entityId="FSHdAQq_vE2sqzKmYMuVYw" name="Concentration in container" path="vpa_val_po_1000mg|Organism|Bone|BloodCells|CYP2C9_4ene_VPA|Concentration in container" unit="µmol/l" persistable="0" formulaId="1425" />
    <Observer id="1444" entityId="Bgfe4PG09kOOh71_sph8tA" name="Concentration in container" path="vpa_val_po_1000mg|Organism|Bone|BloodCells|CYP2A6_2ene_VPA|Concentration in container" unit="µmol/l" persistable="0" formulaId="1445" />
    <Observer id="1464" entityId="QXYqlZnxy0CyaSBMUTKDVw" name="Concentration in container" path="vpa_val_po_1000mg|Organism|Bone|BloodCells|ACADSB_4ene_VPA_CoA|Concentration in container" unit="µmol/l" persistable="0" formulaId="1465" />
    <Observer id="1484" entityId="BWe4sScZ0EyZzZkGre1fcA" name="Concentration in container" path="vpa_val_po_1000mg|Organism|Bone|BloodCells|ACSM5_VPA_CoA|Concentration in container" unit="µmol/l" persistable="0" formulaId="1485" />
    <Observer id="1490" entityId="KdbYUBzmZEuQUbkOgsOZoA" name="Concentration in container" path="vpa_val_po_1000mg|Organism|Bone|BloodCells|valproic_acid|Concentration in container" unit="µmol/l" persistable="0" formulaId="1491" />
    <Observer id="1496" entityId="j6yc4fr0kkuMLtG5i1aF1Q" name="Concentration in container" path="vpa_val_po_1000mg|Organism|Bone|BloodCells|OH_VPA|Concentration in container" unit="µmol/l" persistable="0" formulaId="1497" />
    <Observer id="1502" entityId="qr-drbKxqkeFvSFUJ2NUDA" name="Concentration in container" path="vpa_val_po_1000mg|Organism|Bone|BloodCells|VPAG|Concentration in container" unit="µmol/l" persistable="0" formulaId="1503" />
    <Observer id="1532" entityId="uq-4Z4BudUOQWSGn9XYTEg" name="Concentration in container" path="vpa_val_po_1000mg|Organism|Bone|Interstitial|valproic_acid|Concentration in container" unit="µmol/l" persistable="0" formulaId="1533" />
    <Observer id="1540" entityId="i_i4lW1Z1EOwbWRo_WuRmw" name="Concentration in container" path="vpa_val_po_1000mg|Organism|Bone|Interstitial|OH_VPA|Concentration in container" unit="µmol/l" persistable="0" formulaId="1541" />
    <Observer id="1548" entityId="Rc4baL_oREKaHWfTwSrQ2g" name="Concentration in container" path="vpa_val_po_1000mg|Organism|Bone|Interstitial|VPAG|Concentration in container" unit="µmol/l" persistable="0" formulaId="1549" />
    <Observer id="1571" entityId="V-HGL4hFLEmkrHo0RbRNyg" name="Concentration in container" path="vpa_val_po_1000mg|Organism|Bone|Intracellular|CYP2C9|Concentration in container" unit="µmol/l" persistable="0" formulaId="1572" />
    <Observer id="1589" entityId="lNasPnTxmkOh8KiIZBj6wg" name="Concentration in container" path="vpa_val_po_1000mg|Organism|Bone|Intracellular|CYP2A6_3OH_VPA|Concentration in container" unit="µmol/l" persistable="0" formulaId="1590" />
    <Observer id="1607" entityId="EDED9Gu3WEOWVnRA0fMjOg" name="Concentration in container" path="vpa_val_po_1000mg|Organism|Bone|Intracellular|CYP2C9_4OH_VPA|Concentration in container" unit="µmol/l" persistable="0" formulaId="1608" />
    <Observer id="1625" entityId="ENmETgSM7EOHZJ5vj41GWA" name="Concentration in container" path="vpa_val_po_1000mg|Organism|Bone|Intracellular|UGT1A8|Concentration in container" unit="µmol/l" persistable="0" formulaId="1626" />
    <Observer id="1643" entityId="FqLmVkgwCUqN9Fn6Rj6Gvw" name="Concentration in container" path="vpa_val_po_1000mg|Organism|Bone|Intracellular|CYP2C9_4ene_VPA|Concentration in container" unit="µmol/l" persistable="0" formulaId="1644" />
    <Observer id="1661" entityId="GzMIMhJCQUa0-ICsGT2m4w" name="Concentration in container" path="vpa_val_po_1000mg|Organism|Bone|Intracellular|CYP2A6_2ene_VPA|Concentration in container" unit="µmol/l" persistable="0" formulaId="1662" />
    <Observer id="1679" entityId="0iPQbc-Bd0CIrLeRxHmGnQ" name="Concentration in container" path="vpa_val_po_1000mg|Organism|Bone|Intracellular|ACADSB_4ene_VPA_CoA|Concentration in container" unit="µmol/l" persistable="0" formulaId="1680" />
    <Observer id="1697" entityId="FfxH98T_wkKrfTmjwA5mjQ" name="Concentration in container" path="vpa_val_po_1000mg|Organism|Bone|Intracellular|ACSM5_VPA_CoA|Concentration in container" unit="µmol/l" persistable="0" formulaId="1698" />
    <Observer id="1705" entityId="UB6-RikKA0axdDoF-adf2A" name="Concentration in container" path="vpa_val_po_1000mg|Organism|Bone|Intracellular|valproic_acid|Concentration in container" unit="µmol/l" persistable="0" formulaId="1706" />
    <Observer id="1713" entityId="Ib6wkHQlcUiJA6DUyTYIMg" name="Concentration in container" path="vpa_val_po_1000mg|Organism|Bone|Intracellular|OH_VPA|Concentration in container" unit="µmol/l" persistable="0" formulaId="1714" />
    <Observer id="1721" entityId="DSBfZhm-kkemSlxYjz6pww" name="Concentration in container" path="vpa_val_po_1000mg|Organism|Bone|Intracellular|VPAG|Concentration in container" unit="µmol/l" persistable="0" formulaId="1722" />
    <Observer id="1739" entityId="vQCNFycJSUSmRrA2dDDFOA" name="Interstitial Unbound" path="vpa_val_po_1000mg|Organism|Bone|valproic_acid|Interstitial Unbound" unit="µmol/l" persistable="0" formulaId="1740" />
    <Observer id="1741" entityId="REhpQcH0_k6gidJ2UpHAtQ" name="Intracellular Unbound" path="vpa_val_po_1000mg|Organism|Bone|valproic_acid|Intracellular Unbound" unit="µmol/l" persistable="0" formulaId="1742" />
    <Observer id="1743" entityId="xZYDMFCSWkCBb3xMFze6Yw" name="Tissue" path="vpa_val_po_1000mg|Organism|Bone|valproic_acid|Tissue" unit="µmol/l" persistable="0" formulaId="1744" />
    <Observer id="1745" entityId="iVzwsYxXjUqZ_KDH9sGgdw" name="Interstitial Unbound" path="vpa_val_po_1000mg|Organism|Bone|OH_VPA|Interstitial Unbound" unit="µmol/l" persistable="0" formulaId="1746" />
    <Observer id="1747" entityId="im5DBlllyUq90lpWK_uhwQ" name="Intracellular Unbound" path="vpa_val_po_1000mg|Organism|Bone|OH_VPA|Intracellular Unbound" unit="µmol/l" persistable="0" formulaId="1748" />
    <Observer id="1749" entityId="Er1xVPCQIUiecrdsNAP1Dg" name="Tissue" path="vpa_val_po_1000mg|Organism|Bone|OH_VPA|Tissue" unit="µmol/l" persistable="0" formulaId="1750" />
    <Observer id="1751" entityId="-SFcJ4DjwkOG6arS3YwLpg" name="Interstitial Unbound" path="vpa_val_po_1000mg|Organism|Bone|VPAG|Interstitial Unbound" unit="µmol/l" persistable="0" formulaId="1752" />
    <Observer id="1753" entityId="F4WUO2CvyUOoqzTliYqRCQ" name="Intracellular Unbound" path="vpa_val_po_1000mg|Organism|Bone|VPAG|Intracellular Unbound" unit="µmol/l" persistable="0" formulaId="1754" />
    <Observer id="1755" entityId="TJ5fWh8D2EakWhI-SzB6CA" name="Tissue" path="vpa_val_po_1000mg|Organism|Bone|VPAG|Tissue" unit="µmol/l" persistable="0" formulaId="1756" />
    <Observer id="1822" entityId="oT2K6Rkn60KhO5Jw-CzlFQ" name="Concentration in container" path="vpa_val_po_1000mg|Organism|Brain|Plasma|CYP2C9|Concentration in container" unit="µmol/l" persistable="0" formulaId="1823" />
    <Observer id="1842" entityId="z82rFJ00sECmdSTNt0UioA" name="Concentration in container" path="vpa_val_po_1000mg|Organism|Brain|Plasma|CYP2A6_3OH_VPA|Concentration in container" unit="µmol/l" persistable="0" formulaId="1843" />
    <Observer id="1862" entityId="puvfylJwTEC7h1xXLnEVhw" name="Concentration in container" path="vpa_val_po_1000mg|Organism|Brain|Plasma|CYP2C9_4OH_VPA|Concentration in container" unit="µmol/l" persistable="0" formulaId="1863" />
    <Observer id="1882" entityId="dk5U-NR0xkeQWze0rTFHWg" name="Concentration in container" path="vpa_val_po_1000mg|Organism|Brain|Plasma|UGT1A8|Concentration in container" unit="µmol/l" persistable="0" formulaId="1883" />
    <Observer id="1902" entityId="4m7Zn4Oe5kadUxhp4yq7vg" name="Concentration in container" path="vpa_val_po_1000mg|Organism|Brain|Plasma|CYP2C9_4ene_VPA|Concentration in container" unit="µmol/l" persistable="0" formulaId="1903" />
    <Observer id="1922" entityId="78D5cRcm1U-K41h8T9OIkA" name="Concentration in container" path="vpa_val_po_1000mg|Organism|Brain|Plasma|CYP2A6_2ene_VPA|Concentration in container" unit="µmol/l" persistable="0" formulaId="1923" />
    <Observer id="1942" entityId="lKYChlUsP0KB-Zn9eeJXIA" name="Concentration in container" path="vpa_val_po_1000mg|Organism|Brain|Plasma|ACADSB_4ene_VPA_CoA|Concentration in container" unit="µmol/l" persistable="0" formulaId="1943" />
    <Observer id="1962" entityId="uO1l0FhuPEqKd1l6L-BTCw" name="Concentration in container" path="vpa_val_po_1000mg|Organism|Brain|Plasma|ACSM5_VPA_CoA|Concentration in container" unit="µmol/l" persistable="0" formulaId="1963" />
    <Observer id="1969" entityId="umRrvKuQ_EykOZ1hGZ4uVA" name="Concentration in container" path="vpa_val_po_1000mg|Organism|Brain|Plasma|valproic_acid|Concentration in container" unit="µmol/l" persistable="0" formulaId="1970" />
    <Observer id="1976" entityId="KQIt2qkKwk-EqlQedtbQjw" name="Concentration in container" path="vpa_val_po_1000mg|Organism|Brain|Plasma|OH_VPA|Concentration in container" unit="µmol/l" persistable="0" formulaId="1977" />
    <Observer id="1983" entityId="m4-J_N03aEKOWDUV6LylzA" name="Concentration in container" path="vpa_val_po_1000mg|Organism|Brain|Plasma|VPAG|Concentration in container" unit="µmol/l" persistable="0" formulaId="1984" />
    <Observer id="2023" entityId="WYYUsEB6oEOpzalXpE8ujw" name="Concentration in container" path="vpa_val_po_1000mg|Organism|Brain|BloodCells|CYP2C9|Concentration in container" unit="µmol/l" persistable="0" formulaId="2024" />
    <Observer id="2043" entityId="u_Ude7Uipk-2Gr1vx8rppw" name="Concentration in container" path="vpa_val_po_1000mg|Organism|Brain|BloodCells|CYP2A6_3OH_VPA|Concentration in container" unit="µmol/l" persistable="0" formulaId="2044" />
    <Observer id="2063" entityId="FIHjn8AmGEO7wuwSOxZZFQ" name="Concentration in container" path="vpa_val_po_1000mg|Organism|Brain|BloodCells|CYP2C9_4OH_VPA|Concentration in container" unit="µmol/l" persistable="0" formulaId="2064" />
    <Observer id="2083" entityId="UbujxfbKDEayNonukNRf0g" name="Concentration in container" path="vpa_val_po_1000mg|Organism|Brain|BloodCells|UGT1A8|Concentration in container" unit="µmol/l" persistable="0" formulaId="2084" />
    <Observer id="2103" entityId="GEURMG49eEKpt3pSN__YOA" name="Concentration in container" path="vpa_val_po_1000mg|Organism|Brain|BloodCells|CYP2C9_4ene_VPA|Concentration in container" unit="µmol/l" persistable="0" formulaId="2104" />
    <Observer id="2123" entityId="GcCbeuXubUWXi79S08lOXQ" name="Concentration in container" path="vpa_val_po_1000mg|Organism|Brain|BloodCells|CYP2A6_2ene_VPA|Concentration in container" unit="µmol/l" persistable="0" formulaId="2124" />
    <Observer id="2143" entityId="JymRDyhZwEuScdUUYwZC9w" name="Concentration in container" path="vpa_val_po_1000mg|Organism|Brain|BloodCells|ACADSB_4ene_VPA_CoA|Concentration in container" unit="µmol/l" persistable="0" formulaId="2144" />
    <Observer id="2163" entityId="ML5caUmnLUCy_rVKlvpn4Q" name="Concentration in container" path="vpa_val_po_1000mg|Organism|Brain|BloodCells|ACSM5_VPA_CoA|Concentration in container" unit="µmol/l" persistable="0" formulaId="2164" />
    <Observer id="2170" entityId="7hXxSC4-QUCwTNsE2aftZg" name="Concentration in container" path="vpa_val_po_1000mg|Organism|Brain|BloodCells|valproic_acid|Concentration in container" unit="µmol/l" persistable="0" formulaId="2171" />
    <Observer id="2177" entityId="Oho5jKB5tUCpdprHVkg_Sg" name="Concentration in container" path="vpa_val_po_1000mg|Organism|Brain|BloodCells|OH_VPA|Concentration in container" unit="µmol/l" persistable="0" formulaId="2178" />
    <Observer id="2184" entityId="1p7cwGENSkuaZLd8DbhS5A" name="Concentration in container" path="vpa_val_po_1000mg|Organism|Brain|BloodCells|VPAG|Concentration in container" unit="µmol/l" persistable="0" formulaId="2185" />
    <Observer id="2214" entityId="RcWKoV25gEe_GKaAT35UFg" name="Concentration in container" path="vpa_val_po_1000mg|Organism|Brain|Interstitial|valproic_acid|Concentration in container" unit="µmol/l" persistable="0" formulaId="2215" />
    <Observer id="2222" entityId="vNpaA4C_V0ORKvramlkLfA" name="Concentration in container" path="vpa_val_po_1000mg|Organism|Brain|Interstitial|OH_VPA|Concentration in container" unit="µmol/l" persistable="0" formulaId="2223" />
    <Observer id="2230" entityId="hspY1Kf9206gGLLF82btKg" name="Concentration in container" path="vpa_val_po_1000mg|Organism|Brain|Interstitial|VPAG|Concentration in container" unit="µmol/l" persistable="0" formulaId="2231" />
    <Observer id="2253" entityId="DJXwEt7YBkaP9zyrPRbJtQ" name="Concentration in container" path="vpa_val_po_1000mg|Organism|Brain|Intracellular|CYP2C9|Concentration in container" unit="µmol/l" persistable="0" formulaId="2254" />
    <Observer id="2271" entityId="edzCLsWuI0CSDoiHbIXOVQ" name="Concentration in container" path="vpa_val_po_1000mg|Organism|Brain|Intracellular|CYP2A6_3OH_VPA|Concentration in container" unit="µmol/l" persistable="0" formulaId="2272" />
    <Observer id="2289" entityId="32Vp7uH7TkiKtEMEZjWgCg" name="Concentration in container" path="vpa_val_po_1000mg|Organism|Brain|Intracellular|CYP2C9_4OH_VPA|Concentration in container" unit="µmol/l" persistable="0" formulaId="2290" />
    <Observer id="2307" entityId="4ueAHiEIF0WNfpWq-92sSA" name="Concentration in container" path="vpa_val_po_1000mg|Organism|Brain|Intracellular|UGT1A8|Concentration in container" unit="µmol/l" persistable="0" formulaId="2308" />
    <Observer id="2325" entityId="UXDN1nsBVEudMYejaFzCwQ" name="Concentration in container" path="vpa_val_po_1000mg|Organism|Brain|Intracellular|CYP2C9_4ene_VPA|Concentration in container" unit="µmol/l" persistable="0" formulaId="2326" />
    <Observer id="2343" entityId="l5Kru0NNe0ifO0KMVevP5A" name="Concentration in container" path="vpa_val_po_1000mg|Organism|Brain|Intracellular|CYP2A6_2ene_VPA|Concentration in container" unit="µmol/l" persistable="0" formulaId="2344" />
    <Observer id="2361" entityId="bRN8ZkRcf022RlRWO11Luw" name="Concentration in container" path="vpa_val_po_1000mg|Organism|Brain|Intracellular|ACADSB_4ene_VPA_CoA|Concentration in container" unit="µmol/l" persistable="0" formulaId="2362" />
    <Observer id="2379" entityId="oVdJnaNyJUWuqehChSdMrg" name="Concentration in container" path="vpa_val_po_1000mg|Organism|Brain|Intracellular|ACSM5_VPA_CoA|Concentration in container" unit="µmol/l" persistable="0" formulaId="2380" />
    <Observer id="2387" entityId="sl1mG0fM9Em8zJj7i_EkBA" name="Concentration in container" path="vpa_val_po_1000mg|Organism|Brain|Intracellular|valproic_acid|Concentration in container" unit="µmol/l" persistable="0" formulaId="2388" />
    <Observer id="2395" entityId="BCbBlynzBEmOYwIAA5TGOQ" name="Concentration in container" path="vpa_val_po_1000mg|Organism|Brain|Intracellular|OH_VPA|Concentration in container" unit="µmol/l" persistable="0" formulaId="2396" />
    <Observer id="2403" entityId="_-NgFU2S7EqPOzK_tm5cTw" name="Concentration in container" path="vpa_val_po_1000mg|Organism|Brain|Intracellular|VPAG|Concentration in container" unit="µmol/l" persistable="0" formulaId="2404" />
    <Observer id="2421" entityId="fqRewuRDZUqp2x8wk2c3-A" name="Interstitial Unbound" path="vpa_val_po_1000mg|Organism|Brain|valproic_acid|Interstitial Unbound" unit="µmol/l" persistable="0" formulaId="2422" />
    <Observer id="2423" entityId="AJbsmlM8tkOXewSQ57GKhg" name="Intracellular Unbound" path="vpa_val_po_1000mg|Organism|Brain|valproic_acid|Intracellular Unbound" unit="µmol/l" persistable="0" formulaId="2424" />
    <Observer id="2425" entityId="rV70aInYq0KMdL3lDnz2uA" name="Tissue" path="vpa_val_po_1000mg|Organism|Brain|valproic_acid|Tissue" unit="µmol/l" persistable="0" formulaId="2426" />
    <Observer id="2427" entityId="-X9ZHpab0Uyt1_bgFDjehA" name="Interstitial Unbound" path="vpa_val_po_1000mg|Organism|Brain|OH_VPA|Interstitial Unbound" unit="µmol/l" persistable="0" formulaId="2428" />
    <Observer id="2429" entityId="zGg3hdbUN0q_SpJByjSImg" name="Intracellular Unbound" path="vpa_val_po_1000mg|Organism|Brain|OH_VPA|Intracellular Unbound" unit="µmol/l" persistable="0" formulaId="2430" />
    <Observer id="2431" entityId="49Gor_3eTEKQUXpLduI6Tg" name="Tissue" path="vpa_val_po_1000mg|Organism|Brain|OH_VPA|Tissue" unit="µmol/l" persistable="0" formulaId="2432" />
    <Observer id="2433" entityId="4140206f7EaidxcbCz9zYQ" name="Interstitial Unbound" path="vpa_val_po_1000mg|Organism|Brain|VPAG|Interstitial Unbound" unit="µmol/l" persistable="0" formulaId="2434" />
    <Observer id="2435" entityId="k-Z3d_6-G0Cx7xiQMFoqag" name="Intracellular Unbound" path="vpa_val_po_1000mg|Organism|Brain|VPAG|Intracellular Unbound" unit="µmol/l" persistable="0" formulaId="2436" />
    <Observer id="2437" entityId="YXWo1f9jkUSMg3g6sWkgQQ" name="Tissue" path="vpa_val_po_1000mg|Organism|Brain|VPAG|Tissue" unit="µmol/l" persistable="0" formulaId="2438" />
    <Observer id="2517" entityId="FBPyzYQYIEGEeu5mUI2Urg" name="Concentration in container" path="vpa_val_po_1000mg|Organism|Fat|Plasma|CYP2C9|Concentration in container" unit="µmol/l" persistable="0" formulaId="2518" />
    <Observer id="2537" entityId="byLR-e8FXUSwuIYHcLneEw" name="Concentration in container" path="vpa_val_po_1000mg|Organism|Fat|Plasma|CYP2A6_3OH_VPA|Concentration in container" unit="µmol/l" persistable="0" formulaId="2538" />
    <Observer id="2557" entityId="J79Jqm8_-0-2UHEdurfGyA" name="Concentration in container" path="vpa_val_po_1000mg|Organism|Fat|Plasma|CYP2C9_4OH_VPA|Concentration in container" unit="µmol/l" persistable="0" formulaId="2558" />
    <Observer id="2577" entityId="a9KiVcii1ECgD4Za_-YwzQ" name="Concentration in container" path="vpa_val_po_1000mg|Organism|Fat|Plasma|UGT1A8|Concentration in container" unit="µmol/l" persistable="0" formulaId="2578" />
    <Observer id="2597" entityId="uMNUmolp8ESTt_h2WaafJw" name="Concentration in container" path="vpa_val_po_1000mg|Organism|Fat|Plasma|CYP2C9_4ene_VPA|Concentration in container" unit="µmol/l" persistable="0" formulaId="2598" />
    <Observer id="2617" entityId="TjO9YC7fMk-oLDXAJ1yOUA" name="Concentration in container" path="vpa_val_po_1000mg|Organism|Fat|Plasma|CYP2A6_2ene_VPA|Concentration in container" unit="µmol/l" persistable="0" formulaId="2618" />
    <Observer id="2637" entityId="L_sVwh6JG0eC8--lw8nSpg" name="Concentration in container" path="vpa_val_po_1000mg|Organism|Fat|Plasma|ACADSB_4ene_VPA_CoA|Concentration in container" unit="µmol/l" persistable="0" formulaId="2638" />
    <Observer id="2657" entityId="PP8PLlTrhEeAbB9gMgRCeQ" name="Concentration in container" path="vpa_val_po_1000mg|Organism|Fat|Plasma|ACSM5_VPA_CoA|Concentration in container" unit="µmol/l" persistable="0" formulaId="2658" />
    <Observer id="2663" entityId="-Szfca4oAUCIbCobXaId4w" name="Concentration in container" path="vpa_val_po_1000mg|Organism|Fat|Plasma|valproic_acid|Concentration in container" unit="µmol/l" persistable="0" formulaId="2664" />
    <Observer id="2669" entityId="4waWYLGs806GFi4Ogld74A" name="Concentration in container" path="vpa_val_po_1000mg|Organism|Fat|Plasma|OH_VPA|Concentration in container" unit="µmol/l" persistable="0" formulaId="2670" />
    <Observer id="2675" entityId="KuvNCs5hukGYoZXU5bkEuw" name="Concentration in container" path="vpa_val_po_1000mg|Organism|Fat|Plasma|VPAG|Concentration in container" unit="µmol/l" persistable="0" formulaId="2676" />
    <Observer id="2715" entityId="8zvonH8lfUCACUf0uWyphQ" name="Concentration in container" path="vpa_val_po_1000mg|Organism|Fat|BloodCells|CYP2C9|Concentration in container" unit="µmol/l" persistable="0" formulaId="2716" />
    <Observer id="2735" entityId="q_r7v_H0oE6t_z1igKYD5g" name="Concentration in container" path="vpa_val_po_1000mg|Organism|Fat|BloodCells|CYP2A6_3OH_VPA|Concentration in container" unit="µmol/l" persistable="0" formulaId="2736" />
    <Observer id="2755" entityId="7rDAg7Vy50yvyJif-sfyYg" name="Concentration in container" path="vpa_val_po_1000mg|Organism|Fat|BloodCells|CYP2C9_4OH_VPA|Concentration in container" unit="µmol/l" persistable="0" formulaId="2756" />
    <Observer id="2775" entityId="v8SQPvunm0Om70-Aq2REWg" name="Concentration in container" path="vpa_val_po_1000mg|Organism|Fat|BloodCells|UGT1A8|Concentration in container" unit="µmol/l" persistable="0" formulaId="2776" />
    <Observer id="2795" entityId="VPZduiZ420qnfJakWiEB8Q" name="Concentration in container" path="vpa_val_po_1000mg|Organism|Fat|BloodCells|CYP2C9_4ene_VPA|Concentration in container" unit="µmol/l" persistable="0" formulaId="2796" />
    <Observer id="2815" entityId="j4yaoWsvBUaAnKmW-ltcjQ" name="Concentration in container" path="vpa_val_po_1000mg|Organism|Fat|BloodCells|CYP2A6_2ene_VPA|Concentration in container" unit="µmol/l" persistable="0" formulaId="2816" />
    <Observer id="2835" entityId="owwtOl8-6EOvB6wQZxD4bw" name="Concentration in container" path="vpa_val_po_1000mg|Organism|Fat|BloodCells|ACADSB_4ene_VPA_CoA|Concentration in container" unit="µmol/l" persistable="0" formulaId="2836" />
    <Observer id="2855" entityId="RNb0ilmFC0WSP2dSMOAHFQ" name="Concentration in container" path="vpa_val_po_1000mg|Organism|Fat|BloodCells|ACSM5_VPA_CoA|Concentration in container" unit="µmol/l" persistable="0" formulaId="2856" />
    <Observer id="2861" entityId="JpSpIhVH_U2BbQhr9vQK6w" name="Concentration in container" path="vpa_val_po_1000mg|Organism|Fat|BloodCells|valproic_acid|Concentration in container" unit="µmol/l" persistable="0" formulaId="2862" />
    <Observer id="2867" entityId="2eG79ooKm0icBZmwFzJrBg" name="Concentration in container" path="vpa_val_po_1000mg|Organism|Fat|BloodCells|OH_VPA|Concentration in container" unit="µmol/l" persistable="0" formulaId="2868" />
    <Observer id="2873" entityId="_sg7UN29ok-CAQ6dooqRfQ" name="Concentration in container" path="vpa_val_po_1000mg|Organism|Fat|BloodCells|VPAG|Concentration in container" unit="µmol/l" persistable="0" formulaId="2874" />
    <Observer id="2903" entityId="PWY_KkgCnUCDlzMZN2SQHw" name="Concentration in container" path="vpa_val_po_1000mg|Organism|Fat|Interstitial|valproic_acid|Concentration in container" unit="µmol/l" persistable="0" formulaId="2904" />
    <Observer id="2911" entityId="4BH7mwIWmEuDWh3PVwrigw" name="Concentration in container" path="vpa_val_po_1000mg|Organism|Fat|Interstitial|OH_VPA|Concentration in container" unit="µmol/l" persistable="0" formulaId="2912" />
    <Observer id="2919" entityId="Xwv485-WTUGjvyQPEr1-eg" name="Concentration in container" path="vpa_val_po_1000mg|Organism|Fat|Interstitial|VPAG|Concentration in container" unit="µmol/l" persistable="0" formulaId="2920" />
    <Observer id="2942" entityId="n9FGUdKQc0mSL3A-rG3ylw" name="Concentration in container" path="vpa_val_po_1000mg|Organism|Fat|Intracellular|CYP2C9|Concentration in container" unit="µmol/l" persistable="0" formulaId="2943" />
    <Observer id="2960" entityId="LNVcaA_ncUiPhEWkkFdNNA" name="Concentration in container" path="vpa_val_po_1000mg|Organism|Fat|Intracellular|CYP2A6_3OH_VPA|Concentration in container" unit="µmol/l" persistable="0" formulaId="2961" />
    <Observer id="2978" entityId="1kpNUx27p0iUwiV8QkTBsQ" name="Concentration in container" path="vpa_val_po_1000mg|Organism|Fat|Intracellular|CYP2C9_4OH_VPA|Concentration in container" unit="µmol/l" persistable="0" formulaId="2979" />
    <Observer id="2996" entityId="iAH-1grxQEuk45QR_XnbtQ" name="Concentration in container" path="vpa_val_po_1000mg|Organism|Fat|Intracellular|UGT1A8|Concentration in container" unit="µmol/l" persistable="0" formulaId="2997" />
    <Observer id="3014" entityId="bttp979cLU2LtA4fTsgx1w" name="Concentration in container" path="vpa_val_po_1000mg|Organism|Fat|Intracellular|CYP2C9_4ene_VPA|Concentration in container" unit="µmol/l" persistable="0" formulaId="3015" />
    <Observer id="3032" entityId="SnbBLLVVbE2GnqTFK6U16g" name="Concentration in container" path="vpa_val_po_1000mg|Organism|Fat|Intracellular|CYP2A6_2ene_VPA|Concentration in container" unit="µmol/l" persistable="0" formulaId="3033" />
    <Observer id="3050" entityId="88BNiGA39UyoF9pE3pF_DA" name="Concentration in container" path="vpa_val_po_1000mg|Organism|Fat|Intracellular|ACADSB_4ene_VPA_CoA|Concentration in container" unit="µmol/l" persistable="0" formulaId="3051" />
    <Observer id="3068" entityId="vrDqSSqM7Uakky4YHok2sQ" name="Concentration in container" path="vpa_val_po_1000mg|Organism|Fat|Intracellular|ACSM5_VPA_CoA|Concentration in container" unit="µmol/l" persistable="0" formulaId="3069" />
    <Observer id="3076" entityId="YtGBuqYt10u4L-pChROQkw" name="Concentration in container" path="vpa_val_po_1000mg|Organism|Fat|Intracellular|valproic_acid|Concentration in container" unit="µmol/l" persistable="0" formulaId="3077" />
    <Observer id="3084" entityId="Yy1fjpLNSU2Jiz-g0LuiOg" name="Concentration in container" path="vpa_val_po_1000mg|Organism|Fat|Intracellular|OH_VPA|Concentration in container" unit="µmol/l" persistable="0" formulaId="3085" />
    <Observer id="3092" entityId="GrXUCoEg3UW60ke_lwCAug" name="Concentration in container" path="vpa_val_po_1000mg|Organism|Fat|Intracellular|VPAG|Concentration in container" unit="µmol/l" persistable="0" formulaId="3093" />
    <Observer id="3110" entityId="OSrdV8l3V0aWT0bzOFT0Ew" name="Interstitial Unbound" path="vpa_val_po_1000mg|Organism|Fat|valproic_acid|Interstitial Unbound" unit="µmol/l" persistable="0" formulaId="3111" />
    <Observer id="3112" entityId="w-nEBcjahU2tXiQmmwpMpg" name="Intracellular Unbound" path="vpa_val_po_1000mg|Organism|Fat|valproic_acid|Intracellular Unbound" unit="µmol/l" persistable="0" formulaId="3113" />
    <Observer id="3114" entityId="DUYj6dRKBEmcqs6exPWbAg" name="Tissue" path="vpa_val_po_1000mg|Organism|Fat|valproic_acid|Tissue" unit="µmol/l" persistable="0" formulaId="3115" />
    <Observer id="3116" entityId="_Y5TURKrekaxQhzBUBMUaQ" name="Interstitial Unbound" path="vpa_val_po_1000mg|Organism|Fat|OH_VPA|Interstitial Unbound" unit="µmol/l" persistable="0" formulaId="3117" />
    <Observer id="3118" entityId="WQZXIVZQoUWmhZ4TJKZ9yg" name="Intracellular Unbound" path="vpa_val_po_1000mg|Organism|Fat|OH_VPA|Intracellular Unbound" unit="µmol/l" persistable="0" formulaId="3119" />
    <Observer id="3120" entityId="_E9yBpAguEmQfbnVWpMF1A" name="Tissue" path="vpa_val_po_1000mg|Organism|Fat|OH_VPA|Tissue" unit="µmol/l" persistable="0" formulaId="3121" />
    <Observer id="3122" entityId="inUzCTJbwkOY0ExMSM6AVQ" name="Interstitial Unbound" path="vpa_val_po_1000mg|Organism|Fat|VPAG|Interstitial Unbound" unit="µmol/l" persistable="0" formulaId="3123" />
    <Observer id="3124" entityId="Xsb93uVX202sJAWVcgZLXA" name="Intracellular Unbound" path="vpa_val_po_1000mg|Organism|Fat|VPAG|Intracellular Unbound" unit="µmol/l" persistable="0" formulaId="3125" />
    <Observer id="3126" entityId="rRO-RLULqk29YqbKroSRVg" name="Tissue" path="vpa_val_po_1000mg|Organism|Fat|VPAG|Tissue" unit="µmol/l" persistable="0" formulaId="3127" />
    <Observer id="3193" entityId="lmD0O4kl8kiQI5RYhGjw4A" name="Concentration in container" path="vpa_val_po_1000mg|Organism|Gonads|Plasma|CYP2C9|Concentration in container" unit="µmol/l" persistable="0" formulaId="3194" />
    <Observer id="3213" entityId="rex7ktemJk2XffqJyI48Hg" name="Concentration in container" path="vpa_val_po_1000mg|Organism|Gonads|Plasma|CYP2A6_3OH_VPA|Concentration in container" unit="µmol/l" persistable="0" formulaId="3214" />
    <Observer id="3233" entityId="9IpKhvn_FU-ovGBoyvXgPg" name="Concentration in container" path="vpa_val_po_1000mg|Organism|Gonads|Plasma|CYP2C9_4OH_VPA|Concentration in container" unit="µmol/l" persistable="0" formulaId="3234" />
    <Observer id="3253" entityId="7BI3lcgyA0OZ5igW2_1kWQ" name="Concentration in container" path="vpa_val_po_1000mg|Organism|Gonads|Plasma|UGT1A8|Concentration in container" unit="µmol/l" persistable="0" formulaId="3254" />
    <Observer id="3273" entityId="xdTR52OTb0-wi5D-8U9_ig" name="Concentration in container" path="vpa_val_po_1000mg|Organism|Gonads|Plasma|CYP2C9_4ene_VPA|Concentration in container" unit="µmol/l" persistable="0" formulaId="3274" />
    <Observer id="3293" entityId="ly_x9JgMeUWCbC02UaXEJA" name="Concentration in container" path="vpa_val_po_1000mg|Organism|Gonads|Plasma|CYP2A6_2ene_VPA|Concentration in container" unit="µmol/l" persistable="0" formulaId="3294" />
    <Observer id="3313" entityId="a9P3akWdT0mGSLiSRWL2zA" name="Concentration in container" path="vpa_val_po_1000mg|Organism|Gonads|Plasma|ACADSB_4ene_VPA_CoA|Concentration in container" unit="µmol/l" persistable="0" formulaId="3314" />
    <Observer id="3333" entityId="H_KubG3iXUCe0oyvuvMIhQ" name="Concentration in container" path="vpa_val_po_1000mg|Organism|Gonads|Plasma|ACSM5_VPA_CoA|Concentration in container" unit="µmol/l" persistable="0" formulaId="3334" />
    <Observer id="3340" entityId="L5z3XAEkT06EdezIdpehxQ" name="Concentration in container" path="vpa_val_po_1000mg|Organism|Gonads|Plasma|valproic_acid|Concentration in container" unit="µmol/l" persistable="0" formulaId="3341" />
    <Observer id="3347" entityId="lRto53WLZ0KgiZX3FUOjHw" name="Concentration in container" path="vpa_val_po_1000mg|Organism|Gonads|Plasma|OH_VPA|Concentration in container" unit="µmol/l" persistable="0" formulaId="3348" />
    <Observer id="3354" entityId="HN_TtE2110m6JVp-NTQFoQ" name="Concentration in container" path="vpa_val_po_1000mg|Organism|Gonads|Plasma|VPAG|Concentration in container" unit="µmol/l" persistable="0" formulaId="3355" />
    <Observer id="3394" entityId="R1bQTl5DvEuqbXUUhOuiWQ" name="Concentration in container" path="vpa_val_po_1000mg|Organism|Gonads|BloodCells|CYP2C9|Concentration in container" unit="µmol/l" persistable="0" formulaId="3395" />
    <Observer id="3414" entityId="NoNtXDS_zEOkHNyiLzue3w" name="Concentration in container" path="vpa_val_po_1000mg|Organism|Gonads|BloodCells|CYP2A6_3OH_VPA|Concentration in container" unit="µmol/l" persistable="0" formulaId="3415" />
    <Observer id="3434" entityId="-XfmbioxgE-Fnjg7sE7DCQ" name="Concentration in container" path="vpa_val_po_1000mg|Organism|Gonads|BloodCells|CYP2C9_4OH_VPA|Concentration in container" unit="µmol/l" persistable="0" formulaId="3435" />
    <Observer id="3454" entityId="P4q_83uRbEGdFAWz5Dp9Ag" name="Concentration in container" path="vpa_val_po_1000mg|Organism|Gonads|BloodCells|UGT1A8|Concentration in container" unit="µmol/l" persistable="0" formulaId="3455" />
    <Observer id="3474" entityId="BLtb-Bbc8kaGXpV2Ca3Ftw" name="Concentration in container" path="vpa_val_po_1000mg|Organism|Gonads|BloodCells|CYP2C9_4ene_VPA|Concentration in container" unit="µmol/l" persistable="0" formulaId="3475" />
    <Observer id="3494" entityId="izN6rLYBVkKECs0RJ6Mo_w" name="Concentration in container" path="vpa_val_po_1000mg|Organism|Gonads|BloodCells|CYP2A6_2ene_VPA|Concentration in container" unit="µmol/l" persistable="0" formulaId="3495" />
    <Observer id="3514" entityId="DcnWWWemyky8dauQigkb1w" name="Concentration in container" path="vpa_val_po_1000mg|Organism|Gonads|BloodCells|ACADSB_4ene_VPA_CoA|Concentration in container" unit="µmol/l" persistable="0" formulaId="3515" />
    <Observer id="3534" entityId="KjnW2fqf00OkoF3Nkv7Vlw" name="Concentration in container" path="vpa_val_po_1000mg|Organism|Gonads|BloodCells|ACSM5_VPA_CoA|Concentration in container" unit="µmol/l" persistable="0" formulaId="3535" />
    <Observer id="3541" entityId="bIK5nW0R4E6NuDv6SE_JSg" name="Concentration in container" path="vpa_val_po_1000mg|Organism|Gonads|BloodCells|valproic_acid|Concentration in container" unit="µmol/l" persistable="0" formulaId="3542" />
    <Observer id="3548" entityId="597OJcnJG0aSGnvVEw36EQ" name="Concentration in container" path="vpa_val_po_1000mg|Organism|Gonads|BloodCells|OH_VPA|Concentration in container" unit="µmol/l" persistable="0" formulaId="3549" />
    <Observer id="3555" entityId="iVDh-S3N8kaIZ6wBPTbxxQ" name="Concentration in container" path="vpa_val_po_1000mg|Organism|Gonads|BloodCells|VPAG|Concentration in container" unit="µmol/l" persistable="0" formulaId="3556" />
    <Observer id="3585" entityId="JB2a30XrlkS2hzfLoo4XTA" name="Concentration in container" path="vpa_val_po_1000mg|Organism|Gonads|Interstitial|valproic_acid|Concentration in container" unit="µmol/l" persistable="0" formulaId="3586" />
    <Observer id="3593" entityId="6Up9iAbMKUiBiLLXVkR8hA" name="Concentration in container" path="vpa_val_po_1000mg|Organism|Gonads|Interstitial|OH_VPA|Concentration in container" unit="µmol/l" persistable="0" formulaId="3594" />
    <Observer id="3601" entityId="Pp_cdmaPn0up9CQoi7uHpA" name="Concentration in container" path="vpa_val_po_1000mg|Organism|Gonads|Interstitial|VPAG|Concentration in container" unit="µmol/l" persistable="0" formulaId="3602" />
    <Observer id="3624" entityId="Ynt0Ku26ZEi1ueYKpUKyNA" name="Concentration in container" path="vpa_val_po_1000mg|Organism|Gonads|Intracellular|CYP2C9|Concentration in container" unit="µmol/l" persistable="0" formulaId="3625" />
    <Observer id="3642" entityId="xH2lizQ8PEC1udRVKti2ag" name="Concentration in container" path="vpa_val_po_1000mg|Organism|Gonads|Intracellular|CYP2A6_3OH_VPA|Concentration in container" unit="µmol/l" persistable="0" formulaId="3643" />
    <Observer id="3660" entityId="0PEcLRg1Zk61but-Hfcc1Q" name="Concentration in container" path="vpa_val_po_1000mg|Organism|Gonads|Intracellular|CYP2C9_4OH_VPA|Concentration in container" unit="µmol/l" persistable="0" formulaId="3661" />
    <Observer id="3678" entityId="1Hgj9eWpnkGw6uFUtW7ohw" name="Concentration in container" path="vpa_val_po_1000mg|Organism|Gonads|Intracellular|UGT1A8|Concentration in container" unit="µmol/l" persistable="0" formulaId="3679" />
    <Observer id="3696" entityId="QfRfnTEbFUaDOXNKR7OBHg" name="Concentration in container" path="vpa_val_po_1000mg|Organism|Gonads|Intracellular|CYP2C9_4ene_VPA|Concentration in container" unit="µmol/l" persistable="0" formulaId="3697" />
    <Observer id="3714" entityId="9gZYOA7BWEaowOXMKUZQnA" name="Concentration in container" path="vpa_val_po_1000mg|Organism|Gonads|Intracellular|CYP2A6_2ene_VPA|Concentration in container" unit="µmol/l" persistable="0" formulaId="3715" />
    <Observer id="3732" entityId="S6q6V26boUyjoYPA0zrbHQ" name="Concentration in container" path="vpa_val_po_1000mg|Organism|Gonads|Intracellular|ACADSB_4ene_VPA_CoA|Concentration in container" unit="µmol/l" persistable="0" formulaId="3733" />
    <Observer id="3750" entityId="Fg1erixuL0uBpmruUHBe8Q" name="Concentration in container" path="vpa_val_po_1000mg|Organism|Gonads|Intracellular|ACSM5_VPA_CoA|Concentration in container" unit="µmol/l" persistable="0" formulaId="3751" />
    <Observer id="3758" entityId="ESj_-Be9SU65LKWvGpbBpQ" name="Concentration in container" path="vpa_val_po_1000mg|Organism|Gonads|Intracellular|valproic_acid|Concentration in container" unit="µmol/l" persistable="0" formulaId="3759" />
    <Observer id="3766" entityId="6iMjkkOXnkOgAvPtmVWumg" name="Concentration in container" path="vpa_val_po_1000mg|Organism|Gonads|Intracellular|OH_VPA|Concentration in container" unit="µmol/l" persistable="0" formulaId="3767" />
    <Observer id="3774" entityId="XL-tRXT0gkKglycJIrScIA" name="Concentration in container" path="vpa_val_po_1000mg|Organism|Gonads|Intracellular|VPAG|Concentration in container" unit="µmol/l" persistable="0" formulaId="3775" />
    <Observer id="3792" entityId="2FxPC-pcYk6kU88E4-bIsg" name="Interstitial Unbound" path="vpa_val_po_1000mg|Organism|Gonads|valproic_acid|Interstitial Unbound" unit="µmol/l" persistable="0" formulaId="3793" />
    <Observer id="3794" entityId="BFEy2xRlUkyFVOUWb8nmtg" name="Intracellular Unbound" path="vpa_val_po_1000mg|Organism|Gonads|valproic_acid|Intracellular Unbound" unit="µmol/l" persistable="0" formulaId="3795" />
    <Observer id="3796" entityId="c5F2_hehdUW7Vjqs9P_w0g" name="Tissue" path="vpa_val_po_1000mg|Organism|Gonads|valproic_acid|Tissue" unit="µmol/l" persistable="0" formulaId="3797" />
    <Observer id="3798" entityId="aCPF4jSyYUKwDMFPZmGLJQ" name="Interstitial Unbound" path="vpa_val_po_1000mg|Organism|Gonads|OH_VPA|Interstitial Unbound" unit="µmol/l" persistable="0" formulaId="3799" />
    <Observer id="3800" entityId="mhz4KaCD0UCqBhLfLP6hqw" name="Intracellular Unbound" path="vpa_val_po_1000mg|Organism|Gonads|OH_VPA|Intracellular Unbound" unit="µmol/l" persistable="0" formulaId="3801" />
    <Observer id="3802" entityId="OKlS6n0qOECfFfbWFPbF8Q" name="Tissue" path="vpa_val_po_1000mg|Organism|Gonads|OH_VPA|Tissue" unit="µmol/l" persistable="0" formulaId="3803" />
    <Observer id="3804" entityId="q1TrbWyx4ECyvAaOWe92MA" name="Interstitial Unbound" path="vpa_val_po_1000mg|Organism|Gonads|VPAG|Interstitial Unbound" unit="µmol/l" persistable="0" formulaId="3805" />
    <Observer id="3806" entityId="rCks9Jxga02PrvxLih910g" name="Intracellular Unbound" path="vpa_val_po_1000mg|Organism|Gonads|VPAG|Intracellular Unbound" unit="µmol/l" persistable="0" formulaId="3807" />
    <Observer id="3808" entityId="2rANQChY20argHAc2c9MAA" name="Tissue" path="vpa_val_po_1000mg|Organism|Gonads|VPAG|Tissue" unit="µmol/l" persistable="0" formulaId="3809" />
    <Observer id="3875" entityId="gluO3zJevUSv79WZ90Qd_Q" name="Concentration in container" path="vpa_val_po_1000mg|Organism|Heart|Plasma|CYP2C9|Concentration in container" unit="µmol/l" persistable="0" formulaId="3876" />
    <Observer id="3895" entityId="wNYGCLJ1lU2bplcyw1vaBw" name="Concentration in container" path="vpa_val_po_1000mg|Organism|Heart|Plasma|CYP2A6_3OH_VPA|Concentration in container" unit="µmol/l" persistable="0" formulaId="3896" />
    <Observer id="3915" entityId="sdPdOOpu00OWKS3hE7y5kg" name="Concentration in container" path="vpa_val_po_1000mg|Organism|Heart|Plasma|CYP2C9_4OH_VPA|Concentration in container" unit="µmol/l" persistable="0" formulaId="3916" />
    <Observer id="3935" entityId="WHe5iM6h0EWUJVo0wHyiig" name="Concentration in container" path="vpa_val_po_1000mg|Organism|Heart|Plasma|UGT1A8|Concentration in container" unit="µmol/l" persistable="0" formulaId="3936" />
    <Observer id="3955" entityId="ClbeKxyrAUCAI1JbG8Yxog" name="Concentration in container" path="vpa_val_po_1000mg|Organism|Heart|Plasma|CYP2C9_4ene_VPA|Concentration in container" unit="µmol/l" persistable="0" formulaId="3956" />
    <Observer id="3975" entityId="XuykmUC_1UqQMqrGiBsZOg" name="Concentration in container" path="vpa_val_po_1000mg|Organism|Heart|Plasma|CYP2A6_2ene_VPA|Concentration in container" unit="µmol/l" persistable="0" formulaId="3976" />
    <Observer id="3995" entityId="jvkYT4aA1USI7i3cB0g_Jg" name="Concentration in container" path="vpa_val_po_1000mg|Organism|Heart|Plasma|ACADSB_4ene_VPA_CoA|Concentration in container" unit="µmol/l" persistable="0" formulaId="3996" />
    <Observer id="4015" entityId="PO7rbmkeAE695by8F3y_Aw" name="Concentration in container" path="vpa_val_po_1000mg|Organism|Heart|Plasma|ACSM5_VPA_CoA|Concentration in container" unit="µmol/l" persistable="0" formulaId="4016" />
    <Observer id="4022" entityId="nANnFwm-B0esQagE6mq_2Q" name="Concentration in container" path="vpa_val_po_1000mg|Organism|Heart|Plasma|valproic_acid|Concentration in container" unit="µmol/l" persistable="0" formulaId="4023" />
    <Observer id="4029" entityId="L0bXhIEemk68Cup352T3jQ" name="Concentration in container" path="vpa_val_po_1000mg|Organism|Heart|Plasma|OH_VPA|Concentration in container" unit="µmol/l" persistable="0" formulaId="4030" />
    <Observer id="4036" entityId="pSBwVz7a5EeurtNK4S9Hng" name="Concentration in container" path="vpa_val_po_1000mg|Organism|Heart|Plasma|VPAG|Concentration in container" unit="µmol/l" persistable="0" formulaId="4037" />
    <Observer id="4076" entityId="A0PVJ7WD0kebP5wCozthng" name="Concentration in container" path="vpa_val_po_1000mg|Organism|Heart|BloodCells|CYP2C9|Concentration in container" unit="µmol/l" persistable="0" formulaId="4077" />
    <Observer id="4096" entityId="hGjVJGGIrUCG2eugd5-ObQ" name="Concentration in container" path="vpa_val_po_1000mg|Organism|Heart|BloodCells|CYP2A6_3OH_VPA|Concentration in container" unit="µmol/l" persistable="0" formulaId="4097" />
    <Observer id="4116" entityId="lJsemf2Ur0qmtoaOifiN0A" name="Concentration in container" path="vpa_val_po_1000mg|Organism|Heart|BloodCells|CYP2C9_4OH_VPA|Concentration in container" unit="µmol/l" persistable="0" formulaId="4117" />
    <Observer id="4136" entityId="AsiQ6A48HEGaCjfAnpJktQ" name="Concentration in container" path="vpa_val_po_1000mg|Organism|Heart|BloodCells|UGT1A8|Concentration in container" unit="µmol/l" persistable="0" formulaId="4137" />
    <Observer id="4156" entityId="O_AQLXLHe0aFh66Uh_m_4A" name="Concentration in container" path="vpa_val_po_1000mg|Organism|Heart|BloodCells|CYP2C9_4ene_VPA|Concentration in container" unit="µmol/l" persistable="0" formulaId="4157" />
    <Observer id="4176" entityId="8X965o5MEk2URvNtJ_V_RQ" name="Concentration in container" path="vpa_val_po_1000mg|Organism|Heart|BloodCells|CYP2A6_2ene_VPA|Concentration in container" unit="µmol/l" persistable="0" formulaId="4177" />
    <Observer id="4196" entityId="vL-mKlZ5bkOMX383lxWzoQ" name="Concentration in container" path="vpa_val_po_1000mg|Organism|Heart|BloodCells|ACADSB_4ene_VPA_CoA|Concentration in container" unit="µmol/l" persistable="0" formulaId="4197" />
    <Observer id="4216" entityId="mVzzUE8CrEeI4_MEEEDCJQ" name="Concentration in container" path="vpa_val_po_1000mg|Organism|Heart|BloodCells|ACSM5_VPA_CoA|Concentration in container" unit="µmol/l" persistable="0" formulaId="4217" />
    <Observer id="4223" entityId="-ZvS9kMrIEyNlIfvzNM0dA" name="Concentration in container" path="vpa_val_po_1000mg|Organism|Heart|BloodCells|valproic_acid|Concentration in container" unit="µmol/l" persistable="0" formulaId="4224" />
    <Observer id="4230" entityId="8Qejsav0BUevCi4aU7u6Yg" name="Concentration in container" path="vpa_val_po_1000mg|Organism|Heart|BloodCells|OH_VPA|Concentration in container" unit="µmol/l" persistable="0" formulaId="4231" />
    <Observer id="4237" entityId="le3sWBT9lESaO6a2F1_TFQ" name="Concentration in container" path="vpa_val_po_1000mg|Organism|Heart|BloodCells|VPAG|Concentration in container" unit="µmol/l" persistable="0" formulaId="4238" />
    <Observer id="4267" entityId="j4h_3m2se0e0bazBl4H8jw" name="Concentration in container" path="vpa_val_po_1000mg|Organism|Heart|Interstitial|valproic_acid|Concentration in container" unit="µmol/l" persistable="0" formulaId="4268" />
    <Observer id="4275" entityId="DhC6cJch1UGoiD0NNPmljg" name="Concentration in container" path="vpa_val_po_1000mg|Organism|Heart|Interstitial|OH_VPA|Concentration in container" unit="µmol/l" persistable="0" formulaId="4276" />
    <Observer id="4283" entityId="O7L7fTQsTUeEJbMa4XMe8g" name="Concentration in container" path="vpa_val_po_1000mg|Organism|Heart|Interstitial|VPAG|Concentration in container" unit="µmol/l" persistable="0" formulaId="4284" />
    <Observer id="4306" entityId="t7FeeqAXWE-0SAwzdE2j7Q" name="Concentration in container" path="vpa_val_po_1000mg|Organism|Heart|Intracellular|CYP2C9|Concentration in container" unit="µmol/l" persistable="0" formulaId="4307" />
    <Observer id="4324" entityId="yAJC-3Lq9UaDqbokIhGd1w" name="Concentration in container" path="vpa_val_po_1000mg|Organism|Heart|Intracellular|CYP2A6_3OH_VPA|Concentration in container" unit="µmol/l" persistable="0" formulaId="4325" />
    <Observer id="4342" entityId="0CtC5YqPYkavbF6FIOIrew" name="Concentration in container" path="vpa_val_po_1000mg|Organism|Heart|Intracellular|CYP2C9_4OH_VPA|Concentration in container" unit="µmol/l" persistable="0" formulaId="4343" />
    <Observer id="4360" entityId="eYl77xaeSkOjvLmTzh6fBQ" name="Concentration in container" path="vpa_val_po_1000mg|Organism|Heart|Intracellular|UGT1A8|Concentration in container" unit="µmol/l" persistable="0" formulaId="4361" />
    <Observer id="4378" entityId="IaCXqAoNbECFXIv7-xVQ2Q" name="Concentration in container" path="vpa_val_po_1000mg|Organism|Heart|Intracellular|CYP2C9_4ene_VPA|Concentration in container" unit="µmol/l" persistable="0" formulaId="4379" />
    <Observer id="4396" entityId="KdMOHxdtYkGDPR6v7Zdtfg" name="Concentration in container" path="vpa_val_po_1000mg|Organism|Heart|Intracellular|CYP2A6_2ene_VPA|Concentration in container" unit="µmol/l" persistable="0" formulaId="4397" />
    <Observer id="4414" entityId="fkRDkSPVF0iLTfwLcUdrIA" name="Concentration in container" path="vpa_val_po_1000mg|Organism|Heart|Intracellular|ACADSB_4ene_VPA_CoA|Concentration in container" unit="µmol/l" persistable="0" formulaId="4415" />
    <Observer id="4432" entityId="LjEB-I3MUU6S7vRviwwIMQ" name="Concentration in container" path="vpa_val_po_1000mg|Organism|Heart|Intracellular|ACSM5_VPA_CoA|Concentration in container" unit="µmol/l" persistable="0" formulaId="4433" />
    <Observer id="4440" entityId="dLusV9K9X0KifXAr8EuOMQ" name="Concentration in container" path="vpa_val_po_1000mg|Organism|Heart|Intracellular|valproic_acid|Concentration in container" unit="µmol/l" persistable="0" formulaId="4441" />
    <Observer id="4448" entityId="8yjlx6v7-U6PnEIifV1YaA" name="Concentration in container" path="vpa_val_po_1000mg|Organism|Heart|Intracellular|OH_VPA|Concentration in container" unit="µmol/l" persistable="0" formulaId="4449" />
    <Observer id="4456" entityId="jY_cb4xk6EOsN3UwRmbjNQ" name="Concentration in container" path="vpa_val_po_1000mg|Organism|Heart|Intracellular|VPAG|Concentration in container" unit="µmol/l" persistable="0" formulaId="4457" />
    <Observer id="4474" entityId="8MM7rqzS-EW4kT5nfhwJNQ" name="Interstitial Unbound" path="vpa_val_po_1000mg|Organism|Heart|valproic_acid|Interstitial Unbound" unit="µmol/l" persistable="0" formulaId="4475" />
    <Observer id="4476" entityId="Lm1IfuI4mUaUaAFi1-ueFg" name="Intracellular Unbound" path="vpa_val_po_1000mg|Organism|Heart|valproic_acid|Intracellular Unbound" unit="µmol/l" persistable="0" formulaId="4477" />
    <Observer id="4478" entityId="PUxzJIUkOk2zx5MLoJJhEA" name="Tissue" path="vpa_val_po_1000mg|Organism|Heart|valproic_acid|Tissue" unit="µmol/l" persistable="0" formulaId="4479" />
    <Observer id="4480" entityId="B53ap3Zh80q4Ofbfqup4Ng" name="Interstitial Unbound" path="vpa_val_po_1000mg|Organism|Heart|OH_VPA|Interstitial Unbound" unit="µmol/l" persistable="0" formulaId="4481" />
    <Observer id="4482" entityId="x87lFD2a80m0E31X_nFn5g" name="Intracellular Unbound" path="vpa_val_po_1000mg|Organism|Heart|OH_VPA|Intracellular Unbound" unit="µmol/l" persistable="0" formulaId="4483" />
    <Observer id="4484" entityId="alqhy-6VUkqTyJ2GkdFIPA" name="Tissue" path="vpa_val_po_1000mg|Organism|Heart|OH_VPA|Tissue" unit="µmol/l" persistable="0" formulaId="4485" />
    <Observer id="4486" entityId="-concf060UmA5c6J9bGEZA" name="Interstitial Unbound" path="vpa_val_po_1000mg|Organism|Heart|VPAG|Interstitial Unbound" unit="µmol/l" persistable="0" formulaId="4487" />
    <Observer id="4488" entityId="UEqmb6xjyk6xx6wTPHy3Aw" name="Intracellular Unbound" path="vpa_val_po_1000mg|Organism|Heart|VPAG|Intracellular Unbound" unit="µmol/l" persistable="0" formulaId="4489" />
    <Observer id="4490" entityId="EO7J3dloLkuAoN7Nwf__8A" name="Tissue" path="vpa_val_po_1000mg|Organism|Heart|VPAG|Tissue" unit="µmol/l" persistable="0" formulaId="4491" />
    <Observer id="4567" entityId="EXI8ZDV0g0mZucuTJcw7wQ" name="Concentration in container" path="vpa_val_po_1000mg|Organism|Kidney|Plasma|CYP2C9|Concentration in container" unit="µmol/l" persistable="0" formulaId="4568" />
    <Observer id="4587" entityId="9fp4nzjCP0aaDb9IjGF5mQ" name="Concentration in container" path="vpa_val_po_1000mg|Organism|Kidney|Plasma|CYP2A6_3OH_VPA|Concentration in container" unit="µmol/l" persistable="0" formulaId="4588" />
    <Observer id="4607" entityId="BE3FNx70d0iLxoyq1d480g" name="Concentration in container" path="vpa_val_po_1000mg|Organism|Kidney|Plasma|CYP2C9_4OH_VPA|Concentration in container" unit="µmol/l" persistable="0" formulaId="4608" />
    <Observer id="4627" entityId="ZmvFoTK130CASrux8JiFpw" name="Concentration in container" path="vpa_val_po_1000mg|Organism|Kidney|Plasma|UGT1A8|Concentration in container" unit="µmol/l" persistable="0" formulaId="4628" />
    <Observer id="4647" entityId="F0zi2gc4gEehxz7fQF5wkA" name="Concentration in container" path="vpa_val_po_1000mg|Organism|Kidney|Plasma|CYP2C9_4ene_VPA|Concentration in container" unit="µmol/l" persistable="0" formulaId="4648" />
    <Observer id="4667" entityId="ue3ZHTi6Ekac0rn0vvwf1g" name="Concentration in container" path="vpa_val_po_1000mg|Organism|Kidney|Plasma|CYP2A6_2ene_VPA|Concentration in container" unit="µmol/l" persistable="0" formulaId="4668" />
    <Observer id="4687" entityId="JJCoQ_BhH0WGj8pjGPb8vA" name="Concentration in container" path="vpa_val_po_1000mg|Organism|Kidney|Plasma|ACADSB_4ene_VPA_CoA|Concentration in container" unit="µmol/l" persistable="0" formulaId="4688" />
    <Observer id="4707" entityId="F_NbTtv5YESsTktBjoqDQg" name="Concentration in container" path="vpa_val_po_1000mg|Organism|Kidney|Plasma|ACSM5_VPA_CoA|Concentration in container" unit="µmol/l" persistable="0" formulaId="4708" />
    <Observer id="4714" entityId="7-4dDYvbKkqWsc9UPM6-Pg" name="Concentration in container" path="vpa_val_po_1000mg|Organism|Kidney|Plasma|valproic_acid|Concentration in container" unit="µmol/l" persistable="0" formulaId="4715" />
    <Observer id="4721" entityId="-BujdihdE0mVk_p3O_Hmpw" name="Concentration in container" path="vpa_val_po_1000mg|Organism|Kidney|Plasma|OH_VPA|Concentration in container" unit="µmol/l" persistable="0" formulaId="4722" />
    <Observer id="4728" entityId="8UZgH5Y7qUu0wszzSIzlEQ" name="Concentration in container" path="vpa_val_po_1000mg|Organism|Kidney|Plasma|VPAG|Concentration in container" unit="µmol/l" persistable="0" formulaId="4729" />
    <Observer id="4768" entityId="ckpUre8JwkGenju7K8TbDg" name="Concentration in container" path="vpa_val_po_1000mg|Organism|Kidney|BloodCells|CYP2C9|Concentration in container" unit="µmol/l" persistable="0" formulaId="4769" />
    <Observer id="4788" entityId="tg3oStZejUaSadrwUudYnA" name="Concentration in container" path="vpa_val_po_1000mg|Organism|Kidney|BloodCells|CYP2A6_3OH_VPA|Concentration in container" unit="µmol/l" persistable="0" formulaId="4789" />
    <Observer id="4808" entityId="EdV500I21EaZNTW6HffqeA" name="Concentration in container" path="vpa_val_po_1000mg|Organism|Kidney|BloodCells|CYP2C9_4OH_VPA|Concentration in container" unit="µmol/l" persistable="0" formulaId="4809" />
    <Observer id="4828" entityId="Xy2cst6OBU2oaKUCwW4yMA" name="Concentration in container" path="vpa_val_po_1000mg|Organism|Kidney|BloodCells|UGT1A8|Concentration in container" unit="µmol/l" persistable="0" formulaId="4829" />
    <Observer id="4848" entityId="1pTjyZfDREaO_xL_7NZjEA" name="Concentration in container" path="vpa_val_po_1000mg|Organism|Kidney|BloodCells|CYP2C9_4ene_VPA|Concentration in container" unit="µmol/l" persistable="0" formulaId="4849" />
    <Observer id="4868" entityId="EvL5HvwoaUyFeu0kQEvr3w" name="Concentration in container" path="vpa_val_po_1000mg|Organism|Kidney|BloodCells|CYP2A6_2ene_VPA|Concentration in container" unit="µmol/l" persistable="0" formulaId="4869" />
    <Observer id="4888" entityId="iJI6ZAdxlU-ZFkuNdVJ9Fw" name="Concentration in container" path="vpa_val_po_1000mg|Organism|Kidney|BloodCells|ACADSB_4ene_VPA_CoA|Concentration in container" unit="µmol/l" persistable="0" formulaId="4889" />
    <Observer id="4908" entityId="lGIX35hojkaoa5Sj_m6zBA" name="Concentration in container" path="vpa_val_po_1000mg|Organism|Kidney|BloodCells|ACSM5_VPA_CoA|Concentration in container" unit="µmol/l" persistable="0" formulaId="4909" />
    <Observer id="4915" entityId="zDSyq3ioFUGctWdkGwocMg" name="Concentration in container" path="vpa_val_po_1000mg|Organism|Kidney|BloodCells|valproic_acid|Concentration in container" unit="µmol/l" persistable="0" formulaId="4916" />
    <Observer id="4922" entityId="63BN7SnUak-rCcFdo7d5cA" name="Concentration in container" path="vpa_val_po_1000mg|Organism|Kidney|BloodCells|OH_VPA|Concentration in container" unit="µmol/l" persistable="0" formulaId="4923" />
    <Observer id="4929" entityId="ZOtEtoennEWYoUQ0edgejg" name="Concentration in container" path="vpa_val_po_1000mg|Organism|Kidney|BloodCells|VPAG|Concentration in container" unit="µmol/l" persistable="0" formulaId="4930" />
    <Observer id="4959" entityId="HWtUl_Ps-kqiHrzVP7wh6g" name="Concentration in container" path="vpa_val_po_1000mg|Organism|Kidney|Interstitial|valproic_acid|Concentration in container" unit="µmol/l" persistable="0" formulaId="4960" />
    <Observer id="4967" entityId="vslSx9yCaEaJYBOVWyFFyg" name="Concentration in container" path="vpa_val_po_1000mg|Organism|Kidney|Interstitial|OH_VPA|Concentration in container" unit="µmol/l" persistable="0" formulaId="4968" />
    <Observer id="4975" entityId="p-n1birqckyapjvziZGUQw" name="Concentration in container" path="vpa_val_po_1000mg|Organism|Kidney|Interstitial|VPAG|Concentration in container" unit="µmol/l" persistable="0" formulaId="4976" />
    <Observer id="4998" entityId="BrfZwFGX10Wv-FRz7Spxng" name="Concentration in container" path="vpa_val_po_1000mg|Organism|Kidney|Intracellular|CYP2C9|Concentration in container" unit="µmol/l" persistable="0" formulaId="4999" />
    <Observer id="5016" entityId="qJNpFv1Ixkq1_yl3skx8Fg" name="Concentration in container" path="vpa_val_po_1000mg|Organism|Kidney|Intracellular|CYP2A6_3OH_VPA|Concentration in container" unit="µmol/l" persistable="0" formulaId="5017" />
    <Observer id="5034" entityId="a_3IwOkG1Eq1vWIJVAxH-A" name="Concentration in container" path="vpa_val_po_1000mg|Organism|Kidney|Intracellular|CYP2C9_4OH_VPA|Concentration in container" unit="µmol/l" persistable="0" formulaId="5035" />
    <Observer id="5052" entityId="6oiz_IDLOUKJ7-RZ8sCeOQ" name="Concentration in container" path="vpa_val_po_1000mg|Organism|Kidney|Intracellular|UGT1A8|Concentration in container" unit="µmol/l" persistable="0" formulaId="5053" />
    <Observer id="5070" entityId="ilq2RQgYxE2paQedZqquEg" name="Concentration in container" path="vpa_val_po_1000mg|Organism|Kidney|Intracellular|CYP2C9_4ene_VPA|Concentration in container" unit="µmol/l" persistable="0" formulaId="5071" />
    <Observer id="5088" entityId="UGAlnQTXI0S57f1y1XGgnw" name="Concentration in container" path="vpa_val_po_1000mg|Organism|Kidney|Intracellular|CYP2A6_2ene_VPA|Concentration in container" unit="µmol/l" persistable="0" formulaId="5089" />
    <Observer id="5106" entityId="4R2f8r_dPkaytcOnMHXhNA" name="Concentration in container" path="vpa_val_po_1000mg|Organism|Kidney|Intracellular|ACADSB_4ene_VPA_CoA|Concentration in container" unit="µmol/l" persistable="0" formulaId="5107" />
    <Observer id="5124" entityId="2Lvi2YQBLEGdjywnNqUedA" name="Concentration in container" path="vpa_val_po_1000mg|Organism|Kidney|Intracellular|ACSM5_VPA_CoA|Concentration in container" unit="µmol/l" persistable="0" formulaId="5125" />
    <Observer id="5132" entityId="Xku1WtZ5WkSiqIClpJC_Ug" name="Concentration in container" path="vpa_val_po_1000mg|Organism|Kidney|Intracellular|valproic_acid|Concentration in container" unit="µmol/l" persistable="0" formulaId="5133" />
    <Observer id="5140" entityId="UhaupRU0HUekGzIlf8QfGw" name="Concentration in container" path="vpa_val_po_1000mg|Organism|Kidney|Intracellular|OH_VPA|Concentration in container" unit="µmol/l" persistable="0" formulaId="5141" />
    <Observer id="5148" entityId="OUtF3WmmFUO_sXOsmTURdg" name="Concentration in container" path="vpa_val_po_1000mg|Organism|Kidney|Intracellular|VPAG|Concentration in container" unit="µmol/l" persistable="0" formulaId="5149" />
    <Observer id="5170" entityId="UZOs5YoHdEqwUwxvt6ywgA" name="Concentration in container" path="vpa_val_po_1000mg|Organism|Kidney|Urine|valproic_acid|Concentration in container" unit="µmol/l" persistable="0" formulaId="5171" />
    <Observer id="5172" entityId="VJw4-NWYwkGyCqoSXzXNfQ" name="Fraction excreted" path="vpa_val_po_1000mg|Organism|Kidney|Urine|valproic_acid|Fraction excreted" persistable="1" formulaId="5173" />
    <Observer id="5177" entityId="rkaEWuSYZU-b0uNJvIH50g" name="Concentration in container" path="vpa_val_po_1000mg|Organism|Kidney|Urine|OH_VPA|Concentration in container" unit="µmol/l" persistable="0" formulaId="5178" />
    <Observer id="5182" entityId="vHsL1k66EEa8hk73rPZmOQ" name="Concentration in container" path="vpa_val_po_1000mg|Organism|Kidney|Urine|VPAG|Concentration in container" unit="µmol/l" persistable="0" formulaId="5183" />
    <Observer id="5184" entityId="OpezF0E9106Fvwuwpthk4g" name="Interstitial Unbound" path="vpa_val_po_1000mg|Organism|Kidney|valproic_acid|Interstitial Unbound" unit="µmol/l" persistable="0" formulaId="5185" />
    <Observer id="5186" entityId="m7oyOd16g0yDDY7VyJAGJw" name="Intracellular Unbound" path="vpa_val_po_1000mg|Organism|Kidney|valproic_acid|Intracellular Unbound" unit="µmol/l" persistable="0" formulaId="5187" />
    <Observer id="5188" entityId="ibZ-DxGO1UWqi1D-LOlKug" name="Tissue" path="vpa_val_po_1000mg|Organism|Kidney|valproic_acid|Tissue" unit="µmol/l" persistable="0" formulaId="5189" />
    <Observer id="5190" entityId="yzB2Z886mUanaqJ8z94xPA" name="Interstitial Unbound" path="vpa_val_po_1000mg|Organism|Kidney|OH_VPA|Interstitial Unbound" unit="µmol/l" persistable="0" formulaId="5191" />
    <Observer id="5192" entityId="Y5C0lOwi6kWX5OGl9Y7JJg" name="Intracellular Unbound" path="vpa_val_po_1000mg|Organism|Kidney|OH_VPA|Intracellular Unbound" unit="µmol/l" persistable="0" formulaId="5193" />
    <Observer id="5194" entityId="jeka44kGNUK2gQIWulaZaA" name="Tissue" path="vpa_val_po_1000mg|Organism|Kidney|OH_VPA|Tissue" unit="µmol/l" persistable="0" formulaId="5195" />
    <Observer id="5196" entityId="fr9AOrlPIE2C8kqXRJyTZg" name="Interstitial Unbound" path="vpa_val_po_1000mg|Organism|Kidney|VPAG|Interstitial Unbound" unit="µmol/l" persistable="0" formulaId="5197" />
    <Observer id="5198" entityId="dVzSSuHco02zDqcPMebqTg" name="Intracellular Unbound" path="vpa_val_po_1000mg|Organism|Kidney|VPAG|Intracellular Unbound" unit="µmol/l" persistable="0" formulaId="5199" />
    <Observer id="5200" entityId="039fDHMAYkOMXb8RxrxYlw" name="Tissue" path="vpa_val_po_1000mg|Organism|Kidney|VPAG|Tissue" unit="µmol/l" persistable="0" formulaId="5201" />
    <Observer id="5434" entityId="XhEZQpJzs0iuOD8oqMd-fw" name="Concentration in lumen" path="vpa_val_po_1000mg|Organism|Lumen|Stomach|valproic_acid|Concentration in lumen" unit="µmol/l" persistable="0" formulaId="5436" />
    <Observer id="5477" entityId="88Gds8tB20C5Gc9fDEnuYQ" name="Concentration in lumen" path="vpa_val_po_1000mg|Organism|Lumen|Stomach|OH_VPA|Concentration in lumen" unit="µmol/l" persistable="0" formulaId="5479" />
    <Observer id="5520" entityId="6_v3vPWTME6R7o7kejmi7A" name="Concentration in lumen" path="vpa_val_po_1000mg|Organism|Lumen|Stomach|VPAG|Concentration in lumen" unit="µmol/l" persistable="0" formulaId="5522" />
    <Observer id="5753" entityId="UC6ik8_p-0SbiSJl7w1TDw" name="Concentration in lumen" path="vpa_val_po_1000mg|Organism|Lumen|Duodenum|valproic_acid|Concentration in lumen" unit="µmol/l" persistable="0" formulaId="5754" />
    <Observer id="5755" entityId="0DWyvcoOlUGfwLyvd2j4Tg" name="Fraction of oral drug mass absorbed into mucosa segment" path="vpa_val_po_1000mg|Organism|Lumen|Duodenum|valproic_acid|Fraction of oral drug mass absorbed into mucosa segment" persistable="0" formulaId="5757" />
    <Observer id="5794" entityId="7zoVIaW8KU-kSGKEZThRqQ" name="Concentration in lumen" path="vpa_val_po_1000mg|Organism|Lumen|Duodenum|OH_VPA|Concentration in lumen" unit="µmol/l" persistable="0" formulaId="5795" />
    <Observer id="5796" entityId="7e_31q_-V0iVXff28Q59oQ" name="Fraction of oral drug mass absorbed into mucosa segment" path="vpa_val_po_1000mg|Organism|Lumen|Duodenum|OH_VPA|Fraction of oral drug mass absorbed into mucosa segment" persistable="0" formulaId="5798" />
    <Observer id="5835" entityId="bM7qX25TZ06wN88Kuysh-g" name="Concentration in lumen" path="vpa_val_po_1000mg|Organism|Lumen|Duodenum|VPAG|Concentration in lumen" unit="µmol/l" persistable="0" formulaId="5836" />
    <Observer id="5837" entityId="azlXKGMcQ0u0HaGDvXCfXQ" name="Fraction of oral drug mass absorbed into mucosa segment" path="vpa_val_po_1000mg|Organism|Lumen|Duodenum|VPAG|Fraction of oral drug mass absorbed into mucosa segment" persistable="0" formulaId="5839" />
    <Observer id="6068" entityId="L0BWDz_Aok2HT1l6UQsKJA" name="Concentration in lumen" path="vpa_val_po_1000mg|Organism|Lumen|UpperJejunum|valproic_acid|Concentration in lumen" unit="µmol/l" persistable="0" formulaId="6069" />
    <Observer id="6070" entityId="3asz_FOTVEGHyV5A6GlgRg" name="Fraction of oral drug mass absorbed into mucosa segment" path="vpa_val_po_1000mg|Organism|Lumen|UpperJejunum|valproic_acid|Fraction of oral drug mass absorbed into mucosa segment" persistable="0" formulaId="6071" />
    <Observer id="6108" entityId="_xGzWTEK-0W20na7zVJq7Q" name="Concentration in lumen" path="vpa_val_po_1000mg|Organism|Lumen|UpperJejunum|OH_VPA|Concentration in lumen" unit="µmol/l" persistable="0" formulaId="6109" />
    <Observer id="6110" entityId="CYjmm5n1pUSnnBAj3IRTeQ" name="Fraction of oral drug mass absorbed into mucosa segment" path="vpa_val_po_1000mg|Organism|Lumen|UpperJejunum|OH_VPA|Fraction of oral drug mass absorbed into mucosa segment" persistable="0" formulaId="6111" />
    <Observer id="6148" entityId="r7PirIJPZES0Oyy9cm7E4g" name="Concentration in lumen" path="vpa_val_po_1000mg|Organism|Lumen|UpperJejunum|VPAG|Concentration in lumen" unit="µmol/l" persistable="0" formulaId="6149" />
    <Observer id="6150" entityId="FVV5aVpo4E2a9FJSjc58zA" name="Fraction of oral drug mass absorbed into mucosa segment" path="vpa_val_po_1000mg|Organism|Lumen|UpperJejunum|VPAG|Fraction of oral drug mass absorbed into mucosa segment" persistable="0" formulaId="6151" />
    <Observer id="6380" entityId="D8mHrtWgBUSyDGiLskdHrw" name="Concentration in lumen" path="vpa_val_po_1000mg|Organism|Lumen|LowerJejunum|valproic_acid|Concentration in lumen" unit="µmol/l" persistable="0" formulaId="6381" />
    <Observer id="6382" entityId="U5qIKB2_N0m-vhYHrJMfGA" name="Fraction of oral drug mass absorbed into mucosa segment" path="vpa_val_po_1000mg|Organism|Lumen|LowerJejunum|valproic_acid|Fraction of oral drug mass absorbed into mucosa segment" persistable="0" formulaId="6383" />
    <Observer id="6420" entityId="i4jv_LZpxUuti0DA-N4Zfw" name="Concentration in lumen" path="vpa_val_po_1000mg|Organism|Lumen|LowerJejunum|OH_VPA|Concentration in lumen" unit="µmol/l" persistable="0" formulaId="6421" />
    <Observer id="6422" entityId="qURheibAOU60rB6S48tf3A" name="Fraction of oral drug mass absorbed into mucosa segment" path="vpa_val_po_1000mg|Organism|Lumen|LowerJejunum|OH_VPA|Fraction of oral drug mass absorbed into mucosa segment" persistable="0" formulaId="6423" />
    <Observer id="6460" entityId="_PGUFGU33Ey4qVyTMY5u8g" name="Concentration in lumen" path="vpa_val_po_1000mg|Organism|Lumen|LowerJejunum|VPAG|Concentration in lumen" unit="µmol/l" persistable="0" formulaId="6461" />
    <Observer id="6462" entityId="nJHDIb8uGUOEvDWXVedvfQ" name="Fraction of oral drug mass absorbed into mucosa segment" path="vpa_val_po_1000mg|Organism|Lumen|LowerJejunum|VPAG|Fraction of oral drug mass absorbed into mucosa segment" persistable="0" formulaId="6463" />
    <Observer id="6692" entityId="XNhtv8IWz0eiWHaYmtOBhA" name="Concentration in lumen" path="vpa_val_po_1000mg|Organism|Lumen|UpperIleum|valproic_acid|Concentration in lumen" unit="µmol/l" persistable="0" formulaId="6693" />
    <Observer id="6694" entityId="TaRdQcC3GkWjJSFauI2Pww" name="Fraction of oral drug mass absorbed into mucosa segment" path="vpa_val_po_1000mg|Organism|Lumen|UpperIleum|valproic_acid|Fraction of oral drug mass absorbed into mucosa segment" persistable="0" formulaId="6695" />
    <Observer id="6732" entityId="y9UcTrXqo0ye3Y1yQ7Z9SQ" name="Concentration in lumen" path="vpa_val_po_1000mg|Organism|Lumen|UpperIleum|OH_VPA|Concentration in lumen" unit="µmol/l" persistable="0" formulaId="6733" />
    <Observer id="6734" entityId="-n_wJGGNvkSF5UK8ox_lbg" name="Fraction of oral drug mass absorbed into mucosa segment" path="vpa_val_po_1000mg|Organism|Lumen|UpperIleum|OH_VPA|Fraction of oral drug mass absorbed into mucosa segment" persistable="0" formulaId="6735" />
    <Observer id="6772" entityId="AJlDS3DZ6EaqEElJWm6kgA" name="Concentration in lumen" path="vpa_val_po_1000mg|Organism|Lumen|UpperIleum|VPAG|Concentration in lumen" unit="µmol/l" persistable="0" formulaId="6773" />
    <Observer id="6774" entityId="IVHgc6c5mUGL4YLYQbwWQA" name="Fraction of oral drug mass absorbed into mucosa segment" path="vpa_val_po_1000mg|Organism|Lumen|UpperIleum|VPAG|Fraction of oral drug mass absorbed into mucosa segment" persistable="0" formulaId="6775" />
    <Observer id="7004" entityId="4y3TPnoC5UGTAZnG7o8AZw" name="Concentration in lumen" path="vpa_val_po_1000mg|Organism|Lumen|LowerIleum|valproic_acid|Concentration in lumen" unit="µmol/l" persistable="0" formulaId="7005" />
    <Observer id="7006" entityId="NxZsQuGeSUKk8591XMhDTg" name="Fraction of oral drug mass absorbed into mucosa segment" path="vpa_val_po_1000mg|Organism|Lumen|LowerIleum|valproic_acid|Fraction of oral drug mass absorbed into mucosa segment" persistable="0" formulaId="7007" />
    <Observer id="7044" entityId="dssvbYOmUkO-XUDDB3c8lg" name="Concentration in lumen" path="vpa_val_po_1000mg|Organism|Lumen|LowerIleum|OH_VPA|Concentration in lumen" unit="µmol/l" persistable="0" formulaId="7045" />
    <Observer id="7046" entityId="MCRUesfV50CUwBz_d1Ahhg" name="Fraction of oral drug mass absorbed into mucosa segment" path="vpa_val_po_1000mg|Organism|Lumen|LowerIleum|OH_VPA|Fraction of oral drug mass absorbed into mucosa segment" persistable="0" formulaId="7047" />
    <Observer id="7084" entityId="DotUWu3BLEmPG9a6a4Chew" name="Concentration in lumen" path="vpa_val_po_1000mg|Organism|Lumen|LowerIleum|VPAG|Concentration in lumen" unit="µmol/l" persistable="0" formulaId="7085" />
    <Observer id="7086" entityId="HYTeUTchBEejaKg2cX4RNQ" name="Fraction of oral drug mass absorbed into mucosa segment" path="vpa_val_po_1000mg|Organism|Lumen|LowerIleum|VPAG|Fraction of oral drug mass absorbed into mucosa segment" persistable="0" formulaId="7087" />
    <Observer id="7318" entityId="y0Oezbok2EWKVrG8IGZ4rg" name="Concentration in lumen" path="vpa_val_po_1000mg|Organism|Lumen|Caecum|valproic_acid|Concentration in lumen" unit="µmol/l" persistable="0" formulaId="7319" />
    <Observer id="7320" entityId="a-7F_hwX3USgyq2FDUQA-g" name="Fraction of oral drug mass absorbed into mucosa segment" path="vpa_val_po_1000mg|Organism|Lumen|Caecum|valproic_acid|Fraction of oral drug mass absorbed into mucosa segment" persistable="0" formulaId="7321" />
    <Observer id="7358" entityId="_tSiIk03qUmNgY1iaf3chg" name="Concentration in lumen" path="vpa_val_po_1000mg|Organism|Lumen|Caecum|OH_VPA|Concentration in lumen" unit="µmol/l" persistable="0" formulaId="7359" />
    <Observer id="7360" entityId="HUfq7iku-EOEGmootD0AaA" name="Fraction of oral drug mass absorbed into mucosa segment" path="vpa_val_po_1000mg|Organism|Lumen|Caecum|OH_VPA|Fraction of oral drug mass absorbed into mucosa segment" persistable="0" formulaId="7361" />
    <Observer id="7398" entityId="6cfa7mb8lUuD9e89X5qPvg" name="Concentration in lumen" path="vpa_val_po_1000mg|Organism|Lumen|Caecum|VPAG|Concentration in lumen" unit="µmol/l" persistable="0" formulaId="7399" />
    <Observer id="7400" entityId="l11u_psJK0GbLiP08pUmZQ" name="Fraction of oral drug mass absorbed into mucosa segment" path="vpa_val_po_1000mg|Organism|Lumen|Caecum|VPAG|Fraction of oral drug mass absorbed into mucosa segment" persistable="0" formulaId="7401" />
    <Observer id="7630" entityId="M907niMJjUe2m1FhRI5ITg" name="Concentration in lumen" path="vpa_val_po_1000mg|Organism|Lumen|ColonAscendens|valproic_acid|Concentration in lumen" unit="µmol/l" persistable="0" formulaId="7631" />
    <Observer id="7632" entityId="UahienUP7U2KDsaYZzA_uw" name="Fraction of oral drug mass absorbed into mucosa segment" path="vpa_val_po_1000mg|Organism|Lumen|ColonAscendens|valproic_acid|Fraction of oral drug mass absorbed into mucosa segment" persistable="0" formulaId="7633" />
    <Observer id="7670" entityId="0Pc9yBJtiEOhEWb0qNwrmQ" name="Concentration in lumen" path="vpa_val_po_1000mg|Organism|Lumen|ColonAscendens|OH_VPA|Concentration in lumen" unit="µmol/l" persistable="0" formulaId="7671" />
    <Observer id="7672" entityId="BVFIjxJ14kSWBoBAKcu8Dw" name="Fraction of oral drug mass absorbed into mucosa segment" path="vpa_val_po_1000mg|Organism|Lumen|ColonAscendens|OH_VPA|Fraction of oral drug mass absorbed into mucosa segment" persistable="0" formulaId="7673" />
    <Observer id="7710" entityId="o0SzXwm2y0-FnmcqERDsSg" name="Concentration in lumen" path="vpa_val_po_1000mg|Organism|Lumen|ColonAscendens|VPAG|Concentration in lumen" unit="µmol/l" persistable="0" formulaId="7711" />
    <Observer id="7712" entityId="y7vBG7_X3kyvNQPCOU9W9A" name="Fraction of oral drug mass absorbed into mucosa segment" path="vpa_val_po_1000mg|Organism|Lumen|ColonAscendens|VPAG|Fraction of oral drug mass absorbed into mucosa segment" persistable="0" formulaId="7713" />
    <Observer id="7942" entityId="UN6bR87bIEaQ8mEdSVTROg" name="Concentration in lumen" path="vpa_val_po_1000mg|Organism|Lumen|ColonTransversum|valproic_acid|Concentration in lumen" unit="µmol/l" persistable="0" formulaId="7943" />
    <Observer id="7944" entityId="L-7ZHiXbrk2VfozpF-XxWw" name="Fraction of oral drug mass absorbed into mucosa segment" path="vpa_val_po_1000mg|Organism|Lumen|ColonTransversum|valproic_acid|Fraction of oral drug mass absorbed into mucosa segment" persistable="0" formulaId="7945" />
    <Observer id="7982" entityId="yCISpVa3jkyCvvn-j86hxQ" name="Concentration in lumen" path="vpa_val_po_1000mg|Organism|Lumen|ColonTransversum|OH_VPA|Concentration in lumen" unit="µmol/l" persistable="0" formulaId="7983" />
    <Observer id="7984" entityId="MlS2Wn1cH0ijKeM8YJ-ztw" name="Fraction of oral drug mass absorbed into mucosa segment" path="vpa_val_po_1000mg|Organism|Lumen|ColonTransversum|OH_VPA|Fraction of oral drug mass absorbed into mucosa segment" persistable="0" formulaId="7985" />
    <Observer id="8022" entityId="J1chCGyBOEyq4AUWU3lz5w" name="Concentration in lumen" path="vpa_val_po_1000mg|Organism|Lumen|ColonTransversum|VPAG|Concentration in lumen" unit="µmol/l" persistable="0" formulaId="8023" />
    <Observer id="8024" entityId="sawR2-AuYUqJVdqwRdCctw" name="Fraction of oral drug mass absorbed into mucosa segment" path="vpa_val_po_1000mg|Organism|Lumen|ColonTransversum|VPAG|Fraction of oral drug mass absorbed into mucosa segment" persistable="0" formulaId="8025" />
    <Observer id="8254" entityId="EWYxMjMegki5t-G2U-uoug" name="Concentration in lumen" path="vpa_val_po_1000mg|Organism|Lumen|ColonDescendens|valproic_acid|Concentration in lumen" unit="µmol/l" persistable="0" formulaId="8255" />
    <Observer id="8256" entityId="KbzXN7aDMkqjBIYy9QLgRQ" name="Fraction of oral drug mass absorbed into mucosa segment" path="vpa_val_po_1000mg|Organism|Lumen|ColonDescendens|valproic_acid|Fraction of oral drug mass absorbed into mucosa segment" persistable="0" formulaId="8257" />
    <Observer id="8294" entityId="M1Mhy-dqRUuD_nmtcHHdFQ" name="Concentration in lumen" path="vpa_val_po_1000mg|Organism|Lumen|ColonDescendens|OH_VPA|Concentration in lumen" unit="µmol/l" persistable="0" formulaId="8295" />
    <Observer id="8296" entityId="e5lb7pJC_0uL_pKWBSVTMw" name="Fraction of oral drug mass absorbed into mucosa segment" path="vpa_val_po_1000mg|Organism|Lumen|ColonDescendens|OH_VPA|Fraction of oral drug mass absorbed into mucosa segment" persistable="0" formulaId="8297" />
    <Observer id="8334" entityId="2pxV-NjLyEeWfueVjFscsw" name="Concentration in lumen" path="vpa_val_po_1000mg|Organism|Lumen|ColonDescendens|VPAG|Concentration in lumen" unit="µmol/l" persistable="0" formulaId="8335" />
    <Observer id="8336" entityId="8tbYfe-HCE-_7tUL_hGy9w" name="Fraction of oral drug mass absorbed into mucosa segment" path="vpa_val_po_1000mg|Organism|Lumen|ColonDescendens|VPAG|Fraction of oral drug mass absorbed into mucosa segment" persistable="0" formulaId="8337" />
    <Observer id="8566" entityId="G3BAq9xH0UOY52S-J8lEaw" name="Concentration in lumen" path="vpa_val_po_1000mg|Organism|Lumen|ColonSigmoid|valproic_acid|Concentration in lumen" unit="µmol/l" persistable="0" formulaId="8567" />
    <Observer id="8568" entityId="2X_Tc-t1zEG4RiAeUZU0Xw" name="Fraction of oral drug mass absorbed into mucosa segment" path="vpa_val_po_1000mg|Organism|Lumen|ColonSigmoid|valproic_acid|Fraction of oral drug mass absorbed into mucosa segment" persistable="0" formulaId="8569" />
    <Observer id="8606" entityId="tP0TcDHQY06NhIt1rEHDPA" name="Concentration in lumen" path="vpa_val_po_1000mg|Organism|Lumen|ColonSigmoid|OH_VPA|Concentration in lumen" unit="µmol/l" persistable="0" formulaId="8607" />
    <Observer id="8608" entityId="tlxbJR1x6kOymNS188IUxQ" name="Fraction of oral drug mass absorbed into mucosa segment" path="vpa_val_po_1000mg|Organism|Lumen|ColonSigmoid|OH_VPA|Fraction of oral drug mass absorbed into mucosa segment" persistable="0" formulaId="8609" />
    <Observer id="8646" entityId="ONBP9pUmUUy-Og2vaefyug" name="Concentration in lumen" path="vpa_val_po_1000mg|Organism|Lumen|ColonSigmoid|VPAG|Concentration in lumen" unit="µmol/l" persistable="0" formulaId="8647" />
    <Observer id="8648" entityId="PdZnvv5NbUGTGnQ6Bt57RA" name="Fraction of oral drug mass absorbed into mucosa segment" path="vpa_val_po_1000mg|Organism|Lumen|ColonSigmoid|VPAG|Fraction of oral drug mass absorbed into mucosa segment" persistable="0" formulaId="8649" />
    <Observer id="8877" entityId="gXhnC19sYk24UraOR0oqIg" name="Concentration in lumen" path="vpa_val_po_1000mg|Organism|Lumen|Rectum|valproic_acid|Concentration in lumen" unit="µmol/l" persistable="0" formulaId="8878" />
    <Observer id="8879" entityId="cwjnD5HknEe1W0fEvSbgTw" name="Fraction of oral drug mass absorbed into mucosa segment" path="vpa_val_po_1000mg|Organism|Lumen|Rectum|valproic_acid|Fraction of oral drug mass absorbed into mucosa segment" persistable="0" formulaId="8880" />
    <Observer id="8917" entityId="i6RsrRRP20myDAmzfFVV5Q" name="Concentration in lumen" path="vpa_val_po_1000mg|Organism|Lumen|Rectum|OH_VPA|Concentration in lumen" unit="µmol/l" persistable="0" formulaId="8918" />
    <Observer id="8919" entityId="lt__loir6Uapoek-tNUa4w" name="Fraction of oral drug mass absorbed into mucosa segment" path="vpa_val_po_1000mg|Organism|Lumen|Rectum|OH_VPA|Fraction of oral drug mass absorbed into mucosa segment" persistable="0" formulaId="8920" />
    <Observer id="8957" entityId="on3Of-De_EOGtOgJ4voN3w" name="Concentration in lumen" path="vpa_val_po_1000mg|Organism|Lumen|Rectum|VPAG|Concentration in lumen" unit="µmol/l" persistable="0" formulaId="8958" />
    <Observer id="8959" entityId="I9wY2bhXoU-uiCmi9X6cVA" name="Fraction of oral drug mass absorbed into mucosa segment" path="vpa_val_po_1000mg|Organism|Lumen|Rectum|VPAG|Fraction of oral drug mass absorbed into mucosa segment" persistable="0" formulaId="8960" />
    <Observer id="8983" entityId="tP5jtzl7VUyDeZZlpzEazg" name="Fraction excreted to feces" path="vpa_val_po_1000mg|Organism|Lumen|Feces|valproic_acid|Fraction excreted to feces" persistable="0" formulaId="8984" />
    <Observer id="8991" entityId="HQfPyQtBQ0KuaLFeYJN7LA" name="Fraction dissolved" path="vpa_val_po_1000mg|Organism|Lumen|valproic_acid|Fraction dissolved" persistable="0" formulaId="8993" />
    <Observer id="8994" entityId="k4D-eHjn7k2Ge8Q7EVE3Yg" name="Fraction of oral drug mass absorbed into mucosa" path="vpa_val_po_1000mg|Organism|Lumen|valproic_acid|Fraction of oral drug mass absorbed into mucosa" persistable="1" formulaId="8995" />
    <Observer id="8996" entityId="7UGPoEj45kmlzytscRW1Yg" name="Fraction dissolved" path="vpa_val_po_1000mg|Organism|Lumen|OH_VPA|Fraction dissolved" persistable="0" formulaId="8998" />
    <Observer id="8999" entityId="7QOlrntw4Ee7OcnWfrTkxA" name="Fraction of oral drug mass absorbed into mucosa" path="vpa_val_po_1000mg|Organism|Lumen|OH_VPA|Fraction of oral drug mass absorbed into mucosa" persistable="1" formulaId="9000" />
    <Observer id="9001" entityId="858MuoLqME6E6o-Jj_nfKw" name="Fraction dissolved" path="vpa_val_po_1000mg|Organism|Lumen|VPAG|Fraction dissolved" persistable="0" formulaId="9003" />
    <Observer id="9004" entityId="y1A2rNQCrEmc5YQebmZMXA" name="Fraction of oral drug mass absorbed into mucosa" path="vpa_val_po_1000mg|Organism|Lumen|VPAG|Fraction of oral drug mass absorbed into mucosa" persistable="1" formulaId="9005" />
    <Observer id="9071" entityId="xQMxqVLyGUeMyZgAk65KXw" name="Concentration in container" path="vpa_val_po_1000mg|Organism|Stomach|Plasma|CYP2C9|Concentration in container" unit="µmol/l" persistable="0" formulaId="9072" />
    <Observer id="9091" entityId="IRacgvMpWkW-Hj_PIiCoYg" name="Concentration in container" path="vpa_val_po_1000mg|Organism|Stomach|Plasma|CYP2A6_3OH_VPA|Concentration in container" unit="µmol/l" persistable="0" formulaId="9092" />
    <Observer id="9111" entityId="fKudF2he4UOdr_qphWtkMQ" name="Concentration in container" path="vpa_val_po_1000mg|Organism|Stomach|Plasma|CYP2C9_4OH_VPA|Concentration in container" unit="µmol/l" persistable="0" formulaId="9112" />
    <Observer id="9131" entityId="yerQYI8-ZUa6xp8ucGL1sQ" name="Concentration in container" path="vpa_val_po_1000mg|Organism|Stomach|Plasma|UGT1A8|Concentration in container" unit="µmol/l" persistable="0" formulaId="9132" />
    <Observer id="9151" entityId="ZJDiV3a9HU6eks2S4FgEvg" name="Concentration in container" path="vpa_val_po_1000mg|Organism|Stomach|Plasma|CYP2C9_4ene_VPA|Concentration in container" unit="µmol/l" persistable="0" formulaId="9152" />
    <Observer id="9171" entityId="9NNOOT8m2UK9OnnB0dwadw" name="Concentration in container" path="vpa_val_po_1000mg|Organism|Stomach|Plasma|CYP2A6_2ene_VPA|Concentration in container" unit="µmol/l" persistable="0" formulaId="9172" />
    <Observer id="9191" entityId="q4KmorwYzkeeOMrdf09dIA" name="Concentration in container" path="vpa_val_po_1000mg|Organism|Stomach|Plasma|ACADSB_4ene_VPA_CoA|Concentration in container" unit="µmol/l" persistable="0" formulaId="9192" />
    <Observer id="9211" entityId="kX_N0VJwC0mKLRjjyMcHog" name="Concentration in container" path="vpa_val_po_1000mg|Organism|Stomach|Plasma|ACSM5_VPA_CoA|Concentration in container" unit="µmol/l" persistable="0" formulaId="9212" />
    <Observer id="9218" entityId="dEUlQuDl2keweni6ru9PEQ" name="Concentration in container" path="vpa_val_po_1000mg|Organism|Stomach|Plasma|valproic_acid|Concentration in container" unit="µmol/l" persistable="0" formulaId="9219" />
    <Observer id="9225" entityId="622PO9dCA0-4_kgkdxrC1A" name="Concentration in container" path="vpa_val_po_1000mg|Organism|Stomach|Plasma|OH_VPA|Concentration in container" unit="µmol/l" persistable="0" formulaId="9226" />
    <Observer id="9232" entityId="kshPb5EsjEamREKN4ebAJw" name="Concentration in container" path="vpa_val_po_1000mg|Organism|Stomach|Plasma|VPAG|Concentration in container" unit="µmol/l" persistable="0" formulaId="9233" />
    <Observer id="9272" entityId="JlWKK_uCOUiH28yU6SNt9g" name="Concentration in container" path="vpa_val_po_1000mg|Organism|Stomach|BloodCells|CYP2C9|Concentration in container" unit="µmol/l" persistable="0" formulaId="9273" />
    <Observer id="9292" entityId="OEb8PWAvskCZ6drpyjJUsA" name="Concentration in container" path="vpa_val_po_1000mg|Organism|Stomach|BloodCells|CYP2A6_3OH_VPA|Concentration in container" unit="µmol/l" persistable="0" formulaId="9293" />
    <Observer id="9312" entityId="1TlwhPcAVkuUMFSMFNqcmw" name="Concentration in container" path="vpa_val_po_1000mg|Organism|Stomach|BloodCells|CYP2C9_4OH_VPA|Concentration in container" unit="µmol/l" persistable="0" formulaId="9313" />
    <Observer id="9332" entityId="BULVV9QMo0aX1ctbdfZKDA" name="Concentration in container" path="vpa_val_po_1000mg|Organism|Stomach|BloodCells|UGT1A8|Concentration in container" unit="µmol/l" persistable="0" formulaId="9333" />
    <Observer id="9352" entityId="NIL3W5A4ykSxBaSJ9E7vxQ" name="Concentration in container" path="vpa_val_po_1000mg|Organism|Stomach|BloodCells|CYP2C9_4ene_VPA|Concentration in container" unit="µmol/l" persistable="0" formulaId="9353" />
    <Observer id="9372" entityId="wF4awrp2OkqNvKH7YHsPRQ" name="Concentration in container" path="vpa_val_po_1000mg|Organism|Stomach|BloodCells|CYP2A6_2ene_VPA|Concentration in container" unit="µmol/l" persistable="0" formulaId="9373" />
    <Observer id="9392" entityId="zpHBLKk_wUuPOp9cQRwlYw" name="Concentration in container" path="vpa_val_po_1000mg|Organism|Stomach|BloodCells|ACADSB_4ene_VPA_CoA|Concentration in container" unit="µmol/l" persistable="0" formulaId="9393" />
    <Observer id="9412" entityId="Z2LL2I34x0G5-QAE0v4A8A" name="Concentration in container" path="vpa_val_po_1000mg|Organism|Stomach|BloodCells|ACSM5_VPA_CoA|Concentration in container" unit="µmol/l" persistable="0" formulaId="9413" />
    <Observer id="9419" entityId="Yud5LqMzpke_bR1ygeLQgA" name="Concentration in container" path="vpa_val_po_1000mg|Organism|Stomach|BloodCells|valproic_acid|Concentration in container" unit="µmol/l" persistable="0" formulaId="9420" />
    <Observer id="9426" entityId="IfXta9kdrESd2-eufD9JXQ" name="Concentration in container" path="vpa_val_po_1000mg|Organism|Stomach|BloodCells|OH_VPA|Concentration in container" unit="µmol/l" persistable="0" formulaId="9427" />
    <Observer id="9433" entityId="EvYi166hP029SN2q8zEESg" name="Concentration in container" path="vpa_val_po_1000mg|Organism|Stomach|BloodCells|VPAG|Concentration in container" unit="µmol/l" persistable="0" formulaId="9434" />
    <Observer id="9463" entityId="cA8luwuaMECZ_3KcVtrKxA" name="Concentration in container" path="vpa_val_po_1000mg|Organism|Stomach|Interstitial|valproic_acid|Concentration in container" unit="µmol/l" persistable="0" formulaId="9464" />
    <Observer id="9471" entityId="UH210U5cFEWyrb36bHawRg" name="Concentration in container" path="vpa_val_po_1000mg|Organism|Stomach|Interstitial|OH_VPA|Concentration in container" unit="µmol/l" persistable="0" formulaId="9472" />
    <Observer id="9479" entityId="EwTi0yibVUK1ShYBP-G-kg" name="Concentration in container" path="vpa_val_po_1000mg|Organism|Stomach|Interstitial|VPAG|Concentration in container" unit="µmol/l" persistable="0" formulaId="9480" />
    <Observer id="9502" entityId="f8M1HZ1z5EG6zYiZjKdWoA" name="Concentration in container" path="vpa_val_po_1000mg|Organism|Stomach|Intracellular|CYP2C9|Concentration in container" unit="µmol/l" persistable="0" formulaId="9503" />
    <Observer id="9520" entityId="7YC2l1unHkGtJJjafJorYg" name="Concentration in container" path="vpa_val_po_1000mg|Organism|Stomach|Intracellular|CYP2A6_3OH_VPA|Concentration in container" unit="µmol/l" persistable="0" formulaId="9521" />
    <Observer id="9538" entityId="m6gX1zpzlkaPvDPsci7crQ" name="Concentration in container" path="vpa_val_po_1000mg|Organism|Stomach|Intracellular|CYP2C9_4OH_VPA|Concentration in container" unit="µmol/l" persistable="0" formulaId="9539" />
    <Observer id="9556" entityId="-VowT8wYx0mI1Y0IyWme0w" name="Concentration in container" path="vpa_val_po_1000mg|Organism|Stomach|Intracellular|UGT1A8|Concentration in container" unit="µmol/l" persistable="0" formulaId="9557" />
    <Observer id="9574" entityId="4Dbxahyxi0qpULLqRe2lTg" name="Concentration in container" path="vpa_val_po_1000mg|Organism|Stomach|Intracellular|CYP2C9_4ene_VPA|Concentration in container" unit="µmol/l" persistable="0" formulaId="9575" />
    <Observer id="9592" entityId="vlTf9k-AtEyM88q4faOm4Q" name="Concentration in container" path="vpa_val_po_1000mg|Organism|Stomach|Intracellular|CYP2A6_2ene_VPA|Concentration in container" unit="µmol/l" persistable="0" formulaId="9593" />
    <Observer id="9610" entityId="3WkYxlW1zECM_L7-eSDTQQ" name="Concentration in container" path="vpa_val_po_1000mg|Organism|Stomach|Intracellular|ACADSB_4ene_VPA_CoA|Concentration in container" unit="µmol/l" persistable="0" formulaId="9611" />
    <Observer id="9628" entityId="uoza_2bJ5Ea0zfZ84Tj-ig" name="Concentration in container" path="vpa_val_po_1000mg|Organism|Stomach|Intracellular|ACSM5_VPA_CoA|Concentration in container" unit="µmol/l" persistable="0" formulaId="9629" />
    <Observer id="9636" entityId="aKvb9eciSkmcP9Hl85oyag" name="Concentration in container" path="vpa_val_po_1000mg|Organism|Stomach|Intracellular|valproic_acid|Concentration in container" unit="µmol/l" persistable="0" formulaId="9637" />
    <Observer id="9644" entityId="My-9jyOWH0m5eg3atGzHag" name="Concentration in container" path="vpa_val_po_1000mg|Organism|Stomach|Intracellular|OH_VPA|Concentration in container" unit="µmol/l" persistable="0" formulaId="9645" />
    <Observer id="9652" entityId="9yj_uSMsfkCjt6cQl9OPeA" name="Concentration in container" path="vpa_val_po_1000mg|Organism|Stomach|Intracellular|VPAG|Concentration in container" unit="µmol/l" persistable="0" formulaId="9653" />
    <Observer id="9670" entityId="kS_WBWJVWEu3t0wqunbeDA" name="Interstitial Unbound" path="vpa_val_po_1000mg|Organism|Stomach|valproic_acid|Interstitial Unbound" unit="µmol/l" persistable="0" formulaId="9671" />
    <Observer id="9672" entityId="z8J9HtnqF0uCYZeIXE8_Lg" name="Intracellular Unbound" path="vpa_val_po_1000mg|Organism|Stomach|valproic_acid|Intracellular Unbound" unit="µmol/l" persistable="0" formulaId="9673" />
    <Observer id="9674" entityId="oRZhIKH51EmF3_daBYGeVw" name="Tissue" path="vpa_val_po_1000mg|Organism|Stomach|valproic_acid|Tissue" unit="µmol/l" persistable="0" formulaId="9675" />
    <Observer id="9676" entityId="-FMzkQ6U9E2gPzCoFzAfeQ" name="Interstitial Unbound" path="vpa_val_po_1000mg|Organism|Stomach|OH_VPA|Interstitial Unbound" unit="µmol/l" persistable="0" formulaId="9677" />
    <Observer id="9678" entityId="GSWIv2JiA0yvhSO_KREY5Q" name="Intracellular Unbound" path="vpa_val_po_1000mg|Organism|Stomach|OH_VPA|Intracellular Unbound" unit="µmol/l" persistable="0" formulaId="9679" />
    <Observer id="9680" entityId="2uplfPjDdEehxR2gpl57Eg" name="Tissue" path="vpa_val_po_1000mg|Organism|Stomach|OH_VPA|Tissue" unit="µmol/l" persistable="0" formulaId="9681" />
    <Observer id="9682" entityId="QHb4vioosEC9NjdhQ6LuKw" name="Interstitial Unbound" path="vpa_val_po_1000mg|Organism|Stomach|VPAG|Interstitial Unbound" unit="µmol/l" persistable="0" formulaId="9683" />
    <Observer id="9684" entityId="kRXPuwAR-UG2XDQGWlWsMQ" name="Intracellular Unbound" path="vpa_val_po_1000mg|Organism|Stomach|VPAG|Intracellular Unbound" unit="µmol/l" persistable="0" formulaId="9685" />
    <Observer id="9686" entityId="blgOkEhZgUG2x9xIJkbHew" name="Tissue" path="vpa_val_po_1000mg|Organism|Stomach|VPAG|Tissue" unit="µmol/l" persistable="0" formulaId="9687" />
    <Observer id="9779" entityId="tggm_yI-5EyR6CpOqrUD9w" name="Concentration in container" path="vpa_val_po_1000mg|Organism|SmallIntestine|Plasma|CYP2C9|Concentration in container" unit="µmol/l" persistable="0" formulaId="9780" />
    <Observer id="9799" entityId="5caIpfEBxkSPSWGApKe4zQ" name="Concentration in container" path="vpa_val_po_1000mg|Organism|SmallIntestine|Plasma|CYP2A6_3OH_VPA|Concentration in container" unit="µmol/l" persistable="0" formulaId="9800" />
    <Observer id="9819" entityId="DEudz_Yvqke70ottJtvs5Q" name="Concentration in container" path="vpa_val_po_1000mg|Organism|SmallIntestine|Plasma|CYP2C9_4OH_VPA|Concentration in container" unit="µmol/l" persistable="0" formulaId="9820" />
    <Observer id="9839" entityId="9_4VtFwaPUuK-kl35MDOag" name="Concentration in container" path="vpa_val_po_1000mg|Organism|SmallIntestine|Plasma|UGT1A8|Concentration in container" unit="µmol/l" persistable="0" formulaId="9840" />
    <Observer id="9859" entityId="bntCAqHonUeCMiL5ZCTn9Q" name="Concentration in container" path="vpa_val_po_1000mg|Organism|SmallIntestine|Plasma|CYP2C9_4ene_VPA|Concentration in container" unit="µmol/l" persistable="0" formulaId="9860" />
    <Observer id="9879" entityId="w5Tt3Bwyo0eLdmMMJ1a0zQ" name="Concentration in container" path="vpa_val_po_1000mg|Organism|SmallIntestine|Plasma|CYP2A6_2ene_VPA|Concentration in container" unit="µmol/l" persistable="0" formulaId="9880" />
    <Observer id="9899" entityId="620uEkiqNUyIUatk8E44mg" name="Concentration in container" path="vpa_val_po_1000mg|Organism|SmallIntestine|Plasma|ACADSB_4ene_VPA_CoA|Concentration in container" unit="µmol/l" persistable="0" formulaId="9900" />
    <Observer id="9919" entityId="gPN7E4RnhE-XAxmsOaYwtQ" name="Concentration in container" path="vpa_val_po_1000mg|Organism|SmallIntestine|Plasma|ACSM5_VPA_CoA|Concentration in container" unit="µmol/l" persistable="0" formulaId="9920" />
    <Observer id="9926" entityId="ex3Pvmp9QkO7YxgOEOjc8g" name="Concentration in container" path="vpa_val_po_1000mg|Organism|SmallIntestine|Plasma|valproic_acid|Concentration in container" unit="µmol/l" persistable="0" formulaId="9927" />
    <Observer id="9933" entityId="s6YBaMPe_068DSRouT0_fw" name="Concentration in container" path="vpa_val_po_1000mg|Organism|SmallIntestine|Plasma|OH_VPA|Concentration in container" unit="µmol/l" persistable="0" formulaId="9934" />
    <Observer id="9940" entityId="GOL8FXh9tUG5vQUEceIhOA" name="Concentration in container" path="vpa_val_po_1000mg|Organism|SmallIntestine|Plasma|VPAG|Concentration in container" unit="µmol/l" persistable="0" formulaId="9941" />
    <Observer id="9980" entityId="eoqpkRCFp06buQsXjQsIew" name="Concentration in container" path="vpa_val_po_1000mg|Organism|SmallIntestine|BloodCells|CYP2C9|Concentration in container" unit="µmol/l" persistable="0" formulaId="9981" />
    <Observer id="10000" entityId="32bpZWnzz0u52KSclT686A" name="Concentration in container" path="vpa_val_po_1000mg|Organism|SmallIntestine|BloodCells|CYP2A6_3OH_VPA|Concentration in container" unit="µmol/l" persistable="0" formulaId="10001" />
    <Observer id="10020" entityId="S12iXs3zDECaftWtMme50A" name="Concentration in container" path="vpa_val_po_1000mg|Organism|SmallIntestine|BloodCells|CYP2C9_4OH_VPA|Concentration in container" unit="µmol/l" persistable="0" formulaId="10021" />
    <Observer id="10040" entityId="OmMD1j2400u2YLbOX_KLmA" name="Concentration in container" path="vpa_val_po_1000mg|Organism|SmallIntestine|BloodCells|UGT1A8|Concentration in container" unit="µmol/l" persistable="0" formulaId="10041" />
    <Observer id="10060" entityId="6v6VEdawlE-WHqmDj5Ph5A" name="Concentration in container" path="vpa_val_po_1000mg|Organism|SmallIntestine|BloodCells|CYP2C9_4ene_VPA|Concentration in container" unit="µmol/l" persistable="0" formulaId="10061" />
    <Observer id="10080" entityId="1hFz38aDNkK-cVy1wIypww" name="Concentration in container" path="vpa_val_po_1000mg|Organism|SmallIntestine|BloodCells|CYP2A6_2ene_VPA|Concentration in container" unit="µmol/l" persistable="0" formulaId="10081" />
    <Observer id="10100" entityId="Pq7MfcGeK0mox5uhh25rxg" name="Concentration in container" path="vpa_val_po_1000mg|Organism|SmallIntestine|BloodCells|ACADSB_4ene_VPA_CoA|Concentration in container" unit="µmol/l" persistable="0" formulaId="10101" />
    <Observer id="10120" entityId="1dGwGhwi-EWcz0sn2wUeTA" name="Concentration in container" path="vpa_val_po_1000mg|Organism|SmallIntestine|BloodCells|ACSM5_VPA_CoA|Concentration in container" unit="µmol/l" persistable="0" formulaId="10121" />
    <Observer id="10127" entityId="0BOt4zFwHEaQvqQxzzwbWg" name="Concentration in container" path="vpa_val_po_1000mg|Organism|SmallIntestine|BloodCells|valproic_acid|Concentration in container" unit="µmol/l" persistable="0" formulaId="10128" />
    <Observer id="10134" entityId="nytDaiFhY0mce9DcZYdYDg" name="Concentration in container" path="vpa_val_po_1000mg|Organism|SmallIntestine|BloodCells|OH_VPA|Concentration in container" unit="µmol/l" persistable="0" formulaId="10135" />
    <Observer id="10141" entityId="DWkjyTgvhkKd8RKRTbx2JA" name="Concentration in container" path="vpa_val_po_1000mg|Organism|SmallIntestine|BloodCells|VPAG|Concentration in container" unit="µmol/l" persistable="0" formulaId="10142" />
    <Observer id="10171" entityId="_D-kxm0bykuGL-D8y5rZWA" name="Concentration in container" path="vpa_val_po_1000mg|Organism|SmallIntestine|Interstitial|valproic_acid|Concentration in container" unit="µmol/l" persistable="0" formulaId="10172" />
    <Observer id="10179" entityId="CaZQ10ZK0EWpVy6vSUPxOg" name="Concentration in container" path="vpa_val_po_1000mg|Organism|SmallIntestine|Interstitial|OH_VPA|Concentration in container" unit="µmol/l" persistable="0" formulaId="10180" />
    <Observer id="10187" entityId="cu1As12He0-gD0Vk2bFS-A" name="Concentration in container" path="vpa_val_po_1000mg|Organism|SmallIntestine|Interstitial|VPAG|Concentration in container" unit="µmol/l" persistable="0" formulaId="10188" />
    <Observer id="10210" entityId="1Elnii4xs0yVHmHECX1qyg" name="Concentration in container" path="vpa_val_po_1000mg|Organism|SmallIntestine|Intracellular|CYP2C9|Concentration in container" unit="µmol/l" persistable="0" formulaId="10211" />
    <Observer id="10228" entityId="72Hl9vOKH0WV8mfb-ov7Vg" name="Concentration in container" path="vpa_val_po_1000mg|Organism|SmallIntestine|Intracellular|CYP2A6_3OH_VPA|Concentration in container" unit="µmol/l" persistable="0" formulaId="10229" />
    <Observer id="10246" entityId="1UgkTxDSZEuufkAYHrZ70Q" name="Concentration in container" path="vpa_val_po_1000mg|Organism|SmallIntestine|Intracellular|CYP2C9_4OH_VPA|Concentration in container" unit="µmol/l" persistable="0" formulaId="10247" />
    <Observer id="10264" entityId="RlHzZQJGGke917GnXcO97w" name="Concentration in container" path="vpa_val_po_1000mg|Organism|SmallIntestine|Intracellular|UGT1A8|Concentration in container" unit="µmol/l" persistable="0" formulaId="10265" />
    <Observer id="10282" entityId="XcSoMH5O-02LRub0w4LY-A" name="Concentration in container" path="vpa_val_po_1000mg|Organism|SmallIntestine|Intracellular|CYP2C9_4ene_VPA|Concentration in container" unit="µmol/l" persistable="0" formulaId="10283" />
    <Observer id="10300" entityId="0fMLN1PAQkC21M31e0K_tw" name="Concentration in container" path="vpa_val_po_1000mg|Organism|SmallIntestine|Intracellular|CYP2A6_2ene_VPA|Concentration in container" unit="µmol/l" persistable="0" formulaId="10301" />
    <Observer id="10318" entityId="VhcX7Hg2FECKZOe97NC5Ww" name="Concentration in container" path="vpa_val_po_1000mg|Organism|SmallIntestine|Intracellular|ACADSB_4ene_VPA_CoA|Concentration in container" unit="µmol/l" persistable="0" formulaId="10319" />
    <Observer id="10336" entityId="SlpLoGS9a0qZtBfxZikkUg" name="Concentration in container" path="vpa_val_po_1000mg|Organism|SmallIntestine|Intracellular|ACSM5_VPA_CoA|Concentration in container" unit="µmol/l" persistable="0" formulaId="10337" />
    <Observer id="10344" entityId="SMpyIYeVw0apXLu3bEotPw" name="Concentration in container" path="vpa_val_po_1000mg|Organism|SmallIntestine|Intracellular|valproic_acid|Concentration in container" unit="µmol/l" persistable="0" formulaId="10345" />
    <Observer id="10352" entityId="YssB4BpMBke4ZofKwcCFoQ" name="Concentration in container" path="vpa_val_po_1000mg|Organism|SmallIntestine|Intracellular|OH_VPA|Concentration in container" unit="µmol/l" persistable="0" formulaId="10353" />
    <Observer id="10360" entityId="ZwJ2R9_piU-7Tik-H8AICA" name="Concentration in container" path="vpa_val_po_1000mg|Organism|SmallIntestine|Intracellular|VPAG|Concentration in container" unit="µmol/l" persistable="0" formulaId="10361" />
    <Observer id="10440" entityId="vG1jZqLNEEmb-GFhgIrEuw" name="Concentration in container" path="vpa_val_po_1000mg|Organism|SmallIntestine|Mucosa|Duodenum|Plasma|CYP2C9|Concentration in container" unit="µmol/l" persistable="0" formulaId="10441" />
    <Observer id="10460" entityId="c6L0Jkeeq02dfICTsaJwVQ" name="Concentration in container" path="vpa_val_po_1000mg|Organism|SmallIntestine|Mucosa|Duodenum|Plasma|CYP2A6_3OH_VPA|Concentration in container" unit="µmol/l" persistable="0" formulaId="10461" />
    <Observer id="10480" entityId="8E_DO9L29kWx77kSZK2ItQ" name="Concentration in container" path="vpa_val_po_1000mg|Organism|SmallIntestine|Mucosa|Duodenum|Plasma|CYP2C9_4OH_VPA|Concentration in container" unit="µmol/l" persistable="0" formulaId="10481" />
    <Observer id="10500" entityId="3S3EmiBs70u75B6dA2KEIg" name="Concentration in container" path="vpa_val_po_1000mg|Organism|SmallIntestine|Mucosa|Duodenum|Plasma|UGT1A8|Concentration in container" unit="µmol/l" persistable="0" formulaId="10501" />
    <Observer id="10520" entityId="XP_Kn1_L-E6p12iquumacw" name="Concentration in container" path="vpa_val_po_1000mg|Organism|SmallIntestine|Mucosa|Duodenum|Plasma|CYP2C9_4ene_VPA|Concentration in container" unit="µmol/l" persistable="0" formulaId="10521" />
    <Observer id="10540" entityId="2UUG0UYW-0CrFOw5UCycGg" name="Concentration in container" path="vpa_val_po_1000mg|Organism|SmallIntestine|Mucosa|Duodenum|Plasma|CYP2A6_2ene_VPA|Concentration in container" unit="µmol/l" persistable="0" formulaId="10541" />
    <Observer id="10560" entityId="WXgBh_x7rEm0OsARizVFZA" name="Concentration in container" path="vpa_val_po_1000mg|Organism|SmallIntestine|Mucosa|Duodenum|Plasma|ACADSB_4ene_VPA_CoA|Concentration in container" unit="µmol/l" persistable="0" formulaId="10561" />
    <Observer id="10580" entityId="gRpX7WaIO0mD9hKVh23mzA" name="Concentration in container" path="vpa_val_po_1000mg|Organism|SmallIntestine|Mucosa|Duodenum|Plasma|ACSM5_VPA_CoA|Concentration in container" unit="µmol/l" persistable="0" formulaId="10581" />
    <Observer id="10587" entityId="sPuxEza-nUOmKVNg2aS4Cg" name="Concentration in container" path="vpa_val_po_1000mg|Organism|SmallIntestine|Mucosa|Duodenum|Plasma|valproic_acid|Concentration in container" unit="µmol/l" persistable="0" formulaId="10588" />
    <Observer id="10594" entityId="2Zo7knSeH0SXo7m2EZLrmg" name="Concentration in container" path="vpa_val_po_1000mg|Organism|SmallIntestine|Mucosa|Duodenum|Plasma|OH_VPA|Concentration in container" unit="µmol/l" persistable="0" formulaId="10595" />
    <Observer id="10601" entityId="WZj2CVInVEi0BqF8aZSvkA" name="Concentration in container" path="vpa_val_po_1000mg|Organism|SmallIntestine|Mucosa|Duodenum|Plasma|VPAG|Concentration in container" unit="µmol/l" persistable="0" formulaId="10602" />
    <Observer id="10641" entityId="3Nl76clExE-vo2F1wnD1ZQ" name="Concentration in container" path="vpa_val_po_1000mg|Organism|SmallIntestine|Mucosa|Duodenum|BloodCells|CYP2C9|Concentration in container" unit="µmol/l" persistable="0" formulaId="10642" />
    <Observer id="10661" entityId="ca3mBAs5P0W6fBbrzmlWDQ" name="Concentration in container" path="vpa_val_po_1000mg|Organism|SmallIntestine|Mucosa|Duodenum|BloodCells|CYP2A6_3OH_VPA|Concentration in container" unit="µmol/l" persistable="0" formulaId="10662" />
    <Observer id="10681" entityId="TC6y-LXRdU6wmXCm5cRHCw" name="Concentration in container" path="vpa_val_po_1000mg|Organism|SmallIntestine|Mucosa|Duodenum|BloodCells|CYP2C9_4OH_VPA|Concentration in container" unit="µmol/l" persistable="0" formulaId="10682" />
    <Observer id="10701" entityId="e4DA_KgSc0qegV_vfQU7MQ" name="Concentration in container" path="vpa_val_po_1000mg|Organism|SmallIntestine|Mucosa|Duodenum|BloodCells|UGT1A8|Concentration in container" unit="µmol/l" persistable="0" formulaId="10702" />
    <Observer id="10721" entityId="V6Jg0-mxGUe24_CNPx0e5g" name="Concentration in container" path="vpa_val_po_1000mg|Organism|SmallIntestine|Mucosa|Duodenum|BloodCells|CYP2C9_4ene_VPA|Concentration in container" unit="µmol/l" persistable="0" formulaId="10722" />
    <Observer id="10741" entityId="xHAsLigyEkiToj015XCSmw" name="Concentration in container" path="vpa_val_po_1000mg|Organism|SmallIntestine|Mucosa|Duodenum|BloodCells|CYP2A6_2ene_VPA|Concentration in container" unit="µmol/l" persistable="0" formulaId="10742" />
    <Observer id="10761" entityId="6aPQIsR-okqigDiTNkhvVQ" name="Concentration in container" path="vpa_val_po_1000mg|Organism|SmallIntestine|Mucosa|Duodenum|BloodCells|ACADSB_4ene_VPA_CoA|Concentration in container" unit="µmol/l" persistable="0" formulaId="10762" />
    <Observer id="10781" entityId="tYLdcgBlk0WU6xrXf1A9Rw" name="Concentration in container" path="vpa_val_po_1000mg|Organism|SmallIntestine|Mucosa|Duodenum|BloodCells|ACSM5_VPA_CoA|Concentration in container" unit="µmol/l" persistable="0" formulaId="10782" />
    <Observer id="10788" entityId="Zjs_zBVhAU6zyvgES-E18w" name="Concentration in container" path="vpa_val_po_1000mg|Organism|SmallIntestine|Mucosa|Duodenum|BloodCells|valproic_acid|Concentration in container" unit="µmol/l" persistable="0" formulaId="10789" />
    <Observer id="10795" entityId="i8cxM1uHuEWZg5iu9yGLjA" name="Concentration in container" path="vpa_val_po_1000mg|Organism|SmallIntestine|Mucosa|Duodenum|BloodCells|OH_VPA|Concentration in container" unit="µmol/l" persistable="0" formulaId="10796" />
    <Observer id="10802" entityId="jpzT8rKP4kSMZ36mGD7jIA" name="Concentration in container" path="vpa_val_po_1000mg|Organism|SmallIntestine|Mucosa|Duodenum|BloodCells|VPAG|Concentration in container" unit="µmol/l" persistable="0" formulaId="10803" />
    <Observer id="10832" entityId="kMKiSku36EqH2SZw_MBdPQ" name="Concentration in container" path="vpa_val_po_1000mg|Organism|SmallIntestine|Mucosa|Duodenum|Interstitial|valproic_acid|Concentration in container" unit="µmol/l" persistable="0" formulaId="10833" />
    <Observer id="10840" entityId="pD9EywQfcESjzAOLVOiAZg" name="Concentration in container" path="vpa_val_po_1000mg|Organism|SmallIntestine|Mucosa|Duodenum|Interstitial|OH_VPA|Concentration in container" unit="µmol/l" persistable="0" formulaId="10841" />
    <Observer id="10848" entityId="YHt6_ehHxEmQ5BkiDyInyQ" name="Concentration in container" path="vpa_val_po_1000mg|Organism|SmallIntestine|Mucosa|Duodenum|Interstitial|VPAG|Concentration in container" unit="µmol/l" persistable="0" formulaId="10849" />
    <Observer id="10871" entityId="CiEL6uJgk0KCFEs3kUUSfg" name="Concentration in container" path="vpa_val_po_1000mg|Organism|SmallIntestine|Mucosa|Duodenum|Intracellular|CYP2C9|Concentration in container" unit="µmol/l" persistable="0" formulaId="10872" />
    <Observer id="10889" entityId="8E4jYTtCi0aMQVW3mqXEoA" name="Concentration in container" path="vpa_val_po_1000mg|Organism|SmallIntestine|Mucosa|Duodenum|Intracellular|CYP2A6_3OH_VPA|Concentration in container" unit="µmol/l" persistable="0" formulaId="10890" />
    <Observer id="10907" entityId="MldUXo_QKUaD2K9weVkkZw" name="Concentration in container" path="vpa_val_po_1000mg|Organism|SmallIntestine|Mucosa|Duodenum|Intracellular|CYP2C9_4OH_VPA|Concentration in container" unit="µmol/l" persistable="0" formulaId="10908" />
    <Observer id="10925" entityId="G0cC5dsIWk-Dn3x8TA8Xlw" name="Concentration in container" path="vpa_val_po_1000mg|Organism|SmallIntestine|Mucosa|Duodenum|Intracellular|UGT1A8|Concentration in container" unit="µmol/l" persistable="0" formulaId="10926" />
    <Observer id="10943" entityId="-BMvqz8BUEO2N_eF-hFtew" name="Concentration in container" path="vpa_val_po_1000mg|Organism|SmallIntestine|Mucosa|Duodenum|Intracellular|CYP2C9_4ene_VPA|Concentration in container" unit="µmol/l" persistable="0" formulaId="10944" />
    <Observer id="10961" entityId="XSrmpq8hK0CS-25MyXRQew" name="Concentration in container" path="vpa_val_po_1000mg|Organism|SmallIntestine|Mucosa|Duodenum|Intracellular|CYP2A6_2ene_VPA|Concentration in container" unit="µmol/l" persistable="0" formulaId="10962" />
    <Observer id="10979" entityId="bzet5KfEDUCpQ7b4FPwhug" name="Concentration in container" path="vpa_val_po_1000mg|Organism|SmallIntestine|Mucosa|Duodenum|Intracellular|ACADSB_4ene_VPA_CoA|Concentration in container" unit="µmol/l" persistable="0" formulaId="10980" />
    <Observer id="10997" entityId="BIJ34_-8AUWwsTp7JE4r5w" name="Concentration in container" path="vpa_val_po_1000mg|Organism|SmallIntestine|Mucosa|Duodenum|Intracellular|ACSM5_VPA_CoA|Concentration in container" unit="µmol/l" persistable="0" formulaId="10998" />
    <Observer id="11005" entityId="eNpg4A1fpEOgyahcqjKOZA" name="Concentration in container" path="vpa_val_po_1000mg|Organism|SmallIntestine|Mucosa|Duodenum|Intracellular|valproic_acid|Concentration in container" unit="µmol/l" persistable="0" formulaId="11006" />
    <Observer id="11013" entityId="JA-01b0VekuOWdTz9NRRWw" name="Concentration in container" path="vpa_val_po_1000mg|Organism|SmallIntestine|Mucosa|Duodenum|Intracellular|OH_VPA|Concentration in container" unit="µmol/l" persistable="0" formulaId="11014" />
    <Observer id="11021" entityId="DEJsIY-GFEKwjz81sTR5DQ" name="Concentration in container" path="vpa_val_po_1000mg|Organism|SmallIntestine|Mucosa|Duodenum|Intracellular|VPAG|Concentration in container" unit="µmol/l" persistable="0" formulaId="11022" />
    <Observer id="11101" entityId="fs3cBXXtRE-Q1BKs2NFj2Q" name="Concentration in container" path="vpa_val_po_1000mg|Organism|SmallIntestine|Mucosa|UpperJejunum|Plasma|CYP2C9|Concentration in container" unit="µmol/l" persistable="0" formulaId="11102" />
    <Observer id="11121" entityId="fxn46yjtB0ihOamMyqBUCA" name="Concentration in container" path="vpa_val_po_1000mg|Organism|SmallIntestine|Mucosa|UpperJejunum|Plasma|CYP2A6_3OH_VPA|Concentration in container" unit="µmol/l" persistable="0" formulaId="11122" />
    <Observer id="11141" entityId="BaWfhCYzj0mdJn0a5DU0DQ" name="Concentration in container" path="vpa_val_po_1000mg|Organism|SmallIntestine|Mucosa|UpperJejunum|Plasma|CYP2C9_4OH_VPA|Concentration in container" unit="µmol/l" persistable="0" formulaId="11142" />
    <Observer id="11161" entityId="wNqqy-HcnUihx0ovj3NuKw" name="Concentration in container" path="vpa_val_po_1000mg|Organism|SmallIntestine|Mucosa|UpperJejunum|Plasma|UGT1A8|Concentration in container" unit="µmol/l" persistable="0" formulaId="11162" />
    <Observer id="11181" entityId="qbntX78cq0WmOWG6PZK5Ow" name="Concentration in container" path="vpa_val_po_1000mg|Organism|SmallIntestine|Mucosa|UpperJejunum|Plasma|CYP2C9_4ene_VPA|Concentration in container" unit="µmol/l" persistable="0" formulaId="11182" />
    <Observer id="11201" entityId="7n0HtDP8PUSx5Adx3WKz-Q" name="Concentration in container" path="vpa_val_po_1000mg|Organism|SmallIntestine|Mucosa|UpperJejunum|Plasma|CYP2A6_2ene_VPA|Concentration in container" unit="µmol/l" persistable="0" formulaId="11202" />
    <Observer id="11221" entityId="ySdN-grDrUuGZ7DcxES-xg" name="Concentration in container" path="vpa_val_po_1000mg|Organism|SmallIntestine|Mucosa|UpperJejunum|Plasma|ACADSB_4ene_VPA_CoA|Concentration in container" unit="µmol/l" persistable="0" formulaId="11222" />
    <Observer id="11241" entityId="NIRJYm22dkOZzXhH_32bag" name="Concentration in container" path="vpa_val_po_1000mg|Organism|SmallIntestine|Mucosa|UpperJejunum|Plasma|ACSM5_VPA_CoA|Concentration in container" unit="µmol/l" persistable="0" formulaId="11242" />
    <Observer id="11248" entityId="YmhxET8eLEyg0hSPd2zHcQ" name="Concentration in container" path="vpa_val_po_1000mg|Organism|SmallIntestine|Mucosa|UpperJejunum|Plasma|valproic_acid|Concentration in container" unit="µmol/l" persistable="0" formulaId="11249" />
    <Observer id="11255" entityId="SvgTmwlaV0-3FpiFQY6IlA" name="Concentration in container" path="vpa_val_po_1000mg|Organism|SmallIntestine|Mucosa|UpperJejunum|Plasma|OH_VPA|Concentration in container" unit="µmol/l" persistable="0" formulaId="11256" />
    <Observer id="11262" entityId="jsF9H2_-wE6zc-9Jdc3I2g" name="Concentration in container" path="vpa_val_po_1000mg|Organism|SmallIntestine|Mucosa|UpperJejunum|Plasma|VPAG|Concentration in container" unit="µmol/l" persistable="0" formulaId="11263" />
    <Observer id="11302" entityId="J1S94Jf_hEaBBWUQCbA9sQ" name="Concentration in container" path="vpa_val_po_1000mg|Organism|SmallIntestine|Mucosa|UpperJejunum|BloodCells|CYP2C9|Concentration in container" unit="µmol/l" persistable="0" formulaId="11303" />
    <Observer id="11322" entityId="Jl8wM5CFdEanpN7qtnorLA" name="Concentration in container" path="vpa_val_po_1000mg|Organism|SmallIntestine|Mucosa|UpperJejunum|BloodCells|CYP2A6_3OH_VPA|Concentration in container" unit="µmol/l" persistable="0" formulaId="11323" />
    <Observer id="11342" entityId="wlD_lN72L0-ow6o5uNtiCg" name="Concentration in container" path="vpa_val_po_1000mg|Organism|SmallIntestine|Mucosa|UpperJejunum|BloodCells|CYP2C9_4OH_VPA|Concentration in container" unit="µmol/l" persistable="0" formulaId="11343" />
    <Observer id="11362" entityId="7gBpHG59sUqHtrYVpe4gbw" name="Concentration in container" path="vpa_val_po_1000mg|Organism|SmallIntestine|Mucosa|UpperJejunum|BloodCells|UGT1A8|Concentration in container" unit="µmol/l" persistable="0" formulaId="11363" />
    <Observer id="11382" entityId="Gu4xrnRLgkCIu-eGYzqVtg" name="Concentration in container" path="vpa_val_po_1000mg|Organism|SmallIntestine|Mucosa|UpperJejunum|BloodCells|CYP2C9_4ene_VPA|Concentration in container" unit="µmol/l" persistable="0" formulaId="11383" />
    <Observer id="11402" entityId="NBUmXHOU8kGsEoX2HqDcKQ" name="Concentration in container" path="vpa_val_po_1000mg|Organism|SmallIntestine|Mucosa|UpperJejunum|BloodCells|CYP2A6_2ene_VPA|Concentration in container" unit="µmol/l" persistable="0" formulaId="11403" />
    <Observer id="11422" entityId="w3HccaXSE0SQRuOFw4NvHg" name="Concentration in container" path="vpa_val_po_1000mg|Organism|SmallIntestine|Mucosa|UpperJejunum|BloodCells|ACADSB_4ene_VPA_CoA|Concentration in container" unit="µmol/l" persistable="0" formulaId="11423" />
    <Observer id="11442" entityId="cHaE4QajIkefouD9KlDHdQ" name="Concentration in container" path="vpa_val_po_1000mg|Organism|SmallIntestine|Mucosa|UpperJejunum|BloodCells|ACSM5_VPA_CoA|Concentration in container" unit="µmol/l" persistable="0" formulaId="11443" />
    <Observer id="11449" entityId="spPsvzYjW0i0ds4yA3YYrQ" name="Concentration in container" path="vpa_val_po_1000mg|Organism|SmallIntestine|Mucosa|UpperJejunum|BloodCells|valproic_acid|Concentration in container" unit="µmol/l" persistable="0" formulaId="11450" />
    <Observer id="11456" entityId="JDq1tYs6PUixIUFOJZBx6w" name="Concentration in container" path="vpa_val_po_1000mg|Organism|SmallIntestine|Mucosa|UpperJejunum|BloodCells|OH_VPA|Concentration in container" unit="µmol/l" persistable="0" formulaId="11457" />
    <Observer id="11463" entityId="w1hJcJEvgU2IamohY0F4NA" name="Concentration in container" path="vpa_val_po_1000mg|Organism|SmallIntestine|Mucosa|UpperJejunum|BloodCells|VPAG|Concentration in container" unit="µmol/l" persistable="0" formulaId="11464" />
    <Observer id="11493" entityId="b37AFVVLPkK34mXtv2-7CQ" name="Concentration in container" path="vpa_val_po_1000mg|Organism|SmallIntestine|Mucosa|UpperJejunum|Interstitial|valproic_acid|Concentration in container" unit="µmol/l" persistable="0" formulaId="11494" />
    <Observer id="11501" entityId="5juTixfXOUG0sYrj1jN1AQ" name="Concentration in container" path="vpa_val_po_1000mg|Organism|SmallIntestine|Mucosa|UpperJejunum|Interstitial|OH_VPA|Concentration in container" unit="µmol/l" persistable="0" formulaId="11502" />
    <Observer id="11509" entityId="Z9jrHJ_mWESN_-ICgtk6Yw" name="Concentration in container" path="vpa_val_po_1000mg|Organism|SmallIntestine|Mucosa|UpperJejunum|Interstitial|VPAG|Concentration in container" unit="µmol/l" persistable="0" formulaId="11510" />
    <Observer id="11532" entityId="0aenoybogEeViwwAp5fo-w" name="Concentration in container" path="vpa_val_po_1000mg|Organism|SmallIntestine|Mucosa|UpperJejunum|Intracellular|CYP2C9|Concentration in container" unit="µmol/l" persistable="0" formulaId="11533" />
    <Observer id="11550" entityId="n_EaOenIW0ubNEcL78xTDQ" name="Concentration in container" path="vpa_val_po_1000mg|Organism|SmallIntestine|Mucosa|UpperJejunum|Intracellular|CYP2A6_3OH_VPA|Concentration in container" unit="µmol/l" persistable="0" formulaId="11551" />
    <Observer id="11568" entityId="cd2ZZd7xj0C29zn1xvELlQ" name="Concentration in container" path="vpa_val_po_1000mg|Organism|SmallIntestine|Mucosa|UpperJejunum|Intracellular|CYP2C9_4OH_VPA|Concentration in container" unit="µmol/l" persistable="0" formulaId="11569" />
    <Observer id="11586" entityId="E79R1kAWBEmctxgZWqXrkA" name="Concentration in container" path="vpa_val_po_1000mg|Organism|SmallIntestine|Mucosa|UpperJejunum|Intracellular|UGT1A8|Concentration in container" unit="µmol/l" persistable="0" formulaId="11587" />
    <Observer id="11604" entityId="UC8ZM2FvI0GG5x1ghU7rtw" name="Concentration in container" path="vpa_val_po_1000mg|Organism|SmallIntestine|Mucosa|UpperJejunum|Intracellular|CYP2C9_4ene_VPA|Concentration in container" unit="µmol/l" persistable="0" formulaId="11605" />
    <Observer id="11622" entityId="CZzc9DlIwUK2spcpgZpVPQ" name="Concentration in container" path="vpa_val_po_1000mg|Organism|SmallIntestine|Mucosa|UpperJejunum|Intracellular|CYP2A6_2ene_VPA|Concentration in container" unit="µmol/l" persistable="0" formulaId="11623" />
    <Observer id="11640" entityId="BOgYK7WR_EGwQPMKeiOjsQ" name="Concentration in container" path="vpa_val_po_1000mg|Organism|SmallIntestine|Mucosa|UpperJejunum|Intracellular|ACADSB_4ene_VPA_CoA|Concentration in container" unit="µmol/l" persistable="0" formulaId="11641" />
    <Observer id="11658" entityId="kCDVQWe-GUKLLf_T7wgXTw" name="Concentration in container" path="vpa_val_po_1000mg|Organism|SmallIntestine|Mucosa|UpperJejunum|Intracellular|ACSM5_VPA_CoA|Concentration in container" unit="µmol/l" persistable="0" formulaId="11659" />
    <Observer id="11666" entityId="AIMl2fjQAUuUcuSmDm_SyQ" name="Concentration in container" path="vpa_val_po_1000mg|Organism|SmallIntestine|Mucosa|UpperJejunum|Intracellular|valproic_acid|Concentration in container" unit="µmol/l" persistable="0" formulaId="11667" />
    <Observer id="11674" entityId="OX5VbvPnGUug3HofdW_YIA" name="Concentration in container" path="vpa_val_po_1000mg|Organism|SmallIntestine|Mucosa|UpperJejunum|Intracellular|OH_VPA|Concentration in container" unit="µmol/l" persistable="0" formulaId="11675" />
    <Observer id="11682" entityId="3G3DTYGpJky-GHMenDQJcA" name="Concentration in container" path="vpa_val_po_1000mg|Organism|SmallIntestine|Mucosa|UpperJejunum|Intracellular|VPAG|Concentration in container" unit="µmol/l" persistable="0" formulaId="11683" />
    <Observer id="11762" entityId="UbtlLlkLHk6E2tuTkiBicQ" name="Concentration in container" path="vpa_val_po_1000mg|Organism|SmallIntestine|Mucosa|LowerJejunum|Plasma|CYP2C9|Concentration in container" unit="µmol/l" persistable="0" formulaId="11763" />
    <Observer id="11782" entityId="DaZ5yocbDEqE1M7YQjmRIw" name="Concentration in container" path="vpa_val_po_1000mg|Organism|SmallIntestine|Mucosa|LowerJejunum|Plasma|CYP2A6_3OH_VPA|Concentration in container" unit="µmol/l" persistable="0" formulaId="11783" />
    <Observer id="11802" entityId="w4BFwbUdDEOn-rtRAfptqA" name="Concentration in container" path="vpa_val_po_1000mg|Organism|SmallIntestine|Mucosa|LowerJejunum|Plasma|CYP2C9_4OH_VPA|Concentration in container" unit="µmol/l" persistable="0" formulaId="11803" />
    <Observer id="11822" entityId="s9iGCUHZ9U2rEq-2niPAbA" name="Concentration in container" path="vpa_val_po_1000mg|Organism|SmallIntestine|Mucosa|LowerJejunum|Plasma|UGT1A8|Concentration in container" unit="µmol/l" persistable="0" formulaId="11823" />
    <Observer id="11842" entityId="NR-d1fnwukOyeZqQ50hEAw" name="Concentration in container" path="vpa_val_po_1000mg|Organism|SmallIntestine|Mucosa|LowerJejunum|Plasma|CYP2C9_4ene_VPA|Concentration in container" unit="µmol/l" persistable="0" formulaId="11843" />
    <Observer id="11862" entityId="ID5z5IMgtESP0nX7B_MD8g" name="Concentration in container" path="vpa_val_po_1000mg|Organism|SmallIntestine|Mucosa|LowerJejunum|Plasma|CYP2A6_2ene_VPA|Concentration in container" unit="µmol/l" persistable="0" formulaId="11863" />
    <Observer id="11882" entityId="3qCgO0O5Vk6SXUEHt3nPog" name="Concentration in container" path="vpa_val_po_1000mg|Organism|SmallIntestine|Mucosa|LowerJejunum|Plasma|ACADSB_4ene_VPA_CoA|Concentration in container" unit="µmol/l" persistable="0" formulaId="11883" />
    <Observer id="11902" entityId="tzDRDo-vWUWRLJiNzxU-lg" name="Concentration in container" path="vpa_val_po_1000mg|Organism|SmallIntestine|Mucosa|LowerJejunum|Plasma|ACSM5_VPA_CoA|Concentration in container" unit="µmol/l" persistable="0" formulaId="11903" />
    <Observer id="11909" entityId="YRVOjtUvPEqtIFLtplqlzQ" name="Concentration in container" path="vpa_val_po_1000mg|Organism|SmallIntestine|Mucosa|LowerJejunum|Plasma|valproic_acid|Concentration in container" unit="µmol/l" persistable="0" formulaId="11910" />
    <Observer id="11916" entityId="XhXuRKDchE2zb4JpfCn1Pw" name="Concentration in container" path="vpa_val_po_1000mg|Organism|SmallIntestine|Mucosa|LowerJejunum|Plasma|OH_VPA|Concentration in container" unit="µmol/l" persistable="0" formulaId="11917" />
    <Observer id="11923" entityId="yIaVSi8q7EOoYHShc4ZDtQ" name="Concentration in container" path="vpa_val_po_1000mg|Organism|SmallIntestine|Mucosa|LowerJejunum|Plasma|VPAG|Concentration in container" unit="µmol/l" persistable="0" formulaId="11924" />
    <Observer id="11963" entityId="MQ6BWb8L-k215lgwclnu7A" name="Concentration in container" path="vpa_val_po_1000mg|Organism|SmallIntestine|Mucosa|LowerJejunum|BloodCells|CYP2C9|Concentration in container" unit="µmol/l" persistable="0" formulaId="11964" />
    <Observer id="11983" entityId="oibPTrV4p0mrnosAMtPLyA" name="Concentration in container" path="vpa_val_po_1000mg|Organism|SmallIntestine|Mucosa|LowerJejunum|BloodCells|CYP2A6_3OH_VPA|Concentration in container" unit="µmol/l" persistable="0" formulaId="11984" />
    <Observer id="12003" entityId="AaGw_exxbEy2UlZpewMsyA" name="Concentration in container" path="vpa_val_po_1000mg|Organism|SmallIntestine|Mucosa|LowerJejunum|BloodCells|CYP2C9_4OH_VPA|Concentration in container" unit="µmol/l" persistable="0" formulaId="12004" />
    <Observer id="12023" entityId="pui5Ut54PUity0YlopOWFQ" name="Concentration in container" path="vpa_val_po_1000mg|Organism|SmallIntestine|Mucosa|LowerJejunum|BloodCells|UGT1A8|Concentration in container" unit="µmol/l" persistable="0" formulaId="12024" />
    <Observer id="12043" entityId="Qblyas_apkedvLWSTHzAqA" name="Concentration in container" path="vpa_val_po_1000mg|Organism|SmallIntestine|Mucosa|LowerJejunum|BloodCells|CYP2C9_4ene_VPA|Concentration in container" unit="µmol/l" persistable="0" formulaId="12044" />
    <Observer id="12063" entityId="b4zyEVnw9UuaCe4_H4VnmQ" name="Concentration in container" path="vpa_val_po_1000mg|Organism|SmallIntestine|Mucosa|LowerJejunum|BloodCells|CYP2A6_2ene_VPA|Concentration in container" unit="µmol/l" persistable="0" formulaId="12064" />
    <Observer id="12083" entityId="jsQTJ1kruUmesosRgjnKxQ" name="Concentration in container" path="vpa_val_po_1000mg|Organism|SmallIntestine|Mucosa|LowerJejunum|BloodCells|ACADSB_4ene_VPA_CoA|Concentration in container" unit="µmol/l" persistable="0" formulaId="12084" />
    <Observer id="12103" entityId="7meSOUAIfE-4JJqEj0ywJA" name="Concentration in container" path="vpa_val_po_1000mg|Organism|SmallIntestine|Mucosa|LowerJejunum|BloodCells|ACSM5_VPA_CoA|Concentration in container" unit="µmol/l" persistable="0" formulaId="12104" />
    <Observer id="12110" entityId="VE1wHwoIjk-EhKnxcUE8NA" name="Concentration in container" path="vpa_val_po_1000mg|Organism|SmallIntestine|Mucosa|LowerJejunum|BloodCells|valproic_acid|Concentration in container" unit="µmol/l" persistable="0" formulaId="12111" />
    <Observer id="12117" entityId="it3qbN9qqkGqoM-U2dGVDg" name="Concentration in container" path="vpa_val_po_1000mg|Organism|SmallIntestine|Mucosa|LowerJejunum|BloodCells|OH_VPA|Concentration in container" unit="µmol/l" persistable="0" formulaId="12118" />
    <Observer id="12124" entityId="xLyaiZ5QFUS0yq7ss-oTqg" name="Concentration in container" path="vpa_val_po_1000mg|Organism|SmallIntestine|Mucosa|LowerJejunum|BloodCells|VPAG|Concentration in container" unit="µmol/l" persistable="0" formulaId="12125" />
    <Observer id="12154" entityId="IxO5UzQY_EmqULyTBlqJWg" name="Concentration in container" path="vpa_val_po_1000mg|Organism|SmallIntestine|Mucosa|LowerJejunum|Interstitial|valproic_acid|Concentration in container" unit="µmol/l" persistable="0" formulaId="12155" />
    <Observer id="12162" entityId="zkYs-baE_0WNV9bJuBlojQ" name="Concentration in container" path="vpa_val_po_1000mg|Organism|SmallIntestine|Mucosa|LowerJejunum|Interstitial|OH_VPA|Concentration in container" unit="µmol/l" persistable="0" formulaId="12163" />
    <Observer id="12170" entityId="Udp5Cro8z02ZEEJkK6JLyg" name="Concentration in container" path="vpa_val_po_1000mg|Organism|SmallIntestine|Mucosa|LowerJejunum|Interstitial|VPAG|Concentration in container" unit="µmol/l" persistable="0" formulaId="12171" />
    <Observer id="12193" entityId="wLwzlQS2LkKn-k-FwFokdQ" name="Concentration in container" path="vpa_val_po_1000mg|Organism|SmallIntestine|Mucosa|LowerJejunum|Intracellular|CYP2C9|Concentration in container" unit="µmol/l" persistable="0" formulaId="12194" />
    <Observer id="12211" entityId="o6MNQQrICEC316x2xVK5iA" name="Concentration in container" path="vpa_val_po_1000mg|Organism|SmallIntestine|Mucosa|LowerJejunum|Intracellular|CYP2A6_3OH_VPA|Concentration in container" unit="µmol/l" persistable="0" formulaId="12212" />
    <Observer id="12229" entityId="Oh39qXilyECbhTtBtfE4ZQ" name="Concentration in container" path="vpa_val_po_1000mg|Organism|SmallIntestine|Mucosa|LowerJejunum|Intracellular|CYP2C9_4OH_VPA|Concentration in container" unit="µmol/l" persistable="0" formulaId="12230" />
    <Observer id="12247" entityId="2jnfJzE64EO5HlFvLZoN3A" name="Concentration in container" path="vpa_val_po_1000mg|Organism|SmallIntestine|Mucosa|LowerJejunum|Intracellular|UGT1A8|Concentration in container" unit="µmol/l" persistable="0" formulaId="12248" />
    <Observer id="12265" entityId="AHsgy7NmD0SHgXJhll_j-w" name="Concentration in container" path="vpa_val_po_1000mg|Organism|SmallIntestine|Mucosa|LowerJejunum|Intracellular|CYP2C9_4ene_VPA|Concentration in container" unit="µmol/l" persistable="0" formulaId="12266" />
    <Observer id="12283" entityId="OMLCbXfZ6k6mcfQTsjZ69g" name="Concentration in container" path="vpa_val_po_1000mg|Organism|SmallIntestine|Mucosa|LowerJejunum|Intracellular|CYP2A6_2ene_VPA|Concentration in container" unit="µmol/l" persistable="0" formulaId="12284" />
    <Observer id="12301" entityId="0xhu5OW4mUWAEvRgTbSQ5Q" name="Concentration in container" path="vpa_val_po_1000mg|Organism|SmallIntestine|Mucosa|LowerJejunum|Intracellular|ACADSB_4ene_VPA_CoA|Concentration in container" unit="µmol/l" persistable="0" formulaId="12302" />
    <Observer id="12319" entityId="ev2PcBNTNEOu-eZzP8BRJg" name="Concentration in container" path="vpa_val_po_1000mg|Organism|SmallIntestine|Mucosa|LowerJejunum|Intracellular|ACSM5_VPA_CoA|Concentration in container" unit="µmol/l" persistable="0" formulaId="12320" />
    <Observer id="12327" entityId="XzGF_dXzMEmmRDEuUOZXKg" name="Concentration in container" path="vpa_val_po_1000mg|Organism|SmallIntestine|Mucosa|LowerJejunum|Intracellular|valproic_acid|Concentration in container" unit="µmol/l" persistable="0" formulaId="12328" />
    <Observer id="12335" entityId="r03meMi7VkecLHq_3rSjAQ" name="Concentration in container" path="vpa_val_po_1000mg|Organism|SmallIntestine|Mucosa|LowerJejunum|Intracellular|OH_VPA|Concentration in container" unit="µmol/l" persistable="0" formulaId="12336" />
    <Observer id="12343" entityId="QLC4EDzb6k2fCcPUw9nJGw" name="Concentration in container" path="vpa_val_po_1000mg|Organism|SmallIntestine|Mucosa|LowerJejunum|Intracellular|VPAG|Concentration in container" unit="µmol/l" persistable="0" formulaId="12344" />
    <Observer id="12423" entityId="gDbPR9ooh0mJetbnXpfHhg" name="Concentration in container" path="vpa_val_po_1000mg|Organism|SmallIntestine|Mucosa|UpperIleum|Plasma|CYP2C9|Concentration in container" unit="µmol/l" persistable="0" formulaId="12424" />
    <Observer id="12443" entityId="jnCfVTgHk0aLr1gm8QH7DA" name="Concentration in container" path="vpa_val_po_1000mg|Organism|SmallIntestine|Mucosa|UpperIleum|Plasma|CYP2A6_3OH_VPA|Concentration in container" unit="µmol/l" persistable="0" formulaId="12444" />
    <Observer id="12463" entityId="lCuKiRq0AUuNGq4MKgV2hQ" name="Concentration in container" path="vpa_val_po_1000mg|Organism|SmallIntestine|Mucosa|UpperIleum|Plasma|CYP2C9_4OH_VPA|Concentration in container" unit="µmol/l" persistable="0" formulaId="12464" />
    <Observer id="12483" entityId="CzZA3KkUnEaPFf_nOjnkGQ" name="Concentration in container" path="vpa_val_po_1000mg|Organism|SmallIntestine|Mucosa|UpperIleum|Plasma|UGT1A8|Concentration in container" unit="µmol/l" persistable="0" formulaId="12484" />
    <Observer id="12503" entityId="0qCBmReeFEuxHyNont8PVw" name="Concentration in container" path="vpa_val_po_1000mg|Organism|SmallIntestine|Mucosa|UpperIleum|Plasma|CYP2C9_4ene_VPA|Concentration in container" unit="µmol/l" persistable="0" formulaId="12504" />
    <Observer id="12523" entityId="AIigg52TDkC-vvNmyZK0mw" name="Concentration in container" path="vpa_val_po_1000mg|Organism|SmallIntestine|Mucosa|UpperIleum|Plasma|CYP2A6_2ene_VPA|Concentration in container" unit="µmol/l" persistable="0" formulaId="12524" />
    <Observer id="12543" entityId="41tF6c-C2kKBXy-6d-5Hjw" name="Concentration in container" path="vpa_val_po_1000mg|Organism|SmallIntestine|Mucosa|UpperIleum|Plasma|ACADSB_4ene_VPA_CoA|Concentration in container" unit="µmol/l" persistable="0" formulaId="12544" />
    <Observer id="12563" entityId="VjgdkrhGgEuRb13ERB-Qlg" name="Concentration in container" path="vpa_val_po_1000mg|Organism|SmallIntestine|Mucosa|UpperIleum|Plasma|ACSM5_VPA_CoA|Concentration in container" unit="µmol/l" persistable="0" formulaId="12564" />
    <Observer id="12570" entityId="khAn6huLSUSH-48bwL7kXw" name="Concentration in container" path="vpa_val_po_1000mg|Organism|SmallIntestine|Mucosa|UpperIleum|Plasma|valproic_acid|Concentration in container" unit="µmol/l" persistable="0" formulaId="12571" />
    <Observer id="12577" entityId="-2M2XoUPo0S2IiCZ7nuiaQ" name="Concentration in container" path="vpa_val_po_1000mg|Organism|SmallIntestine|Mucosa|UpperIleum|Plasma|OH_VPA|Concentration in container" unit="µmol/l" persistable="0" formulaId="12578" />
    <Observer id="12584" entityId="MGEyB0jHr0WjmRlcIa3RJQ" name="Concentration in container" path="vpa_val_po_1000mg|Organism|SmallIntestine|Mucosa|UpperIleum|Plasma|VPAG|Concentration in container" unit="µmol/l" persistable="0" formulaId="12585" />
    <Observer id="12624" entityId="bvQ0Z230SUqmA4qmb9-6rw" name="Concentration in container" path="vpa_val_po_1000mg|Organism|SmallIntestine|Mucosa|UpperIleum|BloodCells|CYP2C9|Concentration in container" unit="µmol/l" persistable="0" formulaId="12625" />
    <Observer id="12644" entityId="YpTOKuSJCEGM5aMArTGtbA" name="Concentration in container" path="vpa_val_po_1000mg|Organism|SmallIntestine|Mucosa|UpperIleum|BloodCells|CYP2A6_3OH_VPA|Concentration in container" unit="µmol/l" persistable="0" formulaId="12645" />
    <Observer id="12664" entityId="DVds6qpuu0CiOQowVPg1LQ" name="Concentration in container" path="vpa_val_po_1000mg|Organism|SmallIntestine|Mucosa|UpperIleum|BloodCells|CYP2C9_4OH_VPA|Concentration in container" unit="µmol/l" persistable="0" formulaId="12665" />
    <Observer id="12684" entityId="5AAvYgQLpUWulnw5KR_4vw" name="Concentration in container" path="vpa_val_po_1000mg|Organism|SmallIntestine|Mucosa|UpperIleum|BloodCells|UGT1A8|Concentration in container" unit="µmol/l" persistable="0" formulaId="12685" />
    <Observer id="12704" entityId="ptwb6XbnvkeSXspwzXZsQg" name="Concentration in container" path="vpa_val_po_1000mg|Organism|SmallIntestine|Mucosa|UpperIleum|BloodCells|CYP2C9_4ene_VPA|Concentration in container" unit="µmol/l" persistable="0" formulaId="12705" />
    <Observer id="12724" entityId="Hn2sTrzDFUiGDe9griLC8w" name="Concentration in container" path="vpa_val_po_1000mg|Organism|SmallIntestine|Mucosa|UpperIleum|BloodCells|CYP2A6_2ene_VPA|Concentration in container" unit="µmol/l" persistable="0" formulaId="12725" />
    <Observer id="12744" entityId="7A6O_GoQKEi6krRBNmDtLw" name="Concentration in container" path="vpa_val_po_1000mg|Organism|SmallIntestine|Mucosa|UpperIleum|BloodCells|ACADSB_4ene_VPA_CoA|Concentration in container" unit="µmol/l" persistable="0" formulaId="12745" />
    <Observer id="12764" entityId="C6Uz5vozS0ClqKjLje4Irg" name="Concentration in container" path="vpa_val_po_1000mg|Organism|SmallIntestine|Mucosa|UpperIleum|BloodCells|ACSM5_VPA_CoA|Concentration in container" unit="µmol/l" persistable="0" formulaId="12765" />
    <Observer id="12771" entityId="eXbIgJpHVUidncUpE0Ddnw" name="Concentration in container" path="vpa_val_po_1000mg|Organism|SmallIntestine|Mucosa|UpperIleum|BloodCells|valproic_acid|Concentration in container" unit="µmol/l" persistable="0" formulaId="12772" />
    <Observer id="12778" entityId="8JaEkv7hiUyH_pPfEhJjVg" name="Concentration in container" path="vpa_val_po_1000mg|Organism|SmallIntestine|Mucosa|UpperIleum|BloodCells|OH_VPA|Concentration in container" unit="µmol/l" persistable="0" formulaId="12779" />
    <Observer id="12785" entityId="-WOXFi6BDUmXTdEw1sQLgA" name="Concentration in container" path="vpa_val_po_1000mg|Organism|SmallIntestine|Mucosa|UpperIleum|BloodCells|VPAG|Concentration in container" unit="µmol/l" persistable="0" formulaId="12786" />
    <Observer id="12815" entityId="MoFBbGkgMECRO2rclD7azA" name="Concentration in container" path="vpa_val_po_1000mg|Organism|SmallIntestine|Mucosa|UpperIleum|Interstitial|valproic_acid|Concentration in container" unit="µmol/l" persistable="0" formulaId="12816" />
    <Observer id="12823" entityId="mo0N09myKkW8KqbiTch0xw" name="Concentration in container" path="vpa_val_po_1000mg|Organism|SmallIntestine|Mucosa|UpperIleum|Interstitial|OH_VPA|Concentration in container" unit="µmol/l" persistable="0" formulaId="12824" />
    <Observer id="12831" entityId="RE4zrjqqWkysYHHig-8d0A" name="Concentration in container" path="vpa_val_po_1000mg|Organism|SmallIntestine|Mucosa|UpperIleum|Interstitial|VPAG|Concentration in container" unit="µmol/l" persistable="0" formulaId="12832" />
    <Observer id="12854" entityId="YLTh8YLfJk67lPLaKecOVg" name="Concentration in container" path="vpa_val_po_1000mg|Organism|SmallIntestine|Mucosa|UpperIleum|Intracellular|CYP2C9|Concentration in container" unit="µmol/l" persistable="0" formulaId="12855" />
    <Observer id="12872" entityId="6_dBg36WDEyEpALoXphSoQ" name="Concentration in container" path="vpa_val_po_1000mg|Organism|SmallIntestine|Mucosa|UpperIleum|Intracellular|CYP2A6_3OH_VPA|Concentration in container" unit="µmol/l" persistable="0" formulaId="12873" />
    <Observer id="12890" entityId="NAzeUF3hDU2LZEee1qs48w" name="Concentration in container" path="vpa_val_po_1000mg|Organism|SmallIntestine|Mucosa|UpperIleum|Intracellular|CYP2C9_4OH_VPA|Concentration in container" unit="µmol/l" persistable="0" formulaId="12891" />
    <Observer id="12908" entityId="EaNan5QCVEC5XCis6oLLGQ" name="Concentration in container" path="vpa_val_po_1000mg|Organism|SmallIntestine|Mucosa|UpperIleum|Intracellular|UGT1A8|Concentration in container" unit="µmol/l" persistable="0" formulaId="12909" />
    <Observer id="12926" entityId="PcH9S98c0kOzXD-aOPZPjQ" name="Concentration in container" path="vpa_val_po_1000mg|Organism|SmallIntestine|Mucosa|UpperIleum|Intracellular|CYP2C9_4ene_VPA|Concentration in container" unit="µmol/l" persistable="0" formulaId="12927" />
    <Observer id="12944" entityId="emKlJ95aU06Xop9c6fG0Cg" name="Concentration in container" path="vpa_val_po_1000mg|Organism|SmallIntestine|Mucosa|UpperIleum|Intracellular|CYP2A6_2ene_VPA|Concentration in container" unit="µmol/l" persistable="0" formulaId="12945" />
    <Observer id="12962" entityId="Yd00eCdAm0qGQXnDbcoodw" name="Concentration in container" path="vpa_val_po_1000mg|Organism|SmallIntestine|Mucosa|UpperIleum|Intracellular|ACADSB_4ene_VPA_CoA|Concentration in container" unit="µmol/l" persistable="0" formulaId="12963" />
    <Observer id="12980" entityId="kevMkEov40qUTi4o6Zv8uA" name="Concentration in container" path="vpa_val_po_1000mg|Organism|SmallIntestine|Mucosa|UpperIleum|Intracellular|ACSM5_VPA_CoA|Concentration in container" unit="µmol/l" persistable="0" formulaId="12981" />
    <Observer id="12988" entityId="FMb8bJLFdU2rg7wLWnLv1Q" name="Concentration in container" path="vpa_val_po_1000mg|Organism|SmallIntestine|Mucosa|UpperIleum|Intracellular|valproic_acid|Concentration in container" unit="µmol/l" persistable="0" formulaId="12989" />
    <Observer id="12996" entityId="dTC-lGRYBU2xdflYSdxhcQ" name="Concentration in container" path="vpa_val_po_1000mg|Organism|SmallIntestine|Mucosa|UpperIleum|Intracellular|OH_VPA|Concentration in container" unit="µmol/l" persistable="0" formulaId="12997" />
    <Observer id="13004" entityId="Af5YSqBNfUmHkCnvKfhIeQ" name="Concentration in container" path="vpa_val_po_1000mg|Organism|SmallIntestine|Mucosa|UpperIleum|Intracellular|VPAG|Concentration in container" unit="µmol/l" persistable="0" formulaId="13005" />
    <Observer id="13084" entityId="VLogYRqOaEi4DitJW7uTsw" name="Concentration in container" path="vpa_val_po_1000mg|Organism|SmallIntestine|Mucosa|LowerIleum|Plasma|CYP2C9|Concentration in container" unit="µmol/l" persistable="0" formulaId="13085" />
    <Observer id="13104" entityId="NmYq__OR10aMv847eIwnFA" name="Concentration in container" path="vpa_val_po_1000mg|Organism|SmallIntestine|Mucosa|LowerIleum|Plasma|CYP2A6_3OH_VPA|Concentration in container" unit="µmol/l" persistable="0" formulaId="13105" />
    <Observer id="13124" entityId="I1XifEIToUChjEiZqQ28aw" name="Concentration in container" path="vpa_val_po_1000mg|Organism|SmallIntestine|Mucosa|LowerIleum|Plasma|CYP2C9_4OH_VPA|Concentration in container" unit="µmol/l" persistable="0" formulaId="13125" />
    <Observer id="13144" entityId="DPdrcgB3rUOfwOBDOgLZCA" name="Concentration in container" path="vpa_val_po_1000mg|Organism|SmallIntestine|Mucosa|LowerIleum|Plasma|UGT1A8|Concentration in container" unit="µmol/l" persistable="0" formulaId="13145" />
    <Observer id="13164" entityId="-9Z2HfDYJ02BFdqZsg6uPw" name="Concentration in container" path="vpa_val_po_1000mg|Organism|SmallIntestine|Mucosa|LowerIleum|Plasma|CYP2C9_4ene_VPA|Concentration in container" unit="µmol/l" persistable="0" formulaId="13165" />
    <Observer id="13184" entityId="tiVXGuHqrEq8iAHmab3Zeg" name="Concentration in container" path="vpa_val_po_1000mg|Organism|SmallIntestine|Mucosa|LowerIleum|Plasma|CYP2A6_2ene_VPA|Concentration in container" unit="µmol/l" persistable="0" formulaId="13185" />
    <Observer id="13204" entityId="HEUM0zTCdUOBv1zLwrp-aQ" name="Concentration in container" path="vpa_val_po_1000mg|Organism|SmallIntestine|Mucosa|LowerIleum|Plasma|ACADSB_4ene_VPA_CoA|Concentration in container" unit="µmol/l" persistable="0" formulaId="13205" />
    <Observer id="13224" entityId="S4rLOLmHH0uS6cAm3XP9Wg" name="Concentration in container" path="vpa_val_po_1000mg|Organism|SmallIntestine|Mucosa|LowerIleum|Plasma|ACSM5_VPA_CoA|Concentration in container" unit="µmol/l" persistable="0" formulaId="13225" />
    <Observer id="13231" entityId="KelOasuAbkaAC-oruV6nmA" name="Concentration in container" path="vpa_val_po_1000mg|Organism|SmallIntestine|Mucosa|LowerIleum|Plasma|valproic_acid|Concentration in container" unit="µmol/l" persistable="0" formulaId="13232" />
    <Observer id="13238" entityId="XfFmZPkirk29KRtLLws5Ww" name="Concentration in container" path="vpa_val_po_1000mg|Organism|SmallIntestine|Mucosa|LowerIleum|Plasma|OH_VPA|Concentration in container" unit="µmol/l" persistable="0" formulaId="13239" />
    <Observer id="13245" entityId="RjIqKCJvBEuZ9ClNsdoMBA" name="Concentration in container" path="vpa_val_po_1000mg|Organism|SmallIntestine|Mucosa|LowerIleum|Plasma|VPAG|Concentration in container" unit="µmol/l" persistable="0" formulaId="13246" />
    <Observer id="13285" entityId="wULP-2uv40yqLg11oF8G3A" name="Concentration in container" path="vpa_val_po_1000mg|Organism|SmallIntestine|Mucosa|LowerIleum|BloodCells|CYP2C9|Concentration in container" unit="µmol/l" persistable="0" formulaId="13286" />
    <Observer id="13305" entityId="4sL7lvXrnkSjdMm2BJJmPg" name="Concentration in container" path="vpa_val_po_1000mg|Organism|SmallIntestine|Mucosa|LowerIleum|BloodCells|CYP2A6_3OH_VPA|Concentration in container" unit="µmol/l" persistable="0" formulaId="13306" />
    <Observer id="13325" entityId="JbJIM5vP2kij7MquOeL8fw" name="Concentration in container" path="vpa_val_po_1000mg|Organism|SmallIntestine|Mucosa|LowerIleum|BloodCells|CYP2C9_4OH_VPA|Concentration in container" unit="µmol/l" persistable="0" formulaId="13326" />
    <Observer id="13345" entityId="YkUGlUf2x0WrKWDPMG7HKA" name="Concentration in container" path="vpa_val_po_1000mg|Organism|SmallIntestine|Mucosa|LowerIleum|BloodCells|UGT1A8|Concentration in container" unit="µmol/l" persistable="0" formulaId="13346" />
    <Observer id="13365" entityId="GVRzGpZPv0uvZMCANTJ9Ew" name="Concentration in container" path="vpa_val_po_1000mg|Organism|SmallIntestine|Mucosa|LowerIleum|BloodCells|CYP2C9_4ene_VPA|Concentration in container" unit="µmol/l" persistable="0" formulaId="13366" />
    <Observer id="13385" entityId="jxcHvqlS2UqE1XODoEozag" name="Concentration in container" path="vpa_val_po_1000mg|Organism|SmallIntestine|Mucosa|LowerIleum|BloodCells|CYP2A6_2ene_VPA|Concentration in container" unit="µmol/l" persistable="0" formulaId="13386" />
    <Observer id="13405" entityId="p18nnEGOcUeQbd0kwY3bxg" name="Concentration in container" path="vpa_val_po_1000mg|Organism|SmallIntestine|Mucosa|LowerIleum|BloodCells|ACADSB_4ene_VPA_CoA|Concentration in container" unit="µmol/l" persistable="0" formulaId="13406" />
    <Observer id="13425" entityId="Y-ey0WHSb0-PL7bAo9tTgQ" name="Concentration in container" path="vpa_val_po_1000mg|Organism|SmallIntestine|Mucosa|LowerIleum|BloodCells|ACSM5_VPA_CoA|Concentration in container" unit="µmol/l" persistable="0" formulaId="13426" />
    <Observer id="13432" entityId="VcyjjSuXZkW2A6CmELTiEQ" name="Concentration in container" path="vpa_val_po_1000mg|Organism|SmallIntestine|Mucosa|LowerIleum|BloodCells|valproic_acid|Concentration in container" unit="µmol/l" persistable="0" formulaId="13433" />
    <Observer id="13439" entityId="m0O1Uqd1wkaNj_v1vJCW3w" name="Concentration in container" path="vpa_val_po_1000mg|Organism|SmallIntestine|Mucosa|LowerIleum|BloodCells|OH_VPA|Concentration in container" unit="µmol/l" persistable="0" formulaId="13440" />
    <Observer id="13446" entityId="cQYA4Dt4c0Wv1BxkhVpOGw" name="Concentration in container" path="vpa_val_po_1000mg|Organism|SmallIntestine|Mucosa|LowerIleum|BloodCells|VPAG|Concentration in container" unit="µmol/l" persistable="0" formulaId="13447" />
    <Observer id="13476" entityId="T4ARUew2V0m1eTL7VDmqMA" name="Concentration in container" path="vpa_val_po_1000mg|Organism|SmallIntestine|Mucosa|LowerIleum|Interstitial|valproic_acid|Concentration in container" unit="µmol/l" persistable="0" formulaId="13477" />
    <Observer id="13484" entityId="CawlBYuKc0aiB0fb6bdUsw" name="Concentration in container" path="vpa_val_po_1000mg|Organism|SmallIntestine|Mucosa|LowerIleum|Interstitial|OH_VPA|Concentration in container" unit="µmol/l" persistable="0" formulaId="13485" />
    <Observer id="13492" entityId="R6Hz1NNKkUyQDRuxB-4Rxg" name="Concentration in container" path="vpa_val_po_1000mg|Organism|SmallIntestine|Mucosa|LowerIleum|Interstitial|VPAG|Concentration in container" unit="µmol/l" persistable="0" formulaId="13493" />
    <Observer id="13515" entityId="-y4oNG67n0-VjxKQtD4tlw" name="Concentration in container" path="vpa_val_po_1000mg|Organism|SmallIntestine|Mucosa|LowerIleum|Intracellular|CYP2C9|Concentration in container" unit="µmol/l" persistable="0" formulaId="13516" />
    <Observer id="13533" entityId="YNl9lnb5NkGQRS8HdQquNA" name="Concentration in container" path="vpa_val_po_1000mg|Organism|SmallIntestine|Mucosa|LowerIleum|Intracellular|CYP2A6_3OH_VPA|Concentration in container" unit="µmol/l" persistable="0" formulaId="13534" />
    <Observer id="13551" entityId="h_hb6_nbOEmri9_CsnnYtw" name="Concentration in container" path="vpa_val_po_1000mg|Organism|SmallIntestine|Mucosa|LowerIleum|Intracellular|CYP2C9_4OH_VPA|Concentration in container" unit="µmol/l" persistable="0" formulaId="13552" />
    <Observer id="13569" entityId="BWQu0BZq8kGqOHjWnUZw3A" name="Concentration in container" path="vpa_val_po_1000mg|Organism|SmallIntestine|Mucosa|LowerIleum|Intracellular|UGT1A8|Concentration in container" unit="µmol/l" persistable="0" formulaId="13570" />
    <Observer id="13587" entityId="BasW2l7XrUqX0C-kfq1FGQ" name="Concentration in container" path="vpa_val_po_1000mg|Organism|SmallIntestine|Mucosa|LowerIleum|Intracellular|CYP2C9_4ene_VPA|Concentration in container" unit="µmol/l" persistable="0" formulaId="13588" />
    <Observer id="13605" entityId="VsiyrRosSEmSRxoaoA11bA" name="Concentration in container" path="vpa_val_po_1000mg|Organism|SmallIntestine|Mucosa|LowerIleum|Intracellular|CYP2A6_2ene_VPA|Concentration in container" unit="µmol/l" persistable="0" formulaId="13606" />
    <Observer id="13623" entityId="HmiUGBbGUUSVMzkVusT4tA" name="Concentration in container" path="vpa_val_po_1000mg|Organism|SmallIntestine|Mucosa|LowerIleum|Intracellular|ACADSB_4ene_VPA_CoA|Concentration in container" unit="µmol/l" persistable="0" formulaId="13624" />
    <Observer id="13641" entityId="FYnfN4PZrEGsvAOtPecXZQ" name="Concentration in container" path="vpa_val_po_1000mg|Organism|SmallIntestine|Mucosa|LowerIleum|Intracellular|ACSM5_VPA_CoA|Concentration in container" unit="µmol/l" persistable="0" formulaId="13642" />
    <Observer id="13649" entityId="i1mmhC1S3UqhDaNKIYUeqw" name="Concentration in container" path="vpa_val_po_1000mg|Organism|SmallIntestine|Mucosa|LowerIleum|Intracellular|valproic_acid|Concentration in container" unit="µmol/l" persistable="0" formulaId="13650" />
    <Observer id="13657" entityId="yfB-rZ75_Emz4hFGKDTGAg" name="Concentration in container" path="vpa_val_po_1000mg|Organism|SmallIntestine|Mucosa|LowerIleum|Intracellular|OH_VPA|Concentration in container" unit="µmol/l" persistable="0" formulaId="13658" />
    <Observer id="13665" entityId="k59FnKMec0ukJgQXuIZoNA" name="Concentration in container" path="vpa_val_po_1000mg|Organism|SmallIntestine|Mucosa|LowerIleum|Intracellular|VPAG|Concentration in container" unit="µmol/l" persistable="0" formulaId="13666" />
    <Observer id="13683" entityId="bvIbu-4h50C2weH15OSesw" name="Interstitial Unbound" path="vpa_val_po_1000mg|Organism|SmallIntestine|valproic_acid|Interstitial Unbound" unit="µmol/l" persistable="0" formulaId="13684" />
    <Observer id="13685" entityId="I7Kx4EzgCE6-HZwdznc1yA" name="Intracellular Unbound" path="vpa_val_po_1000mg|Organism|SmallIntestine|valproic_acid|Intracellular Unbound" unit="µmol/l" persistable="0" formulaId="13686" />
    <Observer id="13687" entityId="34j1xo9pRkKV5EGHcXMMvQ" name="Total Tissue (Small Intestine)" path="vpa_val_po_1000mg|Organism|SmallIntestine|valproic_acid|Total Tissue (Small Intestine)" unit="µmol/l" persistable="0" formulaId="13688" />
    <Observer id="13689" entityId="of4dAhNLPkSm8UO86kDhyg" name="Interstitial Unbound" path="vpa_val_po_1000mg|Organism|SmallIntestine|OH_VPA|Interstitial Unbound" unit="µmol/l" persistable="0" formulaId="13690" />
    <Observer id="13691" entityId="T87h90ItW0an1Bm3oiYCTQ" name="Intracellular Unbound" path="vpa_val_po_1000mg|Organism|SmallIntestine|OH_VPA|Intracellular Unbound" unit="µmol/l" persistable="0" formulaId="13692" />
    <Observer id="13693" entityId="99DM7DfX0EKiki74WY9enA" name="Total Tissue (Small Intestine)" path="vpa_val_po_1000mg|Organism|SmallIntestine|OH_VPA|Total Tissue (Small Intestine)" unit="µmol/l" persistable="0" formulaId="13694" />
    <Observer id="13695" entityId="YE1mKEhWfEaaHkK3GlDmog" name="Interstitial Unbound" path="vpa_val_po_1000mg|Organism|SmallIntestine|VPAG|Interstitial Unbound" unit="µmol/l" persistable="0" formulaId="13696" />
    <Observer id="13697" entityId="9wgfN9yAfka9OBw87dAsOg" name="Intracellular Unbound" path="vpa_val_po_1000mg|Organism|SmallIntestine|VPAG|Intracellular Unbound" unit="µmol/l" persistable="0" formulaId="13698" />
    <Observer id="13699" entityId="0ppakazb9U-IuUS-bkpkSQ" name="Total Tissue (Small Intestine)" path="vpa_val_po_1000mg|Organism|SmallIntestine|VPAG|Total Tissue (Small Intestine)" unit="µmol/l" persistable="0" formulaId="13700" />
    <Observer id="13795" entityId="zkah9sEEyEeFe0a78ZYa9w" name="Concentration in container" path="vpa_val_po_1000mg|Organism|LargeIntestine|Plasma|CYP2C9|Concentration in container" unit="µmol/l" persistable="0" formulaId="13796" />
    <Observer id="13815" entityId="wfoeOn-SfkOwbcAFsF7R2Q" name="Concentration in container" path="vpa_val_po_1000mg|Organism|LargeIntestine|Plasma|CYP2A6_3OH_VPA|Concentration in container" unit="µmol/l" persistable="0" formulaId="13816" />
    <Observer id="13835" entityId="gMLLtiSTNUO73KJM5CroLA" name="Concentration in container" path="vpa_val_po_1000mg|Organism|LargeIntestine|Plasma|CYP2C9_4OH_VPA|Concentration in container" unit="µmol/l" persistable="0" formulaId="13836" />
    <Observer id="13855" entityId="b_QCEZXmr0aC5ELh_QnhHQ" name="Concentration in container" path="vpa_val_po_1000mg|Organism|LargeIntestine|Plasma|UGT1A8|Concentration in container" unit="µmol/l" persistable="0" formulaId="13856" />
    <Observer id="13875" entityId="bI7g_LENk0ijkm0XzmnpVg" name="Concentration in container" path="vpa_val_po_1000mg|Organism|LargeIntestine|Plasma|CYP2C9_4ene_VPA|Concentration in container" unit="µmol/l" persistable="0" formulaId="13876" />
    <Observer id="13895" entityId="fnv1L9qsRk-BsIPnx7c6mQ" name="Concentration in container" path="vpa_val_po_1000mg|Organism|LargeIntestine|Plasma|CYP2A6_2ene_VPA|Concentration in container" unit="µmol/l" persistable="0" formulaId="13896" />
    <Observer id="13915" entityId="QlA-6ADDh0WuuvWfgCiCWA" name="Concentration in container" path="vpa_val_po_1000mg|Organism|LargeIntestine|Plasma|ACADSB_4ene_VPA_CoA|Concentration in container" unit="µmol/l" persistable="0" formulaId="13916" />
    <Observer id="13935" entityId="IseZpUamF0W778vy6E8zqg" name="Concentration in container" path="vpa_val_po_1000mg|Organism|LargeIntestine|Plasma|ACSM5_VPA_CoA|Concentration in container" unit="µmol/l" persistable="0" formulaId="13936" />
    <Observer id="13942" entityId="_rdBqV7wvUawWPc5V3fXMw" name="Concentration in container" path="vpa_val_po_1000mg|Organism|LargeIntestine|Plasma|valproic_acid|Concentration in container" unit="µmol/l" persistable="0" formulaId="13943" />
    <Observer id="13949" entityId="Z8-eHZabKEaN3hUG0A37yA" name="Concentration in container" path="vpa_val_po_1000mg|Organism|LargeIntestine|Plasma|OH_VPA|Concentration in container" unit="µmol/l" persistable="0" formulaId="13950" />
    <Observer id="13956" entityId="zGtW7ra6S0O-Va4znsy2Sg" name="Concentration in container" path="vpa_val_po_1000mg|Organism|LargeIntestine|Plasma|VPAG|Concentration in container" unit="µmol/l" persistable="0" formulaId="13957" />
    <Observer id="13996" entityId="EvRM9LpW4ESt6D5zKtq4Fw" name="Concentration in container" path="vpa_val_po_1000mg|Organism|LargeIntestine|BloodCells|CYP2C9|Concentration in container" unit="µmol/l" persistable="0" formulaId="13997" />
    <Observer id="14016" entityId="ftqfohoIUEGTR9jukw4gaQ" name="Concentration in container" path="vpa_val_po_1000mg|Organism|LargeIntestine|BloodCells|CYP2A6_3OH_VPA|Concentration in container" unit="µmol/l" persistable="0" formulaId="14017" />
    <Observer id="14036" entityId="82aNiXTghkuwMEx6zicE2w" name="Concentration in container" path="vpa_val_po_1000mg|Organism|LargeIntestine|BloodCells|CYP2C9_4OH_VPA|Concentration in container" unit="µmol/l" persistable="0" formulaId="14037" />
    <Observer id="14056" entityId="V0hsxzCdxkWc7694I1NWCA" name="Concentration in container" path="vpa_val_po_1000mg|Organism|LargeIntestine|BloodCells|UGT1A8|Concentration in container" unit="µmol/l" persistable="0" formulaId="14057" />
    <Observer id="14076" entityId="h555x3nYxUKhbUIUaWHADQ" name="Concentration in container" path="vpa_val_po_1000mg|Organism|LargeIntestine|BloodCells|CYP2C9_4ene_VPA|Concentration in container" unit="µmol/l" persistable="0" formulaId="14077" />
    <Observer id="14096" entityId="KkWajb5aB0ayy53_FyujRg" name="Concentration in container" path="vpa_val_po_1000mg|Organism|LargeIntestine|BloodCells|CYP2A6_2ene_VPA|Concentration in container" unit="µmol/l" persistable="0" formulaId="14097" />
    <Observer id="14116" entityId="eEHWIKJiVEeJp-7MpUtGlA" name="Concentration in container" path="vpa_val_po_1000mg|Organism|LargeIntestine|BloodCells|ACADSB_4ene_VPA_CoA|Concentration in container" unit="µmol/l" persistable="0" formulaId="14117" />
    <Observer id="14136" entityId="Wjtrpqq0RU-inkRkxbroRQ" name="Concentration in container" path="vpa_val_po_1000mg|Organism|LargeIntestine|BloodCells|ACSM5_VPA_CoA|Concentration in container" unit="µmol/l" persistable="0" formulaId="14137" />
    <Observer id="14143" entityId="u-Rvu5tsC0e38dKODOtCZA" name="Concentration in container" path="vpa_val_po_1000mg|Organism|LargeIntestine|BloodCells|valproic_acid|Concentration in container" unit="µmol/l" persistable="0" formulaId="14144" />
    <Observer id="14150" entityId="BusQlujZ0UStCIBBJDHcWQ" name="Concentration in container" path="vpa_val_po_1000mg|Organism|LargeIntestine|BloodCells|OH_VPA|Concentration in container" unit="µmol/l" persistable="0" formulaId="14151" />
    <Observer id="14157" entityId="QT2uyRRPTUuUVSo9AAzXAg" name="Concentration in container" path="vpa_val_po_1000mg|Organism|LargeIntestine|BloodCells|VPAG|Concentration in container" unit="µmol/l" persistable="0" formulaId="14158" />
    <Observer id="14187" entityId="CjfDgMxqu06zYfFdYR4ssg" name="Concentration in container" path="vpa_val_po_1000mg|Organism|LargeIntestine|Interstitial|valproic_acid|Concentration in container" unit="µmol/l" persistable="0" formulaId="14188" />
    <Observer id="14195" entityId="0IVLgh6frkGlsBe8qbMXaA" name="Concentration in container" path="vpa_val_po_1000mg|Organism|LargeIntestine|Interstitial|OH_VPA|Concentration in container" unit="µmol/l" persistable="0" formulaId="14196" />
    <Observer id="14203" entityId="BdRbsuZNqE2CEJouoPZDkQ" name="Concentration in container" path="vpa_val_po_1000mg|Organism|LargeIntestine|Interstitial|VPAG|Concentration in container" unit="µmol/l" persistable="0" formulaId="14204" />
    <Observer id="14226" entityId="Pq0fUk7T2kePWqrXpmf2ng" name="Concentration in container" path="vpa_val_po_1000mg|Organism|LargeIntestine|Intracellular|CYP2C9|Concentration in container" unit="µmol/l" persistable="0" formulaId="14227" />
    <Observer id="14244" entityId="bH5Il2BLD02FGRLLzfKxpA" name="Concentration in container" path="vpa_val_po_1000mg|Organism|LargeIntestine|Intracellular|CYP2A6_3OH_VPA|Concentration in container" unit="µmol/l" persistable="0" formulaId="14245" />
    <Observer id="14262" entityId="7nKEFeXL9UaoVe0RwXEFFg" name="Concentration in container" path="vpa_val_po_1000mg|Organism|LargeIntestine|Intracellular|CYP2C9_4OH_VPA|Concentration in container" unit="µmol/l" persistable="0" formulaId="14263" />
    <Observer id="14280" entityId="4D3qbriaE0e29DE0iNDuuQ" name="Concentration in container" path="vpa_val_po_1000mg|Organism|LargeIntestine|Intracellular|UGT1A8|Concentration in container" unit="µmol/l" persistable="0" formulaId="14281" />
    <Observer id="14298" entityId="p0x7NL28akyswiNRMJVr_Q" name="Concentration in container" path="vpa_val_po_1000mg|Organism|LargeIntestine|Intracellular|CYP2C9_4ene_VPA|Concentration in container" unit="µmol/l" persistable="0" formulaId="14299" />
    <Observer id="14316" entityId="1cTg_BghrE6KJ5AulB7zcg" name="Concentration in container" path="vpa_val_po_1000mg|Organism|LargeIntestine|Intracellular|CYP2A6_2ene_VPA|Concentration in container" unit="µmol/l" persistable="0" formulaId="14317" />
    <Observer id="14334" entityId="EsH5xvhv-EWorP30F3kefw" name="Concentration in container" path="vpa_val_po_1000mg|Organism|LargeIntestine|Intracellular|ACADSB_4ene_VPA_CoA|Concentration in container" unit="µmol/l" persistable="0" formulaId="14335" />
    <Observer id="14352" entityId="U4gTDDgQD0CHQY1XpSHlbA" name="Concentration in container" path="vpa_val_po_1000mg|Organism|LargeIntestine|Intracellular|ACSM5_VPA_CoA|Concentration in container" unit="µmol/l" persistable="0" formulaId="14353" />
    <Observer id="14360" entityId="497enxQyqEeA0_9phbSQRQ" name="Concentration in container" path="vpa_val_po_1000mg|Organism|LargeIntestine|Intracellular|valproic_acid|Concentration in container" unit="µmol/l" persistable="0" formulaId="14361" />
    <Observer id="14368" entityId="UCl21JVQDE6A3MjDl0-okg" name="Concentration in container" path="vpa_val_po_1000mg|Organism|LargeIntestine|Intracellular|OH_VPA|Concentration in container" unit="µmol/l" persistable="0" formulaId="14369" />
    <Observer id="14376" entityId="wmrQG4f17kWM8K_ay78fIA" name="Concentration in container" path="vpa_val_po_1000mg|Organism|LargeIntestine|Intracellular|VPAG|Concentration in container" unit="µmol/l" persistable="0" formulaId="14377" />
    <Observer id="14456" entityId="fWO_LPdhRk-pBUguhDzNwg" name="Concentration in container" path="vpa_val_po_1000mg|Organism|LargeIntestine|Mucosa|Caecum|Plasma|CYP2C9|Concentration in container" unit="µmol/l" persistable="0" formulaId="14457" />
    <Observer id="14476" entityId="P-_9uzTeHEmtRlkAl2acDw" name="Concentration in container" path="vpa_val_po_1000mg|Organism|LargeIntestine|Mucosa|Caecum|Plasma|CYP2A6_3OH_VPA|Concentration in container" unit="µmol/l" persistable="0" formulaId="14477" />
    <Observer id="14496" entityId="dzi7te_JEEumINQI1PxpmQ" name="Concentration in container" path="vpa_val_po_1000mg|Organism|LargeIntestine|Mucosa|Caecum|Plasma|CYP2C9_4OH_VPA|Concentration in container" unit="µmol/l" persistable="0" formulaId="14497" />
    <Observer id="14516" entityId="o1hvBl9UTkS0wBIUhN1KpQ" name="Concentration in container" path="vpa_val_po_1000mg|Organism|LargeIntestine|Mucosa|Caecum|Plasma|UGT1A8|Concentration in container" unit="µmol/l" persistable="0" formulaId="14517" />
    <Observer id="14536" entityId="SCFG6z6db0K3KxoZ5vTUUA" name="Concentration in container" path="vpa_val_po_1000mg|Organism|LargeIntestine|Mucosa|Caecum|Plasma|CYP2C9_4ene_VPA|Concentration in container" unit="µmol/l" persistable="0" formulaId="14537" />
    <Observer id="14556" entityId="ijdWaCbeWka8pZCHfkF50Q" name="Concentration in container" path="vpa_val_po_1000mg|Organism|LargeIntestine|Mucosa|Caecum|Plasma|CYP2A6_2ene_VPA|Concentration in container" unit="µmol/l" persistable="0" formulaId="14557" />
    <Observer id="14576" entityId="T09jgN7xCUGGiLgiYEleHw" name="Concentration in container" path="vpa_val_po_1000mg|Organism|LargeIntestine|Mucosa|Caecum|Plasma|ACADSB_4ene_VPA_CoA|Concentration in container" unit="µmol/l" persistable="0" formulaId="14577" />
    <Observer id="14596" entityId="ZNQ-idI6VE28XdtDMmsAcQ" name="Concentration in container" path="vpa_val_po_1000mg|Organism|LargeIntestine|Mucosa|Caecum|Plasma|ACSM5_VPA_CoA|Concentration in container" unit="µmol/l" persistable="0" formulaId="14597" />
    <Observer id="14603" entityId="6us_gZZ1CEmSbTSF1p91TQ" name="Concentration in container" path="vpa_val_po_1000mg|Organism|LargeIntestine|Mucosa|Caecum|Plasma|valproic_acid|Concentration in container" unit="µmol/l" persistable="0" formulaId="14604" />
    <Observer id="14610" entityId="Q9xqZV_DY0qFDsVvIgr1AA" name="Concentration in container" path="vpa_val_po_1000mg|Organism|LargeIntestine|Mucosa|Caecum|Plasma|OH_VPA|Concentration in container" unit="µmol/l" persistable="0" formulaId="14611" />
    <Observer id="14617" entityId="s_W1lhmvlEGg_q86RRDBNw" name="Concentration in container" path="vpa_val_po_1000mg|Organism|LargeIntestine|Mucosa|Caecum|Plasma|VPAG|Concentration in container" unit="µmol/l" persistable="0" formulaId="14618" />
    <Observer id="14657" entityId="4Em6qUoBlECOaKnTpJLM7A" name="Concentration in container" path="vpa_val_po_1000mg|Organism|LargeIntestine|Mucosa|Caecum|BloodCells|CYP2C9|Concentration in container" unit="µmol/l" persistable="0" formulaId="14658" />
    <Observer id="14677" entityId="JGEE6roErk-PJX0jZ4mmZw" name="Concentration in container" path="vpa_val_po_1000mg|Organism|LargeIntestine|Mucosa|Caecum|BloodCells|CYP2A6_3OH_VPA|Concentration in container" unit="µmol/l" persistable="0" formulaId="14678" />
    <Observer id="14697" entityId="WVTZdKLh20uUBQQ7RDRv_Q" name="Concentration in container" path="vpa_val_po_1000mg|Organism|LargeIntestine|Mucosa|Caecum|BloodCells|CYP2C9_4OH_VPA|Concentration in container" unit="µmol/l" persistable="0" formulaId="14698" />
    <Observer id="14717" entityId="759PLNvN8UiI-wStbEEkng" name="Concentration in container" path="vpa_val_po_1000mg|Organism|LargeIntestine|Mucosa|Caecum|BloodCells|UGT1A8|Concentration in container" unit="µmol/l" persistable="0" formulaId="14718" />
    <Observer id="14737" entityId="Cic9ygfs7UiJabSG-ZRFZg" name="Concentration in container" path="vpa_val_po_1000mg|Organism|LargeIntestine|Mucosa|Caecum|BloodCells|CYP2C9_4ene_VPA|Concentration in container" unit="µmol/l" persistable="0" formulaId="14738" />
    <Observer id="14757" entityId="gkaB9qVsc0yMkr4qouNnyg" name="Concentration in container" path="vpa_val_po_1000mg|Organism|LargeIntestine|Mucosa|Caecum|BloodCells|CYP2A6_2ene_VPA|Concentration in container" unit="µmol/l" persistable="0" formulaId="14758" />
    <Observer id="14777" entityId="kcud8nE9oECX7E36_rqhNg" name="Concentration in container" path="vpa_val_po_1000mg|Organism|LargeIntestine|Mucosa|Caecum|BloodCells|ACADSB_4ene_VPA_CoA|Concentration in container" unit="µmol/l" persistable="0" formulaId="14778" />
    <Observer id="14797" entityId="B84d1tXy_Ei3kauJXoZglg" name="Concentration in container" path="vpa_val_po_1000mg|Organism|LargeIntestine|Mucosa|Caecum|BloodCells|ACSM5_VPA_CoA|Concentration in container" unit="µmol/l" persistable="0" formulaId="14798" />
    <Observer id="14804" entityId="kLihruYjm0O3Y6OV2fIaYw" name="Concentration in container" path="vpa_val_po_1000mg|Organism|LargeIntestine|Mucosa|Caecum|BloodCells|valproic_acid|Concentration in container" unit="µmol/l" persistable="0" formulaId="14805" />
    <Observer id="14811" entityId="hNksSvO5SU-rbBN92x5i5w" name="Concentration in container" path="vpa_val_po_1000mg|Organism|LargeIntestine|Mucosa|Caecum|BloodCells|OH_VPA|Concentration in container" unit="µmol/l" persistable="0" formulaId="14812" />
    <Observer id="14818" entityId="xLjtRaAzqUaNlK6lUcjsAg" name="Concentration in container" path="vpa_val_po_1000mg|Organism|LargeIntestine|Mucosa|Caecum|BloodCells|VPAG|Concentration in container" unit="µmol/l" persistable="0" formulaId="14819" />
    <Observer id="14848" entityId="Kc3jKdi5yU2vMinjvwFC0A" name="Concentration in container" path="vpa_val_po_1000mg|Organism|LargeIntestine|Mucosa|Caecum|Interstitial|valproic_acid|Concentration in container" unit="µmol/l" persistable="0" formulaId="14849" />
    <Observer id="14856" entityId="EEo1kh_6KUC14QiOYrDoSQ" name="Concentration in container" path="vpa_val_po_1000mg|Organism|LargeIntestine|Mucosa|Caecum|Interstitial|OH_VPA|Concentration in container" unit="µmol/l" persistable="0" formulaId="14857" />
    <Observer id="14864" entityId="AVv0n9ZtgkmZW_dI1TRJwg" name="Concentration in container" path="vpa_val_po_1000mg|Organism|LargeIntestine|Mucosa|Caecum|Interstitial|VPAG|Concentration in container" unit="µmol/l" persistable="0" formulaId="14865" />
    <Observer id="14887" entityId="HcVu3ZMGkEOYcw4mFiMvvw" name="Concentration in container" path="vpa_val_po_1000mg|Organism|LargeIntestine|Mucosa|Caecum|Intracellular|CYP2C9|Concentration in container" unit="µmol/l" persistable="0" formulaId="14888" />
    <Observer id="14905" entityId="fAA4KYfLY0iVqa6XQqI0nA" name="Concentration in container" path="vpa_val_po_1000mg|Organism|LargeIntestine|Mucosa|Caecum|Intracellular|CYP2A6_3OH_VPA|Concentration in container" unit="µmol/l" persistable="0" formulaId="14906" />
    <Observer id="14923" entityId="VjJk0YRYR0mWJc32mSvEbA" name="Concentration in container" path="vpa_val_po_1000mg|Organism|LargeIntestine|Mucosa|Caecum|Intracellular|CYP2C9_4OH_VPA|Concentration in container" unit="µmol/l" persistable="0" formulaId="14924" />
    <Observer id="14941" entityId="ViO0-thOsUKPpDjU18MxSw" name="Concentration in container" path="vpa_val_po_1000mg|Organism|LargeIntestine|Mucosa|Caecum|Intracellular|UGT1A8|Concentration in container" unit="µmol/l" persistable="0" formulaId="14942" />
    <Observer id="14959" entityId="jg3tjI9dfkGQTrkJqk8ebQ" name="Concentration in container" path="vpa_val_po_1000mg|Organism|LargeIntestine|Mucosa|Caecum|Intracellular|CYP2C9_4ene_VPA|Concentration in container" unit="µmol/l" persistable="0" formulaId="14960" />
    <Observer id="14977" entityId="3oWfLwgP3Uazpz_chYW4Fw" name="Concentration in container" path="vpa_val_po_1000mg|Organism|LargeIntestine|Mucosa|Caecum|Intracellular|CYP2A6_2ene_VPA|Concentration in container" unit="µmol/l" persistable="0" formulaId="14978" />
    <Observer id="14995" entityId="R9PxJNafS0icu8UOTeXvBw" name="Concentration in container" path="vpa_val_po_1000mg|Organism|LargeIntestine|Mucosa|Caecum|Intracellular|ACADSB_4ene_VPA_CoA|Concentration in container" unit="µmol/l" persistable="0" formulaId="14996" />
    <Observer id="15013" entityId="qcd7XcA_uUqR0XAEvo53Yw" name="Concentration in container" path="vpa_val_po_1000mg|Organism|LargeIntestine|Mucosa|Caecum|Intracellular|ACSM5_VPA_CoA|Concentration in container" unit="µmol/l" persistable="0" formulaId="15014" />
    <Observer id="15021" entityId="Nv5dMiuU8kazE2rxCw-wfA" name="Concentration in container" path="vpa_val_po_1000mg|Organism|LargeIntestine|Mucosa|Caecum|Intracellular|valproic_acid|Concentration in container" unit="µmol/l" persistable="0" formulaId="15022" />
    <Observer id="15029" entityId="ppk8HyL_V0OT1NRJ57E4gA" name="Concentration in container" path="vpa_val_po_1000mg|Organism|LargeIntestine|Mucosa|Caecum|Intracellular|OH_VPA|Concentration in container" unit="µmol/l" persistable="0" formulaId="15030" />
    <Observer id="15037" entityId="YdYE6fex9EGgYvnWhKNGBA" name="Concentration in container" path="vpa_val_po_1000mg|Organism|LargeIntestine|Mucosa|Caecum|Intracellular|VPAG|Concentration in container" unit="µmol/l" persistable="0" formulaId="15038" />
    <Observer id="15117" entityId="ntzt_vWprkOlnn96OsYfhA" name="Concentration in container" path="vpa_val_po_1000mg|Organism|LargeIntestine|Mucosa|ColonAscendens|Plasma|CYP2C9|Concentration in container" unit="µmol/l" persistable="0" formulaId="15118" />
    <Observer id="15137" entityId="nC_AC3c2SEaQ5YgEbXeh7w" name="Concentration in container" path="vpa_val_po_1000mg|Organism|LargeIntestine|Mucosa|ColonAscendens|Plasma|CYP2A6_3OH_VPA|Concentration in container" unit="µmol/l" persistable="0" formulaId="15138" />
    <Observer id="15157" entityId="jA7bMk_cNU-5bX9HHanSpQ" name="Concentration in container" path="vpa_val_po_1000mg|Organism|LargeIntestine|Mucosa|ColonAscendens|Plasma|CYP2C9_4OH_VPA|Concentration in container" unit="µmol/l" persistable="0" formulaId="15158" />
    <Observer id="15177" entityId="foDEN_ESn0uy3F2pgl76Gg" name="Concentration in container" path="vpa_val_po_1000mg|Organism|LargeIntestine|Mucosa|ColonAscendens|Plasma|UGT1A8|Concentration in container" unit="µmol/l" persistable="0" formulaId="15178" />
    <Observer id="15197" entityId="KL4rcvKXOUmrlOYLNVV5gg" name="Concentration in container" path="vpa_val_po_1000mg|Organism|LargeIntestine|Mucosa|ColonAscendens|Plasma|CYP2C9_4ene_VPA|Concentration in container" unit="µmol/l" persistable="0" formulaId="15198" />
    <Observer id="15217" entityId="o1rHTBjuRkS9gOqC-eMtmQ" name="Concentration in container" path="vpa_val_po_1000mg|Organism|LargeIntestine|Mucosa|ColonAscendens|Plasma|CYP2A6_2ene_VPA|Concentration in container" unit="µmol/l" persistable="0" formulaId="15218" />
    <Observer id="15237" entityId="PhNxjxpWcUyztgGeQQfUjA" name="Concentration in container" path="vpa_val_po_1000mg|Organism|LargeIntestine|Mucosa|ColonAscendens|Plasma|ACADSB_4ene_VPA_CoA|Concentration in container" unit="µmol/l" persistable="0" formulaId="15238" />
    <Observer id="15257" entityId="wgpbj0Et10KDrm37ZlJGyg" name="Concentration in container" path="vpa_val_po_1000mg|Organism|LargeIntestine|Mucosa|ColonAscendens|Plasma|ACSM5_VPA_CoA|Concentration in container" unit="µmol/l" persistable="0" formulaId="15258" />
    <Observer id="15264" entityId="S5NFqZcik0ewQIHj7IcP_g" name="Concentration in container" path="vpa_val_po_1000mg|Organism|LargeIntestine|Mucosa|ColonAscendens|Plasma|valproic_acid|Concentration in container" unit="µmol/l" persistable="0" formulaId="15265" />
    <Observer id="15271" entityId="CWheruBl2kOhR6K6Em9t6A" name="Concentration in container" path="vpa_val_po_1000mg|Organism|LargeIntestine|Mucosa|ColonAscendens|Plasma|OH_VPA|Concentration in container" unit="µmol/l" persistable="0" formulaId="15272" />
    <Observer id="15278" entityId="tmZaqhd3MEqb95c-xtmdAg" name="Concentration in container" path="vpa_val_po_1000mg|Organism|LargeIntestine|Mucosa|ColonAscendens|Plasma|VPAG|Concentration in container" unit="µmol/l" persistable="0" formulaId="15279" />
    <Observer id="15318" entityId="ezOYe3EvKk2ziZaVLxiUPA" name="Concentration in container" path="vpa_val_po_1000mg|Organism|LargeIntestine|Mucosa|ColonAscendens|BloodCells|CYP2C9|Concentration in container" unit="µmol/l" persistable="0" formulaId="15319" />
    <Observer id="15338" entityId="VEMq0f2-QU2tTDwxeuqM3w" name="Concentration in container" path="vpa_val_po_1000mg|Organism|LargeIntestine|Mucosa|ColonAscendens|BloodCells|CYP2A6_3OH_VPA|Concentration in container" unit="µmol/l" persistable="0" formulaId="15339" />
    <Observer id="15358" entityId="SayJYdVpUkewoZzLelHXyw" name="Concentration in container" path="vpa_val_po_1000mg|Organism|LargeIntestine|Mucosa|ColonAscendens|BloodCells|CYP2C9_4OH_VPA|Concentration in container" unit="µmol/l" persistable="0" formulaId="15359" />
    <Observer id="15378" entityId="IHyhjlsd80a1TmCyEL-koQ" name="Concentration in container" path="vpa_val_po_1000mg|Organism|LargeIntestine|Mucosa|ColonAscendens|BloodCells|UGT1A8|Concentration in container" unit="µmol/l" persistable="0" formulaId="15379" />
    <Observer id="15398" entityId="4O8kmkck4kSMJ37UDXKKdA" name="Concentration in container" path="vpa_val_po_1000mg|Organism|LargeIntestine|Mucosa|ColonAscendens|BloodCells|CYP2C9_4ene_VPA|Concentration in container" unit="µmol/l" persistable="0" formulaId="15399" />
    <Observer id="15418" entityId="9FTHdGvi4UCogR83yg724Q" name="Concentration in container" path="vpa_val_po_1000mg|Organism|LargeIntestine|Mucosa|ColonAscendens|BloodCells|CYP2A6_2ene_VPA|Concentration in container" unit="µmol/l" persistable="0" formulaId="15419" />
    <Observer id="15438" entityId="OhCG2ER0xEGSUbVeVVOwUw" name="Concentration in container" path="vpa_val_po_1000mg|Organism|LargeIntestine|Mucosa|ColonAscendens|BloodCells|ACADSB_4ene_VPA_CoA|Concentration in container" unit="µmol/l" persistable="0" formulaId="15439" />
    <Observer id="15458" entityId="pc0fQRhjhEam_OiIznrUcA" name="Concentration in container" path="vpa_val_po_1000mg|Organism|LargeIntestine|Mucosa|ColonAscendens|BloodCells|ACSM5_VPA_CoA|Concentration in container" unit="µmol/l" persistable="0" formulaId="15459" />
    <Observer id="15465" entityId="OV_FBQZrVkyTn2sqbrGadw" name="Concentration in container" path="vpa_val_po_1000mg|Organism|LargeIntestine|Mucosa|ColonAscendens|BloodCells|valproic_acid|Concentration in container" unit="µmol/l" persistable="0" formulaId="15466" />
    <Observer id="15472" entityId="u6-oMDrWW0-Z3GYhk2poDQ" name="Concentration in container" path="vpa_val_po_1000mg|Organism|LargeIntestine|Mucosa|ColonAscendens|BloodCells|OH_VPA|Concentration in container" unit="µmol/l" persistable="0" formulaId="15473" />
    <Observer id="15479" entityId="pr_r18GsiEeWFBOj8p6A7w" name="Concentration in container" path="vpa_val_po_1000mg|Organism|LargeIntestine|Mucosa|ColonAscendens|BloodCells|VPAG|Concentration in container" unit="µmol/l" persistable="0" formulaId="15480" />
    <Observer id="15509" entityId="wv7Tqe5IG0uJyFvTbmsbZg" name="Concentration in container" path="vpa_val_po_1000mg|Organism|LargeIntestine|Mucosa|ColonAscendens|Interstitial|valproic_acid|Concentration in container" unit="µmol/l" persistable="0" formulaId="15510" />
    <Observer id="15517" entityId="5HhbG-5WXUeOXkRqxVc1Bw" name="Concentration in container" path="vpa_val_po_1000mg|Organism|LargeIntestine|Mucosa|ColonAscendens|Interstitial|OH_VPA|Concentration in container" unit="µmol/l" persistable="0" formulaId="15518" />
    <Observer id="15525" entityId="gWl7wLtG9kOOrd6qaOS_cw" name="Concentration in container" path="vpa_val_po_1000mg|Organism|LargeIntestine|Mucosa|ColonAscendens|Interstitial|VPAG|Concentration in container" unit="µmol/l" persistable="0" formulaId="15526" />
    <Observer id="15548" entityId="JMMiSkmAzkGLqLYNTLJiOQ" name="Concentration in container" path="vpa_val_po_1000mg|Organism|LargeIntestine|Mucosa|ColonAscendens|Intracellular|CYP2C9|Concentration in container" unit="µmol/l" persistable="0" formulaId="15549" />
    <Observer id="15566" entityId="41Y9mGMjuUmq9R3bkgK6vg" name="Concentration in container" path="vpa_val_po_1000mg|Organism|LargeIntestine|Mucosa|ColonAscendens|Intracellular|CYP2A6_3OH_VPA|Concentration in container" unit="µmol/l" persistable="0" formulaId="15567" />
    <Observer id="15584" entityId="ZTCL9wQ3EEyFVMdALkEXWA" name="Concentration in container" path="vpa_val_po_1000mg|Organism|LargeIntestine|Mucosa|ColonAscendens|Intracellular|CYP2C9_4OH_VPA|Concentration in container" unit="µmol/l" persistable="0" formulaId="15585" />
    <Observer id="15602" entityId="rWTOVwZ1V0WacKqOsR8HeQ" name="Concentration in container" path="vpa_val_po_1000mg|Organism|LargeIntestine|Mucosa|ColonAscendens|Intracellular|UGT1A8|Concentration in container" unit="µmol/l" persistable="0" formulaId="15603" />
    <Observer id="15620" entityId="T9ZbzfQ6vkO7Xbp7z_FW6g" name="Concentration in container" path="vpa_val_po_1000mg|Organism|LargeIntestine|Mucosa|ColonAscendens|Intracellular|CYP2C9_4ene_VPA|Concentration in container" unit="µmol/l" persistable="0" formulaId="15621" />
    <Observer id="15638" entityId="L9UQX-7GTEKecpgu5KaXPA" name="Concentration in container" path="vpa_val_po_1000mg|Organism|LargeIntestine|Mucosa|ColonAscendens|Intracellular|CYP2A6_2ene_VPA|Concentration in container" unit="µmol/l" persistable="0" formulaId="15639" />
    <Observer id="15656" entityId="EWMTJ_1Y90ilpIrDP23F6Q" name="Concentration in container" path="vpa_val_po_1000mg|Organism|LargeIntestine|Mucosa|ColonAscendens|Intracellular|ACADSB_4ene_VPA_CoA|Concentration in container" unit="µmol/l" persistable="0" formulaId="15657" />
    <Observer id="15674" entityId="JDzkgt7_q0mhuo-raEhWAQ" name="Concentration in container" path="vpa_val_po_1000mg|Organism|LargeIntestine|Mucosa|ColonAscendens|Intracellular|ACSM5_VPA_CoA|Concentration in container" unit="µmol/l" persistable="0" formulaId="15675" />
    <Observer id="15682" entityId="7G-iQ_nw7Uqwjx8Frke7dA" name="Concentration in container" path="vpa_val_po_1000mg|Organism|LargeIntestine|Mucosa|ColonAscendens|Intracellular|valproic_acid|Concentration in container" unit="µmol/l" persistable="0" formulaId="15683" />
    <Observer id="15690" entityId="-bSLNu-Q-Em8cEd_eO816g" name="Concentration in container" path="vpa_val_po_1000mg|Organism|LargeIntestine|Mucosa|ColonAscendens|Intracellular|OH_VPA|Concentration in container" unit="µmol/l" persistable="0" formulaId="15691" />
    <Observer id="15698" entityId="PVl1oyfwk0aKyiDIwbWfoQ" name="Concentration in container" path="vpa_val_po_1000mg|Organism|LargeIntestine|Mucosa|ColonAscendens|Intracellular|VPAG|Concentration in container" unit="µmol/l" persistable="0" formulaId="15699" />
    <Observer id="15778" entityId="or-ro7m0w0aWsm-xvAgrAw" name="Concentration in container" path="vpa_val_po_1000mg|Organism|LargeIntestine|Mucosa|ColonTransversum|Plasma|CYP2C9|Concentration in container" unit="µmol/l" persistable="0" formulaId="15779" />
    <Observer id="15798" entityId="SJhOxThcgkGg0p_FoUNFZw" name="Concentration in container" path="vpa_val_po_1000mg|Organism|LargeIntestine|Mucosa|ColonTransversum|Plasma|CYP2A6_3OH_VPA|Concentration in container" unit="µmol/l" persistable="0" formulaId="15799" />
    <Observer id="15818" entityId="Y1hQXwY-MUGcWnyr2QnMgg" name="Concentration in container" path="vpa_val_po_1000mg|Organism|LargeIntestine|Mucosa|ColonTransversum|Plasma|CYP2C9_4OH_VPA|Concentration in container" unit="µmol/l" persistable="0" formulaId="15819" />
    <Observer id="15838" entityId="1geKVBRHskmCx8TfEwn_sA" name="Concentration in container" path="vpa_val_po_1000mg|Organism|LargeIntestine|Mucosa|ColonTransversum|Plasma|UGT1A8|Concentration in container" unit="µmol/l" persistable="0" formulaId="15839" />
    <Observer id="15858" entityId="AegAZjXdi0iWTB1bYcxRYw" name="Concentration in container" path="vpa_val_po_1000mg|Organism|LargeIntestine|Mucosa|ColonTransversum|Plasma|CYP2C9_4ene_VPA|Concentration in container" unit="µmol/l" persistable="0" formulaId="15859" />
    <Observer id="15878" entityId="8tB9EolDoESdjFyH5-ozaw" name="Concentration in container" path="vpa_val_po_1000mg|Organism|LargeIntestine|Mucosa|ColonTransversum|Plasma|CYP2A6_2ene_VPA|Concentration in container" unit="µmol/l" persistable="0" formulaId="15879" />
    <Observer id="15898" entityId="y7m1KD9wq0aNet-cWZBcyQ" name="Concentration in container" path="vpa_val_po_1000mg|Organism|LargeIntestine|Mucosa|ColonTransversum|Plasma|ACADSB_4ene_VPA_CoA|Concentration in container" unit="µmol/l" persistable="0" formulaId="15899" />
    <Observer id="15918" entityId="qsolyHJqN06FUb7RfsSUhw" name="Concentration in container" path="vpa_val_po_1000mg|Organism|LargeIntestine|Mucosa|ColonTransversum|Plasma|ACSM5_VPA_CoA|Concentration in container" unit="µmol/l" persistable="0" formulaId="15919" />
    <Observer id="15925" entityId="wMYQacPyrk-_6DD4NEL4oQ" name="Concentration in container" path="vpa_val_po_1000mg|Organism|LargeIntestine|Mucosa|ColonTransversum|Plasma|valproic_acid|Concentration in container" unit="µmol/l" persistable="0" formulaId="15926" />
    <Observer id="15932" entityId="FuFcdz_woEaj-XG84nLu1A" name="Concentration in container" path="vpa_val_po_1000mg|Organism|LargeIntestine|Mucosa|ColonTransversum|Plasma|OH_VPA|Concentration in container" unit="µmol/l" persistable="0" formulaId="15933" />
    <Observer id="15939" entityId="4k0bZvQ3cUChDl0cG5h9WA" name="Concentration in container" path="vpa_val_po_1000mg|Organism|LargeIntestine|Mucosa|ColonTransversum|Plasma|VPAG|Concentration in container" unit="µmol/l" persistable="0" formulaId="15940" />
    <Observer id="15979" entityId="b_VS4Lt17UOiHjAB0Xh5Og" name="Concentration in container" path="vpa_val_po_1000mg|Organism|LargeIntestine|Mucosa|ColonTransversum|BloodCells|CYP2C9|Concentration in container" unit="µmol/l" persistable="0" formulaId="15980" />
    <Observer id="15999" entityId="nSlsOBtYVkiejCfmjRdouA" name="Concentration in container" path="vpa_val_po_1000mg|Organism|LargeIntestine|Mucosa|ColonTransversum|BloodCells|CYP2A6_3OH_VPA|Concentration in container" unit="µmol/l" persistable="0" formulaId="16000" />
    <Observer id="16019" entityId="UwmP9AztEkSnoGBve8Bkbw" name="Concentration in container" path="vpa_val_po_1000mg|Organism|LargeIntestine|Mucosa|ColonTransversum|BloodCells|CYP2C9_4OH_VPA|Concentration in container" unit="µmol/l" persistable="0" formulaId="16020" />
    <Observer id="16039" entityId="OGl-leOLjUyN6H4s7dDM8Q" name="Concentration in container" path="vpa_val_po_1000mg|Organism|LargeIntestine|Mucosa|ColonTransversum|BloodCells|UGT1A8|Concentration in container" unit="µmol/l" persistable="0" formulaId="16040" />
    <Observer id="16059" entityId="N5E-PEtx20aOTfAX1eaqEA" name="Concentration in container" path="vpa_val_po_1000mg|Organism|LargeIntestine|Mucosa|ColonTransversum|BloodCells|CYP2C9_4ene_VPA|Concentration in container" unit="µmol/l" persistable="0" formulaId="16060" />
    <Observer id="16079" entityId="zu0jaTIv8kaT45GRCbxPrw" name="Concentration in container" path="vpa_val_po_1000mg|Organism|LargeIntestine|Mucosa|ColonTransversum|BloodCells|CYP2A6_2ene_VPA|Concentration in container" unit="µmol/l" persistable="0" formulaId="16080" />
    <Observer id="16099" entityId="4hpYyEOCJEyMmFlY5C0YDw" name="Concentration in container" path="vpa_val_po_1000mg|Organism|LargeIntestine|Mucosa|ColonTransversum|BloodCells|ACADSB_4ene_VPA_CoA|Concentration in container" unit="µmol/l" persistable="0" formulaId="16100" />
    <Observer id="16119" entityId="mpJ3yWs5VkqMGJcIXR8-gg" name="Concentration in container" path="vpa_val_po_1000mg|Organism|LargeIntestine|Mucosa|ColonTransversum|BloodCells|ACSM5_VPA_CoA|Concentration in container" unit="µmol/l" persistable="0" formulaId="16120" />
    <Observer id="16126" entityId="ybndtqAHi0KhfB3RoSvvvw" name="Concentration in container" path="vpa_val_po_1000mg|Organism|LargeIntestine|Mucosa|ColonTransversum|BloodCells|valproic_acid|Concentration in container" unit="µmol/l" persistable="0" formulaId="16127" />
    <Observer id="16133" entityId="GfQ7ZobGhE6115iyfo0GfQ" name="Concentration in container" path="vpa_val_po_1000mg|Organism|LargeIntestine|Mucosa|ColonTransversum|BloodCells|OH_VPA|Concentration in container" unit="µmol/l" persistable="0" formulaId="16134" />
    <Observer id="16140" entityId="_0MYc8OrsUu1Aqtm740N0Q" name="Concentration in container" path="vpa_val_po_1000mg|Organism|LargeIntestine|Mucosa|ColonTransversum|BloodCells|VPAG|Concentration in container" unit="µmol/l" persistable="0" formulaId="16141" />
    <Observer id="16170" entityId="HA4qNWCRQ0WlzUMz3z4W8w" name="Concentration in container" path="vpa_val_po_1000mg|Organism|LargeIntestine|Mucosa|ColonTransversum|Interstitial|valproic_acid|Concentration in container" unit="µmol/l" persistable="0" formulaId="16171" />
    <Observer id="16178" entityId="kaE3OzOykkC1F5kzU4BUVA" name="Concentration in container" path="vpa_val_po_1000mg|Organism|LargeIntestine|Mucosa|ColonTransversum|Interstitial|OH_VPA|Concentration in container" unit="µmol/l" persistable="0" formulaId="16179" />
    <Observer id="16186" entityId="NZjzBw3f8E2O1fqiygFleQ" name="Concentration in container" path="vpa_val_po_1000mg|Organism|LargeIntestine|Mucosa|ColonTransversum|Interstitial|VPAG|Concentration in container" unit="µmol/l" persistable="0" formulaId="16187" />
    <Observer id="16209" entityId="v0C9wlZFQk2nRq0fsGM2WA" name="Concentration in container" path="vpa_val_po_1000mg|Organism|LargeIntestine|Mucosa|ColonTransversum|Intracellular|CYP2C9|Concentration in container" unit="µmol/l" persistable="0" formulaId="16210" />
    <Observer id="16227" entityId="9EzPNtyK-k2c1eHDQF5-Hg" name="Concentration in container" path="vpa_val_po_1000mg|Organism|LargeIntestine|Mucosa|ColonTransversum|Intracellular|CYP2A6_3OH_VPA|Concentration in container" unit="µmol/l" persistable="0" formulaId="16228" />
    <Observer id="16245" entityId="bprA-WqZdkaNXssZ5wWFVw" name="Concentration in container" path="vpa_val_po_1000mg|Organism|LargeIntestine|Mucosa|ColonTransversum|Intracellular|CYP2C9_4OH_VPA|Concentration in container" unit="µmol/l" persistable="0" formulaId="16246" />
    <Observer id="16263" entityId="ZZ4jDCpuj06Z2gbt5PqqUg" name="Concentration in container" path="vpa_val_po_1000mg|Organism|LargeIntestine|Mucosa|ColonTransversum|Intracellular|UGT1A8|Concentration in container" unit="µmol/l" persistable="0" formulaId="16264" />
    <Observer id="16281" entityId="JyygjxSRMEuqGkMPlym81w" name="Concentration in container" path="vpa_val_po_1000mg|Organism|LargeIntestine|Mucosa|ColonTransversum|Intracellular|CYP2C9_4ene_VPA|Concentration in container" unit="µmol/l" persistable="0" formulaId="16282" />
    <Observer id="16299" entityId="HuaCzmNdnEGlkfl6ssln9Q" name="Concentration in container" path="vpa_val_po_1000mg|Organism|LargeIntestine|Mucosa|ColonTransversum|Intracellular|CYP2A6_2ene_VPA|Concentration in container" unit="µmol/l" persistable="0" formulaId="16300" />
    <Observer id="16317" entityId="63FYsu87-E-kVvsINFJlgA" name="Concentration in container" path="vpa_val_po_1000mg|Organism|LargeIntestine|Mucosa|ColonTransversum|Intracellular|ACADSB_4ene_VPA_CoA|Concentration in container" unit="µmol/l" persistable="0" formulaId="16318" />
    <Observer id="16335" entityId="l2yll6iH8E-FPVZ7Lwy1zg" name="Concentration in container" path="vpa_val_po_1000mg|Organism|LargeIntestine|Mucosa|ColonTransversum|Intracellular|ACSM5_VPA_CoA|Concentration in container" unit="µmol/l" persistable="0" formulaId="16336" />
    <Observer id="16343" entityId="fYKyF-0N5E-aCTC4JEq1Ng" name="Concentration in container" path="vpa_val_po_1000mg|Organism|LargeIntestine|Mucosa|ColonTransversum|Intracellular|valproic_acid|Concentration in container" unit="µmol/l" persistable="0" formulaId="16344" />
    <Observer id="16351" entityId="0G7kBru_tk63gdx8n_tUXg" name="Concentration in container" path="vpa_val_po_1000mg|Organism|LargeIntestine|Mucosa|ColonTransversum|Intracellular|OH_VPA|Concentration in container" unit="µmol/l" persistable="0" formulaId="16352" />
    <Observer id="16359" entityId="mn6z-Fhx0kmMznuiKajXsg" name="Concentration in container" path="vpa_val_po_1000mg|Organism|LargeIntestine|Mucosa|ColonTransversum|Intracellular|VPAG|Concentration in container" unit="µmol/l" persistable="0" formulaId="16360" />
    <Observer id="16439" entityId="Ki7TlkVi2UeQeRDxJzmfug" name="Concentration in container" path="vpa_val_po_1000mg|Organism|LargeIntestine|Mucosa|ColonDescendens|Plasma|CYP2C9|Concentration in container" unit="µmol/l" persistable="0" formulaId="16440" />
    <Observer id="16459" entityId="aWsv8RMxQ0W0AdCwIh_wwg" name="Concentration in container" path="vpa_val_po_1000mg|Organism|LargeIntestine|Mucosa|ColonDescendens|Plasma|CYP2A6_3OH_VPA|Concentration in container" unit="µmol/l" persistable="0" formulaId="16460" />
    <Observer id="16479" entityId="1g_g2QVbC0qS2wT_YEGF9Q" name="Concentration in container" path="vpa_val_po_1000mg|Organism|LargeIntestine|Mucosa|ColonDescendens|Plasma|CYP2C9_4OH_VPA|Concentration in container" unit="µmol/l" persistable="0" formulaId="16480" />
    <Observer id="16499" entityId="0WPuD5atf06iKfTHk3kGUQ" name="Concentration in container" path="vpa_val_po_1000mg|Organism|LargeIntestine|Mucosa|ColonDescendens|Plasma|UGT1A8|Concentration in container" unit="µmol/l" persistable="0" formulaId="16500" />
    <Observer id="16519" entityId="ng5eLNir9EK6VyLyGr8EMA" name="Concentration in container" path="vpa_val_po_1000mg|Organism|LargeIntestine|Mucosa|ColonDescendens|Plasma|CYP2C9_4ene_VPA|Concentration in container" unit="µmol/l" persistable="0" formulaId="16520" />
    <Observer id="16539" entityId="6NMGWoxCrUWVd-4aVm-i3A" name="Concentration in container" path="vpa_val_po_1000mg|Organism|LargeIntestine|Mucosa|ColonDescendens|Plasma|CYP2A6_2ene_VPA|Concentration in container" unit="µmol/l" persistable="0" formulaId="16540" />
    <Observer id="16559" entityId="TzcgBLdldkevguQSOcXpnA" name="Concentration in container" path="vpa_val_po_1000mg|Organism|LargeIntestine|Mucosa|ColonDescendens|Plasma|ACADSB_4ene_VPA_CoA|Concentration in container" unit="µmol/l" persistable="0" formulaId="16560" />
    <Observer id="16579" entityId="8p-1ipPcBUWshGbQsHUAWg" name="Concentration in container" path="vpa_val_po_1000mg|Organism|LargeIntestine|Mucosa|ColonDescendens|Plasma|ACSM5_VPA_CoA|Concentration in container" unit="µmol/l" persistable="0" formulaId="16580" />
    <Observer id="16586" entityId="Du24iTcuVUiQzdnqtireNg" name="Concentration in container" path="vpa_val_po_1000mg|Organism|LargeIntestine|Mucosa|ColonDescendens|Plasma|valproic_acid|Concentration in container" unit="µmol/l" persistable="0" formulaId="16587" />
    <Observer id="16593" entityId="l9AVrX1BxkC3b96oAp2bGA" name="Concentration in container" path="vpa_val_po_1000mg|Organism|LargeIntestine|Mucosa|ColonDescendens|Plasma|OH_VPA|Concentration in container" unit="µmol/l" persistable="0" formulaId="16594" />
    <Observer id="16600" entityId="G0Byb_ou00OfM1_27QObDw" name="Concentration in container" path="vpa_val_po_1000mg|Organism|LargeIntestine|Mucosa|ColonDescendens|Plasma|VPAG|Concentration in container" unit="µmol/l" persistable="0" formulaId="16601" />
    <Observer id="16640" entityId="wMzCm_Hczk-j7lneYLeDvw" name="Concentration in container" path="vpa_val_po_1000mg|Organism|LargeIntestine|Mucosa|ColonDescendens|BloodCells|CYP2C9|Concentration in container" unit="µmol/l" persistable="0" formulaId="16641" />
    <Observer id="16660" entityId="Q4XhhoO6zUC2NWAIhiYgUA" name="Concentration in container" path="vpa_val_po_1000mg|Organism|LargeIntestine|Mucosa|ColonDescendens|BloodCells|CYP2A6_3OH_VPA|Concentration in container" unit="µmol/l" persistable="0" formulaId="16661" />
    <Observer id="16680" entityId="2U5xh75tP0W-bPExoiFZXA" name="Concentration in container" path="vpa_val_po_1000mg|Organism|LargeIntestine|Mucosa|ColonDescendens|BloodCells|CYP2C9_4OH_VPA|Concentration in container" unit="µmol/l" persistable="0" formulaId="16681" />
    <Observer id="16700" entityId="Jd92psf2DkKM0KllJanOFQ" name="Concentration in container" path="vpa_val_po_1000mg|Organism|LargeIntestine|Mucosa|ColonDescendens|BloodCells|UGT1A8|Concentration in container" unit="µmol/l" persistable="0" formulaId="16701" />
    <Observer id="16720" entityId="aLymMzEfNEuKNEZrHG5UpQ" name="Concentration in container" path="vpa_val_po_1000mg|Organism|LargeIntestine|Mucosa|ColonDescendens|BloodCells|CYP2C9_4ene_VPA|Concentration in container" unit="µmol/l" persistable="0" formulaId="16721" />
    <Observer id="16740" entityId="fSMdZFWARUGJlrEaXyrbjA" name="Concentration in container" path="vpa_val_po_1000mg|Organism|LargeIntestine|Mucosa|ColonDescendens|BloodCells|CYP2A6_2ene_VPA|Concentration in container" unit="µmol/l" persistable="0" formulaId="16741" />
    <Observer id="16760" entityId="sjTbBihPYk2t_e-_3OZ4NA" name="Concentration in container" path="vpa_val_po_1000mg|Organism|LargeIntestine|Mucosa|ColonDescendens|BloodCells|ACADSB_4ene_VPA_CoA|Concentration in container" unit="µmol/l" persistable="0" formulaId="16761" />
    <Observer id="16780" entityId="rBPZHFby3kqBItrud-S0Kg" name="Concentration in container" path="vpa_val_po_1000mg|Organism|LargeIntestine|Mucosa|ColonDescendens|BloodCells|ACSM5_VPA_CoA|Concentration in container" unit="µmol/l" persistable="0" formulaId="16781" />
    <Observer id="16787" entityId="lVYoBnnb8kCLKCY6YS94IQ" name="Concentration in container" path="vpa_val_po_1000mg|Organism|LargeIntestine|Mucosa|ColonDescendens|BloodCells|valproic_acid|Concentration in container" unit="µmol/l" persistable="0" formulaId="16788" />
    <Observer id="16794" entityId="ncINxDjFWEioy76BX4nSiw" name="Concentration in container" path="vpa_val_po_1000mg|Organism|LargeIntestine|Mucosa|ColonDescendens|BloodCells|OH_VPA|Concentration in container" unit="µmol/l" persistable="0" formulaId="16795" />
    <Observer id="16801" entityId="IxUzf_c3v0mdvx_-BmY85g" name="Concentration in container" path="vpa_val_po_1000mg|Organism|LargeIntestine|Mucosa|ColonDescendens|BloodCells|VPAG|Concentration in container" unit="µmol/l" persistable="0" formulaId="16802" />
    <Observer id="16831" entityId="DFzOrySTIkmtM0x_dSDKZA" name="Concentration in container" path="vpa_val_po_1000mg|Organism|LargeIntestine|Mucosa|ColonDescendens|Interstitial|valproic_acid|Concentration in container" unit="µmol/l" persistable="0" formulaId="16832" />
    <Observer id="16839" entityId="BG7K71C8c0-178mldmKVHg" name="Concentration in container" path="vpa_val_po_1000mg|Organism|LargeIntestine|Mucosa|ColonDescendens|Interstitial|OH_VPA|Concentration in container" unit="µmol/l" persistable="0" formulaId="16840" />
    <Observer id="16847" entityId="Q-EOPV19j0W9wY_WSVUy7A" name="Concentration in container" path="vpa_val_po_1000mg|Organism|LargeIntestine|Mucosa|ColonDescendens|Interstitial|VPAG|Concentration in container" unit="µmol/l" persistable="0" formulaId="16848" />
    <Observer id="16870" entityId="hBppurbcJUWbNMnoZSmBnw" name="Concentration in container" path="vpa_val_po_1000mg|Organism|LargeIntestine|Mucosa|ColonDescendens|Intracellular|CYP2C9|Concentration in container" unit="µmol/l" persistable="0" formulaId="16871" />
    <Observer id="16888" entityId="huYqNNtH-0GsN-5TS6ZzZw" name="Concentration in container" path="vpa_val_po_1000mg|Organism|LargeIntestine|Mucosa|ColonDescendens|Intracellular|CYP2A6_3OH_VPA|Concentration in container" unit="µmol/l" persistable="0" formulaId="16889" />
    <Observer id="16906" entityId="WRccikcWFkqmSu9JiNPf_w" name="Concentration in container" path="vpa_val_po_1000mg|Organism|LargeIntestine|Mucosa|ColonDescendens|Intracellular|CYP2C9_4OH_VPA|Concentration in container" unit="µmol/l" persistable="0" formulaId="16907" />
    <Observer id="16924" entityId="QR_Mr5tCiUWO6AYrIlRJYw" name="Concentration in container" path="vpa_val_po_1000mg|Organism|LargeIntestine|Mucosa|ColonDescendens|Intracellular|UGT1A8|Concentration in container" unit="µmol/l" persistable="0" formulaId="16925" />
    <Observer id="16942" entityId="2bZiJm-LfUyaGqBMpoo3zw" name="Concentration in container" path="vpa_val_po_1000mg|Organism|LargeIntestine|Mucosa|ColonDescendens|Intracellular|CYP2C9_4ene_VPA|Concentration in container" unit="µmol/l" persistable="0" formulaId="16943" />
    <Observer id="16960" entityId="kgbi2suJ6kCKpyMg3fLxyg" name="Concentration in container" path="vpa_val_po_1000mg|Organism|LargeIntestine|Mucosa|ColonDescendens|Intracellular|CYP2A6_2ene_VPA|Concentration in container" unit="µmol/l" persistable="0" formulaId="16961" />
    <Observer id="16978" entityId="FHYUVIkfgUK4XfmunAsp8g" name="Concentration in container" path="vpa_val_po_1000mg|Organism|LargeIntestine|Mucosa|ColonDescendens|Intracellular|ACADSB_4ene_VPA_CoA|Concentration in container" unit="µmol/l" persistable="0" formulaId="16979" />
    <Observer id="16996" entityId="qO2wI9BuqkeIBs-IHdknPQ" name="Concentration in container" path="vpa_val_po_1000mg|Organism|LargeIntestine|Mucosa|ColonDescendens|Intracellular|ACSM5_VPA_CoA|Concentration in container" unit="µmol/l" persistable="0" formulaId="16997" />
    <Observer id="17004" entityId="b8KquTn73UiN95yUg80r7A" name="Concentration in container" path="vpa_val_po_1000mg|Organism|LargeIntestine|Mucosa|ColonDescendens|Intracellular|valproic_acid|Concentration in container" unit="µmol/l" persistable="0" formulaId="17005" />
    <Observer id="17012" entityId="0U_VvwvnukGOkh99xB6gTQ" name="Concentration in container" path="vpa_val_po_1000mg|Organism|LargeIntestine|Mucosa|ColonDescendens|Intracellular|OH_VPA|Concentration in container" unit="µmol/l" persistable="0" formulaId="17013" />
    <Observer id="17020" entityId="iZ-k0NJOlUy2w6SgNS-2mg" name="Concentration in container" path="vpa_val_po_1000mg|Organism|LargeIntestine|Mucosa|ColonDescendens|Intracellular|VPAG|Concentration in container" unit="µmol/l" persistable="0" formulaId="17021" />
    <Observer id="17100" entityId="43mWLPZph0i7oTs4qewsJA" name="Concentration in container" path="vpa_val_po_1000mg|Organism|LargeIntestine|Mucosa|ColonSigmoid|Plasma|CYP2C9|Concentration in container" unit="µmol/l" persistable="0" formulaId="17101" />
    <Observer id="17120" entityId="sSRc08ImB0i5h6PuRN7HgQ" name="Concentration in container" path="vpa_val_po_1000mg|Organism|LargeIntestine|Mucosa|ColonSigmoid|Plasma|CYP2A6_3OH_VPA|Concentration in container" unit="µmol/l" persistable="0" formulaId="17121" />
    <Observer id="17140" entityId="1TO_-Lq2x0urlZMLii3jQQ" name="Concentration in container" path="vpa_val_po_1000mg|Organism|LargeIntestine|Mucosa|ColonSigmoid|Plasma|CYP2C9_4OH_VPA|Concentration in container" unit="µmol/l" persistable="0" formulaId="17141" />
    <Observer id="17160" entityId="OzEmFVtrLkuw4AX2cyZMMg" name="Concentration in container" path="vpa_val_po_1000mg|Organism|LargeIntestine|Mucosa|ColonSigmoid|Plasma|UGT1A8|Concentration in container" unit="µmol/l" persistable="0" formulaId="17161" />
    <Observer id="17180" entityId="LPq5P4SDKUegcn8p-y0qdQ" name="Concentration in container" path="vpa_val_po_1000mg|Organism|LargeIntestine|Mucosa|ColonSigmoid|Plasma|CYP2C9_4ene_VPA|Concentration in container" unit="µmol/l" persistable="0" formulaId="17181" />
    <Observer id="17200" entityId="X_hN5q0ZoUCyUDjmxx9sJA" name="Concentration in container" path="vpa_val_po_1000mg|Organism|LargeIntestine|Mucosa|ColonSigmoid|Plasma|CYP2A6_2ene_VPA|Concentration in container" unit="µmol/l" persistable="0" formulaId="17201" />
    <Observer id="17220" entityId="5Lqz1no6LkOD9h-ymLXbeQ" name="Concentration in container" path="vpa_val_po_1000mg|Organism|LargeIntestine|Mucosa|ColonSigmoid|Plasma|ACADSB_4ene_VPA_CoA|Concentration in container" unit="µmol/l" persistable="0" formulaId="17221" />
    <Observer id="17240" entityId="X8q2xwuL3EWDALvcWQ7qoA" name="Concentration in container" path="vpa_val_po_1000mg|Organism|LargeIntestine|Mucosa|ColonSigmoid|Plasma|ACSM5_VPA_CoA|Concentration in container" unit="µmol/l" persistable="0" formulaId="17241" />
    <Observer id="17247" entityId="XVAldWT_YUm-iuAavybSwA" name="Concentration in container" path="vpa_val_po_1000mg|Organism|LargeIntestine|Mucosa|ColonSigmoid|Plasma|valproic_acid|Concentration in container" unit="µmol/l" persistable="0" formulaId="17248" />
    <Observer id="17254" entityId="8cq7pRfL1k6-z9a5Z0SFzQ" name="Concentration in container" path="vpa_val_po_1000mg|Organism|LargeIntestine|Mucosa|ColonSigmoid|Plasma|OH_VPA|Concentration in container" unit="µmol/l" persistable="0" formulaId="17255" />
    <Observer id="17261" entityId="f8HXjsL1BEqlnSNmAr7Kjg" name="Concentration in container" path="vpa_val_po_1000mg|Organism|LargeIntestine|Mucosa|ColonSigmoid|Plasma|VPAG|Concentration in container" unit="µmol/l" persistable="0" formulaId="17262" />
    <Observer id="17301" entityId="ez5MBRyQcEGcOp3-ZKFvlg" name="Concentration in container" path="vpa_val_po_1000mg|Organism|LargeIntestine|Mucosa|ColonSigmoid|BloodCells|CYP2C9|Concentration in container" unit="µmol/l" persistable="0" formulaId="17302" />
    <Observer id="17321" entityId="xDe1GJTHJkGWm05I3W3a8A" name="Concentration in container" path="vpa_val_po_1000mg|Organism|LargeIntestine|Mucosa|ColonSigmoid|BloodCells|CYP2A6_3OH_VPA|Concentration in container" unit="µmol/l" persistable="0" formulaId="17322" />
    <Observer id="17341" entityId="eJZi14d29E2FDDl7fBTVyQ" name="Concentration in container" path="vpa_val_po_1000mg|Organism|LargeIntestine|Mucosa|ColonSigmoid|BloodCells|CYP2C9_4OH_VPA|Concentration in container" unit="µmol/l" persistable="0" formulaId="17342" />
    <Observer id="17361" entityId="o1kNclqfaUy0U7_23-VYbg" name="Concentration in container" path="vpa_val_po_1000mg|Organism|LargeIntestine|Mucosa|ColonSigmoid|BloodCells|UGT1A8|Concentration in container" unit="µmol/l" persistable="0" formulaId="17362" />
    <Observer id="17381" entityId="NsTrnGlVuUOv5V0JkIArVg" name="Concentration in container" path="vpa_val_po_1000mg|Organism|LargeIntestine|Mucosa|ColonSigmoid|BloodCells|CYP2C9_4ene_VPA|Concentration in container" unit="µmol/l" persistable="0" formulaId="17382" />
    <Observer id="17401" entityId="_SMRmsq7qEq8Mwzj8aOJ8Q" name="Concentration in container" path="vpa_val_po_1000mg|Organism|LargeIntestine|Mucosa|ColonSigmoid|BloodCells|CYP2A6_2ene_VPA|Concentration in container" unit="µmol/l" persistable="0" formulaId="17402" />
    <Observer id="17421" entityId="Wh1MYJBXHEKjAod57tpVTQ" name="Concentration in container" path="vpa_val_po_1000mg|Organism|LargeIntestine|Mucosa|ColonSigmoid|BloodCells|ACADSB_4ene_VPA_CoA|Concentration in container" unit="µmol/l" persistable="0" formulaId="17422" />
    <Observer id="17441" entityId="sKqxKGJo6kuB-Zg6-cHf1w" name="Concentration in container" path="vpa_val_po_1000mg|Organism|LargeIntestine|Mucosa|ColonSigmoid|BloodCells|ACSM5_VPA_CoA|Concentration in container" unit="µmol/l" persistable="0" formulaId="17442" />
    <Observer id="17448" entityId="V-fjGCLO40C35ZMdYvFhoQ" name="Concentration in container" path="vpa_val_po_1000mg|Organism|LargeIntestine|Mucosa|ColonSigmoid|BloodCells|valproic_acid|Concentration in container" unit="µmol/l" persistable="0" formulaId="17449" />
    <Observer id="17455" entityId="NL85abJorUm7On-7Qwc9vw" name="Concentration in container" path="vpa_val_po_1000mg|Organism|LargeIntestine|Mucosa|ColonSigmoid|BloodCells|OH_VPA|Concentration in container" unit="µmol/l" persistable="0" formulaId="17456" />
    <Observer id="17462" entityId="3O2rO_ApzkasSugBYytNYQ" name="Concentration in container" path="vpa_val_po_1000mg|Organism|LargeIntestine|Mucosa|ColonSigmoid|BloodCells|VPAG|Concentration in container" unit="µmol/l" persistable="0" formulaId="17463" />
    <Observer id="17492" entityId="rwY1Hwt1jUWPlTSlB_8RnA" name="Concentration in container" path="vpa_val_po_1000mg|Organism|LargeIntestine|Mucosa|ColonSigmoid|Interstitial|valproic_acid|Concentration in container" unit="µmol/l" persistable="0" formulaId="17493" />
    <Observer id="17500" entityId="cbT3H3E6n0aTPx2mi8-sHQ" name="Concentration in container" path="vpa_val_po_1000mg|Organism|LargeIntestine|Mucosa|ColonSigmoid|Interstitial|OH_VPA|Concentration in container" unit="µmol/l" persistable="0" formulaId="17501" />
    <Observer id="17508" entityId="P1rWc3pp80a47QWX5NeQHA" name="Concentration in container" path="vpa_val_po_1000mg|Organism|LargeIntestine|Mucosa|ColonSigmoid|Interstitial|VPAG|Concentration in container" unit="µmol/l" persistable="0" formulaId="17509" />
    <Observer id="17531" entityId="1Xx25TxI7USsJe671gBN0g" name="Concentration in container" path="vpa_val_po_1000mg|Organism|LargeIntestine|Mucosa|ColonSigmoid|Intracellular|CYP2C9|Concentration in container" unit="µmol/l" persistable="0" formulaId="17532" />
    <Observer id="17549" entityId="7rQv4uIVSEipp68NVYYRiA" name="Concentration in container" path="vpa_val_po_1000mg|Organism|LargeIntestine|Mucosa|ColonSigmoid|Intracellular|CYP2A6_3OH_VPA|Concentration in container" unit="µmol/l" persistable="0" formulaId="17550" />
    <Observer id="17567" entityId="ptXlta19lEKbktVFIufQ3g" name="Concentration in container" path="vpa_val_po_1000mg|Organism|LargeIntestine|Mucosa|ColonSigmoid|Intracellular|CYP2C9_4OH_VPA|Concentration in container" unit="µmol/l" persistable="0" formulaId="17568" />
    <Observer id="17585" entityId="GpDuof3jl0uTCoaF7nM3lg" name="Concentration in container" path="vpa_val_po_1000mg|Organism|LargeIntestine|Mucosa|ColonSigmoid|Intracellular|UGT1A8|Concentration in container" unit="µmol/l" persistable="0" formulaId="17586" />
    <Observer id="17603" entityId="jGbAyCTwE0yUCbupBjKKtA" name="Concentration in container" path="vpa_val_po_1000mg|Organism|LargeIntestine|Mucosa|ColonSigmoid|Intracellular|CYP2C9_4ene_VPA|Concentration in container" unit="µmol/l" persistable="0" formulaId="17604" />
    <Observer id="17621" entityId="yJojokr0q0OQhCZfzPkziw" name="Concentration in container" path="vpa_val_po_1000mg|Organism|LargeIntestine|Mucosa|ColonSigmoid|Intracellular|CYP2A6_2ene_VPA|Concentration in container" unit="µmol/l" persistable="0" formulaId="17622" />
    <Observer id="17639" entityId="OkVEBBJasEONVcpfH-xmbw" name="Concentration in container" path="vpa_val_po_1000mg|Organism|LargeIntestine|Mucosa|ColonSigmoid|Intracellular|ACADSB_4ene_VPA_CoA|Concentration in container" unit="µmol/l" persistable="0" formulaId="17640" />
    <Observer id="17657" entityId="faEXnJ_Ga0SI-pnBiqBbNQ" name="Concentration in container" path="vpa_val_po_1000mg|Organism|LargeIntestine|Mucosa|ColonSigmoid|Intracellular|ACSM5_VPA_CoA|Concentration in container" unit="µmol/l" persistable="0" formulaId="17658" />
    <Observer id="17665" entityId="pKACf7hqHkCRIjcqll7AuA" name="Concentration in container" path="vpa_val_po_1000mg|Organism|LargeIntestine|Mucosa|ColonSigmoid|Intracellular|valproic_acid|Concentration in container" unit="µmol/l" persistable="0" formulaId="17666" />
    <Observer id="17673" entityId="NWTxV_VxwkW5FD4KGENQ2A" name="Concentration in container" path="vpa_val_po_1000mg|Organism|LargeIntestine|Mucosa|ColonSigmoid|Intracellular|OH_VPA|Concentration in container" unit="µmol/l" persistable="0" formulaId="17674" />
    <Observer id="17681" entityId="BSLC1ViNp0iZiZReb8bVhA" name="Concentration in container" path="vpa_val_po_1000mg|Organism|LargeIntestine|Mucosa|ColonSigmoid|Intracellular|VPAG|Concentration in container" unit="µmol/l" persistable="0" formulaId="17682" />
    <Observer id="17761" entityId="_pSTuuUZU0u87AjyDSN4xA" name="Concentration in container" path="vpa_val_po_1000mg|Organism|LargeIntestine|Mucosa|Rectum|Plasma|CYP2C9|Concentration in container" unit="µmol/l" persistable="0" formulaId="17762" />
    <Observer id="17781" entityId="XSr5ZH_6sUOryaF-SRAYpA" name="Concentration in container" path="vpa_val_po_1000mg|Organism|LargeIntestine|Mucosa|Rectum|Plasma|CYP2A6_3OH_VPA|Concentration in container" unit="µmol/l" persistable="0" formulaId="17782" />
    <Observer id="17801" entityId="TnzrwJcqYUOrvGlUc1uOIg" name="Concentration in container" path="vpa_val_po_1000mg|Organism|LargeIntestine|Mucosa|Rectum|Plasma|CYP2C9_4OH_VPA|Concentration in container" unit="µmol/l" persistable="0" formulaId="17802" />
    <Observer id="17821" entityId="LsbBYr22-kidqbJV0faZTw" name="Concentration in container" path="vpa_val_po_1000mg|Organism|LargeIntestine|Mucosa|Rectum|Plasma|UGT1A8|Concentration in container" unit="µmol/l" persistable="0" formulaId="17822" />
    <Observer id="17841" entityId="LGMyM9ZvqUyCF6Jr4A1w-w" name="Concentration in container" path="vpa_val_po_1000mg|Organism|LargeIntestine|Mucosa|Rectum|Plasma|CYP2C9_4ene_VPA|Concentration in container" unit="µmol/l" persistable="0" formulaId="17842" />
    <Observer id="17861" entityId="-pZEffuimE60qJpH8Mfg2Q" name="Concentration in container" path="vpa_val_po_1000mg|Organism|LargeIntestine|Mucosa|Rectum|Plasma|CYP2A6_2ene_VPA|Concentration in container" unit="µmol/l" persistable="0" formulaId="17862" />
    <Observer id="17881" entityId="UME4K4wUTEmknR7D-Qal1Q" name="Concentration in container" path="vpa_val_po_1000mg|Organism|LargeIntestine|Mucosa|Rectum|Plasma|ACADSB_4ene_VPA_CoA|Concentration in container" unit="µmol/l" persistable="0" formulaId="17882" />
    <Observer id="17901" entityId="6f8PXBZYTEm1GTqgPR0KDA" name="Concentration in container" path="vpa_val_po_1000mg|Organism|LargeIntestine|Mucosa|Rectum|Plasma|ACSM5_VPA_CoA|Concentration in container" unit="µmol/l" persistable="0" formulaId="17902" />
    <Observer id="17908" entityId="Cq0n99qtx0qhdLyw0GpFgw" name="Concentration in container" path="vpa_val_po_1000mg|Organism|LargeIntestine|Mucosa|Rectum|Plasma|valproic_acid|Concentration in container" unit="µmol/l" persistable="0" formulaId="17909" />
    <Observer id="17915" entityId="sTyzL9sWjEKY06ssPVfaIA" name="Concentration in container" path="vpa_val_po_1000mg|Organism|LargeIntestine|Mucosa|Rectum|Plasma|OH_VPA|Concentration in container" unit="µmol/l" persistable="0" formulaId="17916" />
    <Observer id="17922" entityId="8sYxc4Tv30qfzUsqz6z2jg" name="Concentration in container" path="vpa_val_po_1000mg|Organism|LargeIntestine|Mucosa|Rectum|Plasma|VPAG|Concentration in container" unit="µmol/l" persistable="0" formulaId="17923" />
    <Observer id="17962" entityId="obtwQUvjIEyfDjkrzNtjEg" name="Concentration in container" path="vpa_val_po_1000mg|Organism|LargeIntestine|Mucosa|Rectum|BloodCells|CYP2C9|Concentration in container" unit="µmol/l" persistable="0" formulaId="17963" />
    <Observer id="17982" entityId="rJdWZuXNykO2TLaeASXF4A" name="Concentration in container" path="vpa_val_po_1000mg|Organism|LargeIntestine|Mucosa|Rectum|BloodCells|CYP2A6_3OH_VPA|Concentration in container" unit="µmol/l" persistable="0" formulaId="17983" />
    <Observer id="18002" entityId="i3v3aFrAM0S_EzrpQmp2mw" name="Concentration in container" path="vpa_val_po_1000mg|Organism|LargeIntestine|Mucosa|Rectum|BloodCells|CYP2C9_4OH_VPA|Concentration in container" unit="µmol/l" persistable="0" formulaId="18003" />
    <Observer id="18022" entityId="Ndd6bUuGyUmKZ5vezYkEbg" name="Concentration in container" path="vpa_val_po_1000mg|Organism|LargeIntestine|Mucosa|Rectum|BloodCells|UGT1A8|Concentration in container" unit="µmol/l" persistable="0" formulaId="18023" />
    <Observer id="18042" entityId="zWdXnlGOs0Genq5fVuFt7Q" name="Concentration in container" path="vpa_val_po_1000mg|Organism|LargeIntestine|Mucosa|Rectum|BloodCells|CYP2C9_4ene_VPA|Concentration in container" unit="µmol/l" persistable="0" formulaId="18043" />
    <Observer id="18062" entityId="fjEHhfq6UE6cH2HttxTx_g" name="Concentration in container" path="vpa_val_po_1000mg|Organism|LargeIntestine|Mucosa|Rectum|BloodCells|CYP2A6_2ene_VPA|Concentration in container" unit="µmol/l" persistable="0" formulaId="18063" />
    <Observer id="18082" entityId="IO1PNoB1Jk6Tnx3JuPLNFA" name="Concentration in container" path="vpa_val_po_1000mg|Organism|LargeIntestine|Mucosa|Rectum|BloodCells|ACADSB_4ene_VPA_CoA|Concentration in container" unit="µmol/l" persistable="0" formulaId="18083" />
    <Observer id="18102" entityId="5wDl3OPkO0SrIDMlv65RMg" name="Concentration in container" path="vpa_val_po_1000mg|Organism|LargeIntestine|Mucosa|Rectum|BloodCells|ACSM5_VPA_CoA|Concentration in container" unit="µmol/l" persistable="0" formulaId="18103" />
    <Observer id="18109" entityId="RF1Y60IX5kmx_nceDvJ5NA" name="Concentration in container" path="vpa_val_po_1000mg|Organism|LargeIntestine|Mucosa|Rectum|BloodCells|valproic_acid|Concentration in container" unit="µmol/l" persistable="0" formulaId="18110" />
    <Observer id="18116" entityId="Bijqyg1ZfkK-yN1-27nF1Q" name="Concentration in container" path="vpa_val_po_1000mg|Organism|LargeIntestine|Mucosa|Rectum|BloodCells|OH_VPA|Concentration in container" unit="µmol/l" persistable="0" formulaId="18117" />
    <Observer id="18123" entityId="_tfl8X-Vn0-yanbyo1D9xA" name="Concentration in container" path="vpa_val_po_1000mg|Organism|LargeIntestine|Mucosa|Rectum|BloodCells|VPAG|Concentration in container" unit="µmol/l" persistable="0" formulaId="18124" />
    <Observer id="18153" entityId="LzlbCZ5NF06Dtd9plAHGOQ" name="Concentration in container" path="vpa_val_po_1000mg|Organism|LargeIntestine|Mucosa|Rectum|Interstitial|valproic_acid|Concentration in container" unit="µmol/l" persistable="0" formulaId="18154" />
    <Observer id="18161" entityId="I2yv8vJP6kG7MLQHeb72LQ" name="Concentration in container" path="vpa_val_po_1000mg|Organism|LargeIntestine|Mucosa|Rectum|Interstitial|OH_VPA|Concentration in container" unit="µmol/l" persistable="0" formulaId="18162" />
    <Observer id="18169" entityId="YAjIrhwu_0eeyDIVFd8ROQ" name="Concentration in container" path="vpa_val_po_1000mg|Organism|LargeIntestine|Mucosa|Rectum|Interstitial|VPAG|Concentration in container" unit="µmol/l" persistable="0" formulaId="18170" />
    <Observer id="18192" entityId="Oyo53QzDA0SnWXrf2pGeTA" name="Concentration in container" path="vpa_val_po_1000mg|Organism|LargeIntestine|Mucosa|Rectum|Intracellular|CYP2C9|Concentration in container" unit="µmol/l" persistable="0" formulaId="18193" />
    <Observer id="18210" entityId="CwuySMTIrUSsGeBE6G98AA" name="Concentration in container" path="vpa_val_po_1000mg|Organism|LargeIntestine|Mucosa|Rectum|Intracellular|CYP2A6_3OH_VPA|Concentration in container" unit="µmol/l" persistable="0" formulaId="18211" />
    <Observer id="18228" entityId="sbiwfzsQFEuXj7d2Zx0SGQ" name="Concentration in container" path="vpa_val_po_1000mg|Organism|LargeIntestine|Mucosa|Rectum|Intracellular|CYP2C9_4OH_VPA|Concentration in container" unit="µmol/l" persistable="0" formulaId="18229" />
    <Observer id="18246" entityId="upqYFxtdNkWVIJoMDqtqxg" name="Concentration in container" path="vpa_val_po_1000mg|Organism|LargeIntestine|Mucosa|Rectum|Intracellular|UGT1A8|Concentration in container" unit="µmol/l" persistable="0" formulaId="18247" />
    <Observer id="18264" entityId="ZFzFsWZGpkit3G1watM9Aw" name="Concentration in container" path="vpa_val_po_1000mg|Organism|LargeIntestine|Mucosa|Rectum|Intracellular|CYP2C9_4ene_VPA|Concentration in container" unit="µmol/l" persistable="0" formulaId="18265" />
    <Observer id="18282" entityId="T4T-tklRdkyy0ZA0EUFhlQ" name="Concentration in container" path="vpa_val_po_1000mg|Organism|LargeIntestine|Mucosa|Rectum|Intracellular|CYP2A6_2ene_VPA|Concentration in container" unit="µmol/l" persistable="0" formulaId="18283" />
    <Observer id="18300" entityId="ZMXFMRpkHUyOfw-B4Yf3JQ" name="Concentration in container" path="vpa_val_po_1000mg|Organism|LargeIntestine|Mucosa|Rectum|Intracellular|ACADSB_4ene_VPA_CoA|Concentration in container" unit="µmol/l" persistable="0" formulaId="18301" />
    <Observer id="18318" entityId="HyDNPYj_aEqFUOq_oL8eCw" name="Concentration in container" path="vpa_val_po_1000mg|Organism|LargeIntestine|Mucosa|Rectum|Intracellular|ACSM5_VPA_CoA|Concentration in container" unit="µmol/l" persistable="0" formulaId="18319" />
    <Observer id="18326" entityId="tpdPnoZNVEecVDz4PMvsYQ" name="Concentration in container" path="vpa_val_po_1000mg|Organism|LargeIntestine|Mucosa|Rectum|Intracellular|valproic_acid|Concentration in container" unit="µmol/l" persistable="0" formulaId="18327" />
    <Observer id="18334" entityId="K5uLH_WNq0uVCpGSjKJv5A" name="Concentration in container" path="vpa_val_po_1000mg|Organism|LargeIntestine|Mucosa|Rectum|Intracellular|OH_VPA|Concentration in container" unit="µmol/l" persistable="0" formulaId="18335" />
    <Observer id="18342" entityId="5wsSiu4uAUGV8utTs3iK6g" name="Concentration in container" path="vpa_val_po_1000mg|Organism|LargeIntestine|Mucosa|Rectum|Intracellular|VPAG|Concentration in container" unit="µmol/l" persistable="0" formulaId="18343" />
    <Observer id="18360" entityId="oRpoWQiuwk-9c-lgYO1crQ" name="Interstitial Unbound" path="vpa_val_po_1000mg|Organism|LargeIntestine|valproic_acid|Interstitial Unbound" unit="µmol/l" persistable="0" formulaId="18361" />
    <Observer id="18362" entityId="aaTGgzSknE6oJ6paDSeaTA" name="Intracellular Unbound" path="vpa_val_po_1000mg|Organism|LargeIntestine|valproic_acid|Intracellular Unbound" unit="µmol/l" persistable="0" formulaId="18363" />
    <Observer id="18364" entityId="8vpczPm7JUSMh9RE046LcA" name="Total Tissue (Large Intestine)" path="vpa_val_po_1000mg|Organism|LargeIntestine|valproic_acid|Total Tissue (Large Intestine)" unit="µmol/l" persistable="0" formulaId="18365" />
    <Observer id="18366" entityId="9ACts5HD_UWn-qQF4Bq6tw" name="Interstitial Unbound" path="vpa_val_po_1000mg|Organism|LargeIntestine|OH_VPA|Interstitial Unbound" unit="µmol/l" persistable="0" formulaId="18367" />
    <Observer id="18368" entityId="7r6CQgn260ajl1MPdCUcTw" name="Intracellular Unbound" path="vpa_val_po_1000mg|Organism|LargeIntestine|OH_VPA|Intracellular Unbound" unit="µmol/l" persistable="0" formulaId="18369" />
    <Observer id="18370" entityId="zUAF410JU02sK-TNHYxjDA" name="Total Tissue (Large Intestine)" path="vpa_val_po_1000mg|Organism|LargeIntestine|OH_VPA|Total Tissue (Large Intestine)" unit="µmol/l" persistable="0" formulaId="18371" />
    <Observer id="18372" entityId="cJ4175i9jES4zeFjGTQuKw" name="Interstitial Unbound" path="vpa_val_po_1000mg|Organism|LargeIntestine|VPAG|Interstitial Unbound" unit="µmol/l" persistable="0" formulaId="18373" />
    <Observer id="18374" entityId="PdVy8BTHhEGrIrBWf1z6Bg" name="Intracellular Unbound" path="vpa_val_po_1000mg|Organism|LargeIntestine|VPAG|Intracellular Unbound" unit="µmol/l" persistable="0" formulaId="18375" />
    <Observer id="18376" entityId="RxKBIXFFQ0epL9dCG8dl8w" name="Total Tissue (Large Intestine)" path="vpa_val_po_1000mg|Organism|LargeIntestine|VPAG|Total Tissue (Large Intestine)" unit="µmol/l" persistable="0" formulaId="18377" />
    <Observer id="18525" entityId="9NjWEN0ACUqmVaYCmhpyDg" name="Concentration in container" path="vpa_val_po_1000mg|Organism|Liver|Periportal|Plasma|CYP2C9|Concentration in container" unit="µmol/l" persistable="0" formulaId="18526" />
    <Observer id="18545" entityId="ywEjZ42nikSjgN10Ru6Vmw" name="Concentration in container" path="vpa_val_po_1000mg|Organism|Liver|Periportal|Plasma|CYP2A6_3OH_VPA|Concentration in container" unit="µmol/l" persistable="0" formulaId="18546" />
    <Observer id="18565" entityId="Eo4Pi7WjV0yzAF2w4zUaAQ" name="Concentration in container" path="vpa_val_po_1000mg|Organism|Liver|Periportal|Plasma|CYP2C9_4OH_VPA|Concentration in container" unit="µmol/l" persistable="0" formulaId="18566" />
    <Observer id="18585" entityId="1pnF_i_1C0Sso9kVsxJaxQ" name="Concentration in container" path="vpa_val_po_1000mg|Organism|Liver|Periportal|Plasma|UGT1A8|Concentration in container" unit="µmol/l" persistable="0" formulaId="18586" />
    <Observer id="18605" entityId="myk3EoPiUECxyUxSMsj_SQ" name="Concentration in container" path="vpa_val_po_1000mg|Organism|Liver|Periportal|Plasma|CYP2C9_4ene_VPA|Concentration in container" unit="µmol/l" persistable="0" formulaId="18606" />
    <Observer id="18625" entityId="zjQRj8OY70mi9NqSno0eUw" name="Concentration in container" path="vpa_val_po_1000mg|Organism|Liver|Periportal|Plasma|CYP2A6_2ene_VPA|Concentration in container" unit="µmol/l" persistable="0" formulaId="18626" />
    <Observer id="18645" entityId="GH7TLalX1kiXrjrkByb7jw" name="Concentration in container" path="vpa_val_po_1000mg|Organism|Liver|Periportal|Plasma|ACADSB_4ene_VPA_CoA|Concentration in container" unit="µmol/l" persistable="0" formulaId="18646" />
    <Observer id="18665" entityId="WAG2ik3Wb0Gy5ZPjljwx3A" name="Concentration in container" path="vpa_val_po_1000mg|Organism|Liver|Periportal|Plasma|ACSM5_VPA_CoA|Concentration in container" unit="µmol/l" persistable="0" formulaId="18666" />
    <Observer id="18672" entityId="GduN40bY9kSch84yzDmtJQ" name="Concentration in container" path="vpa_val_po_1000mg|Organism|Liver|Periportal|Plasma|valproic_acid|Concentration in container" unit="µmol/l" persistable="0" formulaId="18673" />
    <Observer id="18679" entityId="RkCYx1Zr1kq9hVNht4RTSQ" name="Concentration in container" path="vpa_val_po_1000mg|Organism|Liver|Periportal|Plasma|OH_VPA|Concentration in container" unit="µmol/l" persistable="0" formulaId="18680" />
    <Observer id="18686" entityId="3-rf8nAg-kyWyLFN5t9EFQ" name="Concentration in container" path="vpa_val_po_1000mg|Organism|Liver|Periportal|Plasma|VPAG|Concentration in container" unit="µmol/l" persistable="0" formulaId="18687" />
    <Observer id="18726" entityId="tfJyXJJR90KYctmk3qRRjA" name="Concentration in container" path="vpa_val_po_1000mg|Organism|Liver|Periportal|BloodCells|CYP2C9|Concentration in container" unit="µmol/l" persistable="0" formulaId="18727" />
    <Observer id="18746" entityId="i0qDA1QAC0KRTNQSliGjiA" name="Concentration in container" path="vpa_val_po_1000mg|Organism|Liver|Periportal|BloodCells|CYP2A6_3OH_VPA|Concentration in container" unit="µmol/l" persistable="0" formulaId="18747" />
    <Observer id="18766" entityId="aaUi2GMGB0amMteFDtC3ug" name="Concentration in container" path="vpa_val_po_1000mg|Organism|Liver|Periportal|BloodCells|CYP2C9_4OH_VPA|Concentration in container" unit="µmol/l" persistable="0" formulaId="18767" />
    <Observer id="18786" entityId="ChUxs8aBikGhxQWn2RXlww" name="Concentration in container" path="vpa_val_po_1000mg|Organism|Liver|Periportal|BloodCells|UGT1A8|Concentration in container" unit="µmol/l" persistable="0" formulaId="18787" />
    <Observer id="18806" entityId="H-8jW3AJ6Uqzzps0H7YlUw" name="Concentration in container" path="vpa_val_po_1000mg|Organism|Liver|Periportal|BloodCells|CYP2C9_4ene_VPA|Concentration in container" unit="µmol/l" persistable="0" formulaId="18807" />
    <Observer id="18826" entityId="BjoQiv12MEO_CYbhKlV5hA" name="Concentration in container" path="vpa_val_po_1000mg|Organism|Liver|Periportal|BloodCells|CYP2A6_2ene_VPA|Concentration in container" unit="µmol/l" persistable="0" formulaId="18827" />
    <Observer id="18846" entityId="VUc2EXJltkqobSDx_k1BmQ" name="Concentration in container" path="vpa_val_po_1000mg|Organism|Liver|Periportal|BloodCells|ACADSB_4ene_VPA_CoA|Concentration in container" unit="µmol/l" persistable="0" formulaId="18847" />
    <Observer id="18866" entityId="BNpAe4mDak2Ci5asXEeABg" name="Concentration in container" path="vpa_val_po_1000mg|Organism|Liver|Periportal|BloodCells|ACSM5_VPA_CoA|Concentration in container" unit="µmol/l" persistable="0" formulaId="18867" />
    <Observer id="18873" entityId="BfR_19YYKk-2MHma77aARQ" name="Concentration in container" path="vpa_val_po_1000mg|Organism|Liver|Periportal|BloodCells|valproic_acid|Concentration in container" unit="µmol/l" persistable="0" formulaId="18874" />
    <Observer id="18880" entityId="s_46VygR20Gjp2yK6de6bA" name="Concentration in container" path="vpa_val_po_1000mg|Organism|Liver|Periportal|BloodCells|OH_VPA|Concentration in container" unit="µmol/l" persistable="0" formulaId="18881" />
    <Observer id="18887" entityId="r717zsOGDU-DWoYrv8W6bA" name="Concentration in container" path="vpa_val_po_1000mg|Organism|Liver|Periportal|BloodCells|VPAG|Concentration in container" unit="µmol/l" persistable="0" formulaId="18888" />
    <Observer id="18917" entityId="EdEv-QWyuEaQhqJhWqnEDg" name="Concentration in container" path="vpa_val_po_1000mg|Organism|Liver|Periportal|Interstitial|valproic_acid|Concentration in container" unit="µmol/l" persistable="0" formulaId="18918" />
    <Observer id="18925" entityId="oPtGmUZcbEusJ0jjmOBQPQ" name="Concentration in container" path="vpa_val_po_1000mg|Organism|Liver|Periportal|Interstitial|OH_VPA|Concentration in container" unit="µmol/l" persistable="0" formulaId="18926" />
    <Observer id="18933" entityId="k_cw0O-LR0CGU_1Vw_BmgQ" name="Concentration in container" path="vpa_val_po_1000mg|Organism|Liver|Periportal|Interstitial|VPAG|Concentration in container" unit="µmol/l" persistable="0" formulaId="18934" />
    <Observer id="18958" entityId="23gnlRXcMUmH2xBqGOiwAQ" name="Concentration in container" path="vpa_val_po_1000mg|Organism|Liver|Periportal|Intracellular|CYP2C9|Concentration in container" unit="µmol/l" persistable="0" formulaId="18959" />
    <Observer id="18976" entityId="-TF09ccvDkGoZsJUMIwu3g" name="Concentration in container" path="vpa_val_po_1000mg|Organism|Liver|Periportal|Intracellular|CYP2A6_3OH_VPA|Concentration in container" unit="µmol/l" persistable="0" formulaId="18977" />
    <Observer id="18994" entityId="CIgecLXYO0eKm0GBFXGgDQ" name="Concentration in container" path="vpa_val_po_1000mg|Organism|Liver|Periportal|Intracellular|CYP2C9_4OH_VPA|Concentration in container" unit="µmol/l" persistable="0" formulaId="18995" />
    <Observer id="19012" entityId="gInCm6Qy3UabFPRvfVcTpA" name="Concentration in container" path="vpa_val_po_1000mg|Organism|Liver|Periportal|Intracellular|UGT1A8|Concentration in container" unit="µmol/l" persistable="0" formulaId="19013" />
    <Observer id="19030" entityId="Bz2dOL2z0E6P8UqETfhSiA" name="Concentration in container" path="vpa_val_po_1000mg|Organism|Liver|Periportal|Intracellular|CYP2C9_4ene_VPA|Concentration in container" unit="µmol/l" persistable="0" formulaId="19031" />
    <Observer id="19048" entityId="utkdDBREIEaBzSyRQqokTg" name="Concentration in container" path="vpa_val_po_1000mg|Organism|Liver|Periportal|Intracellular|CYP2A6_2ene_VPA|Concentration in container" unit="µmol/l" persistable="0" formulaId="19049" />
    <Observer id="19066" entityId="dzGRV-Px4kGW34DXOoBz8w" name="Concentration in container" path="vpa_val_po_1000mg|Organism|Liver|Periportal|Intracellular|ACADSB_4ene_VPA_CoA|Concentration in container" unit="µmol/l" persistable="0" formulaId="19067" />
    <Observer id="19084" entityId="VNdTpTat2kyFvZjbw7j9Pg" name="Concentration in container" path="vpa_val_po_1000mg|Organism|Liver|Periportal|Intracellular|ACSM5_VPA_CoA|Concentration in container" unit="µmol/l" persistable="0" formulaId="19085" />
    <Observer id="19092" entityId="ETTGA3O0VkqyzXyth021FA" name="Concentration in container" path="vpa_val_po_1000mg|Organism|Liver|Periportal|Intracellular|valproic_acid|Concentration in container" unit="µmol/l" persistable="0" formulaId="19093" />
    <Observer id="19100" entityId="j-dM91SN7k6zBquXM08hrA" name="Concentration in container" path="vpa_val_po_1000mg|Organism|Liver|Periportal|Intracellular|OH_VPA|Concentration in container" unit="µmol/l" persistable="0" formulaId="19101" />
    <Observer id="19108" entityId="NdZoDs9XckyMV0L-Fw_5-g" name="Concentration in container" path="vpa_val_po_1000mg|Organism|Liver|Periportal|Intracellular|VPAG|Concentration in container" unit="µmol/l" persistable="0" formulaId="19109" />
    <Observer id="19126" entityId="ihF6KO_6RUiQn3THUfAoaw" name="Interstitial Unbound" path="vpa_val_po_1000mg|Organism|Liver|Periportal|valproic_acid|Interstitial Unbound" unit="µmol/l" persistable="0" formulaId="19127" />
    <Observer id="19128" entityId="nTN3VIPxrkKHkjAoede5XQ" name="Intracellular Unbound" path="vpa_val_po_1000mg|Organism|Liver|Periportal|valproic_acid|Intracellular Unbound" unit="µmol/l" persistable="0" formulaId="19129" />
    <Observer id="19130" entityId="0A6-0hvxuEuwbIdtKo8qdQ" name="Tissue" path="vpa_val_po_1000mg|Organism|Liver|Periportal|valproic_acid|Tissue" unit="µmol/l" persistable="0" formulaId="19131" />
    <Observer id="19132" entityId="_h0B3zxatUSCtX7zreCuvg" name="Interstitial Unbound" path="vpa_val_po_1000mg|Organism|Liver|Periportal|OH_VPA|Interstitial Unbound" unit="µmol/l" persistable="0" formulaId="19133" />
    <Observer id="19134" entityId="Ac4JqZF9QkqCdZLy9SK5ZA" name="Intracellular Unbound" path="vpa_val_po_1000mg|Organism|Liver|Periportal|OH_VPA|Intracellular Unbound" unit="µmol/l" persistable="0" formulaId="19135" />
    <Observer id="19136" entityId="rC-lO_QFhU20vh_MZKg6tQ" name="Tissue" path="vpa_val_po_1000mg|Organism|Liver|Periportal|OH_VPA|Tissue" unit="µmol/l" persistable="0" formulaId="19137" />
    <Observer id="19138" entityId="qJqv9NUEfk6c4JTMwA6ycQ" name="Interstitial Unbound" path="vpa_val_po_1000mg|Organism|Liver|Periportal|VPAG|Interstitial Unbound" unit="µmol/l" persistable="0" formulaId="19139" />
    <Observer id="19140" entityId="x5eb5l8E_kmCohmQFZ84YA" name="Intracellular Unbound" path="vpa_val_po_1000mg|Organism|Liver|Periportal|VPAG|Intracellular Unbound" unit="µmol/l" persistable="0" formulaId="19141" />
    <Observer id="19142" entityId="eBlRDWo_JE-8cWhtWj23Tw" name="Tissue" path="vpa_val_po_1000mg|Organism|Liver|Periportal|VPAG|Tissue" unit="µmol/l" persistable="0" formulaId="19143" />
    <Observer id="19242" entityId="jkO5SB2ji0eXpiYdYc8XRA" name="Concentration in container" path="vpa_val_po_1000mg|Organism|Liver|Pericentral|Plasma|CYP2C9|Concentration in container" unit="µmol/l" persistable="0" formulaId="19243" />
    <Observer id="19262" entityId="OVyCIp7UVUS2Rexr1wEMAQ" name="Concentration in container" path="vpa_val_po_1000mg|Organism|Liver|Pericentral|Plasma|CYP2A6_3OH_VPA|Concentration in container" unit="µmol/l" persistable="0" formulaId="19263" />
    <Observer id="19282" entityId="QBsIgJE0WE-oVcj6H9YZwQ" name="Concentration in container" path="vpa_val_po_1000mg|Organism|Liver|Pericentral|Plasma|CYP2C9_4OH_VPA|Concentration in container" unit="µmol/l" persistable="0" formulaId="19283" />
    <Observer id="19302" entityId="H5lF0hh5F0mOtD6Opi90yA" name="Concentration in container" path="vpa_val_po_1000mg|Organism|Liver|Pericentral|Plasma|UGT1A8|Concentration in container" unit="µmol/l" persistable="0" formulaId="19303" />
    <Observer id="19322" entityId="RDWRGJ4lL02h4StDn-PD8A" name="Concentration in container" path="vpa_val_po_1000mg|Organism|Liver|Pericentral|Plasma|CYP2C9_4ene_VPA|Concentration in container" unit="µmol/l" persistable="0" formulaId="19323" />
    <Observer id="19342" entityId="GiRwZ8HuvUSm6lX7YcJ0Rg" name="Concentration in container" path="vpa_val_po_1000mg|Organism|Liver|Pericentral|Plasma|CYP2A6_2ene_VPA|Concentration in container" unit="µmol/l" persistable="0" formulaId="19343" />
    <Observer id="19362" entityId="IMeDNiLUcEymosAA0iF7iw" name="Concentration in container" path="vpa_val_po_1000mg|Organism|Liver|Pericentral|Plasma|ACADSB_4ene_VPA_CoA|Concentration in container" unit="µmol/l" persistable="0" formulaId="19363" />
    <Observer id="19382" entityId="gMh_oF44Q0GmXY4aPnZ0UQ" name="Concentration in container" path="vpa_val_po_1000mg|Organism|Liver|Pericentral|Plasma|ACSM5_VPA_CoA|Concentration in container" unit="µmol/l" persistable="0" formulaId="19383" />
    <Observer id="19389" entityId="PxFt3J7JNk6u19dD23nFrw" name="Concentration in container" path="vpa_val_po_1000mg|Organism|Liver|Pericentral|Plasma|valproic_acid|Concentration in container" unit="µmol/l" persistable="0" formulaId="19390" />
    <Observer id="19396" entityId="DDBQ2Dr6M06KsZSw9tb9jQ" name="Concentration in container" path="vpa_val_po_1000mg|Organism|Liver|Pericentral|Plasma|OH_VPA|Concentration in container" unit="µmol/l" persistable="0" formulaId="19397" />
    <Observer id="19403" entityId="IdqyY5e9nU-Sp8Atu90jTQ" name="Concentration in container" path="vpa_val_po_1000mg|Organism|Liver|Pericentral|Plasma|VPAG|Concentration in container" unit="µmol/l" persistable="0" formulaId="19404" />
    <Observer id="19443" entityId="YaC2qoNniEirhZwgnMDJnA" name="Concentration in container" path="vpa_val_po_1000mg|Organism|Liver|Pericentral|BloodCells|CYP2C9|Concentration in container" unit="µmol/l" persistable="0" formulaId="19444" />
    <Observer id="19463" entityId="ViNlzvNrIEaT1aPgfsWBow" name="Concentration in container" path="vpa_val_po_1000mg|Organism|Liver|Pericentral|BloodCells|CYP2A6_3OH_VPA|Concentration in container" unit="µmol/l" persistable="0" formulaId="19464" />
    <Observer id="19483" entityId="mejT5TXJ-EO6BDRmigSWjw" name="Concentration in container" path="vpa_val_po_1000mg|Organism|Liver|Pericentral|BloodCells|CYP2C9_4OH_VPA|Concentration in container" unit="µmol/l" persistable="0" formulaId="19484" />
    <Observer id="19503" entityId="CDoNf3C19E2PEzVH6xK9yA" name="Concentration in container" path="vpa_val_po_1000mg|Organism|Liver|Pericentral|BloodCells|UGT1A8|Concentration in container" unit="µmol/l" persistable="0" formulaId="19504" />
    <Observer id="19523" entityId="mbM_TDanMEGI3QvqBTFaHQ" name="Concentration in container" path="vpa_val_po_1000mg|Organism|Liver|Pericentral|BloodCells|CYP2C9_4ene_VPA|Concentration in container" unit="µmol/l" persistable="0" formulaId="19524" />
    <Observer id="19543" entityId="LJk2XvCDGkqHHruvR4jmow" name="Concentration in container" path="vpa_val_po_1000mg|Organism|Liver|Pericentral|BloodCells|CYP2A6_2ene_VPA|Concentration in container" unit="µmol/l" persistable="0" formulaId="19544" />
    <Observer id="19563" entityId="FR4A_wzp_0GAoZpDiQbqHg" name="Concentration in container" path="vpa_val_po_1000mg|Organism|Liver|Pericentral|BloodCells|ACADSB_4ene_VPA_CoA|Concentration in container" unit="µmol/l" persistable="0" formulaId="19564" />
    <Observer id="19583" entityId="vhQ3fSE8ckqrFKG6bCaguQ" name="Concentration in container" path="vpa_val_po_1000mg|Organism|Liver|Pericentral|BloodCells|ACSM5_VPA_CoA|Concentration in container" unit="µmol/l" persistable="0" formulaId="19584" />
    <Observer id="19590" entityId="FZgUuf05e0KXBRNzi6oX5w" name="Concentration in container" path="vpa_val_po_1000mg|Organism|Liver|Pericentral|BloodCells|valproic_acid|Concentration in container" unit="µmol/l" persistable="0" formulaId="19591" />
    <Observer id="19597" entityId="ZqlZIfW3zUSXFm4YNluaMQ" name="Concentration in container" path="vpa_val_po_1000mg|Organism|Liver|Pericentral|BloodCells|OH_VPA|Concentration in container" unit="µmol/l" persistable="0" formulaId="19598" />
    <Observer id="19604" entityId="__I4fVfLrUCk89FsjfXgRQ" name="Concentration in container" path="vpa_val_po_1000mg|Organism|Liver|Pericentral|BloodCells|VPAG|Concentration in container" unit="µmol/l" persistable="0" formulaId="19605" />
    <Observer id="19633" entityId="39Mk-yTkVECYq0zBTeuVpA" name="Concentration in container" path="vpa_val_po_1000mg|Organism|Liver|Pericentral|Interstitial|valproic_acid|Concentration in container" unit="µmol/l" persistable="0" formulaId="19634" />
    <Observer id="19640" entityId="hxqKA4_d60CuOK9jaG2wrA" name="Concentration in container" path="vpa_val_po_1000mg|Organism|Liver|Pericentral|Interstitial|OH_VPA|Concentration in container" unit="µmol/l" persistable="0" formulaId="19641" />
    <Observer id="19647" entityId="DLtaGXU2nUi9j6-HcurJ-g" name="Concentration in container" path="vpa_val_po_1000mg|Organism|Liver|Pericentral|Interstitial|VPAG|Concentration in container" unit="µmol/l" persistable="0" formulaId="19648" />
    <Observer id="19671" entityId="juAfuK8a-EOJpQHsuS_ubQ" name="Concentration in container" path="vpa_val_po_1000mg|Organism|Liver|Pericentral|Intracellular|CYP2C9|Concentration in container" unit="µmol/l" persistable="0" formulaId="19672" />
    <Observer id="19689" entityId="zPoJcK8Oc0SaCEwxPncWBA" name="Concentration in container" path="vpa_val_po_1000mg|Organism|Liver|Pericentral|Intracellular|CYP2A6_3OH_VPA|Concentration in container" unit="µmol/l" persistable="0" formulaId="19690" />
    <Observer id="19707" entityId="5HDbBDGtrEGcrjgB7k8UCQ" name="Concentration in container" path="vpa_val_po_1000mg|Organism|Liver|Pericentral|Intracellular|CYP2C9_4OH_VPA|Concentration in container" unit="µmol/l" persistable="0" formulaId="19708" />
    <Observer id="19725" entityId="81Y7XP0U-E-2vzEsMZqEww" name="Concentration in container" path="vpa_val_po_1000mg|Organism|Liver|Pericentral|Intracellular|UGT1A8|Concentration in container" unit="µmol/l" persistable="0" formulaId="19726" />
    <Observer id="19743" entityId="qfccKZK5DUqIQPxBO3vrhg" name="Concentration in container" path="vpa_val_po_1000mg|Organism|Liver|Pericentral|Intracellular|CYP2C9_4ene_VPA|Concentration in container" unit="µmol/l" persistable="0" formulaId="19744" />
    <Observer id="19761" entityId="UkDCjcxxUkKL4oEYWa6guQ" name="Concentration in container" path="vpa_val_po_1000mg|Organism|Liver|Pericentral|Intracellular|CYP2A6_2ene_VPA|Concentration in container" unit="µmol/l" persistable="0" formulaId="19762" />
    <Observer id="19779" entityId="XMgEwX2_uUCkzRTI4ItQIw" name="Concentration in container" path="vpa_val_po_1000mg|Organism|Liver|Pericentral|Intracellular|ACADSB_4ene_VPA_CoA|Concentration in container" unit="µmol/l" persistable="0" formulaId="19780" />
    <Observer id="19797" entityId="Pq19HBLMQ0-fbXuFKWckcw" name="Concentration in container" path="vpa_val_po_1000mg|Organism|Liver|Pericentral|Intracellular|ACSM5_VPA_CoA|Concentration in container" unit="µmol/l" persistable="0" formulaId="19798" />
    <Observer id="19804" entityId="sGTZWj324k6Ju1xANkM-QQ" name="Concentration in container" path="vpa_val_po_1000mg|Organism|Liver|Pericentral|Intracellular|valproic_acid|Concentration in container" unit="µmol/l" persistable="0" formulaId="19805" />
    <Observer id="19811" entityId="CXOfhztHdkqAw_8ta8Lw1w" name="Concentration in container" path="vpa_val_po_1000mg|Organism|Liver|Pericentral|Intracellular|OH_VPA|Concentration in container" unit="µmol/l" persistable="0" formulaId="19812" />
    <Observer id="19818" entityId="GgnBnJyfdEaDQ06C_1QKkQ" name="Concentration in container" path="vpa_val_po_1000mg|Organism|Liver|Pericentral|Intracellular|VPAG|Concentration in container" unit="µmol/l" persistable="0" formulaId="19819" />
    <Observer id="19836" entityId="tchUDS22KkGDO5Vwfmuw3Q" name="Interstitial Unbound" path="vpa_val_po_1000mg|Organism|Liver|Pericentral|valproic_acid|Interstitial Unbound" unit="µmol/l" persistable="0" formulaId="19837" />
    <Observer id="19838" entityId="Ec6UFZBs9E6q-p9ymAAYxw" name="Intracellular Unbound" path="vpa_val_po_1000mg|Organism|Liver|Pericentral|valproic_acid|Intracellular Unbound" unit="µmol/l" persistable="0" formulaId="19839" />
    <Observer id="19840" entityId="9Ia-dFu3kU6RdFgrMKxnOQ" name="Tissue" path="vpa_val_po_1000mg|Organism|Liver|Pericentral|valproic_acid|Tissue" unit="µmol/l" persistable="0" formulaId="19841" />
    <Observer id="19842" entityId="WjS4K4XLg0SABiuWLOcAOw" name="Interstitial Unbound" path="vpa_val_po_1000mg|Organism|Liver|Pericentral|OH_VPA|Interstitial Unbound" unit="µmol/l" persistable="0" formulaId="19843" />
    <Observer id="19844" entityId="HLzsnhnxfEusC7F3aTphoA" name="Intracellular Unbound" path="vpa_val_po_1000mg|Organism|Liver|Pericentral|OH_VPA|Intracellular Unbound" unit="µmol/l" persistable="0" formulaId="19845" />
    <Observer id="19846" entityId="UovV0vYC8Uu9KsyReLGU-w" name="Tissue" path="vpa_val_po_1000mg|Organism|Liver|Pericentral|OH_VPA|Tissue" unit="µmol/l" persistable="0" formulaId="19847" />
    <Observer id="19848" entityId="DFlQdsZmb0-S9P6msF9o1A" name="Interstitial Unbound" path="vpa_val_po_1000mg|Organism|Liver|Pericentral|VPAG|Interstitial Unbound" unit="µmol/l" persistable="0" formulaId="19849" />
    <Observer id="19850" entityId="dcoKbmmiPkmFilSEv57Wkg" name="Intracellular Unbound" path="vpa_val_po_1000mg|Organism|Liver|Pericentral|VPAG|Intracellular Unbound" unit="µmol/l" persistable="0" formulaId="19851" />
    <Observer id="19852" entityId="oGf--N5as0e3F-ec9lGmFg" name="Tissue" path="vpa_val_po_1000mg|Organism|Liver|Pericentral|VPAG|Tissue" unit="µmol/l" persistable="0" formulaId="19853" />
    <Observer id="19856" entityId="-q-8h0fzzEiWsRxP6kgylQ" name="Concentration in container (Liver, Plasma)" path="vpa_val_po_1000mg|Organism|Liver|Plasma|valproic_acid|Concentration in container (Liver, Plasma)" unit="µmol/l" persistable="0" formulaId="19857" />
    <Observer id="19858" entityId="h2N86_oKSESzQx38OAGW-g" name="Concentration in container (Liver, Plasma)" path="vpa_val_po_1000mg|Organism|Liver|Plasma|OH_VPA|Concentration in container (Liver, Plasma)" unit="µmol/l" persistable="0" formulaId="19859" />
    <Observer id="19860" entityId="aPBwTYt1NU-ZVzIJbZa4rQ" name="Concentration in container (Liver, Plasma)" path="vpa_val_po_1000mg|Organism|Liver|Plasma|VPAG|Concentration in container (Liver, Plasma)" unit="µmol/l" persistable="0" formulaId="19861" />
    <Observer id="19864" entityId="c8IKXluZnUuQP2QSF0UNGg" name="Concentration in container (Liver, BloodCells)" path="vpa_val_po_1000mg|Organism|Liver|BloodCells|valproic_acid|Concentration in container (Liver, BloodCells)" unit="µmol/l" persistable="0" formulaId="19865" />
    <Observer id="19866" entityId="wrpO28AxvUeKE2DrGRMSiQ" name="Concentration in container (Liver, BloodCells)" path="vpa_val_po_1000mg|Organism|Liver|BloodCells|OH_VPA|Concentration in container (Liver, BloodCells)" unit="µmol/l" persistable="0" formulaId="19867" />
    <Observer id="19868" entityId="RaVfEzowtkasJxTcgnqpiQ" name="Concentration in container (Liver, BloodCells)" path="vpa_val_po_1000mg|Organism|Liver|BloodCells|VPAG|Concentration in container (Liver, BloodCells)" unit="µmol/l" persistable="0" formulaId="19869" />
    <Observer id="19874" entityId="d1rdVpPwFUKDLu5q70fnlA" name="Concentration in container (Liver, Interstitial)" path="vpa_val_po_1000mg|Organism|Liver|Interstitial|valproic_acid|Concentration in container (Liver, Interstitial)" unit="µmol/l" persistable="0" formulaId="19875" />
    <Observer id="19876" entityId="8Rd1UNYlAEKHSvqqxlzOKg" name="Concentration in container (Liver, Interstitial)" path="vpa_val_po_1000mg|Organism|Liver|Interstitial|OH_VPA|Concentration in container (Liver, Interstitial)" unit="µmol/l" persistable="0" formulaId="19877" />
    <Observer id="19878" entityId="kzzp8tqxC0iC873f1Fn9nA" name="Concentration in container (Liver, Interstitial)" path="vpa_val_po_1000mg|Organism|Liver|Interstitial|VPAG|Concentration in container (Liver, Interstitial)" unit="µmol/l" persistable="0" formulaId="19879" />
    <Observer id="19882" entityId="fHMLtdOCl0S9ZSfIGv0InQ" name="Concentration in container (Liver, Intracellular)" path="vpa_val_po_1000mg|Organism|Liver|Intracellular|valproic_acid|Concentration in container (Liver, Intracellular)" unit="µmol/l" persistable="0" formulaId="19883" />
    <Observer id="19884" entityId="0g6w3WNukUOzKXaxT3HOCA" name="Concentration in container (Liver, Intracellular)" path="vpa_val_po_1000mg|Organism|Liver|Intracellular|OH_VPA|Concentration in container (Liver, Intracellular)" unit="µmol/l" persistable="0" formulaId="19885" />
    <Observer id="19886" entityId="T_DrRY66yUyDjtE8X5wE2w" name="Concentration in container (Liver, Intracellular)" path="vpa_val_po_1000mg|Organism|Liver|Intracellular|VPAG|Concentration in container (Liver, Intracellular)" unit="µmol/l" persistable="0" formulaId="19887" />
    <Observer id="19888" entityId="gQhr-Xbka0inksCdULNfAQ" name="Interstitial Unbound (Liver)" path="vpa_val_po_1000mg|Organism|Liver|valproic_acid|Interstitial Unbound (Liver)" unit="µmol/l" persistable="0" formulaId="19889" />
    <Observer id="19890" entityId="uw9PiuOtLU6SCqJmMMr1fQ" name="Intracellular Unbound (Liver)" path="vpa_val_po_1000mg|Organism|Liver|valproic_acid|Intracellular Unbound (Liver)" unit="µmol/l" persistable="0" formulaId="19891" />
    <Observer id="19892" entityId="fDbdB88hQUO1givbC6I25Q" name="Tissue (Liver)" path="vpa_val_po_1000mg|Organism|Liver|valproic_acid|Tissue (Liver)" unit="µmol/l" persistable="0" formulaId="19893" />
    <Observer id="19894" entityId="CZn1jGhNqkmeTwpCKoxc-Q" name="Interstitial Unbound (Liver)" path="vpa_val_po_1000mg|Organism|Liver|OH_VPA|Interstitial Unbound (Liver)" unit="µmol/l" persistable="0" formulaId="19895" />
    <Observer id="19896" entityId="1ZvFdVmVtkCE04HdWFJvWA" name="Intracellular Unbound (Liver)" path="vpa_val_po_1000mg|Organism|Liver|OH_VPA|Intracellular Unbound (Liver)" unit="µmol/l" persistable="0" formulaId="19897" />
    <Observer id="19898" entityId="coOYYE_GEEyIC-NzeWemMA" name="Tissue (Liver)" path="vpa_val_po_1000mg|Organism|Liver|OH_VPA|Tissue (Liver)" unit="µmol/l" persistable="0" formulaId="19899" />
    <Observer id="19900" entityId="0vWMpe0mvUWp_Y-zb_CylQ" name="Interstitial Unbound (Liver)" path="vpa_val_po_1000mg|Organism|Liver|VPAG|Interstitial Unbound (Liver)" unit="µmol/l" persistable="0" formulaId="19901" />
    <Observer id="19902" entityId="EC2bw5j1DUqwQnlTSKIM1g" name="Intracellular Unbound (Liver)" path="vpa_val_po_1000mg|Organism|Liver|VPAG|Intracellular Unbound (Liver)" unit="µmol/l" persistable="0" formulaId="19903" />
    <Observer id="19904" entityId="JxDKXGg6L0u04sn8UQmTcw" name="Tissue (Liver)" path="vpa_val_po_1000mg|Organism|Liver|VPAG|Tissue (Liver)" unit="µmol/l" persistable="0" formulaId="19905" />
    <Observer id="19974" entityId="UvFNbd1JD0itDIpLStptBw" name="Concentration in container" path="vpa_val_po_1000mg|Organism|Lung|Plasma|CYP2C9|Concentration in container" unit="µmol/l" persistable="0" formulaId="19975" />
    <Observer id="19994" entityId="_-KddEgAt0qAAtTPuskFSA" name="Concentration in container" path="vpa_val_po_1000mg|Organism|Lung|Plasma|CYP2A6_3OH_VPA|Concentration in container" unit="µmol/l" persistable="0" formulaId="19995" />
    <Observer id="20014" entityId="pV6_SW4otU24ePfqggyvrg" name="Concentration in container" path="vpa_val_po_1000mg|Organism|Lung|Plasma|CYP2C9_4OH_VPA|Concentration in container" unit="µmol/l" persistable="0" formulaId="20015" />
    <Observer id="20034" entityId="5BktIbOZkEqLtm34afITCQ" name="Concentration in container" path="vpa_val_po_1000mg|Organism|Lung|Plasma|UGT1A8|Concentration in container" unit="µmol/l" persistable="0" formulaId="20035" />
    <Observer id="20054" entityId="fW7CD2kOZ0-5_iaTXq00jg" name="Concentration in container" path="vpa_val_po_1000mg|Organism|Lung|Plasma|CYP2C9_4ene_VPA|Concentration in container" unit="µmol/l" persistable="0" formulaId="20055" />
    <Observer id="20074" entityId="iPk96XqrN062wV3oUFqGdQ" name="Concentration in container" path="vpa_val_po_1000mg|Organism|Lung|Plasma|CYP2A6_2ene_VPA|Concentration in container" unit="µmol/l" persistable="0" formulaId="20075" />
    <Observer id="20094" entityId="1aCwmHpKuEuKtk78ebaFow" name="Concentration in container" path="vpa_val_po_1000mg|Organism|Lung|Plasma|ACADSB_4ene_VPA_CoA|Concentration in container" unit="µmol/l" persistable="0" formulaId="20095" />
    <Observer id="20114" entityId="MsYkRDKi0EOQXFUCTmU5AA" name="Concentration in container" path="vpa_val_po_1000mg|Organism|Lung|Plasma|ACSM5_VPA_CoA|Concentration in container" unit="µmol/l" persistable="0" formulaId="20115" />
    <Observer id="20121" entityId="WJABrZBHCky_Coob0rSmXw" name="Concentration in container" path="vpa_val_po_1000mg|Organism|Lung|Plasma|valproic_acid|Concentration in container" unit="µmol/l" persistable="0" formulaId="20122" />
    <Observer id="20128" entityId="O9d4Gt21ikOsohb-2CVx6Q" name="Concentration in container" path="vpa_val_po_1000mg|Organism|Lung|Plasma|OH_VPA|Concentration in container" unit="µmol/l" persistable="0" formulaId="20129" />
    <Observer id="20135" entityId="PIY_uNips0Oo5nqhICcAGA" name="Concentration in container" path="vpa_val_po_1000mg|Organism|Lung|Plasma|VPAG|Concentration in container" unit="µmol/l" persistable="0" formulaId="20136" />
    <Observer id="20175" entityId="ROPELxMuE0W_16Svdq3Y3w" name="Concentration in container" path="vpa_val_po_1000mg|Organism|Lung|BloodCells|CYP2C9|Concentration in container" unit="µmol/l" persistable="0" formulaId="20176" />
    <Observer id="20195" entityId="xiYyrJYpTUKXE1XxnoUhdQ" name="Concentration in container" path="vpa_val_po_1000mg|Organism|Lung|BloodCells|CYP2A6_3OH_VPA|Concentration in container" unit="µmol/l" persistable="0" formulaId="20196" />
    <Observer id="20215" entityId="qlbmxb_tmkynWT2LTWoyqQ" name="Concentration in container" path="vpa_val_po_1000mg|Organism|Lung|BloodCells|CYP2C9_4OH_VPA|Concentration in container" unit="µmol/l" persistable="0" formulaId="20216" />
    <Observer id="20235" entityId="4uBdrJAvT0WWpOy8fX5JrA" name="Concentration in container" path="vpa_val_po_1000mg|Organism|Lung|BloodCells|UGT1A8|Concentration in container" unit="µmol/l" persistable="0" formulaId="20236" />
    <Observer id="20255" entityId="uVcaXzSIAEeLMLbFR6r_fg" name="Concentration in container" path="vpa_val_po_1000mg|Organism|Lung|BloodCells|CYP2C9_4ene_VPA|Concentration in container" unit="µmol/l" persistable="0" formulaId="20256" />
    <Observer id="20275" entityId="vuEdInx3pU-E8QmCt4AqSw" name="Concentration in container" path="vpa_val_po_1000mg|Organism|Lung|BloodCells|CYP2A6_2ene_VPA|Concentration in container" unit="µmol/l" persistable="0" formulaId="20276" />
    <Observer id="20295" entityId="4OhlwbbTfkujKt3HsOipIw" name="Concentration in container" path="vpa_val_po_1000mg|Organism|Lung|BloodCells|ACADSB_4ene_VPA_CoA|Concentration in container" unit="µmol/l" persistable="0" formulaId="20296" />
    <Observer id="20315" entityId="rn3GlLwDcE2O8OacFfEnwA" name="Concentration in container" path="vpa_val_po_1000mg|Organism|Lung|BloodCells|ACSM5_VPA_CoA|Concentration in container" unit="µmol/l" persistable="0" formulaId="20316" />
    <Observer id="20322" entityId="yB8leTIoyUiCMBiWYjcIRQ" name="Concentration in container" path="vpa_val_po_1000mg|Organism|Lung|BloodCells|valproic_acid|Concentration in container" unit="µmol/l" persistable="0" formulaId="20323" />
    <Observer id="20329" entityId="lpW48qCpWk-QkZCqrcRMJQ" name="Concentration in container" path="vpa_val_po_1000mg|Organism|Lung|BloodCells|OH_VPA|Concentration in container" unit="µmol/l" persistable="0" formulaId="20330" />
    <Observer id="20336" entityId="YQ5trf3UgUCOnoO7dH1bTA" name="Concentration in container" path="vpa_val_po_1000mg|Organism|Lung|BloodCells|VPAG|Concentration in container" unit="µmol/l" persistable="0" formulaId="20337" />
    <Observer id="20366" entityId="ev2C4hDnKkyZvSgsPKzPlg" name="Concentration in container" path="vpa_val_po_1000mg|Organism|Lung|Interstitial|valproic_acid|Concentration in container" unit="µmol/l" persistable="0" formulaId="20367" />
    <Observer id="20374" entityId="WtaVqNNI_ke5kC2zv78FuQ" name="Concentration in container" path="vpa_val_po_1000mg|Organism|Lung|Interstitial|OH_VPA|Concentration in container" unit="µmol/l" persistable="0" formulaId="20375" />
    <Observer id="20382" entityId="7FiATrt3VUW2MXO1XXT-Sg" name="Concentration in container" path="vpa_val_po_1000mg|Organism|Lung|Interstitial|VPAG|Concentration in container" unit="µmol/l" persistable="0" formulaId="20383" />
    <Observer id="20405" entityId="JTbVt3RQKkCCaCQa1Nl1gw" name="Concentration in container" path="vpa_val_po_1000mg|Organism|Lung|Intracellular|CYP2C9|Concentration in container" unit="µmol/l" persistable="0" formulaId="20406" />
    <Observer id="20423" entityId="kX9Qu4IawE6nyNsDcw2HSQ" name="Concentration in container" path="vpa_val_po_1000mg|Organism|Lung|Intracellular|CYP2A6_3OH_VPA|Concentration in container" unit="µmol/l" persistable="0" formulaId="20424" />
    <Observer id="20441" entityId="EUojsq2NWEiQ6h9u6P02ww" name="Concentration in container" path="vpa_val_po_1000mg|Organism|Lung|Intracellular|CYP2C9_4OH_VPA|Concentration in container" unit="µmol/l" persistable="0" formulaId="20442" />
    <Observer id="20459" entityId="5FARHOWeRUejumYV82fA-g" name="Concentration in container" path="vpa_val_po_1000mg|Organism|Lung|Intracellular|UGT1A8|Concentration in container" unit="µmol/l" persistable="0" formulaId="20460" />
    <Observer id="20477" entityId="U8iqewy-JE-mX_Q5ZfeJoA" name="Concentration in container" path="vpa_val_po_1000mg|Organism|Lung|Intracellular|CYP2C9_4ene_VPA|Concentration in container" unit="µmol/l" persistable="0" formulaId="20478" />
    <Observer id="20495" entityId="xLHJXNHovkeqxE1iT3L5pw" name="Concentration in container" path="vpa_val_po_1000mg|Organism|Lung|Intracellular|CYP2A6_2ene_VPA|Concentration in container" unit="µmol/l" persistable="0" formulaId="20496" />
    <Observer id="20513" entityId="mJFGqS5bV0etgBNAK03gdw" name="Concentration in container" path="vpa_val_po_1000mg|Organism|Lung|Intracellular|ACADSB_4ene_VPA_CoA|Concentration in container" unit="µmol/l" persistable="0" formulaId="20514" />
    <Observer id="20531" entityId="gC-lFdwAe0yO53YtGFGInA" name="Concentration in container" path="vpa_val_po_1000mg|Organism|Lung|Intracellular|ACSM5_VPA_CoA|Concentration in container" unit="µmol/l" persistable="0" formulaId="20532" />
    <Observer id="20539" entityId="PQPthDns7kGoItQVgVRnaA" name="Concentration in container" path="vpa_val_po_1000mg|Organism|Lung|Intracellular|valproic_acid|Concentration in container" unit="µmol/l" persistable="0" formulaId="20540" />
    <Observer id="20547" entityId="lhlNUisx2E6n8WGX_Txvhw" name="Concentration in container" path="vpa_val_po_1000mg|Organism|Lung|Intracellular|OH_VPA|Concentration in container" unit="µmol/l" persistable="0" formulaId="20548" />
    <Observer id="20555" entityId="LxkEepeUcEGdFl5MBPZXyA" name="Concentration in container" path="vpa_val_po_1000mg|Organism|Lung|Intracellular|VPAG|Concentration in container" unit="µmol/l" persistable="0" formulaId="20556" />
    <Observer id="20573" entityId="0nrkQl2Zt0SbBkEZJAxtHg" name="Interstitial Unbound" path="vpa_val_po_1000mg|Organism|Lung|valproic_acid|Interstitial Unbound" unit="µmol/l" persistable="0" formulaId="20574" />
    <Observer id="20575" entityId="Czi7L3YQaEK_eLfuqPU3HQ" name="Intracellular Unbound" path="vpa_val_po_1000mg|Organism|Lung|valproic_acid|Intracellular Unbound" unit="µmol/l" persistable="0" formulaId="20576" />
    <Observer id="20577" entityId="S2t-D55FjECULOo0kA8gKw" name="Tissue" path="vpa_val_po_1000mg|Organism|Lung|valproic_acid|Tissue" unit="µmol/l" persistable="0" formulaId="20578" />
    <Observer id="20579" entityId="sAPyymQDKk-VJxvJSLlPtA" name="Interstitial Unbound" path="vpa_val_po_1000mg|Organism|Lung|OH_VPA|Interstitial Unbound" unit="µmol/l" persistable="0" formulaId="20580" />
    <Observer id="20581" entityId="_q8Az4QI_U2qZGmS9VH-Uw" name="Intracellular Unbound" path="vpa_val_po_1000mg|Organism|Lung|OH_VPA|Intracellular Unbound" unit="µmol/l" persistable="0" formulaId="20582" />
    <Observer id="20583" entityId="NGARr5_C60q6K9R22QFasA" name="Tissue" path="vpa_val_po_1000mg|Organism|Lung|OH_VPA|Tissue" unit="µmol/l" persistable="0" formulaId="20584" />
    <Observer id="20585" entityId="5kxjVZ2WRkC71pD788gLSQ" name="Interstitial Unbound" path="vpa_val_po_1000mg|Organism|Lung|VPAG|Interstitial Unbound" unit="µmol/l" persistable="0" formulaId="20586" />
    <Observer id="20587" entityId="V3tz__nxZ0qqmwzzQlXIhg" name="Intracellular Unbound" path="vpa_val_po_1000mg|Organism|Lung|VPAG|Intracellular Unbound" unit="µmol/l" persistable="0" formulaId="20588" />
    <Observer id="20589" entityId="p3tKVG6PGk-XjbdyvaRF2w" name="Tissue" path="vpa_val_po_1000mg|Organism|Lung|VPAG|Tissue" unit="µmol/l" persistable="0" formulaId="20590" />
    <Observer id="20670" entityId="ODgk1HbvFE294m5g2jDHCw" name="Concentration in container" path="vpa_val_po_1000mg|Organism|Muscle|Plasma|CYP2C9|Concentration in container" unit="µmol/l" persistable="0" formulaId="20671" />
    <Observer id="20690" entityId="Ct70AGoawUiBNMaOIDCx1g" name="Concentration in container" path="vpa_val_po_1000mg|Organism|Muscle|Plasma|CYP2A6_3OH_VPA|Concentration in container" unit="µmol/l" persistable="0" formulaId="20691" />
    <Observer id="20710" entityId="Bf5o0_tVVUyV-Tb4RV9aqg" name="Concentration in container" path="vpa_val_po_1000mg|Organism|Muscle|Plasma|CYP2C9_4OH_VPA|Concentration in container" unit="µmol/l" persistable="0" formulaId="20711" />
    <Observer id="20730" entityId="uIqLQKh8zkSxGT0bTxC0Yw" name="Concentration in container" path="vpa_val_po_1000mg|Organism|Muscle|Plasma|UGT1A8|Concentration in container" unit="µmol/l" persistable="0" formulaId="20731" />
    <Observer id="20750" entityId="2F6VX_0CJE25ZNcGW6K6Fw" name="Concentration in container" path="vpa_val_po_1000mg|Organism|Muscle|Plasma|CYP2C9_4ene_VPA|Concentration in container" unit="µmol/l" persistable="0" formulaId="20751" />
    <Observer id="20770" entityId="RkuusnFq9kurWGfKAtEnmA" name="Concentration in container" path="vpa_val_po_1000mg|Organism|Muscle|Plasma|CYP2A6_2ene_VPA|Concentration in container" unit="µmol/l" persistable="0" formulaId="20771" />
    <Observer id="20790" entityId="FCVsfDFsI0mx47TkiG_C-Q" name="Concentration in container" path="vpa_val_po_1000mg|Organism|Muscle|Plasma|ACADSB_4ene_VPA_CoA|Concentration in container" unit="µmol/l" persistable="0" formulaId="20791" />
    <Observer id="20810" entityId="h2EV0hTJW0esQos_rN1BMw" name="Concentration in container" path="vpa_val_po_1000mg|Organism|Muscle|Plasma|ACSM5_VPA_CoA|Concentration in container" unit="µmol/l" persistable="0" formulaId="20811" />
    <Observer id="20816" entityId="X4rMmTY09EqIashoAKpi0Q" name="Concentration in container" path="vpa_val_po_1000mg|Organism|Muscle|Plasma|valproic_acid|Concentration in container" unit="µmol/l" persistable="0" formulaId="20817" />
    <Observer id="20822" entityId="ZfO2pEbngEuATEt7YoU2zw" name="Concentration in container" path="vpa_val_po_1000mg|Organism|Muscle|Plasma|OH_VPA|Concentration in container" unit="µmol/l" persistable="0" formulaId="20823" />
    <Observer id="20828" entityId="__D1YYqTq0K7g3e6IFqv5w" name="Concentration in container" path="vpa_val_po_1000mg|Organism|Muscle|Plasma|VPAG|Concentration in container" unit="µmol/l" persistable="0" formulaId="20829" />
    <Observer id="20868" entityId="QqwC1U5-9k-j19YkkybIDQ" name="Concentration in container" path="vpa_val_po_1000mg|Organism|Muscle|BloodCells|CYP2C9|Concentration in container" unit="µmol/l" persistable="0" formulaId="20869" />
    <Observer id="20888" entityId="lQU6W09dzUmjYELhgNZ4GA" name="Concentration in container" path="vpa_val_po_1000mg|Organism|Muscle|BloodCells|CYP2A6_3OH_VPA|Concentration in container" unit="µmol/l" persistable="0" formulaId="20889" />
    <Observer id="20908" entityId="zcqSSZLx1U-3EJ6vznyGGA" name="Concentration in container" path="vpa_val_po_1000mg|Organism|Muscle|BloodCells|CYP2C9_4OH_VPA|Concentration in container" unit="µmol/l" persistable="0" formulaId="20909" />
    <Observer id="20928" entityId="WHXKT4sAakeR4Tern3_jTQ" name="Concentration in container" path="vpa_val_po_1000mg|Organism|Muscle|BloodCells|UGT1A8|Concentration in container" unit="µmol/l" persistable="0" formulaId="20929" />
    <Observer id="20948" entityId="kq9ih6TT8UCWa7XweV0Yeg" name="Concentration in container" path="vpa_val_po_1000mg|Organism|Muscle|BloodCells|CYP2C9_4ene_VPA|Concentration in container" unit="µmol/l" persistable="0" formulaId="20949" />
    <Observer id="20968" entityId="ehG29FV4r0SuPJQrVv2UxA" name="Concentration in container" path="vpa_val_po_1000mg|Organism|Muscle|BloodCells|CYP2A6_2ene_VPA|Concentration in container" unit="µmol/l" persistable="0" formulaId="20969" />
    <Observer id="20988" entityId="2s3qMNTtQU6JUeaifDN_Qw" name="Concentration in container" path="vpa_val_po_1000mg|Organism|Muscle|BloodCells|ACADSB_4ene_VPA_CoA|Concentration in container" unit="µmol/l" persistable="0" formulaId="20989" />
    <Observer id="21008" entityId="SH-MvukTokO_nAq614EX9w" name="Concentration in container" path="vpa_val_po_1000mg|Organism|Muscle|BloodCells|ACSM5_VPA_CoA|Concentration in container" unit="µmol/l" persistable="0" formulaId="21009" />
    <Observer id="21014" entityId="4kArEwhi-0C96cId2yZzvA" name="Concentration in container" path="vpa_val_po_1000mg|Organism|Muscle|BloodCells|valproic_acid|Concentration in container" unit="µmol/l" persistable="0" formulaId="21015" />
    <Observer id="21020" entityId="h-LRV08L-0SvcblmjlXIWQ" name="Concentration in container" path="vpa_val_po_1000mg|Organism|Muscle|BloodCells|OH_VPA|Concentration in container" unit="µmol/l" persistable="0" formulaId="21021" />
    <Observer id="21026" entityId="OwBM0MaEnEq43A1cOQRmMA" name="Concentration in container" path="vpa_val_po_1000mg|Organism|Muscle|BloodCells|VPAG|Concentration in container" unit="µmol/l" persistable="0" formulaId="21027" />
    <Observer id="21056" entityId="BQU-vjMfrkawaIPW8E-Gmw" name="Concentration in container" path="vpa_val_po_1000mg|Organism|Muscle|Interstitial|valproic_acid|Concentration in container" unit="µmol/l" persistable="0" formulaId="21057" />
    <Observer id="21064" entityId="ElZNJgckWkWK6jYUHMMm6g" name="Concentration in container" path="vpa_val_po_1000mg|Organism|Muscle|Interstitial|OH_VPA|Concentration in container" unit="µmol/l" persistable="0" formulaId="21065" />
    <Observer id="21072" entityId="UQvGx7iAp0yg2TgYN0sKSg" name="Concentration in container" path="vpa_val_po_1000mg|Organism|Muscle|Interstitial|VPAG|Concentration in container" unit="µmol/l" persistable="0" formulaId="21073" />
    <Observer id="21095" entityId="AVV_kLRKBUSTMNP_kKY2Cg" name="Concentration in container" path="vpa_val_po_1000mg|Organism|Muscle|Intracellular|CYP2C9|Concentration in container" unit="µmol/l" persistable="0" formulaId="21096" />
    <Observer id="21113" entityId="AXse_AceYUWORshBOJbCgw" name="Concentration in container" path="vpa_val_po_1000mg|Organism|Muscle|Intracellular|CYP2A6_3OH_VPA|Concentration in container" unit="µmol/l" persistable="0" formulaId="21114" />
    <Observer id="21131" entityId="OHhZ0BSEl0WahS3q4NVpRQ" name="Concentration in container" path="vpa_val_po_1000mg|Organism|Muscle|Intracellular|CYP2C9_4OH_VPA|Concentration in container" unit="µmol/l" persistable="0" formulaId="21132" />
    <Observer id="21149" entityId="Sr4AAIstMkiwFmX_wtlGfg" name="Concentration in container" path="vpa_val_po_1000mg|Organism|Muscle|Intracellular|UGT1A8|Concentration in container" unit="µmol/l" persistable="0" formulaId="21150" />
    <Observer id="21167" entityId="K3c1CJpfs0KjvmsWxjRI3A" name="Concentration in container" path="vpa_val_po_1000mg|Organism|Muscle|Intracellular|CYP2C9_4ene_VPA|Concentration in container" unit="µmol/l" persistable="0" formulaId="21168" />
    <Observer id="21185" entityId="MYrv28-Yd0SA7njXJK9vmA" name="Concentration in container" path="vpa_val_po_1000mg|Organism|Muscle|Intracellular|CYP2A6_2ene_VPA|Concentration in container" unit="µmol/l" persistable="0" formulaId="21186" />
    <Observer id="21203" entityId="3_E1L2YbYkOQWNgu4JQj8Q" name="Concentration in container" path="vpa_val_po_1000mg|Organism|Muscle|Intracellular|ACADSB_4ene_VPA_CoA|Concentration in container" unit="µmol/l" persistable="0" formulaId="21204" />
    <Observer id="21221" entityId="gYoZWUuth0-3vFFgGfHskA" name="Concentration in container" path="vpa_val_po_1000mg|Organism|Muscle|Intracellular|ACSM5_VPA_CoA|Concentration in container" unit="µmol/l" persistable="0" formulaId="21222" />
    <Observer id="21229" entityId="JL0yYQIsC06dEilfVCFyzQ" name="Concentration in container" path="vpa_val_po_1000mg|Organism|Muscle|Intracellular|valproic_acid|Concentration in container" unit="µmol/l" persistable="0" formulaId="21230" />
    <Observer id="21237" entityId="DeRTjosNfkGubFHQTCHcmQ" name="Concentration in container" path="vpa_val_po_1000mg|Organism|Muscle|Intracellular|OH_VPA|Concentration in container" unit="µmol/l" persistable="0" formulaId="21238" />
    <Observer id="21245" entityId="QynDYw2xXUayElreTgX06w" name="Concentration in container" path="vpa_val_po_1000mg|Organism|Muscle|Intracellular|VPAG|Concentration in container" unit="µmol/l" persistable="0" formulaId="21246" />
    <Observer id="21263" entityId="xW9lAkdEwUWXvZFT1axFnQ" name="Interstitial Unbound" path="vpa_val_po_1000mg|Organism|Muscle|valproic_acid|Interstitial Unbound" unit="µmol/l" persistable="0" formulaId="21264" />
    <Observer id="21265" entityId="bjOXsDe9qk6oBsSQJ_R2zQ" name="Intracellular Unbound" path="vpa_val_po_1000mg|Organism|Muscle|valproic_acid|Intracellular Unbound" unit="µmol/l" persistable="0" formulaId="21266" />
    <Observer id="21267" entityId="DaX0oGvSrkyj97b5uLMEWg" name="Tissue" path="vpa_val_po_1000mg|Organism|Muscle|valproic_acid|Tissue" unit="µmol/l" persistable="0" formulaId="21268" />
    <Observer id="21269" entityId="I7gPgls47UGVxehHKYe79A" name="Interstitial Unbound" path="vpa_val_po_1000mg|Organism|Muscle|OH_VPA|Interstitial Unbound" unit="µmol/l" persistable="0" formulaId="21270" />
    <Observer id="21271" entityId="besi7YH6SEK9KIaWwPc3tA" name="Intracellular Unbound" path="vpa_val_po_1000mg|Organism|Muscle|OH_VPA|Intracellular Unbound" unit="µmol/l" persistable="0" formulaId="21272" />
    <Observer id="21273" entityId="3FLw-TDwbUeP7Zvvxysz3g" name="Tissue" path="vpa_val_po_1000mg|Organism|Muscle|OH_VPA|Tissue" unit="µmol/l" persistable="0" formulaId="21274" />
    <Observer id="21275" entityId="jAgYdoOLQ0Oxkf52XUSkEg" name="Interstitial Unbound" path="vpa_val_po_1000mg|Organism|Muscle|VPAG|Interstitial Unbound" unit="µmol/l" persistable="0" formulaId="21276" />
    <Observer id="21277" entityId="VmLKqb0ovkSPDWeisVZlCw" name="Intracellular Unbound" path="vpa_val_po_1000mg|Organism|Muscle|VPAG|Intracellular Unbound" unit="µmol/l" persistable="0" formulaId="21278" />
    <Observer id="21279" entityId="7FWxghlRZUCLBpMw4SS9xQ" name="Tissue" path="vpa_val_po_1000mg|Organism|Muscle|VPAG|Tissue" unit="µmol/l" persistable="0" formulaId="21280" />
    <Observer id="21345" entityId="ay-6ETrf8U2Ur1gw4ENDjg" name="Concentration in container" path="vpa_val_po_1000mg|Organism|Pancreas|Plasma|CYP2C9|Concentration in container" unit="µmol/l" persistable="0" formulaId="21346" />
    <Observer id="21365" entityId="zc0DH4WXNUC7S6kccnHWHw" name="Concentration in container" path="vpa_val_po_1000mg|Organism|Pancreas|Plasma|CYP2A6_3OH_VPA|Concentration in container" unit="µmol/l" persistable="0" formulaId="21366" />
    <Observer id="21385" entityId="S6ly_Zgih0y8TEw_Yg5McQ" name="Concentration in container" path="vpa_val_po_1000mg|Organism|Pancreas|Plasma|CYP2C9_4OH_VPA|Concentration in container" unit="µmol/l" persistable="0" formulaId="21386" />
    <Observer id="21405" entityId="b9YRi422jUyaptgTlb1fjQ" name="Concentration in container" path="vpa_val_po_1000mg|Organism|Pancreas|Plasma|UGT1A8|Concentration in container" unit="µmol/l" persistable="0" formulaId="21406" />
    <Observer id="21425" entityId="pZlIIOcwbEuWjGklcuGANQ" name="Concentration in container" path="vpa_val_po_1000mg|Organism|Pancreas|Plasma|CYP2C9_4ene_VPA|Concentration in container" unit="µmol/l" persistable="0" formulaId="21426" />
    <Observer id="21445" entityId="x1uNViyU2028xdNVAndEQA" name="Concentration in container" path="vpa_val_po_1000mg|Organism|Pancreas|Plasma|CYP2A6_2ene_VPA|Concentration in container" unit="µmol/l" persistable="0" formulaId="21446" />
    <Observer id="21465" entityId="088C5k7Ve0KkDaqA0rXj0A" name="Concentration in container" path="vpa_val_po_1000mg|Organism|Pancreas|Plasma|ACADSB_4ene_VPA_CoA|Concentration in container" unit="µmol/l" persistable="0" formulaId="21466" />
    <Observer id="21485" entityId="PPPJx1cMtEum7dhJzXTeeA" name="Concentration in container" path="vpa_val_po_1000mg|Organism|Pancreas|Plasma|ACSM5_VPA_CoA|Concentration in container" unit="µmol/l" persistable="0" formulaId="21486" />
    <Observer id="21492" entityId="-l-2d4M_iU6ynIS11drBzw" name="Concentration in container" path="vpa_val_po_1000mg|Organism|Pancreas|Plasma|valproic_acid|Concentration in container" unit="µmol/l" persistable="0" formulaId="21493" />
    <Observer id="21499" entityId="Iu9w5aiyVECE0Us8zXDJAg" name="Concentration in container" path="vpa_val_po_1000mg|Organism|Pancreas|Plasma|OH_VPA|Concentration in container" unit="µmol/l" persistable="0" formulaId="21500" />
    <Observer id="21506" entityId="rSCapnNHBEWKPYwxeaq-IQ" name="Concentration in container" path="vpa_val_po_1000mg|Organism|Pancreas|Plasma|VPAG|Concentration in container" unit="µmol/l" persistable="0" formulaId="21507" />
    <Observer id="21546" entityId="6NVZNi3BmUKeb46aTk6cog" name="Concentration in container" path="vpa_val_po_1000mg|Organism|Pancreas|BloodCells|CYP2C9|Concentration in container" unit="µmol/l" persistable="0" formulaId="21547" />
    <Observer id="21566" entityId="XnFKwpUfPECC7Imx5QRsKw" name="Concentration in container" path="vpa_val_po_1000mg|Organism|Pancreas|BloodCells|CYP2A6_3OH_VPA|Concentration in container" unit="µmol/l" persistable="0" formulaId="21567" />
    <Observer id="21586" entityId="Om-mwAkh80alYRXtJDOEoQ" name="Concentration in container" path="vpa_val_po_1000mg|Organism|Pancreas|BloodCells|CYP2C9_4OH_VPA|Concentration in container" unit="µmol/l" persistable="0" formulaId="21587" />
    <Observer id="21606" entityId="cJn3eYwqv0mj_coad5GlmA" name="Concentration in container" path="vpa_val_po_1000mg|Organism|Pancreas|BloodCells|UGT1A8|Concentration in container" unit="µmol/l" persistable="0" formulaId="21607" />
    <Observer id="21626" entityId="uwUg6H8KkUasIM2gtLYS0A" name="Concentration in container" path="vpa_val_po_1000mg|Organism|Pancreas|BloodCells|CYP2C9_4ene_VPA|Concentration in container" unit="µmol/l" persistable="0" formulaId="21627" />
    <Observer id="21646" entityId="Nm_9uo23-UacSv8YfbhXag" name="Concentration in container" path="vpa_val_po_1000mg|Organism|Pancreas|BloodCells|CYP2A6_2ene_VPA|Concentration in container" unit="µmol/l" persistable="0" formulaId="21647" />
    <Observer id="21666" entityId="3vAP7UIuikiqwycvHPbMdw" name="Concentration in container" path="vpa_val_po_1000mg|Organism|Pancreas|BloodCells|ACADSB_4ene_VPA_CoA|Concentration in container" unit="µmol/l" persistable="0" formulaId="21667" />
    <Observer id="21686" entityId="Nh406lROkku-MnUu_MQFuA" name="Concentration in container" path="vpa_val_po_1000mg|Organism|Pancreas|BloodCells|ACSM5_VPA_CoA|Concentration in container" unit="µmol/l" persistable="0" formulaId="21687" />
    <Observer id="21693" entityId="Ebri_WYFrEa_fxK_fwf4hw" name="Concentration in container" path="vpa_val_po_1000mg|Organism|Pancreas|BloodCells|valproic_acid|Concentration in container" unit="µmol/l" persistable="0" formulaId="21694" />
    <Observer id="21700" entityId="3J6gTdKvGUuA4HYRXKx5Bg" name="Concentration in container" path="vpa_val_po_1000mg|Organism|Pancreas|BloodCells|OH_VPA|Concentration in container" unit="µmol/l" persistable="0" formulaId="21701" />
    <Observer id="21707" entityId="2J-bnuBw2UqskeV0WE0r_w" name="Concentration in container" path="vpa_val_po_1000mg|Organism|Pancreas|BloodCells|VPAG|Concentration in container" unit="µmol/l" persistable="0" formulaId="21708" />
    <Observer id="21737" entityId="8O8oI65JR062sMsq9-cPsg" name="Concentration in container" path="vpa_val_po_1000mg|Organism|Pancreas|Interstitial|valproic_acid|Concentration in container" unit="µmol/l" persistable="0" formulaId="21738" />
    <Observer id="21745" entityId="Pyv6_dbuSEqOQhs1gv6Acg" name="Concentration in container" path="vpa_val_po_1000mg|Organism|Pancreas|Interstitial|OH_VPA|Concentration in container" unit="µmol/l" persistable="0" formulaId="21746" />
    <Observer id="21753" entityId="YmY9wozgxEqeLH2kBG-aMw" name="Concentration in container" path="vpa_val_po_1000mg|Organism|Pancreas|Interstitial|VPAG|Concentration in container" unit="µmol/l" persistable="0" formulaId="21754" />
    <Observer id="21776" entityId="imVOMAGVi0aqvhJrh-58Rg" name="Concentration in container" path="vpa_val_po_1000mg|Organism|Pancreas|Intracellular|CYP2C9|Concentration in container" unit="µmol/l" persistable="0" formulaId="21777" />
    <Observer id="21794" entityId="KEeKfzsZikGkfMUoLxOddg" name="Concentration in container" path="vpa_val_po_1000mg|Organism|Pancreas|Intracellular|CYP2A6_3OH_VPA|Concentration in container" unit="µmol/l" persistable="0" formulaId="21795" />
    <Observer id="21812" entityId="LD1TwYyX7E6S9uWNQT4qNQ" name="Concentration in container" path="vpa_val_po_1000mg|Organism|Pancreas|Intracellular|CYP2C9_4OH_VPA|Concentration in container" unit="µmol/l" persistable="0" formulaId="21813" />
    <Observer id="21830" entityId="oJvseSjybUSvsgPzNZabZA" name="Concentration in container" path="vpa_val_po_1000mg|Organism|Pancreas|Intracellular|UGT1A8|Concentration in container" unit="µmol/l" persistable="0" formulaId="21831" />
    <Observer id="21848" entityId="NICxAMMlXkewlSGN9IIifQ" name="Concentration in container" path="vpa_val_po_1000mg|Organism|Pancreas|Intracellular|CYP2C9_4ene_VPA|Concentration in container" unit="µmol/l" persistable="0" formulaId="21849" />
    <Observer id="21866" entityId="BU5t7Gy06E-oPAkDfd3jGA" name="Concentration in container" path="vpa_val_po_1000mg|Organism|Pancreas|Intracellular|CYP2A6_2ene_VPA|Concentration in container" unit="µmol/l" persistable="0" formulaId="21867" />
    <Observer id="21884" entityId="8PrRcwsnvkmrp5mHn5ohdQ" name="Concentration in container" path="vpa_val_po_1000mg|Organism|Pancreas|Intracellular|ACADSB_4ene_VPA_CoA|Concentration in container" unit="µmol/l" persistable="0" formulaId="21885" />
    <Observer id="21902" entityId="ohTfnb9Qs0KVLB2jCKzBzQ" name="Concentration in container" path="vpa_val_po_1000mg|Organism|Pancreas|Intracellular|ACSM5_VPA_CoA|Concentration in container" unit="µmol/l" persistable="0" formulaId="21903" />
    <Observer id="21910" entityId="rP149jXPpU2RzcCY2JXIHg" name="Concentration in container" path="vpa_val_po_1000mg|Organism|Pancreas|Intracellular|valproic_acid|Concentration in container" unit="µmol/l" persistable="0" formulaId="21911" />
    <Observer id="21918" entityId="ZpCgGk6uf0SnhLahOv7voA" name="Concentration in container" path="vpa_val_po_1000mg|Organism|Pancreas|Intracellular|OH_VPA|Concentration in container" unit="µmol/l" persistable="0" formulaId="21919" />
    <Observer id="21926" entityId="AuIHBBT7vEO5eTublmKM9A" name="Concentration in container" path="vpa_val_po_1000mg|Organism|Pancreas|Intracellular|VPAG|Concentration in container" unit="µmol/l" persistable="0" formulaId="21927" />
    <Observer id="21944" entityId="qMu-xFOs9UqPXkrRY8Vbsg" name="Interstitial Unbound" path="vpa_val_po_1000mg|Organism|Pancreas|valproic_acid|Interstitial Unbound" unit="µmol/l" persistable="0" formulaId="21945" />
    <Observer id="21946" entityId="YqWK2UfwS0eab03-katnPQ" name="Intracellular Unbound" path="vpa_val_po_1000mg|Organism|Pancreas|valproic_acid|Intracellular Unbound" unit="µmol/l" persistable="0" formulaId="21947" />
    <Observer id="21948" entityId="leOtlMKXEkWzs33vjSUt8w" name="Tissue" path="vpa_val_po_1000mg|Organism|Pancreas|valproic_acid|Tissue" unit="µmol/l" persistable="0" formulaId="21949" />
    <Observer id="21950" entityId="RWPexTFyPUi6h4ik13BaMQ" name="Interstitial Unbound" path="vpa_val_po_1000mg|Organism|Pancreas|OH_VPA|Interstitial Unbound" unit="µmol/l" persistable="0" formulaId="21951" />
    <Observer id="21952" entityId="9cmEMssXFkyI7bwe-u91qA" name="Intracellular Unbound" path="vpa_val_po_1000mg|Organism|Pancreas|OH_VPA|Intracellular Unbound" unit="µmol/l" persistable="0" formulaId="21953" />
    <Observer id="21954" entityId="cSv0DbPgRkehVoNaTzBmIA" name="Tissue" path="vpa_val_po_1000mg|Organism|Pancreas|OH_VPA|Tissue" unit="µmol/l" persistable="0" formulaId="21955" />
    <Observer id="21956" entityId="IwqA_FNaJEOQIkwciySuXQ" name="Interstitial Unbound" path="vpa_val_po_1000mg|Organism|Pancreas|VPAG|Interstitial Unbound" unit="µmol/l" persistable="0" formulaId="21957" />
    <Observer id="21958" entityId="9AUGPFHylU2e6-c20pCevw" name="Intracellular Unbound" path="vpa_val_po_1000mg|Organism|Pancreas|VPAG|Intracellular Unbound" unit="µmol/l" persistable="0" formulaId="21959" />
    <Observer id="21960" entityId="GA8J9mQhg0eS1E-uQJziKA" name="Tissue" path="vpa_val_po_1000mg|Organism|Pancreas|VPAG|Tissue" unit="µmol/l" persistable="0" formulaId="21961" />
    <Observer id="21994" entityId="O9V_9MLzCEqr1uNl92fxUw" name="Concentration in container" path="vpa_val_po_1000mg|Organism|PortalVein|Plasma|CYP2C9|Concentration in container" unit="µmol/l" persistable="0" formulaId="21995" />
    <Observer id="22014" entityId="Im8Y1ENLrUGRSOAEYVpIOQ" name="Concentration in container" path="vpa_val_po_1000mg|Organism|PortalVein|Plasma|CYP2A6_3OH_VPA|Concentration in container" unit="µmol/l" persistable="0" formulaId="22015" />
    <Observer id="22034" entityId="y03GQ9qbk0iRREuMw8OUIw" name="Concentration in container" path="vpa_val_po_1000mg|Organism|PortalVein|Plasma|CYP2C9_4OH_VPA|Concentration in container" unit="µmol/l" persistable="0" formulaId="22035" />
    <Observer id="22054" entityId="WVALXbRl-0qX9RguMR0YCA" name="Concentration in container" path="vpa_val_po_1000mg|Organism|PortalVein|Plasma|UGT1A8|Concentration in container" unit="µmol/l" persistable="0" formulaId="22055" />
    <Observer id="22074" entityId="-22rWe51i0mh3Cl8prvLJA" name="Concentration in container" path="vpa_val_po_1000mg|Organism|PortalVein|Plasma|CYP2C9_4ene_VPA|Concentration in container" unit="µmol/l" persistable="0" formulaId="22075" />
    <Observer id="22094" entityId="_HlYPPVRwEioY5UrEd7ONA" name="Concentration in container" path="vpa_val_po_1000mg|Organism|PortalVein|Plasma|CYP2A6_2ene_VPA|Concentration in container" unit="µmol/l" persistable="0" formulaId="22095" />
    <Observer id="22114" entityId="5zpyc7j9pU6AUaAOFwTd3A" name="Concentration in container" path="vpa_val_po_1000mg|Organism|PortalVein|Plasma|ACADSB_4ene_VPA_CoA|Concentration in container" unit="µmol/l" persistable="0" formulaId="22115" />
    <Observer id="22134" entityId="3JIwr6phMkamX5_gCpmd9A" name="Concentration in container" path="vpa_val_po_1000mg|Organism|PortalVein|Plasma|ACSM5_VPA_CoA|Concentration in container" unit="µmol/l" persistable="0" formulaId="22135" />
    <Observer id="22141" entityId="s-0mUJV0gEa1OTVgLZO6hw" name="Concentration in container" path="vpa_val_po_1000mg|Organism|PortalVein|Plasma|valproic_acid|Concentration in container" unit="µmol/l" persistable="0" formulaId="22142" />
    <Observer id="22143" entityId="uBg5cnC9BUqR4x6OYUZbPA" name="Plasma Unbound" path="vpa_val_po_1000mg|Organism|PortalVein|Plasma|valproic_acid|Plasma Unbound" unit="µmol/l" persistable="0" formulaId="22144" />
    <Observer id="22150" entityId="5OgKcSkUvkiYMHvo3BwosA" name="Concentration in container" path="vpa_val_po_1000mg|Organism|PortalVein|Plasma|OH_VPA|Concentration in container" unit="µmol/l" persistable="0" formulaId="22151" />
    <Observer id="22152" entityId="yEde8gkSwEi8dg8TfysklQ" name="Plasma Unbound" path="vpa_val_po_1000mg|Organism|PortalVein|Plasma|OH_VPA|Plasma Unbound" unit="µmol/l" persistable="0" formulaId="22153" />
    <Observer id="22159" entityId="7tp0-KhzmU6v0f8teLBMhg" name="Concentration in container" path="vpa_val_po_1000mg|Organism|PortalVein|Plasma|VPAG|Concentration in container" unit="µmol/l" persistable="0" formulaId="22160" />
    <Observer id="22161" entityId="bXsCqDcDB0O76hyJM4LVog" name="Plasma Unbound" path="vpa_val_po_1000mg|Organism|PortalVein|Plasma|VPAG|Plasma Unbound" unit="µmol/l" persistable="0" formulaId="22162" />
    <Observer id="22201" entityId="TasH1Nj7CUWxaJKWY349XQ" name="Concentration in container" path="vpa_val_po_1000mg|Organism|PortalVein|BloodCells|CYP2C9|Concentration in container" unit="µmol/l" persistable="0" formulaId="22202" />
    <Observer id="22221" entityId="JnCPXEyVG0ay1GasSaBMDQ" name="Concentration in container" path="vpa_val_po_1000mg|Organism|PortalVein|BloodCells|CYP2A6_3OH_VPA|Concentration in container" unit="µmol/l" persistable="0" formulaId="22222" />
    <Observer id="22241" entityId="qxQAz-lcHkiBZXgdz6hh0A" name="Concentration in container" path="vpa_val_po_1000mg|Organism|PortalVein|BloodCells|CYP2C9_4OH_VPA|Concentration in container" unit="µmol/l" persistable="0" formulaId="22242" />
    <Observer id="22261" entityId="efOdf4Rm7UOCBYTPQA8bkg" name="Concentration in container" path="vpa_val_po_1000mg|Organism|PortalVein|BloodCells|UGT1A8|Concentration in container" unit="µmol/l" persistable="0" formulaId="22262" />
    <Observer id="22281" entityId="1N2RzH-FT0S1DOTbvW8KDA" name="Concentration in container" path="vpa_val_po_1000mg|Organism|PortalVein|BloodCells|CYP2C9_4ene_VPA|Concentration in container" unit="µmol/l" persistable="0" formulaId="22282" />
    <Observer id="22301" entityId="zA-rx5uYtEWlkaBzF0RYAA" name="Concentration in container" path="vpa_val_po_1000mg|Organism|PortalVein|BloodCells|CYP2A6_2ene_VPA|Concentration in container" unit="µmol/l" persistable="0" formulaId="22302" />
    <Observer id="22321" entityId="Kt1SzkxeEUOe1_78x6fBzA" name="Concentration in container" path="vpa_val_po_1000mg|Organism|PortalVein|BloodCells|ACADSB_4ene_VPA_CoA|Concentration in container" unit="µmol/l" persistable="0" formulaId="22322" />
    <Observer id="22341" entityId="9FPMqsOtPU-laW1f5-CTAA" name="Concentration in container" path="vpa_val_po_1000mg|Organism|PortalVein|BloodCells|ACSM5_VPA_CoA|Concentration in container" unit="µmol/l" persistable="0" formulaId="22342" />
    <Observer id="22348" entityId="riINpv8ngEqNG0SL1Pa2IA" name="Concentration in container" path="vpa_val_po_1000mg|Organism|PortalVein|BloodCells|valproic_acid|Concentration in container" unit="µmol/l" persistable="0" formulaId="22349" />
    <Observer id="22355" entityId="aKwiJutK90y6107wyHC3ug" name="Concentration in container" path="vpa_val_po_1000mg|Organism|PortalVein|BloodCells|OH_VPA|Concentration in container" unit="µmol/l" persistable="0" formulaId="22356" />
    <Observer id="22362" entityId="Igtn6SLRO02pJyBEeYUkRw" name="Concentration in container" path="vpa_val_po_1000mg|Organism|PortalVein|BloodCells|VPAG|Concentration in container" unit="µmol/l" persistable="0" formulaId="22363" />
    <Observer id="22380" entityId="RZkZ95V6c0O8QOu3ro2s8g" name="Whole Blood" path="vpa_val_po_1000mg|Organism|PortalVein|valproic_acid|Whole Blood" unit="µmol/l" persistable="0" formulaId="22381" />
    <Observer id="22382" entityId="x4uTLB2Un0iDk8K6nZZmIQ" name="Whole Blood" path="vpa_val_po_1000mg|Organism|PortalVein|OH_VPA|Whole Blood" unit="µmol/l" persistable="0" formulaId="22383" />
    <Observer id="22384" entityId="ZejWhr8jIUqU9FnUcOEgJw" name="Whole Blood" path="vpa_val_po_1000mg|Organism|PortalVein|VPAG|Whole Blood" unit="µmol/l" persistable="0" formulaId="22385" />
    <Observer id="22450" entityId="xcaZM-uFYkCbLoV84dnnMA" name="Concentration in container" path="vpa_val_po_1000mg|Organism|Skin|Plasma|CYP2C9|Concentration in container" unit="µmol/l" persistable="0" formulaId="22451" />
    <Observer id="22470" entityId="ANBIEfJLzkm6hwVMNSCDEA" name="Concentration in container" path="vpa_val_po_1000mg|Organism|Skin|Plasma|CYP2A6_3OH_VPA|Concentration in container" unit="µmol/l" persistable="0" formulaId="22471" />
    <Observer id="22490" entityId="a6_oFLJYTEmodVwH2zZjtQ" name="Concentration in container" path="vpa_val_po_1000mg|Organism|Skin|Plasma|CYP2C9_4OH_VPA|Concentration in container" unit="µmol/l" persistable="0" formulaId="22491" />
    <Observer id="22510" entityId="GQSQUN1McUClqRHDeMjSQQ" name="Concentration in container" path="vpa_val_po_1000mg|Organism|Skin|Plasma|UGT1A8|Concentration in container" unit="µmol/l" persistable="0" formulaId="22511" />
    <Observer id="22530" entityId="yb4ndh7Z1EyvAh17MBv3Kg" name="Concentration in container" path="vpa_val_po_1000mg|Organism|Skin|Plasma|CYP2C9_4ene_VPA|Concentration in container" unit="µmol/l" persistable="0" formulaId="22531" />
    <Observer id="22550" entityId="ueqvo_Bv4k2XBDGVx1Y_KQ" name="Concentration in container" path="vpa_val_po_1000mg|Organism|Skin|Plasma|CYP2A6_2ene_VPA|Concentration in container" unit="µmol/l" persistable="0" formulaId="22551" />
    <Observer id="22570" entityId="_mfAehz2i0Gl_9ivIRnvww" name="Concentration in container" path="vpa_val_po_1000mg|Organism|Skin|Plasma|ACADSB_4ene_VPA_CoA|Concentration in container" unit="µmol/l" persistable="0" formulaId="22571" />
    <Observer id="22590" entityId="tyZwLFPntU6npsdTZJaFTA" name="Concentration in container" path="vpa_val_po_1000mg|Organism|Skin|Plasma|ACSM5_VPA_CoA|Concentration in container" unit="µmol/l" persistable="0" formulaId="22591" />
    <Observer id="22596" entityId="77PRRKhSAk6z1g0pWI7Sxg" name="Concentration in container" path="vpa_val_po_1000mg|Organism|Skin|Plasma|valproic_acid|Concentration in container" unit="µmol/l" persistable="0" formulaId="22597" />
    <Observer id="22602" entityId="Z_GL6sVdSkijGoDQUf8fKg" name="Concentration in container" path="vpa_val_po_1000mg|Organism|Skin|Plasma|OH_VPA|Concentration in container" unit="µmol/l" persistable="0" formulaId="22603" />
    <Observer id="22608" entityId="6m5U8VBrV0GOmLpH_78ZJA" name="Concentration in container" path="vpa_val_po_1000mg|Organism|Skin|Plasma|VPAG|Concentration in container" unit="µmol/l" persistable="0" formulaId="22609" />
    <Observer id="22648" entityId="ZOrFiDBKA0WJSiHbQT4nIQ" name="Concentration in container" path="vpa_val_po_1000mg|Organism|Skin|BloodCells|CYP2C9|Concentration in container" unit="µmol/l" persistable="0" formulaId="22649" />
    <Observer id="22668" entityId="8LqAW3dOp06kRnIoNBNYCg" name="Concentration in container" path="vpa_val_po_1000mg|Organism|Skin|BloodCells|CYP2A6_3OH_VPA|Concentration in container" unit="µmol/l" persistable="0" formulaId="22669" />
    <Observer id="22688" entityId="VsNBQRfg10WSPRUsakxmng" name="Concentration in container" path="vpa_val_po_1000mg|Organism|Skin|BloodCells|CYP2C9_4OH_VPA|Concentration in container" unit="µmol/l" persistable="0" formulaId="22689" />
    <Observer id="22708" entityId="I9RpAP01e0-eZ86U08r2JQ" name="Concentration in container" path="vpa_val_po_1000mg|Organism|Skin|BloodCells|UGT1A8|Concentration in container" unit="µmol/l" persistable="0" formulaId="22709" />
    <Observer id="22728" entityId="7dtrjoulPk29E9NPXbMMwg" name="Concentration in container" path="vpa_val_po_1000mg|Organism|Skin|BloodCells|CYP2C9_4ene_VPA|Concentration in container" unit="µmol/l" persistable="0" formulaId="22729" />
    <Observer id="22748" entityId="ukjPAY7WxECOUwDv0GrfXg" name="Concentration in container" path="vpa_val_po_1000mg|Organism|Skin|BloodCells|CYP2A6_2ene_VPA|Concentration in container" unit="µmol/l" persistable="0" formulaId="22749" />
    <Observer id="22768" entityId="KyuhFG6-U0Wad9Eoic-5pQ" name="Concentration in container" path="vpa_val_po_1000mg|Organism|Skin|BloodCells|ACADSB_4ene_VPA_CoA|Concentration in container" unit="µmol/l" persistable="0" formulaId="22769" />
    <Observer id="22788" entityId="KvUv8wgCI0aLF5JDmvV6Mg" name="Concentration in container" path="vpa_val_po_1000mg|Organism|Skin|BloodCells|ACSM5_VPA_CoA|Concentration in container" unit="µmol/l" persistable="0" formulaId="22789" />
    <Observer id="22794" entityId="WuQZyxUdqkKPfea8J-zeXw" name="Concentration in container" path="vpa_val_po_1000mg|Organism|Skin|BloodCells|valproic_acid|Concentration in container" unit="µmol/l" persistable="0" formulaId="22795" />
    <Observer id="22800" entityId="NMOy9XxXOU6YgF3BATo_IQ" name="Concentration in container" path="vpa_val_po_1000mg|Organism|Skin|BloodCells|OH_VPA|Concentration in container" unit="µmol/l" persistable="0" formulaId="22801" />
    <Observer id="22806" entityId="_JmrOCOHWEyJKaSPjoQv6w" name="Concentration in container" path="vpa_val_po_1000mg|Organism|Skin|BloodCells|VPAG|Concentration in container" unit="µmol/l" persistable="0" formulaId="22807" />
    <Observer id="22836" entityId="cw8dZp36Q0237cdAIb2NbA" name="Concentration in container" path="vpa_val_po_1000mg|Organism|Skin|Interstitial|valproic_acid|Concentration in container" unit="µmol/l" persistable="0" formulaId="22837" />
    <Observer id="22844" entityId="6lWYQsIP6kugtEbnXF5zMg" name="Concentration in container" path="vpa_val_po_1000mg|Organism|Skin|Interstitial|OH_VPA|Concentration in container" unit="µmol/l" persistable="0" formulaId="22845" />
    <Observer id="22852" entityId="mTQDraz1Mku0LCArqA4kQA" name="Concentration in container" path="vpa_val_po_1000mg|Organism|Skin|Interstitial|VPAG|Concentration in container" unit="µmol/l" persistable="0" formulaId="22853" />
    <Observer id="22875" entityId="R8klSktSX0mZQ9Cmcw4d2Q" name="Concentration in container" path="vpa_val_po_1000mg|Organism|Skin|Intracellular|CYP2C9|Concentration in container" unit="µmol/l" persistable="0" formulaId="22876" />
    <Observer id="22893" entityId="_1SzM1Rs7ESa5EKSjzHUmA" name="Concentration in container" path="vpa_val_po_1000mg|Organism|Skin|Intracellular|CYP2A6_3OH_VPA|Concentration in container" unit="µmol/l" persistable="0" formulaId="22894" />
    <Observer id="22911" entityId="tqjK-jcGuUaYfbi6LARDBg" name="Concentration in container" path="vpa_val_po_1000mg|Organism|Skin|Intracellular|CYP2C9_4OH_VPA|Concentration in container" unit="µmol/l" persistable="0" formulaId="22912" />
    <Observer id="22929" entityId="VB5lFnEJ_UW0uiErD-BUsQ" name="Concentration in container" path="vpa_val_po_1000mg|Organism|Skin|Intracellular|UGT1A8|Concentration in container" unit="µmol/l" persistable="0" formulaId="22930" />
    <Observer id="22947" entityId="39i0PKfbsUCfDooOpcHcTg" name="Concentration in container" path="vpa_val_po_1000mg|Organism|Skin|Intracellular|CYP2C9_4ene_VPA|Concentration in container" unit="µmol/l" persistable="0" formulaId="22948" />
    <Observer id="22965" entityId="Q5hEfqCCCkqu0l6Q16a2cw" name="Concentration in container" path="vpa_val_po_1000mg|Organism|Skin|Intracellular|CYP2A6_2ene_VPA|Concentration in container" unit="µmol/l" persistable="0" formulaId="22966" />
    <Observer id="22983" entityId="m40MNzWeSki1wMTrl4nEQA" name="Concentration in container" path="vpa_val_po_1000mg|Organism|Skin|Intracellular|ACADSB_4ene_VPA_CoA|Concentration in container" unit="µmol/l" persistable="0" formulaId="22984" />
    <Observer id="23001" entityId="ghzEyzCPDkC51Yfyxi39jg" name="Concentration in container" path="vpa_val_po_1000mg|Organism|Skin|Intracellular|ACSM5_VPA_CoA|Concentration in container" unit="µmol/l" persistable="0" formulaId="23002" />
    <Observer id="23009" entityId="X5mtW44tkUCBkU3YSKHdsQ" name="Concentration in container" path="vpa_val_po_1000mg|Organism|Skin|Intracellular|valproic_acid|Concentration in container" unit="µmol/l" persistable="0" formulaId="23010" />
    <Observer id="23017" entityId="NZOh8W1jNUOhRhoCso3k8A" name="Concentration in container" path="vpa_val_po_1000mg|Organism|Skin|Intracellular|OH_VPA|Concentration in container" unit="µmol/l" persistable="0" formulaId="23018" />
    <Observer id="23025" entityId="Sg6dPrsLKU2p0P5ulTnykw" name="Concentration in container" path="vpa_val_po_1000mg|Organism|Skin|Intracellular|VPAG|Concentration in container" unit="µmol/l" persistable="0" formulaId="23026" />
    <Observer id="23043" entityId="t7PuSYEmm0qwy952yN7EVQ" name="Interstitial Unbound" path="vpa_val_po_1000mg|Organism|Skin|valproic_acid|Interstitial Unbound" unit="µmol/l" persistable="0" formulaId="23044" />
    <Observer id="23045" entityId="TzyE3-qm3ECsrat7dYon3w" name="Intracellular Unbound" path="vpa_val_po_1000mg|Organism|Skin|valproic_acid|Intracellular Unbound" unit="µmol/l" persistable="0" formulaId="23046" />
    <Observer id="23047" entityId="hH1hZQkoS0i8BSfvtSa1Mw" name="Tissue" path="vpa_val_po_1000mg|Organism|Skin|valproic_acid|Tissue" unit="µmol/l" persistable="0" formulaId="23048" />
    <Observer id="23049" entityId="vRX72NkofkC6Tikc-LlH2Q" name="Interstitial Unbound" path="vpa_val_po_1000mg|Organism|Skin|OH_VPA|Interstitial Unbound" unit="µmol/l" persistable="0" formulaId="23050" />
    <Observer id="23051" entityId="L4zDzFmU70C1cCVjyEXlhQ" name="Intracellular Unbound" path="vpa_val_po_1000mg|Organism|Skin|OH_VPA|Intracellular Unbound" unit="µmol/l" persistable="0" formulaId="23052" />
    <Observer id="23053" entityId="TnG2o5ZSgE61Js500pTbhg" name="Tissue" path="vpa_val_po_1000mg|Organism|Skin|OH_VPA|Tissue" unit="µmol/l" persistable="0" formulaId="23054" />
    <Observer id="23055" entityId="bkRJ_YwgZkeZb2lIT5Fgng" name="Interstitial Unbound" path="vpa_val_po_1000mg|Organism|Skin|VPAG|Interstitial Unbound" unit="µmol/l" persistable="0" formulaId="23056" />
    <Observer id="23057" entityId="DB-IYKJ6eU6ZhZ65Jea42w" name="Intracellular Unbound" path="vpa_val_po_1000mg|Organism|Skin|VPAG|Intracellular Unbound" unit="µmol/l" persistable="0" formulaId="23058" />
    <Observer id="23059" entityId="9-fl3_ru7U29cWRWHmwr2w" name="Tissue" path="vpa_val_po_1000mg|Organism|Skin|VPAG|Tissue" unit="µmol/l" persistable="0" formulaId="23060" />
    <Observer id="23124" entityId="dbquKfBboUyMJz9dcHpVYg" name="Concentration in container" path="vpa_val_po_1000mg|Organism|Spleen|Plasma|CYP2C9|Concentration in container" unit="µmol/l" persistable="0" formulaId="23125" />
    <Observer id="23144" entityId="XuXY2p5N9EyytZbiXdtRrw" name="Concentration in container" path="vpa_val_po_1000mg|Organism|Spleen|Plasma|CYP2A6_3OH_VPA|Concentration in container" unit="µmol/l" persistable="0" formulaId="23145" />
    <Observer id="23164" entityId="kQScJfeJDU2_3Aec6ksqyw" name="Concentration in container" path="vpa_val_po_1000mg|Organism|Spleen|Plasma|CYP2C9_4OH_VPA|Concentration in container" unit="µmol/l" persistable="0" formulaId="23165" />
    <Observer id="23184" entityId="xuJFdn0b-kGxg9jEn993CQ" name="Concentration in container" path="vpa_val_po_1000mg|Organism|Spleen|Plasma|UGT1A8|Concentration in container" unit="µmol/l" persistable="0" formulaId="23185" />
    <Observer id="23204" entityId="9wyRN1_zYEmyT5jCqclYCQ" name="Concentration in container" path="vpa_val_po_1000mg|Organism|Spleen|Plasma|CYP2C9_4ene_VPA|Concentration in container" unit="µmol/l" persistable="0" formulaId="23205" />
    <Observer id="23224" entityId="WgE9h-_T0EKjF8sA6it4DA" name="Concentration in container" path="vpa_val_po_1000mg|Organism|Spleen|Plasma|CYP2A6_2ene_VPA|Concentration in container" unit="µmol/l" persistable="0" formulaId="23225" />
    <Observer id="23244" entityId="kZz6eR2ofkygXDjojCbYvQ" name="Concentration in container" path="vpa_val_po_1000mg|Organism|Spleen|Plasma|ACADSB_4ene_VPA_CoA|Concentration in container" unit="µmol/l" persistable="0" formulaId="23245" />
    <Observer id="23264" entityId="fNObvPSpPUipmWtAc5vIfg" name="Concentration in container" path="vpa_val_po_1000mg|Organism|Spleen|Plasma|ACSM5_VPA_CoA|Concentration in container" unit="µmol/l" persistable="0" formulaId="23265" />
    <Observer id="23271" entityId="xVsfSaYArk6ttdMqflrygA" name="Concentration in container" path="vpa_val_po_1000mg|Organism|Spleen|Plasma|valproic_acid|Concentration in container" unit="µmol/l" persistable="0" formulaId="23272" />
    <Observer id="23278" entityId="1tjsXTWCDkGegwsYmWy71w" name="Concentration in container" path="vpa_val_po_1000mg|Organism|Spleen|Plasma|OH_VPA|Concentration in container" unit="µmol/l" persistable="0" formulaId="23279" />
    <Observer id="23285" entityId="du07nV8FEE61rayseFHF3g" name="Concentration in container" path="vpa_val_po_1000mg|Organism|Spleen|Plasma|VPAG|Concentration in container" unit="µmol/l" persistable="0" formulaId="23286" />
    <Observer id="23325" entityId="ainQrKVBmUCqx7dojOSf-g" name="Concentration in container" path="vpa_val_po_1000mg|Organism|Spleen|BloodCells|CYP2C9|Concentration in container" unit="µmol/l" persistable="0" formulaId="23326" />
    <Observer id="23345" entityId="1pFGUUGmxEa6zmhKWqwtiw" name="Concentration in container" path="vpa_val_po_1000mg|Organism|Spleen|BloodCells|CYP2A6_3OH_VPA|Concentration in container" unit="µmol/l" persistable="0" formulaId="23346" />
    <Observer id="23365" entityId="cOFoVT_byk-uwfHToLKWIw" name="Concentration in container" path="vpa_val_po_1000mg|Organism|Spleen|BloodCells|CYP2C9_4OH_VPA|Concentration in container" unit="µmol/l" persistable="0" formulaId="23366" />
    <Observer id="23385" entityId="O9hTq2qKv0m1qknCBy79aw" name="Concentration in container" path="vpa_val_po_1000mg|Organism|Spleen|BloodCells|UGT1A8|Concentration in container" unit="µmol/l" persistable="0" formulaId="23386" />
    <Observer id="23405" entityId="xW27HZASPU20wCC1P3YcBw" name="Concentration in container" path="vpa_val_po_1000mg|Organism|Spleen|BloodCells|CYP2C9_4ene_VPA|Concentration in container" unit="µmol/l" persistable="0" formulaId="23406" />
    <Observer id="23425" entityId="ByKLaXbQPkuBrhNrSnO3Sg" name="Concentration in container" path="vpa_val_po_1000mg|Organism|Spleen|BloodCells|CYP2A6_2ene_VPA|Concentration in container" unit="µmol/l" persistable="0" formulaId="23426" />
    <Observer id="23445" entityId="N20Xdlx64UqXWPH_Av8M9A" name="Concentration in container" path="vpa_val_po_1000mg|Organism|Spleen|BloodCells|ACADSB_4ene_VPA_CoA|Concentration in container" unit="µmol/l" persistable="0" formulaId="23446" />
    <Observer id="23465" entityId="c_fuoT_XSUWuW7dymrFJPw" name="Concentration in container" path="vpa_val_po_1000mg|Organism|Spleen|BloodCells|ACSM5_VPA_CoA|Concentration in container" unit="µmol/l" persistable="0" formulaId="23466" />
    <Observer id="23472" entityId="bxpv4x-F5E-uD-i4HIA-KQ" name="Concentration in container" path="vpa_val_po_1000mg|Organism|Spleen|BloodCells|valproic_acid|Concentration in container" unit="µmol/l" persistable="0" formulaId="23473" />
    <Observer id="23479" entityId="7zvgybnjrkiQS3mu09dYpw" name="Concentration in container" path="vpa_val_po_1000mg|Organism|Spleen|BloodCells|OH_VPA|Concentration in container" unit="µmol/l" persistable="0" formulaId="23480" />
    <Observer id="23486" entityId="rqiVVYl8XEyWr7qgl5_xjw" name="Concentration in container" path="vpa_val_po_1000mg|Organism|Spleen|BloodCells|VPAG|Concentration in container" unit="µmol/l" persistable="0" formulaId="23487" />
    <Observer id="23516" entityId="vcsEAXPTeU6epiraASjARA" name="Concentration in container" path="vpa_val_po_1000mg|Organism|Spleen|Interstitial|valproic_acid|Concentration in container" unit="µmol/l" persistable="0" formulaId="23517" />
    <Observer id="23524" entityId="IdOHc3rCrkmVQQLN7aNVXQ" name="Concentration in container" path="vpa_val_po_1000mg|Organism|Spleen|Interstitial|OH_VPA|Concentration in container" unit="µmol/l" persistable="0" formulaId="23525" />
    <Observer id="23532" entityId="eM2CgtfM3ESsHYoAgIXN1g" name="Concentration in container" path="vpa_val_po_1000mg|Organism|Spleen|Interstitial|VPAG|Concentration in container" unit="µmol/l" persistable="0" formulaId="23533" />
    <Observer id="23555" entityId="_Jpmk9rPWEeWB-6MILurng" name="Concentration in container" path="vpa_val_po_1000mg|Organism|Spleen|Intracellular|CYP2C9|Concentration in container" unit="µmol/l" persistable="0" formulaId="23556" />
    <Observer id="23573" entityId="WDEfPCecb0y6U4G5nFaXhw" name="Concentration in container" path="vpa_val_po_1000mg|Organism|Spleen|Intracellular|CYP2A6_3OH_VPA|Concentration in container" unit="µmol/l" persistable="0" formulaId="23574" />
    <Observer id="23591" entityId="mgpQYvFLs0yD3QglMJFyuw" name="Concentration in container" path="vpa_val_po_1000mg|Organism|Spleen|Intracellular|CYP2C9_4OH_VPA|Concentration in container" unit="µmol/l" persistable="0" formulaId="23592" />
    <Observer id="23609" entityId="e5_3Lhjua0istDDUsNzJ7A" name="Concentration in container" path="vpa_val_po_1000mg|Organism|Spleen|Intracellular|UGT1A8|Concentration in container" unit="µmol/l" persistable="0" formulaId="23610" />
    <Observer id="23627" entityId="vRtpUWMKMEGyjecycZyA_Q" name="Concentration in container" path="vpa_val_po_1000mg|Organism|Spleen|Intracellular|CYP2C9_4ene_VPA|Concentration in container" unit="µmol/l" persistable="0" formulaId="23628" />
    <Observer id="23645" entityId="nNUxvutoqk-jJ200oWiZNA" name="Concentration in container" path="vpa_val_po_1000mg|Organism|Spleen|Intracellular|CYP2A6_2ene_VPA|Concentration in container" unit="µmol/l" persistable="0" formulaId="23646" />
    <Observer id="23663" entityId="-CIwJHZACEKxFAuFEtjQ_Q" name="Concentration in container" path="vpa_val_po_1000mg|Organism|Spleen|Intracellular|ACADSB_4ene_VPA_CoA|Concentration in container" unit="µmol/l" persistable="0" formulaId="23664" />
    <Observer id="23681" entityId="yoeGnjgnRE-6glRRlzLFHw" name="Concentration in container" path="vpa_val_po_1000mg|Organism|Spleen|Intracellular|ACSM5_VPA_CoA|Concentration in container" unit="µmol/l" persistable="0" formulaId="23682" />
    <Observer id="23689" entityId="rfgWefdgB0i-HgimYsnKfg" name="Concentration in container" path="vpa_val_po_1000mg|Organism|Spleen|Intracellular|valproic_acid|Concentration in container" unit="µmol/l" persistable="0" formulaId="23690" />
    <Observer id="23697" entityId="wpwRUbXS606VREd3G7AQKw" name="Concentration in container" path="vpa_val_po_1000mg|Organism|Spleen|Intracellular|OH_VPA|Concentration in container" unit="µmol/l" persistable="0" formulaId="23698" />
    <Observer id="23705" entityId="5IV7KQtVkUuVd7iigg2vdA" name="Concentration in container" path="vpa_val_po_1000mg|Organism|Spleen|Intracellular|VPAG|Concentration in container" unit="µmol/l" persistable="0" formulaId="23706" />
    <Observer id="23723" entityId="kiuf5u7-VE6h3bUmUrukPw" name="Interstitial Unbound" path="vpa_val_po_1000mg|Organism|Spleen|valproic_acid|Interstitial Unbound" unit="µmol/l" persistable="0" formulaId="23724" />
    <Observer id="23725" entityId="Vkn9STsv5EKiMG_KZrj_pA" name="Intracellular Unbound" path="vpa_val_po_1000mg|Organism|Spleen|valproic_acid|Intracellular Unbound" unit="µmol/l" persistable="0" formulaId="23726" />
    <Observer id="23727" entityId="Rv36zOhn40SDSfd5B2Atzw" name="Tissue" path="vpa_val_po_1000mg|Organism|Spleen|valproic_acid|Tissue" unit="µmol/l" persistable="0" formulaId="23728" />
    <Observer id="23729" entityId="-9gwhMHKo0WZWOARZq0Kpg" name="Interstitial Unbound" path="vpa_val_po_1000mg|Organism|Spleen|OH_VPA|Interstitial Unbound" unit="µmol/l" persistable="0" formulaId="23730" />
    <Observer id="23731" entityId="JGq7_R1GwECR07epPHGBjg" name="Intracellular Unbound" path="vpa_val_po_1000mg|Organism|Spleen|OH_VPA|Intracellular Unbound" unit="µmol/l" persistable="0" formulaId="23732" />
    <Observer id="23733" entityId="Tn2mVOSo8kSbDT6mmRpheA" name="Tissue" path="vpa_val_po_1000mg|Organism|Spleen|OH_VPA|Tissue" unit="µmol/l" persistable="0" formulaId="23734" />
    <Observer id="23735" entityId="FUInUwXzOUOgwIckffIZYg" name="Interstitial Unbound" path="vpa_val_po_1000mg|Organism|Spleen|VPAG|Interstitial Unbound" unit="µmol/l" persistable="0" formulaId="23736" />
    <Observer id="23737" entityId="iIbPucKOB0afWCcNpN7npA" name="Intracellular Unbound" path="vpa_val_po_1000mg|Organism|Spleen|VPAG|Intracellular Unbound" unit="µmol/l" persistable="0" formulaId="23738" />
    <Observer id="23739" entityId="XscPEKES20K_Dqr6oUXDHg" name="Tissue" path="vpa_val_po_1000mg|Organism|Spleen|VPAG|Tissue" unit="µmol/l" persistable="0" formulaId="23740" />
    <Observer id="23753" entityId="r8Au4hwPBkmfCdk-T_-oKQ" name="Concentration in container" path="vpa_val_po_1000mg|Organism|Saliva|Saliva|valproic_acid|Concentration in container" unit="µmol/l" persistable="0" formulaId="23754" />
    <Observer id="23758" entityId="JoyFC_iFlUuDzY0UjetnWQ" name="Concentration in container" path="vpa_val_po_1000mg|Organism|Saliva|Saliva|OH_VPA|Concentration in container" unit="µmol/l" persistable="0" formulaId="23759" />
    <Observer id="23763" entityId="uKCcbpImrEW_Gmooq7D51A" name="Concentration in container" path="vpa_val_po_1000mg|Organism|Saliva|Saliva|VPAG|Concentration in container" unit="µmol/l" persistable="0" formulaId="23764" />
    <Observer id="23770" entityId="tjRGonMTVk2hBc4wUxsOgg" name="Concentration in container" path="vpa_val_po_1000mg|Organism|Saliva|SalivaGland|valproic_acid|Concentration in container" unit="µmol/l" persistable="0" formulaId="23771" />
    <Observer id="23775" entityId="n7Zp3V6qDU6E7vbSIXP_jQ" name="Concentration in container" path="vpa_val_po_1000mg|Organism|Saliva|SalivaGland|OH_VPA|Concentration in container" unit="µmol/l" persistable="0" formulaId="23776" />
    <Observer id="23780" entityId="2qFXk8wOSEe0Uc_NTn3k8Q" name="Concentration in container" path="vpa_val_po_1000mg|Organism|Saliva|SalivaGland|VPAG|Concentration in container" unit="µmol/l" persistable="0" formulaId="23781" />
    <Observer id="33544" entityId="O4K-4r6gkE-VZS5kCh9tqw" name="Concentration in container" path="vpa_val_po_1000mg|Applications|Bialer_PO|Lint80_PO_Perucca|Application_1|valproic_acid|Concentration in container" unit="µmol/l" persistable="0" formulaId="33545" />
  </ObserverList>
  <EventList>
    <Event conditionFormulaId="33498" id="33497" entityId="oxHwjn-OLUyUOi4maH-GJA" oneTime="1">
      <AssignmentList>
        <Assignment objectId="5756" newFormulaId="33499" useAsValue="1" />
        <Assignment objectId="33472" newFormulaId="33500" useAsValue="1" />
        <Assignment objectId="5203" newFormulaId="33501" useAsValue="1" />
        <Assignment objectId="5228" newFormulaId="33503" useAsValue="1" />
      </AssignmentList>
    </Event>
    <Event conditionFormulaId="33505" id="33504" entityId="LeH1hhEkrU2PRCfmrMdvAQ" oneTime="1">
      <AssignmentList>
        <Assignment objectId="33472" newFormulaId="33506" useAsValue="0" />
      </AssignmentList>
    </Event>
    <Event conditionFormulaId="33508" id="33507" entityId="05-GLnbAdE-qF-fNsadyEw" oneTime="1">
      <AssignmentList>
        <Assignment objectId="33465" newFormulaId="33509" useAsValue="0" />
      </AssignmentList>
    </Event>
  </EventList>
  <FormulaList>
    <ExplicitFormula id="5">
      <Equation>K_uptake-K_rec&gt;=0 ? K_uptake-K_rec : 0</Equation>
      <ReferenceList>
        <R alias="K_uptake" id="3" />
        <R alias="K_rec" id="4" />
      </ReferenceList>
    </ExplicitFormula>
    <ExplicitFormula id="38">
      <Equation>V_pls_art+V_pls_bon+V_pls_brn+V_pls_cae+V_pls_colasc+V_pls_coldesc+V_pls_colsigm+V_pls_coltrans+V_pls_duo+V_pls_fat+V_pls_tes+V_pls_hrt+V_pls_kid+V_pls_lin+V_pls_lil+V_pls_lje+V_pls_lng+V_pls_mus+V_pls_pan+V_pls_prc+V_pls_prp+V_pls_pve+V_pls_rect+V_pls_skn+V_pls_sin+V_pls_spl+V_pls_sto+V_pls_uil+V_pls_uje+V_pls_ven</Equation>
      <ReferenceList>
        <R alias="V_pls_art" id="8" />
        <R alias="V_pls_bon" id="9" />
        <R alias="V_pls_brn" id="10" />
        <R alias="V_pls_fat" id="11" />
        <R alias="V_pls_tes" id="12" />
        <R alias="V_pls_hrt" id="13" />
        <R alias="V_pls_kid" id="14" />
        <R alias="V_pls_lin" id="15" />
        <R alias="V_pls_lng" id="16" />
        <R alias="V_pls_mus" id="17" />
        <R alias="V_pls_pan" id="18" />
        <R alias="V_pls_pve" id="19" />
        <R alias="V_pls_skn" id="20" />
        <R alias="V_pls_sin" id="21" />
        <R alias="V_pls_spl" id="22" />
        <R alias="V_pls_sto" id="23" />
        <R alias="V_pls_ven" id="24" />
        <R alias="V_pls_duo" id="25" />
        <R alias="V_pls_uje" id="26" />
        <R alias="V_pls_lje" id="27" />
        <R alias="V_pls_uil" id="28" />
        <R alias="V_pls_lil" id="29" />
        <R alias="V_pls_cae" id="30" />
        <R alias="V_pls_colasc" id="31" />
        <R alias="V_pls_coltrans" id="32" />
        <R alias="V_pls_coldesc" id="33" />
        <R alias="V_pls_colsigm" id="34" />
        <R alias="V_pls_rect" id="35" />
        <R alias="V_pls_prp" id="36" />
        <R alias="V_pls_prc" id="37" />
      </ReferenceList>
    </ExplicitFormula>
    <ExplicitFormula id="58">
      <Equation>M_art + M_sto + M_sin + M_lin + M_pan + M_spl + M_liv + M_lng + M_mus + M_fat + M_skn + M_kid + M_brn + M_hrt + M_bon + M_tes + M_pve + M_ven</Equation>
      <ReferenceList>
        <R alias="M_art" id="40" />
        <R alias="M_bon" id="41" />
        <R alias="M_brn" id="42" />
        <R alias="M_fat" id="43" />
        <R alias="M_tes" id="44" />
        <R alias="M_hrt" id="45" />
        <R alias="M_kid" id="46" />
        <R alias="M_lin" id="47" />
        <R alias="M_liv" id="48" />
        <R alias="M_lng" id="49" />
        <R alias="M_mus" id="50" />
        <R alias="M_pan" id="51" />
        <R alias="M_pve" id="52" />
        <R alias="M_skn" id="53" />
        <R alias="M_sin" id="54" />
        <R alias="M_spl" id="55" />
        <R alias="M_sto" id="56" />
        <R alias="M_ven" id="57" />
      </ReferenceList>
    </ExplicitFormula>
    <ExplicitFormula id="62">
      <Equation>Age* 365.25/7 + GA</Equation>
      <ReferenceList>
        <R alias="Age" id="60" />
        <R alias="GA" id="61" />
      </ReferenceList>
    </ExplicitFormula>
    <ExplicitFormula id="65">
      <Equation>Height&gt;0 ? BW / (Height)^2 : 0</Equation>
      <ReferenceList>
        <R alias="Height" id="64" />
        <R alias="BW" id="39" />
      </ReferenceList>
    </ExplicitFormula>
    <ExplicitFormula id="101">
      <Equation>0.461666666666667</Equation>
    </ExplicitFormula>
    <ExplicitFormula id="103">
      <Equation>70.1666666666667</Equation>
    </ExplicitFormula>
    <ExplicitFormula id="105">
      <Equation>17.45</Equation>
    </ExplicitFormula>
    <ExplicitFormula id="117">
      <Equation>fQ_art*C_bc_art+fQ_bon*C_bc_bon+fQ_fat*C_bc_fat+fQ_mus*C_bc_mus+fQ_skn*C_bc_skn</Equation>
      <ReferenceList>
        <R alias="C_bc_art" id="107" />
        <R alias="C_bc_bon" id="108" />
        <R alias="C_bc_fat" id="109" />
        <R alias="C_bc_mus" id="110" />
        <R alias="C_bc_skn" id="111" />
        <R alias="fQ_art" id="112" />
        <R alias="fQ_bon" id="113" />
        <R alias="fQ_fat" id="114" />
        <R alias="fQ_mus" id="115" />
        <R alias="fQ_skn" id="116" />
      </ReferenceList>
    </ExplicitFormula>
    <ExplicitFormula id="124">
      <Equation>fQ_art*C_pls_art+fQ_bon*C_pls_bon+fQ_fat*C_pls_fat+fQ_mus*C_pls_mus+fQ_skn*C_pls_skn</Equation>
      <ReferenceList>
        <R alias="C_pls_art" id="119" />
        <R alias="C_pls_bon" id="120" />
        <R alias="C_pls_fat" id="121" />
        <R alias="C_pls_mus" id="122" />
        <R alias="C_pls_skn" id="123" />
        <R alias="fQ_art" id="112" />
        <R alias="fQ_bon" id="113" />
        <R alias="fQ_fat" id="114" />
        <R alias="fQ_mus" id="115" />
        <R alias="fQ_skn" id="116" />
      </ReferenceList>
    </ExplicitFormula>
    <ExplicitFormula id="127">
      <Equation>(fQ_art*C_pls_art+fQ_bon*C_pls_bon+fQ_fat*C_pls_fat+fQ_mus*C_pls_mus+fQ_skn*C_pls_skn)*fu</Equation>
      <ReferenceList>
        <R alias="C_pls_art" id="119" />
        <R alias="C_pls_bon" id="120" />
        <R alias="C_pls_fat" id="121" />
        <R alias="C_pls_mus" id="122" />
        <R alias="C_pls_skn" id="123" />
        <R alias="fu" id="126" />
        <R alias="fQ_art" id="112" />
        <R alias="fQ_bon" id="113" />
        <R alias="fQ_fat" id="114" />
        <R alias="fQ_mus" id="115" />
        <R alias="fQ_skn" id="116" />
      </ReferenceList>
    </ExplicitFormula>
    <ExplicitFormula id="129">
      <Equation>(1-HCT)*(fQ_art*C_pls_art+fQ_bon*C_pls_bon+fQ_fat*C_pls_fat+fQ_mus*C_pls_mus+fQ_skn*C_pls_skn) + HCT*(fQ_art*C_bc_art+fQ_bon*C_bc_bon+fQ_fat*C_bc_fat+fQ_mus*C_bc_mus+fQ_skn*C_bc_skn)</Equation>
      <ReferenceList>
        <R alias="C_bc_art" id="107" />
        <R alias="C_bc_bon" id="108" />
        <R alias="C_bc_fat" id="109" />
        <R alias="C_bc_mus" id="110" />
        <R alias="C_bc_skn" id="111" />
        <R alias="C_pls_art" id="119" />
        <R alias="C_pls_bon" id="120" />
        <R alias="C_pls_fat" id="121" />
        <R alias="C_pls_mus" id="122" />
        <R alias="C_pls_skn" id="123" />
        <R alias="fQ_art" id="112" />
        <R alias="fQ_bon" id="113" />
        <R alias="fQ_fat" id="114" />
        <R alias="fQ_mus" id="115" />
        <R alias="fQ_skn" id="116" />
        <R alias="HCT" id="100" />
      </ReferenceList>
    </ExplicitFormula>
    <ExplicitFormula id="136">
      <Equation>fQ_art*C_bc_art+fQ_bon*C_bc_bon+fQ_fat*C_bc_fat+fQ_mus*C_bc_mus+fQ_skn*C_bc_skn</Equation>
      <ReferenceList>
        <R alias="C_bc_art" id="131" />
        <R alias="C_bc_bon" id="132" />
        <R alias="C_bc_fat" id="133" />
        <R alias="C_bc_mus" id="134" />
        <R alias="C_bc_skn" id="135" />
        <R alias="fQ_art" id="112" />
        <R alias="fQ_bon" id="113" />
        <R alias="fQ_fat" id="114" />
        <R alias="fQ_mus" id="115" />
        <R alias="fQ_skn" id="116" />
      </ReferenceList>
    </ExplicitFormula>
    <ExplicitFormula id="143">
      <Equation>fQ_art*C_pls_art+fQ_bon*C_pls_bon+fQ_fat*C_pls_fat+fQ_mus*C_pls_mus+fQ_skn*C_pls_skn</Equation>
      <ReferenceList>
        <R alias="C_pls_art" id="138" />
        <R alias="C_pls_bon" id="139" />
        <R alias="C_pls_fat" id="140" />
        <R alias="C_pls_mus" id="141" />
        <R alias="C_pls_skn" id="142" />
        <R alias="fQ_art" id="112" />
        <R alias="fQ_bon" id="113" />
        <R alias="fQ_fat" id="114" />
        <R alias="fQ_mus" id="115" />
        <R alias="fQ_skn" id="116" />
      </ReferenceList>
    </ExplicitFormula>
    <ExplicitFormula id="146">
      <Equation>(fQ_art*C_pls_art+fQ_bon*C_pls_bon+fQ_fat*C_pls_fat+fQ_mus*C_pls_mus+fQ_skn*C_pls_skn)*fu</Equation>
      <ReferenceList>
        <R alias="C_pls_art" id="138" />
        <R alias="C_pls_bon" id="139" />
        <R alias="C_pls_fat" id="140" />
        <R alias="C_pls_mus" id="141" />
        <R alias="C_pls_skn" id="142" />
        <R alias="fu" id="145" />
        <R alias="fQ_art" id="112" />
        <R alias="fQ_bon" id="113" />
        <R alias="fQ_fat" id="114" />
        <R alias="fQ_mus" id="115" />
        <R alias="fQ_skn" id="116" />
      </ReferenceList>
    </ExplicitFormula>
    <ExplicitFormula id="148">
      <Equation>(1-HCT)*(fQ_art*C_pls_art+fQ_bon*C_pls_bon+fQ_fat*C_pls_fat+fQ_mus*C_pls_mus+fQ_skn*C_pls_skn) + HCT*(fQ_art*C_bc_art+fQ_bon*C_bc_bon+fQ_fat*C_bc_fat+fQ_mus*C_bc_mus+fQ_skn*C_bc_skn)</Equation>
      <ReferenceList>
        <R alias="C_bc_art" id="131" />
        <R alias="C_bc_bon" id="132" />
        <R alias="C_bc_fat" id="133" />
        <R alias="C_bc_mus" id="134" />
        <R alias="C_bc_skn" id="135" />
        <R alias="C_pls_art" id="138" />
        <R alias="C_pls_bon" id="139" />
        <R alias="C_pls_fat" id="140" />
        <R alias="C_pls_mus" id="141" />
        <R alias="C_pls_skn" id="142" />
        <R alias="fQ_art" id="112" />
        <R alias="fQ_bon" id="113" />
        <R alias="fQ_fat" id="114" />
        <R alias="fQ_mus" id="115" />
        <R alias="fQ_skn" id="116" />
        <R alias="HCT" id="100" />
      </ReferenceList>
    </ExplicitFormula>
    <ExplicitFormula id="155">
      <Equation>fQ_art*C_bc_art+fQ_bon*C_bc_bon+fQ_fat*C_bc_fat+fQ_mus*C_bc_mus+fQ_skn*C_bc_skn</Equation>
      <ReferenceList>
        <R alias="C_bc_art" id="150" />
        <R alias="C_bc_bon" id="151" />
        <R alias="C_bc_fat" id="152" />
        <R alias="C_bc_mus" id="153" />
        <R alias="C_bc_skn" id="154" />
        <R alias="fQ_art" id="112" />
        <R alias="fQ_bon" id="113" />
        <R alias="fQ_fat" id="114" />
        <R alias="fQ_mus" id="115" />
        <R alias="fQ_skn" id="116" />
      </ReferenceList>
    </ExplicitFormula>
    <ExplicitFormula id="162">
      <Equation>fQ_art*C_pls_art+fQ_bon*C_pls_bon+fQ_fat*C_pls_fat+fQ_mus*C_pls_mus+fQ_skn*C_pls_skn</Equation>
      <ReferenceList>
        <R alias="C_pls_art" id="157" />
        <R alias="C_pls_bon" id="158" />
        <R alias="C_pls_fat" id="159" />
        <R alias="C_pls_mus" id="160" />
        <R alias="C_pls_skn" id="161" />
        <R alias="fQ_art" id="112" />
        <R alias="fQ_bon" id="113" />
        <R alias="fQ_fat" id="114" />
        <R alias="fQ_mus" id="115" />
        <R alias="fQ_skn" id="116" />
      </ReferenceList>
    </ExplicitFormula>
    <ExplicitFormula id="165">
      <Equation>(fQ_art*C_pls_art+fQ_bon*C_pls_bon+fQ_fat*C_pls_fat+fQ_mus*C_pls_mus+fQ_skn*C_pls_skn)*fu</Equation>
      <ReferenceList>
        <R alias="C_pls_art" id="157" />
        <R alias="C_pls_bon" id="158" />
        <R alias="C_pls_fat" id="159" />
        <R alias="C_pls_mus" id="160" />
        <R alias="C_pls_skn" id="161" />
        <R alias="fu" id="164" />
        <R alias="fQ_art" id="112" />
        <R alias="fQ_bon" id="113" />
        <R alias="fQ_fat" id="114" />
        <R alias="fQ_mus" id="115" />
        <R alias="fQ_skn" id="116" />
      </ReferenceList>
    </ExplicitFormula>
    <ExplicitFormula id="167">
      <Equation>(1-HCT)*(fQ_art*C_pls_art+fQ_bon*C_pls_bon+fQ_fat*C_pls_fat+fQ_mus*C_pls_mus+fQ_skn*C_pls_skn) + HCT*(fQ_art*C_bc_art+fQ_bon*C_bc_bon+fQ_fat*C_bc_fat+fQ_mus*C_bc_mus+fQ_skn*C_bc_skn)</Equation>
      <ReferenceList>
        <R alias="C_bc_art" id="150" />
        <R alias="C_bc_bon" id="151" />
        <R alias="C_bc_fat" id="152" />
        <R alias="C_bc_mus" id="153" />
        <R alias="C_bc_skn" id="154" />
        <R alias="C_pls_art" id="157" />
        <R alias="C_pls_bon" id="158" />
        <R alias="C_pls_fat" id="159" />
        <R alias="C_pls_mus" id="160" />
        <R alias="C_pls_skn" id="161" />
        <R alias="fQ_art" id="112" />
        <R alias="fQ_bon" id="113" />
        <R alias="fQ_fat" id="114" />
        <R alias="fQ_mus" id="115" />
        <R alias="fQ_skn" id="116" />
        <R alias="HCT" id="100" />
      </ReferenceList>
    </ExplicitFormula>
    <ExplicitFormula id="170">
      <Equation>Volume * Density</Equation>
      <ReferenceList>
        <R alias="Density" id="168" />
        <R alias="Volume" id="169" />
      </ReferenceList>
    </ExplicitFormula>
    <ExplicitFormula id="173">
      <Equation>0.940451318677415</Equation>
    </ExplicitFormula>
    <ExplicitFormula id="175">
      <Equation>Volume</Equation>
      <ReferenceList>
        <R alias="Volume" id="24" />
      </ReferenceList>
    </ExplicitFormula>
    <ExplicitFormula id="176">
      <Equation>(1-HCT)*V</Equation>
      <ReferenceList>
        <R alias="f_vas" id="172" />
        <R alias="V" id="169" />
        <R alias="HCT" id="100" />
      </ReferenceList>
    </ExplicitFormula>
    <ExplicitFormula id="179">
      <Equation>M_0</Equation>
      <ReferenceList>
        <R alias="M_0" id="178" />
      </ReferenceList>
    </ExplicitFormula>
    <ExplicitFormula id="182">
      <Equation>rel_exp_pls_norm</Equation>
      <ReferenceList>
        <R alias="rel_exp_pls_norm" id="181" />
      </ReferenceList>
    </ExplicitFormula>
    <ExplicitFormula id="185">
      <Equation>rel_exp_pls</Equation>
      <ReferenceList>
        <R alias="rel_exp_pls" id="184" />
      </ReferenceList>
    </ExplicitFormula>
    <ExplicitFormula id="188">
      <Equation>ln(2)/tHalf</Equation>
      <ReferenceList>
        <R alias="tHalf" id="187" />
      </ReferenceList>
    </ExplicitFormula>
    <ExplicitFormula id="190">
      <Equation>rel_exp_norm</Equation>
      <ReferenceList>
        <R alias="rel_exp_norm" id="180" />
      </ReferenceList>
    </ExplicitFormula>
    <ExplicitFormula id="193">
      <Equation>rel_exp_out * AF * f_onto * ProteinContainerVolume</Equation>
      <ReferenceList>
        <R alias="f_onto" id="191" />
        <R alias="rel_exp_out" id="189" />
        <R alias="AF" id="192" />
        <R alias="ProteinContainerVolume" id="174" />
      </ReferenceList>
    </ExplicitFormula>
    <ExplicitFormula id="195">
      <Equation>V&gt;0 ? M/V : 0</Equation>
      <ReferenceList>
        <R alias="M" id="177" />
        <R alias="V" id="24" />
      </ReferenceList>
    </ExplicitFormula>
    <ExplicitFormula id="197">
      <Equation>f_onto</Equation>
      <ReferenceList>
        <R alias="f_onto" id="196" />
      </ReferenceList>
    </ExplicitFormula>
    <ExplicitFormula id="199">
      <Equation>tHalf</Equation>
      <ReferenceList>
        <R alias="tHalf" id="198" />
      </ReferenceList>
    </ExplicitFormula>
    <ExplicitFormula id="201">
      <Equation>V&gt;0 ? M/V : 0</Equation>
      <ReferenceList>
        <R alias="M" id="177" />
        <R alias="V" id="24" />
      </ReferenceList>
    </ExplicitFormula>
    <ExplicitFormula id="204">
      <Equation>M_0</Equation>
      <ReferenceList>
        <R alias="M_0" id="203" />
      </ReferenceList>
    </ExplicitFormula>
    <ExplicitFormula id="207">
      <Equation>rel_exp_pls_norm</Equation>
      <ReferenceList>
        <R alias="rel_exp_pls_norm" id="206" />
      </ReferenceList>
    </ExplicitFormula>
    <ExplicitFormula id="210">
      <Equation>rel_exp_pls</Equation>
      <ReferenceList>
        <R alias="rel_exp_pls" id="209" />
      </ReferenceList>
    </ExplicitFormula>
    <ExplicitFormula id="213">
      <Equation>ln(2)/tHalf</Equation>
      <ReferenceList>
        <R alias="tHalf" id="212" />
      </ReferenceList>
    </ExplicitFormula>
    <ExplicitFormula id="215">
      <Equation>rel_exp_norm</Equation>
      <ReferenceList>
        <R alias="rel_exp_norm" id="205" />
      </ReferenceList>
    </ExplicitFormula>
    <ExplicitFormula id="218">
      <Equation>rel_exp_out * AF * f_onto * ProteinContainerVolume</Equation>
      <ReferenceList>
        <R alias="f_onto" id="216" />
        <R alias="rel_exp_out" id="214" />
        <R alias="AF" id="217" />
        <R alias="ProteinContainerVolume" id="174" />
      </ReferenceList>
    </ExplicitFormula>
    <ExplicitFormula id="220">
      <Equation>V&gt;0 ? M/V : 0</Equation>
      <ReferenceList>
        <R alias="M" id="202" />
        <R alias="V" id="24" />
      </ReferenceList>
    </ExplicitFormula>
    <ExplicitFormula id="222">
      <Equation>f_onto</Equation>
      <ReferenceList>
        <R alias="f_onto" id="221" />
      </ReferenceList>
    </ExplicitFormula>
    <ExplicitFormula id="224">
      <Equation>tHalf</Equation>
      <ReferenceList>
        <R alias="tHalf" id="223" />
      </ReferenceList>
    </ExplicitFormula>
    <ExplicitFormula id="226">
      <Equation>V&gt;0 ? M/V : 0</Equation>
      <ReferenceList>
        <R alias="M" id="202" />
        <R alias="V" id="24" />
      </ReferenceList>
    </ExplicitFormula>
    <ExplicitFormula id="229">
      <Equation>M_0</Equation>
      <ReferenceList>
        <R alias="M_0" id="228" />
      </ReferenceList>
    </ExplicitFormula>
    <ExplicitFormula id="232">
      <Equation>rel_exp_pls_norm</Equation>
      <ReferenceList>
        <R alias="rel_exp_pls_norm" id="231" />
      </ReferenceList>
    </ExplicitFormula>
    <ExplicitFormula id="235">
      <Equation>rel_exp_pls</Equation>
      <ReferenceList>
        <R alias="rel_exp_pls" id="234" />
      </ReferenceList>
    </ExplicitFormula>
    <ExplicitFormula id="238">
      <Equation>ln(2)/tHalf</Equation>
      <ReferenceList>
        <R alias="tHalf" id="237" />
      </ReferenceList>
    </ExplicitFormula>
    <ExplicitFormula id="240">
      <Equation>rel_exp_norm</Equation>
      <ReferenceList>
        <R alias="rel_exp_norm" id="230" />
      </ReferenceList>
    </ExplicitFormula>
    <ExplicitFormula id="243">
      <Equation>rel_exp_out * AF * f_onto * ProteinContainerVolume</Equation>
      <ReferenceList>
        <R alias="f_onto" id="241" />
        <R alias="rel_exp_out" id="239" />
        <R alias="AF" id="242" />
        <R alias="ProteinContainerVolume" id="174" />
      </ReferenceList>
    </ExplicitFormula>
    <ExplicitFormula id="245">
      <Equation>V&gt;0 ? M/V : 0</Equation>
      <ReferenceList>
        <R alias="M" id="227" />
        <R alias="V" id="24" />
      </ReferenceList>
    </ExplicitFormula>
    <ExplicitFormula id="247">
      <Equation>f_onto</Equation>
      <ReferenceList>
        <R alias="f_onto" id="246" />
      </ReferenceList>
    </ExplicitFormula>
    <ExplicitFormula id="249">
      <Equation>tHalf</Equation>
      <ReferenceList>
        <R alias="tHalf" id="248" />
      </ReferenceList>
    </ExplicitFormula>
    <ExplicitFormula id="251">
      <Equation>V&gt;0 ? M/V : 0</Equation>
      <ReferenceList>
        <R alias="M" id="227" />
        <R alias="V" id="24" />
      </ReferenceList>
    </ExplicitFormula>
    <ExplicitFormula id="254">
      <Equation>M_0</Equation>
      <ReferenceList>
        <R alias="M_0" id="253" />
      </ReferenceList>
    </ExplicitFormula>
    <ExplicitFormula id="257">
      <Equation>rel_exp_pls_norm</Equation>
      <ReferenceList>
        <R alias="rel_exp_pls_norm" id="256" />
      </ReferenceList>
    </ExplicitFormula>
    <ExplicitFormula id="260">
      <Equation>rel_exp_pls</Equation>
      <ReferenceList>
        <R alias="rel_exp_pls" id="259" />
      </ReferenceList>
    </ExplicitFormula>
    <ExplicitFormula id="263">
      <Equation>ln(2)/tHalf</Equation>
      <ReferenceList>
        <R alias="tHalf" id="262" />
      </ReferenceList>
    </ExplicitFormula>
    <ExplicitFormula id="265">
      <Equation>rel_exp_norm</Equation>
      <ReferenceList>
        <R alias="rel_exp_norm" id="255" />
      </ReferenceList>
    </ExplicitFormula>
    <ExplicitFormula id="268">
      <Equation>rel_exp_out * AF * f_onto * ProteinContainerVolume</Equation>
      <ReferenceList>
        <R alias="f_onto" id="266" />
        <R alias="rel_exp_out" id="264" />
        <R alias="AF" id="267" />
        <R alias="ProteinContainerVolume" id="174" />
      </ReferenceList>
    </ExplicitFormula>
    <ExplicitFormula id="270">
      <Equation>V&gt;0 ? M/V : 0</Equation>
      <ReferenceList>
        <R alias="M" id="252" />
        <R alias="V" id="24" />
      </ReferenceList>
    </ExplicitFormula>
    <ExplicitFormula id="272">
      <Equation>f_onto</Equation>
      <ReferenceList>
        <R alias="f_onto" id="271" />
      </ReferenceList>
    </ExplicitFormula>
    <ExplicitFormula id="274">
      <Equation>tHalf</Equation>
      <ReferenceList>
        <R alias="tHalf" id="273" />
      </ReferenceList>
    </ExplicitFormula>
    <ExplicitFormula id="276">
      <Equation>V&gt;0 ? M/V : 0</Equation>
      <ReferenceList>
        <R alias="M" id="252" />
        <R alias="V" id="24" />
      </ReferenceList>
    </ExplicitFormula>
    <ExplicitFormula id="279">
      <Equation>M_0</Equation>
      <ReferenceList>
        <R alias="M_0" id="278" />
      </ReferenceList>
    </ExplicitFormula>
    <ExplicitFormula id="282">
      <Equation>rel_exp_pls_norm</Equation>
      <ReferenceList>
        <R alias="rel_exp_pls_norm" id="281" />
      </ReferenceList>
    </ExplicitFormula>
    <ExplicitFormula id="285">
      <Equation>rel_exp_pls</Equation>
      <ReferenceList>
        <R alias="rel_exp_pls" id="284" />
      </ReferenceList>
    </ExplicitFormula>
    <ExplicitFormula id="288">
      <Equation>ln(2)/tHalf</Equation>
      <ReferenceList>
        <R alias="tHalf" id="287" />
      </ReferenceList>
    </ExplicitFormula>
    <ExplicitFormula id="290">
      <Equation>rel_exp_norm</Equation>
      <ReferenceList>
        <R alias="rel_exp_norm" id="280" />
      </ReferenceList>
    </ExplicitFormula>
    <ExplicitFormula id="293">
      <Equation>rel_exp_out * AF * f_onto * ProteinContainerVolume</Equation>
      <ReferenceList>
        <R alias="f_onto" id="291" />
        <R alias="rel_exp_out" id="289" />
        <R alias="AF" id="292" />
        <R alias="ProteinContainerVolume" id="174" />
      </ReferenceList>
    </ExplicitFormula>
    <ExplicitFormula id="295">
      <Equation>V&gt;0 ? M/V : 0</Equation>
      <ReferenceList>
        <R alias="M" id="277" />
        <R alias="V" id="24" />
      </ReferenceList>
    </ExplicitFormula>
    <ExplicitFormula id="297">
      <Equation>f_onto</Equation>
      <ReferenceList>
        <R alias="f_onto" id="296" />
      </ReferenceList>
    </ExplicitFormula>
    <ExplicitFormula id="299">
      <Equation>tHalf</Equation>
      <ReferenceList>
        <R alias="tHalf" id="298" />
      </ReferenceList>
    </ExplicitFormula>
    <ExplicitFormula id="301">
      <Equation>V&gt;0 ? M/V : 0</Equation>
      <ReferenceList>
        <R alias="M" id="277" />
        <R alias="V" id="24" />
      </ReferenceList>
    </ExplicitFormula>
    <ExplicitFormula id="304">
      <Equation>M_0</Equation>
      <ReferenceList>
        <R alias="M_0" id="303" />
      </ReferenceList>
    </ExplicitFormula>
    <ExplicitFormula id="307">
      <Equation>rel_exp_pls_norm</Equation>
      <ReferenceList>
        <R alias="rel_exp_pls_norm" id="306" />
      </ReferenceList>
    </ExplicitFormula>
    <ExplicitFormula id="310">
      <Equation>rel_exp_pls</Equation>
      <ReferenceList>
        <R alias="rel_exp_pls" id="309" />
      </ReferenceList>
    </ExplicitFormula>
    <ExplicitFormula id="313">
      <Equation>ln(2)/tHalf</Equation>
      <ReferenceList>
        <R alias="tHalf" id="312" />
      </ReferenceList>
    </ExplicitFormula>
    <ExplicitFormula id="315">
      <Equation>rel_exp_norm</Equation>
      <ReferenceList>
        <R alias="rel_exp_norm" id="305" />
      </ReferenceList>
    </ExplicitFormula>
    <ExplicitFormula id="318">
      <Equation>rel_exp_out * AF * f_onto * ProteinContainerVolume</Equation>
      <ReferenceList>
        <R alias="f_onto" id="316" />
        <R alias="rel_exp_out" id="314" />
        <R alias="AF" id="317" />
        <R alias="ProteinContainerVolume" id="174" />
      </ReferenceList>
    </ExplicitFormula>
    <ExplicitFormula id="320">
      <Equation>V&gt;0 ? M/V : 0</Equation>
      <ReferenceList>
        <R alias="M" id="302" />
        <R alias="V" id="24" />
      </ReferenceList>
    </ExplicitFormula>
    <ExplicitFormula id="322">
      <Equation>f_onto</Equation>
      <ReferenceList>
        <R alias="f_onto" id="321" />
      </ReferenceList>
    </ExplicitFormula>
    <ExplicitFormula id="324">
      <Equation>tHalf</Equation>
      <ReferenceList>
        <R alias="tHalf" id="323" />
      </ReferenceList>
    </ExplicitFormula>
    <ExplicitFormula id="326">
      <Equation>V&gt;0 ? M/V : 0</Equation>
      <ReferenceList>
        <R alias="M" id="302" />
        <R alias="V" id="24" />
      </ReferenceList>
    </ExplicitFormula>
    <ExplicitFormula id="329">
      <Equation>M_0</Equation>
      <ReferenceList>
        <R alias="M_0" id="328" />
      </ReferenceList>
    </ExplicitFormula>
    <ExplicitFormula id="332">
      <Equation>rel_exp_pls_norm</Equation>
      <ReferenceList>
        <R alias="rel_exp_pls_norm" id="331" />
      </ReferenceList>
    </ExplicitFormula>
    <ExplicitFormula id="335">
      <Equation>rel_exp_pls</Equation>
      <ReferenceList>
        <R alias="rel_exp_pls" id="334" />
      </ReferenceList>
    </ExplicitFormula>
    <ExplicitFormula id="338">
      <Equation>ln(2)/tHalf</Equation>
      <ReferenceList>
        <R alias="tHalf" id="337" />
      </ReferenceList>
    </ExplicitFormula>
    <ExplicitFormula id="340">
      <Equation>rel_exp_norm</Equation>
      <ReferenceList>
        <R alias="rel_exp_norm" id="330" />
      </ReferenceList>
    </ExplicitFormula>
    <ExplicitFormula id="343">
      <Equation>rel_exp_out * AF * f_onto * ProteinContainerVolume</Equation>
      <ReferenceList>
        <R alias="f_onto" id="341" />
        <R alias="rel_exp_out" id="339" />
        <R alias="AF" id="342" />
        <R alias="ProteinContainerVolume" id="174" />
      </ReferenceList>
    </ExplicitFormula>
    <ExplicitFormula id="345">
      <Equation>V&gt;0 ? M/V : 0</Equation>
      <ReferenceList>
        <R alias="M" id="327" />
        <R alias="V" id="24" />
      </ReferenceList>
    </ExplicitFormula>
    <ExplicitFormula id="347">
      <Equation>f_onto</Equation>
      <ReferenceList>
        <R alias="f_onto" id="346" />
      </ReferenceList>
    </ExplicitFormula>
    <ExplicitFormula id="349">
      <Equation>tHalf</Equation>
      <ReferenceList>
        <R alias="tHalf" id="348" />
      </ReferenceList>
    </ExplicitFormula>
    <ExplicitFormula id="351">
      <Equation>V&gt;0 ? M/V : 0</Equation>
      <ReferenceList>
        <R alias="M" id="327" />
        <R alias="V" id="24" />
      </ReferenceList>
    </ExplicitFormula>
    <ExplicitFormula id="354">
      <Equation>M_0</Equation>
      <ReferenceList>
        <R alias="M_0" id="353" />
      </ReferenceList>
    </ExplicitFormula>
    <ExplicitFormula id="357">
      <Equation>rel_exp_pls_norm</Equation>
      <ReferenceList>
        <R alias="rel_exp_pls_norm" id="356" />
      </ReferenceList>
    </ExplicitFormula>
    <ExplicitFormula id="360">
      <Equation>rel_exp_pls</Equation>
      <ReferenceList>
        <R alias="rel_exp_pls" id="359" />
      </ReferenceList>
    </ExplicitFormula>
    <ExplicitFormula id="363">
      <Equation>ln(2)/tHalf</Equation>
      <ReferenceList>
        <R alias="tHalf" id="362" />
      </ReferenceList>
    </ExplicitFormula>
    <ExplicitFormula id="365">
      <Equation>rel_exp_norm</Equation>
      <ReferenceList>
        <R alias="rel_exp_norm" id="355" />
      </ReferenceList>
    </ExplicitFormula>
    <ExplicitFormula id="368">
      <Equation>rel_exp_out * AF * f_onto * ProteinContainerVolume</Equation>
      <ReferenceList>
        <R alias="f_onto" id="366" />
        <R alias="rel_exp_out" id="364" />
        <R alias="AF" id="367" />
        <R alias="ProteinContainerVolume" id="174" />
      </ReferenceList>
    </ExplicitFormula>
    <ExplicitFormula id="370">
      <Equation>V&gt;0 ? M/V : 0</Equation>
      <ReferenceList>
        <R alias="M" id="352" />
        <R alias="V" id="24" />
      </ReferenceList>
    </ExplicitFormula>
    <ExplicitFormula id="372">
      <Equation>f_onto</Equation>
      <ReferenceList>
        <R alias="f_onto" id="371" />
      </ReferenceList>
    </ExplicitFormula>
    <ExplicitFormula id="374">
      <Equation>tHalf</Equation>
      <ReferenceList>
        <R alias="tHalf" id="373" />
      </ReferenceList>
    </ExplicitFormula>
    <ExplicitFormula id="376">
      <Equation>V&gt;0 ? M/V : 0</Equation>
      <ReferenceList>
        <R alias="M" id="352" />
        <R alias="V" id="24" />
      </ReferenceList>
    </ExplicitFormula>
    <ExplicitFormula id="379">
      <Equation>V&gt;0 ? M/V : 0</Equation>
      <ReferenceList>
        <R alias="M" id="377" />
        <R alias="V" id="24" />
      </ReferenceList>
    </ExplicitFormula>
    <ExplicitFormula id="381">
      <Equation>fu</Equation>
      <ReferenceList>
        <R alias="fu" id="126" />
      </ReferenceList>
    </ExplicitFormula>
    <ExplicitFormula id="383">
      <Equation>V&gt;0 ? M/V : 0</Equation>
      <ReferenceList>
        <R alias="M" id="377" />
        <R alias="V" id="24" />
      </ReferenceList>
    </ExplicitFormula>
    <ExplicitFormula id="385">
      <Equation>C_pls*fu</Equation>
      <ReferenceList>
        <R alias="C_pls" id="378" />
        <R alias="fu" id="126" />
      </ReferenceList>
    </ExplicitFormula>
    <ExplicitFormula id="388">
      <Equation>V&gt;0 ? M/V : 0</Equation>
      <ReferenceList>
        <R alias="M" id="386" />
        <R alias="V" id="24" />
      </ReferenceList>
    </ExplicitFormula>
    <ExplicitFormula id="390">
      <Equation>fu</Equation>
      <ReferenceList>
        <R alias="fu" id="145" />
      </ReferenceList>
    </ExplicitFormula>
    <ExplicitFormula id="392">
      <Equation>V&gt;0 ? M/V : 0</Equation>
      <ReferenceList>
        <R alias="M" id="386" />
        <R alias="V" id="24" />
      </ReferenceList>
    </ExplicitFormula>
    <ExplicitFormula id="394">
      <Equation>C_pls*fu</Equation>
      <ReferenceList>
        <R alias="C_pls" id="387" />
        <R alias="fu" id="145" />
      </ReferenceList>
    </ExplicitFormula>
    <ExplicitFormula id="397">
      <Equation>V&gt;0 ? M/V : 0</Equation>
      <ReferenceList>
        <R alias="M" id="395" />
        <R alias="V" id="24" />
      </ReferenceList>
    </ExplicitFormula>
    <ExplicitFormula id="399">
      <Equation>fu</Equation>
      <ReferenceList>
        <R alias="fu" id="164" />
      </ReferenceList>
    </ExplicitFormula>
    <ExplicitFormula id="401">
      <Equation>V&gt;0 ? M/V : 0</Equation>
      <ReferenceList>
        <R alias="M" id="395" />
        <R alias="V" id="24" />
      </ReferenceList>
    </ExplicitFormula>
    <ExplicitFormula id="403">
      <Equation>C_pls*fu</Equation>
      <ReferenceList>
        <R alias="C_pls" id="396" />
        <R alias="fu" id="164" />
      </ReferenceList>
    </ExplicitFormula>
    <ExplicitFormula id="406">
      <Equation>-(CP * kcat * V * K_water * C / (Km + K_water * C))</Equation>
      <ReferenceList>
        <R alias="V" id="24" />
        <R alias="CP" id="194" />
        <R alias="C" id="378" />
        <R alias="K_water" id="380" />
        <R alias="kcat" id="404" />
        <R alias="Km" id="405" />
      </ReferenceList>
    </ExplicitFormula>
    <ExplicitFormula id="407">
      <Equation>CP * kcat * V * K_water * C / (Km + K_water * C)</Equation>
      <ReferenceList>
        <R alias="V" id="24" />
        <R alias="CP" id="194" />
        <R alias="C" id="378" />
        <R alias="K_water" id="380" />
        <R alias="kcat" id="404" />
        <R alias="Km" id="405" />
      </ReferenceList>
    </ExplicitFormula>
    <ExplicitFormula id="410">
      <Equation>kcat * kcat_interaction_factor</Equation>
      <ReferenceList>
        <R alias="kcat_interaction_factor" id="408" />
        <R alias="kcat" id="409" />
      </ReferenceList>
    </ExplicitFormula>
    <ExplicitFormula id="413">
      <Equation>Km * Km_interaction_factor</Equation>
      <ReferenceList>
        <R alias="Km_interaction_factor" id="411" />
        <R alias="Km" id="412" />
      </ReferenceList>
    </ExplicitFormula>
    <ExplicitFormula id="416">
      <Equation>-(CP * kcat * V * K_water * C / (Km + K_water * C))</Equation>
      <ReferenceList>
        <R alias="V" id="24" />
        <R alias="CP" id="269" />
        <R alias="C" id="378" />
        <R alias="K_water" id="380" />
        <R alias="kcat" id="414" />
        <R alias="Km" id="415" />
      </ReferenceList>
    </ExplicitFormula>
    <ExplicitFormula id="417">
      <Equation>CP * kcat * V * K_water * C / (Km + K_water * C)</Equation>
      <ReferenceList>
        <R alias="V" id="24" />
        <R alias="CP" id="269" />
        <R alias="C" id="378" />
        <R alias="K_water" id="380" />
        <R alias="kcat" id="414" />
        <R alias="Km" id="415" />
      </ReferenceList>
    </ExplicitFormula>
    <ExplicitFormula id="420">
      <Equation>kcat * kcat_interaction_factor</Equation>
      <ReferenceList>
        <R alias="kcat_interaction_factor" id="418" />
        <R alias="kcat" id="419" />
      </ReferenceList>
    </ExplicitFormula>
    <ExplicitFormula id="423">
      <Equation>Km * Km_interaction_factor</Equation>
      <ReferenceList>
        <R alias="Km_interaction_factor" id="421" />
        <R alias="Km" id="422" />
      </ReferenceList>
    </ExplicitFormula>
    <ExplicitFormula id="426">
      <Equation>Volume</Equation>
      <ReferenceList>
        <R alias="Volume" id="425" />
      </ReferenceList>
    </ExplicitFormula>
    <ExplicitFormula id="427">
      <Equation>HCT*V</Equation>
      <ReferenceList>
        <R alias="V" id="169" />
        <R alias="HCT" id="100" />
      </ReferenceList>
    </ExplicitFormula>
    <ExplicitFormula id="430">
      <Equation>M_0</Equation>
      <ReferenceList>
        <R alias="M_0" id="429" />
      </ReferenceList>
    </ExplicitFormula>
    <ExplicitFormula id="433">
      <Equation>rel_exp_bc_norm</Equation>
      <ReferenceList>
        <R alias="rel_exp_bc_norm" id="432" />
      </ReferenceList>
    </ExplicitFormula>
    <ExplicitFormula id="436">
      <Equation>rel_exp_bc</Equation>
      <ReferenceList>
        <R alias="rel_exp_bc" id="435" />
      </ReferenceList>
    </ExplicitFormula>
    <ExplicitFormula id="439">
      <Equation>ln(2)/tHalf</Equation>
      <ReferenceList>
        <R alias="tHalf" id="438" />
      </ReferenceList>
    </ExplicitFormula>
    <ExplicitFormula id="441">
      <Equation>rel_exp_norm</Equation>
      <ReferenceList>
        <R alias="rel_exp_norm" id="431" />
      </ReferenceList>
    </ExplicitFormula>
    <ExplicitFormula id="443">
      <Equation>rel_exp_out * AF * f_onto * ProteinContainerVolume</Equation>
      <ReferenceList>
        <R alias="f_onto" id="442" />
        <R alias="rel_exp_out" id="440" />
        <R alias="AF" id="192" />
        <R alias="ProteinContainerVolume" id="424" />
      </ReferenceList>
    </ExplicitFormula>
    <ExplicitFormula id="445">
      <Equation>V&gt;0 ? M/V : 0</Equation>
      <ReferenceList>
        <R alias="M" id="428" />
        <R alias="V" id="425" />
      </ReferenceList>
    </ExplicitFormula>
    <ExplicitFormula id="446">
      <Equation>f_onto</Equation>
      <ReferenceList>
        <R alias="f_onto" id="196" />
      </ReferenceList>
    </ExplicitFormula>
    <ExplicitFormula id="447">
      <Equation>tHalf</Equation>
      <ReferenceList>
        <R alias="tHalf" id="198" />
      </ReferenceList>
    </ExplicitFormula>
    <ExplicitFormula id="449">
      <Equation>V&gt;0 ? M/V : 0</Equation>
      <ReferenceList>
        <R alias="M" id="428" />
        <R alias="V" id="425" />
      </ReferenceList>
    </ExplicitFormula>
    <ExplicitFormula id="452">
      <Equation>M_0</Equation>
      <ReferenceList>
        <R alias="M_0" id="451" />
      </ReferenceList>
    </ExplicitFormula>
    <ExplicitFormula id="455">
      <Equation>rel_exp_bc_norm</Equation>
      <ReferenceList>
        <R alias="rel_exp_bc_norm" id="454" />
      </ReferenceList>
    </ExplicitFormula>
    <ExplicitFormula id="458">
      <Equation>rel_exp_bc</Equation>
      <ReferenceList>
        <R alias="rel_exp_bc" id="457" />
      </ReferenceList>
    </ExplicitFormula>
    <ExplicitFormula id="461">
      <Equation>ln(2)/tHalf</Equation>
      <ReferenceList>
        <R alias="tHalf" id="460" />
      </ReferenceList>
    </ExplicitFormula>
    <ExplicitFormula id="463">
      <Equation>rel_exp_norm</Equation>
      <ReferenceList>
        <R alias="rel_exp_norm" id="453" />
      </ReferenceList>
    </ExplicitFormula>
    <ExplicitFormula id="465">
      <Equation>rel_exp_out * AF * f_onto * ProteinContainerVolume</Equation>
      <ReferenceList>
        <R alias="f_onto" id="464" />
        <R alias="rel_exp_out" id="462" />
        <R alias="AF" id="217" />
        <R alias="ProteinContainerVolume" id="424" />
      </ReferenceList>
    </ExplicitFormula>
    <ExplicitFormula id="467">
      <Equation>V&gt;0 ? M/V : 0</Equation>
      <ReferenceList>
        <R alias="M" id="450" />
        <R alias="V" id="425" />
      </ReferenceList>
    </ExplicitFormula>
    <ExplicitFormula id="468">
      <Equation>f_onto</Equation>
      <ReferenceList>
        <R alias="f_onto" id="221" />
      </ReferenceList>
    </ExplicitFormula>
    <ExplicitFormula id="469">
      <Equation>tHalf</Equation>
      <ReferenceList>
        <R alias="tHalf" id="223" />
      </ReferenceList>
    </ExplicitFormula>
    <ExplicitFormula id="471">
      <Equation>V&gt;0 ? M/V : 0</Equation>
      <ReferenceList>
        <R alias="M" id="450" />
        <R alias="V" id="425" />
      </ReferenceList>
    </ExplicitFormula>
    <ExplicitFormula id="474">
      <Equation>M_0</Equation>
      <ReferenceList>
        <R alias="M_0" id="473" />
      </ReferenceList>
    </ExplicitFormula>
    <ExplicitFormula id="477">
      <Equation>rel_exp_bc_norm</Equation>
      <ReferenceList>
        <R alias="rel_exp_bc_norm" id="476" />
      </ReferenceList>
    </ExplicitFormula>
    <ExplicitFormula id="480">
      <Equation>rel_exp_bc</Equation>
      <ReferenceList>
        <R alias="rel_exp_bc" id="479" />
      </ReferenceList>
    </ExplicitFormula>
    <ExplicitFormula id="483">
      <Equation>ln(2)/tHalf</Equation>
      <ReferenceList>
        <R alias="tHalf" id="482" />
      </ReferenceList>
    </ExplicitFormula>
    <ExplicitFormula id="485">
      <Equation>rel_exp_norm</Equation>
      <ReferenceList>
        <R alias="rel_exp_norm" id="475" />
      </ReferenceList>
    </ExplicitFormula>
    <ExplicitFormula id="487">
      <Equation>rel_exp_out * AF * f_onto * ProteinContainerVolume</Equation>
      <ReferenceList>
        <R alias="f_onto" id="486" />
        <R alias="rel_exp_out" id="484" />
        <R alias="AF" id="242" />
        <R alias="ProteinContainerVolume" id="424" />
      </ReferenceList>
    </ExplicitFormula>
    <ExplicitFormula id="489">
      <Equation>V&gt;0 ? M/V : 0</Equation>
      <ReferenceList>
        <R alias="M" id="472" />
        <R alias="V" id="425" />
      </ReferenceList>
    </ExplicitFormula>
    <ExplicitFormula id="490">
      <Equation>f_onto</Equation>
      <ReferenceList>
        <R alias="f_onto" id="246" />
      </ReferenceList>
    </ExplicitFormula>
    <ExplicitFormula id="491">
      <Equation>tHalf</Equation>
      <ReferenceList>
        <R alias="tHalf" id="248" />
      </ReferenceList>
    </ExplicitFormula>
    <ExplicitFormula id="493">
      <Equation>V&gt;0 ? M/V : 0</Equation>
      <ReferenceList>
        <R alias="M" id="472" />
        <R alias="V" id="425" />
      </ReferenceList>
    </ExplicitFormula>
    <ExplicitFormula id="496">
      <Equation>M_0</Equation>
      <ReferenceList>
        <R alias="M_0" id="495" />
      </ReferenceList>
    </ExplicitFormula>
    <ExplicitFormula id="499">
      <Equation>rel_exp_bc_norm</Equation>
      <ReferenceList>
        <R alias="rel_exp_bc_norm" id="498" />
      </ReferenceList>
    </ExplicitFormula>
    <ExplicitFormula id="502">
      <Equation>rel_exp_bc</Equation>
      <ReferenceList>
        <R alias="rel_exp_bc" id="501" />
      </ReferenceList>
    </ExplicitFormula>
    <ExplicitFormula id="505">
      <Equation>ln(2)/tHalf</Equation>
      <ReferenceList>
        <R alias="tHalf" id="504" />
      </ReferenceList>
    </ExplicitFormula>
    <ExplicitFormula id="507">
      <Equation>rel_exp_norm</Equation>
      <ReferenceList>
        <R alias="rel_exp_norm" id="497" />
      </ReferenceList>
    </ExplicitFormula>
    <ExplicitFormula id="509">
      <Equation>rel_exp_out * AF * f_onto * ProteinContainerVolume</Equation>
      <ReferenceList>
        <R alias="f_onto" id="508" />
        <R alias="rel_exp_out" id="506" />
        <R alias="AF" id="267" />
        <R alias="ProteinContainerVolume" id="424" />
      </ReferenceList>
    </ExplicitFormula>
    <ExplicitFormula id="511">
      <Equation>V&gt;0 ? M/V : 0</Equation>
      <ReferenceList>
        <R alias="M" id="494" />
        <R alias="V" id="425" />
      </ReferenceList>
    </ExplicitFormula>
    <ExplicitFormula id="512">
      <Equation>f_onto</Equation>
      <ReferenceList>
        <R alias="f_onto" id="271" />
      </ReferenceList>
    </ExplicitFormula>
    <ExplicitFormula id="513">
      <Equation>tHalf</Equation>
      <ReferenceList>
        <R alias="tHalf" id="273" />
      </ReferenceList>
    </ExplicitFormula>
    <ExplicitFormula id="515">
      <Equation>V&gt;0 ? M/V : 0</Equation>
      <ReferenceList>
        <R alias="M" id="494" />
        <R alias="V" id="425" />
      </ReferenceList>
    </ExplicitFormula>
    <ExplicitFormula id="518">
      <Equation>M_0</Equation>
      <ReferenceList>
        <R alias="M_0" id="517" />
      </ReferenceList>
    </ExplicitFormula>
    <ExplicitFormula id="521">
      <Equation>rel_exp_bc_norm</Equation>
      <ReferenceList>
        <R alias="rel_exp_bc_norm" id="520" />
      </ReferenceList>
    </ExplicitFormula>
    <ExplicitFormula id="524">
      <Equation>rel_exp_bc</Equation>
      <ReferenceList>
        <R alias="rel_exp_bc" id="523" />
      </ReferenceList>
    </ExplicitFormula>
    <ExplicitFormula id="527">
      <Equation>ln(2)/tHalf</Equation>
      <ReferenceList>
        <R alias="tHalf" id="526" />
      </ReferenceList>
    </ExplicitFormula>
    <ExplicitFormula id="529">
      <Equation>rel_exp_norm</Equation>
      <ReferenceList>
        <R alias="rel_exp_norm" id="519" />
      </ReferenceList>
    </ExplicitFormula>
    <ExplicitFormula id="531">
      <Equation>rel_exp_out * AF * f_onto * ProteinContainerVolume</Equation>
      <ReferenceList>
        <R alias="f_onto" id="530" />
        <R alias="rel_exp_out" id="528" />
        <R alias="AF" id="292" />
        <R alias="ProteinContainerVolume" id="424" />
      </ReferenceList>
    </ExplicitFormula>
    <ExplicitFormula id="533">
      <Equation>V&gt;0 ? M/V : 0</Equation>
      <ReferenceList>
        <R alias="M" id="516" />
        <R alias="V" id="425" />
      </ReferenceList>
    </ExplicitFormula>
    <ExplicitFormula id="534">
      <Equation>f_onto</Equation>
      <ReferenceList>
        <R alias="f_onto" id="296" />
      </ReferenceList>
    </ExplicitFormula>
    <ExplicitFormula id="535">
      <Equation>tHalf</Equation>
      <ReferenceList>
        <R alias="tHalf" id="298" />
      </ReferenceList>
    </ExplicitFormula>
    <ExplicitFormula id="537">
      <Equation>V&gt;0 ? M/V : 0</Equation>
      <ReferenceList>
        <R alias="M" id="516" />
        <R alias="V" id="425" />
      </ReferenceList>
    </ExplicitFormula>
    <ExplicitFormula id="540">
      <Equation>M_0</Equation>
      <ReferenceList>
        <R alias="M_0" id="539" />
      </ReferenceList>
    </ExplicitFormula>
    <ExplicitFormula id="543">
      <Equation>rel_exp_bc_norm</Equation>
      <ReferenceList>
        <R alias="rel_exp_bc_norm" id="542" />
      </ReferenceList>
    </ExplicitFormula>
    <ExplicitFormula id="546">
      <Equation>rel_exp_bc</Equation>
      <ReferenceList>
        <R alias="rel_exp_bc" id="545" />
      </ReferenceList>
    </ExplicitFormula>
    <ExplicitFormula id="549">
      <Equation>ln(2)/tHalf</Equation>
      <ReferenceList>
        <R alias="tHalf" id="548" />
      </ReferenceList>
    </ExplicitFormula>
    <ExplicitFormula id="551">
      <Equation>rel_exp_norm</Equation>
      <ReferenceList>
        <R alias="rel_exp_norm" id="541" />
      </ReferenceList>
    </ExplicitFormula>
    <ExplicitFormula id="553">
      <Equation>rel_exp_out * AF * f_onto * ProteinContainerVolume</Equation>
      <ReferenceList>
        <R alias="f_onto" id="552" />
        <R alias="rel_exp_out" id="550" />
        <R alias="AF" id="317" />
        <R alias="ProteinContainerVolume" id="424" />
      </ReferenceList>
    </ExplicitFormula>
    <ExplicitFormula id="555">
      <Equation>V&gt;0 ? M/V : 0</Equation>
      <ReferenceList>
        <R alias="M" id="538" />
        <R alias="V" id="425" />
      </ReferenceList>
    </ExplicitFormula>
    <ExplicitFormula id="556">
      <Equation>f_onto</Equation>
      <ReferenceList>
        <R alias="f_onto" id="321" />
      </ReferenceList>
    </ExplicitFormula>
    <ExplicitFormula id="557">
      <Equation>tHalf</Equation>
      <ReferenceList>
        <R alias="tHalf" id="323" />
      </ReferenceList>
    </ExplicitFormula>
    <ExplicitFormula id="559">
      <Equation>V&gt;0 ? M/V : 0</Equation>
      <ReferenceList>
        <R alias="M" id="538" />
        <R alias="V" id="425" />
      </ReferenceList>
    </ExplicitFormula>
    <ExplicitFormula id="562">
      <Equation>M_0</Equation>
      <ReferenceList>
        <R alias="M_0" id="561" />
      </ReferenceList>
    </ExplicitFormula>
    <ExplicitFormula id="565">
      <Equation>rel_exp_bc_norm</Equation>
      <ReferenceList>
        <R alias="rel_exp_bc_norm" id="564" />
      </ReferenceList>
    </ExplicitFormula>
    <ExplicitFormula id="568">
      <Equation>rel_exp_bc</Equation>
      <ReferenceList>
        <R alias="rel_exp_bc" id="567" />
      </ReferenceList>
    </ExplicitFormula>
    <ExplicitFormula id="571">
      <Equation>ln(2)/tHalf</Equation>
      <ReferenceList>
        <R alias="tHalf" id="570" />
      </ReferenceList>
    </ExplicitFormula>
    <ExplicitFormula id="573">
      <Equation>rel_exp_norm</Equation>
      <ReferenceList>
        <R alias="rel_exp_norm" id="563" />
      </ReferenceList>
    </ExplicitFormula>
    <ExplicitFormula id="575">
      <Equation>rel_exp_out * AF * f_onto * ProteinContainerVolume</Equation>
      <ReferenceList>
        <R alias="f_onto" id="574" />
        <R alias="rel_exp_out" id="572" />
        <R alias="AF" id="342" />
        <R alias="ProteinContainerVolume" id="424" />
      </ReferenceList>
    </ExplicitFormula>
    <ExplicitFormula id="577">
      <Equation>V&gt;0 ? M/V : 0</Equation>
      <ReferenceList>
        <R alias="M" id="560" />
        <R alias="V" id="425" />
      </ReferenceList>
    </ExplicitFormula>
    <ExplicitFormula id="578">
      <Equation>f_onto</Equation>
      <ReferenceList>
        <R alias="f_onto" id="346" />
      </ReferenceList>
    </ExplicitFormula>
    <ExplicitFormula id="579">
      <Equation>tHalf</Equation>
      <ReferenceList>
        <R alias="tHalf" id="348" />
      </ReferenceList>
    </ExplicitFormula>
    <ExplicitFormula id="581">
      <Equation>V&gt;0 ? M/V : 0</Equation>
      <ReferenceList>
        <R alias="M" id="560" />
        <R alias="V" id="425" />
      </ReferenceList>
    </ExplicitFormula>
    <ExplicitFormula id="584">
      <Equation>M_0</Equation>
      <ReferenceList>
        <R alias="M_0" id="583" />
      </ReferenceList>
    </ExplicitFormula>
    <ExplicitFormula id="587">
      <Equation>rel_exp_bc_norm</Equation>
      <ReferenceList>
        <R alias="rel_exp_bc_norm" id="586" />
      </ReferenceList>
    </ExplicitFormula>
    <ExplicitFormula id="590">
      <Equation>rel_exp_bc</Equation>
      <ReferenceList>
        <R alias="rel_exp_bc" id="589" />
      </ReferenceList>
    </ExplicitFormula>
    <ExplicitFormula id="593">
      <Equation>ln(2)/tHalf</Equation>
      <ReferenceList>
        <R alias="tHalf" id="592" />
      </ReferenceList>
    </ExplicitFormula>
    <ExplicitFormula id="595">
      <Equation>rel_exp_norm</Equation>
      <ReferenceList>
        <R alias="rel_exp_norm" id="585" />
      </ReferenceList>
    </ExplicitFormula>
    <ExplicitFormula id="597">
      <Equation>rel_exp_out * AF * f_onto * ProteinContainerVolume</Equation>
      <ReferenceList>
        <R alias="f_onto" id="596" />
        <R alias="rel_exp_out" id="594" />
        <R alias="AF" id="367" />
        <R alias="ProteinContainerVolume" id="424" />
      </ReferenceList>
    </ExplicitFormula>
    <ExplicitFormula id="599">
      <Equation>V&gt;0 ? M/V : 0</Equation>
      <ReferenceList>
        <R alias="M" id="582" />
        <R alias="V" id="425" />
      </ReferenceList>
    </ExplicitFormula>
    <ExplicitFormula id="600">
      <Equation>f_onto</Equation>
      <ReferenceList>
        <R alias="f_onto" id="371" />
      </ReferenceList>
    </ExplicitFormula>
    <ExplicitFormula id="601">
      <Equation>tHalf</Equation>
      <ReferenceList>
        <R alias="tHalf" id="373" />
      </ReferenceList>
    </ExplicitFormula>
    <ExplicitFormula id="603">
      <Equation>V&gt;0 ? M/V : 0</Equation>
      <ReferenceList>
        <R alias="M" id="582" />
        <R alias="V" id="425" />
      </ReferenceList>
    </ExplicitFormula>
    <ExplicitFormula id="606">
      <Equation>V&gt;0 ? M/V : 0</Equation>
      <ReferenceList>
        <R alias="M" id="604" />
        <R alias="V" id="425" />
      </ReferenceList>
    </ExplicitFormula>
    <ExplicitFormula id="609">
      <Equation>K_rbc/fu</Equation>
      <ReferenceList>
        <R alias="fu" id="126" />
        <R alias="K_rbc" id="608" />
      </ReferenceList>
    </ExplicitFormula>
    <ExplicitFormula id="611">
      <Equation>V&gt;0 ? M/V : 0</Equation>
      <ReferenceList>
        <R alias="M" id="604" />
        <R alias="V" id="425" />
      </ReferenceList>
    </ExplicitFormula>
    <ExplicitFormula id="614">
      <Equation>V&gt;0 ? M/V : 0</Equation>
      <ReferenceList>
        <R alias="M" id="612" />
        <R alias="V" id="425" />
      </ReferenceList>
    </ExplicitFormula>
    <ExplicitFormula id="617">
      <Equation>K_rbc/fu</Equation>
      <ReferenceList>
        <R alias="fu" id="145" />
        <R alias="K_rbc" id="616" />
      </ReferenceList>
    </ExplicitFormula>
    <ExplicitFormula id="619">
      <Equation>V&gt;0 ? M/V : 0</Equation>
      <ReferenceList>
        <R alias="M" id="612" />
        <R alias="V" id="425" />
      </ReferenceList>
    </ExplicitFormula>
    <ExplicitFormula id="622">
      <Equation>V&gt;0 ? M/V : 0</Equation>
      <ReferenceList>
        <R alias="M" id="620" />
        <R alias="V" id="425" />
      </ReferenceList>
    </ExplicitFormula>
    <ExplicitFormula id="625">
      <Equation>K_rbc/fu</Equation>
      <ReferenceList>
        <R alias="fu" id="164" />
        <R alias="K_rbc" id="624" />
      </ReferenceList>
    </ExplicitFormula>
    <ExplicitFormula id="627">
      <Equation>V&gt;0 ? M/V : 0</Equation>
      <ReferenceList>
        <R alias="M" id="620" />
        <R alias="V" id="425" />
      </ReferenceList>
    </ExplicitFormula>
    <ExplicitFormula id="630">
      <Equation>-(CP * kcat * V * K_water * C / (Km + K_water * C))</Equation>
      <ReferenceList>
        <R alias="V" id="425" />
        <R alias="CP" id="444" />
        <R alias="C" id="605" />
        <R alias="K_water" id="607" />
        <R alias="kcat" id="628" />
        <R alias="Km" id="629" />
      </ReferenceList>
    </ExplicitFormula>
    <ExplicitFormula id="631">
      <Equation>CP * kcat * V * K_water * C / (Km + K_water * C)</Equation>
      <ReferenceList>
        <R alias="V" id="425" />
        <R alias="CP" id="444" />
        <R alias="C" id="605" />
        <R alias="K_water" id="607" />
        <R alias="kcat" id="628" />
        <R alias="Km" id="629" />
      </ReferenceList>
    </ExplicitFormula>
    <ExplicitFormula id="633">
      <Equation>kcat * kcat_interaction_factor</Equation>
      <ReferenceList>
        <R alias="kcat_interaction_factor" id="632" />
        <R alias="kcat" id="409" />
      </ReferenceList>
    </ExplicitFormula>
    <ExplicitFormula id="635">
      <Equation>Km * Km_interaction_factor</Equation>
      <ReferenceList>
        <R alias="Km_interaction_factor" id="634" />
        <R alias="Km" id="412" />
      </ReferenceList>
    </ExplicitFormula>
    <ExplicitFormula id="638">
      <Equation>-(CP * kcat * V * K_water * C / (Km + K_water * C))</Equation>
      <ReferenceList>
        <R alias="V" id="425" />
        <R alias="CP" id="510" />
        <R alias="C" id="605" />
        <R alias="K_water" id="607" />
        <R alias="kcat" id="636" />
        <R alias="Km" id="637" />
      </ReferenceList>
    </ExplicitFormula>
    <ExplicitFormula id="639">
      <Equation>CP * kcat * V * K_water * C / (Km + K_water * C)</Equation>
      <ReferenceList>
        <R alias="V" id="425" />
        <R alias="CP" id="510" />
        <R alias="C" id="605" />
        <R alias="K_water" id="607" />
        <R alias="kcat" id="636" />
        <R alias="Km" id="637" />
      </ReferenceList>
    </ExplicitFormula>
    <ExplicitFormula id="641">
      <Equation>kcat * kcat_interaction_factor</Equation>
      <ReferenceList>
        <R alias="kcat_interaction_factor" id="640" />
        <R alias="kcat" id="419" />
      </ReferenceList>
    </ExplicitFormula>
    <ExplicitFormula id="643">
      <Equation>Km * Km_interaction_factor</Equation>
      <ReferenceList>
        <R alias="Km_interaction_factor" id="642" />
        <R alias="Km" id="422" />
      </ReferenceList>
    </ExplicitFormula>
    <ExplicitFormula id="645">
      <Equation>(1 - HCT) * C_pls+HCT * C_bc</Equation>
      <ReferenceList>
        <R alias="C_bc" id="605" />
        <R alias="C_pls" id="378" />
        <R alias="HCT" id="100" />
      </ReferenceList>
    </ExplicitFormula>
    <ExplicitFormula id="647">
      <Equation>(1 - HCT) * C_pls+HCT * C_bc</Equation>
      <ReferenceList>
        <R alias="C_bc" id="613" />
        <R alias="C_pls" id="387" />
        <R alias="HCT" id="100" />
      </ReferenceList>
    </ExplicitFormula>
    <ExplicitFormula id="649">
      <Equation>(1 - HCT) * C_pls+HCT * C_bc</Equation>
      <ReferenceList>
        <R alias="C_bc" id="621" />
        <R alias="C_pls" id="396" />
        <R alias="HCT" id="100" />
      </ReferenceList>
    </ExplicitFormula>
    <ExplicitFormula id="652">
      <Equation>Volume * Density</Equation>
      <ReferenceList>
        <R alias="Density" id="650" />
        <R alias="Volume" id="651" />
      </ReferenceList>
    </ExplicitFormula>
    <ExplicitFormula id="655">
      <Equation>0.408808309324174</Equation>
    </ExplicitFormula>
    <ExplicitFormula id="657">
      <Equation>Volume</Equation>
      <ReferenceList>
        <R alias="Volume" id="8" />
      </ReferenceList>
    </ExplicitFormula>
    <ExplicitFormula id="658">
      <Equation>(1-HCT)*V</Equation>
      <ReferenceList>
        <R alias="f_vas" id="654" />
        <R alias="V" id="651" />
        <R alias="HCT" id="100" />
      </ReferenceList>
    </ExplicitFormula>
    <ExplicitFormula id="661">
      <Equation>M_0</Equation>
      <ReferenceList>
        <R alias="M_0" id="660" />
      </ReferenceList>
    </ExplicitFormula>
    <ExplicitFormula id="663">
      <Equation>rel_exp_pls_norm</Equation>
      <ReferenceList>
        <R alias="rel_exp_pls_norm" id="181" />
      </ReferenceList>
    </ExplicitFormula>
    <ExplicitFormula id="665">
      <Equation>rel_exp_pls</Equation>
      <ReferenceList>
        <R alias="rel_exp_pls" id="184" />
      </ReferenceList>
    </ExplicitFormula>
    <ExplicitFormula id="668">
      <Equation>ln(2)/tHalf</Equation>
      <ReferenceList>
        <R alias="tHalf" id="667" />
      </ReferenceList>
    </ExplicitFormula>
    <ExplicitFormula id="670">
      <Equation>rel_exp_norm</Equation>
      <ReferenceList>
        <R alias="rel_exp_norm" id="662" />
      </ReferenceList>
    </ExplicitFormula>
    <ExplicitFormula id="672">
      <Equation>rel_exp_out * AF * f_onto * ProteinContainerVolume</Equation>
      <ReferenceList>
        <R alias="f_onto" id="671" />
        <R alias="rel_exp_out" id="669" />
        <R alias="AF" id="192" />
        <R alias="ProteinContainerVolume" id="656" />
      </ReferenceList>
    </ExplicitFormula>
    <ExplicitFormula id="674">
      <Equation>V&gt;0 ? M/V : 0</Equation>
      <ReferenceList>
        <R alias="M" id="659" />
        <R alias="V" id="8" />
      </ReferenceList>
    </ExplicitFormula>
    <ExplicitFormula id="675">
      <Equation>f_onto</Equation>
      <ReferenceList>
        <R alias="f_onto" id="196" />
      </ReferenceList>
    </ExplicitFormula>
    <ExplicitFormula id="676">
      <Equation>tHalf</Equation>
      <ReferenceList>
        <R alias="tHalf" id="198" />
      </ReferenceList>
    </ExplicitFormula>
    <ExplicitFormula id="678">
      <Equation>V&gt;0 ? M/V : 0</Equation>
      <ReferenceList>
        <R alias="M" id="659" />
        <R alias="V" id="8" />
      </ReferenceList>
    </ExplicitFormula>
    <ExplicitFormula id="681">
      <Equation>M_0</Equation>
      <ReferenceList>
        <R alias="M_0" id="680" />
      </ReferenceList>
    </ExplicitFormula>
    <ExplicitFormula id="683">
      <Equation>rel_exp_pls_norm</Equation>
      <ReferenceList>
        <R alias="rel_exp_pls_norm" id="206" />
      </ReferenceList>
    </ExplicitFormula>
    <ExplicitFormula id="685">
      <Equation>rel_exp_pls</Equation>
      <ReferenceList>
        <R alias="rel_exp_pls" id="209" />
      </ReferenceList>
    </ExplicitFormula>
    <ExplicitFormula id="688">
      <Equation>ln(2)/tHalf</Equation>
      <ReferenceList>
        <R alias="tHalf" id="687" />
      </ReferenceList>
    </ExplicitFormula>
    <ExplicitFormula id="690">
      <Equation>rel_exp_norm</Equation>
      <ReferenceList>
        <R alias="rel_exp_norm" id="682" />
      </ReferenceList>
    </ExplicitFormula>
    <ExplicitFormula id="692">
      <Equation>rel_exp_out * AF * f_onto * ProteinContainerVolume</Equation>
      <ReferenceList>
        <R alias="f_onto" id="691" />
        <R alias="rel_exp_out" id="689" />
        <R alias="AF" id="217" />
        <R alias="ProteinContainerVolume" id="656" />
      </ReferenceList>
    </ExplicitFormula>
    <ExplicitFormula id="694">
      <Equation>V&gt;0 ? M/V : 0</Equation>
      <ReferenceList>
        <R alias="M" id="679" />
        <R alias="V" id="8" />
      </ReferenceList>
    </ExplicitFormula>
    <ExplicitFormula id="695">
      <Equation>f_onto</Equation>
      <ReferenceList>
        <R alias="f_onto" id="221" />
      </ReferenceList>
    </ExplicitFormula>
    <ExplicitFormula id="696">
      <Equation>tHalf</Equation>
      <ReferenceList>
        <R alias="tHalf" id="223" />
      </ReferenceList>
    </ExplicitFormula>
    <ExplicitFormula id="698">
      <Equation>V&gt;0 ? M/V : 0</Equation>
      <ReferenceList>
        <R alias="M" id="679" />
        <R alias="V" id="8" />
      </ReferenceList>
    </ExplicitFormula>
    <ExplicitFormula id="701">
      <Equation>M_0</Equation>
      <ReferenceList>
        <R alias="M_0" id="700" />
      </ReferenceList>
    </ExplicitFormula>
    <ExplicitFormula id="703">
      <Equation>rel_exp_pls_norm</Equation>
      <ReferenceList>
        <R alias="rel_exp_pls_norm" id="231" />
      </ReferenceList>
    </ExplicitFormula>
    <ExplicitFormula id="705">
      <Equation>rel_exp_pls</Equation>
      <ReferenceList>
        <R alias="rel_exp_pls" id="234" />
      </ReferenceList>
    </ExplicitFormula>
    <ExplicitFormula id="708">
      <Equation>ln(2)/tHalf</Equation>
      <ReferenceList>
        <R alias="tHalf" id="707" />
      </ReferenceList>
    </ExplicitFormula>
    <ExplicitFormula id="710">
      <Equation>rel_exp_norm</Equation>
      <ReferenceList>
        <R alias="rel_exp_norm" id="702" />
      </ReferenceList>
    </ExplicitFormula>
    <ExplicitFormula id="712">
      <Equation>rel_exp_out * AF * f_onto * ProteinContainerVolume</Equation>
      <ReferenceList>
        <R alias="f_onto" id="711" />
        <R alias="rel_exp_out" id="709" />
        <R alias="AF" id="242" />
        <R alias="ProteinContainerVolume" id="656" />
      </ReferenceList>
    </ExplicitFormula>
    <ExplicitFormula id="714">
      <Equation>V&gt;0 ? M/V : 0</Equation>
      <ReferenceList>
        <R alias="M" id="699" />
        <R alias="V" id="8" />
      </ReferenceList>
    </ExplicitFormula>
    <ExplicitFormula id="715">
      <Equation>f_onto</Equation>
      <ReferenceList>
        <R alias="f_onto" id="246" />
      </ReferenceList>
    </ExplicitFormula>
    <ExplicitFormula id="716">
      <Equation>tHalf</Equation>
      <ReferenceList>
        <R alias="tHalf" id="248" />
      </ReferenceList>
    </ExplicitFormula>
    <ExplicitFormula id="718">
      <Equation>V&gt;0 ? M/V : 0</Equation>
      <ReferenceList>
        <R alias="M" id="699" />
        <R alias="V" id="8" />
      </ReferenceList>
    </ExplicitFormula>
    <ExplicitFormula id="721">
      <Equation>M_0</Equation>
      <ReferenceList>
        <R alias="M_0" id="720" />
      </ReferenceList>
    </ExplicitFormula>
    <ExplicitFormula id="723">
      <Equation>rel_exp_pls_norm</Equation>
      <ReferenceList>
        <R alias="rel_exp_pls_norm" id="256" />
      </ReferenceList>
    </ExplicitFormula>
    <ExplicitFormula id="725">
      <Equation>rel_exp_pls</Equation>
      <ReferenceList>
        <R alias="rel_exp_pls" id="259" />
      </ReferenceList>
    </ExplicitFormula>
    <ExplicitFormula id="728">
      <Equation>ln(2)/tHalf</Equation>
      <ReferenceList>
        <R alias="tHalf" id="727" />
      </ReferenceList>
    </ExplicitFormula>
    <ExplicitFormula id="730">
      <Equation>rel_exp_norm</Equation>
      <ReferenceList>
        <R alias="rel_exp_norm" id="722" />
      </ReferenceList>
    </ExplicitFormula>
    <ExplicitFormula id="732">
      <Equation>rel_exp_out * AF * f_onto * ProteinContainerVolume</Equation>
      <ReferenceList>
        <R alias="f_onto" id="731" />
        <R alias="rel_exp_out" id="729" />
        <R alias="AF" id="267" />
        <R alias="ProteinContainerVolume" id="656" />
      </ReferenceList>
    </ExplicitFormula>
    <ExplicitFormula id="734">
      <Equation>V&gt;0 ? M/V : 0</Equation>
      <ReferenceList>
        <R alias="M" id="719" />
        <R alias="V" id="8" />
      </ReferenceList>
    </ExplicitFormula>
    <ExplicitFormula id="735">
      <Equation>f_onto</Equation>
      <ReferenceList>
        <R alias="f_onto" id="271" />
      </ReferenceList>
    </ExplicitFormula>
    <ExplicitFormula id="736">
      <Equation>tHalf</Equation>
      <ReferenceList>
        <R alias="tHalf" id="273" />
      </ReferenceList>
    </ExplicitFormula>
    <ExplicitFormula id="738">
      <Equation>V&gt;0 ? M/V : 0</Equation>
      <ReferenceList>
        <R alias="M" id="719" />
        <R alias="V" id="8" />
      </ReferenceList>
    </ExplicitFormula>
    <ExplicitFormula id="741">
      <Equation>M_0</Equation>
      <ReferenceList>
        <R alias="M_0" id="740" />
      </ReferenceList>
    </ExplicitFormula>
    <ExplicitFormula id="743">
      <Equation>rel_exp_pls_norm</Equation>
      <ReferenceList>
        <R alias="rel_exp_pls_norm" id="281" />
      </ReferenceList>
    </ExplicitFormula>
    <ExplicitFormula id="745">
      <Equation>rel_exp_pls</Equation>
      <ReferenceList>
        <R alias="rel_exp_pls" id="284" />
      </ReferenceList>
    </ExplicitFormula>
    <ExplicitFormula id="748">
      <Equation>ln(2)/tHalf</Equation>
      <ReferenceList>
        <R alias="tHalf" id="747" />
      </ReferenceList>
    </ExplicitFormula>
    <ExplicitFormula id="750">
      <Equation>rel_exp_norm</Equation>
      <ReferenceList>
        <R alias="rel_exp_norm" id="742" />
      </ReferenceList>
    </ExplicitFormula>
    <ExplicitFormula id="752">
      <Equation>rel_exp_out * AF * f_onto * ProteinContainerVolume</Equation>
      <ReferenceList>
        <R alias="f_onto" id="751" />
        <R alias="rel_exp_out" id="749" />
        <R alias="AF" id="292" />
        <R alias="ProteinContainerVolume" id="656" />
      </ReferenceList>
    </ExplicitFormula>
    <ExplicitFormula id="754">
      <Equation>V&gt;0 ? M/V : 0</Equation>
      <ReferenceList>
        <R alias="M" id="739" />
        <R alias="V" id="8" />
      </ReferenceList>
    </ExplicitFormula>
    <ExplicitFormula id="755">
      <Equation>f_onto</Equation>
      <ReferenceList>
        <R alias="f_onto" id="296" />
      </ReferenceList>
    </ExplicitFormula>
    <ExplicitFormula id="756">
      <Equation>tHalf</Equation>
      <ReferenceList>
        <R alias="tHalf" id="298" />
      </ReferenceList>
    </ExplicitFormula>
    <ExplicitFormula id="758">
      <Equation>V&gt;0 ? M/V : 0</Equation>
      <ReferenceList>
        <R alias="M" id="739" />
        <R alias="V" id="8" />
      </ReferenceList>
    </ExplicitFormula>
    <ExplicitFormula id="761">
      <Equation>M_0</Equation>
      <ReferenceList>
        <R alias="M_0" id="760" />
      </ReferenceList>
    </ExplicitFormula>
    <ExplicitFormula id="763">
      <Equation>rel_exp_pls_norm</Equation>
      <ReferenceList>
        <R alias="rel_exp_pls_norm" id="306" />
      </ReferenceList>
    </ExplicitFormula>
    <ExplicitFormula id="765">
      <Equation>rel_exp_pls</Equation>
      <ReferenceList>
        <R alias="rel_exp_pls" id="309" />
      </ReferenceList>
    </ExplicitFormula>
    <ExplicitFormula id="768">
      <Equation>ln(2)/tHalf</Equation>
      <ReferenceList>
        <R alias="tHalf" id="767" />
      </ReferenceList>
    </ExplicitFormula>
    <ExplicitFormula id="770">
      <Equation>rel_exp_norm</Equation>
      <ReferenceList>
        <R alias="rel_exp_norm" id="762" />
      </ReferenceList>
    </ExplicitFormula>
    <ExplicitFormula id="772">
      <Equation>rel_exp_out * AF * f_onto * ProteinContainerVolume</Equation>
      <ReferenceList>
        <R alias="f_onto" id="771" />
        <R alias="rel_exp_out" id="769" />
        <R alias="AF" id="317" />
        <R alias="ProteinContainerVolume" id="656" />
      </ReferenceList>
    </ExplicitFormula>
    <ExplicitFormula id="774">
      <Equation>V&gt;0 ? M/V : 0</Equation>
      <ReferenceList>
        <R alias="M" id="759" />
        <R alias="V" id="8" />
      </ReferenceList>
    </ExplicitFormula>
    <ExplicitFormula id="775">
      <Equation>f_onto</Equation>
      <ReferenceList>
        <R alias="f_onto" id="321" />
      </ReferenceList>
    </ExplicitFormula>
    <ExplicitFormula id="776">
      <Equation>tHalf</Equation>
      <ReferenceList>
        <R alias="tHalf" id="323" />
      </ReferenceList>
    </ExplicitFormula>
    <ExplicitFormula id="778">
      <Equation>V&gt;0 ? M/V : 0</Equation>
      <ReferenceList>
        <R alias="M" id="759" />
        <R alias="V" id="8" />
      </ReferenceList>
    </ExplicitFormula>
    <ExplicitFormula id="781">
      <Equation>M_0</Equation>
      <ReferenceList>
        <R alias="M_0" id="780" />
      </ReferenceList>
    </ExplicitFormula>
    <ExplicitFormula id="783">
      <Equation>rel_exp_pls_norm</Equation>
      <ReferenceList>
        <R alias="rel_exp_pls_norm" id="331" />
      </ReferenceList>
    </ExplicitFormula>
    <ExplicitFormula id="785">
      <Equation>rel_exp_pls</Equation>
      <ReferenceList>
        <R alias="rel_exp_pls" id="334" />
      </ReferenceList>
    </ExplicitFormula>
    <ExplicitFormula id="788">
      <Equation>ln(2)/tHalf</Equation>
      <ReferenceList>
        <R alias="tHalf" id="787" />
      </ReferenceList>
    </ExplicitFormula>
    <ExplicitFormula id="790">
      <Equation>rel_exp_norm</Equation>
      <ReferenceList>
        <R alias="rel_exp_norm" id="782" />
      </ReferenceList>
    </ExplicitFormula>
    <ExplicitFormula id="792">
      <Equation>rel_exp_out * AF * f_onto * ProteinContainerVolume</Equation>
      <ReferenceList>
        <R alias="f_onto" id="791" />
        <R alias="rel_exp_out" id="789" />
        <R alias="AF" id="342" />
        <R alias="ProteinContainerVolume" id="656" />
      </ReferenceList>
    </ExplicitFormula>
    <ExplicitFormula id="794">
      <Equation>V&gt;0 ? M/V : 0</Equation>
      <ReferenceList>
        <R alias="M" id="779" />
        <R alias="V" id="8" />
      </ReferenceList>
    </ExplicitFormula>
    <ExplicitFormula id="795">
      <Equation>f_onto</Equation>
      <ReferenceList>
        <R alias="f_onto" id="346" />
      </ReferenceList>
    </ExplicitFormula>
    <ExplicitFormula id="796">
      <Equation>tHalf</Equation>
      <ReferenceList>
        <R alias="tHalf" id="348" />
      </ReferenceList>
    </ExplicitFormula>
    <ExplicitFormula id="798">
      <Equation>V&gt;0 ? M/V : 0</Equation>
      <ReferenceList>
        <R alias="M" id="779" />
        <R alias="V" id="8" />
      </ReferenceList>
    </ExplicitFormula>
    <ExplicitFormula id="801">
      <Equation>M_0</Equation>
      <ReferenceList>
        <R alias="M_0" id="800" />
      </ReferenceList>
    </ExplicitFormula>
    <ExplicitFormula id="803">
      <Equation>rel_exp_pls_norm</Equation>
      <ReferenceList>
        <R alias="rel_exp_pls_norm" id="356" />
      </ReferenceList>
    </ExplicitFormula>
    <ExplicitFormula id="805">
      <Equation>rel_exp_pls</Equation>
      <ReferenceList>
        <R alias="rel_exp_pls" id="359" />
      </ReferenceList>
    </ExplicitFormula>
    <ExplicitFormula id="808">
      <Equation>ln(2)/tHalf</Equation>
      <ReferenceList>
        <R alias="tHalf" id="807" />
      </ReferenceList>
    </ExplicitFormula>
    <ExplicitFormula id="810">
      <Equation>rel_exp_norm</Equation>
      <ReferenceList>
        <R alias="rel_exp_norm" id="802" />
      </ReferenceList>
    </ExplicitFormula>
    <ExplicitFormula id="812">
      <Equation>rel_exp_out * AF * f_onto * ProteinContainerVolume</Equation>
      <ReferenceList>
        <R alias="f_onto" id="811" />
        <R alias="rel_exp_out" id="809" />
        <R alias="AF" id="367" />
        <R alias="ProteinContainerVolume" id="656" />
      </ReferenceList>
    </ExplicitFormula>
    <ExplicitFormula id="814">
      <Equation>V&gt;0 ? M/V : 0</Equation>
      <ReferenceList>
        <R alias="M" id="799" />
        <R alias="V" id="8" />
      </ReferenceList>
    </ExplicitFormula>
    <ExplicitFormula id="815">
      <Equation>f_onto</Equation>
      <ReferenceList>
        <R alias="f_onto" id="371" />
      </ReferenceList>
    </ExplicitFormula>
    <ExplicitFormula id="816">
      <Equation>tHalf</Equation>
      <ReferenceList>
        <R alias="tHalf" id="373" />
      </ReferenceList>
    </ExplicitFormula>
    <ExplicitFormula id="818">
      <Equation>V&gt;0 ? M/V : 0</Equation>
      <ReferenceList>
        <R alias="M" id="799" />
        <R alias="V" id="8" />
      </ReferenceList>
    </ExplicitFormula>
    <ExplicitFormula id="820">
      <Equation>V&gt;0 ? M/V : 0</Equation>
      <ReferenceList>
        <R alias="M" id="819" />
        <R alias="V" id="8" />
      </ReferenceList>
    </ExplicitFormula>
    <ExplicitFormula id="822">
      <Equation>fu</Equation>
      <ReferenceList>
        <R alias="fu" id="126" />
      </ReferenceList>
    </ExplicitFormula>
    <ExplicitFormula id="824">
      <Equation>V&gt;0 ? M/V : 0</Equation>
      <ReferenceList>
        <R alias="M" id="819" />
        <R alias="V" id="8" />
      </ReferenceList>
    </ExplicitFormula>
    <ExplicitFormula id="826">
      <Equation>C_pls*fu</Equation>
      <ReferenceList>
        <R alias="C_pls" id="119" />
        <R alias="fu" id="126" />
      </ReferenceList>
    </ExplicitFormula>
    <ExplicitFormula id="828">
      <Equation>V&gt;0 ? M/V : 0</Equation>
      <ReferenceList>
        <R alias="M" id="827" />
        <R alias="V" id="8" />
      </ReferenceList>
    </ExplicitFormula>
    <ExplicitFormula id="830">
      <Equation>fu</Equation>
      <ReferenceList>
        <R alias="fu" id="145" />
      </ReferenceList>
    </ExplicitFormula>
    <ExplicitFormula id="832">
      <Equation>V&gt;0 ? M/V : 0</Equation>
      <ReferenceList>
        <R alias="M" id="827" />
        <R alias="V" id="8" />
      </ReferenceList>
    </ExplicitFormula>
    <ExplicitFormula id="834">
      <Equation>C_pls*fu</Equation>
      <ReferenceList>
        <R alias="C_pls" id="138" />
        <R alias="fu" id="145" />
      </ReferenceList>
    </ExplicitFormula>
    <ExplicitFormula id="836">
      <Equation>V&gt;0 ? M/V : 0</Equation>
      <ReferenceList>
        <R alias="M" id="835" />
        <R alias="V" id="8" />
      </ReferenceList>
    </ExplicitFormula>
    <ExplicitFormula id="838">
      <Equation>fu</Equation>
      <ReferenceList>
        <R alias="fu" id="164" />
      </ReferenceList>
    </ExplicitFormula>
    <ExplicitFormula id="840">
      <Equation>V&gt;0 ? M/V : 0</Equation>
      <ReferenceList>
        <R alias="M" id="835" />
        <R alias="V" id="8" />
      </ReferenceList>
    </ExplicitFormula>
    <ExplicitFormula id="842">
      <Equation>C_pls*fu</Equation>
      <ReferenceList>
        <R alias="C_pls" id="157" />
        <R alias="fu" id="164" />
      </ReferenceList>
    </ExplicitFormula>
    <ExplicitFormula id="845">
      <Equation>-(CP * kcat * V * K_water * C / (Km + K_water * C))</Equation>
      <ReferenceList>
        <R alias="V" id="8" />
        <R alias="CP" id="673" />
        <R alias="C" id="119" />
        <R alias="K_water" id="821" />
        <R alias="kcat" id="843" />
        <R alias="Km" id="844" />
      </ReferenceList>
    </ExplicitFormula>
    <ExplicitFormula id="846">
      <Equation>CP * kcat * V * K_water * C / (Km + K_water * C)</Equation>
      <ReferenceList>
        <R alias="V" id="8" />
        <R alias="CP" id="673" />
        <R alias="C" id="119" />
        <R alias="K_water" id="821" />
        <R alias="kcat" id="843" />
        <R alias="Km" id="844" />
      </ReferenceList>
    </ExplicitFormula>
    <ExplicitFormula id="848">
      <Equation>kcat * kcat_interaction_factor</Equation>
      <ReferenceList>
        <R alias="kcat_interaction_factor" id="847" />
        <R alias="kcat" id="409" />
      </ReferenceList>
    </ExplicitFormula>
    <ExplicitFormula id="850">
      <Equation>Km * Km_interaction_factor</Equation>
      <ReferenceList>
        <R alias="Km_interaction_factor" id="849" />
        <R alias="Km" id="412" />
      </ReferenceList>
    </ExplicitFormula>
    <ExplicitFormula id="853">
      <Equation>-(CP * kcat * V * K_water * C / (Km + K_water * C))</Equation>
      <ReferenceList>
        <R alias="V" id="8" />
        <R alias="CP" id="733" />
        <R alias="C" id="119" />
        <R alias="K_water" id="821" />
        <R alias="kcat" id="851" />
        <R alias="Km" id="852" />
      </ReferenceList>
    </ExplicitFormula>
    <ExplicitFormula id="854">
      <Equation>CP * kcat * V * K_water * C / (Km + K_water * C)</Equation>
      <ReferenceList>
        <R alias="V" id="8" />
        <R alias="CP" id="733" />
        <R alias="C" id="119" />
        <R alias="K_water" id="821" />
        <R alias="kcat" id="851" />
        <R alias="Km" id="852" />
      </ReferenceList>
    </ExplicitFormula>
    <ExplicitFormula id="856">
      <Equation>kcat * kcat_interaction_factor</Equation>
      <ReferenceList>
        <R alias="kcat_interaction_factor" id="855" />
        <R alias="kcat" id="419" />
      </ReferenceList>
    </ExplicitFormula>
    <ExplicitFormula id="858">
      <Equation>Km * Km_interaction_factor</Equation>
      <ReferenceList>
        <R alias="Km_interaction_factor" id="857" />
        <R alias="Km" id="422" />
      </ReferenceList>
    </ExplicitFormula>
    <ExplicitFormula id="861">
      <Equation>Volume</Equation>
      <ReferenceList>
        <R alias="Volume" id="860" />
      </ReferenceList>
    </ExplicitFormula>
    <ExplicitFormula id="862">
      <Equation>HCT*V</Equation>
      <ReferenceList>
        <R alias="V" id="651" />
        <R alias="HCT" id="100" />
      </ReferenceList>
    </ExplicitFormula>
    <ExplicitFormula id="865">
      <Equation>M_0</Equation>
      <ReferenceList>
        <R alias="M_0" id="864" />
      </ReferenceList>
    </ExplicitFormula>
    <ExplicitFormula id="867">
      <Equation>rel_exp_bc_norm</Equation>
      <ReferenceList>
        <R alias="rel_exp_bc_norm" id="432" />
      </ReferenceList>
    </ExplicitFormula>
    <ExplicitFormula id="869">
      <Equation>rel_exp_bc</Equation>
      <ReferenceList>
        <R alias="rel_exp_bc" id="435" />
      </ReferenceList>
    </ExplicitFormula>
    <ExplicitFormula id="872">
      <Equation>ln(2)/tHalf</Equation>
      <ReferenceList>
        <R alias="tHalf" id="871" />
      </ReferenceList>
    </ExplicitFormula>
    <ExplicitFormula id="874">
      <Equation>rel_exp_norm</Equation>
      <ReferenceList>
        <R alias="rel_exp_norm" id="866" />
      </ReferenceList>
    </ExplicitFormula>
    <ExplicitFormula id="876">
      <Equation>rel_exp_out * AF * f_onto * ProteinContainerVolume</Equation>
      <ReferenceList>
        <R alias="f_onto" id="875" />
        <R alias="rel_exp_out" id="873" />
        <R alias="AF" id="192" />
        <R alias="ProteinContainerVolume" id="859" />
      </ReferenceList>
    </ExplicitFormula>
    <ExplicitFormula id="878">
      <Equation>V&gt;0 ? M/V : 0</Equation>
      <ReferenceList>
        <R alias="M" id="863" />
        <R alias="V" id="860" />
      </ReferenceList>
    </ExplicitFormula>
    <ExplicitFormula id="879">
      <Equation>f_onto</Equation>
      <ReferenceList>
        <R alias="f_onto" id="196" />
      </ReferenceList>
    </ExplicitFormula>
    <ExplicitFormula id="880">
      <Equation>tHalf</Equation>
      <ReferenceList>
        <R alias="tHalf" id="198" />
      </ReferenceList>
    </ExplicitFormula>
    <ExplicitFormula id="882">
      <Equation>V&gt;0 ? M/V : 0</Equation>
      <ReferenceList>
        <R alias="M" id="863" />
        <R alias="V" id="860" />
      </ReferenceList>
    </ExplicitFormula>
    <ExplicitFormula id="885">
      <Equation>M_0</Equation>
      <ReferenceList>
        <R alias="M_0" id="884" />
      </ReferenceList>
    </ExplicitFormula>
    <ExplicitFormula id="887">
      <Equation>rel_exp_bc_norm</Equation>
      <ReferenceList>
        <R alias="rel_exp_bc_norm" id="454" />
      </ReferenceList>
    </ExplicitFormula>
    <ExplicitFormula id="889">
      <Equation>rel_exp_bc</Equation>
      <ReferenceList>
        <R alias="rel_exp_bc" id="457" />
      </ReferenceList>
    </ExplicitFormula>
    <ExplicitFormula id="892">
      <Equation>ln(2)/tHalf</Equation>
      <ReferenceList>
        <R alias="tHalf" id="891" />
      </ReferenceList>
    </ExplicitFormula>
    <ExplicitFormula id="894">
      <Equation>rel_exp_norm</Equation>
      <ReferenceList>
        <R alias="rel_exp_norm" id="886" />
      </ReferenceList>
    </ExplicitFormula>
    <ExplicitFormula id="896">
      <Equation>rel_exp_out * AF * f_onto * ProteinContainerVolume</Equation>
      <ReferenceList>
        <R alias="f_onto" id="895" />
        <R alias="rel_exp_out" id="893" />
        <R alias="AF" id="217" />
        <R alias="ProteinContainerVolume" id="859" />
      </ReferenceList>
    </ExplicitFormula>
    <ExplicitFormula id="898">
      <Equation>V&gt;0 ? M/V : 0</Equation>
      <ReferenceList>
        <R alias="M" id="883" />
        <R alias="V" id="860" />
      </ReferenceList>
    </ExplicitFormula>
    <ExplicitFormula id="899">
      <Equation>f_onto</Equation>
      <ReferenceList>
        <R alias="f_onto" id="221" />
      </ReferenceList>
    </ExplicitFormula>
    <ExplicitFormula id="900">
      <Equation>tHalf</Equation>
      <ReferenceList>
        <R alias="tHalf" id="223" />
      </ReferenceList>
    </ExplicitFormula>
    <ExplicitFormula id="902">
      <Equation>V&gt;0 ? M/V : 0</Equation>
      <ReferenceList>
        <R alias="M" id="883" />
        <R alias="V" id="860" />
      </ReferenceList>
    </ExplicitFormula>
    <ExplicitFormula id="905">
      <Equation>M_0</Equation>
      <ReferenceList>
        <R alias="M_0" id="904" />
      </ReferenceList>
    </ExplicitFormula>
    <ExplicitFormula id="907">
      <Equation>rel_exp_bc_norm</Equation>
      <ReferenceList>
        <R alias="rel_exp_bc_norm" id="476" />
      </ReferenceList>
    </ExplicitFormula>
    <ExplicitFormula id="909">
      <Equation>rel_exp_bc</Equation>
      <ReferenceList>
        <R alias="rel_exp_bc" id="479" />
      </ReferenceList>
    </ExplicitFormula>
    <ExplicitFormula id="912">
      <Equation>ln(2)/tHalf</Equation>
      <ReferenceList>
        <R alias="tHalf" id="911" />
      </ReferenceList>
    </ExplicitFormula>
[truncated: 7,691,114 more chars]
