# Supplementary material for: A Comparative Analysis of Drug-Induced Hepatotoxicity in Clinically Relevant Situations
Source: PLoS Comput Biol. 2017 Feb 2;13(2):e1005280. doi: 10.1371/journal.pcbi.1005280 (PMC5289425; doi:10.1371/journal.pcbi.1005280)
Supplement: S1 Model Files — (ZIP) [file pcbi.1005280.s019.zip › vpa_val_po_600mg.xml]

<?xml version="1.0" encoding="utf-8"?>
<Simulation objectPathDelimiter="|" version="4" xmlns="http://www.systems-biology.com">
  <ObserverList>
    <Observer id="106" entityId="x7bJPEfXxkGa2E5kF00f7Q" name="Blood Cells" path="vpa_val_po_600mg|Organism|PeripheralVenousBlood|valproic_acid|Blood Cells" unit="µmol/l" persistable="0" formulaId="117" />
    <Observer id="118" entityId="UwG6tc-QAU2oJoP1zRcNIA" name="Plasma (Peripheral Venous Blood)" path="vpa_val_po_600mg|Organism|PeripheralVenousBlood|valproic_acid|Plasma (Peripheral Venous Blood)" unit="µmol/l" persistable="1" formulaId="124" />
    <Observer id="125" entityId="a9qh41Lv5EiMPNZ7GUFgzw" name="Plasma Unbound (Peripheral Venous Blood)" path="vpa_val_po_600mg|Organism|PeripheralVenousBlood|valproic_acid|Plasma Unbound (Peripheral Venous Blood)" unit="µmol/l" persistable="0" formulaId="127" />
    <Observer id="128" entityId="bZkDAFHFOEWEWL6HC7iJpg" name="Whole Blood (Peripheral Venous Blood)" path="vpa_val_po_600mg|Organism|PeripheralVenousBlood|valproic_acid|Whole Blood (Peripheral Venous Blood)" unit="µmol/l" persistable="0" formulaId="129" />
    <Observer id="130" entityId="LSUGQ8YCg0-pa2i6-eQpyg" name="Blood Cells" path="vpa_val_po_600mg|Organism|PeripheralVenousBlood|OH_VPA|Blood Cells" unit="µmol/l" persistable="0" formulaId="136" />
    <Observer id="137" entityId="fnPbmtmvxkaL8QdCRVzeUg" name="Plasma (Peripheral Venous Blood)" path="vpa_val_po_600mg|Organism|PeripheralVenousBlood|OH_VPA|Plasma (Peripheral Venous Blood)" unit="µmol/l" persistable="1" formulaId="143" />
    <Observer id="144" entityId="RzugDjIBmUC3RPuO-3_uRA" name="Plasma Unbound (Peripheral Venous Blood)" path="vpa_val_po_600mg|Organism|PeripheralVenousBlood|OH_VPA|Plasma Unbound (Peripheral Venous Blood)" unit="µmol/l" persistable="0" formulaId="146" />
    <Observer id="147" entityId="Z4myuAWDuU-AVTCVnV810g" name="Whole Blood (Peripheral Venous Blood)" path="vpa_val_po_600mg|Organism|PeripheralVenousBlood|OH_VPA|Whole Blood (Peripheral Venous Blood)" unit="µmol/l" persistable="0" formulaId="148" />
    <Observer id="149" entityId="-DGaHn56G0K8x6be2hsvDA" name="Blood Cells" path="vpa_val_po_600mg|Organism|PeripheralVenousBlood|VPAG|Blood Cells" unit="µmol/l" persistable="0" formulaId="155" />
    <Observer id="156" entityId="3cm1jteeskC1D58lRVOSzg" name="Plasma (Peripheral Venous Blood)" path="vpa_val_po_600mg|Organism|PeripheralVenousBlood|VPAG|Plasma (Peripheral Venous Blood)" unit="µmol/l" persistable="1" formulaId="162" />
    <Observer id="163" entityId="DHI59GDNlESJ9W4Igz7RWw" name="Plasma Unbound (Peripheral Venous Blood)" path="vpa_val_po_600mg|Organism|PeripheralVenousBlood|VPAG|Plasma Unbound (Peripheral Venous Blood)" unit="µmol/l" persistable="0" formulaId="165" />
    <Observer id="166" entityId="FZOuUqkdJU6lWf9amwM4Tg" name="Whole Blood (Peripheral Venous Blood)" path="vpa_val_po_600mg|Organism|PeripheralVenousBlood|VPAG|Whole Blood (Peripheral Venous Blood)" unit="µmol/l" persistable="0" formulaId="167" />
    <Observer id="200" entityId="xfiA3Aee4kmMxMK4R0UJGA" name="Concentration in container" path="vpa_val_po_600mg|Organism|VenousBlood|Plasma|CYP2C9|Concentration in container" unit="µmol/l" persistable="0" formulaId="201" />
    <Observer id="225" entityId="JnRPagHcC0W3LxD5TtsesQ" name="Concentration in container" path="vpa_val_po_600mg|Organism|VenousBlood|Plasma|CYP2A6_3OH_VPA|Concentration in container" unit="µmol/l" persistable="0" formulaId="226" />
    <Observer id="250" entityId="0WRptT4MbUCVctN606UJkg" name="Concentration in container" path="vpa_val_po_600mg|Organism|VenousBlood|Plasma|CYP2C9_4OH_VPA|Concentration in container" unit="µmol/l" persistable="0" formulaId="251" />
    <Observer id="275" entityId="S2uorrfg6kKogyC2HiZLJg" name="Concentration in container" path="vpa_val_po_600mg|Organism|VenousBlood|Plasma|UGT1A8|Concentration in container" unit="µmol/l" persistable="0" formulaId="276" />
    <Observer id="300" entityId="all-c6911E2T8tPOjiZGGQ" name="Concentration in container" path="vpa_val_po_600mg|Organism|VenousBlood|Plasma|CYP2C9_4ene_VPA|Concentration in container" unit="µmol/l" persistable="0" formulaId="301" />
    <Observer id="325" entityId="lxCZwCeQAEqoQqngglxkgw" name="Concentration in container" path="vpa_val_po_600mg|Organism|VenousBlood|Plasma|CYP2A6_2ene_VPA|Concentration in container" unit="µmol/l" persistable="0" formulaId="326" />
    <Observer id="350" entityId="hbqFfPgIE0CO1zCmxDjxkg" name="Concentration in container" path="vpa_val_po_600mg|Organism|VenousBlood|Plasma|ACADSB_4ene_VPA_CoA|Concentration in container" unit="µmol/l" persistable="0" formulaId="351" />
    <Observer id="375" entityId="BJw4hBvWGUSya_6Cz9_E8Q" name="Concentration in container" path="vpa_val_po_600mg|Organism|VenousBlood|Plasma|ACSM5_VPA_CoA|Concentration in container" unit="µmol/l" persistable="0" formulaId="376" />
    <Observer id="382" entityId="Vs5Ei4EHxky1t_hXD-LUNA" name="Concentration in container" path="vpa_val_po_600mg|Organism|VenousBlood|Plasma|valproic_acid|Concentration in container" unit="µmol/l" persistable="1" formulaId="383" />
    <Observer id="384" entityId="en_MSqxm70GdZEBvtaErBA" name="Plasma Unbound" path="vpa_val_po_600mg|Organism|VenousBlood|Plasma|valproic_acid|Plasma Unbound" unit="µmol/l" persistable="0" formulaId="385" />
    <Observer id="391" entityId="rB_F_Peq0keZ8PKaFTttcQ" name="Concentration in container" path="vpa_val_po_600mg|Organism|VenousBlood|Plasma|OH_VPA|Concentration in container" unit="µmol/l" persistable="1" formulaId="392" />
    <Observer id="393" entityId="oIWMmjr9t0CRqWjj_HMrEw" name="Plasma Unbound" path="vpa_val_po_600mg|Organism|VenousBlood|Plasma|OH_VPA|Plasma Unbound" unit="µmol/l" persistable="0" formulaId="394" />
    <Observer id="400" entityId="cKf5tSLY3E-08F_tsH91Xg" name="Concentration in container" path="vpa_val_po_600mg|Organism|VenousBlood|Plasma|VPAG|Concentration in container" unit="µmol/l" persistable="1" formulaId="401" />
    <Observer id="402" entityId="-rKKUOlwv0eGD2b_NuVQMQ" name="Plasma Unbound" path="vpa_val_po_600mg|Organism|VenousBlood|Plasma|VPAG|Plasma Unbound" unit="µmol/l" persistable="0" formulaId="403" />
    <Observer id="448" entityId="VO1cSDPSGUyfb5_ctha-Kg" name="Concentration in container" path="vpa_val_po_600mg|Organism|VenousBlood|BloodCells|CYP2C9|Concentration in container" unit="µmol/l" persistable="0" formulaId="449" />
    <Observer id="470" entityId="swyamSRlPE6oY-x11OF3Wg" name="Concentration in container" path="vpa_val_po_600mg|Organism|VenousBlood|BloodCells|CYP2A6_3OH_VPA|Concentration in container" unit="µmol/l" persistable="0" formulaId="471" />
    <Observer id="492" entityId="e1mqO4kJ2kahDT5RgU3RIg" name="Concentration in container" path="vpa_val_po_600mg|Organism|VenousBlood|BloodCells|CYP2C9_4OH_VPA|Concentration in container" unit="µmol/l" persistable="0" formulaId="493" />
    <Observer id="514" entityId="wj10DP4KlUCR3q-hV_9X_g" name="Concentration in container" path="vpa_val_po_600mg|Organism|VenousBlood|BloodCells|UGT1A8|Concentration in container" unit="µmol/l" persistable="0" formulaId="515" />
    <Observer id="536" entityId="kkhCEiFweE2fDD7XIu9JzA" name="Concentration in container" path="vpa_val_po_600mg|Organism|VenousBlood|BloodCells|CYP2C9_4ene_VPA|Concentration in container" unit="µmol/l" persistable="0" formulaId="537" />
    <Observer id="558" entityId="EkR0l4YEXUudCnUctcJTiw" name="Concentration in container" path="vpa_val_po_600mg|Organism|VenousBlood|BloodCells|CYP2A6_2ene_VPA|Concentration in container" unit="µmol/l" persistable="0" formulaId="559" />
    <Observer id="580" entityId="bStPfj6Hskmw-tk67TbK4A" name="Concentration in container" path="vpa_val_po_600mg|Organism|VenousBlood|BloodCells|ACADSB_4ene_VPA_CoA|Concentration in container" unit="µmol/l" persistable="0" formulaId="581" />
    <Observer id="602" entityId="_pcX7K-55kaYUBEuhLm-QA" name="Concentration in container" path="vpa_val_po_600mg|Organism|VenousBlood|BloodCells|ACSM5_VPA_CoA|Concentration in container" unit="µmol/l" persistable="0" formulaId="603" />
    <Observer id="610" entityId="gOmrYkc4wE-ZJEq7o-8P7A" name="Concentration in container" path="vpa_val_po_600mg|Organism|VenousBlood|BloodCells|valproic_acid|Concentration in container" unit="µmol/l" persistable="0" formulaId="611" />
    <Observer id="618" entityId="CcqtI_NWwU6eaKCqkhQEqQ" name="Concentration in container" path="vpa_val_po_600mg|Organism|VenousBlood|BloodCells|OH_VPA|Concentration in container" unit="µmol/l" persistable="0" formulaId="619" />
    <Observer id="626" entityId="TZmcfXxVVkKXuRPWr5Czxw" name="Concentration in container" path="vpa_val_po_600mg|Organism|VenousBlood|BloodCells|VPAG|Concentration in container" unit="µmol/l" persistable="0" formulaId="627" />
    <Observer id="644" entityId="UuwYa9OkMk6Bbrjve8Gj0g" name="Whole Blood" path="vpa_val_po_600mg|Organism|VenousBlood|valproic_acid|Whole Blood" unit="µmol/l" persistable="0" formulaId="645" />
    <Observer id="646" entityId="DfPGnwgArUiczVpZ78XdYA" name="Whole Blood" path="vpa_val_po_600mg|Organism|VenousBlood|OH_VPA|Whole Blood" unit="µmol/l" persistable="0" formulaId="647" />
    <Observer id="648" entityId="l2cPKD4n10yZgyrd5oBJxA" name="Whole Blood" path="vpa_val_po_600mg|Organism|VenousBlood|VPAG|Whole Blood" unit="µmol/l" persistable="0" formulaId="649" />
    <Observer id="677" entityId="7zSoMf7PP02mExtWEWNu9Q" name="Concentration in container" path="vpa_val_po_600mg|Organism|ArterialBlood|Plasma|CYP2C9|Concentration in container" unit="µmol/l" persistable="0" formulaId="678" />
    <Observer id="697" entityId="1FmZbLf2QkOjlfEsPbG5Dg" name="Concentration in container" path="vpa_val_po_600mg|Organism|ArterialBlood|Plasma|CYP2A6_3OH_VPA|Concentration in container" unit="µmol/l" persistable="0" formulaId="698" />
    <Observer id="717" entityId="iyWyJb9xt0We321JlVoI_Q" name="Concentration in container" path="vpa_val_po_600mg|Organism|ArterialBlood|Plasma|CYP2C9_4OH_VPA|Concentration in container" unit="µmol/l" persistable="0" formulaId="718" />
    <Observer id="737" entityId="BfAZiwJfDEK8tEb3pHPwcQ" name="Concentration in container" path="vpa_val_po_600mg|Organism|ArterialBlood|Plasma|UGT1A8|Concentration in container" unit="µmol/l" persistable="0" formulaId="738" />
    <Observer id="757" entityId="hvJnNcDPH0yiy9qimQKUcA" name="Concentration in container" path="vpa_val_po_600mg|Organism|ArterialBlood|Plasma|CYP2C9_4ene_VPA|Concentration in container" unit="µmol/l" persistable="0" formulaId="758" />
    <Observer id="777" entityId="YNJXth6MDk-57kzEbQA1ug" name="Concentration in container" path="vpa_val_po_600mg|Organism|ArterialBlood|Plasma|CYP2A6_2ene_VPA|Concentration in container" unit="µmol/l" persistable="0" formulaId="778" />
    <Observer id="797" entityId="32bAdFh4cUGha1M6fi5IjQ" name="Concentration in container" path="vpa_val_po_600mg|Organism|ArterialBlood|Plasma|ACADSB_4ene_VPA_CoA|Concentration in container" unit="µmol/l" persistable="0" formulaId="798" />
    <Observer id="817" entityId="LxEvGhg_RkCUruKycIBjug" name="Concentration in container" path="vpa_val_po_600mg|Organism|ArterialBlood|Plasma|ACSM5_VPA_CoA|Concentration in container" unit="µmol/l" persistable="0" formulaId="818" />
    <Observer id="823" entityId="R4A9QwAVTkmr8xWhc6ZiBw" name="Concentration in container" path="vpa_val_po_600mg|Organism|ArterialBlood|Plasma|valproic_acid|Concentration in container" unit="µmol/l" persistable="0" formulaId="824" />
    <Observer id="825" entityId="rv55ovzqdE-0jwRnVnMdvA" name="Plasma Unbound" path="vpa_val_po_600mg|Organism|ArterialBlood|Plasma|valproic_acid|Plasma Unbound" unit="µmol/l" persistable="0" formulaId="826" />
    <Observer id="831" entityId="6SGKISqJXEiED5GWGOgscg" name="Concentration in container" path="vpa_val_po_600mg|Organism|ArterialBlood|Plasma|OH_VPA|Concentration in container" unit="µmol/l" persistable="0" formulaId="832" />
    <Observer id="833" entityId="DXYePV9Dk0yphZZLulhAZw" name="Plasma Unbound" path="vpa_val_po_600mg|Organism|ArterialBlood|Plasma|OH_VPA|Plasma Unbound" unit="µmol/l" persistable="0" formulaId="834" />
    <Observer id="839" entityId="oDqySKxsHUOCPhgD4xbL9Q" name="Concentration in container" path="vpa_val_po_600mg|Organism|ArterialBlood|Plasma|VPAG|Concentration in container" unit="µmol/l" persistable="0" formulaId="840" />
    <Observer id="841" entityId="qBibTPcYK0i80IX59v-uTA" name="Plasma Unbound" path="vpa_val_po_600mg|Organism|ArterialBlood|Plasma|VPAG|Plasma Unbound" unit="µmol/l" persistable="0" formulaId="842" />
    <Observer id="881" entityId="saWll4h_U0q4trWDCqDQgQ" name="Concentration in container" path="vpa_val_po_600mg|Organism|ArterialBlood|BloodCells|CYP2C9|Concentration in container" unit="µmol/l" persistable="0" formulaId="882" />
    <Observer id="901" entityId="XSLs_KSpik6fsUA8_-0-gA" name="Concentration in container" path="vpa_val_po_600mg|Organism|ArterialBlood|BloodCells|CYP2A6_3OH_VPA|Concentration in container" unit="µmol/l" persistable="0" formulaId="902" />
    <Observer id="921" entityId="_gc1QP6URkevogLwEln-9A" name="Concentration in container" path="vpa_val_po_600mg|Organism|ArterialBlood|BloodCells|CYP2C9_4OH_VPA|Concentration in container" unit="µmol/l" persistable="0" formulaId="922" />
    <Observer id="941" entityId="WwSODL0eSEqRgTe0Nc3g8A" name="Concentration in container" path="vpa_val_po_600mg|Organism|ArterialBlood|BloodCells|UGT1A8|Concentration in container" unit="µmol/l" persistable="0" formulaId="942" />
    <Observer id="961" entityId="C84PkQzS5UqBzbEvxwFing" name="Concentration in container" path="vpa_val_po_600mg|Organism|ArterialBlood|BloodCells|CYP2C9_4ene_VPA|Concentration in container" unit="µmol/l" persistable="0" formulaId="962" />
    <Observer id="981" entityId="Xn8EPcwink2piLwtKfyE6w" name="Concentration in container" path="vpa_val_po_600mg|Organism|ArterialBlood|BloodCells|CYP2A6_2ene_VPA|Concentration in container" unit="µmol/l" persistable="0" formulaId="982" />
    <Observer id="1001" entityId="7JBZ_Ar7JEKMjCSJb2vFGw" name="Concentration in container" path="vpa_val_po_600mg|Organism|ArterialBlood|BloodCells|ACADSB_4ene_VPA_CoA|Concentration in container" unit="µmol/l" persistable="0" formulaId="1002" />
    <Observer id="1021" entityId="tUMIYZomO0yMamYGuNsOsQ" name="Concentration in container" path="vpa_val_po_600mg|Organism|ArterialBlood|BloodCells|ACSM5_VPA_CoA|Concentration in container" unit="µmol/l" persistable="0" formulaId="1022" />
    <Observer id="1027" entityId="vfcl8UbGt0-gq0DTN4j30w" name="Concentration in container" path="vpa_val_po_600mg|Organism|ArterialBlood|BloodCells|valproic_acid|Concentration in container" unit="µmol/l" persistable="0" formulaId="1028" />
    <Observer id="1033" entityId="qztih2Kf9UueBP3TYVe_ew" name="Concentration in container" path="vpa_val_po_600mg|Organism|ArterialBlood|BloodCells|OH_VPA|Concentration in container" unit="µmol/l" persistable="0" formulaId="1034" />
    <Observer id="1039" entityId="gMKyGgm5kkyuA13UEBggDg" name="Concentration in container" path="vpa_val_po_600mg|Organism|ArterialBlood|BloodCells|VPAG|Concentration in container" unit="µmol/l" persistable="0" formulaId="1040" />
    <Observer id="1057" entityId="6Hsi0RsAA0abAfmVcd64gA" name="Whole Blood" path="vpa_val_po_600mg|Organism|ArterialBlood|valproic_acid|Whole Blood" unit="µmol/l" persistable="0" formulaId="1058" />
    <Observer id="1059" entityId="GZNbmhWS7U-JGyQ3tV95Qw" name="Whole Blood" path="vpa_val_po_600mg|Organism|ArterialBlood|OH_VPA|Whole Blood" unit="µmol/l" persistable="0" formulaId="1060" />
    <Observer id="1061" entityId="iyw-ryaAckO4dzAjzUiptQ" name="Whole Blood" path="vpa_val_po_600mg|Organism|ArterialBlood|VPAG|Whole Blood" unit="µmol/l" persistable="0" formulaId="1062" />
    <Observer id="1072" entityId="JzvrXQdldEeKxsC7cDVGsA" name="Fraction excreted to bile" path="vpa_val_po_600mg|Organism|Gallbladder|valproic_acid|Fraction excreted to bile" persistable="0" formulaId="1074" />
    <Observer id="1146" entityId="v9sibA2t20mB-9tD0a65mw" name="Concentration in container" path="vpa_val_po_600mg|Organism|Bone|Plasma|CYP2C9|Concentration in container" unit="µmol/l" persistable="0" formulaId="1147" />
    <Observer id="1166" entityId="Xm_gOle9Z0GXgM1obl3ntg" name="Concentration in container" path="vpa_val_po_600mg|Organism|Bone|Plasma|CYP2A6_3OH_VPA|Concentration in container" unit="µmol/l" persistable="0" formulaId="1167" />
    <Observer id="1186" entityId="KsRbIlJmh0WjzoYkgqVYIA" name="Concentration in container" path="vpa_val_po_600mg|Organism|Bone|Plasma|CYP2C9_4OH_VPA|Concentration in container" unit="µmol/l" persistable="0" formulaId="1187" />
    <Observer id="1206" entityId="jxwNEzUz3026qJDSqZrSRw" name="Concentration in container" path="vpa_val_po_600mg|Organism|Bone|Plasma|UGT1A8|Concentration in container" unit="µmol/l" persistable="0" formulaId="1207" />
    <Observer id="1226" entityId="bbB9sUmq0EmHT04GD6j2ug" name="Concentration in container" path="vpa_val_po_600mg|Organism|Bone|Plasma|CYP2C9_4ene_VPA|Concentration in container" unit="µmol/l" persistable="0" formulaId="1227" />
    <Observer id="1246" entityId="P18B2yePEUK6KTXi_OGQbQ" name="Concentration in container" path="vpa_val_po_600mg|Organism|Bone|Plasma|CYP2A6_2ene_VPA|Concentration in container" unit="µmol/l" persistable="0" formulaId="1247" />
    <Observer id="1266" entityId="hkHuqH77skSZCDiMFmkirw" name="Concentration in container" path="vpa_val_po_600mg|Organism|Bone|Plasma|ACADSB_4ene_VPA_CoA|Concentration in container" unit="µmol/l" persistable="0" formulaId="1267" />
    <Observer id="1286" entityId="BaRCyTYSrECKEta_n3s-SA" name="Concentration in container" path="vpa_val_po_600mg|Organism|Bone|Plasma|ACSM5_VPA_CoA|Concentration in container" unit="µmol/l" persistable="0" formulaId="1287" />
    <Observer id="1292" entityId="RSNAeGL3F0KOF7C9pilJMQ" name="Concentration in container" path="vpa_val_po_600mg|Organism|Bone|Plasma|valproic_acid|Concentration in container" unit="µmol/l" persistable="0" formulaId="1293" />
    <Observer id="1298" entityId="wDnca63et0a-gK5TDv6Lyg" name="Concentration in container" path="vpa_val_po_600mg|Organism|Bone|Plasma|OH_VPA|Concentration in container" unit="µmol/l" persistable="0" formulaId="1299" />
    <Observer id="1304" entityId="MdfKjg6IVUy50JLXMIU7xQ" name="Concentration in container" path="vpa_val_po_600mg|Organism|Bone|Plasma|VPAG|Concentration in container" unit="µmol/l" persistable="0" formulaId="1305" />
    <Observer id="1344" entityId="akbHYH6_9UGdeLQwnSDOPg" name="Concentration in container" path="vpa_val_po_600mg|Organism|Bone|BloodCells|CYP2C9|Concentration in container" unit="µmol/l" persistable="0" formulaId="1345" />
    <Observer id="1364" entityId="ucNQI9DzbUmsGFTVpVdtiA" name="Concentration in container" path="vpa_val_po_600mg|Organism|Bone|BloodCells|CYP2A6_3OH_VPA|Concentration in container" unit="µmol/l" persistable="0" formulaId="1365" />
    <Observer id="1384" entityId="310c-xWl00K2uw_Y0xidiA" name="Concentration in container" path="vpa_val_po_600mg|Organism|Bone|BloodCells|CYP2C9_4OH_VPA|Concentration in container" unit="µmol/l" persistable="0" formulaId="1385" />
    <Observer id="1404" entityId="yn99L09FFEKaWEMJVtViOw" name="Concentration in container" path="vpa_val_po_600mg|Organism|Bone|BloodCells|UGT1A8|Concentration in container" unit="µmol/l" persistable="0" formulaId="1405" />
    <Observer id="1424" entityId="qXvn7BLRHUGvIIZSaX718Q" name="Concentration in container" path="vpa_val_po_600mg|Organism|Bone|BloodCells|CYP2C9_4ene_VPA|Concentration in container" unit="µmol/l" persistable="0" formulaId="1425" />
    <Observer id="1444" entityId="i1D_cCrZZUmWC6VylfsG8A" name="Concentration in container" path="vpa_val_po_600mg|Organism|Bone|BloodCells|CYP2A6_2ene_VPA|Concentration in container" unit="µmol/l" persistable="0" formulaId="1445" />
    <Observer id="1464" entityId="fOaC_NnGuEeQU89694bx-w" name="Concentration in container" path="vpa_val_po_600mg|Organism|Bone|BloodCells|ACADSB_4ene_VPA_CoA|Concentration in container" unit="µmol/l" persistable="0" formulaId="1465" />
    <Observer id="1484" entityId="NSZcRTSo8k2zuCsWvp-M0w" name="Concentration in container" path="vpa_val_po_600mg|Organism|Bone|BloodCells|ACSM5_VPA_CoA|Concentration in container" unit="µmol/l" persistable="0" formulaId="1485" />
    <Observer id="1490" entityId="i9drNM2URUKxh6-kWtmu-A" name="Concentration in container" path="vpa_val_po_600mg|Organism|Bone|BloodCells|valproic_acid|Concentration in container" unit="µmol/l" persistable="0" formulaId="1491" />
    <Observer id="1496" entityId="r8Ec0EM2PE2CThfbJqRv2Q" name="Concentration in container" path="vpa_val_po_600mg|Organism|Bone|BloodCells|OH_VPA|Concentration in container" unit="µmol/l" persistable="0" formulaId="1497" />
    <Observer id="1502" entityId="czhcG7TJgEGkZPV2gIciwg" name="Concentration in container" path="vpa_val_po_600mg|Organism|Bone|BloodCells|VPAG|Concentration in container" unit="µmol/l" persistable="0" formulaId="1503" />
    <Observer id="1532" entityId="ln_7H4Tn10SSb0tQjIVeSQ" name="Concentration in container" path="vpa_val_po_600mg|Organism|Bone|Interstitial|valproic_acid|Concentration in container" unit="µmol/l" persistable="0" formulaId="1533" />
    <Observer id="1540" entityId="EeblhXcYF0aBSwhyiM434Q" name="Concentration in container" path="vpa_val_po_600mg|Organism|Bone|Interstitial|OH_VPA|Concentration in container" unit="µmol/l" persistable="0" formulaId="1541" />
    <Observer id="1548" entityId="TwWuYfPM706c6U8iC1ECtQ" name="Concentration in container" path="vpa_val_po_600mg|Organism|Bone|Interstitial|VPAG|Concentration in container" unit="µmol/l" persistable="0" formulaId="1549" />
    <Observer id="1571" entityId="WXNiZvGrKU6i5GO2IhBlDA" name="Concentration in container" path="vpa_val_po_600mg|Organism|Bone|Intracellular|CYP2C9|Concentration in container" unit="µmol/l" persistable="0" formulaId="1572" />
    <Observer id="1589" entityId="dvZ6HrC-002oBtgPN2GplQ" name="Concentration in container" path="vpa_val_po_600mg|Organism|Bone|Intracellular|CYP2A6_3OH_VPA|Concentration in container" unit="µmol/l" persistable="0" formulaId="1590" />
    <Observer id="1607" entityId="9YgTqC8u-UGBidOlakrYrg" name="Concentration in container" path="vpa_val_po_600mg|Organism|Bone|Intracellular|CYP2C9_4OH_VPA|Concentration in container" unit="µmol/l" persistable="0" formulaId="1608" />
    <Observer id="1625" entityId="7hWz_25w2k23IfKBipNP9A" name="Concentration in container" path="vpa_val_po_600mg|Organism|Bone|Intracellular|UGT1A8|Concentration in container" unit="µmol/l" persistable="0" formulaId="1626" />
    <Observer id="1643" entityId="7F8paVNYmU-WIWBEJOB0bw" name="Concentration in container" path="vpa_val_po_600mg|Organism|Bone|Intracellular|CYP2C9_4ene_VPA|Concentration in container" unit="µmol/l" persistable="0" formulaId="1644" />
    <Observer id="1661" entityId="84mITURjrkqQ3-1bfJq_sA" name="Concentration in container" path="vpa_val_po_600mg|Organism|Bone|Intracellular|CYP2A6_2ene_VPA|Concentration in container" unit="µmol/l" persistable="0" formulaId="1662" />
    <Observer id="1679" entityId="PLQHkVY0N0yZzFlpT3NaXQ" name="Concentration in container" path="vpa_val_po_600mg|Organism|Bone|Intracellular|ACADSB_4ene_VPA_CoA|Concentration in container" unit="µmol/l" persistable="0" formulaId="1680" />
    <Observer id="1697" entityId="HpbmEavgaUG1SC7kzZhPXA" name="Concentration in container" path="vpa_val_po_600mg|Organism|Bone|Intracellular|ACSM5_VPA_CoA|Concentration in container" unit="µmol/l" persistable="0" formulaId="1698" />
    <Observer id="1705" entityId="igu6SALOL0GgVUqXrdnTMw" name="Concentration in container" path="vpa_val_po_600mg|Organism|Bone|Intracellular|valproic_acid|Concentration in container" unit="µmol/l" persistable="0" formulaId="1706" />
    <Observer id="1713" entityId="UBAkSQCOQUefgn-wwFAaOw" name="Concentration in container" path="vpa_val_po_600mg|Organism|Bone|Intracellular|OH_VPA|Concentration in container" unit="µmol/l" persistable="0" formulaId="1714" />
    <Observer id="1721" entityId="ackBTis_N0uWMaJT5h0QKA" name="Concentration in container" path="vpa_val_po_600mg|Organism|Bone|Intracellular|VPAG|Concentration in container" unit="µmol/l" persistable="0" formulaId="1722" />
    <Observer id="1739" entityId="Mccu_qNKJkqoDtV6zi3vYg" name="Interstitial Unbound" path="vpa_val_po_600mg|Organism|Bone|valproic_acid|Interstitial Unbound" unit="µmol/l" persistable="0" formulaId="1740" />
    <Observer id="1741" entityId="c0ZaL0qEqkmlWlKxhH_NyA" name="Intracellular Unbound" path="vpa_val_po_600mg|Organism|Bone|valproic_acid|Intracellular Unbound" unit="µmol/l" persistable="0" formulaId="1742" />
    <Observer id="1743" entityId="9CJJAmbE4kyoAHs0wLoHMg" name="Tissue" path="vpa_val_po_600mg|Organism|Bone|valproic_acid|Tissue" unit="µmol/l" persistable="0" formulaId="1744" />
    <Observer id="1745" entityId="ARKs83eF2EGEIS3F3HL_RQ" name="Interstitial Unbound" path="vpa_val_po_600mg|Organism|Bone|OH_VPA|Interstitial Unbound" unit="µmol/l" persistable="0" formulaId="1746" />
    <Observer id="1747" entityId="P11NhIQJwUmDUwOuJOsX4A" name="Intracellular Unbound" path="vpa_val_po_600mg|Organism|Bone|OH_VPA|Intracellular Unbound" unit="µmol/l" persistable="0" formulaId="1748" />
    <Observer id="1749" entityId="233AoljCcE6hVXNUj3FkHQ" name="Tissue" path="vpa_val_po_600mg|Organism|Bone|OH_VPA|Tissue" unit="µmol/l" persistable="0" formulaId="1750" />
    <Observer id="1751" entityId="GG_ck-_gB0mj7P4UJqhw7A" name="Interstitial Unbound" path="vpa_val_po_600mg|Organism|Bone|VPAG|Interstitial Unbound" unit="µmol/l" persistable="0" formulaId="1752" />
    <Observer id="1753" entityId="KBnvQAIGaEKFQFOmtdhNsQ" name="Intracellular Unbound" path="vpa_val_po_600mg|Organism|Bone|VPAG|Intracellular Unbound" unit="µmol/l" persistable="0" formulaId="1754" />
    <Observer id="1755" entityId="84RfOsEx4UKiAuhh1h4kpw" name="Tissue" path="vpa_val_po_600mg|Organism|Bone|VPAG|Tissue" unit="µmol/l" persistable="0" formulaId="1756" />
    <Observer id="1822" entityId="DPKciu28Q0q-iyrsU3u5gA" name="Concentration in container" path="vpa_val_po_600mg|Organism|Brain|Plasma|CYP2C9|Concentration in container" unit="µmol/l" persistable="0" formulaId="1823" />
    <Observer id="1842" entityId="w0Q8L8FpTk-PBYzF0zlVRw" name="Concentration in container" path="vpa_val_po_600mg|Organism|Brain|Plasma|CYP2A6_3OH_VPA|Concentration in container" unit="µmol/l" persistable="0" formulaId="1843" />
    <Observer id="1862" entityId="IuylbclM6Uye14x-CTPeGg" name="Concentration in container" path="vpa_val_po_600mg|Organism|Brain|Plasma|CYP2C9_4OH_VPA|Concentration in container" unit="µmol/l" persistable="0" formulaId="1863" />
    <Observer id="1882" entityId="48UAs7N9xEeNX_89lT2O_A" name="Concentration in container" path="vpa_val_po_600mg|Organism|Brain|Plasma|UGT1A8|Concentration in container" unit="µmol/l" persistable="0" formulaId="1883" />
    <Observer id="1902" entityId="gKn0wP4PgkGgsWCbfESriA" name="Concentration in container" path="vpa_val_po_600mg|Organism|Brain|Plasma|CYP2C9_4ene_VPA|Concentration in container" unit="µmol/l" persistable="0" formulaId="1903" />
    <Observer id="1922" entityId="ALJmDmn1YUWhdyhbUwxryQ" name="Concentration in container" path="vpa_val_po_600mg|Organism|Brain|Plasma|CYP2A6_2ene_VPA|Concentration in container" unit="µmol/l" persistable="0" formulaId="1923" />
    <Observer id="1942" entityId="yzZ7FDNMl0qlj86wycIxfA" name="Concentration in container" path="vpa_val_po_600mg|Organism|Brain|Plasma|ACADSB_4ene_VPA_CoA|Concentration in container" unit="µmol/l" persistable="0" formulaId="1943" />
    <Observer id="1962" entityId="7W-5frRqXk6ppaltsSmEKQ" name="Concentration in container" path="vpa_val_po_600mg|Organism|Brain|Plasma|ACSM5_VPA_CoA|Concentration in container" unit="µmol/l" persistable="0" formulaId="1963" />
    <Observer id="1969" entityId="QjXxjOAF00WTUXtOXVTsrA" name="Concentration in container" path="vpa_val_po_600mg|Organism|Brain|Plasma|valproic_acid|Concentration in container" unit="µmol/l" persistable="0" formulaId="1970" />
    <Observer id="1976" entityId="qI1zf9IQmUCYQ-dhvMqAiQ" name="Concentration in container" path="vpa_val_po_600mg|Organism|Brain|Plasma|OH_VPA|Concentration in container" unit="µmol/l" persistable="0" formulaId="1977" />
    <Observer id="1983" entityId="jFEL97uBb0ef-oEIOiRT4w" name="Concentration in container" path="vpa_val_po_600mg|Organism|Brain|Plasma|VPAG|Concentration in container" unit="µmol/l" persistable="0" formulaId="1984" />
    <Observer id="2023" entityId="lAz0QQbmHkuAlMu0ub3zwQ" name="Concentration in container" path="vpa_val_po_600mg|Organism|Brain|BloodCells|CYP2C9|Concentration in container" unit="µmol/l" persistable="0" formulaId="2024" />
    <Observer id="2043" entityId="BO7hL4QL6UaJ-yLgqr2W9A" name="Concentration in container" path="vpa_val_po_600mg|Organism|Brain|BloodCells|CYP2A6_3OH_VPA|Concentration in container" unit="µmol/l" persistable="0" formulaId="2044" />
    <Observer id="2063" entityId="rUdHobYoeE2iXJj88B4I1Q" name="Concentration in container" path="vpa_val_po_600mg|Organism|Brain|BloodCells|CYP2C9_4OH_VPA|Concentration in container" unit="µmol/l" persistable="0" formulaId="2064" />
    <Observer id="2083" entityId="u-Tnq14NdEqk3_oIaepuaQ" name="Concentration in container" path="vpa_val_po_600mg|Organism|Brain|BloodCells|UGT1A8|Concentration in container" unit="µmol/l" persistable="0" formulaId="2084" />
    <Observer id="2103" entityId="cDYAnQgCYUGkmqDyp-_WMg" name="Concentration in container" path="vpa_val_po_600mg|Organism|Brain|BloodCells|CYP2C9_4ene_VPA|Concentration in container" unit="µmol/l" persistable="0" formulaId="2104" />
    <Observer id="2123" entityId="_aoxHtVrMEqX3nyXDmYU-A" name="Concentration in container" path="vpa_val_po_600mg|Organism|Brain|BloodCells|CYP2A6_2ene_VPA|Concentration in container" unit="µmol/l" persistable="0" formulaId="2124" />
    <Observer id="2143" entityId="INubTX3egUqVuwr6H5OIjg" name="Concentration in container" path="vpa_val_po_600mg|Organism|Brain|BloodCells|ACADSB_4ene_VPA_CoA|Concentration in container" unit="µmol/l" persistable="0" formulaId="2144" />
    <Observer id="2163" entityId="_RuRrX6TE0KI717Pnp8iLA" name="Concentration in container" path="vpa_val_po_600mg|Organism|Brain|BloodCells|ACSM5_VPA_CoA|Concentration in container" unit="µmol/l" persistable="0" formulaId="2164" />
    <Observer id="2170" entityId="-Qxv38WUnUy7wX7EksoUZw" name="Concentration in container" path="vpa_val_po_600mg|Organism|Brain|BloodCells|valproic_acid|Concentration in container" unit="µmol/l" persistable="0" formulaId="2171" />
    <Observer id="2177" entityId="mvqEFSkF-E2QjhNVNCz5Wg" name="Concentration in container" path="vpa_val_po_600mg|Organism|Brain|BloodCells|OH_VPA|Concentration in container" unit="µmol/l" persistable="0" formulaId="2178" />
    <Observer id="2184" entityId="bscCkrwjjEOVztnX86NwiA" name="Concentration in container" path="vpa_val_po_600mg|Organism|Brain|BloodCells|VPAG|Concentration in container" unit="µmol/l" persistable="0" formulaId="2185" />
    <Observer id="2214" entityId="EW_gIirvGU-YunqGSLFnHQ" name="Concentration in container" path="vpa_val_po_600mg|Organism|Brain|Interstitial|valproic_acid|Concentration in container" unit="µmol/l" persistable="0" formulaId="2215" />
    <Observer id="2222" entityId="fZ-9_3bqk0yyO7f-bCNlTg" name="Concentration in container" path="vpa_val_po_600mg|Organism|Brain|Interstitial|OH_VPA|Concentration in container" unit="µmol/l" persistable="0" formulaId="2223" />
    <Observer id="2230" entityId="r3AZDcsVwEe-KbRXx0uH1w" name="Concentration in container" path="vpa_val_po_600mg|Organism|Brain|Interstitial|VPAG|Concentration in container" unit="µmol/l" persistable="0" formulaId="2231" />
    <Observer id="2253" entityId="jqBTRQb55k-2y2gigkUD1w" name="Concentration in container" path="vpa_val_po_600mg|Organism|Brain|Intracellular|CYP2C9|Concentration in container" unit="µmol/l" persistable="0" formulaId="2254" />
    <Observer id="2271" entityId="QZW7_QUw3UK2BzNsRc-RIA" name="Concentration in container" path="vpa_val_po_600mg|Organism|Brain|Intracellular|CYP2A6_3OH_VPA|Concentration in container" unit="µmol/l" persistable="0" formulaId="2272" />
    <Observer id="2289" entityId="hpwS-u7iCEKeT9lL6HKrcA" name="Concentration in container" path="vpa_val_po_600mg|Organism|Brain|Intracellular|CYP2C9_4OH_VPA|Concentration in container" unit="µmol/l" persistable="0" formulaId="2290" />
    <Observer id="2307" entityId="wXIyfs_qKUKvN8Xuuwhp0Q" name="Concentration in container" path="vpa_val_po_600mg|Organism|Brain|Intracellular|UGT1A8|Concentration in container" unit="µmol/l" persistable="0" formulaId="2308" />
    <Observer id="2325" entityId="UmY23CHk_kGtBD_N3vAx1A" name="Concentration in container" path="vpa_val_po_600mg|Organism|Brain|Intracellular|CYP2C9_4ene_VPA|Concentration in container" unit="µmol/l" persistable="0" formulaId="2326" />
    <Observer id="2343" entityId="DwtYqyZntUmHJ8UmXQll7g" name="Concentration in container" path="vpa_val_po_600mg|Organism|Brain|Intracellular|CYP2A6_2ene_VPA|Concentration in container" unit="µmol/l" persistable="0" formulaId="2344" />
    <Observer id="2361" entityId="3EkldUEe10SFqVEdOQYpUQ" name="Concentration in container" path="vpa_val_po_600mg|Organism|Brain|Intracellular|ACADSB_4ene_VPA_CoA|Concentration in container" unit="µmol/l" persistable="0" formulaId="2362" />
    <Observer id="2379" entityId="5yv-J-sEP0SDr6zBOR_iVA" name="Concentration in container" path="vpa_val_po_600mg|Organism|Brain|Intracellular|ACSM5_VPA_CoA|Concentration in container" unit="µmol/l" persistable="0" formulaId="2380" />
    <Observer id="2387" entityId="BB2zVzj20Uucx95qUfJm4w" name="Concentration in container" path="vpa_val_po_600mg|Organism|Brain|Intracellular|valproic_acid|Concentration in container" unit="µmol/l" persistable="0" formulaId="2388" />
    <Observer id="2395" entityId="ChclzcR0C0meMy2UDyGpAw" name="Concentration in container" path="vpa_val_po_600mg|Organism|Brain|Intracellular|OH_VPA|Concentration in container" unit="µmol/l" persistable="0" formulaId="2396" />
    <Observer id="2403" entityId="zXpiFEV5H0ikN4BpfR266Q" name="Concentration in container" path="vpa_val_po_600mg|Organism|Brain|Intracellular|VPAG|Concentration in container" unit="µmol/l" persistable="0" formulaId="2404" />
    <Observer id="2421" entityId="7Fq_7HEZKUeocbOt-Vzphw" name="Interstitial Unbound" path="vpa_val_po_600mg|Organism|Brain|valproic_acid|Interstitial Unbound" unit="µmol/l" persistable="0" formulaId="2422" />
    <Observer id="2423" entityId="SzLErVEuh0Snyl7KZgERpQ" name="Intracellular Unbound" path="vpa_val_po_600mg|Organism|Brain|valproic_acid|Intracellular Unbound" unit="µmol/l" persistable="0" formulaId="2424" />
    <Observer id="2425" entityId="uy7o2kVHU0GExBOXaK0KMQ" name="Tissue" path="vpa_val_po_600mg|Organism|Brain|valproic_acid|Tissue" unit="µmol/l" persistable="0" formulaId="2426" />
    <Observer id="2427" entityId="AQ4gSKymB0WGnSQ5Q4x_lw" name="Interstitial Unbound" path="vpa_val_po_600mg|Organism|Brain|OH_VPA|Interstitial Unbound" unit="µmol/l" persistable="0" formulaId="2428" />
    <Observer id="2429" entityId="XacoreFZAkOSM0GP4c-tQw" name="Intracellular Unbound" path="vpa_val_po_600mg|Organism|Brain|OH_VPA|Intracellular Unbound" unit="µmol/l" persistable="0" formulaId="2430" />
    <Observer id="2431" entityId="SKmURmd9TESw-juBwZuU0A" name="Tissue" path="vpa_val_po_600mg|Organism|Brain|OH_VPA|Tissue" unit="µmol/l" persistable="0" formulaId="2432" />
    <Observer id="2433" entityId="aDZSPdVftEqet94QaOtmRg" name="Interstitial Unbound" path="vpa_val_po_600mg|Organism|Brain|VPAG|Interstitial Unbound" unit="µmol/l" persistable="0" formulaId="2434" />
    <Observer id="2435" entityId="Nky8bjYJ8kmRpxArXHRW7g" name="Intracellular Unbound" path="vpa_val_po_600mg|Organism|Brain|VPAG|Intracellular Unbound" unit="µmol/l" persistable="0" formulaId="2436" />
    <Observer id="2437" entityId="Urvuo-tWBU62aQwbSpjyOQ" name="Tissue" path="vpa_val_po_600mg|Organism|Brain|VPAG|Tissue" unit="µmol/l" persistable="0" formulaId="2438" />
    <Observer id="2517" entityId="oeswcGlU_kOywwnPiJjLsQ" name="Concentration in container" path="vpa_val_po_600mg|Organism|Fat|Plasma|CYP2C9|Concentration in container" unit="µmol/l" persistable="0" formulaId="2518" />
    <Observer id="2537" entityId="oXRn8jgLak-MP6d_ZuaBKg" name="Concentration in container" path="vpa_val_po_600mg|Organism|Fat|Plasma|CYP2A6_3OH_VPA|Concentration in container" unit="µmol/l" persistable="0" formulaId="2538" />
    <Observer id="2557" entityId="wDGdFKP1F0-ZmSreFZuBQw" name="Concentration in container" path="vpa_val_po_600mg|Organism|Fat|Plasma|CYP2C9_4OH_VPA|Concentration in container" unit="µmol/l" persistable="0" formulaId="2558" />
    <Observer id="2577" entityId="MtwW7X31SUGqZOm2F8K0DQ" name="Concentration in container" path="vpa_val_po_600mg|Organism|Fat|Plasma|UGT1A8|Concentration in container" unit="µmol/l" persistable="0" formulaId="2578" />
    <Observer id="2597" entityId="Oe6yktTyW0OR94qT-EUXdA" name="Concentration in container" path="vpa_val_po_600mg|Organism|Fat|Plasma|CYP2C9_4ene_VPA|Concentration in container" unit="µmol/l" persistable="0" formulaId="2598" />
    <Observer id="2617" entityId="JbQ4mhmYLkufuF0nb_rQIQ" name="Concentration in container" path="vpa_val_po_600mg|Organism|Fat|Plasma|CYP2A6_2ene_VPA|Concentration in container" unit="µmol/l" persistable="0" formulaId="2618" />
    <Observer id="2637" entityId="WT29Xq6kP02VVwj3xSEiww" name="Concentration in container" path="vpa_val_po_600mg|Organism|Fat|Plasma|ACADSB_4ene_VPA_CoA|Concentration in container" unit="µmol/l" persistable="0" formulaId="2638" />
    <Observer id="2657" entityId="HUreAxDv_k6SYYRqv8ToWw" name="Concentration in container" path="vpa_val_po_600mg|Organism|Fat|Plasma|ACSM5_VPA_CoA|Concentration in container" unit="µmol/l" persistable="0" formulaId="2658" />
    <Observer id="2663" entityId="F6tqpvb0XkqZ4ahvGd2Vog" name="Concentration in container" path="vpa_val_po_600mg|Organism|Fat|Plasma|valproic_acid|Concentration in container" unit="µmol/l" persistable="0" formulaId="2664" />
    <Observer id="2669" entityId="-cLnxDSfe0aANftltZi9jA" name="Concentration in container" path="vpa_val_po_600mg|Organism|Fat|Plasma|OH_VPA|Concentration in container" unit="µmol/l" persistable="0" formulaId="2670" />
    <Observer id="2675" entityId="K5d-klC6DkWBDn3EIEtROQ" name="Concentration in container" path="vpa_val_po_600mg|Organism|Fat|Plasma|VPAG|Concentration in container" unit="µmol/l" persistable="0" formulaId="2676" />
    <Observer id="2715" entityId="wQ-BPluxxEmLSR9xUhvdjA" name="Concentration in container" path="vpa_val_po_600mg|Organism|Fat|BloodCells|CYP2C9|Concentration in container" unit="µmol/l" persistable="0" formulaId="2716" />
    <Observer id="2735" entityId="lvI7qkvOp0iaiAmXTPKX4g" name="Concentration in container" path="vpa_val_po_600mg|Organism|Fat|BloodCells|CYP2A6_3OH_VPA|Concentration in container" unit="µmol/l" persistable="0" formulaId="2736" />
    <Observer id="2755" entityId="DjH5mvNfXEWMtyOwc4Qe7A" name="Concentration in container" path="vpa_val_po_600mg|Organism|Fat|BloodCells|CYP2C9_4OH_VPA|Concentration in container" unit="µmol/l" persistable="0" formulaId="2756" />
    <Observer id="2775" entityId="1zy_bWLpCkWfN8TBqAck9Q" name="Concentration in container" path="vpa_val_po_600mg|Organism|Fat|BloodCells|UGT1A8|Concentration in container" unit="µmol/l" persistable="0" formulaId="2776" />
    <Observer id="2795" entityId="iI9mMViey0S9SAsyH2zeRw" name="Concentration in container" path="vpa_val_po_600mg|Organism|Fat|BloodCells|CYP2C9_4ene_VPA|Concentration in container" unit="µmol/l" persistable="0" formulaId="2796" />
    <Observer id="2815" entityId="9h4O1mrpH0WTVsiZ7Y8bQg" name="Concentration in container" path="vpa_val_po_600mg|Organism|Fat|BloodCells|CYP2A6_2ene_VPA|Concentration in container" unit="µmol/l" persistable="0" formulaId="2816" />
    <Observer id="2835" entityId="__MQgvRUnEuhVzooSm8x2A" name="Concentration in container" path="vpa_val_po_600mg|Organism|Fat|BloodCells|ACADSB_4ene_VPA_CoA|Concentration in container" unit="µmol/l" persistable="0" formulaId="2836" />
    <Observer id="2855" entityId="hj8kSgQaAUmAeAQO3yy8tA" name="Concentration in container" path="vpa_val_po_600mg|Organism|Fat|BloodCells|ACSM5_VPA_CoA|Concentration in container" unit="µmol/l" persistable="0" formulaId="2856" />
    <Observer id="2861" entityId="onBGwDVyN0qQOvSftA5AWg" name="Concentration in container" path="vpa_val_po_600mg|Organism|Fat|BloodCells|valproic_acid|Concentration in container" unit="µmol/l" persistable="0" formulaId="2862" />
    <Observer id="2867" entityId="RriexvwJxEq4zcOx6TXjQw" name="Concentration in container" path="vpa_val_po_600mg|Organism|Fat|BloodCells|OH_VPA|Concentration in container" unit="µmol/l" persistable="0" formulaId="2868" />
    <Observer id="2873" entityId="haJQe_7TWEaNG0oT980O2g" name="Concentration in container" path="vpa_val_po_600mg|Organism|Fat|BloodCells|VPAG|Concentration in container" unit="µmol/l" persistable="0" formulaId="2874" />
    <Observer id="2903" entityId="lotcwhdNY0igx8qCDAxvXg" name="Concentration in container" path="vpa_val_po_600mg|Organism|Fat|Interstitial|valproic_acid|Concentration in container" unit="µmol/l" persistable="0" formulaId="2904" />
    <Observer id="2911" entityId="IdWyjWbSeEOheNM0egsAsg" name="Concentration in container" path="vpa_val_po_600mg|Organism|Fat|Interstitial|OH_VPA|Concentration in container" unit="µmol/l" persistable="0" formulaId="2912" />
    <Observer id="2919" entityId="-iAsT0-lrEaqUsydAJPL9g" name="Concentration in container" path="vpa_val_po_600mg|Organism|Fat|Interstitial|VPAG|Concentration in container" unit="µmol/l" persistable="0" formulaId="2920" />
    <Observer id="2942" entityId="UfrgvdXhyU6MAJWA17jDdA" name="Concentration in container" path="vpa_val_po_600mg|Organism|Fat|Intracellular|CYP2C9|Concentration in container" unit="µmol/l" persistable="0" formulaId="2943" />
    <Observer id="2960" entityId="G5PGtswm60aT4lr8XVXJFQ" name="Concentration in container" path="vpa_val_po_600mg|Organism|Fat|Intracellular|CYP2A6_3OH_VPA|Concentration in container" unit="µmol/l" persistable="0" formulaId="2961" />
    <Observer id="2978" entityId="rIdKJo8ExEO4UtAYKmXJKw" name="Concentration in container" path="vpa_val_po_600mg|Organism|Fat|Intracellular|CYP2C9_4OH_VPA|Concentration in container" unit="µmol/l" persistable="0" formulaId="2979" />
    <Observer id="2996" entityId="INEr6ECqPUuypUZytt8smw" name="Concentration in container" path="vpa_val_po_600mg|Organism|Fat|Intracellular|UGT1A8|Concentration in container" unit="µmol/l" persistable="0" formulaId="2997" />
    <Observer id="3014" entityId="Udi9NAyGPEahHWYh8mQ64Q" name="Concentration in container" path="vpa_val_po_600mg|Organism|Fat|Intracellular|CYP2C9_4ene_VPA|Concentration in container" unit="µmol/l" persistable="0" formulaId="3015" />
    <Observer id="3032" entityId="ds9dQ2Fh8UGc_-ZbEBn3lA" name="Concentration in container" path="vpa_val_po_600mg|Organism|Fat|Intracellular|CYP2A6_2ene_VPA|Concentration in container" unit="µmol/l" persistable="0" formulaId="3033" />
    <Observer id="3050" entityId="_A-dn-WnxkywIy3XQ6eSkA" name="Concentration in container" path="vpa_val_po_600mg|Organism|Fat|Intracellular|ACADSB_4ene_VPA_CoA|Concentration in container" unit="µmol/l" persistable="0" formulaId="3051" />
    <Observer id="3068" entityId="cCblUHAhZUCPNNzom0EwXQ" name="Concentration in container" path="vpa_val_po_600mg|Organism|Fat|Intracellular|ACSM5_VPA_CoA|Concentration in container" unit="µmol/l" persistable="0" formulaId="3069" />
    <Observer id="3076" entityId="JS4XmCliBUCeaRx9i6WgYw" name="Concentration in container" path="vpa_val_po_600mg|Organism|Fat|Intracellular|valproic_acid|Concentration in container" unit="µmol/l" persistable="0" formulaId="3077" />
    <Observer id="3084" entityId="wYXl3bYppEixoBZDIpVhlg" name="Concentration in container" path="vpa_val_po_600mg|Organism|Fat|Intracellular|OH_VPA|Concentration in container" unit="µmol/l" persistable="0" formulaId="3085" />
    <Observer id="3092" entityId="QQ7OLPkYeEinBvkur_4Q9g" name="Concentration in container" path="vpa_val_po_600mg|Organism|Fat|Intracellular|VPAG|Concentration in container" unit="µmol/l" persistable="0" formulaId="3093" />
    <Observer id="3110" entityId="VZ_9FYxZu0iTA0W_oeATEw" name="Interstitial Unbound" path="vpa_val_po_600mg|Organism|Fat|valproic_acid|Interstitial Unbound" unit="µmol/l" persistable="0" formulaId="3111" />
    <Observer id="3112" entityId="xorJJlJKIEKpGpaDuoC5mg" name="Intracellular Unbound" path="vpa_val_po_600mg|Organism|Fat|valproic_acid|Intracellular Unbound" unit="µmol/l" persistable="0" formulaId="3113" />
    <Observer id="3114" entityId="QPtU-OynkkGub97h68MBrg" name="Tissue" path="vpa_val_po_600mg|Organism|Fat|valproic_acid|Tissue" unit="µmol/l" persistable="0" formulaId="3115" />
    <Observer id="3116" entityId="z8y5c2XHuk-u0tfjlpfmWA" name="Interstitial Unbound" path="vpa_val_po_600mg|Organism|Fat|OH_VPA|Interstitial Unbound" unit="µmol/l" persistable="0" formulaId="3117" />
    <Observer id="3118" entityId="Cz-tIuiaKk6A0OcwsaUZpQ" name="Intracellular Unbound" path="vpa_val_po_600mg|Organism|Fat|OH_VPA|Intracellular Unbound" unit="µmol/l" persistable="0" formulaId="3119" />
    <Observer id="3120" entityId="BJG6ZDxY00i6zyZeUJzECA" name="Tissue" path="vpa_val_po_600mg|Organism|Fat|OH_VPA|Tissue" unit="µmol/l" persistable="0" formulaId="3121" />
    <Observer id="3122" entityId="SPJhGMO0CkSkjzG47mFuJw" name="Interstitial Unbound" path="vpa_val_po_600mg|Organism|Fat|VPAG|Interstitial Unbound" unit="µmol/l" persistable="0" formulaId="3123" />
    <Observer id="3124" entityId="GsymAzuGPE6EgxTXqTNaxA" name="Intracellular Unbound" path="vpa_val_po_600mg|Organism|Fat|VPAG|Intracellular Unbound" unit="µmol/l" persistable="0" formulaId="3125" />
    <Observer id="3126" entityId="L3cahOVxtUOtZFDC_pXY6A" name="Tissue" path="vpa_val_po_600mg|Organism|Fat|VPAG|Tissue" unit="µmol/l" persistable="0" formulaId="3127" />
    <Observer id="3193" entityId="UXpyvx_U3kuzjO44I4aWVQ" name="Concentration in container" path="vpa_val_po_600mg|Organism|Gonads|Plasma|CYP2C9|Concentration in container" unit="µmol/l" persistable="0" formulaId="3194" />
    <Observer id="3213" entityId="qLQFhaPg1UKHwlkBRnz_UQ" name="Concentration in container" path="vpa_val_po_600mg|Organism|Gonads|Plasma|CYP2A6_3OH_VPA|Concentration in container" unit="µmol/l" persistable="0" formulaId="3214" />
    <Observer id="3233" entityId="B8g1wozqxUSRP4WiCXOnOA" name="Concentration in container" path="vpa_val_po_600mg|Organism|Gonads|Plasma|CYP2C9_4OH_VPA|Concentration in container" unit="µmol/l" persistable="0" formulaId="3234" />
    <Observer id="3253" entityId="6_UgWO81Q0WLmX__a_6Rbg" name="Concentration in container" path="vpa_val_po_600mg|Organism|Gonads|Plasma|UGT1A8|Concentration in container" unit="µmol/l" persistable="0" formulaId="3254" />
    <Observer id="3273" entityId="rWjoIoGSw0uAaOacRm3JPg" name="Concentration in container" path="vpa_val_po_600mg|Organism|Gonads|Plasma|CYP2C9_4ene_VPA|Concentration in container" unit="µmol/l" persistable="0" formulaId="3274" />
    <Observer id="3293" entityId="CPLEUN9wxE-XuIsOWjrOew" name="Concentration in container" path="vpa_val_po_600mg|Organism|Gonads|Plasma|CYP2A6_2ene_VPA|Concentration in container" unit="µmol/l" persistable="0" formulaId="3294" />
    <Observer id="3313" entityId="D9hNQ2VVVUqwyeqfo9dmYg" name="Concentration in container" path="vpa_val_po_600mg|Organism|Gonads|Plasma|ACADSB_4ene_VPA_CoA|Concentration in container" unit="µmol/l" persistable="0" formulaId="3314" />
    <Observer id="3333" entityId="9pJesAAPGkG8AM6L6Og6Hg" name="Concentration in container" path="vpa_val_po_600mg|Organism|Gonads|Plasma|ACSM5_VPA_CoA|Concentration in container" unit="µmol/l" persistable="0" formulaId="3334" />
    <Observer id="3340" entityId="-PQcx0utjkKHOzfWvScS-w" name="Concentration in container" path="vpa_val_po_600mg|Organism|Gonads|Plasma|valproic_acid|Concentration in container" unit="µmol/l" persistable="0" formulaId="3341" />
    <Observer id="3347" entityId="OF_jlT2DKECrpWQqoR1cDg" name="Concentration in container" path="vpa_val_po_600mg|Organism|Gonads|Plasma|OH_VPA|Concentration in container" unit="µmol/l" persistable="0" formulaId="3348" />
    <Observer id="3354" entityId="LpQmTax7JkquLszJ_WLEQA" name="Concentration in container" path="vpa_val_po_600mg|Organism|Gonads|Plasma|VPAG|Concentration in container" unit="µmol/l" persistable="0" formulaId="3355" />
    <Observer id="3394" entityId="LpFZ8JuLWEyAv33I8dvy0w" name="Concentration in container" path="vpa_val_po_600mg|Organism|Gonads|BloodCells|CYP2C9|Concentration in container" unit="µmol/l" persistable="0" formulaId="3395" />
    <Observer id="3414" entityId="sesdjMe22k-Z2KCTFI-Y8Q" name="Concentration in container" path="vpa_val_po_600mg|Organism|Gonads|BloodCells|CYP2A6_3OH_VPA|Concentration in container" unit="µmol/l" persistable="0" formulaId="3415" />
    <Observer id="3434" entityId="0UTO3Qg0lkiosxL0v3TcZw" name="Concentration in container" path="vpa_val_po_600mg|Organism|Gonads|BloodCells|CYP2C9_4OH_VPA|Concentration in container" unit="µmol/l" persistable="0" formulaId="3435" />
    <Observer id="3454" entityId="CJ3-JX0IDkG-y-O6bkCswQ" name="Concentration in container" path="vpa_val_po_600mg|Organism|Gonads|BloodCells|UGT1A8|Concentration in container" unit="µmol/l" persistable="0" formulaId="3455" />
    <Observer id="3474" entityId="6PtCROw8_UKtR_cQM0b51A" name="Concentration in container" path="vpa_val_po_600mg|Organism|Gonads|BloodCells|CYP2C9_4ene_VPA|Concentration in container" unit="µmol/l" persistable="0" formulaId="3475" />
    <Observer id="3494" entityId="juVETmDf-EKRcopxT6WQgQ" name="Concentration in container" path="vpa_val_po_600mg|Organism|Gonads|BloodCells|CYP2A6_2ene_VPA|Concentration in container" unit="µmol/l" persistable="0" formulaId="3495" />
    <Observer id="3514" entityId="-houdKh4D0eilHlGd3-mwg" name="Concentration in container" path="vpa_val_po_600mg|Organism|Gonads|BloodCells|ACADSB_4ene_VPA_CoA|Concentration in container" unit="µmol/l" persistable="0" formulaId="3515" />
    <Observer id="3534" entityId="PbqYz2OfekqhZQ8fz9BhCw" name="Concentration in container" path="vpa_val_po_600mg|Organism|Gonads|BloodCells|ACSM5_VPA_CoA|Concentration in container" unit="µmol/l" persistable="0" formulaId="3535" />
    <Observer id="3541" entityId="S5UeH2RABkiKb2lKoONUFA" name="Concentration in container" path="vpa_val_po_600mg|Organism|Gonads|BloodCells|valproic_acid|Concentration in container" unit="µmol/l" persistable="0" formulaId="3542" />
    <Observer id="3548" entityId="1kc5G0M2jECgRKkPqH0z_A" name="Concentration in container" path="vpa_val_po_600mg|Organism|Gonads|BloodCells|OH_VPA|Concentration in container" unit="µmol/l" persistable="0" formulaId="3549" />
    <Observer id="3555" entityId="7310w2uU4ECRSi7x2_K0dg" name="Concentration in container" path="vpa_val_po_600mg|Organism|Gonads|BloodCells|VPAG|Concentration in container" unit="µmol/l" persistable="0" formulaId="3556" />
    <Observer id="3585" entityId="Zz03wv1YhEi6fX-b6gE2NA" name="Concentration in container" path="vpa_val_po_600mg|Organism|Gonads|Interstitial|valproic_acid|Concentration in container" unit="µmol/l" persistable="0" formulaId="3586" />
    <Observer id="3593" entityId="W9C8ixMBeE6Te6pSSvLIkg" name="Concentration in container" path="vpa_val_po_600mg|Organism|Gonads|Interstitial|OH_VPA|Concentration in container" unit="µmol/l" persistable="0" formulaId="3594" />
    <Observer id="3601" entityId="PXT6ybXJDUuAZyDsftxAiQ" name="Concentration in container" path="vpa_val_po_600mg|Organism|Gonads|Interstitial|VPAG|Concentration in container" unit="µmol/l" persistable="0" formulaId="3602" />
    <Observer id="3624" entityId="pdmVvnCt5kiGlwOcC0oDuw" name="Concentration in container" path="vpa_val_po_600mg|Organism|Gonads|Intracellular|CYP2C9|Concentration in container" unit="µmol/l" persistable="0" formulaId="3625" />
    <Observer id="3642" entityId="E9griL3Gkka-7JCxRdkBCw" name="Concentration in container" path="vpa_val_po_600mg|Organism|Gonads|Intracellular|CYP2A6_3OH_VPA|Concentration in container" unit="µmol/l" persistable="0" formulaId="3643" />
    <Observer id="3660" entityId="cpfpbB44_k-Zb7MRlr3zQA" name="Concentration in container" path="vpa_val_po_600mg|Organism|Gonads|Intracellular|CYP2C9_4OH_VPA|Concentration in container" unit="µmol/l" persistable="0" formulaId="3661" />
    <Observer id="3678" entityId="QMdi3GFhf0GuMvsX1qLpkA" name="Concentration in container" path="vpa_val_po_600mg|Organism|Gonads|Intracellular|UGT1A8|Concentration in container" unit="µmol/l" persistable="0" formulaId="3679" />
    <Observer id="3696" entityId="z19nbmYqVECkhwvg2v3qWA" name="Concentration in container" path="vpa_val_po_600mg|Organism|Gonads|Intracellular|CYP2C9_4ene_VPA|Concentration in container" unit="µmol/l" persistable="0" formulaId="3697" />
    <Observer id="3714" entityId="MeZpHr8LGkqxPynQdL9Yiw" name="Concentration in container" path="vpa_val_po_600mg|Organism|Gonads|Intracellular|CYP2A6_2ene_VPA|Concentration in container" unit="µmol/l" persistable="0" formulaId="3715" />
    <Observer id="3732" entityId="qaX_6nj9gkWRbhGR8eqPPQ" name="Concentration in container" path="vpa_val_po_600mg|Organism|Gonads|Intracellular|ACADSB_4ene_VPA_CoA|Concentration in container" unit="µmol/l" persistable="0" formulaId="3733" />
    <Observer id="3750" entityId="6e_IokCQrk21ycVuFQKdPw" name="Concentration in container" path="vpa_val_po_600mg|Organism|Gonads|Intracellular|ACSM5_VPA_CoA|Concentration in container" unit="µmol/l" persistable="0" formulaId="3751" />
    <Observer id="3758" entityId="XFYx-sVSVk-FbeR0hJscAw" name="Concentration in container" path="vpa_val_po_600mg|Organism|Gonads|Intracellular|valproic_acid|Concentration in container" unit="µmol/l" persistable="0" formulaId="3759" />
    <Observer id="3766" entityId="cdosEPqC2ESMh6_rhfXa4w" name="Concentration in container" path="vpa_val_po_600mg|Organism|Gonads|Intracellular|OH_VPA|Concentration in container" unit="µmol/l" persistable="0" formulaId="3767" />
    <Observer id="3774" entityId="V3TSdoe12EaTQiZt68RQsg" name="Concentration in container" path="vpa_val_po_600mg|Organism|Gonads|Intracellular|VPAG|Concentration in container" unit="µmol/l" persistable="0" formulaId="3775" />
    <Observer id="3792" entityId="eJXcNhvLFkWbZTn9apKPAg" name="Interstitial Unbound" path="vpa_val_po_600mg|Organism|Gonads|valproic_acid|Interstitial Unbound" unit="µmol/l" persistable="0" formulaId="3793" />
    <Observer id="3794" entityId="SdDx5qgeeEmQHelC5ueWgA" name="Intracellular Unbound" path="vpa_val_po_600mg|Organism|Gonads|valproic_acid|Intracellular Unbound" unit="µmol/l" persistable="0" formulaId="3795" />
    <Observer id="3796" entityId="_3PgdEj66EqHaTtDNR8J9w" name="Tissue" path="vpa_val_po_600mg|Organism|Gonads|valproic_acid|Tissue" unit="µmol/l" persistable="0" formulaId="3797" />
    <Observer id="3798" entityId="93isy-59U0KvAr60Kt23vA" name="Interstitial Unbound" path="vpa_val_po_600mg|Organism|Gonads|OH_VPA|Interstitial Unbound" unit="µmol/l" persistable="0" formulaId="3799" />
    <Observer id="3800" entityId="BF8X0rFjSEahEu6XUV0Qug" name="Intracellular Unbound" path="vpa_val_po_600mg|Organism|Gonads|OH_VPA|Intracellular Unbound" unit="µmol/l" persistable="0" formulaId="3801" />
    <Observer id="3802" entityId="sO8YZF7rL0yigtEyi_yPAg" name="Tissue" path="vpa_val_po_600mg|Organism|Gonads|OH_VPA|Tissue" unit="µmol/l" persistable="0" formulaId="3803" />
    <Observer id="3804" entityId="o3T_1Te-IkaUt2CVkNHUcA" name="Interstitial Unbound" path="vpa_val_po_600mg|Organism|Gonads|VPAG|Interstitial Unbound" unit="µmol/l" persistable="0" formulaId="3805" />
    <Observer id="3806" entityId="bwzfpwA6YkGhtEeMr6uIZA" name="Intracellular Unbound" path="vpa_val_po_600mg|Organism|Gonads|VPAG|Intracellular Unbound" unit="µmol/l" persistable="0" formulaId="3807" />
    <Observer id="3808" entityId="kvFwzNKRJUq3kkoKwsWvXg" name="Tissue" path="vpa_val_po_600mg|Organism|Gonads|VPAG|Tissue" unit="µmol/l" persistable="0" formulaId="3809" />
    <Observer id="3875" entityId="dOyY81BAukqZB9eu3jLT2A" name="Concentration in container" path="vpa_val_po_600mg|Organism|Heart|Plasma|CYP2C9|Concentration in container" unit="µmol/l" persistable="0" formulaId="3876" />
    <Observer id="3895" entityId="Yi_kAN9tRkmldG5jXF2EQg" name="Concentration in container" path="vpa_val_po_600mg|Organism|Heart|Plasma|CYP2A6_3OH_VPA|Concentration in container" unit="µmol/l" persistable="0" formulaId="3896" />
    <Observer id="3915" entityId="f0kEySieZU2W4bDVhdTsGA" name="Concentration in container" path="vpa_val_po_600mg|Organism|Heart|Plasma|CYP2C9_4OH_VPA|Concentration in container" unit="µmol/l" persistable="0" formulaId="3916" />
    <Observer id="3935" entityId="eHE0IGc1OEqpqJ8VHYRJ-g" name="Concentration in container" path="vpa_val_po_600mg|Organism|Heart|Plasma|UGT1A8|Concentration in container" unit="µmol/l" persistable="0" formulaId="3936" />
    <Observer id="3955" entityId="ma_Ft97yOE2DnHY41NYm4A" name="Concentration in container" path="vpa_val_po_600mg|Organism|Heart|Plasma|CYP2C9_4ene_VPA|Concentration in container" unit="µmol/l" persistable="0" formulaId="3956" />
    <Observer id="3975" entityId="pMmWTeOi7UWlMyjtqURoFg" name="Concentration in container" path="vpa_val_po_600mg|Organism|Heart|Plasma|CYP2A6_2ene_VPA|Concentration in container" unit="µmol/l" persistable="0" formulaId="3976" />
    <Observer id="3995" entityId="1pWt_j4A_0GXj3zjdYX7Dw" name="Concentration in container" path="vpa_val_po_600mg|Organism|Heart|Plasma|ACADSB_4ene_VPA_CoA|Concentration in container" unit="µmol/l" persistable="0" formulaId="3996" />
    <Observer id="4015" entityId="HSRq1KqkHUaNFxHW45Nqpw" name="Concentration in container" path="vpa_val_po_600mg|Organism|Heart|Plasma|ACSM5_VPA_CoA|Concentration in container" unit="µmol/l" persistable="0" formulaId="4016" />
    <Observer id="4022" entityId="s1swi5sBdU-FJ-KrTreYgw" name="Concentration in container" path="vpa_val_po_600mg|Organism|Heart|Plasma|valproic_acid|Concentration in container" unit="µmol/l" persistable="0" formulaId="4023" />
    <Observer id="4029" entityId="cV3rqr6AMUGL1Hnnd5HJag" name="Concentration in container" path="vpa_val_po_600mg|Organism|Heart|Plasma|OH_VPA|Concentration in container" unit="µmol/l" persistable="0" formulaId="4030" />
    <Observer id="4036" entityId="gOW6c_irs0KfLu8nq1ylxA" name="Concentration in container" path="vpa_val_po_600mg|Organism|Heart|Plasma|VPAG|Concentration in container" unit="µmol/l" persistable="0" formulaId="4037" />
    <Observer id="4076" entityId="IXF249XT5UOFoSE_TGJ49A" name="Concentration in container" path="vpa_val_po_600mg|Organism|Heart|BloodCells|CYP2C9|Concentration in container" unit="µmol/l" persistable="0" formulaId="4077" />
    <Observer id="4096" entityId="Yq1dMeCzJkCYM_frwiYHaQ" name="Concentration in container" path="vpa_val_po_600mg|Organism|Heart|BloodCells|CYP2A6_3OH_VPA|Concentration in container" unit="µmol/l" persistable="0" formulaId="4097" />
    <Observer id="4116" entityId="VUiESyklx0-k6U9-hIA6KA" name="Concentration in container" path="vpa_val_po_600mg|Organism|Heart|BloodCells|CYP2C9_4OH_VPA|Concentration in container" unit="µmol/l" persistable="0" formulaId="4117" />
    <Observer id="4136" entityId="Zmrv4oGFkUOc7YyDoVxoQg" name="Concentration in container" path="vpa_val_po_600mg|Organism|Heart|BloodCells|UGT1A8|Concentration in container" unit="µmol/l" persistable="0" formulaId="4137" />
    <Observer id="4156" entityId="cF2XhC1vXU6ABb6yVhlhww" name="Concentration in container" path="vpa_val_po_600mg|Organism|Heart|BloodCells|CYP2C9_4ene_VPA|Concentration in container" unit="µmol/l" persistable="0" formulaId="4157" />
    <Observer id="4176" entityId="ZrGgwDNtu0qgiiHjmDkw6Q" name="Concentration in container" path="vpa_val_po_600mg|Organism|Heart|BloodCells|CYP2A6_2ene_VPA|Concentration in container" unit="µmol/l" persistable="0" formulaId="4177" />
    <Observer id="4196" entityId="zhdSs1Eo-0yeuXtYZ98Xpw" name="Concentration in container" path="vpa_val_po_600mg|Organism|Heart|BloodCells|ACADSB_4ene_VPA_CoA|Concentration in container" unit="µmol/l" persistable="0" formulaId="4197" />
    <Observer id="4216" entityId="JJWlv4ALm0Gcry3mVLA6rg" name="Concentration in container" path="vpa_val_po_600mg|Organism|Heart|BloodCells|ACSM5_VPA_CoA|Concentration in container" unit="µmol/l" persistable="0" formulaId="4217" />
    <Observer id="4223" entityId="hK8jTCx1F0O7ICzgUqz-xA" name="Concentration in container" path="vpa_val_po_600mg|Organism|Heart|BloodCells|valproic_acid|Concentration in container" unit="µmol/l" persistable="0" formulaId="4224" />
    <Observer id="4230" entityId="db78HCD-u0iWLzttEHW-IQ" name="Concentration in container" path="vpa_val_po_600mg|Organism|Heart|BloodCells|OH_VPA|Concentration in container" unit="µmol/l" persistable="0" formulaId="4231" />
    <Observer id="4237" entityId="DVbEcxVoEUyUH5Eu_RzTHA" name="Concentration in container" path="vpa_val_po_600mg|Organism|Heart|BloodCells|VPAG|Concentration in container" unit="µmol/l" persistable="0" formulaId="4238" />
    <Observer id="4267" entityId="ypvtUvhQeEuynBhefrrQrw" name="Concentration in container" path="vpa_val_po_600mg|Organism|Heart|Interstitial|valproic_acid|Concentration in container" unit="µmol/l" persistable="0" formulaId="4268" />
    <Observer id="4275" entityId="ePm06s1_hUCdkAQQyudcng" name="Concentration in container" path="vpa_val_po_600mg|Organism|Heart|Interstitial|OH_VPA|Concentration in container" unit="µmol/l" persistable="0" formulaId="4276" />
    <Observer id="4283" entityId="57GB2a-mE0-YKaLr1r81BQ" name="Concentration in container" path="vpa_val_po_600mg|Organism|Heart|Interstitial|VPAG|Concentration in container" unit="µmol/l" persistable="0" formulaId="4284" />
    <Observer id="4306" entityId="AFaAp7qom0ahIylB2DzLwQ" name="Concentration in container" path="vpa_val_po_600mg|Organism|Heart|Intracellular|CYP2C9|Concentration in container" unit="µmol/l" persistable="0" formulaId="4307" />
    <Observer id="4324" entityId="fbKD4YugfEOKdKSXkB4euQ" name="Concentration in container" path="vpa_val_po_600mg|Organism|Heart|Intracellular|CYP2A6_3OH_VPA|Concentration in container" unit="µmol/l" persistable="0" formulaId="4325" />
    <Observer id="4342" entityId="hWLeoP-4jUCGk_4CB2Uo1w" name="Concentration in container" path="vpa_val_po_600mg|Organism|Heart|Intracellular|CYP2C9_4OH_VPA|Concentration in container" unit="µmol/l" persistable="0" formulaId="4343" />
    <Observer id="4360" entityId="N9ZvyhHW4EiFqXPXWDDtqg" name="Concentration in container" path="vpa_val_po_600mg|Organism|Heart|Intracellular|UGT1A8|Concentration in container" unit="µmol/l" persistable="0" formulaId="4361" />
    <Observer id="4378" entityId="ueWrbg6OoEaW1qfVNfxgeA" name="Concentration in container" path="vpa_val_po_600mg|Organism|Heart|Intracellular|CYP2C9_4ene_VPA|Concentration in container" unit="µmol/l" persistable="0" formulaId="4379" />
    <Observer id="4396" entityId="GL-J76vuhE-HVMWK5djpyg" name="Concentration in container" path="vpa_val_po_600mg|Organism|Heart|Intracellular|CYP2A6_2ene_VPA|Concentration in container" unit="µmol/l" persistable="0" formulaId="4397" />
    <Observer id="4414" entityId="J3m2GF-61Uq2L7CUD1Cm6g" name="Concentration in container" path="vpa_val_po_600mg|Organism|Heart|Intracellular|ACADSB_4ene_VPA_CoA|Concentration in container" unit="µmol/l" persistable="0" formulaId="4415" />
    <Observer id="4432" entityId="otNngBytAUuQKdlx9DBxoA" name="Concentration in container" path="vpa_val_po_600mg|Organism|Heart|Intracellular|ACSM5_VPA_CoA|Concentration in container" unit="µmol/l" persistable="0" formulaId="4433" />
    <Observer id="4440" entityId="E1IYOfE3cEKd8SXxmxkJPQ" name="Concentration in container" path="vpa_val_po_600mg|Organism|Heart|Intracellular|valproic_acid|Concentration in container" unit="µmol/l" persistable="0" formulaId="4441" />
    <Observer id="4448" entityId="jsMKz9Rlw06GhpeMbt1i8Q" name="Concentration in container" path="vpa_val_po_600mg|Organism|Heart|Intracellular|OH_VPA|Concentration in container" unit="µmol/l" persistable="0" formulaId="4449" />
    <Observer id="4456" entityId="OxWwz18RWUGbdDCQzQkHmg" name="Concentration in container" path="vpa_val_po_600mg|Organism|Heart|Intracellular|VPAG|Concentration in container" unit="µmol/l" persistable="0" formulaId="4457" />
    <Observer id="4474" entityId="nqNsAs5KzkCHYHlpdI24CQ" name="Interstitial Unbound" path="vpa_val_po_600mg|Organism|Heart|valproic_acid|Interstitial Unbound" unit="µmol/l" persistable="0" formulaId="4475" />
    <Observer id="4476" entityId="Q9G6tOfFH0uEfhaGhkaX4w" name="Intracellular Unbound" path="vpa_val_po_600mg|Organism|Heart|valproic_acid|Intracellular Unbound" unit="µmol/l" persistable="0" formulaId="4477" />
    <Observer id="4478" entityId="ieFB0NI670SR3Kj8e9JiYA" name="Tissue" path="vpa_val_po_600mg|Organism|Heart|valproic_acid|Tissue" unit="µmol/l" persistable="0" formulaId="4479" />
    <Observer id="4480" entityId="h2mICnORfU-ux9pvQCOi8g" name="Interstitial Unbound" path="vpa_val_po_600mg|Organism|Heart|OH_VPA|Interstitial Unbound" unit="µmol/l" persistable="0" formulaId="4481" />
    <Observer id="4482" entityId="SgM7unYBP0KDgeJ7ZVEWmQ" name="Intracellular Unbound" path="vpa_val_po_600mg|Organism|Heart|OH_VPA|Intracellular Unbound" unit="µmol/l" persistable="0" formulaId="4483" />
    <Observer id="4484" entityId="YQNjt4XLEEKrtLUllNQv3Q" name="Tissue" path="vpa_val_po_600mg|Organism|Heart|OH_VPA|Tissue" unit="µmol/l" persistable="0" formulaId="4485" />
    <Observer id="4486" entityId="_iMqON6ixkGj1Yxb2Xa3rA" name="Interstitial Unbound" path="vpa_val_po_600mg|Organism|Heart|VPAG|Interstitial Unbound" unit="µmol/l" persistable="0" formulaId="4487" />
    <Observer id="4488" entityId="k7OkOFA6Jki0bjfG_qcWCA" name="Intracellular Unbound" path="vpa_val_po_600mg|Organism|Heart|VPAG|Intracellular Unbound" unit="µmol/l" persistable="0" formulaId="4489" />
    <Observer id="4490" entityId="Dkfg-41iWkivs1GP_yWHMA" name="Tissue" path="vpa_val_po_600mg|Organism|Heart|VPAG|Tissue" unit="µmol/l" persistable="0" formulaId="4491" />
    <Observer id="4567" entityId="Bab9MGI2ekSuCVudt9GAuA" name="Concentration in container" path="vpa_val_po_600mg|Organism|Kidney|Plasma|CYP2C9|Concentration in container" unit="µmol/l" persistable="0" formulaId="4568" />
    <Observer id="4587" entityId="ZrszR706SE6g-viogE_UAQ" name="Concentration in container" path="vpa_val_po_600mg|Organism|Kidney|Plasma|CYP2A6_3OH_VPA|Concentration in container" unit="µmol/l" persistable="0" formulaId="4588" />
    <Observer id="4607" entityId="a2yIzD9dVUaOhw_BMQJLhQ" name="Concentration in container" path="vpa_val_po_600mg|Organism|Kidney|Plasma|CYP2C9_4OH_VPA|Concentration in container" unit="µmol/l" persistable="0" formulaId="4608" />
    <Observer id="4627" entityId="KJ-0K3sIpUuOIGbG9FIOfA" name="Concentration in container" path="vpa_val_po_600mg|Organism|Kidney|Plasma|UGT1A8|Concentration in container" unit="µmol/l" persistable="0" formulaId="4628" />
    <Observer id="4647" entityId="0bR63QCNaECDIHi4FFC-2A" name="Concentration in container" path="vpa_val_po_600mg|Organism|Kidney|Plasma|CYP2C9_4ene_VPA|Concentration in container" unit="µmol/l" persistable="0" formulaId="4648" />
    <Observer id="4667" entityId="kwZg6Av5tEGvOxgDavkHUg" name="Concentration in container" path="vpa_val_po_600mg|Organism|Kidney|Plasma|CYP2A6_2ene_VPA|Concentration in container" unit="µmol/l" persistable="0" formulaId="4668" />
    <Observer id="4687" entityId="kA_NHIVWdU67DxdMg4uKEg" name="Concentration in container" path="vpa_val_po_600mg|Organism|Kidney|Plasma|ACADSB_4ene_VPA_CoA|Concentration in container" unit="µmol/l" persistable="0" formulaId="4688" />
    <Observer id="4707" entityId="HG5EGhTjhkmYHo3P3Ct01A" name="Concentration in container" path="vpa_val_po_600mg|Organism|Kidney|Plasma|ACSM5_VPA_CoA|Concentration in container" unit="µmol/l" persistable="0" formulaId="4708" />
    <Observer id="4714" entityId="_aDVaQXNg0iCeZZKk8sqhw" name="Concentration in container" path="vpa_val_po_600mg|Organism|Kidney|Plasma|valproic_acid|Concentration in container" unit="µmol/l" persistable="0" formulaId="4715" />
    <Observer id="4721" entityId="FQdyt-sbB06LAzbUwZnqAw" name="Concentration in container" path="vpa_val_po_600mg|Organism|Kidney|Plasma|OH_VPA|Concentration in container" unit="µmol/l" persistable="0" formulaId="4722" />
    <Observer id="4728" entityId="WCrmoN__wk2YPD0zpNYj6Q" name="Concentration in container" path="vpa_val_po_600mg|Organism|Kidney|Plasma|VPAG|Concentration in container" unit="µmol/l" persistable="0" formulaId="4729" />
    <Observer id="4768" entityId="mlvJ90gBJEeKla0PRMy1Ig" name="Concentration in container" path="vpa_val_po_600mg|Organism|Kidney|BloodCells|CYP2C9|Concentration in container" unit="µmol/l" persistable="0" formulaId="4769" />
    <Observer id="4788" entityId="VTdQUDtw2Um2nDPoVPYh6Q" name="Concentration in container" path="vpa_val_po_600mg|Organism|Kidney|BloodCells|CYP2A6_3OH_VPA|Concentration in container" unit="µmol/l" persistable="0" formulaId="4789" />
    <Observer id="4808" entityId="3F4OjK1JLUSCRQQxIBkm9A" name="Concentration in container" path="vpa_val_po_600mg|Organism|Kidney|BloodCells|CYP2C9_4OH_VPA|Concentration in container" unit="µmol/l" persistable="0" formulaId="4809" />
    <Observer id="4828" entityId="PPH7Asbx1U-EhZZUqOBK3Q" name="Concentration in container" path="vpa_val_po_600mg|Organism|Kidney|BloodCells|UGT1A8|Concentration in container" unit="µmol/l" persistable="0" formulaId="4829" />
    <Observer id="4848" entityId="TQogLs-HdUu3f-SnwfdZ5g" name="Concentration in container" path="vpa_val_po_600mg|Organism|Kidney|BloodCells|CYP2C9_4ene_VPA|Concentration in container" unit="µmol/l" persistable="0" formulaId="4849" />
    <Observer id="4868" entityId="J47BtgOUlEmZmS4okbySGg" name="Concentration in container" path="vpa_val_po_600mg|Organism|Kidney|BloodCells|CYP2A6_2ene_VPA|Concentration in container" unit="µmol/l" persistable="0" formulaId="4869" />
    <Observer id="4888" entityId="MGpRDNbI8kqumZfkxC_cjQ" name="Concentration in container" path="vpa_val_po_600mg|Organism|Kidney|BloodCells|ACADSB_4ene_VPA_CoA|Concentration in container" unit="µmol/l" persistable="0" formulaId="4889" />
    <Observer id="4908" entityId="k8ICbbWZGkihe5OzZukvjA" name="Concentration in container" path="vpa_val_po_600mg|Organism|Kidney|BloodCells|ACSM5_VPA_CoA|Concentration in container" unit="µmol/l" persistable="0" formulaId="4909" />
    <Observer id="4915" entityId="MtmL8eV-k0iOJvEjIQ5Ztg" name="Concentration in container" path="vpa_val_po_600mg|Organism|Kidney|BloodCells|valproic_acid|Concentration in container" unit="µmol/l" persistable="0" formulaId="4916" />
    <Observer id="4922" entityId="3pPwOnk_aUOlv2UhHpqfEA" name="Concentration in container" path="vpa_val_po_600mg|Organism|Kidney|BloodCells|OH_VPA|Concentration in container" unit="µmol/l" persistable="0" formulaId="4923" />
    <Observer id="4929" entityId="JvQugcRCTEiAI5qkpiX_vQ" name="Concentration in container" path="vpa_val_po_600mg|Organism|Kidney|BloodCells|VPAG|Concentration in container" unit="µmol/l" persistable="0" formulaId="4930" />
    <Observer id="4959" entityId="racJXVUYb0KojZzN-MG98A" name="Concentration in container" path="vpa_val_po_600mg|Organism|Kidney|Interstitial|valproic_acid|Concentration in container" unit="µmol/l" persistable="0" formulaId="4960" />
    <Observer id="4967" entityId="POvV4bUUXkKGkRRxpdrHJA" name="Concentration in container" path="vpa_val_po_600mg|Organism|Kidney|Interstitial|OH_VPA|Concentration in container" unit="µmol/l" persistable="0" formulaId="4968" />
    <Observer id="4975" entityId="liC1TgLgO0e7b6p5_NTbGA" name="Concentration in container" path="vpa_val_po_600mg|Organism|Kidney|Interstitial|VPAG|Concentration in container" unit="µmol/l" persistable="0" formulaId="4976" />
    <Observer id="4998" entityId="I3o2CHFKykuzLJOK1and9g" name="Concentration in container" path="vpa_val_po_600mg|Organism|Kidney|Intracellular|CYP2C9|Concentration in container" unit="µmol/l" persistable="0" formulaId="4999" />
    <Observer id="5016" entityId="jF-N8BCALUKg8OnPVKSp7Q" name="Concentration in container" path="vpa_val_po_600mg|Organism|Kidney|Intracellular|CYP2A6_3OH_VPA|Concentration in container" unit="µmol/l" persistable="0" formulaId="5017" />
    <Observer id="5034" entityId="o1fetiqZkU-F7n0qdLkE6Q" name="Concentration in container" path="vpa_val_po_600mg|Organism|Kidney|Intracellular|CYP2C9_4OH_VPA|Concentration in container" unit="µmol/l" persistable="0" formulaId="5035" />
    <Observer id="5052" entityId="AmbnciMBA0SvLsuoDHeOXQ" name="Concentration in container" path="vpa_val_po_600mg|Organism|Kidney|Intracellular|UGT1A8|Concentration in container" unit="µmol/l" persistable="0" formulaId="5053" />
    <Observer id="5070" entityId="5egePA-q00iBdECGOaHiHA" name="Concentration in container" path="vpa_val_po_600mg|Organism|Kidney|Intracellular|CYP2C9_4ene_VPA|Concentration in container" unit="µmol/l" persistable="0" formulaId="5071" />
    <Observer id="5088" entityId="TSHlQ_G0sk65hzw9BFxd9g" name="Concentration in container" path="vpa_val_po_600mg|Organism|Kidney|Intracellular|CYP2A6_2ene_VPA|Concentration in container" unit="µmol/l" persistable="0" formulaId="5089" />
    <Observer id="5106" entityId="o0uPAK99I0mSH7997pe_Sw" name="Concentration in container" path="vpa_val_po_600mg|Organism|Kidney|Intracellular|ACADSB_4ene_VPA_CoA|Concentration in container" unit="µmol/l" persistable="0" formulaId="5107" />
    <Observer id="5124" entityId="M37cGqo3ikqrmhCiVun_iw" name="Concentration in container" path="vpa_val_po_600mg|Organism|Kidney|Intracellular|ACSM5_VPA_CoA|Concentration in container" unit="µmol/l" persistable="0" formulaId="5125" />
    <Observer id="5132" entityId="NaOliPiZ8EygHxFT7IzUvQ" name="Concentration in container" path="vpa_val_po_600mg|Organism|Kidney|Intracellular|valproic_acid|Concentration in container" unit="µmol/l" persistable="0" formulaId="5133" />
    <Observer id="5140" entityId="xzz5oVt7HUWy4ekVnvLKTg" name="Concentration in container" path="vpa_val_po_600mg|Organism|Kidney|Intracellular|OH_VPA|Concentration in container" unit="µmol/l" persistable="0" formulaId="5141" />
    <Observer id="5148" entityId="YO_jsQeRME-ga-oFof0u5g" name="Concentration in container" path="vpa_val_po_600mg|Organism|Kidney|Intracellular|VPAG|Concentration in container" unit="µmol/l" persistable="0" formulaId="5149" />
    <Observer id="5170" entityId="Y-JLr03_cU6AAOwe5-iohw" name="Concentration in container" path="vpa_val_po_600mg|Organism|Kidney|Urine|valproic_acid|Concentration in container" unit="µmol/l" persistable="0" formulaId="5171" />
    <Observer id="5172" entityId="YOxF-lKw_UCWhJ3nK2ar_Q" name="Fraction excreted" path="vpa_val_po_600mg|Organism|Kidney|Urine|valproic_acid|Fraction excreted" persistable="1" formulaId="5173" />
    <Observer id="5177" entityId="-TDl2Y5xKEGby5mcSagmDA" name="Concentration in container" path="vpa_val_po_600mg|Organism|Kidney|Urine|OH_VPA|Concentration in container" unit="µmol/l" persistable="0" formulaId="5178" />
    <Observer id="5182" entityId="UdPoVhh80k6yDLCUlPk1pw" name="Concentration in container" path="vpa_val_po_600mg|Organism|Kidney|Urine|VPAG|Concentration in container" unit="µmol/l" persistable="0" formulaId="5183" />
    <Observer id="5184" entityId="jwhDmB0ngUC0ZDFr1YLhyA" name="Interstitial Unbound" path="vpa_val_po_600mg|Organism|Kidney|valproic_acid|Interstitial Unbound" unit="µmol/l" persistable="0" formulaId="5185" />
    <Observer id="5186" entityId="PANx1FIpVUeVDXEQGfz4OA" name="Intracellular Unbound" path="vpa_val_po_600mg|Organism|Kidney|valproic_acid|Intracellular Unbound" unit="µmol/l" persistable="0" formulaId="5187" />
    <Observer id="5188" entityId="_mu58wPmC0-G4xc1VUg4Qw" name="Tissue" path="vpa_val_po_600mg|Organism|Kidney|valproic_acid|Tissue" unit="µmol/l" persistable="0" formulaId="5189" />
    <Observer id="5190" entityId="9ZDZ8SCUvkiL_K67bsT9CQ" name="Interstitial Unbound" path="vpa_val_po_600mg|Organism|Kidney|OH_VPA|Interstitial Unbound" unit="µmol/l" persistable="0" formulaId="5191" />
    <Observer id="5192" entityId="IhSMoak2iEedOcbmPOlZOQ" name="Intracellular Unbound" path="vpa_val_po_600mg|Organism|Kidney|OH_VPA|Intracellular Unbound" unit="µmol/l" persistable="0" formulaId="5193" />
    <Observer id="5194" entityId="QALbJLaugU6PlvjTasBBTA" name="Tissue" path="vpa_val_po_600mg|Organism|Kidney|OH_VPA|Tissue" unit="µmol/l" persistable="0" formulaId="5195" />
    <Observer id="5196" entityId="PkhX_JkoskGxs6Dkw7hOEg" name="Interstitial Unbound" path="vpa_val_po_600mg|Organism|Kidney|VPAG|Interstitial Unbound" unit="µmol/l" persistable="0" formulaId="5197" />
    <Observer id="5198" entityId="Wm4SfOdiFUCKW4d2GChNSQ" name="Intracellular Unbound" path="vpa_val_po_600mg|Organism|Kidney|VPAG|Intracellular Unbound" unit="µmol/l" persistable="0" formulaId="5199" />
    <Observer id="5200" entityId="JwABwS0KyEiQlx3Y9IC2yA" name="Tissue" path="vpa_val_po_600mg|Organism|Kidney|VPAG|Tissue" unit="µmol/l" persistable="0" formulaId="5201" />
    <Observer id="5434" entityId="foKbWBYVl0Gjklbk5oZQXA" name="Concentration in lumen" path="vpa_val_po_600mg|Organism|Lumen|Stomach|valproic_acid|Concentration in lumen" unit="µmol/l" persistable="0" formulaId="5436" />
    <Observer id="5477" entityId="yC9OpLzI7k2XHoRV0x18bQ" name="Concentration in lumen" path="vpa_val_po_600mg|Organism|Lumen|Stomach|OH_VPA|Concentration in lumen" unit="µmol/l" persistable="0" formulaId="5479" />
    <Observer id="5520" entityId="0lmjsLbZZEWh4gHKIMupkw" name="Concentration in lumen" path="vpa_val_po_600mg|Organism|Lumen|Stomach|VPAG|Concentration in lumen" unit="µmol/l" persistable="0" formulaId="5522" />
    <Observer id="5753" entityId="nc7mxZVX9E6xh68MYapbjQ" name="Concentration in lumen" path="vpa_val_po_600mg|Organism|Lumen|Duodenum|valproic_acid|Concentration in lumen" unit="µmol/l" persistable="0" formulaId="5754" />
    <Observer id="5755" entityId="yT7BNvShe0ulmdjxvcYo0w" name="Fraction of oral drug mass absorbed into mucosa segment" path="vpa_val_po_600mg|Organism|Lumen|Duodenum|valproic_acid|Fraction of oral drug mass absorbed into mucosa segment" persistable="0" formulaId="5757" />
    <Observer id="5794" entityId="ai4eHSguykOIL6SAeE9Bww" name="Concentration in lumen" path="vpa_val_po_600mg|Organism|Lumen|Duodenum|OH_VPA|Concentration in lumen" unit="µmol/l" persistable="0" formulaId="5795" />
    <Observer id="5796" entityId="-2S23KENEUqitcBd08iE7Q" name="Fraction of oral drug mass absorbed into mucosa segment" path="vpa_val_po_600mg|Organism|Lumen|Duodenum|OH_VPA|Fraction of oral drug mass absorbed into mucosa segment" persistable="0" formulaId="5798" />
    <Observer id="5835" entityId="RhsW0reXKkmcWckbRlSH_w" name="Concentration in lumen" path="vpa_val_po_600mg|Organism|Lumen|Duodenum|VPAG|Concentration in lumen" unit="µmol/l" persistable="0" formulaId="5836" />
    <Observer id="5837" entityId="3vY4EqLgHEK6FYQtomQtwg" name="Fraction of oral drug mass absorbed into mucosa segment" path="vpa_val_po_600mg|Organism|Lumen|Duodenum|VPAG|Fraction of oral drug mass absorbed into mucosa segment" persistable="0" formulaId="5839" />
    <Observer id="6068" entityId="lVvw3vYwPEG0vuPLNsZwVA" name="Concentration in lumen" path="vpa_val_po_600mg|Organism|Lumen|UpperJejunum|valproic_acid|Concentration in lumen" unit="µmol/l" persistable="0" formulaId="6069" />
    <Observer id="6070" entityId="r03uOfLwu0GoIHFtnFMqMQ" name="Fraction of oral drug mass absorbed into mucosa segment" path="vpa_val_po_600mg|Organism|Lumen|UpperJejunum|valproic_acid|Fraction of oral drug mass absorbed into mucosa segment" persistable="0" formulaId="6071" />
    <Observer id="6108" entityId="fcOcYdwj1kGdDnFAtog61w" name="Concentration in lumen" path="vpa_val_po_600mg|Organism|Lumen|UpperJejunum|OH_VPA|Concentration in lumen" unit="µmol/l" persistable="0" formulaId="6109" />
    <Observer id="6110" entityId="o_mQRBzNhk6vHWhUMV-VSA" name="Fraction of oral drug mass absorbed into mucosa segment" path="vpa_val_po_600mg|Organism|Lumen|UpperJejunum|OH_VPA|Fraction of oral drug mass absorbed into mucosa segment" persistable="0" formulaId="6111" />
    <Observer id="6148" entityId="Mm7ILLQWO0eM5j25NTEHfg" name="Concentration in lumen" path="vpa_val_po_600mg|Organism|Lumen|UpperJejunum|VPAG|Concentration in lumen" unit="µmol/l" persistable="0" formulaId="6149" />
    <Observer id="6150" entityId="zxyY7xpfn0ydUcFPue1h0g" name="Fraction of oral drug mass absorbed into mucosa segment" path="vpa_val_po_600mg|Organism|Lumen|UpperJejunum|VPAG|Fraction of oral drug mass absorbed into mucosa segment" persistable="0" formulaId="6151" />
    <Observer id="6380" entityId="_vMr_QtDP0S5iqDs4xtrJg" name="Concentration in lumen" path="vpa_val_po_600mg|Organism|Lumen|LowerJejunum|valproic_acid|Concentration in lumen" unit="µmol/l" persistable="0" formulaId="6381" />
    <Observer id="6382" entityId="oobEXJKT60e_HPkeSscJkQ" name="Fraction of oral drug mass absorbed into mucosa segment" path="vpa_val_po_600mg|Organism|Lumen|LowerJejunum|valproic_acid|Fraction of oral drug mass absorbed into mucosa segment" persistable="0" formulaId="6383" />
    <Observer id="6420" entityId="pIZBHRBM3EiM2YWTeBCQeA" name="Concentration in lumen" path="vpa_val_po_600mg|Organism|Lumen|LowerJejunum|OH_VPA|Concentration in lumen" unit="µmol/l" persistable="0" formulaId="6421" />
    <Observer id="6422" entityId="T8Fp1Kr1rkKEg2Mt0bAREw" name="Fraction of oral drug mass absorbed into mucosa segment" path="vpa_val_po_600mg|Organism|Lumen|LowerJejunum|OH_VPA|Fraction of oral drug mass absorbed into mucosa segment" persistable="0" formulaId="6423" />
    <Observer id="6460" entityId="DKoGHNkPnka1vVs2mPgvQw" name="Concentration in lumen" path="vpa_val_po_600mg|Organism|Lumen|LowerJejunum|VPAG|Concentration in lumen" unit="µmol/l" persistable="0" formulaId="6461" />
    <Observer id="6462" entityId="R6uG02eonUePKNcb5Y0TCg" name="Fraction of oral drug mass absorbed into mucosa segment" path="vpa_val_po_600mg|Organism|Lumen|LowerJejunum|VPAG|Fraction of oral drug mass absorbed into mucosa segment" persistable="0" formulaId="6463" />
    <Observer id="6692" entityId="6SDDwTYRt0eoU7AluURcrg" name="Concentration in lumen" path="vpa_val_po_600mg|Organism|Lumen|UpperIleum|valproic_acid|Concentration in lumen" unit="µmol/l" persistable="0" formulaId="6693" />
    <Observer id="6694" entityId="r9r_8kIBmku57C2lPUNgxQ" name="Fraction of oral drug mass absorbed into mucosa segment" path="vpa_val_po_600mg|Organism|Lumen|UpperIleum|valproic_acid|Fraction of oral drug mass absorbed into mucosa segment" persistable="0" formulaId="6695" />
    <Observer id="6732" entityId="p6rK6Xl9JESkdvNjwJ-qjg" name="Concentration in lumen" path="vpa_val_po_600mg|Organism|Lumen|UpperIleum|OH_VPA|Concentration in lumen" unit="µmol/l" persistable="0" formulaId="6733" />
    <Observer id="6734" entityId="4-cDuAWkZ0yL5XEKODOsFA" name="Fraction of oral drug mass absorbed into mucosa segment" path="vpa_val_po_600mg|Organism|Lumen|UpperIleum|OH_VPA|Fraction of oral drug mass absorbed into mucosa segment" persistable="0" formulaId="6735" />
    <Observer id="6772" entityId="GxD2ZLCB4k6q1MApmB_kAg" name="Concentration in lumen" path="vpa_val_po_600mg|Organism|Lumen|UpperIleum|VPAG|Concentration in lumen" unit="µmol/l" persistable="0" formulaId="6773" />
    <Observer id="6774" entityId="ywqFUlUtBUGH-7fxeLPOQA" name="Fraction of oral drug mass absorbed into mucosa segment" path="vpa_val_po_600mg|Organism|Lumen|UpperIleum|VPAG|Fraction of oral drug mass absorbed into mucosa segment" persistable="0" formulaId="6775" />
    <Observer id="7004" entityId="pODu_bhoTU-fD7ywzh3Izw" name="Concentration in lumen" path="vpa_val_po_600mg|Organism|Lumen|LowerIleum|valproic_acid|Concentration in lumen" unit="µmol/l" persistable="0" formulaId="7005" />
    <Observer id="7006" entityId="te5E36Cf9kCV6rR3roLG-w" name="Fraction of oral drug mass absorbed into mucosa segment" path="vpa_val_po_600mg|Organism|Lumen|LowerIleum|valproic_acid|Fraction of oral drug mass absorbed into mucosa segment" persistable="0" formulaId="7007" />
    <Observer id="7044" entityId="A-ouJa90gESMtckkZfPtKQ" name="Concentration in lumen" path="vpa_val_po_600mg|Organism|Lumen|LowerIleum|OH_VPA|Concentration in lumen" unit="µmol/l" persistable="0" formulaId="7045" />
    <Observer id="7046" entityId="WM9-ZK9BpU2kHqLv86V8Ag" name="Fraction of oral drug mass absorbed into mucosa segment" path="vpa_val_po_600mg|Organism|Lumen|LowerIleum|OH_VPA|Fraction of oral drug mass absorbed into mucosa segment" persistable="0" formulaId="7047" />
    <Observer id="7084" entityId="Y7fkhiJ6JUSk_-wysMS1Zw" name="Concentration in lumen" path="vpa_val_po_600mg|Organism|Lumen|LowerIleum|VPAG|Concentration in lumen" unit="µmol/l" persistable="0" formulaId="7085" />
    <Observer id="7086" entityId="wBIShfHNvUeGp2AfelCBBQ" name="Fraction of oral drug mass absorbed into mucosa segment" path="vpa_val_po_600mg|Organism|Lumen|LowerIleum|VPAG|Fraction of oral drug mass absorbed into mucosa segment" persistable="0" formulaId="7087" />
    <Observer id="7318" entityId="L9oknWKFc0mRhc7NxThDwA" name="Concentration in lumen" path="vpa_val_po_600mg|Organism|Lumen|Caecum|valproic_acid|Concentration in lumen" unit="µmol/l" persistable="0" formulaId="7319" />
    <Observer id="7320" entityId="9fOMH0iD2EOGI8QWSxIQgA" name="Fraction of oral drug mass absorbed into mucosa segment" path="vpa_val_po_600mg|Organism|Lumen|Caecum|valproic_acid|Fraction of oral drug mass absorbed into mucosa segment" persistable="0" formulaId="7321" />
    <Observer id="7358" entityId="Hyfv5fSBOkmiI8Tq7eN0TQ" name="Concentration in lumen" path="vpa_val_po_600mg|Organism|Lumen|Caecum|OH_VPA|Concentration in lumen" unit="µmol/l" persistable="0" formulaId="7359" />
    <Observer id="7360" entityId="XIy5dLdZOUmafkAEWwgzIA" name="Fraction of oral drug mass absorbed into mucosa segment" path="vpa_val_po_600mg|Organism|Lumen|Caecum|OH_VPA|Fraction of oral drug mass absorbed into mucosa segment" persistable="0" formulaId="7361" />
    <Observer id="7398" entityId="VZAND-S7M0GjMRh4Z3naTw" name="Concentration in lumen" path="vpa_val_po_600mg|Organism|Lumen|Caecum|VPAG|Concentration in lumen" unit="µmol/l" persistable="0" formulaId="7399" />
    <Observer id="7400" entityId="jUGJpshOT0C7M5rSElQSbw" name="Fraction of oral drug mass absorbed into mucosa segment" path="vpa_val_po_600mg|Organism|Lumen|Caecum|VPAG|Fraction of oral drug mass absorbed into mucosa segment" persistable="0" formulaId="7401" />
    <Observer id="7630" entityId="xL48rDbdO0-wvPIKXuGodw" name="Concentration in lumen" path="vpa_val_po_600mg|Organism|Lumen|ColonAscendens|valproic_acid|Concentration in lumen" unit="µmol/l" persistable="0" formulaId="7631" />
    <Observer id="7632" entityId="TVbbcHKPekirgd2Ba64ftg" name="Fraction of oral drug mass absorbed into mucosa segment" path="vpa_val_po_600mg|Organism|Lumen|ColonAscendens|valproic_acid|Fraction of oral drug mass absorbed into mucosa segment" persistable="0" formulaId="7633" />
    <Observer id="7670" entityId="U6Pj0Fmne0K_ueR_RBcKGQ" name="Concentration in lumen" path="vpa_val_po_600mg|Organism|Lumen|ColonAscendens|OH_VPA|Concentration in lumen" unit="µmol/l" persistable="0" formulaId="7671" />
    <Observer id="7672" entityId="ivBYx3i5CUSNX5Duj6A7YQ" name="Fraction of oral drug mass absorbed into mucosa segment" path="vpa_val_po_600mg|Organism|Lumen|ColonAscendens|OH_VPA|Fraction of oral drug mass absorbed into mucosa segment" persistable="0" formulaId="7673" />
    <Observer id="7710" entityId="lhjE_7YpdUSPsLXlm3hkSA" name="Concentration in lumen" path="vpa_val_po_600mg|Organism|Lumen|ColonAscendens|VPAG|Concentration in lumen" unit="µmol/l" persistable="0" formulaId="7711" />
    <Observer id="7712" entityId="iErZze9a-k6TWTLutZJeQQ" name="Fraction of oral drug mass absorbed into mucosa segment" path="vpa_val_po_600mg|Organism|Lumen|ColonAscendens|VPAG|Fraction of oral drug mass absorbed into mucosa segment" persistable="0" formulaId="7713" />
    <Observer id="7942" entityId="Qhjd2CjgFkqju0pmPS5UaA" name="Concentration in lumen" path="vpa_val_po_600mg|Organism|Lumen|ColonTransversum|valproic_acid|Concentration in lumen" unit="µmol/l" persistable="0" formulaId="7943" />
    <Observer id="7944" entityId="cuJaZJIf3Ey7gq5Ok9Wt-A" name="Fraction of oral drug mass absorbed into mucosa segment" path="vpa_val_po_600mg|Organism|Lumen|ColonTransversum|valproic_acid|Fraction of oral drug mass absorbed into mucosa segment" persistable="0" formulaId="7945" />
    <Observer id="7982" entityId="qnUU5M3D0k2XkDbZn6W9fQ" name="Concentration in lumen" path="vpa_val_po_600mg|Organism|Lumen|ColonTransversum|OH_VPA|Concentration in lumen" unit="µmol/l" persistable="0" formulaId="7983" />
    <Observer id="7984" entityId="wHwQrWbdIEatrvFT0c3zyw" name="Fraction of oral drug mass absorbed into mucosa segment" path="vpa_val_po_600mg|Organism|Lumen|ColonTransversum|OH_VPA|Fraction of oral drug mass absorbed into mucosa segment" persistable="0" formulaId="7985" />
    <Observer id="8022" entityId="kSPJ5DjQgUCAlokp1MMhRg" name="Concentration in lumen" path="vpa_val_po_600mg|Organism|Lumen|ColonTransversum|VPAG|Concentration in lumen" unit="µmol/l" persistable="0" formulaId="8023" />
    <Observer id="8024" entityId="o6Tzdi3uv0SRSYrHD5LCIg" name="Fraction of oral drug mass absorbed into mucosa segment" path="vpa_val_po_600mg|Organism|Lumen|ColonTransversum|VPAG|Fraction of oral drug mass absorbed into mucosa segment" persistable="0" formulaId="8025" />
    <Observer id="8254" entityId="DEizuvoEw0idRANCaD_71w" name="Concentration in lumen" path="vpa_val_po_600mg|Organism|Lumen|ColonDescendens|valproic_acid|Concentration in lumen" unit="µmol/l" persistable="0" formulaId="8255" />
    <Observer id="8256" entityId="Lwl48ztShkG-aBJbcmYjsQ" name="Fraction of oral drug mass absorbed into mucosa segment" path="vpa_val_po_600mg|Organism|Lumen|ColonDescendens|valproic_acid|Fraction of oral drug mass absorbed into mucosa segment" persistable="0" formulaId="8257" />
    <Observer id="8294" entityId="sPZRtz84vUq54bj_bqJ0CA" name="Concentration in lumen" path="vpa_val_po_600mg|Organism|Lumen|ColonDescendens|OH_VPA|Concentration in lumen" unit="µmol/l" persistable="0" formulaId="8295" />
    <Observer id="8296" entityId="pLJohkELEU-EpcwsUFwzhg" name="Fraction of oral drug mass absorbed into mucosa segment" path="vpa_val_po_600mg|Organism|Lumen|ColonDescendens|OH_VPA|Fraction of oral drug mass absorbed into mucosa segment" persistable="0" formulaId="8297" />
    <Observer id="8334" entityId="oNwR7rzUx06tpeGVXDTIZg" name="Concentration in lumen" path="vpa_val_po_600mg|Organism|Lumen|ColonDescendens|VPAG|Concentration in lumen" unit="µmol/l" persistable="0" formulaId="8335" />
    <Observer id="8336" entityId="BE_v1cc_o0qsLwtIu5ZVZA" name="Fraction of oral drug mass absorbed into mucosa segment" path="vpa_val_po_600mg|Organism|Lumen|ColonDescendens|VPAG|Fraction of oral drug mass absorbed into mucosa segment" persistable="0" formulaId="8337" />
    <Observer id="8566" entityId="6uCkrWTKB06Z4RgT_JTZUQ" name="Concentration in lumen" path="vpa_val_po_600mg|Organism|Lumen|ColonSigmoid|valproic_acid|Concentration in lumen" unit="µmol/l" persistable="0" formulaId="8567" />
    <Observer id="8568" entityId="qmVX2Eno2EGhGABVKad4Rg" name="Fraction of oral drug mass absorbed into mucosa segment" path="vpa_val_po_600mg|Organism|Lumen|ColonSigmoid|valproic_acid|Fraction of oral drug mass absorbed into mucosa segment" persistable="0" formulaId="8569" />
    <Observer id="8606" entityId="-Kkbp5jOlEq3iv_4-O39gw" name="Concentration in lumen" path="vpa_val_po_600mg|Organism|Lumen|ColonSigmoid|OH_VPA|Concentration in lumen" unit="µmol/l" persistable="0" formulaId="8607" />
    <Observer id="8608" entityId="l5K1rBrWC0yHkvBUvsnmdw" name="Fraction of oral drug mass absorbed into mucosa segment" path="vpa_val_po_600mg|Organism|Lumen|ColonSigmoid|OH_VPA|Fraction of oral drug mass absorbed into mucosa segment" persistable="0" formulaId="8609" />
    <Observer id="8646" entityId="n6nbGq41kEy8kd951HC1iQ" name="Concentration in lumen" path="vpa_val_po_600mg|Organism|Lumen|ColonSigmoid|VPAG|Concentration in lumen" unit="µmol/l" persistable="0" formulaId="8647" />
    <Observer id="8648" entityId="1cXa1BgVMkSBhtdSHr5bJg" name="Fraction of oral drug mass absorbed into mucosa segment" path="vpa_val_po_600mg|Organism|Lumen|ColonSigmoid|VPAG|Fraction of oral drug mass absorbed into mucosa segment" persistable="0" formulaId="8649" />
    <Observer id="8877" entityId="ybrR7y9fZU23jplkb-JEMQ" name="Concentration in lumen" path="vpa_val_po_600mg|Organism|Lumen|Rectum|valproic_acid|Concentration in lumen" unit="µmol/l" persistable="0" formulaId="8878" />
    <Observer id="8879" entityId="GRiBAOKzMEi-zx66g2N1hA" name="Fraction of oral drug mass absorbed into mucosa segment" path="vpa_val_po_600mg|Organism|Lumen|Rectum|valproic_acid|Fraction of oral drug mass absorbed into mucosa segment" persistable="0" formulaId="8880" />
    <Observer id="8917" entityId="edd5-7qYCkKU44KxxXbN9g" name="Concentration in lumen" path="vpa_val_po_600mg|Organism|Lumen|Rectum|OH_VPA|Concentration in lumen" unit="µmol/l" persistable="0" formulaId="8918" />
    <Observer id="8919" entityId="6jn92mMRCEGkMtvk7OTKEg" name="Fraction of oral drug mass absorbed into mucosa segment" path="vpa_val_po_600mg|Organism|Lumen|Rectum|OH_VPA|Fraction of oral drug mass absorbed into mucosa segment" persistable="0" formulaId="8920" />
    <Observer id="8957" entityId="Y8rDdqCXg0q3NvLDn1bTgw" name="Concentration in lumen" path="vpa_val_po_600mg|Organism|Lumen|Rectum|VPAG|Concentration in lumen" unit="µmol/l" persistable="0" formulaId="8958" />
    <Observer id="8959" entityId="k09yDJE4iU2exP1rU2jy_g" name="Fraction of oral drug mass absorbed into mucosa segment" path="vpa_val_po_600mg|Organism|Lumen|Rectum|VPAG|Fraction of oral drug mass absorbed into mucosa segment" persistable="0" formulaId="8960" />
    <Observer id="8983" entityId="kAU8fRADHEeh6cdPYFf6Ow" name="Fraction excreted to feces" path="vpa_val_po_600mg|Organism|Lumen|Feces|valproic_acid|Fraction excreted to feces" persistable="0" formulaId="8984" />
    <Observer id="8991" entityId="j7TzC1HvBUioea4n5k_ATA" name="Fraction dissolved" path="vpa_val_po_600mg|Organism|Lumen|valproic_acid|Fraction dissolved" persistable="0" formulaId="8993" />
    <Observer id="8994" entityId="hVvgC2OjckCgGYSmyS8qJw" name="Fraction of oral drug mass absorbed into mucosa" path="vpa_val_po_600mg|Organism|Lumen|valproic_acid|Fraction of oral drug mass absorbed into mucosa" persistable="1" formulaId="8995" />
    <Observer id="8996" entityId="cLV7KaYrL06n4_oQ36xVFw" name="Fraction dissolved" path="vpa_val_po_600mg|Organism|Lumen|OH_VPA|Fraction dissolved" persistable="0" formulaId="8998" />
    <Observer id="8999" entityId="NnJBJQGFGE6PwFWfMErRAg" name="Fraction of oral drug mass absorbed into mucosa" path="vpa_val_po_600mg|Organism|Lumen|OH_VPA|Fraction of oral drug mass absorbed into mucosa" persistable="1" formulaId="9000" />
    <Observer id="9001" entityId="ttFM4z71GUWbk-VQ7r-Kww" name="Fraction dissolved" path="vpa_val_po_600mg|Organism|Lumen|VPAG|Fraction dissolved" persistable="0" formulaId="9003" />
    <Observer id="9004" entityId="dCG0IlAJf0-JllJBqsE7PA" name="Fraction of oral drug mass absorbed into mucosa" path="vpa_val_po_600mg|Organism|Lumen|VPAG|Fraction of oral drug mass absorbed into mucosa" persistable="1" formulaId="9005" />
    <Observer id="9071" entityId="rqorZ7-fNESE-TWdg2Pg3A" name="Concentration in container" path="vpa_val_po_600mg|Organism|Stomach|Plasma|CYP2C9|Concentration in container" unit="µmol/l" persistable="0" formulaId="9072" />
    <Observer id="9091" entityId="HInXttr43kCEIMrEH3korw" name="Concentration in container" path="vpa_val_po_600mg|Organism|Stomach|Plasma|CYP2A6_3OH_VPA|Concentration in container" unit="µmol/l" persistable="0" formulaId="9092" />
    <Observer id="9111" entityId="lzs4iu0ihUak0n4rpq8-ow" name="Concentration in container" path="vpa_val_po_600mg|Organism|Stomach|Plasma|CYP2C9_4OH_VPA|Concentration in container" unit="µmol/l" persistable="0" formulaId="9112" />
    <Observer id="9131" entityId="mGS0M8qqiU2tZ-exfsNUsg" name="Concentration in container" path="vpa_val_po_600mg|Organism|Stomach|Plasma|UGT1A8|Concentration in container" unit="µmol/l" persistable="0" formulaId="9132" />
    <Observer id="9151" entityId="OMO-h6KUlEeZm0yXfeoo1w" name="Concentration in container" path="vpa_val_po_600mg|Organism|Stomach|Plasma|CYP2C9_4ene_VPA|Concentration in container" unit="µmol/l" persistable="0" formulaId="9152" />
    <Observer id="9171" entityId="uqGPQ-0Oc0m6rJ7FfOv9UQ" name="Concentration in container" path="vpa_val_po_600mg|Organism|Stomach|Plasma|CYP2A6_2ene_VPA|Concentration in container" unit="µmol/l" persistable="0" formulaId="9172" />
    <Observer id="9191" entityId="hZGujVmF_0-aZVOhzVSs9g" name="Concentration in container" path="vpa_val_po_600mg|Organism|Stomach|Plasma|ACADSB_4ene_VPA_CoA|Concentration in container" unit="µmol/l" persistable="0" formulaId="9192" />
    <Observer id="9211" entityId="Adg1zwQjpE608EytRPn_8A" name="Concentration in container" path="vpa_val_po_600mg|Organism|Stomach|Plasma|ACSM5_VPA_CoA|Concentration in container" unit="µmol/l" persistable="0" formulaId="9212" />
    <Observer id="9218" entityId="Pm_h3DU1eU66pCnJpAj00g" name="Concentration in container" path="vpa_val_po_600mg|Organism|Stomach|Plasma|valproic_acid|Concentration in container" unit="µmol/l" persistable="0" formulaId="9219" />
    <Observer id="9225" entityId="R48xDqx8qkK2SH1gTDU5JA" name="Concentration in container" path="vpa_val_po_600mg|Organism|Stomach|Plasma|OH_VPA|Concentration in container" unit="µmol/l" persistable="0" formulaId="9226" />
    <Observer id="9232" entityId="Z8-0pNKrokK8mR46RvvESw" name="Concentration in container" path="vpa_val_po_600mg|Organism|Stomach|Plasma|VPAG|Concentration in container" unit="µmol/l" persistable="0" formulaId="9233" />
    <Observer id="9272" entityId="dh_o8bxlxEKZhltxms9Dig" name="Concentration in container" path="vpa_val_po_600mg|Organism|Stomach|BloodCells|CYP2C9|Concentration in container" unit="µmol/l" persistable="0" formulaId="9273" />
    <Observer id="9292" entityId="HABvNwgygkGU83-ZJwCJ4Q" name="Concentration in container" path="vpa_val_po_600mg|Organism|Stomach|BloodCells|CYP2A6_3OH_VPA|Concentration in container" unit="µmol/l" persistable="0" formulaId="9293" />
    <Observer id="9312" entityId="sALj07ifYkSbfSlXYqqxbA" name="Concentration in container" path="vpa_val_po_600mg|Organism|Stomach|BloodCells|CYP2C9_4OH_VPA|Concentration in container" unit="µmol/l" persistable="0" formulaId="9313" />
    <Observer id="9332" entityId="TMV31A8wdUWkaURagnQ_uQ" name="Concentration in container" path="vpa_val_po_600mg|Organism|Stomach|BloodCells|UGT1A8|Concentration in container" unit="µmol/l" persistable="0" formulaId="9333" />
    <Observer id="9352" entityId="X54qsop9KEewr-oVVvDtrg" name="Concentration in container" path="vpa_val_po_600mg|Organism|Stomach|BloodCells|CYP2C9_4ene_VPA|Concentration in container" unit="µmol/l" persistable="0" formulaId="9353" />
    <Observer id="9372" entityId="6_-GOxdVZkeItwABmblcCw" name="Concentration in container" path="vpa_val_po_600mg|Organism|Stomach|BloodCells|CYP2A6_2ene_VPA|Concentration in container" unit="µmol/l" persistable="0" formulaId="9373" />
    <Observer id="9392" entityId="chc2FLQw3UicDuesVsamIA" name="Concentration in container" path="vpa_val_po_600mg|Organism|Stomach|BloodCells|ACADSB_4ene_VPA_CoA|Concentration in container" unit="µmol/l" persistable="0" formulaId="9393" />
    <Observer id="9412" entityId="4YoV9z3MUkKHkvpKtWRClw" name="Concentration in container" path="vpa_val_po_600mg|Organism|Stomach|BloodCells|ACSM5_VPA_CoA|Concentration in container" unit="µmol/l" persistable="0" formulaId="9413" />
    <Observer id="9419" entityId="nX4PqMVuyU23-HmF0lJTdg" name="Concentration in container" path="vpa_val_po_600mg|Organism|Stomach|BloodCells|valproic_acid|Concentration in container" unit="µmol/l" persistable="0" formulaId="9420" />
    <Observer id="9426" entityId="h6llwK8Oe0mP8OSSPqw_kw" name="Concentration in container" path="vpa_val_po_600mg|Organism|Stomach|BloodCells|OH_VPA|Concentration in container" unit="µmol/l" persistable="0" formulaId="9427" />
    <Observer id="9433" entityId="uQINTy6WGE2mP7UK97Vn6Q" name="Concentration in container" path="vpa_val_po_600mg|Organism|Stomach|BloodCells|VPAG|Concentration in container" unit="µmol/l" persistable="0" formulaId="9434" />
    <Observer id="9463" entityId="CMQSgrp5nECXnV4i9Dm41w" name="Concentration in container" path="vpa_val_po_600mg|Organism|Stomach|Interstitial|valproic_acid|Concentration in container" unit="µmol/l" persistable="0" formulaId="9464" />
    <Observer id="9471" entityId="K3lPPfgmtk-h5v_CYIfz0Q" name="Concentration in container" path="vpa_val_po_600mg|Organism|Stomach|Interstitial|OH_VPA|Concentration in container" unit="µmol/l" persistable="0" formulaId="9472" />
    <Observer id="9479" entityId="qWLXppvXakWY9JuyU3CUGA" name="Concentration in container" path="vpa_val_po_600mg|Organism|Stomach|Interstitial|VPAG|Concentration in container" unit="µmol/l" persistable="0" formulaId="9480" />
    <Observer id="9502" entityId="3_cV4nkWIkKCUU7r5YiSQw" name="Concentration in container" path="vpa_val_po_600mg|Organism|Stomach|Intracellular|CYP2C9|Concentration in container" unit="µmol/l" persistable="0" formulaId="9503" />
    <Observer id="9520" entityId="aksCJH8jnUGq6jAWhQWtkQ" name="Concentration in container" path="vpa_val_po_600mg|Organism|Stomach|Intracellular|CYP2A6_3OH_VPA|Concentration in container" unit="µmol/l" persistable="0" formulaId="9521" />
    <Observer id="9538" entityId="ObvGA1GSCkaoJykO4h9Vhw" name="Concentration in container" path="vpa_val_po_600mg|Organism|Stomach|Intracellular|CYP2C9_4OH_VPA|Concentration in container" unit="µmol/l" persistable="0" formulaId="9539" />
    <Observer id="9556" entityId="CafyoHEKRUi7zPdk2600_A" name="Concentration in container" path="vpa_val_po_600mg|Organism|Stomach|Intracellular|UGT1A8|Concentration in container" unit="µmol/l" persistable="0" formulaId="9557" />
    <Observer id="9574" entityId="Clbpe1YrEUuGBDPnnby2lg" name="Concentration in container" path="vpa_val_po_600mg|Organism|Stomach|Intracellular|CYP2C9_4ene_VPA|Concentration in container" unit="µmol/l" persistable="0" formulaId="9575" />
    <Observer id="9592" entityId="pxIgyTvZe0eCJWH6-nlYgQ" name="Concentration in container" path="vpa_val_po_600mg|Organism|Stomach|Intracellular|CYP2A6_2ene_VPA|Concentration in container" unit="µmol/l" persistable="0" formulaId="9593" />
    <Observer id="9610" entityId="3NtpQ0hPz0e3RrFO3BFe_w" name="Concentration in container" path="vpa_val_po_600mg|Organism|Stomach|Intracellular|ACADSB_4ene_VPA_CoA|Concentration in container" unit="µmol/l" persistable="0" formulaId="9611" />
    <Observer id="9628" entityId="i3qt9CUvPEaaJ_agrCowVg" name="Concentration in container" path="vpa_val_po_600mg|Organism|Stomach|Intracellular|ACSM5_VPA_CoA|Concentration in container" unit="µmol/l" persistable="0" formulaId="9629" />
    <Observer id="9636" entityId="8Dx0FiA8Q0WMVVnss6eJ1w" name="Concentration in container" path="vpa_val_po_600mg|Organism|Stomach|Intracellular|valproic_acid|Concentration in container" unit="µmol/l" persistable="0" formulaId="9637" />
    <Observer id="9644" entityId="t28ysz9YZ0Sj3j6k_bivGw" name="Concentration in container" path="vpa_val_po_600mg|Organism|Stomach|Intracellular|OH_VPA|Concentration in container" unit="µmol/l" persistable="0" formulaId="9645" />
    <Observer id="9652" entityId="zXBU6N__3E-VHJ4R58qOjA" name="Concentration in container" path="vpa_val_po_600mg|Organism|Stomach|Intracellular|VPAG|Concentration in container" unit="µmol/l" persistable="0" formulaId="9653" />
    <Observer id="9670" entityId="hnfzKbT3w0yVvtEMaJj1EA" name="Interstitial Unbound" path="vpa_val_po_600mg|Organism|Stomach|valproic_acid|Interstitial Unbound" unit="µmol/l" persistable="0" formulaId="9671" />
    <Observer id="9672" entityId="bd185t2UAEyAN4WQg3ZZDg" name="Intracellular Unbound" path="vpa_val_po_600mg|Organism|Stomach|valproic_acid|Intracellular Unbound" unit="µmol/l" persistable="0" formulaId="9673" />
    <Observer id="9674" entityId="phirmuOmXEG4fO33GVb8_A" name="Tissue" path="vpa_val_po_600mg|Organism|Stomach|valproic_acid|Tissue" unit="µmol/l" persistable="0" formulaId="9675" />
    <Observer id="9676" entityId="3t45bkUoM0uV4SkUWewvIA" name="Interstitial Unbound" path="vpa_val_po_600mg|Organism|Stomach|OH_VPA|Interstitial Unbound" unit="µmol/l" persistable="0" formulaId="9677" />
    <Observer id="9678" entityId="dsCynuXBz0ybbRMkT-tUbA" name="Intracellular Unbound" path="vpa_val_po_600mg|Organism|Stomach|OH_VPA|Intracellular Unbound" unit="µmol/l" persistable="0" formulaId="9679" />
    <Observer id="9680" entityId="1BURGlbgNUKr8mXGyc6hmQ" name="Tissue" path="vpa_val_po_600mg|Organism|Stomach|OH_VPA|Tissue" unit="µmol/l" persistable="0" formulaId="9681" />
    <Observer id="9682" entityId="mARqHdlsT0CEhk_4SYr0DQ" name="Interstitial Unbound" path="vpa_val_po_600mg|Organism|Stomach|VPAG|Interstitial Unbound" unit="µmol/l" persistable="0" formulaId="9683" />
    <Observer id="9684" entityId="LLXCmv9k_UC5g20DiZasxA" name="Intracellular Unbound" path="vpa_val_po_600mg|Organism|Stomach|VPAG|Intracellular Unbound" unit="µmol/l" persistable="0" formulaId="9685" />
    <Observer id="9686" entityId="Vs9jc1Dim0qsWK03mdAu5Q" name="Tissue" path="vpa_val_po_600mg|Organism|Stomach|VPAG|Tissue" unit="µmol/l" persistable="0" formulaId="9687" />
    <Observer id="9779" entityId="9DE5yfT4i0melTwN-qsRrw" name="Concentration in container" path="vpa_val_po_600mg|Organism|SmallIntestine|Plasma|CYP2C9|Concentration in container" unit="µmol/l" persistable="0" formulaId="9780" />
    <Observer id="9799" entityId="N76jkMukeU6mMo6Ge9Qyvw" name="Concentration in container" path="vpa_val_po_600mg|Organism|SmallIntestine|Plasma|CYP2A6_3OH_VPA|Concentration in container" unit="µmol/l" persistable="0" formulaId="9800" />
    <Observer id="9819" entityId="3b8OQO_42UaKZXOZcM5sAQ" name="Concentration in container" path="vpa_val_po_600mg|Organism|SmallIntestine|Plasma|CYP2C9_4OH_VPA|Concentration in container" unit="µmol/l" persistable="0" formulaId="9820" />
    <Observer id="9839" entityId="I7gG6jEup0mbSMDvtbpCYA" name="Concentration in container" path="vpa_val_po_600mg|Organism|SmallIntestine|Plasma|UGT1A8|Concentration in container" unit="µmol/l" persistable="0" formulaId="9840" />
    <Observer id="9859" entityId="FMtDN5jMk0uLX_o8M-vvRQ" name="Concentration in container" path="vpa_val_po_600mg|Organism|SmallIntestine|Plasma|CYP2C9_4ene_VPA|Concentration in container" unit="µmol/l" persistable="0" formulaId="9860" />
    <Observer id="9879" entityId="2Vjbtd6MhUyFqEUxFe9cNQ" name="Concentration in container" path="vpa_val_po_600mg|Organism|SmallIntestine|Plasma|CYP2A6_2ene_VPA|Concentration in container" unit="µmol/l" persistable="0" formulaId="9880" />
    <Observer id="9899" entityId="bs0jgJDIJ0apNUgBNecSUw" name="Concentration in container" path="vpa_val_po_600mg|Organism|SmallIntestine|Plasma|ACADSB_4ene_VPA_CoA|Concentration in container" unit="µmol/l" persistable="0" formulaId="9900" />
    <Observer id="9919" entityId="oTar_x-M7EicDSkvMjErbA" name="Concentration in container" path="vpa_val_po_600mg|Organism|SmallIntestine|Plasma|ACSM5_VPA_CoA|Concentration in container" unit="µmol/l" persistable="0" formulaId="9920" />
    <Observer id="9926" entityId="_YS0ks_qfkykvQXeCA4aBw" name="Concentration in container" path="vpa_val_po_600mg|Organism|SmallIntestine|Plasma|valproic_acid|Concentration in container" unit="µmol/l" persistable="0" formulaId="9927" />
    <Observer id="9933" entityId="ezLY9x1WPEiDfeNeyQlDFw" name="Concentration in container" path="vpa_val_po_600mg|Organism|SmallIntestine|Plasma|OH_VPA|Concentration in container" unit="µmol/l" persistable="0" formulaId="9934" />
    <Observer id="9940" entityId="XbXunrC7cEKL1pDH5bQEtg" name="Concentration in container" path="vpa_val_po_600mg|Organism|SmallIntestine|Plasma|VPAG|Concentration in container" unit="µmol/l" persistable="0" formulaId="9941" />
    <Observer id="9980" entityId="NJ1KZeqTKUWxuQYREDAEaQ" name="Concentration in container" path="vpa_val_po_600mg|Organism|SmallIntestine|BloodCells|CYP2C9|Concentration in container" unit="µmol/l" persistable="0" formulaId="9981" />
    <Observer id="10000" entityId="Rsga0SMjeEyLVSkmRofbpA" name="Concentration in container" path="vpa_val_po_600mg|Organism|SmallIntestine|BloodCells|CYP2A6_3OH_VPA|Concentration in container" unit="µmol/l" persistable="0" formulaId="10001" />
    <Observer id="10020" entityId="HpluVsPoAUmaJOn5LWveRQ" name="Concentration in container" path="vpa_val_po_600mg|Organism|SmallIntestine|BloodCells|CYP2C9_4OH_VPA|Concentration in container" unit="µmol/l" persistable="0" formulaId="10021" />
    <Observer id="10040" entityId="SPS4gcW1WUiT7SzLiRFQKg" name="Concentration in container" path="vpa_val_po_600mg|Organism|SmallIntestine|BloodCells|UGT1A8|Concentration in container" unit="µmol/l" persistable="0" formulaId="10041" />
    <Observer id="10060" entityId="8wAXTsB1ZkSiD_yyevMxKA" name="Concentration in container" path="vpa_val_po_600mg|Organism|SmallIntestine|BloodCells|CYP2C9_4ene_VPA|Concentration in container" unit="µmol/l" persistable="0" formulaId="10061" />
    <Observer id="10080" entityId="3Ztfqr_11kaSocAxUKlPVg" name="Concentration in container" path="vpa_val_po_600mg|Organism|SmallIntestine|BloodCells|CYP2A6_2ene_VPA|Concentration in container" unit="µmol/l" persistable="0" formulaId="10081" />
    <Observer id="10100" entityId="gM2l8NpL6k-OKRa1XgfoOQ" name="Concentration in container" path="vpa_val_po_600mg|Organism|SmallIntestine|BloodCells|ACADSB_4ene_VPA_CoA|Concentration in container" unit="µmol/l" persistable="0" formulaId="10101" />
    <Observer id="10120" entityId="9NejX5E6Jk-aVXdZZjbgeA" name="Concentration in container" path="vpa_val_po_600mg|Organism|SmallIntestine|BloodCells|ACSM5_VPA_CoA|Concentration in container" unit="µmol/l" persistable="0" formulaId="10121" />
    <Observer id="10127" entityId="yJlGf93AJU-e-t3KL7zofg" name="Concentration in container" path="vpa_val_po_600mg|Organism|SmallIntestine|BloodCells|valproic_acid|Concentration in container" unit="µmol/l" persistable="0" formulaId="10128" />
    <Observer id="10134" entityId="elRVI35L3UOLztN-x4AzeQ" name="Concentration in container" path="vpa_val_po_600mg|Organism|SmallIntestine|BloodCells|OH_VPA|Concentration in container" unit="µmol/l" persistable="0" formulaId="10135" />
    <Observer id="10141" entityId="QQ9_wAJ_EkKPM1Wy0TohxQ" name="Concentration in container" path="vpa_val_po_600mg|Organism|SmallIntestine|BloodCells|VPAG|Concentration in container" unit="µmol/l" persistable="0" formulaId="10142" />
    <Observer id="10171" entityId="lyS86yyi5U6etIdkA_oFUg" name="Concentration in container" path="vpa_val_po_600mg|Organism|SmallIntestine|Interstitial|valproic_acid|Concentration in container" unit="µmol/l" persistable="0" formulaId="10172" />
    <Observer id="10179" entityId="88q7fm9Xkk2D1JBmcSgWpw" name="Concentration in container" path="vpa_val_po_600mg|Organism|SmallIntestine|Interstitial|OH_VPA|Concentration in container" unit="µmol/l" persistable="0" formulaId="10180" />
    <Observer id="10187" entityId="UfuSknsQKU-m2Oz_ep_NIQ" name="Concentration in container" path="vpa_val_po_600mg|Organism|SmallIntestine|Interstitial|VPAG|Concentration in container" unit="µmol/l" persistable="0" formulaId="10188" />
    <Observer id="10210" entityId="MnWD8j1mxkem9E34OXOwhw" name="Concentration in container" path="vpa_val_po_600mg|Organism|SmallIntestine|Intracellular|CYP2C9|Concentration in container" unit="µmol/l" persistable="0" formulaId="10211" />
    <Observer id="10228" entityId="rCAPmFYvOkamMXTrECGUng" name="Concentration in container" path="vpa_val_po_600mg|Organism|SmallIntestine|Intracellular|CYP2A6_3OH_VPA|Concentration in container" unit="µmol/l" persistable="0" formulaId="10229" />
    <Observer id="10246" entityId="FT0teA0pcEaaPQTJ6PfVlg" name="Concentration in container" path="vpa_val_po_600mg|Organism|SmallIntestine|Intracellular|CYP2C9_4OH_VPA|Concentration in container" unit="µmol/l" persistable="0" formulaId="10247" />
    <Observer id="10264" entityId="lH3uh6JbTUWJIE5ddkJuDg" name="Concentration in container" path="vpa_val_po_600mg|Organism|SmallIntestine|Intracellular|UGT1A8|Concentration in container" unit="µmol/l" persistable="0" formulaId="10265" />
    <Observer id="10282" entityId="CiPgIDMCvE6xqxxm-fVkzw" name="Concentration in container" path="vpa_val_po_600mg|Organism|SmallIntestine|Intracellular|CYP2C9_4ene_VPA|Concentration in container" unit="µmol/l" persistable="0" formulaId="10283" />
    <Observer id="10300" entityId="d9voJ8IuVUqQ3lXRrj8_vA" name="Concentration in container" path="vpa_val_po_600mg|Organism|SmallIntestine|Intracellular|CYP2A6_2ene_VPA|Concentration in container" unit="µmol/l" persistable="0" formulaId="10301" />
    <Observer id="10318" entityId="ewz8_bDeK0en5XyG8Nd4MA" name="Concentration in container" path="vpa_val_po_600mg|Organism|SmallIntestine|Intracellular|ACADSB_4ene_VPA_CoA|Concentration in container" unit="µmol/l" persistable="0" formulaId="10319" />
    <Observer id="10336" entityId="xd0HTVqiUkW8Cn78Fh_O7A" name="Concentration in container" path="vpa_val_po_600mg|Organism|SmallIntestine|Intracellular|ACSM5_VPA_CoA|Concentration in container" unit="µmol/l" persistable="0" formulaId="10337" />
    <Observer id="10344" entityId="CL5UZyJAGUK1DhfoGBASGQ" name="Concentration in container" path="vpa_val_po_600mg|Organism|SmallIntestine|Intracellular|valproic_acid|Concentration in container" unit="µmol/l" persistable="0" formulaId="10345" />
    <Observer id="10352" entityId="nktgwsb8-0GIjR6NdTOfZg" name="Concentration in container" path="vpa_val_po_600mg|Organism|SmallIntestine|Intracellular|OH_VPA|Concentration in container" unit="µmol/l" persistable="0" formulaId="10353" />
    <Observer id="10360" entityId="QS23gqa34ESjy-JDNPiqhA" name="Concentration in container" path="vpa_val_po_600mg|Organism|SmallIntestine|Intracellular|VPAG|Concentration in container" unit="µmol/l" persistable="0" formulaId="10361" />
    <Observer id="10440" entityId="WnEtt-bIWE6nVIjmh6TqKQ" name="Concentration in container" path="vpa_val_po_600mg|Organism|SmallIntestine|Mucosa|Duodenum|Plasma|CYP2C9|Concentration in container" unit="µmol/l" persistable="0" formulaId="10441" />
    <Observer id="10460" entityId="77wZQJSnP0y6FKLQzkQUOA" name="Concentration in container" path="vpa_val_po_600mg|Organism|SmallIntestine|Mucosa|Duodenum|Plasma|CYP2A6_3OH_VPA|Concentration in container" unit="µmol/l" persistable="0" formulaId="10461" />
    <Observer id="10480" entityId="TaTY4lh-qECbWQANxQ8_6g" name="Concentration in container" path="vpa_val_po_600mg|Organism|SmallIntestine|Mucosa|Duodenum|Plasma|CYP2C9_4OH_VPA|Concentration in container" unit="µmol/l" persistable="0" formulaId="10481" />
    <Observer id="10500" entityId="k5iLeE6wq0yPN23TvKaJ8g" name="Concentration in container" path="vpa_val_po_600mg|Organism|SmallIntestine|Mucosa|Duodenum|Plasma|UGT1A8|Concentration in container" unit="µmol/l" persistable="0" formulaId="10501" />
    <Observer id="10520" entityId="GMJu7EkhAUGQmHAIGmV75g" name="Concentration in container" path="vpa_val_po_600mg|Organism|SmallIntestine|Mucosa|Duodenum|Plasma|CYP2C9_4ene_VPA|Concentration in container" unit="µmol/l" persistable="0" formulaId="10521" />
    <Observer id="10540" entityId="LlXdZIHHjkKT0ryDvozWHQ" name="Concentration in container" path="vpa_val_po_600mg|Organism|SmallIntestine|Mucosa|Duodenum|Plasma|CYP2A6_2ene_VPA|Concentration in container" unit="µmol/l" persistable="0" formulaId="10541" />
    <Observer id="10560" entityId="6hn289L8HEGp_O0luE43zQ" name="Concentration in container" path="vpa_val_po_600mg|Organism|SmallIntestine|Mucosa|Duodenum|Plasma|ACADSB_4ene_VPA_CoA|Concentration in container" unit="µmol/l" persistable="0" formulaId="10561" />
    <Observer id="10580" entityId="ptYRBx-28UmLl1dYO4TAtQ" name="Concentration in container" path="vpa_val_po_600mg|Organism|SmallIntestine|Mucosa|Duodenum|Plasma|ACSM5_VPA_CoA|Concentration in container" unit="µmol/l" persistable="0" formulaId="10581" />
    <Observer id="10587" entityId="bMn5Z27vxkmfhX6PLfdeAw" name="Concentration in container" path="vpa_val_po_600mg|Organism|SmallIntestine|Mucosa|Duodenum|Plasma|valproic_acid|Concentration in container" unit="µmol/l" persistable="0" formulaId="10588" />
    <Observer id="10594" entityId="gNoGB2CNskuObZLlkKLtAA" name="Concentration in container" path="vpa_val_po_600mg|Organism|SmallIntestine|Mucosa|Duodenum|Plasma|OH_VPA|Concentration in container" unit="µmol/l" persistable="0" formulaId="10595" />
    <Observer id="10601" entityId="R2R2ZPuqrUqD4e3hMPRXMQ" name="Concentration in container" path="vpa_val_po_600mg|Organism|SmallIntestine|Mucosa|Duodenum|Plasma|VPAG|Concentration in container" unit="µmol/l" persistable="0" formulaId="10602" />
    <Observer id="10641" entityId="Sn2oywXZFkuMb-z2KOm1Eg" name="Concentration in container" path="vpa_val_po_600mg|Organism|SmallIntestine|Mucosa|Duodenum|BloodCells|CYP2C9|Concentration in container" unit="µmol/l" persistable="0" formulaId="10642" />
    <Observer id="10661" entityId="qaflNJ3gaUa0xz-921LrbA" name="Concentration in container" path="vpa_val_po_600mg|Organism|SmallIntestine|Mucosa|Duodenum|BloodCells|CYP2A6_3OH_VPA|Concentration in container" unit="µmol/l" persistable="0" formulaId="10662" />
    <Observer id="10681" entityId="i-LHDM_AhUK6mRvpm8n54g" name="Concentration in container" path="vpa_val_po_600mg|Organism|SmallIntestine|Mucosa|Duodenum|BloodCells|CYP2C9_4OH_VPA|Concentration in container" unit="µmol/l" persistable="0" formulaId="10682" />
    <Observer id="10701" entityId="inSIfZZSBE2NnHFAbhpJfg" name="Concentration in container" path="vpa_val_po_600mg|Organism|SmallIntestine|Mucosa|Duodenum|BloodCells|UGT1A8|Concentration in container" unit="µmol/l" persistable="0" formulaId="10702" />
    <Observer id="10721" entityId="AdWNzIqL40a1xNvr3S7-wQ" name="Concentration in container" path="vpa_val_po_600mg|Organism|SmallIntestine|Mucosa|Duodenum|BloodCells|CYP2C9_4ene_VPA|Concentration in container" unit="µmol/l" persistable="0" formulaId="10722" />
    <Observer id="10741" entityId="v5-5pVT1fUqPw5PK-J8Slw" name="Concentration in container" path="vpa_val_po_600mg|Organism|SmallIntestine|Mucosa|Duodenum|BloodCells|CYP2A6_2ene_VPA|Concentration in container" unit="µmol/l" persistable="0" formulaId="10742" />
    <Observer id="10761" entityId="EB5GKn2FeECWXBfym4QRTA" name="Concentration in container" path="vpa_val_po_600mg|Organism|SmallIntestine|Mucosa|Duodenum|BloodCells|ACADSB_4ene_VPA_CoA|Concentration in container" unit="µmol/l" persistable="0" formulaId="10762" />
    <Observer id="10781" entityId="XFmS3z9geEaI-lvZcbF32w" name="Concentration in container" path="vpa_val_po_600mg|Organism|SmallIntestine|Mucosa|Duodenum|BloodCells|ACSM5_VPA_CoA|Concentration in container" unit="µmol/l" persistable="0" formulaId="10782" />
    <Observer id="10788" entityId="MDMBQaTxlUqaKzqE8NO8fA" name="Concentration in container" path="vpa_val_po_600mg|Organism|SmallIntestine|Mucosa|Duodenum|BloodCells|valproic_acid|Concentration in container" unit="µmol/l" persistable="0" formulaId="10789" />
    <Observer id="10795" entityId="XX2m1l0-l064PZ_zy0qYcw" name="Concentration in container" path="vpa_val_po_600mg|Organism|SmallIntestine|Mucosa|Duodenum|BloodCells|OH_VPA|Concentration in container" unit="µmol/l" persistable="0" formulaId="10796" />
    <Observer id="10802" entityId="vtpZ2xoYk0iYgsMg2ObKhg" name="Concentration in container" path="vpa_val_po_600mg|Organism|SmallIntestine|Mucosa|Duodenum|BloodCells|VPAG|Concentration in container" unit="µmol/l" persistable="0" formulaId="10803" />
    <Observer id="10832" entityId="qVENosvFdE-cu0zMFTSxtg" name="Concentration in container" path="vpa_val_po_600mg|Organism|SmallIntestine|Mucosa|Duodenum|Interstitial|valproic_acid|Concentration in container" unit="µmol/l" persistable="0" formulaId="10833" />
    <Observer id="10840" entityId="TDL3W6Tmtku9ELK_SSsaIA" name="Concentration in container" path="vpa_val_po_600mg|Organism|SmallIntestine|Mucosa|Duodenum|Interstitial|OH_VPA|Concentration in container" unit="µmol/l" persistable="0" formulaId="10841" />
    <Observer id="10848" entityId="wkSRwTJ-QEm-_MCViCFOvA" name="Concentration in container" path="vpa_val_po_600mg|Organism|SmallIntestine|Mucosa|Duodenum|Interstitial|VPAG|Concentration in container" unit="µmol/l" persistable="0" formulaId="10849" />
    <Observer id="10871" entityId="UvzwShZYHkKklEZ4ZiABvA" name="Concentration in container" path="vpa_val_po_600mg|Organism|SmallIntestine|Mucosa|Duodenum|Intracellular|CYP2C9|Concentration in container" unit="µmol/l" persistable="0" formulaId="10872" />
    <Observer id="10889" entityId="Sx9ody86h022In5BNxZNBg" name="Concentration in container" path="vpa_val_po_600mg|Organism|SmallIntestine|Mucosa|Duodenum|Intracellular|CYP2A6_3OH_VPA|Concentration in container" unit="µmol/l" persistable="0" formulaId="10890" />
    <Observer id="10907" entityId="AB3WmvpQ8ky5w6gFhxNp3w" name="Concentration in container" path="vpa_val_po_600mg|Organism|SmallIntestine|Mucosa|Duodenum|Intracellular|CYP2C9_4OH_VPA|Concentration in container" unit="µmol/l" persistable="0" formulaId="10908" />
    <Observer id="10925" entityId="80ycIEeMykm_smnYuETadw" name="Concentration in container" path="vpa_val_po_600mg|Organism|SmallIntestine|Mucosa|Duodenum|Intracellular|UGT1A8|Concentration in container" unit="µmol/l" persistable="0" formulaId="10926" />
    <Observer id="10943" entityId="j5XRSECXekuNxY8-z4u8NQ" name="Concentration in container" path="vpa_val_po_600mg|Organism|SmallIntestine|Mucosa|Duodenum|Intracellular|CYP2C9_4ene_VPA|Concentration in container" unit="µmol/l" persistable="0" formulaId="10944" />
    <Observer id="10961" entityId="Cc3WRql_G0ipr-gPxqyNiA" name="Concentration in container" path="vpa_val_po_600mg|Organism|SmallIntestine|Mucosa|Duodenum|Intracellular|CYP2A6_2ene_VPA|Concentration in container" unit="µmol/l" persistable="0" formulaId="10962" />
    <Observer id="10979" entityId="tQWq6XTXe0yROsKWlFsl5Q" name="Concentration in container" path="vpa_val_po_600mg|Organism|SmallIntestine|Mucosa|Duodenum|Intracellular|ACADSB_4ene_VPA_CoA|Concentration in container" unit="µmol/l" persistable="0" formulaId="10980" />
    <Observer id="10997" entityId="21-UdULwlkGEmUF0f0JB3A" name="Concentration in container" path="vpa_val_po_600mg|Organism|SmallIntestine|Mucosa|Duodenum|Intracellular|ACSM5_VPA_CoA|Concentration in container" unit="µmol/l" persistable="0" formulaId="10998" />
    <Observer id="11005" entityId="AxdJx5Y8-kSjcCTYBsx44Q" name="Concentration in container" path="vpa_val_po_600mg|Organism|SmallIntestine|Mucosa|Duodenum|Intracellular|valproic_acid|Concentration in container" unit="µmol/l" persistable="0" formulaId="11006" />
    <Observer id="11013" entityId="WTq9Di7vsU6ekVruHvFGag" name="Concentration in container" path="vpa_val_po_600mg|Organism|SmallIntestine|Mucosa|Duodenum|Intracellular|OH_VPA|Concentration in container" unit="µmol/l" persistable="0" formulaId="11014" />
    <Observer id="11021" entityId="dTSoJ8tEHUCbJxz5Z7Qh3w" name="Concentration in container" path="vpa_val_po_600mg|Organism|SmallIntestine|Mucosa|Duodenum|Intracellular|VPAG|Concentration in container" unit="µmol/l" persistable="0" formulaId="11022" />
    <Observer id="11101" entityId="gYYTzDx04E2alpHDk1u7Qg" name="Concentration in container" path="vpa_val_po_600mg|Organism|SmallIntestine|Mucosa|UpperJejunum|Plasma|CYP2C9|Concentration in container" unit="µmol/l" persistable="0" formulaId="11102" />
    <Observer id="11121" entityId="rtN6zPwIJUmhGnY34c7uxA" name="Concentration in container" path="vpa_val_po_600mg|Organism|SmallIntestine|Mucosa|UpperJejunum|Plasma|CYP2A6_3OH_VPA|Concentration in container" unit="µmol/l" persistable="0" formulaId="11122" />
    <Observer id="11141" entityId="wOgPnGG9-EemcjhONbRGGw" name="Concentration in container" path="vpa_val_po_600mg|Organism|SmallIntestine|Mucosa|UpperJejunum|Plasma|CYP2C9_4OH_VPA|Concentration in container" unit="µmol/l" persistable="0" formulaId="11142" />
    <Observer id="11161" entityId="_ph6FJu5U0qzaUMy_rotCw" name="Concentration in container" path="vpa_val_po_600mg|Organism|SmallIntestine|Mucosa|UpperJejunum|Plasma|UGT1A8|Concentration in container" unit="µmol/l" persistable="0" formulaId="11162" />
    <Observer id="11181" entityId="l99Moh3IcUeagjagyaZhjg" name="Concentration in container" path="vpa_val_po_600mg|Organism|SmallIntestine|Mucosa|UpperJejunum|Plasma|CYP2C9_4ene_VPA|Concentration in container" unit="µmol/l" persistable="0" formulaId="11182" />
    <Observer id="11201" entityId="vnEDzRSUBU-0Xp3mBRlSYQ" name="Concentration in container" path="vpa_val_po_600mg|Organism|SmallIntestine|Mucosa|UpperJejunum|Plasma|CYP2A6_2ene_VPA|Concentration in container" unit="µmol/l" persistable="0" formulaId="11202" />
    <Observer id="11221" entityId="SEHz6epZOE6HaAIX6W6sJw" name="Concentration in container" path="vpa_val_po_600mg|Organism|SmallIntestine|Mucosa|UpperJejunum|Plasma|ACADSB_4ene_VPA_CoA|Concentration in container" unit="µmol/l" persistable="0" formulaId="11222" />
    <Observer id="11241" entityId="gczGpV_V8U2uWSlQqe2Ozw" name="Concentration in container" path="vpa_val_po_600mg|Organism|SmallIntestine|Mucosa|UpperJejunum|Plasma|ACSM5_VPA_CoA|Concentration in container" unit="µmol/l" persistable="0" formulaId="11242" />
    <Observer id="11248" entityId="xip-ZVJ4oke1ZYQ7jMn5Pg" name="Concentration in container" path="vpa_val_po_600mg|Organism|SmallIntestine|Mucosa|UpperJejunum|Plasma|valproic_acid|Concentration in container" unit="µmol/l" persistable="0" formulaId="11249" />
    <Observer id="11255" entityId="Pbc51mRPsk-JKLuBs3y3rA" name="Concentration in container" path="vpa_val_po_600mg|Organism|SmallIntestine|Mucosa|UpperJejunum|Plasma|OH_VPA|Concentration in container" unit="µmol/l" persistable="0" formulaId="11256" />
    <Observer id="11262" entityId="XgX_8yyvZE-lAwy60ag9xA" name="Concentration in container" path="vpa_val_po_600mg|Organism|SmallIntestine|Mucosa|UpperJejunum|Plasma|VPAG|Concentration in container" unit="µmol/l" persistable="0" formulaId="11263" />
    <Observer id="11302" entityId="vlFBjipKhEy2pVi1AHHAbA" name="Concentration in container" path="vpa_val_po_600mg|Organism|SmallIntestine|Mucosa|UpperJejunum|BloodCells|CYP2C9|Concentration in container" unit="µmol/l" persistable="0" formulaId="11303" />
    <Observer id="11322" entityId="iYx5QE-dm0i58U_ennJN9w" name="Concentration in container" path="vpa_val_po_600mg|Organism|SmallIntestine|Mucosa|UpperJejunum|BloodCells|CYP2A6_3OH_VPA|Concentration in container" unit="µmol/l" persistable="0" formulaId="11323" />
    <Observer id="11342" entityId="vhqvAKcmjkOa06crPpz1KQ" name="Concentration in container" path="vpa_val_po_600mg|Organism|SmallIntestine|Mucosa|UpperJejunum|BloodCells|CYP2C9_4OH_VPA|Concentration in container" unit="µmol/l" persistable="0" formulaId="11343" />
    <Observer id="11362" entityId="qUz_seYBPk23vZNy3_OEFw" name="Concentration in container" path="vpa_val_po_600mg|Organism|SmallIntestine|Mucosa|UpperJejunum|BloodCells|UGT1A8|Concentration in container" unit="µmol/l" persistable="0" formulaId="11363" />
    <Observer id="11382" entityId="iDqC9xPWKEuwTmrtbllIWw" name="Concentration in container" path="vpa_val_po_600mg|Organism|SmallIntestine|Mucosa|UpperJejunum|BloodCells|CYP2C9_4ene_VPA|Concentration in container" unit="µmol/l" persistable="0" formulaId="11383" />
    <Observer id="11402" entityId="wUOFH4Cvl06_JLtR5KBzeg" name="Concentration in container" path="vpa_val_po_600mg|Organism|SmallIntestine|Mucosa|UpperJejunum|BloodCells|CYP2A6_2ene_VPA|Concentration in container" unit="µmol/l" persistable="0" formulaId="11403" />
    <Observer id="11422" entityId="Ict-rNqVSEe1bl9A22S-PA" name="Concentration in container" path="vpa_val_po_600mg|Organism|SmallIntestine|Mucosa|UpperJejunum|BloodCells|ACADSB_4ene_VPA_CoA|Concentration in container" unit="µmol/l" persistable="0" formulaId="11423" />
    <Observer id="11442" entityId="5RiLxQP6KEe-8VaZPEbo4A" name="Concentration in container" path="vpa_val_po_600mg|Organism|SmallIntestine|Mucosa|UpperJejunum|BloodCells|ACSM5_VPA_CoA|Concentration in container" unit="µmol/l" persistable="0" formulaId="11443" />
    <Observer id="11449" entityId="ojGTKo7ic0CP3IXxBu0v9g" name="Concentration in container" path="vpa_val_po_600mg|Organism|SmallIntestine|Mucosa|UpperJejunum|BloodCells|valproic_acid|Concentration in container" unit="µmol/l" persistable="0" formulaId="11450" />
    <Observer id="11456" entityId="MwSgfRinAEeAHMRgx9PYKg" name="Concentration in container" path="vpa_val_po_600mg|Organism|SmallIntestine|Mucosa|UpperJejunum|BloodCells|OH_VPA|Concentration in container" unit="µmol/l" persistable="0" formulaId="11457" />
    <Observer id="11463" entityId="OD7Kbzwaz0mLJ09XJCSccg" name="Concentration in container" path="vpa_val_po_600mg|Organism|SmallIntestine|Mucosa|UpperJejunum|BloodCells|VPAG|Concentration in container" unit="µmol/l" persistable="0" formulaId="11464" />
    <Observer id="11493" entityId="IjQGKml3lE-2QxRFZY6G_Q" name="Concentration in container" path="vpa_val_po_600mg|Organism|SmallIntestine|Mucosa|UpperJejunum|Interstitial|valproic_acid|Concentration in container" unit="µmol/l" persistable="0" formulaId="11494" />
    <Observer id="11501" entityId="D8VebY0dCEKYX_hE0ECJSQ" name="Concentration in container" path="vpa_val_po_600mg|Organism|SmallIntestine|Mucosa|UpperJejunum|Interstitial|OH_VPA|Concentration in container" unit="µmol/l" persistable="0" formulaId="11502" />
    <Observer id="11509" entityId="e587hvJ1uEODPTLVGt2NgA" name="Concentration in container" path="vpa_val_po_600mg|Organism|SmallIntestine|Mucosa|UpperJejunum|Interstitial|VPAG|Concentration in container" unit="µmol/l" persistable="0" formulaId="11510" />
    <Observer id="11532" entityId="xZPZRtIXlU6DYkCGu6iWUg" name="Concentration in container" path="vpa_val_po_600mg|Organism|SmallIntestine|Mucosa|UpperJejunum|Intracellular|CYP2C9|Concentration in container" unit="µmol/l" persistable="0" formulaId="11533" />
    <Observer id="11550" entityId="N1zcK9XCOEGT6t3Byrm2ug" name="Concentration in container" path="vpa_val_po_600mg|Organism|SmallIntestine|Mucosa|UpperJejunum|Intracellular|CYP2A6_3OH_VPA|Concentration in container" unit="µmol/l" persistable="0" formulaId="11551" />
    <Observer id="11568" entityId="m40PkPXvtUG3MqRVTr7v0Q" name="Concentration in container" path="vpa_val_po_600mg|Organism|SmallIntestine|Mucosa|UpperJejunum|Intracellular|CYP2C9_4OH_VPA|Concentration in container" unit="µmol/l" persistable="0" formulaId="11569" />
    <Observer id="11586" entityId="B0Q7LS06c0WO7pXr8s2cwQ" name="Concentration in container" path="vpa_val_po_600mg|Organism|SmallIntestine|Mucosa|UpperJejunum|Intracellular|UGT1A8|Concentration in container" unit="µmol/l" persistable="0" formulaId="11587" />
    <Observer id="11604" entityId="8AIF9Gi5c06Hg8zADHSHMw" name="Concentration in container" path="vpa_val_po_600mg|Organism|SmallIntestine|Mucosa|UpperJejunum|Intracellular|CYP2C9_4ene_VPA|Concentration in container" unit="µmol/l" persistable="0" formulaId="11605" />
    <Observer id="11622" entityId="C1nK-bHXDUqmvitwOumJCw" name="Concentration in container" path="vpa_val_po_600mg|Organism|SmallIntestine|Mucosa|UpperJejunum|Intracellular|CYP2A6_2ene_VPA|Concentration in container" unit="µmol/l" persistable="0" formulaId="11623" />
    <Observer id="11640" entityId="58pKz8EQpECJK1y-YkylHA" name="Concentration in container" path="vpa_val_po_600mg|Organism|SmallIntestine|Mucosa|UpperJejunum|Intracellular|ACADSB_4ene_VPA_CoA|Concentration in container" unit="µmol/l" persistable="0" formulaId="11641" />
    <Observer id="11658" entityId="qaBXQ3ZJE0qg_mZ3HUOUbA" name="Concentration in container" path="vpa_val_po_600mg|Organism|SmallIntestine|Mucosa|UpperJejunum|Intracellular|ACSM5_VPA_CoA|Concentration in container" unit="µmol/l" persistable="0" formulaId="11659" />
    <Observer id="11666" entityId="hAHnp-N6Lkyewen5vvS3RQ" name="Concentration in container" path="vpa_val_po_600mg|Organism|SmallIntestine|Mucosa|UpperJejunum|Intracellular|valproic_acid|Concentration in container" unit="µmol/l" persistable="0" formulaId="11667" />
    <Observer id="11674" entityId="BlK39FLjOEuisrPvOBhoMQ" name="Concentration in container" path="vpa_val_po_600mg|Organism|SmallIntestine|Mucosa|UpperJejunum|Intracellular|OH_VPA|Concentration in container" unit="µmol/l" persistable="0" formulaId="11675" />
    <Observer id="11682" entityId="I7SV6HBfsEK0Mi5zlIahjA" name="Concentration in container" path="vpa_val_po_600mg|Organism|SmallIntestine|Mucosa|UpperJejunum|Intracellular|VPAG|Concentration in container" unit="µmol/l" persistable="0" formulaId="11683" />
    <Observer id="11762" entityId="FIUzGxSUWU-UvywYrr2-dA" name="Concentration in container" path="vpa_val_po_600mg|Organism|SmallIntestine|Mucosa|LowerJejunum|Plasma|CYP2C9|Concentration in container" unit="µmol/l" persistable="0" formulaId="11763" />
    <Observer id="11782" entityId="pHOFDHQ5T02RHMq3K6nJuA" name="Concentration in container" path="vpa_val_po_600mg|Organism|SmallIntestine|Mucosa|LowerJejunum|Plasma|CYP2A6_3OH_VPA|Concentration in container" unit="µmol/l" persistable="0" formulaId="11783" />
    <Observer id="11802" entityId="GTXtA8_Cf0WI6SzvsfkyQA" name="Concentration in container" path="vpa_val_po_600mg|Organism|SmallIntestine|Mucosa|LowerJejunum|Plasma|CYP2C9_4OH_VPA|Concentration in container" unit="µmol/l" persistable="0" formulaId="11803" />
    <Observer id="11822" entityId="zQZV3w9BH0u14FWSVV9uhQ" name="Concentration in container" path="vpa_val_po_600mg|Organism|SmallIntestine|Mucosa|LowerJejunum|Plasma|UGT1A8|Concentration in container" unit="µmol/l" persistable="0" formulaId="11823" />
    <Observer id="11842" entityId="HYtSaW0mmEOSZ6TewKUHEg" name="Concentration in container" path="vpa_val_po_600mg|Organism|SmallIntestine|Mucosa|LowerJejunum|Plasma|CYP2C9_4ene_VPA|Concentration in container" unit="µmol/l" persistable="0" formulaId="11843" />
    <Observer id="11862" entityId="1m2j60cYYUKQE4bC4u55gA" name="Concentration in container" path="vpa_val_po_600mg|Organism|SmallIntestine|Mucosa|LowerJejunum|Plasma|CYP2A6_2ene_VPA|Concentration in container" unit="µmol/l" persistable="0" formulaId="11863" />
    <Observer id="11882" entityId="ccT3x-VFh0eCEVEQGoPgRQ" name="Concentration in container" path="vpa_val_po_600mg|Organism|SmallIntestine|Mucosa|LowerJejunum|Plasma|ACADSB_4ene_VPA_CoA|Concentration in container" unit="µmol/l" persistable="0" formulaId="11883" />
    <Observer id="11902" entityId="I6smIcvAyk2YxjDl6oj6Qg" name="Concentration in container" path="vpa_val_po_600mg|Organism|SmallIntestine|Mucosa|LowerJejunum|Plasma|ACSM5_VPA_CoA|Concentration in container" unit="µmol/l" persistable="0" formulaId="11903" />
    <Observer id="11909" entityId="6toZbK6LVE-dm6vbrgpUJg" name="Concentration in container" path="vpa_val_po_600mg|Organism|SmallIntestine|Mucosa|LowerJejunum|Plasma|valproic_acid|Concentration in container" unit="µmol/l" persistable="0" formulaId="11910" />
    <Observer id="11916" entityId="G8us_WHEH0iKhgt1MPyCYA" name="Concentration in container" path="vpa_val_po_600mg|Organism|SmallIntestine|Mucosa|LowerJejunum|Plasma|OH_VPA|Concentration in container" unit="µmol/l" persistable="0" formulaId="11917" />
    <Observer id="11923" entityId="eYoXFXbu9EqDpS-OERyLcQ" name="Concentration in container" path="vpa_val_po_600mg|Organism|SmallIntestine|Mucosa|LowerJejunum|Plasma|VPAG|Concentration in container" unit="µmol/l" persistable="0" formulaId="11924" />
    <Observer id="11963" entityId="9nsFWRyNVkyjEuadwQvSLg" name="Concentration in container" path="vpa_val_po_600mg|Organism|SmallIntestine|Mucosa|LowerJejunum|BloodCells|CYP2C9|Concentration in container" unit="µmol/l" persistable="0" formulaId="11964" />
    <Observer id="11983" entityId="zuNEFGpO4EKvlF2ic2hXIw" name="Concentration in container" path="vpa_val_po_600mg|Organism|SmallIntestine|Mucosa|LowerJejunum|BloodCells|CYP2A6_3OH_VPA|Concentration in container" unit="µmol/l" persistable="0" formulaId="11984" />
    <Observer id="12003" entityId="uIQgiG8N0UyLkSqCA3XmNg" name="Concentration in container" path="vpa_val_po_600mg|Organism|SmallIntestine|Mucosa|LowerJejunum|BloodCells|CYP2C9_4OH_VPA|Concentration in container" unit="µmol/l" persistable="0" formulaId="12004" />
    <Observer id="12023" entityId="IVVrW4eVgU6unTXOmXAWeA" name="Concentration in container" path="vpa_val_po_600mg|Organism|SmallIntestine|Mucosa|LowerJejunum|BloodCells|UGT1A8|Concentration in container" unit="µmol/l" persistable="0" formulaId="12024" />
    <Observer id="12043" entityId="wlQAV3q-u0-4zfMLhXP43w" name="Concentration in container" path="vpa_val_po_600mg|Organism|SmallIntestine|Mucosa|LowerJejunum|BloodCells|CYP2C9_4ene_VPA|Concentration in container" unit="µmol/l" persistable="0" formulaId="12044" />
    <Observer id="12063" entityId="NJjs0Mv5rUiERTzfow1HDA" name="Concentration in container" path="vpa_val_po_600mg|Organism|SmallIntestine|Mucosa|LowerJejunum|BloodCells|CYP2A6_2ene_VPA|Concentration in container" unit="µmol/l" persistable="0" formulaId="12064" />
    <Observer id="12083" entityId="YJBEnEnUi0Kh2TvBddYQ-A" name="Concentration in container" path="vpa_val_po_600mg|Organism|SmallIntestine|Mucosa|LowerJejunum|BloodCells|ACADSB_4ene_VPA_CoA|Concentration in container" unit="µmol/l" persistable="0" formulaId="12084" />
    <Observer id="12103" entityId="yltiaFq34EWgk4Yb7hJppQ" name="Concentration in container" path="vpa_val_po_600mg|Organism|SmallIntestine|Mucosa|LowerJejunum|BloodCells|ACSM5_VPA_CoA|Concentration in container" unit="µmol/l" persistable="0" formulaId="12104" />
    <Observer id="12110" entityId="l5xDx24m0E-ZIt0sRbYwBA" name="Concentration in container" path="vpa_val_po_600mg|Organism|SmallIntestine|Mucosa|LowerJejunum|BloodCells|valproic_acid|Concentration in container" unit="µmol/l" persistable="0" formulaId="12111" />
    <Observer id="12117" entityId="gjKZ-9DJF0O8YIu3K3TbYQ" name="Concentration in container" path="vpa_val_po_600mg|Organism|SmallIntestine|Mucosa|LowerJejunum|BloodCells|OH_VPA|Concentration in container" unit="µmol/l" persistable="0" formulaId="12118" />
    <Observer id="12124" entityId="8YbJ-KEFiUqnItciEwSgfw" name="Concentration in container" path="vpa_val_po_600mg|Organism|SmallIntestine|Mucosa|LowerJejunum|BloodCells|VPAG|Concentration in container" unit="µmol/l" persistable="0" formulaId="12125" />
    <Observer id="12154" entityId="mP6jrj6DVkCwC-HBp3bXuA" name="Concentration in container" path="vpa_val_po_600mg|Organism|SmallIntestine|Mucosa|LowerJejunum|Interstitial|valproic_acid|Concentration in container" unit="µmol/l" persistable="0" formulaId="12155" />
    <Observer id="12162" entityId="ScH0BU6jSkKP57iB0DRCKA" name="Concentration in container" path="vpa_val_po_600mg|Organism|SmallIntestine|Mucosa|LowerJejunum|Interstitial|OH_VPA|Concentration in container" unit="µmol/l" persistable="0" formulaId="12163" />
    <Observer id="12170" entityId="JHaIRmn_QkyqIQ5yvE_t-w" name="Concentration in container" path="vpa_val_po_600mg|Organism|SmallIntestine|Mucosa|LowerJejunum|Interstitial|VPAG|Concentration in container" unit="µmol/l" persistable="0" formulaId="12171" />
    <Observer id="12193" entityId="8nUOQ3NSQUu8EC7JzeDlPA" name="Concentration in container" path="vpa_val_po_600mg|Organism|SmallIntestine|Mucosa|LowerJejunum|Intracellular|CYP2C9|Concentration in container" unit="µmol/l" persistable="0" formulaId="12194" />
    <Observer id="12211" entityId="uJRVjzOqS0mrGXihKcw62A" name="Concentration in container" path="vpa_val_po_600mg|Organism|SmallIntestine|Mucosa|LowerJejunum|Intracellular|CYP2A6_3OH_VPA|Concentration in container" unit="µmol/l" persistable="0" formulaId="12212" />
    <Observer id="12229" entityId="EGG-BFo7GkO5-8sqEm3WQw" name="Concentration in container" path="vpa_val_po_600mg|Organism|SmallIntestine|Mucosa|LowerJejunum|Intracellular|CYP2C9_4OH_VPA|Concentration in container" unit="µmol/l" persistable="0" formulaId="12230" />
    <Observer id="12247" entityId="Ga7p1uXFO02fj18uHcGB9w" name="Concentration in container" path="vpa_val_po_600mg|Organism|SmallIntestine|Mucosa|LowerJejunum|Intracellular|UGT1A8|Concentration in container" unit="µmol/l" persistable="0" formulaId="12248" />
    <Observer id="12265" entityId="sIthxc7f_02EHJzUPiEspw" name="Concentration in container" path="vpa_val_po_600mg|Organism|SmallIntestine|Mucosa|LowerJejunum|Intracellular|CYP2C9_4ene_VPA|Concentration in container" unit="µmol/l" persistable="0" formulaId="12266" />
    <Observer id="12283" entityId="YtwP5qBCdUCo-RJ_yG5cKQ" name="Concentration in container" path="vpa_val_po_600mg|Organism|SmallIntestine|Mucosa|LowerJejunum|Intracellular|CYP2A6_2ene_VPA|Concentration in container" unit="µmol/l" persistable="0" formulaId="12284" />
    <Observer id="12301" entityId="w0-ETu4kWkaCq31QVD6b_g" name="Concentration in container" path="vpa_val_po_600mg|Organism|SmallIntestine|Mucosa|LowerJejunum|Intracellular|ACADSB_4ene_VPA_CoA|Concentration in container" unit="µmol/l" persistable="0" formulaId="12302" />
    <Observer id="12319" entityId="W4O0KL6mCk-tOGAUCyYyrg" name="Concentration in container" path="vpa_val_po_600mg|Organism|SmallIntestine|Mucosa|LowerJejunum|Intracellular|ACSM5_VPA_CoA|Concentration in container" unit="µmol/l" persistable="0" formulaId="12320" />
    <Observer id="12327" entityId="3iSTxmpQzkqOMFu9q9T3EA" name="Concentration in container" path="vpa_val_po_600mg|Organism|SmallIntestine|Mucosa|LowerJejunum|Intracellular|valproic_acid|Concentration in container" unit="µmol/l" persistable="0" formulaId="12328" />
    <Observer id="12335" entityId="Cn982-wUE0yzVr0vnIo7YQ" name="Concentration in container" path="vpa_val_po_600mg|Organism|SmallIntestine|Mucosa|LowerJejunum|Intracellular|OH_VPA|Concentration in container" unit="µmol/l" persistable="0" formulaId="12336" />
    <Observer id="12343" entityId="Irc2awbDUUiX4wB8W5uVNQ" name="Concentration in container" path="vpa_val_po_600mg|Organism|SmallIntestine|Mucosa|LowerJejunum|Intracellular|VPAG|Concentration in container" unit="µmol/l" persistable="0" formulaId="12344" />
    <Observer id="12423" entityId="xY_JK5_i-kawgoS4TvU8Bw" name="Concentration in container" path="vpa_val_po_600mg|Organism|SmallIntestine|Mucosa|UpperIleum|Plasma|CYP2C9|Concentration in container" unit="µmol/l" persistable="0" formulaId="12424" />
    <Observer id="12443" entityId="AkxfqwlkQU-fXBj2s2uUjQ" name="Concentration in container" path="vpa_val_po_600mg|Organism|SmallIntestine|Mucosa|UpperIleum|Plasma|CYP2A6_3OH_VPA|Concentration in container" unit="µmol/l" persistable="0" formulaId="12444" />
    <Observer id="12463" entityId="wjvkFPxE6UWNRHkOQkiVRw" name="Concentration in container" path="vpa_val_po_600mg|Organism|SmallIntestine|Mucosa|UpperIleum|Plasma|CYP2C9_4OH_VPA|Concentration in container" unit="µmol/l" persistable="0" formulaId="12464" />
    <Observer id="12483" entityId="mObxmggvi0-2NJoMFJzp7g" name="Concentration in container" path="vpa_val_po_600mg|Organism|SmallIntestine|Mucosa|UpperIleum|Plasma|UGT1A8|Concentration in container" unit="µmol/l" persistable="0" formulaId="12484" />
    <Observer id="12503" entityId="SJxzOwAfuUGMOuEwRGKBjg" name="Concentration in container" path="vpa_val_po_600mg|Organism|SmallIntestine|Mucosa|UpperIleum|Plasma|CYP2C9_4ene_VPA|Concentration in container" unit="µmol/l" persistable="0" formulaId="12504" />
    <Observer id="12523" entityId="dOwLT2hddk2aFO16gUzqeA" name="Concentration in container" path="vpa_val_po_600mg|Organism|SmallIntestine|Mucosa|UpperIleum|Plasma|CYP2A6_2ene_VPA|Concentration in container" unit="µmol/l" persistable="0" formulaId="12524" />
    <Observer id="12543" entityId="5kCTThyzak2rdOm7hXQZFw" name="Concentration in container" path="vpa_val_po_600mg|Organism|SmallIntestine|Mucosa|UpperIleum|Plasma|ACADSB_4ene_VPA_CoA|Concentration in container" unit="µmol/l" persistable="0" formulaId="12544" />
    <Observer id="12563" entityId="bYLtH32oOU2U80ArOZ0kCQ" name="Concentration in container" path="vpa_val_po_600mg|Organism|SmallIntestine|Mucosa|UpperIleum|Plasma|ACSM5_VPA_CoA|Concentration in container" unit="µmol/l" persistable="0" formulaId="12564" />
    <Observer id="12570" entityId="K7HQGSSwxEqfrd0CX8xrQQ" name="Concentration in container" path="vpa_val_po_600mg|Organism|SmallIntestine|Mucosa|UpperIleum|Plasma|valproic_acid|Concentration in container" unit="µmol/l" persistable="0" formulaId="12571" />
    <Observer id="12577" entityId="lEk7lT2IDU6tPmh6cxUgEQ" name="Concentration in container" path="vpa_val_po_600mg|Organism|SmallIntestine|Mucosa|UpperIleum|Plasma|OH_VPA|Concentration in container" unit="µmol/l" persistable="0" formulaId="12578" />
    <Observer id="12584" entityId="DK-ZTprPjUCWYSQ9mXqMnA" name="Concentration in container" path="vpa_val_po_600mg|Organism|SmallIntestine|Mucosa|UpperIleum|Plasma|VPAG|Concentration in container" unit="µmol/l" persistable="0" formulaId="12585" />
    <Observer id="12624" entityId="2d-ugrnUfU6MFh4vpvV7EA" name="Concentration in container" path="vpa_val_po_600mg|Organism|SmallIntestine|Mucosa|UpperIleum|BloodCells|CYP2C9|Concentration in container" unit="µmol/l" persistable="0" formulaId="12625" />
    <Observer id="12644" entityId="8gMgChCT3kKAJnsa_AU4jQ" name="Concentration in container" path="vpa_val_po_600mg|Organism|SmallIntestine|Mucosa|UpperIleum|BloodCells|CYP2A6_3OH_VPA|Concentration in container" unit="µmol/l" persistable="0" formulaId="12645" />
    <Observer id="12664" entityId="D1KWqnz59EWaYfCNjGg3tw" name="Concentration in container" path="vpa_val_po_600mg|Organism|SmallIntestine|Mucosa|UpperIleum|BloodCells|CYP2C9_4OH_VPA|Concentration in container" unit="µmol/l" persistable="0" formulaId="12665" />
    <Observer id="12684" entityId="El46K6C-4EW-UfrTlC9icw" name="Concentration in container" path="vpa_val_po_600mg|Organism|SmallIntestine|Mucosa|UpperIleum|BloodCells|UGT1A8|Concentration in container" unit="µmol/l" persistable="0" formulaId="12685" />
    <Observer id="12704" entityId="8qB_UyY5C0WylEqUlUazuQ" name="Concentration in container" path="vpa_val_po_600mg|Organism|SmallIntestine|Mucosa|UpperIleum|BloodCells|CYP2C9_4ene_VPA|Concentration in container" unit="µmol/l" persistable="0" formulaId="12705" />
    <Observer id="12724" entityId="FNWgA4U9I0-pDMhLNt6nBA" name="Concentration in container" path="vpa_val_po_600mg|Organism|SmallIntestine|Mucosa|UpperIleum|BloodCells|CYP2A6_2ene_VPA|Concentration in container" unit="µmol/l" persistable="0" formulaId="12725" />
    <Observer id="12744" entityId="tm5KniSeL0CboImNoPISjA" name="Concentration in container" path="vpa_val_po_600mg|Organism|SmallIntestine|Mucosa|UpperIleum|BloodCells|ACADSB_4ene_VPA_CoA|Concentration in container" unit="µmol/l" persistable="0" formulaId="12745" />
    <Observer id="12764" entityId="QgPXzQO6tUK4nO_faR5c1Q" name="Concentration in container" path="vpa_val_po_600mg|Organism|SmallIntestine|Mucosa|UpperIleum|BloodCells|ACSM5_VPA_CoA|Concentration in container" unit="µmol/l" persistable="0" formulaId="12765" />
    <Observer id="12771" entityId="8ylwLtyDTES4bLtvpv1Jdw" name="Concentration in container" path="vpa_val_po_600mg|Organism|SmallIntestine|Mucosa|UpperIleum|BloodCells|valproic_acid|Concentration in container" unit="µmol/l" persistable="0" formulaId="12772" />
    <Observer id="12778" entityId="Wlr593I3U0eSU97viWDRcw" name="Concentration in container" path="vpa_val_po_600mg|Organism|SmallIntestine|Mucosa|UpperIleum|BloodCells|OH_VPA|Concentration in container" unit="µmol/l" persistable="0" formulaId="12779" />
    <Observer id="12785" entityId="mkk27pAbH0SNwEVXangE9A" name="Concentration in container" path="vpa_val_po_600mg|Organism|SmallIntestine|Mucosa|UpperIleum|BloodCells|VPAG|Concentration in container" unit="µmol/l" persistable="0" formulaId="12786" />
    <Observer id="12815" entityId="pTEOCsItK0694U0AVKO_Sg" name="Concentration in container" path="vpa_val_po_600mg|Organism|SmallIntestine|Mucosa|UpperIleum|Interstitial|valproic_acid|Concentration in container" unit="µmol/l" persistable="0" formulaId="12816" />
    <Observer id="12823" entityId="Tv8Yn6JPckG8wKVSsX9Trw" name="Concentration in container" path="vpa_val_po_600mg|Organism|SmallIntestine|Mucosa|UpperIleum|Interstitial|OH_VPA|Concentration in container" unit="µmol/l" persistable="0" formulaId="12824" />
    <Observer id="12831" entityId="wFzeNdMpp0u7hjsYd61GCw" name="Concentration in container" path="vpa_val_po_600mg|Organism|SmallIntestine|Mucosa|UpperIleum|Interstitial|VPAG|Concentration in container" unit="µmol/l" persistable="0" formulaId="12832" />
    <Observer id="12854" entityId="eSBavIYptk-8aPalSDfnFQ" name="Concentration in container" path="vpa_val_po_600mg|Organism|SmallIntestine|Mucosa|UpperIleum|Intracellular|CYP2C9|Concentration in container" unit="µmol/l" persistable="0" formulaId="12855" />
    <Observer id="12872" entityId="rXNfBft8wku6GEN96ffErw" name="Concentration in container" path="vpa_val_po_600mg|Organism|SmallIntestine|Mucosa|UpperIleum|Intracellular|CYP2A6_3OH_VPA|Concentration in container" unit="µmol/l" persistable="0" formulaId="12873" />
    <Observer id="12890" entityId="sXY_0edPpE-mPNorU8AbcA" name="Concentration in container" path="vpa_val_po_600mg|Organism|SmallIntestine|Mucosa|UpperIleum|Intracellular|CYP2C9_4OH_VPA|Concentration in container" unit="µmol/l" persistable="0" formulaId="12891" />
    <Observer id="12908" entityId="UYsnVUFtNUCiPjYCUr8_LA" name="Concentration in container" path="vpa_val_po_600mg|Organism|SmallIntestine|Mucosa|UpperIleum|Intracellular|UGT1A8|Concentration in container" unit="µmol/l" persistable="0" formulaId="12909" />
    <Observer id="12926" entityId="YEmHNwh0AUSEO_PuwV9cnw" name="Concentration in container" path="vpa_val_po_600mg|Organism|SmallIntestine|Mucosa|UpperIleum|Intracellular|CYP2C9_4ene_VPA|Concentration in container" unit="µmol/l" persistable="0" formulaId="12927" />
    <Observer id="12944" entityId="j32Zeppo30SOYF1t6yE6lQ" name="Concentration in container" path="vpa_val_po_600mg|Organism|SmallIntestine|Mucosa|UpperIleum|Intracellular|CYP2A6_2ene_VPA|Concentration in container" unit="µmol/l" persistable="0" formulaId="12945" />
    <Observer id="12962" entityId="T1sKhAO_dkm5kTlL30bWow" name="Concentration in container" path="vpa_val_po_600mg|Organism|SmallIntestine|Mucosa|UpperIleum|Intracellular|ACADSB_4ene_VPA_CoA|Concentration in container" unit="µmol/l" persistable="0" formulaId="12963" />
    <Observer id="12980" entityId="JkXdMEFVAkedkYVc0LnsDw" name="Concentration in container" path="vpa_val_po_600mg|Organism|SmallIntestine|Mucosa|UpperIleum|Intracellular|ACSM5_VPA_CoA|Concentration in container" unit="µmol/l" persistable="0" formulaId="12981" />
    <Observer id="12988" entityId="HdQjK66pC0ifdeuLKqAmxA" name="Concentration in container" path="vpa_val_po_600mg|Organism|SmallIntestine|Mucosa|UpperIleum|Intracellular|valproic_acid|Concentration in container" unit="µmol/l" persistable="0" formulaId="12989" />
    <Observer id="12996" entityId="iAqih1o3FEaZy9kOyNZ54w" name="Concentration in container" path="vpa_val_po_600mg|Organism|SmallIntestine|Mucosa|UpperIleum|Intracellular|OH_VPA|Concentration in container" unit="µmol/l" persistable="0" formulaId="12997" />
    <Observer id="13004" entityId="sFulVkZ9-EO9cDPu_bbmkg" name="Concentration in container" path="vpa_val_po_600mg|Organism|SmallIntestine|Mucosa|UpperIleum|Intracellular|VPAG|Concentration in container" unit="µmol/l" persistable="0" formulaId="13005" />
    <Observer id="13084" entityId="5rbJml5C8kiZ8PTsjimARg" name="Concentration in container" path="vpa_val_po_600mg|Organism|SmallIntestine|Mucosa|LowerIleum|Plasma|CYP2C9|Concentration in container" unit="µmol/l" persistable="0" formulaId="13085" />
    <Observer id="13104" entityId="ljJV3PrH00KJfvfCqKQing" name="Concentration in container" path="vpa_val_po_600mg|Organism|SmallIntestine|Mucosa|LowerIleum|Plasma|CYP2A6_3OH_VPA|Concentration in container" unit="µmol/l" persistable="0" formulaId="13105" />
    <Observer id="13124" entityId="d-0Q-Oxs3UyQpRDkb8Hy4g" name="Concentration in container" path="vpa_val_po_600mg|Organism|SmallIntestine|Mucosa|LowerIleum|Plasma|CYP2C9_4OH_VPA|Concentration in container" unit="µmol/l" persistable="0" formulaId="13125" />
    <Observer id="13144" entityId="bmyo6AQ1BUyiKsoVIiy08A" name="Concentration in container" path="vpa_val_po_600mg|Organism|SmallIntestine|Mucosa|LowerIleum|Plasma|UGT1A8|Concentration in container" unit="µmol/l" persistable="0" formulaId="13145" />
    <Observer id="13164" entityId="TVZOLltDRkWeaj5Af0PD9g" name="Concentration in container" path="vpa_val_po_600mg|Organism|SmallIntestine|Mucosa|LowerIleum|Plasma|CYP2C9_4ene_VPA|Concentration in container" unit="µmol/l" persistable="0" formulaId="13165" />
    <Observer id="13184" entityId="AHJNmYNFVEiiD_PTbi8Nkw" name="Concentration in container" path="vpa_val_po_600mg|Organism|SmallIntestine|Mucosa|LowerIleum|Plasma|CYP2A6_2ene_VPA|Concentration in container" unit="µmol/l" persistable="0" formulaId="13185" />
    <Observer id="13204" entityId="nvCCs5qAyk-XDcCozkDlVA" name="Concentration in container" path="vpa_val_po_600mg|Organism|SmallIntestine|Mucosa|LowerIleum|Plasma|ACADSB_4ene_VPA_CoA|Concentration in container" unit="µmol/l" persistable="0" formulaId="13205" />
    <Observer id="13224" entityId="DLbTmbLAUEe3Sb6c4dxmOQ" name="Concentration in container" path="vpa_val_po_600mg|Organism|SmallIntestine|Mucosa|LowerIleum|Plasma|ACSM5_VPA_CoA|Concentration in container" unit="µmol/l" persistable="0" formulaId="13225" />
    <Observer id="13231" entityId="7if9uleskUWzGdkozNcxeQ" name="Concentration in container" path="vpa_val_po_600mg|Organism|SmallIntestine|Mucosa|LowerIleum|Plasma|valproic_acid|Concentration in container" unit="µmol/l" persistable="0" formulaId="13232" />
    <Observer id="13238" entityId="u20SV2H9QkO2WIJ0nJwgAw" name="Concentration in container" path="vpa_val_po_600mg|Organism|SmallIntestine|Mucosa|LowerIleum|Plasma|OH_VPA|Concentration in container" unit="µmol/l" persistable="0" formulaId="13239" />
    <Observer id="13245" entityId="gjOXMMA1vk2FphV67Kwwiw" name="Concentration in container" path="vpa_val_po_600mg|Organism|SmallIntestine|Mucosa|LowerIleum|Plasma|VPAG|Concentration in container" unit="µmol/l" persistable="0" formulaId="13246" />
    <Observer id="13285" entityId="15hHgityDESquv04LOK-Ig" name="Concentration in container" path="vpa_val_po_600mg|Organism|SmallIntestine|Mucosa|LowerIleum|BloodCells|CYP2C9|Concentration in container" unit="µmol/l" persistable="0" formulaId="13286" />
    <Observer id="13305" entityId="rVL7eeZFUUKqhTy03IPp1Q" name="Concentration in container" path="vpa_val_po_600mg|Organism|SmallIntestine|Mucosa|LowerIleum|BloodCells|CYP2A6_3OH_VPA|Concentration in container" unit="µmol/l" persistable="0" formulaId="13306" />
    <Observer id="13325" entityId="KmfwY--gjkSoMGyJ3cNC1Q" name="Concentration in container" path="vpa_val_po_600mg|Organism|SmallIntestine|Mucosa|LowerIleum|BloodCells|CYP2C9_4OH_VPA|Concentration in container" unit="µmol/l" persistable="0" formulaId="13326" />
    <Observer id="13345" entityId="0khYfdcnn02G9tnL7yU-vA" name="Concentration in container" path="vpa_val_po_600mg|Organism|SmallIntestine|Mucosa|LowerIleum|BloodCells|UGT1A8|Concentration in container" unit="µmol/l" persistable="0" formulaId="13346" />
    <Observer id="13365" entityId="o7rRlAbZikCVp9DFlcI8SA" name="Concentration in container" path="vpa_val_po_600mg|Organism|SmallIntestine|Mucosa|LowerIleum|BloodCells|CYP2C9_4ene_VPA|Concentration in container" unit="µmol/l" persistable="0" formulaId="13366" />
    <Observer id="13385" entityId="lBbnTkShEkSeXk5Ri_cQxA" name="Concentration in container" path="vpa_val_po_600mg|Organism|SmallIntestine|Mucosa|LowerIleum|BloodCells|CYP2A6_2ene_VPA|Concentration in container" unit="µmol/l" persistable="0" formulaId="13386" />
    <Observer id="13405" entityId="Jx_Sp1Rx2UynPdDikPQt3A" name="Concentration in container" path="vpa_val_po_600mg|Organism|SmallIntestine|Mucosa|LowerIleum|BloodCells|ACADSB_4ene_VPA_CoA|Concentration in container" unit="µmol/l" persistable="0" formulaId="13406" />
    <Observer id="13425" entityId="o9VPSSV1w0-RtroU8zbjAA" name="Concentration in container" path="vpa_val_po_600mg|Organism|SmallIntestine|Mucosa|LowerIleum|BloodCells|ACSM5_VPA_CoA|Concentration in container" unit="µmol/l" persistable="0" formulaId="13426" />
    <Observer id="13432" entityId="l0BRSX5g_Em5Br5IGQr2sw" name="Concentration in container" path="vpa_val_po_600mg|Organism|SmallIntestine|Mucosa|LowerIleum|BloodCells|valproic_acid|Concentration in container" unit="µmol/l" persistable="0" formulaId="13433" />
    <Observer id="13439" entityId="ArktNxdyl0umT8D_WsLIDw" name="Concentration in container" path="vpa_val_po_600mg|Organism|SmallIntestine|Mucosa|LowerIleum|BloodCells|OH_VPA|Concentration in container" unit="µmol/l" persistable="0" formulaId="13440" />
    <Observer id="13446" entityId="vgRZQIAAHkywzZ1_ZHzDFg" name="Concentration in container" path="vpa_val_po_600mg|Organism|SmallIntestine|Mucosa|LowerIleum|BloodCells|VPAG|Concentration in container" unit="µmol/l" persistable="0" formulaId="13447" />
    <Observer id="13476" entityId="lX6aCcG0qU6jYrGAIAPtVQ" name="Concentration in container" path="vpa_val_po_600mg|Organism|SmallIntestine|Mucosa|LowerIleum|Interstitial|valproic_acid|Concentration in container" unit="µmol/l" persistable="0" formulaId="13477" />
    <Observer id="13484" entityId="xC2__TIGM0WPTRcKy4vxdw" name="Concentration in container" path="vpa_val_po_600mg|Organism|SmallIntestine|Mucosa|LowerIleum|Interstitial|OH_VPA|Concentration in container" unit="µmol/l" persistable="0" formulaId="13485" />
    <Observer id="13492" entityId="6cUodBj8NUOU2zQdDveeeg" name="Concentration in container" path="vpa_val_po_600mg|Organism|SmallIntestine|Mucosa|LowerIleum|Interstitial|VPAG|Concentration in container" unit="µmol/l" persistable="0" formulaId="13493" />
    <Observer id="13515" entityId="eGDIgyq1V0i-lF5I5RFajw" name="Concentration in container" path="vpa_val_po_600mg|Organism|SmallIntestine|Mucosa|LowerIleum|Intracellular|CYP2C9|Concentration in container" unit="µmol/l" persistable="0" formulaId="13516" />
    <Observer id="13533" entityId="bsq4MmsbWU2Xkv5G45zrNA" name="Concentration in container" path="vpa_val_po_600mg|Organism|SmallIntestine|Mucosa|LowerIleum|Intracellular|CYP2A6_3OH_VPA|Concentration in container" unit="µmol/l" persistable="0" formulaId="13534" />
    <Observer id="13551" entityId="f7FYH6jr70OHDhDVWM4Rhg" name="Concentration in container" path="vpa_val_po_600mg|Organism|SmallIntestine|Mucosa|LowerIleum|Intracellular|CYP2C9_4OH_VPA|Concentration in container" unit="µmol/l" persistable="0" formulaId="13552" />
    <Observer id="13569" entityId="R6w2sd_57UmCwy6CWvoMmw" name="Concentration in container" path="vpa_val_po_600mg|Organism|SmallIntestine|Mucosa|LowerIleum|Intracellular|UGT1A8|Concentration in container" unit="µmol/l" persistable="0" formulaId="13570" />
    <Observer id="13587" entityId="4E3QFaK_ckSZXMDfx_4mvg" name="Concentration in container" path="vpa_val_po_600mg|Organism|SmallIntestine|Mucosa|LowerIleum|Intracellular|CYP2C9_4ene_VPA|Concentration in container" unit="µmol/l" persistable="0" formulaId="13588" />
    <Observer id="13605" entityId="JSEuMaevDkiGXhHUJgk5iw" name="Concentration in container" path="vpa_val_po_600mg|Organism|SmallIntestine|Mucosa|LowerIleum|Intracellular|CYP2A6_2ene_VPA|Concentration in container" unit="µmol/l" persistable="0" formulaId="13606" />
    <Observer id="13623" entityId="oDSc_ds08EGMSgu1n66wTw" name="Concentration in container" path="vpa_val_po_600mg|Organism|SmallIntestine|Mucosa|LowerIleum|Intracellular|ACADSB_4ene_VPA_CoA|Concentration in container" unit="µmol/l" persistable="0" formulaId="13624" />
    <Observer id="13641" entityId="xjUpz4HlLkKHcVczJRIgVQ" name="Concentration in container" path="vpa_val_po_600mg|Organism|SmallIntestine|Mucosa|LowerIleum|Intracellular|ACSM5_VPA_CoA|Concentration in container" unit="µmol/l" persistable="0" formulaId="13642" />
    <Observer id="13649" entityId="Rq1bsP0pDkOZWZatEw07OQ" name="Concentration in container" path="vpa_val_po_600mg|Organism|SmallIntestine|Mucosa|LowerIleum|Intracellular|valproic_acid|Concentration in container" unit="µmol/l" persistable="0" formulaId="13650" />
    <Observer id="13657" entityId="1Kfx7I0USUicwZLbDZrL5w" name="Concentration in container" path="vpa_val_po_600mg|Organism|SmallIntestine|Mucosa|LowerIleum|Intracellular|OH_VPA|Concentration in container" unit="µmol/l" persistable="0" formulaId="13658" />
    <Observer id="13665" entityId="Dj99tj_t50GQa4so1N2RTg" name="Concentration in container" path="vpa_val_po_600mg|Organism|SmallIntestine|Mucosa|LowerIleum|Intracellular|VPAG|Concentration in container" unit="µmol/l" persistable="0" formulaId="13666" />
    <Observer id="13683" entityId="RlJ-wxQ28UePH0tGVxCY1g" name="Interstitial Unbound" path="vpa_val_po_600mg|Organism|SmallIntestine|valproic_acid|Interstitial Unbound" unit="µmol/l" persistable="0" formulaId="13684" />
    <Observer id="13685" entityId="omZYRxaz40-TQHJ3l4d8dQ" name="Intracellular Unbound" path="vpa_val_po_600mg|Organism|SmallIntestine|valproic_acid|Intracellular Unbound" unit="µmol/l" persistable="0" formulaId="13686" />
    <Observer id="13687" entityId="Jx0mCtoGV0uzPG3RtbWUqg" name="Total Tissue (Small Intestine)" path="vpa_val_po_600mg|Organism|SmallIntestine|valproic_acid|Total Tissue (Small Intestine)" unit="µmol/l" persistable="0" formulaId="13688" />
    <Observer id="13689" entityId="sDF_qsrQ2U-zWM3rlw7SZw" name="Interstitial Unbound" path="vpa_val_po_600mg|Organism|SmallIntestine|OH_VPA|Interstitial Unbound" unit="µmol/l" persistable="0" formulaId="13690" />
    <Observer id="13691" entityId="T2k--bPXm02cnbkuI1cdGg" name="Intracellular Unbound" path="vpa_val_po_600mg|Organism|SmallIntestine|OH_VPA|Intracellular Unbound" unit="µmol/l" persistable="0" formulaId="13692" />
    <Observer id="13693" entityId="xHEw6rSSUU2AX49JML9o1A" name="Total Tissue (Small Intestine)" path="vpa_val_po_600mg|Organism|SmallIntestine|OH_VPA|Total Tissue (Small Intestine)" unit="µmol/l" persistable="0" formulaId="13694" />
    <Observer id="13695" entityId="O3vt5SFwHEuneVzBTFiW1Q" name="Interstitial Unbound" path="vpa_val_po_600mg|Organism|SmallIntestine|VPAG|Interstitial Unbound" unit="µmol/l" persistable="0" formulaId="13696" />
    <Observer id="13697" entityId="fVQmjEHmj0aVZDkobwfOmg" name="Intracellular Unbound" path="vpa_val_po_600mg|Organism|SmallIntestine|VPAG|Intracellular Unbound" unit="µmol/l" persistable="0" formulaId="13698" />
    <Observer id="13699" entityId="8LTK5fuzrUK-z6GsHU_iAQ" name="Total Tissue (Small Intestine)" path="vpa_val_po_600mg|Organism|SmallIntestine|VPAG|Total Tissue (Small Intestine)" unit="µmol/l" persistable="0" formulaId="13700" />
    <Observer id="13795" entityId="kMFrq0UCQkmhM5uhDoc26w" name="Concentration in container" path="vpa_val_po_600mg|Organism|LargeIntestine|Plasma|CYP2C9|Concentration in container" unit="µmol/l" persistable="0" formulaId="13796" />
    <Observer id="13815" entityId="_IMoZH8UsUuTmiYFJIBO9w" name="Concentration in container" path="vpa_val_po_600mg|Organism|LargeIntestine|Plasma|CYP2A6_3OH_VPA|Concentration in container" unit="µmol/l" persistable="0" formulaId="13816" />
    <Observer id="13835" entityId="RPKnE09iDUO9l9EzSz5gzQ" name="Concentration in container" path="vpa_val_po_600mg|Organism|LargeIntestine|Plasma|CYP2C9_4OH_VPA|Concentration in container" unit="µmol/l" persistable="0" formulaId="13836" />
    <Observer id="13855" entityId="nYiMBkGKI0GeWpHf5fUXuw" name="Concentration in container" path="vpa_val_po_600mg|Organism|LargeIntestine|Plasma|UGT1A8|Concentration in container" unit="µmol/l" persistable="0" formulaId="13856" />
    <Observer id="13875" entityId="pGcwBdtQHUWE05koL_sCOg" name="Concentration in container" path="vpa_val_po_600mg|Organism|LargeIntestine|Plasma|CYP2C9_4ene_VPA|Concentration in container" unit="µmol/l" persistable="0" formulaId="13876" />
    <Observer id="13895" entityId="EI5b4FJOLEy1K316oN4csw" name="Concentration in container" path="vpa_val_po_600mg|Organism|LargeIntestine|Plasma|CYP2A6_2ene_VPA|Concentration in container" unit="µmol/l" persistable="0" formulaId="13896" />
    <Observer id="13915" entityId="qNPAeq2XaU2tMI96QBDkJA" name="Concentration in container" path="vpa_val_po_600mg|Organism|LargeIntestine|Plasma|ACADSB_4ene_VPA_CoA|Concentration in container" unit="µmol/l" persistable="0" formulaId="13916" />
    <Observer id="13935" entityId="iSIFg3IuIUKwNgDvEWAxCw" name="Concentration in container" path="vpa_val_po_600mg|Organism|LargeIntestine|Plasma|ACSM5_VPA_CoA|Concentration in container" unit="µmol/l" persistable="0" formulaId="13936" />
    <Observer id="13942" entityId="ybToOMRcdEaDRe_ggYm8kA" name="Concentration in container" path="vpa_val_po_600mg|Organism|LargeIntestine|Plasma|valproic_acid|Concentration in container" unit="µmol/l" persistable="0" formulaId="13943" />
    <Observer id="13949" entityId="ZvKfqgDne0uNJYDqClFV_w" name="Concentration in container" path="vpa_val_po_600mg|Organism|LargeIntestine|Plasma|OH_VPA|Concentration in container" unit="µmol/l" persistable="0" formulaId="13950" />
    <Observer id="13956" entityId="WUev1IL1wkik8DNBrM4csQ" name="Concentration in container" path="vpa_val_po_600mg|Organism|LargeIntestine|Plasma|VPAG|Concentration in container" unit="µmol/l" persistable="0" formulaId="13957" />
    <Observer id="13996" entityId="wlmM1C5_fUes6pXD_S3JTw" name="Concentration in container" path="vpa_val_po_600mg|Organism|LargeIntestine|BloodCells|CYP2C9|Concentration in container" unit="µmol/l" persistable="0" formulaId="13997" />
    <Observer id="14016" entityId="MFjdZdSR_UiLl1F0jbAAGQ" name="Concentration in container" path="vpa_val_po_600mg|Organism|LargeIntestine|BloodCells|CYP2A6_3OH_VPA|Concentration in container" unit="µmol/l" persistable="0" formulaId="14017" />
    <Observer id="14036" entityId="Fyhvf_YSLE67JsqWDsMJEA" name="Concentration in container" path="vpa_val_po_600mg|Organism|LargeIntestine|BloodCells|CYP2C9_4OH_VPA|Concentration in container" unit="µmol/l" persistable="0" formulaId="14037" />
    <Observer id="14056" entityId="TvMSTV40g0GGwg81Tgz-Ag" name="Concentration in container" path="vpa_val_po_600mg|Organism|LargeIntestine|BloodCells|UGT1A8|Concentration in container" unit="µmol/l" persistable="0" formulaId="14057" />
    <Observer id="14076" entityId="al38L5bF6Eqnz2-BlrZqtA" name="Concentration in container" path="vpa_val_po_600mg|Organism|LargeIntestine|BloodCells|CYP2C9_4ene_VPA|Concentration in container" unit="µmol/l" persistable="0" formulaId="14077" />
    <Observer id="14096" entityId="1cRw_NEaQEiuJVCL3W4vsQ" name="Concentration in container" path="vpa_val_po_600mg|Organism|LargeIntestine|BloodCells|CYP2A6_2ene_VPA|Concentration in container" unit="µmol/l" persistable="0" formulaId="14097" />
    <Observer id="14116" entityId="fiwqSPx3pkuOFCOs4HfMTw" name="Concentration in container" path="vpa_val_po_600mg|Organism|LargeIntestine|BloodCells|ACADSB_4ene_VPA_CoA|Concentration in container" unit="µmol/l" persistable="0" formulaId="14117" />
    <Observer id="14136" entityId="pl6PGH9oT0Oa3bU-YKGZsg" name="Concentration in container" path="vpa_val_po_600mg|Organism|LargeIntestine|BloodCells|ACSM5_VPA_CoA|Concentration in container" unit="µmol/l" persistable="0" formulaId="14137" />
    <Observer id="14143" entityId="C3FHIzzUGUS1tncjt_VBoQ" name="Concentration in container" path="vpa_val_po_600mg|Organism|LargeIntestine|BloodCells|valproic_acid|Concentration in container" unit="µmol/l" persistable="0" formulaId="14144" />
    <Observer id="14150" entityId="-mA9RFEYMUmGljV944upZg" name="Concentration in container" path="vpa_val_po_600mg|Organism|LargeIntestine|BloodCells|OH_VPA|Concentration in container" unit="µmol/l" persistable="0" formulaId="14151" />
    <Observer id="14157" entityId="64iVVDUbQEeusZ36x9pWwQ" name="Concentration in container" path="vpa_val_po_600mg|Organism|LargeIntestine|BloodCells|VPAG|Concentration in container" unit="µmol/l" persistable="0" formulaId="14158" />
    <Observer id="14187" entityId="uq3ZH5rx0ku1UUGLgZBhLw" name="Concentration in container" path="vpa_val_po_600mg|Organism|LargeIntestine|Interstitial|valproic_acid|Concentration in container" unit="µmol/l" persistable="0" formulaId="14188" />
    <Observer id="14195" entityId="q_Tld4uwCUudVBlE2ZjJLw" name="Concentration in container" path="vpa_val_po_600mg|Organism|LargeIntestine|Interstitial|OH_VPA|Concentration in container" unit="µmol/l" persistable="0" formulaId="14196" />
    <Observer id="14203" entityId="xKN82WaOu0KimVCwCoBNYw" name="Concentration in container" path="vpa_val_po_600mg|Organism|LargeIntestine|Interstitial|VPAG|Concentration in container" unit="µmol/l" persistable="0" formulaId="14204" />
    <Observer id="14226" entityId="C_kByBgYskG0RDbALm9Dug" name="Concentration in container" path="vpa_val_po_600mg|Organism|LargeIntestine|Intracellular|CYP2C9|Concentration in container" unit="µmol/l" persistable="0" formulaId="14227" />
    <Observer id="14244" entityId="kHXx6uan0UaCzEHJE5eCkQ" name="Concentration in container" path="vpa_val_po_600mg|Organism|LargeIntestine|Intracellular|CYP2A6_3OH_VPA|Concentration in container" unit="µmol/l" persistable="0" formulaId="14245" />
    <Observer id="14262" entityId="p0WL0h6KM0aIxawEDN_yAA" name="Concentration in container" path="vpa_val_po_600mg|Organism|LargeIntestine|Intracellular|CYP2C9_4OH_VPA|Concentration in container" unit="µmol/l" persistable="0" formulaId="14263" />
    <Observer id="14280" entityId="K7Ww3LA0NkS_WYoPUZ9d-g" name="Concentration in container" path="vpa_val_po_600mg|Organism|LargeIntestine|Intracellular|UGT1A8|Concentration in container" unit="µmol/l" persistable="0" formulaId="14281" />
    <Observer id="14298" entityId="2O7Ax98mHkerKhl_Ur0L6Q" name="Concentration in container" path="vpa_val_po_600mg|Organism|LargeIntestine|Intracellular|CYP2C9_4ene_VPA|Concentration in container" unit="µmol/l" persistable="0" formulaId="14299" />
    <Observer id="14316" entityId="4emF93YgSkOXyz5PTLJFUQ" name="Concentration in container" path="vpa_val_po_600mg|Organism|LargeIntestine|Intracellular|CYP2A6_2ene_VPA|Concentration in container" unit="µmol/l" persistable="0" formulaId="14317" />
    <Observer id="14334" entityId="OFTdj8ha3UCmbbQn2Kxa3g" name="Concentration in container" path="vpa_val_po_600mg|Organism|LargeIntestine|Intracellular|ACADSB_4ene_VPA_CoA|Concentration in container" unit="µmol/l" persistable="0" formulaId="14335" />
    <Observer id="14352" entityId="4wghPRQJokWStacE7o8mAg" name="Concentration in container" path="vpa_val_po_600mg|Organism|LargeIntestine|Intracellular|ACSM5_VPA_CoA|Concentration in container" unit="µmol/l" persistable="0" formulaId="14353" />
    <Observer id="14360" entityId="Tr7bP-caSEugQhTcCgtHSw" name="Concentration in container" path="vpa_val_po_600mg|Organism|LargeIntestine|Intracellular|valproic_acid|Concentration in container" unit="µmol/l" persistable="0" formulaId="14361" />
    <Observer id="14368" entityId="u6Tj3beqhU-YNki9FAcUrg" name="Concentration in container" path="vpa_val_po_600mg|Organism|LargeIntestine|Intracellular|OH_VPA|Concentration in container" unit="µmol/l" persistable="0" formulaId="14369" />
    <Observer id="14376" entityId="ClgWo1UfpkmRgNKwoyxRow" name="Concentration in container" path="vpa_val_po_600mg|Organism|LargeIntestine|Intracellular|VPAG|Concentration in container" unit="µmol/l" persistable="0" formulaId="14377" />
    <Observer id="14456" entityId="zBcnlaRplEKolLYViTDbDg" name="Concentration in container" path="vpa_val_po_600mg|Organism|LargeIntestine|Mucosa|Caecum|Plasma|CYP2C9|Concentration in container" unit="µmol/l" persistable="0" formulaId="14457" />
    <Observer id="14476" entityId="vjTXzj9QwE-qX6tspRYsQA" name="Concentration in container" path="vpa_val_po_600mg|Organism|LargeIntestine|Mucosa|Caecum|Plasma|CYP2A6_3OH_VPA|Concentration in container" unit="µmol/l" persistable="0" formulaId="14477" />
    <Observer id="14496" entityId="97mK6LpTIkSlBXq1an8esw" name="Concentration in container" path="vpa_val_po_600mg|Organism|LargeIntestine|Mucosa|Caecum|Plasma|CYP2C9_4OH_VPA|Concentration in container" unit="µmol/l" persistable="0" formulaId="14497" />
    <Observer id="14516" entityId="mLJWwueaNUCTdZL2_TLWmQ" name="Concentration in container" path="vpa_val_po_600mg|Organism|LargeIntestine|Mucosa|Caecum|Plasma|UGT1A8|Concentration in container" unit="µmol/l" persistable="0" formulaId="14517" />
    <Observer id="14536" entityId="K6UiQIHu_06o7k6E6A4Unw" name="Concentration in container" path="vpa_val_po_600mg|Organism|LargeIntestine|Mucosa|Caecum|Plasma|CYP2C9_4ene_VPA|Concentration in container" unit="µmol/l" persistable="0" formulaId="14537" />
    <Observer id="14556" entityId="_IfoMToGB06mOF86tw8hGg" name="Concentration in container" path="vpa_val_po_600mg|Organism|LargeIntestine|Mucosa|Caecum|Plasma|CYP2A6_2ene_VPA|Concentration in container" unit="µmol/l" persistable="0" formulaId="14557" />
    <Observer id="14576" entityId="7EwGDHgvzEqnRRgIgYFe7w" name="Concentration in container" path="vpa_val_po_600mg|Organism|LargeIntestine|Mucosa|Caecum|Plasma|ACADSB_4ene_VPA_CoA|Concentration in container" unit="µmol/l" persistable="0" formulaId="14577" />
    <Observer id="14596" entityId="f07DMGQyM06zBNTeh_z_SA" name="Concentration in container" path="vpa_val_po_600mg|Organism|LargeIntestine|Mucosa|Caecum|Plasma|ACSM5_VPA_CoA|Concentration in container" unit="µmol/l" persistable="0" formulaId="14597" />
    <Observer id="14603" entityId="BUjPomydRUOLjnVc7dv68g" name="Concentration in container" path="vpa_val_po_600mg|Organism|LargeIntestine|Mucosa|Caecum|Plasma|valproic_acid|Concentration in container" unit="µmol/l" persistable="0" formulaId="14604" />
    <Observer id="14610" entityId="1-ekjUzbkEW_YWNpndWeQQ" name="Concentration in container" path="vpa_val_po_600mg|Organism|LargeIntestine|Mucosa|Caecum|Plasma|OH_VPA|Concentration in container" unit="µmol/l" persistable="0" formulaId="14611" />
    <Observer id="14617" entityId="cDXRttHD7k-F88dSoe3TzA" name="Concentration in container" path="vpa_val_po_600mg|Organism|LargeIntestine|Mucosa|Caecum|Plasma|VPAG|Concentration in container" unit="µmol/l" persistable="0" formulaId="14618" />
    <Observer id="14657" entityId="BfKry_WiBUyewi9uZbdKZg" name="Concentration in container" path="vpa_val_po_600mg|Organism|LargeIntestine|Mucosa|Caecum|BloodCells|CYP2C9|Concentration in container" unit="µmol/l" persistable="0" formulaId="14658" />
    <Observer id="14677" entityId="lNqUgecRIEGoJBNQDt0GtA" name="Concentration in container" path="vpa_val_po_600mg|Organism|LargeIntestine|Mucosa|Caecum|BloodCells|CYP2A6_3OH_VPA|Concentration in container" unit="µmol/l" persistable="0" formulaId="14678" />
    <Observer id="14697" entityId="eNKVtYOSskSAlDB8cs7jvw" name="Concentration in container" path="vpa_val_po_600mg|Organism|LargeIntestine|Mucosa|Caecum|BloodCells|CYP2C9_4OH_VPA|Concentration in container" unit="µmol/l" persistable="0" formulaId="14698" />
    <Observer id="14717" entityId="NFaCYCLjv0SnKViDwC-j8w" name="Concentration in container" path="vpa_val_po_600mg|Organism|LargeIntestine|Mucosa|Caecum|BloodCells|UGT1A8|Concentration in container" unit="µmol/l" persistable="0" formulaId="14718" />
    <Observer id="14737" entityId="rx5VEGtuh0KNaunUddRFuw" name="Concentration in container" path="vpa_val_po_600mg|Organism|LargeIntestine|Mucosa|Caecum|BloodCells|CYP2C9_4ene_VPA|Concentration in container" unit="µmol/l" persistable="0" formulaId="14738" />
    <Observer id="14757" entityId="lX6ZFprXSUSYrA8q2o8deQ" name="Concentration in container" path="vpa_val_po_600mg|Organism|LargeIntestine|Mucosa|Caecum|BloodCells|CYP2A6_2ene_VPA|Concentration in container" unit="µmol/l" persistable="0" formulaId="14758" />
    <Observer id="14777" entityId="Ttita0tvm0mCY1UdIJs_xQ" name="Concentration in container" path="vpa_val_po_600mg|Organism|LargeIntestine|Mucosa|Caecum|BloodCells|ACADSB_4ene_VPA_CoA|Concentration in container" unit="µmol/l" persistable="0" formulaId="14778" />
    <Observer id="14797" entityId="PVNq9Qbap0mIMfYUTYKu6g" name="Concentration in container" path="vpa_val_po_600mg|Organism|LargeIntestine|Mucosa|Caecum|BloodCells|ACSM5_VPA_CoA|Concentration in container" unit="µmol/l" persistable="0" formulaId="14798" />
    <Observer id="14804" entityId="ryDLSk94zUGItyA9wuYBoA" name="Concentration in container" path="vpa_val_po_600mg|Organism|LargeIntestine|Mucosa|Caecum|BloodCells|valproic_acid|Concentration in container" unit="µmol/l" persistable="0" formulaId="14805" />
    <Observer id="14811" entityId="dQPIjztxzkKdLSg3xXhuwA" name="Concentration in container" path="vpa_val_po_600mg|Organism|LargeIntestine|Mucosa|Caecum|BloodCells|OH_VPA|Concentration in container" unit="µmol/l" persistable="0" formulaId="14812" />
    <Observer id="14818" entityId="uu50r4N9fEaBSVjTN_uWEQ" name="Concentration in container" path="vpa_val_po_600mg|Organism|LargeIntestine|Mucosa|Caecum|BloodCells|VPAG|Concentration in container" unit="µmol/l" persistable="0" formulaId="14819" />
    <Observer id="14848" entityId="Cj642IwLkU6ur35dEsK2Hg" name="Concentration in container" path="vpa_val_po_600mg|Organism|LargeIntestine|Mucosa|Caecum|Interstitial|valproic_acid|Concentration in container" unit="µmol/l" persistable="0" formulaId="14849" />
    <Observer id="14856" entityId="EEzZLdIbukuCW1YZK2rnow" name="Concentration in container" path="vpa_val_po_600mg|Organism|LargeIntestine|Mucosa|Caecum|Interstitial|OH_VPA|Concentration in container" unit="µmol/l" persistable="0" formulaId="14857" />
    <Observer id="14864" entityId="MEhiK3znN0q2oZ0eZTNrPg" name="Concentration in container" path="vpa_val_po_600mg|Organism|LargeIntestine|Mucosa|Caecum|Interstitial|VPAG|Concentration in container" unit="µmol/l" persistable="0" formulaId="14865" />
    <Observer id="14887" entityId="lX2JWGz9fECtmMjB3lt69A" name="Concentration in container" path="vpa_val_po_600mg|Organism|LargeIntestine|Mucosa|Caecum|Intracellular|CYP2C9|Concentration in container" unit="µmol/l" persistable="0" formulaId="14888" />
    <Observer id="14905" entityId="C109WrhhtE-ty-m24-Cu0Q" name="Concentration in container" path="vpa_val_po_600mg|Organism|LargeIntestine|Mucosa|Caecum|Intracellular|CYP2A6_3OH_VPA|Concentration in container" unit="µmol/l" persistable="0" formulaId="14906" />
    <Observer id="14923" entityId="3vMNX5jR3UumncxUEI3fig" name="Concentration in container" path="vpa_val_po_600mg|Organism|LargeIntestine|Mucosa|Caecum|Intracellular|CYP2C9_4OH_VPA|Concentration in container" unit="µmol/l" persistable="0" formulaId="14924" />
    <Observer id="14941" entityId="tDXz4mMecUOFk9h9y5G-eA" name="Concentration in container" path="vpa_val_po_600mg|Organism|LargeIntestine|Mucosa|Caecum|Intracellular|UGT1A8|Concentration in container" unit="µmol/l" persistable="0" formulaId="14942" />
    <Observer id="14959" entityId="7Kz16ayBzESCI_vrzsn2Eg" name="Concentration in container" path="vpa_val_po_600mg|Organism|LargeIntestine|Mucosa|Caecum|Intracellular|CYP2C9_4ene_VPA|Concentration in container" unit="µmol/l" persistable="0" formulaId="14960" />
    <Observer id="14977" entityId="Xs2MonOnBEyJgcqCE5AoXg" name="Concentration in container" path="vpa_val_po_600mg|Organism|LargeIntestine|Mucosa|Caecum|Intracellular|CYP2A6_2ene_VPA|Concentration in container" unit="µmol/l" persistable="0" formulaId="14978" />
    <Observer id="14995" entityId="L6ZRqBGpM0K-6G6c8OmDVQ" name="Concentration in container" path="vpa_val_po_600mg|Organism|LargeIntestine|Mucosa|Caecum|Intracellular|ACADSB_4ene_VPA_CoA|Concentration in container" unit="µmol/l" persistable="0" formulaId="14996" />
    <Observer id="15013" entityId="efwhIHTIpUKuWZbhYjFbog" name="Concentration in container" path="vpa_val_po_600mg|Organism|LargeIntestine|Mucosa|Caecum|Intracellular|ACSM5_VPA_CoA|Concentration in container" unit="µmol/l" persistable="0" formulaId="15014" />
    <Observer id="15021" entityId="wCqOFUdCJkCX4ZFkhXo-Qg" name="Concentration in container" path="vpa_val_po_600mg|Organism|LargeIntestine|Mucosa|Caecum|Intracellular|valproic_acid|Concentration in container" unit="µmol/l" persistable="0" formulaId="15022" />
    <Observer id="15029" entityId="g1VSfE9CYk2vV4I7qpj9TQ" name="Concentration in container" path="vpa_val_po_600mg|Organism|LargeIntestine|Mucosa|Caecum|Intracellular|OH_VPA|Concentration in container" unit="µmol/l" persistable="0" formulaId="15030" />
    <Observer id="15037" entityId="4D6R2jnG3E2jTzDGzlP_ww" name="Concentration in container" path="vpa_val_po_600mg|Organism|LargeIntestine|Mucosa|Caecum|Intracellular|VPAG|Concentration in container" unit="µmol/l" persistable="0" formulaId="15038" />
    <Observer id="15117" entityId="tiIl8WDm20yK4ntRU4LXgg" name="Concentration in container" path="vpa_val_po_600mg|Organism|LargeIntestine|Mucosa|ColonAscendens|Plasma|CYP2C9|Concentration in container" unit="µmol/l" persistable="0" formulaId="15118" />
    <Observer id="15137" entityId="bg1xXfj83k-2EhMMxul_8A" name="Concentration in container" path="vpa_val_po_600mg|Organism|LargeIntestine|Mucosa|ColonAscendens|Plasma|CYP2A6_3OH_VPA|Concentration in container" unit="µmol/l" persistable="0" formulaId="15138" />
    <Observer id="15157" entityId="66l7f9wq2kKU-A7qNk3r6Q" name="Concentration in container" path="vpa_val_po_600mg|Organism|LargeIntestine|Mucosa|ColonAscendens|Plasma|CYP2C9_4OH_VPA|Concentration in container" unit="µmol/l" persistable="0" formulaId="15158" />
    <Observer id="15177" entityId="K7rCQjTBXkmtDTQbOKaTgw" name="Concentration in container" path="vpa_val_po_600mg|Organism|LargeIntestine|Mucosa|ColonAscendens|Plasma|UGT1A8|Concentration in container" unit="µmol/l" persistable="0" formulaId="15178" />
    <Observer id="15197" entityId="o_KJIepYtky4AWoEX5aWQw" name="Concentration in container" path="vpa_val_po_600mg|Organism|LargeIntestine|Mucosa|ColonAscendens|Plasma|CYP2C9_4ene_VPA|Concentration in container" unit="µmol/l" persistable="0" formulaId="15198" />
    <Observer id="15217" entityId="91R0yoie4kCNhFHzXhYs1Q" name="Concentration in container" path="vpa_val_po_600mg|Organism|LargeIntestine|Mucosa|ColonAscendens|Plasma|CYP2A6_2ene_VPA|Concentration in container" unit="µmol/l" persistable="0" formulaId="15218" />
    <Observer id="15237" entityId="hXvlFps4UEKn-0ztRVYntg" name="Concentration in container" path="vpa_val_po_600mg|Organism|LargeIntestine|Mucosa|ColonAscendens|Plasma|ACADSB_4ene_VPA_CoA|Concentration in container" unit="µmol/l" persistable="0" formulaId="15238" />
    <Observer id="15257" entityId="7gc7ZLI_H0mBp12yC7EIZg" name="Concentration in container" path="vpa_val_po_600mg|Organism|LargeIntestine|Mucosa|ColonAscendens|Plasma|ACSM5_VPA_CoA|Concentration in container" unit="µmol/l" persistable="0" formulaId="15258" />
    <Observer id="15264" entityId="76PaV6h5IUOLFlxjC-lBsw" name="Concentration in container" path="vpa_val_po_600mg|Organism|LargeIntestine|Mucosa|ColonAscendens|Plasma|valproic_acid|Concentration in container" unit="µmol/l" persistable="0" formulaId="15265" />
    <Observer id="15271" entityId="CEMXbanDOE2941adEHgoKQ" name="Concentration in container" path="vpa_val_po_600mg|Organism|LargeIntestine|Mucosa|ColonAscendens|Plasma|OH_VPA|Concentration in container" unit="µmol/l" persistable="0" formulaId="15272" />
    <Observer id="15278" entityId="cycPIPYeHEy6-TZbiN6qRQ" name="Concentration in container" path="vpa_val_po_600mg|Organism|LargeIntestine|Mucosa|ColonAscendens|Plasma|VPAG|Concentration in container" unit="µmol/l" persistable="0" formulaId="15279" />
    <Observer id="15318" entityId="_3tLdHlxSEOf_TdKyZl2WQ" name="Concentration in container" path="vpa_val_po_600mg|Organism|LargeIntestine|Mucosa|ColonAscendens|BloodCells|CYP2C9|Concentration in container" unit="µmol/l" persistable="0" formulaId="15319" />
    <Observer id="15338" entityId="2AH3fOEBEkq-45Yj9YtLnw" name="Concentration in container" path="vpa_val_po_600mg|Organism|LargeIntestine|Mucosa|ColonAscendens|BloodCells|CYP2A6_3OH_VPA|Concentration in container" unit="µmol/l" persistable="0" formulaId="15339" />
    <Observer id="15358" entityId="JfyspxXuf0mH246GTBJjsw" name="Concentration in container" path="vpa_val_po_600mg|Organism|LargeIntestine|Mucosa|ColonAscendens|BloodCells|CYP2C9_4OH_VPA|Concentration in container" unit="µmol/l" persistable="0" formulaId="15359" />
    <Observer id="15378" entityId="Wkvr9h5-PEe-eoyECBdydw" name="Concentration in container" path="vpa_val_po_600mg|Organism|LargeIntestine|Mucosa|ColonAscendens|BloodCells|UGT1A8|Concentration in container" unit="µmol/l" persistable="0" formulaId="15379" />
    <Observer id="15398" entityId="YyDgv01h80mSBTIbTLKZYg" name="Concentration in container" path="vpa_val_po_600mg|Organism|LargeIntestine|Mucosa|ColonAscendens|BloodCells|CYP2C9_4ene_VPA|Concentration in container" unit="µmol/l" persistable="0" formulaId="15399" />
    <Observer id="15418" entityId="PoiUK2RXck6wckKzGpDUQg" name="Concentration in container" path="vpa_val_po_600mg|Organism|LargeIntestine|Mucosa|ColonAscendens|BloodCells|CYP2A6_2ene_VPA|Concentration in container" unit="µmol/l" persistable="0" formulaId="15419" />
    <Observer id="15438" entityId="6UNnX2pB70GuamvvLBWPXw" name="Concentration in container" path="vpa_val_po_600mg|Organism|LargeIntestine|Mucosa|ColonAscendens|BloodCells|ACADSB_4ene_VPA_CoA|Concentration in container" unit="µmol/l" persistable="0" formulaId="15439" />
    <Observer id="15458" entityId="sB2Qe0FcNEWFM4b5vMAM4w" name="Concentration in container" path="vpa_val_po_600mg|Organism|LargeIntestine|Mucosa|ColonAscendens|BloodCells|ACSM5_VPA_CoA|Concentration in container" unit="µmol/l" persistable="0" formulaId="15459" />
    <Observer id="15465" entityId="MhIutUs0wUaNrarSbeRURQ" name="Concentration in container" path="vpa_val_po_600mg|Organism|LargeIntestine|Mucosa|ColonAscendens|BloodCells|valproic_acid|Concentration in container" unit="µmol/l" persistable="0" formulaId="15466" />
    <Observer id="15472" entityId="fX8JQnAqxkGXmvAU8sl_cw" name="Concentration in container" path="vpa_val_po_600mg|Organism|LargeIntestine|Mucosa|ColonAscendens|BloodCells|OH_VPA|Concentration in container" unit="µmol/l" persistable="0" formulaId="15473" />
    <Observer id="15479" entityId="657n9QoYF02SSP3b5Ob7IQ" name="Concentration in container" path="vpa_val_po_600mg|Organism|LargeIntestine|Mucosa|ColonAscendens|BloodCells|VPAG|Concentration in container" unit="µmol/l" persistable="0" formulaId="15480" />
    <Observer id="15509" entityId="3lcjdsZZ-k-fVfuawdxg6w" name="Concentration in container" path="vpa_val_po_600mg|Organism|LargeIntestine|Mucosa|ColonAscendens|Interstitial|valproic_acid|Concentration in container" unit="µmol/l" persistable="0" formulaId="15510" />
    <Observer id="15517" entityId="32iKD4Q6bk2Bi_XG0_7WQQ" name="Concentration in container" path="vpa_val_po_600mg|Organism|LargeIntestine|Mucosa|ColonAscendens|Interstitial|OH_VPA|Concentration in container" unit="µmol/l" persistable="0" formulaId="15518" />
    <Observer id="15525" entityId="kOARA0ajSE2zO1zxkzUF1w" name="Concentration in container" path="vpa_val_po_600mg|Organism|LargeIntestine|Mucosa|ColonAscendens|Interstitial|VPAG|Concentration in container" unit="µmol/l" persistable="0" formulaId="15526" />
    <Observer id="15548" entityId="oi_Tha1cxUeVBqGGoL8ZoQ" name="Concentration in container" path="vpa_val_po_600mg|Organism|LargeIntestine|Mucosa|ColonAscendens|Intracellular|CYP2C9|Concentration in container" unit="µmol/l" persistable="0" formulaId="15549" />
    <Observer id="15566" entityId="MLe3gP9ki0adfTkom3PpwQ" name="Concentration in container" path="vpa_val_po_600mg|Organism|LargeIntestine|Mucosa|ColonAscendens|Intracellular|CYP2A6_3OH_VPA|Concentration in container" unit="µmol/l" persistable="0" formulaId="15567" />
    <Observer id="15584" entityId="_pYylEzfg0OI9pXd03atSA" name="Concentration in container" path="vpa_val_po_600mg|Organism|LargeIntestine|Mucosa|ColonAscendens|Intracellular|CYP2C9_4OH_VPA|Concentration in container" unit="µmol/l" persistable="0" formulaId="15585" />
    <Observer id="15602" entityId="TrlxQbEheU6IGBP9ayM_Ug" name="Concentration in container" path="vpa_val_po_600mg|Organism|LargeIntestine|Mucosa|ColonAscendens|Intracellular|UGT1A8|Concentration in container" unit="µmol/l" persistable="0" formulaId="15603" />
    <Observer id="15620" entityId="3Fb5AwFuq0O-A5FVLrkpGw" name="Concentration in container" path="vpa_val_po_600mg|Organism|LargeIntestine|Mucosa|ColonAscendens|Intracellular|CYP2C9_4ene_VPA|Concentration in container" unit="µmol/l" persistable="0" formulaId="15621" />
    <Observer id="15638" entityId="P5Ih2QYZbUyfjBVbjhvWlQ" name="Concentration in container" path="vpa_val_po_600mg|Organism|LargeIntestine|Mucosa|ColonAscendens|Intracellular|CYP2A6_2ene_VPA|Concentration in container" unit="µmol/l" persistable="0" formulaId="15639" />
    <Observer id="15656" entityId="XLd7LxEeqEeLYcse7mM2Dg" name="Concentration in container" path="vpa_val_po_600mg|Organism|LargeIntestine|Mucosa|ColonAscendens|Intracellular|ACADSB_4ene_VPA_CoA|Concentration in container" unit="µmol/l" persistable="0" formulaId="15657" />
    <Observer id="15674" entityId="ePt2Qh4CiEu_4edChM0cwg" name="Concentration in container" path="vpa_val_po_600mg|Organism|LargeIntestine|Mucosa|ColonAscendens|Intracellular|ACSM5_VPA_CoA|Concentration in container" unit="µmol/l" persistable="0" formulaId="15675" />
    <Observer id="15682" entityId="GYBNX8OSDESDgXYXrns0dw" name="Concentration in container" path="vpa_val_po_600mg|Organism|LargeIntestine|Mucosa|ColonAscendens|Intracellular|valproic_acid|Concentration in container" unit="µmol/l" persistable="0" formulaId="15683" />
    <Observer id="15690" entityId="R-fZLICk4kKbcQU3Ur4H5g" name="Concentration in container" path="vpa_val_po_600mg|Organism|LargeIntestine|Mucosa|ColonAscendens|Intracellular|OH_VPA|Concentration in container" unit="µmol/l" persistable="0" formulaId="15691" />
    <Observer id="15698" entityId="yx5ReJJlSUm8a15CSUgOKQ" name="Concentration in container" path="vpa_val_po_600mg|Organism|LargeIntestine|Mucosa|ColonAscendens|Intracellular|VPAG|Concentration in container" unit="µmol/l" persistable="0" formulaId="15699" />
    <Observer id="15778" entityId="JdZkJMciUECs6O7TqCgpxA" name="Concentration in container" path="vpa_val_po_600mg|Organism|LargeIntestine|Mucosa|ColonTransversum|Plasma|CYP2C9|Concentration in container" unit="µmol/l" persistable="0" formulaId="15779" />
    <Observer id="15798" entityId="NS6241Bvp0m1NQ-nddxeqw" name="Concentration in container" path="vpa_val_po_600mg|Organism|LargeIntestine|Mucosa|ColonTransversum|Plasma|CYP2A6_3OH_VPA|Concentration in container" unit="µmol/l" persistable="0" formulaId="15799" />
    <Observer id="15818" entityId="g3iUR9vZpUuD53DF2ZP6sA" name="Concentration in container" path="vpa_val_po_600mg|Organism|LargeIntestine|Mucosa|ColonTransversum|Plasma|CYP2C9_4OH_VPA|Concentration in container" unit="µmol/l" persistable="0" formulaId="15819" />
    <Observer id="15838" entityId="JdysrOlqlEipDtpfyw7beA" name="Concentration in container" path="vpa_val_po_600mg|Organism|LargeIntestine|Mucosa|ColonTransversum|Plasma|UGT1A8|Concentration in container" unit="µmol/l" persistable="0" formulaId="15839" />
    <Observer id="15858" entityId="HuQ_HgGwE0K7wk2FMqPj-g" name="Concentration in container" path="vpa_val_po_600mg|Organism|LargeIntestine|Mucosa|ColonTransversum|Plasma|CYP2C9_4ene_VPA|Concentration in container" unit="µmol/l" persistable="0" formulaId="15859" />
    <Observer id="15878" entityId="iWd5xv4zhEqSnv1DcVh8vg" name="Concentration in container" path="vpa_val_po_600mg|Organism|LargeIntestine|Mucosa|ColonTransversum|Plasma|CYP2A6_2ene_VPA|Concentration in container" unit="µmol/l" persistable="0" formulaId="15879" />
    <Observer id="15898" entityId="VbgJwttki0Kv6XUc5nEkQg" name="Concentration in container" path="vpa_val_po_600mg|Organism|LargeIntestine|Mucosa|ColonTransversum|Plasma|ACADSB_4ene_VPA_CoA|Concentration in container" unit="µmol/l" persistable="0" formulaId="15899" />
    <Observer id="15918" entityId="Tk0M9sV9KUCW_7QpjkqCTA" name="Concentration in container" path="vpa_val_po_600mg|Organism|LargeIntestine|Mucosa|ColonTransversum|Plasma|ACSM5_VPA_CoA|Concentration in container" unit="µmol/l" persistable="0" formulaId="15919" />
    <Observer id="15925" entityId="gv0lJeoIgkWvicr3NGegVA" name="Concentration in container" path="vpa_val_po_600mg|Organism|LargeIntestine|Mucosa|ColonTransversum|Plasma|valproic_acid|Concentration in container" unit="µmol/l" persistable="0" formulaId="15926" />
    <Observer id="15932" entityId="yUthKnwV1U68yQcSQDpMgQ" name="Concentration in container" path="vpa_val_po_600mg|Organism|LargeIntestine|Mucosa|ColonTransversum|Plasma|OH_VPA|Concentration in container" unit="µmol/l" persistable="0" formulaId="15933" />
    <Observer id="15939" entityId="MehgIvksS0OIXEaOjwfG4Q" name="Concentration in container" path="vpa_val_po_600mg|Organism|LargeIntestine|Mucosa|ColonTransversum|Plasma|VPAG|Concentration in container" unit="µmol/l" persistable="0" formulaId="15940" />
    <Observer id="15979" entityId="ezB_FisOvkawH4CzFQOW-g" name="Concentration in container" path="vpa_val_po_600mg|Organism|LargeIntestine|Mucosa|ColonTransversum|BloodCells|CYP2C9|Concentration in container" unit="µmol/l" persistable="0" formulaId="15980" />
    <Observer id="15999" entityId="4uugjUWxIUu__d9n_017Hg" name="Concentration in container" path="vpa_val_po_600mg|Organism|LargeIntestine|Mucosa|ColonTransversum|BloodCells|CYP2A6_3OH_VPA|Concentration in container" unit="µmol/l" persistable="0" formulaId="16000" />
    <Observer id="16019" entityId="Zty7lVSzZEOzxxlTasPrOw" name="Concentration in container" path="vpa_val_po_600mg|Organism|LargeIntestine|Mucosa|ColonTransversum|BloodCells|CYP2C9_4OH_VPA|Concentration in container" unit="µmol/l" persistable="0" formulaId="16020" />
    <Observer id="16039" entityId="Jvct28sXIEOwIXfklTZyOA" name="Concentration in container" path="vpa_val_po_600mg|Organism|LargeIntestine|Mucosa|ColonTransversum|BloodCells|UGT1A8|Concentration in container" unit="µmol/l" persistable="0" formulaId="16040" />
    <Observer id="16059" entityId="ZwQNo6PydkC2yIM4oQWb9w" name="Concentration in container" path="vpa_val_po_600mg|Organism|LargeIntestine|Mucosa|ColonTransversum|BloodCells|CYP2C9_4ene_VPA|Concentration in container" unit="µmol/l" persistable="0" formulaId="16060" />
    <Observer id="16079" entityId="G3Wp0IFcLEuEHzifioX4nw" name="Concentration in container" path="vpa_val_po_600mg|Organism|LargeIntestine|Mucosa|ColonTransversum|BloodCells|CYP2A6_2ene_VPA|Concentration in container" unit="µmol/l" persistable="0" formulaId="16080" />
    <Observer id="16099" entityId="xf8VO0MbIEyIwZ7gqLZnDQ" name="Concentration in container" path="vpa_val_po_600mg|Organism|LargeIntestine|Mucosa|ColonTransversum|BloodCells|ACADSB_4ene_VPA_CoA|Concentration in container" unit="µmol/l" persistable="0" formulaId="16100" />
    <Observer id="16119" entityId="PBqEbaTsQE-BsNM6v8PFPg" name="Concentration in container" path="vpa_val_po_600mg|Organism|LargeIntestine|Mucosa|ColonTransversum|BloodCells|ACSM5_VPA_CoA|Concentration in container" unit="µmol/l" persistable="0" formulaId="16120" />
    <Observer id="16126" entityId="eAx9cAcCLkap4CdrJxMLtQ" name="Concentration in container" path="vpa_val_po_600mg|Organism|LargeIntestine|Mucosa|ColonTransversum|BloodCells|valproic_acid|Concentration in container" unit="µmol/l" persistable="0" formulaId="16127" />
    <Observer id="16133" entityId="ng81FFNmrUSmAjyug0Nipw" name="Concentration in container" path="vpa_val_po_600mg|Organism|LargeIntestine|Mucosa|ColonTransversum|BloodCells|OH_VPA|Concentration in container" unit="µmol/l" persistable="0" formulaId="16134" />
    <Observer id="16140" entityId="D6eRnEuOkU2VrnVX2cbnkA" name="Concentration in container" path="vpa_val_po_600mg|Organism|LargeIntestine|Mucosa|ColonTransversum|BloodCells|VPAG|Concentration in container" unit="µmol/l" persistable="0" formulaId="16141" />
    <Observer id="16170" entityId="nB9iFE2bSU6cmEwr0LkKOg" name="Concentration in container" path="vpa_val_po_600mg|Organism|LargeIntestine|Mucosa|ColonTransversum|Interstitial|valproic_acid|Concentration in container" unit="µmol/l" persistable="0" formulaId="16171" />
    <Observer id="16178" entityId="GSgAPUJpGEy35SI5__shKA" name="Concentration in container" path="vpa_val_po_600mg|Organism|LargeIntestine|Mucosa|ColonTransversum|Interstitial|OH_VPA|Concentration in container" unit="µmol/l" persistable="0" formulaId="16179" />
    <Observer id="16186" entityId="HRfCJWTZIUqpmEU94hMrmg" name="Concentration in container" path="vpa_val_po_600mg|Organism|LargeIntestine|Mucosa|ColonTransversum|Interstitial|VPAG|Concentration in container" unit="µmol/l" persistable="0" formulaId="16187" />
    <Observer id="16209" entityId="9rjJOon-a06Qi3VbNRdkvw" name="Concentration in container" path="vpa_val_po_600mg|Organism|LargeIntestine|Mucosa|ColonTransversum|Intracellular|CYP2C9|Concentration in container" unit="µmol/l" persistable="0" formulaId="16210" />
    <Observer id="16227" entityId="qFx0lhmZm0-wEx5ndFmg3w" name="Concentration in container" path="vpa_val_po_600mg|Organism|LargeIntestine|Mucosa|ColonTransversum|Intracellular|CYP2A6_3OH_VPA|Concentration in container" unit="µmol/l" persistable="0" formulaId="16228" />
    <Observer id="16245" entityId="ZvWAo88ogE-u14q_9MBb_g" name="Concentration in container" path="vpa_val_po_600mg|Organism|LargeIntestine|Mucosa|ColonTransversum|Intracellular|CYP2C9_4OH_VPA|Concentration in container" unit="µmol/l" persistable="0" formulaId="16246" />
    <Observer id="16263" entityId="Tx-5_O5NekO6vEKjX5DbpQ" name="Concentration in container" path="vpa_val_po_600mg|Organism|LargeIntestine|Mucosa|ColonTransversum|Intracellular|UGT1A8|Concentration in container" unit="µmol/l" persistable="0" formulaId="16264" />
    <Observer id="16281" entityId="wmoosSlarUKupyAhkZu5aA" name="Concentration in container" path="vpa_val_po_600mg|Organism|LargeIntestine|Mucosa|ColonTransversum|Intracellular|CYP2C9_4ene_VPA|Concentration in container" unit="µmol/l" persistable="0" formulaId="16282" />
    <Observer id="16299" entityId="aSuWxJIqPE2DiDUYhSt3Eg" name="Concentration in container" path="vpa_val_po_600mg|Organism|LargeIntestine|Mucosa|ColonTransversum|Intracellular|CYP2A6_2ene_VPA|Concentration in container" unit="µmol/l" persistable="0" formulaId="16300" />
    <Observer id="16317" entityId="zLJBGzA2H0OKNJcbbcnfXA" name="Concentration in container" path="vpa_val_po_600mg|Organism|LargeIntestine|Mucosa|ColonTransversum|Intracellular|ACADSB_4ene_VPA_CoA|Concentration in container" unit="µmol/l" persistable="0" formulaId="16318" />
    <Observer id="16335" entityId="2NG7iY3kR0G3MWC67XnCXw" name="Concentration in container" path="vpa_val_po_600mg|Organism|LargeIntestine|Mucosa|ColonTransversum|Intracellular|ACSM5_VPA_CoA|Concentration in container" unit="µmol/l" persistable="0" formulaId="16336" />
    <Observer id="16343" entityId="nbbqQtr2YUyv38NBM7eULQ" name="Concentration in container" path="vpa_val_po_600mg|Organism|LargeIntestine|Mucosa|ColonTransversum|Intracellular|valproic_acid|Concentration in container" unit="µmol/l" persistable="0" formulaId="16344" />
    <Observer id="16351" entityId="HmlNcK0XXEWwcOgV-VrKJg" name="Concentration in container" path="vpa_val_po_600mg|Organism|LargeIntestine|Mucosa|ColonTransversum|Intracellular|OH_VPA|Concentration in container" unit="µmol/l" persistable="0" formulaId="16352" />
    <Observer id="16359" entityId="StGKq7XkQ0yGx7-AnhuYYg" name="Concentration in container" path="vpa_val_po_600mg|Organism|LargeIntestine|Mucosa|ColonTransversum|Intracellular|VPAG|Concentration in container" unit="µmol/l" persistable="0" formulaId="16360" />
    <Observer id="16439" entityId="vYTANfuGIki7IAqbOSrQsw" name="Concentration in container" path="vpa_val_po_600mg|Organism|LargeIntestine|Mucosa|ColonDescendens|Plasma|CYP2C9|Concentration in container" unit="µmol/l" persistable="0" formulaId="16440" />
    <Observer id="16459" entityId="gewdERKonEu7--Y7Nbb9jg" name="Concentration in container" path="vpa_val_po_600mg|Organism|LargeIntestine|Mucosa|ColonDescendens|Plasma|CYP2A6_3OH_VPA|Concentration in container" unit="µmol/l" persistable="0" formulaId="16460" />
    <Observer id="16479" entityId="CT7EV_i-bUavJ1byXVQMSQ" name="Concentration in container" path="vpa_val_po_600mg|Organism|LargeIntestine|Mucosa|ColonDescendens|Plasma|CYP2C9_4OH_VPA|Concentration in container" unit="µmol/l" persistable="0" formulaId="16480" />
    <Observer id="16499" entityId="9sCp7XEHI0apeIynJanBKw" name="Concentration in container" path="vpa_val_po_600mg|Organism|LargeIntestine|Mucosa|ColonDescendens|Plasma|UGT1A8|Concentration in container" unit="µmol/l" persistable="0" formulaId="16500" />
    <Observer id="16519" entityId="MYzZf5NxFkueOH6YwxBBBw" name="Concentration in container" path="vpa_val_po_600mg|Organism|LargeIntestine|Mucosa|ColonDescendens|Plasma|CYP2C9_4ene_VPA|Concentration in container" unit="µmol/l" persistable="0" formulaId="16520" />
    <Observer id="16539" entityId="X3mMFE3XLEegUnH9YPnuHA" name="Concentration in container" path="vpa_val_po_600mg|Organism|LargeIntestine|Mucosa|ColonDescendens|Plasma|CYP2A6_2ene_VPA|Concentration in container" unit="µmol/l" persistable="0" formulaId="16540" />
    <Observer id="16559" entityId="vPQ1wCbp9E-KRKzaqFwwkQ" name="Concentration in container" path="vpa_val_po_600mg|Organism|LargeIntestine|Mucosa|ColonDescendens|Plasma|ACADSB_4ene_VPA_CoA|Concentration in container" unit="µmol/l" persistable="0" formulaId="16560" />
    <Observer id="16579" entityId="86R7894FWkOMFL96qK_QMw" name="Concentration in container" path="vpa_val_po_600mg|Organism|LargeIntestine|Mucosa|ColonDescendens|Plasma|ACSM5_VPA_CoA|Concentration in container" unit="µmol/l" persistable="0" formulaId="16580" />
    <Observer id="16586" entityId="9C956jHL0U-XgP5HWcfEog" name="Concentration in container" path="vpa_val_po_600mg|Organism|LargeIntestine|Mucosa|ColonDescendens|Plasma|valproic_acid|Concentration in container" unit="µmol/l" persistable="0" formulaId="16587" />
    <Observer id="16593" entityId="2L4dYSPT00CqocGxB4zVwA" name="Concentration in container" path="vpa_val_po_600mg|Organism|LargeIntestine|Mucosa|ColonDescendens|Plasma|OH_VPA|Concentration in container" unit="µmol/l" persistable="0" formulaId="16594" />
    <Observer id="16600" entityId="iEvt601yvUiKVVo3PEfS-g" name="Concentration in container" path="vpa_val_po_600mg|Organism|LargeIntestine|Mucosa|ColonDescendens|Plasma|VPAG|Concentration in container" unit="µmol/l" persistable="0" formulaId="16601" />
    <Observer id="16640" entityId="WcgNrr6-GE-6p3zjeh8qaA" name="Concentration in container" path="vpa_val_po_600mg|Organism|LargeIntestine|Mucosa|ColonDescendens|BloodCells|CYP2C9|Concentration in container" unit="µmol/l" persistable="0" formulaId="16641" />
    <Observer id="16660" entityId="eI3UWuzXIkGDp0WIbZUIMQ" name="Concentration in container" path="vpa_val_po_600mg|Organism|LargeIntestine|Mucosa|ColonDescendens|BloodCells|CYP2A6_3OH_VPA|Concentration in container" unit="µmol/l" persistable="0" formulaId="16661" />
    <Observer id="16680" entityId="-w-YEXsIpEeu_RvPyd2jug" name="Concentration in container" path="vpa_val_po_600mg|Organism|LargeIntestine|Mucosa|ColonDescendens|BloodCells|CYP2C9_4OH_VPA|Concentration in container" unit="µmol/l" persistable="0" formulaId="16681" />
    <Observer id="16700" entityId="WnkEOGNFa0KeznNDmnalEg" name="Concentration in container" path="vpa_val_po_600mg|Organism|LargeIntestine|Mucosa|ColonDescendens|BloodCells|UGT1A8|Concentration in container" unit="µmol/l" persistable="0" formulaId="16701" />
    <Observer id="16720" entityId="WfxXHPdjSEizO9Ou8ZtFqg" name="Concentration in container" path="vpa_val_po_600mg|Organism|LargeIntestine|Mucosa|ColonDescendens|BloodCells|CYP2C9_4ene_VPA|Concentration in container" unit="µmol/l" persistable="0" formulaId="16721" />
    <Observer id="16740" entityId="liex0i6jAkGi_D3NEiDvhQ" name="Concentration in container" path="vpa_val_po_600mg|Organism|LargeIntestine|Mucosa|ColonDescendens|BloodCells|CYP2A6_2ene_VPA|Concentration in container" unit="µmol/l" persistable="0" formulaId="16741" />
    <Observer id="16760" entityId="-ODRwd3ovkWAa59ArFuYfw" name="Concentration in container" path="vpa_val_po_600mg|Organism|LargeIntestine|Mucosa|ColonDescendens|BloodCells|ACADSB_4ene_VPA_CoA|Concentration in container" unit="µmol/l" persistable="0" formulaId="16761" />
    <Observer id="16780" entityId="qSSR8Q1eaUGgjFm_FKyJHw" name="Concentration in container" path="vpa_val_po_600mg|Organism|LargeIntestine|Mucosa|ColonDescendens|BloodCells|ACSM5_VPA_CoA|Concentration in container" unit="µmol/l" persistable="0" formulaId="16781" />
    <Observer id="16787" entityId="E42Mc7lChEuPG8EXeBcsiw" name="Concentration in container" path="vpa_val_po_600mg|Organism|LargeIntestine|Mucosa|ColonDescendens|BloodCells|valproic_acid|Concentration in container" unit="µmol/l" persistable="0" formulaId="16788" />
    <Observer id="16794" entityId="8e1AYiAnQ0G70nc_6U7cMQ" name="Concentration in container" path="vpa_val_po_600mg|Organism|LargeIntestine|Mucosa|ColonDescendens|BloodCells|OH_VPA|Concentration in container" unit="µmol/l" persistable="0" formulaId="16795" />
    <Observer id="16801" entityId="iYxX6Jvaz0WQmYUP2C7iQA" name="Concentration in container" path="vpa_val_po_600mg|Organism|LargeIntestine|Mucosa|ColonDescendens|BloodCells|VPAG|Concentration in container" unit="µmol/l" persistable="0" formulaId="16802" />
    <Observer id="16831" entityId="LXlbH7Au60-iDL0kzMWYqw" name="Concentration in container" path="vpa_val_po_600mg|Organism|LargeIntestine|Mucosa|ColonDescendens|Interstitial|valproic_acid|Concentration in container" unit="µmol/l" persistable="0" formulaId="16832" />
    <Observer id="16839" entityId="buH_KMTtCEmW4B-ZfZ-3FA" name="Concentration in container" path="vpa_val_po_600mg|Organism|LargeIntestine|Mucosa|ColonDescendens|Interstitial|OH_VPA|Concentration in container" unit="µmol/l" persistable="0" formulaId="16840" />
    <Observer id="16847" entityId="6rcMc122E0GLOM-VTa5KXQ" name="Concentration in container" path="vpa_val_po_600mg|Organism|LargeIntestine|Mucosa|ColonDescendens|Interstitial|VPAG|Concentration in container" unit="µmol/l" persistable="0" formulaId="16848" />
    <Observer id="16870" entityId="Qaqg_S0gtUGEk4phUpmgCA" name="Concentration in container" path="vpa_val_po_600mg|Organism|LargeIntestine|Mucosa|ColonDescendens|Intracellular|CYP2C9|Concentration in container" unit="µmol/l" persistable="0" formulaId="16871" />
    <Observer id="16888" entityId="XKpwd_Cf_kK6lAMLqmml3w" name="Concentration in container" path="vpa_val_po_600mg|Organism|LargeIntestine|Mucosa|ColonDescendens|Intracellular|CYP2A6_3OH_VPA|Concentration in container" unit="µmol/l" persistable="0" formulaId="16889" />
    <Observer id="16906" entityId="zq9Jf8eMsk6YnYHdFNUE8g" name="Concentration in container" path="vpa_val_po_600mg|Organism|LargeIntestine|Mucosa|ColonDescendens|Intracellular|CYP2C9_4OH_VPA|Concentration in container" unit="µmol/l" persistable="0" formulaId="16907" />
    <Observer id="16924" entityId="XIgJPPX4hkOO-108FRbLhQ" name="Concentration in container" path="vpa_val_po_600mg|Organism|LargeIntestine|Mucosa|ColonDescendens|Intracellular|UGT1A8|Concentration in container" unit="µmol/l" persistable="0" formulaId="16925" />
    <Observer id="16942" entityId="4xGtopnv70-ExQFZhYDx_g" name="Concentration in container" path="vpa_val_po_600mg|Organism|LargeIntestine|Mucosa|ColonDescendens|Intracellular|CYP2C9_4ene_VPA|Concentration in container" unit="µmol/l" persistable="0" formulaId="16943" />
    <Observer id="16960" entityId="uU6D4rf5JUGGuVvv7zAzAg" name="Concentration in container" path="vpa_val_po_600mg|Organism|LargeIntestine|Mucosa|ColonDescendens|Intracellular|CYP2A6_2ene_VPA|Concentration in container" unit="µmol/l" persistable="0" formulaId="16961" />
    <Observer id="16978" entityId="vljek0jLcE-aKgHNGSE_Vw" name="Concentration in container" path="vpa_val_po_600mg|Organism|LargeIntestine|Mucosa|ColonDescendens|Intracellular|ACADSB_4ene_VPA_CoA|Concentration in container" unit="µmol/l" persistable="0" formulaId="16979" />
    <Observer id="16996" entityId="VBgpbTxCzEeNF_K1Wnx0ww" name="Concentration in container" path="vpa_val_po_600mg|Organism|LargeIntestine|Mucosa|ColonDescendens|Intracellular|ACSM5_VPA_CoA|Concentration in container" unit="µmol/l" persistable="0" formulaId="16997" />
    <Observer id="17004" entityId="FdCEVhGQAUaZJs7Vu80pZg" name="Concentration in container" path="vpa_val_po_600mg|Organism|LargeIntestine|Mucosa|ColonDescendens|Intracellular|valproic_acid|Concentration in container" unit="µmol/l" persistable="0" formulaId="17005" />
    <Observer id="17012" entityId="2Ky-8872Rk2qj53kAxqPkQ" name="Concentration in container" path="vpa_val_po_600mg|Organism|LargeIntestine|Mucosa|ColonDescendens|Intracellular|OH_VPA|Concentration in container" unit="µmol/l" persistable="0" formulaId="17013" />
    <Observer id="17020" entityId="S9SjazxChkWZ-0StNzq3LA" name="Concentration in container" path="vpa_val_po_600mg|Organism|LargeIntestine|Mucosa|ColonDescendens|Intracellular|VPAG|Concentration in container" unit="µmol/l" persistable="0" formulaId="17021" />
    <Observer id="17100" entityId="h5JJCVQdnEOqmgcYyGTpow" name="Concentration in container" path="vpa_val_po_600mg|Organism|LargeIntestine|Mucosa|ColonSigmoid|Plasma|CYP2C9|Concentration in container" unit="µmol/l" persistable="0" formulaId="17101" />
    <Observer id="17120" entityId="Xp9JdAYyukiBmdeW5DXRkA" name="Concentration in container" path="vpa_val_po_600mg|Organism|LargeIntestine|Mucosa|ColonSigmoid|Plasma|CYP2A6_3OH_VPA|Concentration in container" unit="µmol/l" persistable="0" formulaId="17121" />
    <Observer id="17140" entityId="3M5KHTTqvEmNRSQzsSuPQw" name="Concentration in container" path="vpa_val_po_600mg|Organism|LargeIntestine|Mucosa|ColonSigmoid|Plasma|CYP2C9_4OH_VPA|Concentration in container" unit="µmol/l" persistable="0" formulaId="17141" />
    <Observer id="17160" entityId="lBv5NqQ00kGlWVvzImm27g" name="Concentration in container" path="vpa_val_po_600mg|Organism|LargeIntestine|Mucosa|ColonSigmoid|Plasma|UGT1A8|Concentration in container" unit="µmol/l" persistable="0" formulaId="17161" />
    <Observer id="17180" entityId="wMB_m8nb2kWryGhBrL3s4g" name="Concentration in container" path="vpa_val_po_600mg|Organism|LargeIntestine|Mucosa|ColonSigmoid|Plasma|CYP2C9_4ene_VPA|Concentration in container" unit="µmol/l" persistable="0" formulaId="17181" />
    <Observer id="17200" entityId="ZHLDWVsxdEC___YxyhjkKA" name="Concentration in container" path="vpa_val_po_600mg|Organism|LargeIntestine|Mucosa|ColonSigmoid|Plasma|CYP2A6_2ene_VPA|Concentration in container" unit="µmol/l" persistable="0" formulaId="17201" />
    <Observer id="17220" entityId="XbbV8OYtFk-JWSBV41SMMg" name="Concentration in container" path="vpa_val_po_600mg|Organism|LargeIntestine|Mucosa|ColonSigmoid|Plasma|ACADSB_4ene_VPA_CoA|Concentration in container" unit="µmol/l" persistable="0" formulaId="17221" />
    <Observer id="17240" entityId="O-mhV7q3hUGF6soWmltXhw" name="Concentration in container" path="vpa_val_po_600mg|Organism|LargeIntestine|Mucosa|ColonSigmoid|Plasma|ACSM5_VPA_CoA|Concentration in container" unit="µmol/l" persistable="0" formulaId="17241" />
    <Observer id="17247" entityId="gIs5oa6DyUCpjdkrEuSNyg" name="Concentration in container" path="vpa_val_po_600mg|Organism|LargeIntestine|Mucosa|ColonSigmoid|Plasma|valproic_acid|Concentration in container" unit="µmol/l" persistable="0" formulaId="17248" />
    <Observer id="17254" entityId="gdp9VXzBHke2B9t40mjV0A" name="Concentration in container" path="vpa_val_po_600mg|Organism|LargeIntestine|Mucosa|ColonSigmoid|Plasma|OH_VPA|Concentration in container" unit="µmol/l" persistable="0" formulaId="17255" />
    <Observer id="17261" entityId="sEnA9D4ankakTnsvbFKSBg" name="Concentration in container" path="vpa_val_po_600mg|Organism|LargeIntestine|Mucosa|ColonSigmoid|Plasma|VPAG|Concentration in container" unit="µmol/l" persistable="0" formulaId="17262" />
    <Observer id="17301" entityId="xC0gUBRy40eWmVB-vMbhsw" name="Concentration in container" path="vpa_val_po_600mg|Organism|LargeIntestine|Mucosa|ColonSigmoid|BloodCells|CYP2C9|Concentration in container" unit="µmol/l" persistable="0" formulaId="17302" />
    <Observer id="17321" entityId="mcAJNe-AJ0Or6OFiLYKg2g" name="Concentration in container" path="vpa_val_po_600mg|Organism|LargeIntestine|Mucosa|ColonSigmoid|BloodCells|CYP2A6_3OH_VPA|Concentration in container" unit="µmol/l" persistable="0" formulaId="17322" />
    <Observer id="17341" entityId="P0VsebyykUCIUiaw16T4sg" name="Concentration in container" path="vpa_val_po_600mg|Organism|LargeIntestine|Mucosa|ColonSigmoid|BloodCells|CYP2C9_4OH_VPA|Concentration in container" unit="µmol/l" persistable="0" formulaId="17342" />
    <Observer id="17361" entityId="yGts0nAXP0a5kXtTw2JJvQ" name="Concentration in container" path="vpa_val_po_600mg|Organism|LargeIntestine|Mucosa|ColonSigmoid|BloodCells|UGT1A8|Concentration in container" unit="µmol/l" persistable="0" formulaId="17362" />
    <Observer id="17381" entityId="XQ7TY92f7kOuIEEH4LqLtw" name="Concentration in container" path="vpa_val_po_600mg|Organism|LargeIntestine|Mucosa|ColonSigmoid|BloodCells|CYP2C9_4ene_VPA|Concentration in container" unit="µmol/l" persistable="0" formulaId="17382" />
    <Observer id="17401" entityId="7IO_p-Bfh0uo6sQ0RKfOLQ" name="Concentration in container" path="vpa_val_po_600mg|Organism|LargeIntestine|Mucosa|ColonSigmoid|BloodCells|CYP2A6_2ene_VPA|Concentration in container" unit="µmol/l" persistable="0" formulaId="17402" />
    <Observer id="17421" entityId="UZCXbFx8VkuYUKOQ233fUg" name="Concentration in container" path="vpa_val_po_600mg|Organism|LargeIntestine|Mucosa|ColonSigmoid|BloodCells|ACADSB_4ene_VPA_CoA|Concentration in container" unit="µmol/l" persistable="0" formulaId="17422" />
    <Observer id="17441" entityId="HMojLPe1e0G7PDQ-BFqsxA" name="Concentration in container" path="vpa_val_po_600mg|Organism|LargeIntestine|Mucosa|ColonSigmoid|BloodCells|ACSM5_VPA_CoA|Concentration in container" unit="µmol/l" persistable="0" formulaId="17442" />
    <Observer id="17448" entityId="Ax2FVnYxqU69nzF4LziIGA" name="Concentration in container" path="vpa_val_po_600mg|Organism|LargeIntestine|Mucosa|ColonSigmoid|BloodCells|valproic_acid|Concentration in container" unit="µmol/l" persistable="0" formulaId="17449" />
    <Observer id="17455" entityId="WEiwkpZYx06wK2iw7NEN_Q" name="Concentration in container" path="vpa_val_po_600mg|Organism|LargeIntestine|Mucosa|ColonSigmoid|BloodCells|OH_VPA|Concentration in container" unit="µmol/l" persistable="0" formulaId="17456" />
    <Observer id="17462" entityId="6uXkxNmWkUiQfyGCe6rzdQ" name="Concentration in container" path="vpa_val_po_600mg|Organism|LargeIntestine|Mucosa|ColonSigmoid|BloodCells|VPAG|Concentration in container" unit="µmol/l" persistable="0" formulaId="17463" />
    <Observer id="17492" entityId="OnMTBopM0kaLxZcgzZTm8g" name="Concentration in container" path="vpa_val_po_600mg|Organism|LargeIntestine|Mucosa|ColonSigmoid|Interstitial|valproic_acid|Concentration in container" unit="µmol/l" persistable="0" formulaId="17493" />
    <Observer id="17500" entityId="xGL2Oi0zOkOVbx5IkOygkw" name="Concentration in container" path="vpa_val_po_600mg|Organism|LargeIntestine|Mucosa|ColonSigmoid|Interstitial|OH_VPA|Concentration in container" unit="µmol/l" persistable="0" formulaId="17501" />
    <Observer id="17508" entityId="zAY0INdcNUmWrsIRyFH2fQ" name="Concentration in container" path="vpa_val_po_600mg|Organism|LargeIntestine|Mucosa|ColonSigmoid|Interstitial|VPAG|Concentration in container" unit="µmol/l" persistable="0" formulaId="17509" />
    <Observer id="17531" entityId="ekEum6ehdkuJYomkV9gRHA" name="Concentration in container" path="vpa_val_po_600mg|Organism|LargeIntestine|Mucosa|ColonSigmoid|Intracellular|CYP2C9|Concentration in container" unit="µmol/l" persistable="0" formulaId="17532" />
    <Observer id="17549" entityId="pyjWwn9uy0mFeEMmTEuz9A" name="Concentration in container" path="vpa_val_po_600mg|Organism|LargeIntestine|Mucosa|ColonSigmoid|Intracellular|CYP2A6_3OH_VPA|Concentration in container" unit="µmol/l" persistable="0" formulaId="17550" />
    <Observer id="17567" entityId="XX2iWRffgUC0QmSPLGhRCg" name="Concentration in container" path="vpa_val_po_600mg|Organism|LargeIntestine|Mucosa|ColonSigmoid|Intracellular|CYP2C9_4OH_VPA|Concentration in container" unit="µmol/l" persistable="0" formulaId="17568" />
    <Observer id="17585" entityId="3ZklqztWTEqAo2AMgEAZfA" name="Concentration in container" path="vpa_val_po_600mg|Organism|LargeIntestine|Mucosa|ColonSigmoid|Intracellular|UGT1A8|Concentration in container" unit="µmol/l" persistable="0" formulaId="17586" />
    <Observer id="17603" entityId="ndPCs9M_d0CvYsCWf_PdGw" name="Concentration in container" path="vpa_val_po_600mg|Organism|LargeIntestine|Mucosa|ColonSigmoid|Intracellular|CYP2C9_4ene_VPA|Concentration in container" unit="µmol/l" persistable="0" formulaId="17604" />
    <Observer id="17621" entityId="wmtYrEkJWUGLnALpHz6ryw" name="Concentration in container" path="vpa_val_po_600mg|Organism|LargeIntestine|Mucosa|ColonSigmoid|Intracellular|CYP2A6_2ene_VPA|Concentration in container" unit="µmol/l" persistable="0" formulaId="17622" />
    <Observer id="17639" entityId="K11ohJceeEGHsqCUrwDcog" name="Concentration in container" path="vpa_val_po_600mg|Organism|LargeIntestine|Mucosa|ColonSigmoid|Intracellular|ACADSB_4ene_VPA_CoA|Concentration in container" unit="µmol/l" persistable="0" formulaId="17640" />
    <Observer id="17657" entityId="ot2Xv39dgUetFlY66BVb9Q" name="Concentration in container" path="vpa_val_po_600mg|Organism|LargeIntestine|Mucosa|ColonSigmoid|Intracellular|ACSM5_VPA_CoA|Concentration in container" unit="µmol/l" persistable="0" formulaId="17658" />
    <Observer id="17665" entityId="3iZ6qvvUtk2ptPAqQR8ncQ" name="Concentration in container" path="vpa_val_po_600mg|Organism|LargeIntestine|Mucosa|ColonSigmoid|Intracellular|valproic_acid|Concentration in container" unit="µmol/l" persistable="0" formulaId="17666" />
    <Observer id="17673" entityId="smqgn6U2E0agBFizL405Xw" name="Concentration in container" path="vpa_val_po_600mg|Organism|LargeIntestine|Mucosa|ColonSigmoid|Intracellular|OH_VPA|Concentration in container" unit="µmol/l" persistable="0" formulaId="17674" />
    <Observer id="17681" entityId="hnJhvmMZdkGfjr_ZNgNFCw" name="Concentration in container" path="vpa_val_po_600mg|Organism|LargeIntestine|Mucosa|ColonSigmoid|Intracellular|VPAG|Concentration in container" unit="µmol/l" persistable="0" formulaId="17682" />
    <Observer id="17761" entityId="S4K2_iGxh0Si8ex1GqYUYw" name="Concentration in container" path="vpa_val_po_600mg|Organism|LargeIntestine|Mucosa|Rectum|Plasma|CYP2C9|Concentration in container" unit="µmol/l" persistable="0" formulaId="17762" />
    <Observer id="17781" entityId="JLAhSW3eyk6zrQDsP91ZnA" name="Concentration in container" path="vpa_val_po_600mg|Organism|LargeIntestine|Mucosa|Rectum|Plasma|CYP2A6_3OH_VPA|Concentration in container" unit="µmol/l" persistable="0" formulaId="17782" />
    <Observer id="17801" entityId="TpTyP4P2_kC9yB0XUFJVMw" name="Concentration in container" path="vpa_val_po_600mg|Organism|LargeIntestine|Mucosa|Rectum|Plasma|CYP2C9_4OH_VPA|Concentration in container" unit="µmol/l" persistable="0" formulaId="17802" />
    <Observer id="17821" entityId="NjMRMvwBs0-H8d55lnOIJQ" name="Concentration in container" path="vpa_val_po_600mg|Organism|LargeIntestine|Mucosa|Rectum|Plasma|UGT1A8|Concentration in container" unit="µmol/l" persistable="0" formulaId="17822" />
    <Observer id="17841" entityId="2i4Gsbe60EaAuQeVwh8svA" name="Concentration in container" path="vpa_val_po_600mg|Organism|LargeIntestine|Mucosa|Rectum|Plasma|CYP2C9_4ene_VPA|Concentration in container" unit="µmol/l" persistable="0" formulaId="17842" />
    <Observer id="17861" entityId="YayGu6N5dky7zqnvfVVPhw" name="Concentration in container" path="vpa_val_po_600mg|Organism|LargeIntestine|Mucosa|Rectum|Plasma|CYP2A6_2ene_VPA|Concentration in container" unit="µmol/l" persistable="0" formulaId="17862" />
    <Observer id="17881" entityId="UMfwaFmtxEuu88Td044Twg" name="Concentration in container" path="vpa_val_po_600mg|Organism|LargeIntestine|Mucosa|Rectum|Plasma|ACADSB_4ene_VPA_CoA|Concentration in container" unit="µmol/l" persistable="0" formulaId="17882" />
    <Observer id="17901" entityId="DX8ch7C1ZkKSx0rZQsLBVA" name="Concentration in container" path="vpa_val_po_600mg|Organism|LargeIntestine|Mucosa|Rectum|Plasma|ACSM5_VPA_CoA|Concentration in container" unit="µmol/l" persistable="0" formulaId="17902" />
    <Observer id="17908" entityId="_idHAvJ8N0qzQuqfIWltDw" name="Concentration in container" path="vpa_val_po_600mg|Organism|LargeIntestine|Mucosa|Rectum|Plasma|valproic_acid|Concentration in container" unit="µmol/l" persistable="0" formulaId="17909" />
    <Observer id="17915" entityId="j6ci3qG9t0u-c7FIzWOoaA" name="Concentration in container" path="vpa_val_po_600mg|Organism|LargeIntestine|Mucosa|Rectum|Plasma|OH_VPA|Concentration in container" unit="µmol/l" persistable="0" formulaId="17916" />
    <Observer id="17922" entityId="5Xe02mDYzkiwCupRgJNwSA" name="Concentration in container" path="vpa_val_po_600mg|Organism|LargeIntestine|Mucosa|Rectum|Plasma|VPAG|Concentration in container" unit="µmol/l" persistable="0" formulaId="17923" />
    <Observer id="17962" entityId="ypi1eyYgaEeTYVz6E3L4Ew" name="Concentration in container" path="vpa_val_po_600mg|Organism|LargeIntestine|Mucosa|Rectum|BloodCells|CYP2C9|Concentration in container" unit="µmol/l" persistable="0" formulaId="17963" />
    <Observer id="17982" entityId="TPhG-Pah00qWILRAf_p8bg" name="Concentration in container" path="vpa_val_po_600mg|Organism|LargeIntestine|Mucosa|Rectum|BloodCells|CYP2A6_3OH_VPA|Concentration in container" unit="µmol/l" persistable="0" formulaId="17983" />
    <Observer id="18002" entityId="TPo14ba3A0iUpJ_HtaltZA" name="Concentration in container" path="vpa_val_po_600mg|Organism|LargeIntestine|Mucosa|Rectum|BloodCells|CYP2C9_4OH_VPA|Concentration in container" unit="µmol/l" persistable="0" formulaId="18003" />
    <Observer id="18022" entityId="WyBsJmJaMEOkb6zXCEsAeg" name="Concentration in container" path="vpa_val_po_600mg|Organism|LargeIntestine|Mucosa|Rectum|BloodCells|UGT1A8|Concentration in container" unit="µmol/l" persistable="0" formulaId="18023" />
    <Observer id="18042" entityId="jlIUDCDs5Uqx_AtTxQ8_gA" name="Concentration in container" path="vpa_val_po_600mg|Organism|LargeIntestine|Mucosa|Rectum|BloodCells|CYP2C9_4ene_VPA|Concentration in container" unit="µmol/l" persistable="0" formulaId="18043" />
    <Observer id="18062" entityId="JrLM3hyLBkO7VOZfP2CDLw" name="Concentration in container" path="vpa_val_po_600mg|Organism|LargeIntestine|Mucosa|Rectum|BloodCells|CYP2A6_2ene_VPA|Concentration in container" unit="µmol/l" persistable="0" formulaId="18063" />
    <Observer id="18082" entityId="rg5A3fQFokOQop7kUeCQVQ" name="Concentration in container" path="vpa_val_po_600mg|Organism|LargeIntestine|Mucosa|Rectum|BloodCells|ACADSB_4ene_VPA_CoA|Concentration in container" unit="µmol/l" persistable="0" formulaId="18083" />
    <Observer id="18102" entityId="JowlF9h7PEapNy8IC1K4pw" name="Concentration in container" path="vpa_val_po_600mg|Organism|LargeIntestine|Mucosa|Rectum|BloodCells|ACSM5_VPA_CoA|Concentration in container" unit="µmol/l" persistable="0" formulaId="18103" />
    <Observer id="18109" entityId="YMv33NQWEkawGo45Nv3jdw" name="Concentration in container" path="vpa_val_po_600mg|Organism|LargeIntestine|Mucosa|Rectum|BloodCells|valproic_acid|Concentration in container" unit="µmol/l" persistable="0" formulaId="18110" />
    <Observer id="18116" entityId="WQ5c09dDRkC1TtXH0MZKzA" name="Concentration in container" path="vpa_val_po_600mg|Organism|LargeIntestine|Mucosa|Rectum|BloodCells|OH_VPA|Concentration in container" unit="µmol/l" persistable="0" formulaId="18117" />
    <Observer id="18123" entityId="h0GoALyTEkmdiAljoDcQ0g" name="Concentration in container" path="vpa_val_po_600mg|Organism|LargeIntestine|Mucosa|Rectum|BloodCells|VPAG|Concentration in container" unit="µmol/l" persistable="0" formulaId="18124" />
    <Observer id="18153" entityId="xJzKcLTXs0ygSjZqdsYHWA" name="Concentration in container" path="vpa_val_po_600mg|Organism|LargeIntestine|Mucosa|Rectum|Interstitial|valproic_acid|Concentration in container" unit="µmol/l" persistable="0" formulaId="18154" />
    <Observer id="18161" entityId="GJrhdq5vMUuDlf1MfHFoog" name="Concentration in container" path="vpa_val_po_600mg|Organism|LargeIntestine|Mucosa|Rectum|Interstitial|OH_VPA|Concentration in container" unit="µmol/l" persistable="0" formulaId="18162" />
    <Observer id="18169" entityId="ObhXuRpi-Uu5OAl_asFqTA" name="Concentration in container" path="vpa_val_po_600mg|Organism|LargeIntestine|Mucosa|Rectum|Interstitial|VPAG|Concentration in container" unit="µmol/l" persistable="0" formulaId="18170" />
    <Observer id="18192" entityId="8UShkhuYrU2tiTxSOw90jQ" name="Concentration in container" path="vpa_val_po_600mg|Organism|LargeIntestine|Mucosa|Rectum|Intracellular|CYP2C9|Concentration in container" unit="µmol/l" persistable="0" formulaId="18193" />
    <Observer id="18210" entityId="G1Oxfq2aYkyWkw2HpuH2Xw" name="Concentration in container" path="vpa_val_po_600mg|Organism|LargeIntestine|Mucosa|Rectum|Intracellular|CYP2A6_3OH_VPA|Concentration in container" unit="µmol/l" persistable="0" formulaId="18211" />
    <Observer id="18228" entityId="95dXxyk4-UOrpvNLDo75iQ" name="Concentration in container" path="vpa_val_po_600mg|Organism|LargeIntestine|Mucosa|Rectum|Intracellular|CYP2C9_4OH_VPA|Concentration in container" unit="µmol/l" persistable="0" formulaId="18229" />
    <Observer id="18246" entityId="h0lZUbZ2bUyT4864kv-wtA" name="Concentration in container" path="vpa_val_po_600mg|Organism|LargeIntestine|Mucosa|Rectum|Intracellular|UGT1A8|Concentration in container" unit="µmol/l" persistable="0" formulaId="18247" />
    <Observer id="18264" entityId="-I0w6cLEXkOBKUaHt7gwnw" name="Concentration in container" path="vpa_val_po_600mg|Organism|LargeIntestine|Mucosa|Rectum|Intracellular|CYP2C9_4ene_VPA|Concentration in container" unit="µmol/l" persistable="0" formulaId="18265" />
    <Observer id="18282" entityId="ykk7TXqCPEC4DqR0jRDZCA" name="Concentration in container" path="vpa_val_po_600mg|Organism|LargeIntestine|Mucosa|Rectum|Intracellular|CYP2A6_2ene_VPA|Concentration in container" unit="µmol/l" persistable="0" formulaId="18283" />
    <Observer id="18300" entityId="8J2BBouwp0KfinkH4Anr7Q" name="Concentration in container" path="vpa_val_po_600mg|Organism|LargeIntestine|Mucosa|Rectum|Intracellular|ACADSB_4ene_VPA_CoA|Concentration in container" unit="µmol/l" persistable="0" formulaId="18301" />
    <Observer id="18318" entityId="HkpRjWuAkUyWdIDZgUCvXA" name="Concentration in container" path="vpa_val_po_600mg|Organism|LargeIntestine|Mucosa|Rectum|Intracellular|ACSM5_VPA_CoA|Concentration in container" unit="µmol/l" persistable="0" formulaId="18319" />
    <Observer id="18326" entityId="aJ5vhC1-ZkCTXovuZPMEww" name="Concentration in container" path="vpa_val_po_600mg|Organism|LargeIntestine|Mucosa|Rectum|Intracellular|valproic_acid|Concentration in container" unit="µmol/l" persistable="0" formulaId="18327" />
    <Observer id="18334" entityId="puFoXj25P0CQi-GNGT8OLg" name="Concentration in container" path="vpa_val_po_600mg|Organism|LargeIntestine|Mucosa|Rectum|Intracellular|OH_VPA|Concentration in container" unit="µmol/l" persistable="0" formulaId="18335" />
    <Observer id="18342" entityId="QpMiEULjSUmW0v4cJQaNDw" name="Concentration in container" path="vpa_val_po_600mg|Organism|LargeIntestine|Mucosa|Rectum|Intracellular|VPAG|Concentration in container" unit="µmol/l" persistable="0" formulaId="18343" />
    <Observer id="18360" entityId="rDvPjz1cJ0-S75Ckm8K4zA" name="Interstitial Unbound" path="vpa_val_po_600mg|Organism|LargeIntestine|valproic_acid|Interstitial Unbound" unit="µmol/l" persistable="0" formulaId="18361" />
    <Observer id="18362" entityId="zsrtirEhEUafAyuuiE9FbA" name="Intracellular Unbound" path="vpa_val_po_600mg|Organism|LargeIntestine|valproic_acid|Intracellular Unbound" unit="µmol/l" persistable="0" formulaId="18363" />
    <Observer id="18364" entityId="urKnc_cOjE68fUPUcytqug" name="Total Tissue (Large Intestine)" path="vpa_val_po_600mg|Organism|LargeIntestine|valproic_acid|Total Tissue (Large Intestine)" unit="µmol/l" persistable="0" formulaId="18365" />
    <Observer id="18366" entityId="ON1inXQnKkqqjNHmzKGeng" name="Interstitial Unbound" path="vpa_val_po_600mg|Organism|LargeIntestine|OH_VPA|Interstitial Unbound" unit="µmol/l" persistable="0" formulaId="18367" />
    <Observer id="18368" entityId="Ncki3Eh2ck6r7Rgj-9n5Gg" name="Intracellular Unbound" path="vpa_val_po_600mg|Organism|LargeIntestine|OH_VPA|Intracellular Unbound" unit="µmol/l" persistable="0" formulaId="18369" />
    <Observer id="18370" entityId="I5XSkTKI0k6rkVIZa08Ilg" name="Total Tissue (Large Intestine)" path="vpa_val_po_600mg|Organism|LargeIntestine|OH_VPA|Total Tissue (Large Intestine)" unit="µmol/l" persistable="0" formulaId="18371" />
    <Observer id="18372" entityId="QVXruoOVDEyqHGcCUME4KA" name="Interstitial Unbound" path="vpa_val_po_600mg|Organism|LargeIntestine|VPAG|Interstitial Unbound" unit="µmol/l" persistable="0" formulaId="18373" />
    <Observer id="18374" entityId="6ZBZpfY0qkC6H5L17CkkCA" name="Intracellular Unbound" path="vpa_val_po_600mg|Organism|LargeIntestine|VPAG|Intracellular Unbound" unit="µmol/l" persistable="0" formulaId="18375" />
    <Observer id="18376" entityId="k19eqSHCwEqPts0pQWxlrQ" name="Total Tissue (Large Intestine)" path="vpa_val_po_600mg|Organism|LargeIntestine|VPAG|Total Tissue (Large Intestine)" unit="µmol/l" persistable="0" formulaId="18377" />
    <Observer id="18525" entityId="bi4W0C3nA0mNoAtyW2ZKig" name="Concentration in container" path="vpa_val_po_600mg|Organism|Liver|Periportal|Plasma|CYP2C9|Concentration in container" unit="µmol/l" persistable="0" formulaId="18526" />
    <Observer id="18545" entityId="HS0OGt3YJkmEnBO-XfBVcQ" name="Concentration in container" path="vpa_val_po_600mg|Organism|Liver|Periportal|Plasma|CYP2A6_3OH_VPA|Concentration in container" unit="µmol/l" persistable="0" formulaId="18546" />
    <Observer id="18565" entityId="K6p51FZGOEqpZ1MvCeR9Fw" name="Concentration in container" path="vpa_val_po_600mg|Organism|Liver|Periportal|Plasma|CYP2C9_4OH_VPA|Concentration in container" unit="µmol/l" persistable="0" formulaId="18566" />
    <Observer id="18585" entityId="Z1Uf-vhZoUmecMzwB3_fqA" name="Concentration in container" path="vpa_val_po_600mg|Organism|Liver|Periportal|Plasma|UGT1A8|Concentration in container" unit="µmol/l" persistable="0" formulaId="18586" />
    <Observer id="18605" entityId="Slm_bJRK60ut6wbaVo5csw" name="Concentration in container" path="vpa_val_po_600mg|Organism|Liver|Periportal|Plasma|CYP2C9_4ene_VPA|Concentration in container" unit="µmol/l" persistable="0" formulaId="18606" />
    <Observer id="18625" entityId="IwyB8yUvqEWmXmfn5TxDYA" name="Concentration in container" path="vpa_val_po_600mg|Organism|Liver|Periportal|Plasma|CYP2A6_2ene_VPA|Concentration in container" unit="µmol/l" persistable="0" formulaId="18626" />
    <Observer id="18645" entityId="gd6OOjVyUEKzz3t6a7uKDw" name="Concentration in container" path="vpa_val_po_600mg|Organism|Liver|Periportal|Plasma|ACADSB_4ene_VPA_CoA|Concentration in container" unit="µmol/l" persistable="0" formulaId="18646" />
    <Observer id="18665" entityId="ABurrAwU5EeyaYHgHfyEsA" name="Concentration in container" path="vpa_val_po_600mg|Organism|Liver|Periportal|Plasma|ACSM5_VPA_CoA|Concentration in container" unit="µmol/l" persistable="0" formulaId="18666" />
    <Observer id="18672" entityId="5joZdKVJtkC-hi9HeBf7MA" name="Concentration in container" path="vpa_val_po_600mg|Organism|Liver|Periportal|Plasma|valproic_acid|Concentration in container" unit="µmol/l" persistable="0" formulaId="18673" />
    <Observer id="18679" entityId="iT-juVVskU63mpZu1Dgq9w" name="Concentration in container" path="vpa_val_po_600mg|Organism|Liver|Periportal|Plasma|OH_VPA|Concentration in container" unit="µmol/l" persistable="0" formulaId="18680" />
    <Observer id="18686" entityId="r6joogsm1UOcBzJhIDSUfA" name="Concentration in container" path="vpa_val_po_600mg|Organism|Liver|Periportal|Plasma|VPAG|Concentration in container" unit="µmol/l" persistable="0" formulaId="18687" />
    <Observer id="18726" entityId="AWc2Q02c-UKnJ2N-xn5HLA" name="Concentration in container" path="vpa_val_po_600mg|Organism|Liver|Periportal|BloodCells|CYP2C9|Concentration in container" unit="µmol/l" persistable="0" formulaId="18727" />
    <Observer id="18746" entityId="dKKI2CeObkqzNpDz4-NNrw" name="Concentration in container" path="vpa_val_po_600mg|Organism|Liver|Periportal|BloodCells|CYP2A6_3OH_VPA|Concentration in container" unit="µmol/l" persistable="0" formulaId="18747" />
    <Observer id="18766" entityId="8AoEaou_mUCaskFKOrJ79g" name="Concentration in container" path="vpa_val_po_600mg|Organism|Liver|Periportal|BloodCells|CYP2C9_4OH_VPA|Concentration in container" unit="µmol/l" persistable="0" formulaId="18767" />
    <Observer id="18786" entityId="nslovtwJVEuX8v9LsFt2EQ" name="Concentration in container" path="vpa_val_po_600mg|Organism|Liver|Periportal|BloodCells|UGT1A8|Concentration in container" unit="µmol/l" persistable="0" formulaId="18787" />
    <Observer id="18806" entityId="I4aUBUJ9FUONYe_OwhsB6Q" name="Concentration in container" path="vpa_val_po_600mg|Organism|Liver|Periportal|BloodCells|CYP2C9_4ene_VPA|Concentration in container" unit="µmol/l" persistable="0" formulaId="18807" />
    <Observer id="18826" entityId="GiK7RDXsrkG7aIfyOjs7Wg" name="Concentration in container" path="vpa_val_po_600mg|Organism|Liver|Periportal|BloodCells|CYP2A6_2ene_VPA|Concentration in container" unit="µmol/l" persistable="0" formulaId="18827" />
    <Observer id="18846" entityId="EXraxT345E6RATRyR69wAQ" name="Concentration in container" path="vpa_val_po_600mg|Organism|Liver|Periportal|BloodCells|ACADSB_4ene_VPA_CoA|Concentration in container" unit="µmol/l" persistable="0" formulaId="18847" />
    <Observer id="18866" entityId="mfkEj7UrPku9D-0lCc8P-Q" name="Concentration in container" path="vpa_val_po_600mg|Organism|Liver|Periportal|BloodCells|ACSM5_VPA_CoA|Concentration in container" unit="µmol/l" persistable="0" formulaId="18867" />
    <Observer id="18873" entityId="03Vf3ErnX0K531vEI8NjVA" name="Concentration in container" path="vpa_val_po_600mg|Organism|Liver|Periportal|BloodCells|valproic_acid|Concentration in container" unit="µmol/l" persistable="0" formulaId="18874" />
    <Observer id="18880" entityId="I0GAKX2mo0yN1zGZCigBlA" name="Concentration in container" path="vpa_val_po_600mg|Organism|Liver|Periportal|BloodCells|OH_VPA|Concentration in container" unit="µmol/l" persistable="0" formulaId="18881" />
    <Observer id="18887" entityId="a92PlUmBL0qmhams_ie6vQ" name="Concentration in container" path="vpa_val_po_600mg|Organism|Liver|Periportal|BloodCells|VPAG|Concentration in container" unit="µmol/l" persistable="0" formulaId="18888" />
    <Observer id="18917" entityId="FJnhH7gZFU-PDUm4OOkdkA" name="Concentration in container" path="vpa_val_po_600mg|Organism|Liver|Periportal|Interstitial|valproic_acid|Concentration in container" unit="µmol/l" persistable="0" formulaId="18918" />
    <Observer id="18925" entityId="h3kuOrfZSkSJyhdxpjsV5A" name="Concentration in container" path="vpa_val_po_600mg|Organism|Liver|Periportal|Interstitial|OH_VPA|Concentration in container" unit="µmol/l" persistable="0" formulaId="18926" />
    <Observer id="18933" entityId="co1523_-7Eul-zWvuKsMfA" name="Concentration in container" path="vpa_val_po_600mg|Organism|Liver|Periportal|Interstitial|VPAG|Concentration in container" unit="µmol/l" persistable="0" formulaId="18934" />
    <Observer id="18958" entityId="OJJNQfH9zE63G_5MJ0jTQA" name="Concentration in container" path="vpa_val_po_600mg|Organism|Liver|Periportal|Intracellular|CYP2C9|Concentration in container" unit="µmol/l" persistable="0" formulaId="18959" />
    <Observer id="18976" entityId="NYLoumSwdEuM9nKK2GW6Tw" name="Concentration in container" path="vpa_val_po_600mg|Organism|Liver|Periportal|Intracellular|CYP2A6_3OH_VPA|Concentration in container" unit="µmol/l" persistable="0" formulaId="18977" />
    <Observer id="18994" entityId="7E2lafFKVk6gdgz8Q84Smg" name="Concentration in container" path="vpa_val_po_600mg|Organism|Liver|Periportal|Intracellular|CYP2C9_4OH_VPA|Concentration in container" unit="µmol/l" persistable="0" formulaId="18995" />
    <Observer id="19012" entityId="yaz_orw28EiQ_Jv7i3Ux9w" name="Concentration in container" path="vpa_val_po_600mg|Organism|Liver|Periportal|Intracellular|UGT1A8|Concentration in container" unit="µmol/l" persistable="0" formulaId="19013" />
    <Observer id="19030" entityId="P1mWIH0Q30CvyaTHnUZ_UQ" name="Concentration in container" path="vpa_val_po_600mg|Organism|Liver|Periportal|Intracellular|CYP2C9_4ene_VPA|Concentration in container" unit="µmol/l" persistable="0" formulaId="19031" />
    <Observer id="19048" entityId="PqzOZw8jK02NI_m9bXwZZg" name="Concentration in container" path="vpa_val_po_600mg|Organism|Liver|Periportal|Intracellular|CYP2A6_2ene_VPA|Concentration in container" unit="µmol/l" persistable="0" formulaId="19049" />
    <Observer id="19066" entityId="9bysYkLs-EOQGUpyRJVzSw" name="Concentration in container" path="vpa_val_po_600mg|Organism|Liver|Periportal|Intracellular|ACADSB_4ene_VPA_CoA|Concentration in container" unit="µmol/l" persistable="0" formulaId="19067" />
    <Observer id="19084" entityId="ceZBG81ilUm02ROHArCgOA" name="Concentration in container" path="vpa_val_po_600mg|Organism|Liver|Periportal|Intracellular|ACSM5_VPA_CoA|Concentration in container" unit="µmol/l" persistable="0" formulaId="19085" />
    <Observer id="19092" entityId="VB0rq2rZvE-3-v4YeTyHUg" name="Concentration in container" path="vpa_val_po_600mg|Organism|Liver|Periportal|Intracellular|valproic_acid|Concentration in container" unit="µmol/l" persistable="0" formulaId="19093" />
    <Observer id="19100" entityId="gzuIGrfbb0iqXVqZBOJ3_A" name="Concentration in container" path="vpa_val_po_600mg|Organism|Liver|Periportal|Intracellular|OH_VPA|Concentration in container" unit="µmol/l" persistable="0" formulaId="19101" />
    <Observer id="19108" entityId="TczuLBOKWkmgQsGGsw9VLg" name="Concentration in container" path="vpa_val_po_600mg|Organism|Liver|Periportal|Intracellular|VPAG|Concentration in container" unit="µmol/l" persistable="0" formulaId="19109" />
    <Observer id="19126" entityId="SYyo9viXMEm7OEqJmCpR4g" name="Interstitial Unbound" path="vpa_val_po_600mg|Organism|Liver|Periportal|valproic_acid|Interstitial Unbound" unit="µmol/l" persistable="0" formulaId="19127" />
    <Observer id="19128" entityId="Oc3wuDvDpkucuGJr7E6PVw" name="Intracellular Unbound" path="vpa_val_po_600mg|Organism|Liver|Periportal|valproic_acid|Intracellular Unbound" unit="µmol/l" persistable="0" formulaId="19129" />
    <Observer id="19130" entityId="-27Dlm5gmE-6ZQWCkvjVmQ" name="Tissue" path="vpa_val_po_600mg|Organism|Liver|Periportal|valproic_acid|Tissue" unit="µmol/l" persistable="0" formulaId="19131" />
    <Observer id="19132" entityId="nZVMYjcKmkyv_bhZyyF_8g" name="Interstitial Unbound" path="vpa_val_po_600mg|Organism|Liver|Periportal|OH_VPA|Interstitial Unbound" unit="µmol/l" persistable="0" formulaId="19133" />
    <Observer id="19134" entityId="G5cHnRAaTk6e5m6RQjKG2Q" name="Intracellular Unbound" path="vpa_val_po_600mg|Organism|Liver|Periportal|OH_VPA|Intracellular Unbound" unit="µmol/l" persistable="0" formulaId="19135" />
    <Observer id="19136" entityId="R1xANtTed0yqbEFvfy21Cw" name="Tissue" path="vpa_val_po_600mg|Organism|Liver|Periportal|OH_VPA|Tissue" unit="µmol/l" persistable="0" formulaId="19137" />
    <Observer id="19138" entityId="AqJezkxve0KPFAB1dsnF4g" name="Interstitial Unbound" path="vpa_val_po_600mg|Organism|Liver|Periportal|VPAG|Interstitial Unbound" unit="µmol/l" persistable="0" formulaId="19139" />
    <Observer id="19140" entityId="Juy7wGlIXUKJsCIcq5xcQA" name="Intracellular Unbound" path="vpa_val_po_600mg|Organism|Liver|Periportal|VPAG|Intracellular Unbound" unit="µmol/l" persistable="0" formulaId="19141" />
    <Observer id="19142" entityId="OKg1ofBjAUif5sS6sBBfKQ" name="Tissue" path="vpa_val_po_600mg|Organism|Liver|Periportal|VPAG|Tissue" unit="µmol/l" persistable="0" formulaId="19143" />
    <Observer id="19242" entityId="rxyGM6kISEePB7OakFLivg" name="Concentration in container" path="vpa_val_po_600mg|Organism|Liver|Pericentral|Plasma|CYP2C9|Concentration in container" unit="µmol/l" persistable="0" formulaId="19243" />
    <Observer id="19262" entityId="L_F4ZcQcN064a2Ef7N7g0Q" name="Concentration in container" path="vpa_val_po_600mg|Organism|Liver|Pericentral|Plasma|CYP2A6_3OH_VPA|Concentration in container" unit="µmol/l" persistable="0" formulaId="19263" />
    <Observer id="19282" entityId="6sY0MbPVUEO7I55RFRLxxw" name="Concentration in container" path="vpa_val_po_600mg|Organism|Liver|Pericentral|Plasma|CYP2C9_4OH_VPA|Concentration in container" unit="µmol/l" persistable="0" formulaId="19283" />
    <Observer id="19302" entityId="6feEqKM3I0mfc0HWr9BJ7Q" name="Concentration in container" path="vpa_val_po_600mg|Organism|Liver|Pericentral|Plasma|UGT1A8|Concentration in container" unit="µmol/l" persistable="0" formulaId="19303" />
    <Observer id="19322" entityId="FS-bAAsuL0G04tju1mEBjg" name="Concentration in container" path="vpa_val_po_600mg|Organism|Liver|Pericentral|Plasma|CYP2C9_4ene_VPA|Concentration in container" unit="µmol/l" persistable="0" formulaId="19323" />
    <Observer id="19342" entityId="nJoQGmZ-W0q8g1V7xQGoJA" name="Concentration in container" path="vpa_val_po_600mg|Organism|Liver|Pericentral|Plasma|CYP2A6_2ene_VPA|Concentration in container" unit="µmol/l" persistable="0" formulaId="19343" />
    <Observer id="19362" entityId="vkKXkDUwlUmGLfW6wJsaww" name="Concentration in container" path="vpa_val_po_600mg|Organism|Liver|Pericentral|Plasma|ACADSB_4ene_VPA_CoA|Concentration in container" unit="µmol/l" persistable="0" formulaId="19363" />
    <Observer id="19382" entityId="AnyO7xqJKE-fuB-g8BnStQ" name="Concentration in container" path="vpa_val_po_600mg|Organism|Liver|Pericentral|Plasma|ACSM5_VPA_CoA|Concentration in container" unit="µmol/l" persistable="0" formulaId="19383" />
    <Observer id="19389" entityId="2tQFc4KDfUqZgunTRcdl3g" name="Concentration in container" path="vpa_val_po_600mg|Organism|Liver|Pericentral|Plasma|valproic_acid|Concentration in container" unit="µmol/l" persistable="0" formulaId="19390" />
    <Observer id="19396" entityId="uTYfr4HoY0mFo_dhVw_nCA" name="Concentration in container" path="vpa_val_po_600mg|Organism|Liver|Pericentral|Plasma|OH_VPA|Concentration in container" unit="µmol/l" persistable="0" formulaId="19397" />
    <Observer id="19403" entityId="2eU3LXzZ9UKJr-cyrmnXwg" name="Concentration in container" path="vpa_val_po_600mg|Organism|Liver|Pericentral|Plasma|VPAG|Concentration in container" unit="µmol/l" persistable="0" formulaId="19404" />
    <Observer id="19443" entityId="tfWnNWRbCUG0G1QeFp0fvw" name="Concentration in container" path="vpa_val_po_600mg|Organism|Liver|Pericentral|BloodCells|CYP2C9|Concentration in container" unit="µmol/l" persistable="0" formulaId="19444" />
    <Observer id="19463" entityId="xEURHI3O0k-ZDRHU_pwVqA" name="Concentration in container" path="vpa_val_po_600mg|Organism|Liver|Pericentral|BloodCells|CYP2A6_3OH_VPA|Concentration in container" unit="µmol/l" persistable="0" formulaId="19464" />
    <Observer id="19483" entityId="emWyasV1a0mkjWFOBO-77Q" name="Concentration in container" path="vpa_val_po_600mg|Organism|Liver|Pericentral|BloodCells|CYP2C9_4OH_VPA|Concentration in container" unit="µmol/l" persistable="0" formulaId="19484" />
    <Observer id="19503" entityId="SR6fB-IHrUqzi4sIRb45yg" name="Concentration in container" path="vpa_val_po_600mg|Organism|Liver|Pericentral|BloodCells|UGT1A8|Concentration in container" unit="µmol/l" persistable="0" formulaId="19504" />
    <Observer id="19523" entityId="StlNIvouK0arjGdPQF49uA" name="Concentration in container" path="vpa_val_po_600mg|Organism|Liver|Pericentral|BloodCells|CYP2C9_4ene_VPA|Concentration in container" unit="µmol/l" persistable="0" formulaId="19524" />
    <Observer id="19543" entityId="sQgQwNRy70-6ORm9zM4jQQ" name="Concentration in container" path="vpa_val_po_600mg|Organism|Liver|Pericentral|BloodCells|CYP2A6_2ene_VPA|Concentration in container" unit="µmol/l" persistable="0" formulaId="19544" />
    <Observer id="19563" entityId="Blh4Y7Hbo0CJjO7oF5V5nQ" name="Concentration in container" path="vpa_val_po_600mg|Organism|Liver|Pericentral|BloodCells|ACADSB_4ene_VPA_CoA|Concentration in container" unit="µmol/l" persistable="0" formulaId="19564" />
    <Observer id="19583" entityId="Iw6E32HGAEaN7kLPr7Maqg" name="Concentration in container" path="vpa_val_po_600mg|Organism|Liver|Pericentral|BloodCells|ACSM5_VPA_CoA|Concentration in container" unit="µmol/l" persistable="0" formulaId="19584" />
    <Observer id="19590" entityId="nO1_57rnlUSuQXvIigaAhQ" name="Concentration in container" path="vpa_val_po_600mg|Organism|Liver|Pericentral|BloodCells|valproic_acid|Concentration in container" unit="µmol/l" persistable="0" formulaId="19591" />
    <Observer id="19597" entityId="X5j6rcxeVEuCsbaOckmbFQ" name="Concentration in container" path="vpa_val_po_600mg|Organism|Liver|Pericentral|BloodCells|OH_VPA|Concentration in container" unit="µmol/l" persistable="0" formulaId="19598" />
    <Observer id="19604" entityId="cZMxX323LEW9R9V16Es-TA" name="Concentration in container" path="vpa_val_po_600mg|Organism|Liver|Pericentral|BloodCells|VPAG|Concentration in container" unit="µmol/l" persistable="0" formulaId="19605" />
    <Observer id="19633" entityId="1y7fs2ejr0adm9Q-fQ6tRg" name="Concentration in container" path="vpa_val_po_600mg|Organism|Liver|Pericentral|Interstitial|valproic_acid|Concentration in container" unit="µmol/l" persistable="0" formulaId="19634" />
    <Observer id="19640" entityId="tc2-DgSLQkq748wDRjV-sg" name="Concentration in container" path="vpa_val_po_600mg|Organism|Liver|Pericentral|Interstitial|OH_VPA|Concentration in container" unit="µmol/l" persistable="0" formulaId="19641" />
    <Observer id="19647" entityId="mQ0DdFus0UqU48H6WoUm0A" name="Concentration in container" path="vpa_val_po_600mg|Organism|Liver|Pericentral|Interstitial|VPAG|Concentration in container" unit="µmol/l" persistable="0" formulaId="19648" />
    <Observer id="19671" entityId="S7IQByc6FUihiJaWlW1W-w" name="Concentration in container" path="vpa_val_po_600mg|Organism|Liver|Pericentral|Intracellular|CYP2C9|Concentration in container" unit="µmol/l" persistable="0" formulaId="19672" />
    <Observer id="19689" entityId="KC4SQfzx6kCkfEgfyw5W6w" name="Concentration in container" path="vpa_val_po_600mg|Organism|Liver|Pericentral|Intracellular|CYP2A6_3OH_VPA|Concentration in container" unit="µmol/l" persistable="0" formulaId="19690" />
    <Observer id="19707" entityId="JKtX8LeZ402EPXFqiGehLQ" name="Concentration in container" path="vpa_val_po_600mg|Organism|Liver|Pericentral|Intracellular|CYP2C9_4OH_VPA|Concentration in container" unit="µmol/l" persistable="0" formulaId="19708" />
    <Observer id="19725" entityId="YSvpBhea0kSgKcEgbIXGMA" name="Concentration in container" path="vpa_val_po_600mg|Organism|Liver|Pericentral|Intracellular|UGT1A8|Concentration in container" unit="µmol/l" persistable="0" formulaId="19726" />
    <Observer id="19743" entityId="DrDzrIOsGESfWNYIChBGtw" name="Concentration in container" path="vpa_val_po_600mg|Organism|Liver|Pericentral|Intracellular|CYP2C9_4ene_VPA|Concentration in container" unit="µmol/l" persistable="0" formulaId="19744" />
    <Observer id="19761" entityId="dM711SB7o0ynNuYI8ibC5w" name="Concentration in container" path="vpa_val_po_600mg|Organism|Liver|Pericentral|Intracellular|CYP2A6_2ene_VPA|Concentration in container" unit="µmol/l" persistable="0" formulaId="19762" />
    <Observer id="19779" entityId="YIdOg2QVXE-tHCMXSH1b6g" name="Concentration in container" path="vpa_val_po_600mg|Organism|Liver|Pericentral|Intracellular|ACADSB_4ene_VPA_CoA|Concentration in container" unit="µmol/l" persistable="0" formulaId="19780" />
    <Observer id="19797" entityId="EJLvV-5-8k69jCFVc4J8vQ" name="Concentration in container" path="vpa_val_po_600mg|Organism|Liver|Pericentral|Intracellular|ACSM5_VPA_CoA|Concentration in container" unit="µmol/l" persistable="0" formulaId="19798" />
    <Observer id="19804" entityId="dOS9i3A4BkSgH1GlWC4oHg" name="Concentration in container" path="vpa_val_po_600mg|Organism|Liver|Pericentral|Intracellular|valproic_acid|Concentration in container" unit="µmol/l" persistable="0" formulaId="19805" />
    <Observer id="19811" entityId="MnA0kAt98kqwCAbpk2wg4w" name="Concentration in container" path="vpa_val_po_600mg|Organism|Liver|Pericentral|Intracellular|OH_VPA|Concentration in container" unit="µmol/l" persistable="0" formulaId="19812" />
    <Observer id="19818" entityId="TFk71AlhwkazN3D8ZQV32Q" name="Concentration in container" path="vpa_val_po_600mg|Organism|Liver|Pericentral|Intracellular|VPAG|Concentration in container" unit="µmol/l" persistable="0" formulaId="19819" />
    <Observer id="19836" entityId="yfkskwByFUu_asN6FC9Q_Q" name="Interstitial Unbound" path="vpa_val_po_600mg|Organism|Liver|Pericentral|valproic_acid|Interstitial Unbound" unit="µmol/l" persistable="0" formulaId="19837" />
    <Observer id="19838" entityId="8EzZtzdkzkSss1lA7FhPKQ" name="Intracellular Unbound" path="vpa_val_po_600mg|Organism|Liver|Pericentral|valproic_acid|Intracellular Unbound" unit="µmol/l" persistable="0" formulaId="19839" />
    <Observer id="19840" entityId="jqTu_6AxO0aAvi7XLhuKVA" name="Tissue" path="vpa_val_po_600mg|Organism|Liver|Pericentral|valproic_acid|Tissue" unit="µmol/l" persistable="0" formulaId="19841" />
    <Observer id="19842" entityId="b0m6-MPEl0qaI7nxZC0n-g" name="Interstitial Unbound" path="vpa_val_po_600mg|Organism|Liver|Pericentral|OH_VPA|Interstitial Unbound" unit="µmol/l" persistable="0" formulaId="19843" />
    <Observer id="19844" entityId="b0RKPG-tskuwpNltQZjBRQ" name="Intracellular Unbound" path="vpa_val_po_600mg|Organism|Liver|Pericentral|OH_VPA|Intracellular Unbound" unit="µmol/l" persistable="0" formulaId="19845" />
    <Observer id="19846" entityId="kSi1_z7DtUelndTwR-PWrg" name="Tissue" path="vpa_val_po_600mg|Organism|Liver|Pericentral|OH_VPA|Tissue" unit="µmol/l" persistable="0" formulaId="19847" />
    <Observer id="19848" entityId="7S_TZlcfy0CkZgp5Iwwb8A" name="Interstitial Unbound" path="vpa_val_po_600mg|Organism|Liver|Pericentral|VPAG|Interstitial Unbound" unit="µmol/l" persistable="0" formulaId="19849" />
    <Observer id="19850" entityId="YUGNtcPx0kqc7G0t4z6ZTQ" name="Intracellular Unbound" path="vpa_val_po_600mg|Organism|Liver|Pericentral|VPAG|Intracellular Unbound" unit="µmol/l" persistable="0" formulaId="19851" />
    <Observer id="19852" entityId="JHwJ7b2QRUOiivlNlRZGww" name="Tissue" path="vpa_val_po_600mg|Organism|Liver|Pericentral|VPAG|Tissue" unit="µmol/l" persistable="0" formulaId="19853" />
    <Observer id="19856" entityId="rHJMJjMPTU6fCm5Ygi-cXQ" name="Concentration in container (Liver, Plasma)" path="vpa_val_po_600mg|Organism|Liver|Plasma|valproic_acid|Concentration in container (Liver, Plasma)" unit="µmol/l" persistable="0" formulaId="19857" />
    <Observer id="19858" entityId="068Re1IxdUqxHYWnSxWvsg" name="Concentration in container (Liver, Plasma)" path="vpa_val_po_600mg|Organism|Liver|Plasma|OH_VPA|Concentration in container (Liver, Plasma)" unit="µmol/l" persistable="0" formulaId="19859" />
    <Observer id="19860" entityId="V_3Q4lw3PEavlwRJwVJv6A" name="Concentration in container (Liver, Plasma)" path="vpa_val_po_600mg|Organism|Liver|Plasma|VPAG|Concentration in container (Liver, Plasma)" unit="µmol/l" persistable="0" formulaId="19861" />
    <Observer id="19864" entityId="Bakvb3ZX90KkFkIopR-lOg" name="Concentration in container (Liver, BloodCells)" path="vpa_val_po_600mg|Organism|Liver|BloodCells|valproic_acid|Concentration in container (Liver, BloodCells)" unit="µmol/l" persistable="0" formulaId="19865" />
    <Observer id="19866" entityId="zNjpuzE_SkGuEt3ToE1n7Q" name="Concentration in container (Liver, BloodCells)" path="vpa_val_po_600mg|Organism|Liver|BloodCells|OH_VPA|Concentration in container (Liver, BloodCells)" unit="µmol/l" persistable="0" formulaId="19867" />
    <Observer id="19868" entityId="3yGwulHaDE-6IfqppWqhLw" name="Concentration in container (Liver, BloodCells)" path="vpa_val_po_600mg|Organism|Liver|BloodCells|VPAG|Concentration in container (Liver, BloodCells)" unit="µmol/l" persistable="0" formulaId="19869" />
    <Observer id="19874" entityId="a33jwzEfVkecLJIynlBQyA" name="Concentration in container (Liver, Interstitial)" path="vpa_val_po_600mg|Organism|Liver|Interstitial|valproic_acid|Concentration in container (Liver, Interstitial)" unit="µmol/l" persistable="0" formulaId="19875" />
    <Observer id="19876" entityId="B_B4vkxtZEOsqdQ8VirjEA" name="Concentration in container (Liver, Interstitial)" path="vpa_val_po_600mg|Organism|Liver|Interstitial|OH_VPA|Concentration in container (Liver, Interstitial)" unit="µmol/l" persistable="0" formulaId="19877" />
    <Observer id="19878" entityId="AXVgxJLipUWX8GkOodtOWQ" name="Concentration in container (Liver, Interstitial)" path="vpa_val_po_600mg|Organism|Liver|Interstitial|VPAG|Concentration in container (Liver, Interstitial)" unit="µmol/l" persistable="0" formulaId="19879" />
    <Observer id="19882" entityId="XyqroNrdOEmtWozmQJCnkA" name="Concentration in container (Liver, Intracellular)" path="vpa_val_po_600mg|Organism|Liver|Intracellular|valproic_acid|Concentration in container (Liver, Intracellular)" unit="µmol/l" persistable="0" formulaId="19883" />
    <Observer id="19884" entityId="YwPMlCEy1UyNTFLkNCYxKA" name="Concentration in container (Liver, Intracellular)" path="vpa_val_po_600mg|Organism|Liver|Intracellular|OH_VPA|Concentration in container (Liver, Intracellular)" unit="µmol/l" persistable="0" formulaId="19885" />
    <Observer id="19886" entityId="-SABzsHrukyk6EP_NCJ-8A" name="Concentration in container (Liver, Intracellular)" path="vpa_val_po_600mg|Organism|Liver|Intracellular|VPAG|Concentration in container (Liver, Intracellular)" unit="µmol/l" persistable="0" formulaId="19887" />
    <Observer id="19888" entityId="85HjDZEuLk6VCKoSv_n0bw" name="Interstitial Unbound (Liver)" path="vpa_val_po_600mg|Organism|Liver|valproic_acid|Interstitial Unbound (Liver)" unit="µmol/l" persistable="0" formulaId="19889" />
    <Observer id="19890" entityId="qWdNgZvov0C9N_eDuHvgBQ" name="Intracellular Unbound (Liver)" path="vpa_val_po_600mg|Organism|Liver|valproic_acid|Intracellular Unbound (Liver)" unit="µmol/l" persistable="0" formulaId="19891" />
    <Observer id="19892" entityId="PpCWbUuGhUKytcyS0pn0OQ" name="Tissue (Liver)" path="vpa_val_po_600mg|Organism|Liver|valproic_acid|Tissue (Liver)" unit="µmol/l" persistable="0" formulaId="19893" />
    <Observer id="19894" entityId="vPeaXCbr-U2VzsAv97ZBMg" name="Interstitial Unbound (Liver)" path="vpa_val_po_600mg|Organism|Liver|OH_VPA|Interstitial Unbound (Liver)" unit="µmol/l" persistable="0" formulaId="19895" />
    <Observer id="19896" entityId="_O0NJkfgeEuNZfUNqpjVvw" name="Intracellular Unbound (Liver)" path="vpa_val_po_600mg|Organism|Liver|OH_VPA|Intracellular Unbound (Liver)" unit="µmol/l" persistable="0" formulaId="19897" />
    <Observer id="19898" entityId="kUAH-ZBP3EidNX8w429oBA" name="Tissue (Liver)" path="vpa_val_po_600mg|Organism|Liver|OH_VPA|Tissue (Liver)" unit="µmol/l" persistable="0" formulaId="19899" />
    <Observer id="19900" entityId="9OModbmIlUSzm9Mq125LNw" name="Interstitial Unbound (Liver)" path="vpa_val_po_600mg|Organism|Liver|VPAG|Interstitial Unbound (Liver)" unit="µmol/l" persistable="0" formulaId="19901" />
    <Observer id="19902" entityId="rFzgBbNTMkO9hZAv4aX1rA" name="Intracellular Unbound (Liver)" path="vpa_val_po_600mg|Organism|Liver|VPAG|Intracellular Unbound (Liver)" unit="µmol/l" persistable="0" formulaId="19903" />
    <Observer id="19904" entityId="o1P9Duba-0243Nn601SlUA" name="Tissue (Liver)" path="vpa_val_po_600mg|Organism|Liver|VPAG|Tissue (Liver)" unit="µmol/l" persistable="0" formulaId="19905" />
    <Observer id="19974" entityId="jx1oORdDzEC8Eps-yHtpGw" name="Concentration in container" path="vpa_val_po_600mg|Organism|Lung|Plasma|CYP2C9|Concentration in container" unit="µmol/l" persistable="0" formulaId="19975" />
    <Observer id="19994" entityId="9nUxxzcv3EOc_Gh88PrOYA" name="Concentration in container" path="vpa_val_po_600mg|Organism|Lung|Plasma|CYP2A6_3OH_VPA|Concentration in container" unit="µmol/l" persistable="0" formulaId="19995" />
    <Observer id="20014" entityId="xb_-6V2nnUCe06AMwuzU_Q" name="Concentration in container" path="vpa_val_po_600mg|Organism|Lung|Plasma|CYP2C9_4OH_VPA|Concentration in container" unit="µmol/l" persistable="0" formulaId="20015" />
    <Observer id="20034" entityId="qhpATaBibUKLp_gRhG0BDA" name="Concentration in container" path="vpa_val_po_600mg|Organism|Lung|Plasma|UGT1A8|Concentration in container" unit="µmol/l" persistable="0" formulaId="20035" />
    <Observer id="20054" entityId="MQkJ9YPWQ0y54SaTFK3h0w" name="Concentration in container" path="vpa_val_po_600mg|Organism|Lung|Plasma|CYP2C9_4ene_VPA|Concentration in container" unit="µmol/l" persistable="0" formulaId="20055" />
    <Observer id="20074" entityId="Cnv8l1a6zU-Lo3PZe3mcdw" name="Concentration in container" path="vpa_val_po_600mg|Organism|Lung|Plasma|CYP2A6_2ene_VPA|Concentration in container" unit="µmol/l" persistable="0" formulaId="20075" />
    <Observer id="20094" entityId="C6ztHgcMT0uJEnZ9JLgSnA" name="Concentration in container" path="vpa_val_po_600mg|Organism|Lung|Plasma|ACADSB_4ene_VPA_CoA|Concentration in container" unit="µmol/l" persistable="0" formulaId="20095" />
    <Observer id="20114" entityId="EOnuYJZyOE2b9aLvUQqJvA" name="Concentration in container" path="vpa_val_po_600mg|Organism|Lung|Plasma|ACSM5_VPA_CoA|Concentration in container" unit="µmol/l" persistable="0" formulaId="20115" />
    <Observer id="20121" entityId="3LYKyKbIOUOKOGN2mUjf_Q" name="Concentration in container" path="vpa_val_po_600mg|Organism|Lung|Plasma|valproic_acid|Concentration in container" unit="µmol/l" persistable="0" formulaId="20122" />
    <Observer id="20128" entityId="XDr8qEqcgkiwLzP-9_GmVg" name="Concentration in container" path="vpa_val_po_600mg|Organism|Lung|Plasma|OH_VPA|Concentration in container" unit="µmol/l" persistable="0" formulaId="20129" />
    <Observer id="20135" entityId="wwDavK9TakiH3j75tZNXUA" name="Concentration in container" path="vpa_val_po_600mg|Organism|Lung|Plasma|VPAG|Concentration in container" unit="µmol/l" persistable="0" formulaId="20136" />
    <Observer id="20175" entityId="X3z10_FeXU2kE0IuUfZ4Hg" name="Concentration in container" path="vpa_val_po_600mg|Organism|Lung|BloodCells|CYP2C9|Concentration in container" unit="µmol/l" persistable="0" formulaId="20176" />
    <Observer id="20195" entityId="3S73RJYrQk2LS7hn2mCyJg" name="Concentration in container" path="vpa_val_po_600mg|Organism|Lung|BloodCells|CYP2A6_3OH_VPA|Concentration in container" unit="µmol/l" persistable="0" formulaId="20196" />
    <Observer id="20215" entityId="bXddnVaZhESkuC5-cxEcEg" name="Concentration in container" path="vpa_val_po_600mg|Organism|Lung|BloodCells|CYP2C9_4OH_VPA|Concentration in container" unit="µmol/l" persistable="0" formulaId="20216" />
    <Observer id="20235" entityId="ZkoR7kP6hEuIFDjgP1GkmQ" name="Concentration in container" path="vpa_val_po_600mg|Organism|Lung|BloodCells|UGT1A8|Concentration in container" unit="µmol/l" persistable="0" formulaId="20236" />
    <Observer id="20255" entityId="zZUTdcT2KEK6DfqYowZZRw" name="Concentration in container" path="vpa_val_po_600mg|Organism|Lung|BloodCells|CYP2C9_4ene_VPA|Concentration in container" unit="µmol/l" persistable="0" formulaId="20256" />
    <Observer id="20275" entityId="ezE8CClVD0GwNufUtl0qWw" name="Concentration in container" path="vpa_val_po_600mg|Organism|Lung|BloodCells|CYP2A6_2ene_VPA|Concentration in container" unit="µmol/l" persistable="0" formulaId="20276" />
    <Observer id="20295" entityId="RICHzODvr0y-mZPWtEBIvA" name="Concentration in container" path="vpa_val_po_600mg|Organism|Lung|BloodCells|ACADSB_4ene_VPA_CoA|Concentration in container" unit="µmol/l" persistable="0" formulaId="20296" />
    <Observer id="20315" entityId="MmUv26RpGE6GBhYASVhLNQ" name="Concentration in container" path="vpa_val_po_600mg|Organism|Lung|BloodCells|ACSM5_VPA_CoA|Concentration in container" unit="µmol/l" persistable="0" formulaId="20316" />
    <Observer id="20322" entityId="yuKzc3rAuEOhb9Pc4rQHCA" name="Concentration in container" path="vpa_val_po_600mg|Organism|Lung|BloodCells|valproic_acid|Concentration in container" unit="µmol/l" persistable="0" formulaId="20323" />
    <Observer id="20329" entityId="QufFu9BJmkW197bhUV2GXA" name="Concentration in container" path="vpa_val_po_600mg|Organism|Lung|BloodCells|OH_VPA|Concentration in container" unit="µmol/l" persistable="0" formulaId="20330" />
    <Observer id="20336" entityId="ehNvnVAEVUesd_AkqbCVdA" name="Concentration in container" path="vpa_val_po_600mg|Organism|Lung|BloodCells|VPAG|Concentration in container" unit="µmol/l" persistable="0" formulaId="20337" />
    <Observer id="20366" entityId="6R23lM9unkaZ4MdG3Fa-ew" name="Concentration in container" path="vpa_val_po_600mg|Organism|Lung|Interstitial|valproic_acid|Concentration in container" unit="µmol/l" persistable="0" formulaId="20367" />
    <Observer id="20374" entityId="r5b93Wk-j0ysJE0kHqa4bQ" name="Concentration in container" path="vpa_val_po_600mg|Organism|Lung|Interstitial|OH_VPA|Concentration in container" unit="µmol/l" persistable="0" formulaId="20375" />
    <Observer id="20382" entityId="1n6xsZaOFU2AXb9DBNN64g" name="Concentration in container" path="vpa_val_po_600mg|Organism|Lung|Interstitial|VPAG|Concentration in container" unit="µmol/l" persistable="0" formulaId="20383" />
    <Observer id="20405" entityId="oOvexP8WAUOHBNi2ezCmdA" name="Concentration in container" path="vpa_val_po_600mg|Organism|Lung|Intracellular|CYP2C9|Concentration in container" unit="µmol/l" persistable="0" formulaId="20406" />
    <Observer id="20423" entityId="F5TOMX6ZkE6rMchrDgT6mg" name="Concentration in container" path="vpa_val_po_600mg|Organism|Lung|Intracellular|CYP2A6_3OH_VPA|Concentration in container" unit="µmol/l" persistable="0" formulaId="20424" />
    <Observer id="20441" entityId="R0zEyjrSNU2Sti-Puak8dQ" name="Concentration in container" path="vpa_val_po_600mg|Organism|Lung|Intracellular|CYP2C9_4OH_VPA|Concentration in container" unit="µmol/l" persistable="0" formulaId="20442" />
    <Observer id="20459" entityId="wGyzyngtwUun4_tu5JHOag" name="Concentration in container" path="vpa_val_po_600mg|Organism|Lung|Intracellular|UGT1A8|Concentration in container" unit="µmol/l" persistable="0" formulaId="20460" />
    <Observer id="20477" entityId="rNap-vbAQ0SX1f3EBdgGHw" name="Concentration in container" path="vpa_val_po_600mg|Organism|Lung|Intracellular|CYP2C9_4ene_VPA|Concentration in container" unit="µmol/l" persistable="0" formulaId="20478" />
    <Observer id="20495" entityId="ArnX4DyCv0yup8UOU3UUMA" name="Concentration in container" path="vpa_val_po_600mg|Organism|Lung|Intracellular|CYP2A6_2ene_VPA|Concentration in container" unit="µmol/l" persistable="0" formulaId="20496" />
    <Observer id="20513" entityId="kCbVwJr22UGO1u65EoYwZA" name="Concentration in container" path="vpa_val_po_600mg|Organism|Lung|Intracellular|ACADSB_4ene_VPA_CoA|Concentration in container" unit="µmol/l" persistable="0" formulaId="20514" />
    <Observer id="20531" entityId="oIZuoDS7FEym6H6GRLVEGA" name="Concentration in container" path="vpa_val_po_600mg|Organism|Lung|Intracellular|ACSM5_VPA_CoA|Concentration in container" unit="µmol/l" persistable="0" formulaId="20532" />
    <Observer id="20539" entityId="-bKsqGm_OU2jqi2WiGOdxg" name="Concentration in container" path="vpa_val_po_600mg|Organism|Lung|Intracellular|valproic_acid|Concentration in container" unit="µmol/l" persistable="0" formulaId="20540" />
    <Observer id="20547" entityId="VedxA2LL9kKHCvw3IXvfpw" name="Concentration in container" path="vpa_val_po_600mg|Organism|Lung|Intracellular|OH_VPA|Concentration in container" unit="µmol/l" persistable="0" formulaId="20548" />
    <Observer id="20555" entityId="afpOnxOl1UuWPAxBj8bHrA" name="Concentration in container" path="vpa_val_po_600mg|Organism|Lung|Intracellular|VPAG|Concentration in container" unit="µmol/l" persistable="0" formulaId="20556" />
    <Observer id="20573" entityId="_hpJE11qAEKtjeCJspuQlg" name="Interstitial Unbound" path="vpa_val_po_600mg|Organism|Lung|valproic_acid|Interstitial Unbound" unit="µmol/l" persistable="0" formulaId="20574" />
    <Observer id="20575" entityId="UOYf2LKiOU6H76TZ_PmMQw" name="Intracellular Unbound" path="vpa_val_po_600mg|Organism|Lung|valproic_acid|Intracellular Unbound" unit="µmol/l" persistable="0" formulaId="20576" />
    <Observer id="20577" entityId="V9Q7NLIQtUOPlAKKOMC3TA" name="Tissue" path="vpa_val_po_600mg|Organism|Lung|valproic_acid|Tissue" unit="µmol/l" persistable="0" formulaId="20578" />
    <Observer id="20579" entityId="JC--Cuxuh02E6LKem1qUtw" name="Interstitial Unbound" path="vpa_val_po_600mg|Organism|Lung|OH_VPA|Interstitial Unbound" unit="µmol/l" persistable="0" formulaId="20580" />
    <Observer id="20581" entityId="kGcBxs9nQEaAE0btBVRG9A" name="Intracellular Unbound" path="vpa_val_po_600mg|Organism|Lung|OH_VPA|Intracellular Unbound" unit="µmol/l" persistable="0" formulaId="20582" />
    <Observer id="20583" entityId="Wfh7_cIdek23PoXcuj9UVA" name="Tissue" path="vpa_val_po_600mg|Organism|Lung|OH_VPA|Tissue" unit="µmol/l" persistable="0" formulaId="20584" />
    <Observer id="20585" entityId="4Ni2nKoJXU6Gab4TQkQ_0A" name="Interstitial Unbound" path="vpa_val_po_600mg|Organism|Lung|VPAG|Interstitial Unbound" unit="µmol/l" persistable="0" formulaId="20586" />
    <Observer id="20587" entityId="zKL9fDpCmEGTJbk7yzGsQA" name="Intracellular Unbound" path="vpa_val_po_600mg|Organism|Lung|VPAG|Intracellular Unbound" unit="µmol/l" persistable="0" formulaId="20588" />
    <Observer id="20589" entityId="9hJx0gsSbEuohXDvuaauaw" name="Tissue" path="vpa_val_po_600mg|Organism|Lung|VPAG|Tissue" unit="µmol/l" persistable="0" formulaId="20590" />
    <Observer id="20670" entityId="pXQaVJkmOUWWUbUpUbzXeA" name="Concentration in container" path="vpa_val_po_600mg|Organism|Muscle|Plasma|CYP2C9|Concentration in container" unit="µmol/l" persistable="0" formulaId="20671" />
    <Observer id="20690" entityId="VsdUF7pJsEmAv9Jw2rEbYg" name="Concentration in container" path="vpa_val_po_600mg|Organism|Muscle|Plasma|CYP2A6_3OH_VPA|Concentration in container" unit="µmol/l" persistable="0" formulaId="20691" />
    <Observer id="20710" entityId="b4ihCLHzBEWg0G5aBO_TYQ" name="Concentration in container" path="vpa_val_po_600mg|Organism|Muscle|Plasma|CYP2C9_4OH_VPA|Concentration in container" unit="µmol/l" persistable="0" formulaId="20711" />
    <Observer id="20730" entityId="r00t_AvzB0uWVPCrRyL7IQ" name="Concentration in container" path="vpa_val_po_600mg|Organism|Muscle|Plasma|UGT1A8|Concentration in container" unit="µmol/l" persistable="0" formulaId="20731" />
    <Observer id="20750" entityId="JR-PKZAmKkaYcHWLM6Z6Ug" name="Concentration in container" path="vpa_val_po_600mg|Organism|Muscle|Plasma|CYP2C9_4ene_VPA|Concentration in container" unit="µmol/l" persistable="0" formulaId="20751" />
    <Observer id="20770" entityId="_2AmaNtLREy-mt-wnXiAfA" name="Concentration in container" path="vpa_val_po_600mg|Organism|Muscle|Plasma|CYP2A6_2ene_VPA|Concentration in container" unit="µmol/l" persistable="0" formulaId="20771" />
    <Observer id="20790" entityId="GCh0CGSbPUCcrIp_9eEmYQ" name="Concentration in container" path="vpa_val_po_600mg|Organism|Muscle|Plasma|ACADSB_4ene_VPA_CoA|Concentration in container" unit="µmol/l" persistable="0" formulaId="20791" />
    <Observer id="20810" entityId="F5DjgpQc_068BKwVFUvVMw" name="Concentration in container" path="vpa_val_po_600mg|Organism|Muscle|Plasma|ACSM5_VPA_CoA|Concentration in container" unit="µmol/l" persistable="0" formulaId="20811" />
    <Observer id="20816" entityId="B9hEMqfbTkq_WvnWHI3TfQ" name="Concentration in container" path="vpa_val_po_600mg|Organism|Muscle|Plasma|valproic_acid|Concentration in container" unit="µmol/l" persistable="0" formulaId="20817" />
    <Observer id="20822" entityId="iO8rnZOEiUG-IDDttSp2AQ" name="Concentration in container" path="vpa_val_po_600mg|Organism|Muscle|Plasma|OH_VPA|Concentration in container" unit="µmol/l" persistable="0" formulaId="20823" />
    <Observer id="20828" entityId="xA6ho0L7JEWP6TNTlUwigw" name="Concentration in container" path="vpa_val_po_600mg|Organism|Muscle|Plasma|VPAG|Concentration in container" unit="µmol/l" persistable="0" formulaId="20829" />
    <Observer id="20868" entityId="g3z45gQhP0e8rtQV2vGOfA" name="Concentration in container" path="vpa_val_po_600mg|Organism|Muscle|BloodCells|CYP2C9|Concentration in container" unit="µmol/l" persistable="0" formulaId="20869" />
    <Observer id="20888" entityId="rvgDqFoX-Em_nMIZs6FFzQ" name="Concentration in container" path="vpa_val_po_600mg|Organism|Muscle|BloodCells|CYP2A6_3OH_VPA|Concentration in container" unit="µmol/l" persistable="0" formulaId="20889" />
    <Observer id="20908" entityId="_Fban-z8HEW4Z3DuFEAwuA" name="Concentration in container" path="vpa_val_po_600mg|Organism|Muscle|BloodCells|CYP2C9_4OH_VPA|Concentration in container" unit="µmol/l" persistable="0" formulaId="20909" />
    <Observer id="20928" entityId="eF3yFZwoH0ybRvV1dYQqFQ" name="Concentration in container" path="vpa_val_po_600mg|Organism|Muscle|BloodCells|UGT1A8|Concentration in container" unit="µmol/l" persistable="0" formulaId="20929" />
    <Observer id="20948" entityId="mdEJi0UrkUG64spX83BkyQ" name="Concentration in container" path="vpa_val_po_600mg|Organism|Muscle|BloodCells|CYP2C9_4ene_VPA|Concentration in container" unit="µmol/l" persistable="0" formulaId="20949" />
    <Observer id="20968" entityId="FIF0h5NnbUaSmUDhK2_a0w" name="Concentration in container" path="vpa_val_po_600mg|Organism|Muscle|BloodCells|CYP2A6_2ene_VPA|Concentration in container" unit="µmol/l" persistable="0" formulaId="20969" />
    <Observer id="20988" entityId="sHwMR6-0K0ej2X5RqZM7dg" name="Concentration in container" path="vpa_val_po_600mg|Organism|Muscle|BloodCells|ACADSB_4ene_VPA_CoA|Concentration in container" unit="µmol/l" persistable="0" formulaId="20989" />
    <Observer id="21008" entityId="PtOX9Zs_RU2NKvj5t6fOYg" name="Concentration in container" path="vpa_val_po_600mg|Organism|Muscle|BloodCells|ACSM5_VPA_CoA|Concentration in container" unit="µmol/l" persistable="0" formulaId="21009" />
    <Observer id="21014" entityId="Qs4ar7jUCk-eq-h1zTijvg" name="Concentration in container" path="vpa_val_po_600mg|Organism|Muscle|BloodCells|valproic_acid|Concentration in container" unit="µmol/l" persistable="0" formulaId="21015" />
    <Observer id="21020" entityId="8aiB5xCOZkKm5c5JZhAbjA" name="Concentration in container" path="vpa_val_po_600mg|Organism|Muscle|BloodCells|OH_VPA|Concentration in container" unit="µmol/l" persistable="0" formulaId="21021" />
    <Observer id="21026" entityId="WhoF-8WG5UyUQsMF2ow5FQ" name="Concentration in container" path="vpa_val_po_600mg|Organism|Muscle|BloodCells|VPAG|Concentration in container" unit="µmol/l" persistable="0" formulaId="21027" />
    <Observer id="21056" entityId="B8a1YrphC0ObPy1FYebQhg" name="Concentration in container" path="vpa_val_po_600mg|Organism|Muscle|Interstitial|valproic_acid|Concentration in container" unit="µmol/l" persistable="0" formulaId="21057" />
    <Observer id="21064" entityId="pwDBhE6vB0Kz32gBwZWIew" name="Concentration in container" path="vpa_val_po_600mg|Organism|Muscle|Interstitial|OH_VPA|Concentration in container" unit="µmol/l" persistable="0" formulaId="21065" />
    <Observer id="21072" entityId="Ftu_GU_qOU6HUWdbjXfBqw" name="Concentration in container" path="vpa_val_po_600mg|Organism|Muscle|Interstitial|VPAG|Concentration in container" unit="µmol/l" persistable="0" formulaId="21073" />
    <Observer id="21095" entityId="6SO7Vg7Mn0ecbhkCJcVdOg" name="Concentration in container" path="vpa_val_po_600mg|Organism|Muscle|Intracellular|CYP2C9|Concentration in container" unit="µmol/l" persistable="0" formulaId="21096" />
    <Observer id="21113" entityId="j1mDwU6AaUGm5eXJI79o5Q" name="Concentration in container" path="vpa_val_po_600mg|Organism|Muscle|Intracellular|CYP2A6_3OH_VPA|Concentration in container" unit="µmol/l" persistable="0" formulaId="21114" />
    <Observer id="21131" entityId="bp5ezqQUg0iCjiSCLOoVog" name="Concentration in container" path="vpa_val_po_600mg|Organism|Muscle|Intracellular|CYP2C9_4OH_VPA|Concentration in container" unit="µmol/l" persistable="0" formulaId="21132" />
    <Observer id="21149" entityId="AFxGy-AmnEOuQHTtfs3e_A" name="Concentration in container" path="vpa_val_po_600mg|Organism|Muscle|Intracellular|UGT1A8|Concentration in container" unit="µmol/l" persistable="0" formulaId="21150" />
    <Observer id="21167" entityId="CGTc7SMv90a8VyEirVM_3g" name="Concentration in container" path="vpa_val_po_600mg|Organism|Muscle|Intracellular|CYP2C9_4ene_VPA|Concentration in container" unit="µmol/l" persistable="0" formulaId="21168" />
    <Observer id="21185" entityId="ze0NoiNtT0eGhJrWbzVciw" name="Concentration in container" path="vpa_val_po_600mg|Organism|Muscle|Intracellular|CYP2A6_2ene_VPA|Concentration in container" unit="µmol/l" persistable="0" formulaId="21186" />
    <Observer id="21203" entityId="hsiBQoaP80KtH1Wfp999qA" name="Concentration in container" path="vpa_val_po_600mg|Organism|Muscle|Intracellular|ACADSB_4ene_VPA_CoA|Concentration in container" unit="µmol/l" persistable="0" formulaId="21204" />
    <Observer id="21221" entityId="P6Dj8m8JrU-9-HGeY0jK8w" name="Concentration in container" path="vpa_val_po_600mg|Organism|Muscle|Intracellular|ACSM5_VPA_CoA|Concentration in container" unit="µmol/l" persistable="0" formulaId="21222" />
    <Observer id="21229" entityId="X2QfxTScq0afhkiI4mUOuQ" name="Concentration in container" path="vpa_val_po_600mg|Organism|Muscle|Intracellular|valproic_acid|Concentration in container" unit="µmol/l" persistable="0" formulaId="21230" />
    <Observer id="21237" entityId="xNSj6MUNgkCbuQhlvyAPeg" name="Concentration in container" path="vpa_val_po_600mg|Organism|Muscle|Intracellular|OH_VPA|Concentration in container" unit="µmol/l" persistable="0" formulaId="21238" />
    <Observer id="21245" entityId="6-9gv3GibE6kfOOtY9DI1Q" name="Concentration in container" path="vpa_val_po_600mg|Organism|Muscle|Intracellular|VPAG|Concentration in container" unit="µmol/l" persistable="0" formulaId="21246" />
    <Observer id="21263" entityId="Bwzd7567cE6tRPjuJhwd9g" name="Interstitial Unbound" path="vpa_val_po_600mg|Organism|Muscle|valproic_acid|Interstitial Unbound" unit="µmol/l" persistable="0" formulaId="21264" />
    <Observer id="21265" entityId="AEfEYTn11km8XRt3H9ld8w" name="Intracellular Unbound" path="vpa_val_po_600mg|Organism|Muscle|valproic_acid|Intracellular Unbound" unit="µmol/l" persistable="0" formulaId="21266" />
    <Observer id="21267" entityId="UUJSFw5mm0WLS6b-4MxMGQ" name="Tissue" path="vpa_val_po_600mg|Organism|Muscle|valproic_acid|Tissue" unit="µmol/l" persistable="0" formulaId="21268" />
    <Observer id="21269" entityId="RbZBV41etkKSSaqEokyRUQ" name="Interstitial Unbound" path="vpa_val_po_600mg|Organism|Muscle|OH_VPA|Interstitial Unbound" unit="µmol/l" persistable="0" formulaId="21270" />
    <Observer id="21271" entityId="Tl5y7A_UpUGrZjS3zT2v5Q" name="Intracellular Unbound" path="vpa_val_po_600mg|Organism|Muscle|OH_VPA|Intracellular Unbound" unit="µmol/l" persistable="0" formulaId="21272" />
    <Observer id="21273" entityId="TJhDpARE50esyRf56F10AA" name="Tissue" path="vpa_val_po_600mg|Organism|Muscle|OH_VPA|Tissue" unit="µmol/l" persistable="0" formulaId="21274" />
    <Observer id="21275" entityId="HMm4jQ-V_0OR1nFtzRjQdA" name="Interstitial Unbound" path="vpa_val_po_600mg|Organism|Muscle|VPAG|Interstitial Unbound" unit="µmol/l" persistable="0" formulaId="21276" />
    <Observer id="21277" entityId="gVhFeLuz50G4zwbeNsyySg" name="Intracellular Unbound" path="vpa_val_po_600mg|Organism|Muscle|VPAG|Intracellular Unbound" unit="µmol/l" persistable="0" formulaId="21278" />
    <Observer id="21279" entityId="3b2Eul4SPEe3UhcDNvWhGA" name="Tissue" path="vpa_val_po_600mg|Organism|Muscle|VPAG|Tissue" unit="µmol/l" persistable="0" formulaId="21280" />
    <Observer id="21345" entityId="bCCKr72Dqkqw98EnhC0V6g" name="Concentration in container" path="vpa_val_po_600mg|Organism|Pancreas|Plasma|CYP2C9|Concentration in container" unit="µmol/l" persistable="0" formulaId="21346" />
    <Observer id="21365" entityId="mLAl6nexz0alyAriGyQmZA" name="Concentration in container" path="vpa_val_po_600mg|Organism|Pancreas|Plasma|CYP2A6_3OH_VPA|Concentration in container" unit="µmol/l" persistable="0" formulaId="21366" />
    <Observer id="21385" entityId="WYs9YWCU5EWW9k1H7I8PBA" name="Concentration in container" path="vpa_val_po_600mg|Organism|Pancreas|Plasma|CYP2C9_4OH_VPA|Concentration in container" unit="µmol/l" persistable="0" formulaId="21386" />
    <Observer id="21405" entityId="d8MobDZq6U2AYLmAHUdU5g" name="Concentration in container" path="vpa_val_po_600mg|Organism|Pancreas|Plasma|UGT1A8|Concentration in container" unit="µmol/l" persistable="0" formulaId="21406" />
    <Observer id="21425" entityId="LHgJrXklHkeF-ixg1XLIuw" name="Concentration in container" path="vpa_val_po_600mg|Organism|Pancreas|Plasma|CYP2C9_4ene_VPA|Concentration in container" unit="µmol/l" persistable="0" formulaId="21426" />
    <Observer id="21445" entityId="MD_C-oo0b0C5lKvQ2at0rA" name="Concentration in container" path="vpa_val_po_600mg|Organism|Pancreas|Plasma|CYP2A6_2ene_VPA|Concentration in container" unit="µmol/l" persistable="0" formulaId="21446" />
    <Observer id="21465" entityId="xU1i4s1DnkOCpsgD9gzipA" name="Concentration in container" path="vpa_val_po_600mg|Organism|Pancreas|Plasma|ACADSB_4ene_VPA_CoA|Concentration in container" unit="µmol/l" persistable="0" formulaId="21466" />
    <Observer id="21485" entityId="aYqAFGjos06j4EPeegOihg" name="Concentration in container" path="vpa_val_po_600mg|Organism|Pancreas|Plasma|ACSM5_VPA_CoA|Concentration in container" unit="µmol/l" persistable="0" formulaId="21486" />
    <Observer id="21492" entityId="4tsm3y8NdkOUDn_aYZeqwA" name="Concentration in container" path="vpa_val_po_600mg|Organism|Pancreas|Plasma|valproic_acid|Concentration in container" unit="µmol/l" persistable="0" formulaId="21493" />
    <Observer id="21499" entityId="RTiue8kOqEC1vgWNUx0PIg" name="Concentration in container" path="vpa_val_po_600mg|Organism|Pancreas|Plasma|OH_VPA|Concentration in container" unit="µmol/l" persistable="0" formulaId="21500" />
    <Observer id="21506" entityId="1k7IcNFjS0mzjFXtmFS5yw" name="Concentration in container" path="vpa_val_po_600mg|Organism|Pancreas|Plasma|VPAG|Concentration in container" unit="µmol/l" persistable="0" formulaId="21507" />
    <Observer id="21546" entityId="AOoYZyJyRk2NYCOlJKgDTw" name="Concentration in container" path="vpa_val_po_600mg|Organism|Pancreas|BloodCells|CYP2C9|Concentration in container" unit="µmol/l" persistable="0" formulaId="21547" />
    <Observer id="21566" entityId="1ApF7QhJe0yuSryedVSy1w" name="Concentration in container" path="vpa_val_po_600mg|Organism|Pancreas|BloodCells|CYP2A6_3OH_VPA|Concentration in container" unit="µmol/l" persistable="0" formulaId="21567" />
    <Observer id="21586" entityId="flYutD25s0mpldZE_zA3Ig" name="Concentration in container" path="vpa_val_po_600mg|Organism|Pancreas|BloodCells|CYP2C9_4OH_VPA|Concentration in container" unit="µmol/l" persistable="0" formulaId="21587" />
    <Observer id="21606" entityId="9cTV63h5H06dNz8_6jjnRw" name="Concentration in container" path="vpa_val_po_600mg|Organism|Pancreas|BloodCells|UGT1A8|Concentration in container" unit="µmol/l" persistable="0" formulaId="21607" />
    <Observer id="21626" entityId="FoQmT7rJ5kKY0u6cz7iblg" name="Concentration in container" path="vpa_val_po_600mg|Organism|Pancreas|BloodCells|CYP2C9_4ene_VPA|Concentration in container" unit="µmol/l" persistable="0" formulaId="21627" />
    <Observer id="21646" entityId="mxB98gOzJUW2772EVkqAxg" name="Concentration in container" path="vpa_val_po_600mg|Organism|Pancreas|BloodCells|CYP2A6_2ene_VPA|Concentration in container" unit="µmol/l" persistable="0" formulaId="21647" />
    <Observer id="21666" entityId="65_zVDIBoEmGMTt2tLA6gg" name="Concentration in container" path="vpa_val_po_600mg|Organism|Pancreas|BloodCells|ACADSB_4ene_VPA_CoA|Concentration in container" unit="µmol/l" persistable="0" formulaId="21667" />
    <Observer id="21686" entityId="3atT0KGuDkqRYe5e51iAdQ" name="Concentration in container" path="vpa_val_po_600mg|Organism|Pancreas|BloodCells|ACSM5_VPA_CoA|Concentration in container" unit="µmol/l" persistable="0" formulaId="21687" />
    <Observer id="21693" entityId="8SF5oR35qUKm9rpeKru5Vw" name="Concentration in container" path="vpa_val_po_600mg|Organism|Pancreas|BloodCells|valproic_acid|Concentration in container" unit="µmol/l" persistable="0" formulaId="21694" />
    <Observer id="21700" entityId="caZ8RQABgEiY_jzEUEsGpA" name="Concentration in container" path="vpa_val_po_600mg|Organism|Pancreas|BloodCells|OH_VPA|Concentration in container" unit="µmol/l" persistable="0" formulaId="21701" />
    <Observer id="21707" entityId="LOkHEfebzEKF9IGVZaMFEw" name="Concentration in container" path="vpa_val_po_600mg|Organism|Pancreas|BloodCells|VPAG|Concentration in container" unit="µmol/l" persistable="0" formulaId="21708" />
    <Observer id="21737" entityId="ogbm0dNnYEyH8N1Q24Yyzw" name="Concentration in container" path="vpa_val_po_600mg|Organism|Pancreas|Interstitial|valproic_acid|Concentration in container" unit="µmol/l" persistable="0" formulaId="21738" />
    <Observer id="21745" entityId="xsTBH1raekGJ5mDcGkmB4w" name="Concentration in container" path="vpa_val_po_600mg|Organism|Pancreas|Interstitial|OH_VPA|Concentration in container" unit="µmol/l" persistable="0" formulaId="21746" />
    <Observer id="21753" entityId="xeK0gYY0ikC6FC_T25lZgw" name="Concentration in container" path="vpa_val_po_600mg|Organism|Pancreas|Interstitial|VPAG|Concentration in container" unit="µmol/l" persistable="0" formulaId="21754" />
    <Observer id="21776" entityId="ocVOvfAUnUSpox-O-xIF_A" name="Concentration in container" path="vpa_val_po_600mg|Organism|Pancreas|Intracellular|CYP2C9|Concentration in container" unit="µmol/l" persistable="0" formulaId="21777" />
    <Observer id="21794" entityId="KbbsxWBpbUaDpSo8-jdaEQ" name="Concentration in container" path="vpa_val_po_600mg|Organism|Pancreas|Intracellular|CYP2A6_3OH_VPA|Concentration in container" unit="µmol/l" persistable="0" formulaId="21795" />
    <Observer id="21812" entityId="ODeDQdeQhUy_1FBJUFu-3Q" name="Concentration in container" path="vpa_val_po_600mg|Organism|Pancreas|Intracellular|CYP2C9_4OH_VPA|Concentration in container" unit="µmol/l" persistable="0" formulaId="21813" />
    <Observer id="21830" entityId="5VxhJzmNGEK90jJ60VYxVg" name="Concentration in container" path="vpa_val_po_600mg|Organism|Pancreas|Intracellular|UGT1A8|Concentration in container" unit="µmol/l" persistable="0" formulaId="21831" />
    <Observer id="21848" entityId="hoKGEUmmA02T74WZMOhQWQ" name="Concentration in container" path="vpa_val_po_600mg|Organism|Pancreas|Intracellular|CYP2C9_4ene_VPA|Concentration in container" unit="µmol/l" persistable="0" formulaId="21849" />
    <Observer id="21866" entityId="pZwDuED9aEK5sA9ho8FrWA" name="Concentration in container" path="vpa_val_po_600mg|Organism|Pancreas|Intracellular|CYP2A6_2ene_VPA|Concentration in container" unit="µmol/l" persistable="0" formulaId="21867" />
    <Observer id="21884" entityId="GjIWiBTnqku3hnfIQJVbCA" name="Concentration in container" path="vpa_val_po_600mg|Organism|Pancreas|Intracellular|ACADSB_4ene_VPA_CoA|Concentration in container" unit="µmol/l" persistable="0" formulaId="21885" />
    <Observer id="21902" entityId="ahUVb4_kmkmhgBGajWrM0w" name="Concentration in container" path="vpa_val_po_600mg|Organism|Pancreas|Intracellular|ACSM5_VPA_CoA|Concentration in container" unit="µmol/l" persistable="0" formulaId="21903" />
    <Observer id="21910" entityId="vMQvJIb430iyLuKksKB6ug" name="Concentration in container" path="vpa_val_po_600mg|Organism|Pancreas|Intracellular|valproic_acid|Concentration in container" unit="µmol/l" persistable="0" formulaId="21911" />
    <Observer id="21918" entityId="DQxxLBcQF0-SqB4oL52W7A" name="Concentration in container" path="vpa_val_po_600mg|Organism|Pancreas|Intracellular|OH_VPA|Concentration in container" unit="µmol/l" persistable="0" formulaId="21919" />
    <Observer id="21926" entityId="yslYNRXfTkW-G6cjOgwXdw" name="Concentration in container" path="vpa_val_po_600mg|Organism|Pancreas|Intracellular|VPAG|Concentration in container" unit="µmol/l" persistable="0" formulaId="21927" />
    <Observer id="21944" entityId="gBKYo14od0KismR-be7WvA" name="Interstitial Unbound" path="vpa_val_po_600mg|Organism|Pancreas|valproic_acid|Interstitial Unbound" unit="µmol/l" persistable="0" formulaId="21945" />
    <Observer id="21946" entityId="HxbwM6evfECsnjQ5BDASXA" name="Intracellular Unbound" path="vpa_val_po_600mg|Organism|Pancreas|valproic_acid|Intracellular Unbound" unit="µmol/l" persistable="0" formulaId="21947" />
    <Observer id="21948" entityId="I-NWnmLxMk2UOkjqRtKuQw" name="Tissue" path="vpa_val_po_600mg|Organism|Pancreas|valproic_acid|Tissue" unit="µmol/l" persistable="0" formulaId="21949" />
    <Observer id="21950" entityId="LNBtOCmVN02V_SudwCiN1w" name="Interstitial Unbound" path="vpa_val_po_600mg|Organism|Pancreas|OH_VPA|Interstitial Unbound" unit="µmol/l" persistable="0" formulaId="21951" />
    <Observer id="21952" entityId="HNyM807iMk2gzu97ufegbQ" name="Intracellular Unbound" path="vpa_val_po_600mg|Organism|Pancreas|OH_VPA|Intracellular Unbound" unit="µmol/l" persistable="0" formulaId="21953" />
    <Observer id="21954" entityId="K3kuu0lImk6FcmurwvsRYQ" name="Tissue" path="vpa_val_po_600mg|Organism|Pancreas|OH_VPA|Tissue" unit="µmol/l" persistable="0" formulaId="21955" />
    <Observer id="21956" entityId="nkLWZR-oREiSZD3_vZqYPw" name="Interstitial Unbound" path="vpa_val_po_600mg|Organism|Pancreas|VPAG|Interstitial Unbound" unit="µmol/l" persistable="0" formulaId="21957" />
    <Observer id="21958" entityId="J2yMZofS3ESITg8UlDTukw" name="Intracellular Unbound" path="vpa_val_po_600mg|Organism|Pancreas|VPAG|Intracellular Unbound" unit="µmol/l" persistable="0" formulaId="21959" />
    <Observer id="21960" entityId="N5Fxj-3_AU-UqsxcosmQTQ" name="Tissue" path="vpa_val_po_600mg|Organism|Pancreas|VPAG|Tissue" unit="µmol/l" persistable="0" formulaId="21961" />
    <Observer id="21994" entityId="_B6ys2VTV0i7ueWwh6Ybow" name="Concentration in container" path="vpa_val_po_600mg|Organism|PortalVein|Plasma|CYP2C9|Concentration in container" unit="µmol/l" persistable="0" formulaId="21995" />
    <Observer id="22014" entityId="LeSrRPWHx0ae1qlob3-vDg" name="Concentration in container" path="vpa_val_po_600mg|Organism|PortalVein|Plasma|CYP2A6_3OH_VPA|Concentration in container" unit="µmol/l" persistable="0" formulaId="22015" />
    <Observer id="22034" entityId="-JW7buCpEk-Xq4CHazEOPA" name="Concentration in container" path="vpa_val_po_600mg|Organism|PortalVein|Plasma|CYP2C9_4OH_VPA|Concentration in container" unit="µmol/l" persistable="0" formulaId="22035" />
    <Observer id="22054" entityId="Eqeps-nfM0KxcJnmjicWbg" name="Concentration in container" path="vpa_val_po_600mg|Organism|PortalVein|Plasma|UGT1A8|Concentration in container" unit="µmol/l" persistable="0" formulaId="22055" />
    <Observer id="22074" entityId="2QjfySoMHk60zOVAQjZe0g" name="Concentration in container" path="vpa_val_po_600mg|Organism|PortalVein|Plasma|CYP2C9_4ene_VPA|Concentration in container" unit="µmol/l" persistable="0" formulaId="22075" />
    <Observer id="22094" entityId="42EzTcP-Fk69ktZJLJ9Tpw" name="Concentration in container" path="vpa_val_po_600mg|Organism|PortalVein|Plasma|CYP2A6_2ene_VPA|Concentration in container" unit="µmol/l" persistable="0" formulaId="22095" />
    <Observer id="22114" entityId="Ur9TJ14SJkCHvgajdwGvKQ" name="Concentration in container" path="vpa_val_po_600mg|Organism|PortalVein|Plasma|ACADSB_4ene_VPA_CoA|Concentration in container" unit="µmol/l" persistable="0" formulaId="22115" />
    <Observer id="22134" entityId="9pQu7jWeTk6LChQt-HFi3w" name="Concentration in container" path="vpa_val_po_600mg|Organism|PortalVein|Plasma|ACSM5_VPA_CoA|Concentration in container" unit="µmol/l" persistable="0" formulaId="22135" />
    <Observer id="22141" entityId="T6xMW3b4aUGnsJ60LdxmsA" name="Concentration in container" path="vpa_val_po_600mg|Organism|PortalVein|Plasma|valproic_acid|Concentration in container" unit="µmol/l" persistable="0" formulaId="22142" />
    <Observer id="22143" entityId="pZ8GIo5bT02P9KOBpVHxig" name="Plasma Unbound" path="vpa_val_po_600mg|Organism|PortalVein|Plasma|valproic_acid|Plasma Unbound" unit="µmol/l" persistable="0" formulaId="22144" />
    <Observer id="22150" entityId="Vj6LZIkVMkGiwl_jdKUyIw" name="Concentration in container" path="vpa_val_po_600mg|Organism|PortalVein|Plasma|OH_VPA|Concentration in container" unit="µmol/l" persistable="0" formulaId="22151" />
    <Observer id="22152" entityId="ds-Woq9aME2Y4sH4G0sPyA" name="Plasma Unbound" path="vpa_val_po_600mg|Organism|PortalVein|Plasma|OH_VPA|Plasma Unbound" unit="µmol/l" persistable="0" formulaId="22153" />
    <Observer id="22159" entityId="mcsCP1XLa0eJ1j_X2ApsgA" name="Concentration in container" path="vpa_val_po_600mg|Organism|PortalVein|Plasma|VPAG|Concentration in container" unit="µmol/l" persistable="0" formulaId="22160" />
    <Observer id="22161" entityId="t2HAGhH9s0OhTokRBuNIng" name="Plasma Unbound" path="vpa_val_po_600mg|Organism|PortalVein|Plasma|VPAG|Plasma Unbound" unit="µmol/l" persistable="0" formulaId="22162" />
    <Observer id="22201" entityId="6r-0V1tQQ0mCqxivoMdrWA" name="Concentration in container" path="vpa_val_po_600mg|Organism|PortalVein|BloodCells|CYP2C9|Concentration in container" unit="µmol/l" persistable="0" formulaId="22202" />
    <Observer id="22221" entityId="XaFcbEPJqk-qYWi9PuTE5g" name="Concentration in container" path="vpa_val_po_600mg|Organism|PortalVein|BloodCells|CYP2A6_3OH_VPA|Concentration in container" unit="µmol/l" persistable="0" formulaId="22222" />
    <Observer id="22241" entityId="lfGkF0cyG0WCaSPM6WJmXw" name="Concentration in container" path="vpa_val_po_600mg|Organism|PortalVein|BloodCells|CYP2C9_4OH_VPA|Concentration in container" unit="µmol/l" persistable="0" formulaId="22242" />
    <Observer id="22261" entityId="UedKsiRDJ0SEnkBv_wxnPQ" name="Concentration in container" path="vpa_val_po_600mg|Organism|PortalVein|BloodCells|UGT1A8|Concentration in container" unit="µmol/l" persistable="0" formulaId="22262" />
    <Observer id="22281" entityId="lsO-DC8pzUeznkMzCH_1-w" name="Concentration in container" path="vpa_val_po_600mg|Organism|PortalVein|BloodCells|CYP2C9_4ene_VPA|Concentration in container" unit="µmol/l" persistable="0" formulaId="22282" />
    <Observer id="22301" entityId="e08jyIgAyEuWVKfiRj8urA" name="Concentration in container" path="vpa_val_po_600mg|Organism|PortalVein|BloodCells|CYP2A6_2ene_VPA|Concentration in container" unit="µmol/l" persistable="0" formulaId="22302" />
    <Observer id="22321" entityId="b7zHdoUvkkKgwNjpY8_SfA" name="Concentration in container" path="vpa_val_po_600mg|Organism|PortalVein|BloodCells|ACADSB_4ene_VPA_CoA|Concentration in container" unit="µmol/l" persistable="0" formulaId="22322" />
    <Observer id="22341" entityId="hm-xVod_B0iXFwxxWyPxew" name="Concentration in container" path="vpa_val_po_600mg|Organism|PortalVein|BloodCells|ACSM5_VPA_CoA|Concentration in container" unit="µmol/l" persistable="0" formulaId="22342" />
    <Observer id="22348" entityId="17cv5m7BsUCOkqQpNbdFuQ" name="Concentration in container" path="vpa_val_po_600mg|Organism|PortalVein|BloodCells|valproic_acid|Concentration in container" unit="µmol/l" persistable="0" formulaId="22349" />
    <Observer id="22355" entityId="2KSj4Q5cLEyudT5p9NdeaA" name="Concentration in container" path="vpa_val_po_600mg|Organism|PortalVein|BloodCells|OH_VPA|Concentration in container" unit="µmol/l" persistable="0" formulaId="22356" />
    <Observer id="22362" entityId="tqiJZGz98EG7WdaoquA_Uw" name="Concentration in container" path="vpa_val_po_600mg|Organism|PortalVein|BloodCells|VPAG|Concentration in container" unit="µmol/l" persistable="0" formulaId="22363" />
    <Observer id="22380" entityId="xPjEAnuCikKbjhadZFLOog" name="Whole Blood" path="vpa_val_po_600mg|Organism|PortalVein|valproic_acid|Whole Blood" unit="µmol/l" persistable="0" formulaId="22381" />
    <Observer id="22382" entityId="SNLn_JpACUGQlRVgSlvP7w" name="Whole Blood" path="vpa_val_po_600mg|Organism|PortalVein|OH_VPA|Whole Blood" unit="µmol/l" persistable="0" formulaId="22383" />
    <Observer id="22384" entityId="XrxKaoJUek2Kgzpow5iPMQ" name="Whole Blood" path="vpa_val_po_600mg|Organism|PortalVein|VPAG|Whole Blood" unit="µmol/l" persistable="0" formulaId="22385" />
    <Observer id="22450" entityId="dzdaZ0BS5UmmQPcmnQGucg" name="Concentration in container" path="vpa_val_po_600mg|Organism|Skin|Plasma|CYP2C9|Concentration in container" unit="µmol/l" persistable="0" formulaId="22451" />
    <Observer id="22470" entityId="TVC2YUfnq0yziJwawmIFzg" name="Concentration in container" path="vpa_val_po_600mg|Organism|Skin|Plasma|CYP2A6_3OH_VPA|Concentration in container" unit="µmol/l" persistable="0" formulaId="22471" />
    <Observer id="22490" entityId="CMtg3xMDrU-yZon08R1_TA" name="Concentration in container" path="vpa_val_po_600mg|Organism|Skin|Plasma|CYP2C9_4OH_VPA|Concentration in container" unit="µmol/l" persistable="0" formulaId="22491" />
    <Observer id="22510" entityId="rCGRdqIu5Uqpqh0VBVjEsg" name="Concentration in container" path="vpa_val_po_600mg|Organism|Skin|Plasma|UGT1A8|Concentration in container" unit="µmol/l" persistable="0" formulaId="22511" />
    <Observer id="22530" entityId="mk1crYagqk61W6pbocUIxw" name="Concentration in container" path="vpa_val_po_600mg|Organism|Skin|Plasma|CYP2C9_4ene_VPA|Concentration in container" unit="µmol/l" persistable="0" formulaId="22531" />
    <Observer id="22550" entityId="2W-IeKcfrUeRiKlUSn3NPA" name="Concentration in container" path="vpa_val_po_600mg|Organism|Skin|Plasma|CYP2A6_2ene_VPA|Concentration in container" unit="µmol/l" persistable="0" formulaId="22551" />
    <Observer id="22570" entityId="Z09ND5GyH0i5evD07H9GUA" name="Concentration in container" path="vpa_val_po_600mg|Organism|Skin|Plasma|ACADSB_4ene_VPA_CoA|Concentration in container" unit="µmol/l" persistable="0" formulaId="22571" />
    <Observer id="22590" entityId="tirTwMal3k68GjCestuCPw" name="Concentration in container" path="vpa_val_po_600mg|Organism|Skin|Plasma|ACSM5_VPA_CoA|Concentration in container" unit="µmol/l" persistable="0" formulaId="22591" />
    <Observer id="22596" entityId="DjF3eAAWqkSkoHvfulUbxQ" name="Concentration in container" path="vpa_val_po_600mg|Organism|Skin|Plasma|valproic_acid|Concentration in container" unit="µmol/l" persistable="0" formulaId="22597" />
    <Observer id="22602" entityId="N7ac8ctwvkivzaPdgJtarA" name="Concentration in container" path="vpa_val_po_600mg|Organism|Skin|Plasma|OH_VPA|Concentration in container" unit="µmol/l" persistable="0" formulaId="22603" />
    <Observer id="22608" entityId="nKEncUM9aUeLNSPiZXaQhg" name="Concentration in container" path="vpa_val_po_600mg|Organism|Skin|Plasma|VPAG|Concentration in container" unit="µmol/l" persistable="0" formulaId="22609" />
    <Observer id="22648" entityId="ShMLwTYcrEGMVIY1EyvIRA" name="Concentration in container" path="vpa_val_po_600mg|Organism|Skin|BloodCells|CYP2C9|Concentration in container" unit="µmol/l" persistable="0" formulaId="22649" />
    <Observer id="22668" entityId="RHRRiDec50KzClWZwsY_kw" name="Concentration in container" path="vpa_val_po_600mg|Organism|Skin|BloodCells|CYP2A6_3OH_VPA|Concentration in container" unit="µmol/l" persistable="0" formulaId="22669" />
    <Observer id="22688" entityId="YzTWu-L_hEmGuqHBuALLIg" name="Concentration in container" path="vpa_val_po_600mg|Organism|Skin|BloodCells|CYP2C9_4OH_VPA|Concentration in container" unit="µmol/l" persistable="0" formulaId="22689" />
    <Observer id="22708" entityId="roiszc87pkmbx-cPGi0hDQ" name="Concentration in container" path="vpa_val_po_600mg|Organism|Skin|BloodCells|UGT1A8|Concentration in container" unit="µmol/l" persistable="0" formulaId="22709" />
    <Observer id="22728" entityId="qbjC_ZVR4UmwLw_OKEN8FA" name="Concentration in container" path="vpa_val_po_600mg|Organism|Skin|BloodCells|CYP2C9_4ene_VPA|Concentration in container" unit="µmol/l" persistable="0" formulaId="22729" />
    <Observer id="22748" entityId="iX9b-UbBAUaTPyC-7YiyTA" name="Concentration in container" path="vpa_val_po_600mg|Organism|Skin|BloodCells|CYP2A6_2ene_VPA|Concentration in container" unit="µmol/l" persistable="0" formulaId="22749" />
    <Observer id="22768" entityId="swJU_FtJDEiqn2yup-vz1w" name="Concentration in container" path="vpa_val_po_600mg|Organism|Skin|BloodCells|ACADSB_4ene_VPA_CoA|Concentration in container" unit="µmol/l" persistable="0" formulaId="22769" />
    <Observer id="22788" entityId="kf0x1wvkjUKlcY1HIn5E2Q" name="Concentration in container" path="vpa_val_po_600mg|Organism|Skin|BloodCells|ACSM5_VPA_CoA|Concentration in container" unit="µmol/l" persistable="0" formulaId="22789" />
    <Observer id="22794" entityId="Q6FrYZvZNUyylqWs4YVBew" name="Concentration in container" path="vpa_val_po_600mg|Organism|Skin|BloodCells|valproic_acid|Concentration in container" unit="µmol/l" persistable="0" formulaId="22795" />
    <Observer id="22800" entityId="id5Lo4d7gES4K2Ohn6d7Cw" name="Concentration in container" path="vpa_val_po_600mg|Organism|Skin|BloodCells|OH_VPA|Concentration in container" unit="µmol/l" persistable="0" formulaId="22801" />
    <Observer id="22806" entityId="dODLS-SLVkagpSaKVgyMHQ" name="Concentration in container" path="vpa_val_po_600mg|Organism|Skin|BloodCells|VPAG|Concentration in container" unit="µmol/l" persistable="0" formulaId="22807" />
    <Observer id="22836" entityId="Jt_K4Nu0d0G7N6rQRSRLUw" name="Concentration in container" path="vpa_val_po_600mg|Organism|Skin|Interstitial|valproic_acid|Concentration in container" unit="µmol/l" persistable="0" formulaId="22837" />
    <Observer id="22844" entityId="ZVSjwR1qtkmu7kuYhxjrjA" name="Concentration in container" path="vpa_val_po_600mg|Organism|Skin|Interstitial|OH_VPA|Concentration in container" unit="µmol/l" persistable="0" formulaId="22845" />
    <Observer id="22852" entityId="crcNYDj_4Eam0dJVnjWfuQ" name="Concentration in container" path="vpa_val_po_600mg|Organism|Skin|Interstitial|VPAG|Concentration in container" unit="µmol/l" persistable="0" formulaId="22853" />
    <Observer id="22875" entityId="LZrgpqzdnUSu39zUbCC8WA" name="Concentration in container" path="vpa_val_po_600mg|Organism|Skin|Intracellular|CYP2C9|Concentration in container" unit="µmol/l" persistable="0" formulaId="22876" />
    <Observer id="22893" entityId="Ch4HspBW30aVWdiCGd-FKQ" name="Concentration in container" path="vpa_val_po_600mg|Organism|Skin|Intracellular|CYP2A6_3OH_VPA|Concentration in container" unit="µmol/l" persistable="0" formulaId="22894" />
    <Observer id="22911" entityId="l-VNAloMFkOmqQpUwUmQBw" name="Concentration in container" path="vpa_val_po_600mg|Organism|Skin|Intracellular|CYP2C9_4OH_VPA|Concentration in container" unit="µmol/l" persistable="0" formulaId="22912" />
    <Observer id="22929" entityId="1QViEfRq2E6WH7HgCLIujw" name="Concentration in container" path="vpa_val_po_600mg|Organism|Skin|Intracellular|UGT1A8|Concentration in container" unit="µmol/l" persistable="0" formulaId="22930" />
    <Observer id="22947" entityId="a-7j9i-BkEih5hvn0NwI_A" name="Concentration in container" path="vpa_val_po_600mg|Organism|Skin|Intracellular|CYP2C9_4ene_VPA|Concentration in container" unit="µmol/l" persistable="0" formulaId="22948" />
    <Observer id="22965" entityId="5nzcfyMRkUGuff4vCquIWQ" name="Concentration in container" path="vpa_val_po_600mg|Organism|Skin|Intracellular|CYP2A6_2ene_VPA|Concentration in container" unit="µmol/l" persistable="0" formulaId="22966" />
    <Observer id="22983" entityId="WKtsYsJvgEa1rtJngLMaww" name="Concentration in container" path="vpa_val_po_600mg|Organism|Skin|Intracellular|ACADSB_4ene_VPA_CoA|Concentration in container" unit="µmol/l" persistable="0" formulaId="22984" />
    <Observer id="23001" entityId="mjeMZBvFj0WtIvInCMiW0A" name="Concentration in container" path="vpa_val_po_600mg|Organism|Skin|Intracellular|ACSM5_VPA_CoA|Concentration in container" unit="µmol/l" persistable="0" formulaId="23002" />
    <Observer id="23009" entityId="mBW6oTakUkeAI3thqY1peA" name="Concentration in container" path="vpa_val_po_600mg|Organism|Skin|Intracellular|valproic_acid|Concentration in container" unit="µmol/l" persistable="0" formulaId="23010" />
    <Observer id="23017" entityId="B2slnp-drkSWQXgjSUIzVw" name="Concentration in container" path="vpa_val_po_600mg|Organism|Skin|Intracellular|OH_VPA|Concentration in container" unit="µmol/l" persistable="0" formulaId="23018" />
    <Observer id="23025" entityId="ZbnVx650g0WJEmsyN-UfRA" name="Concentration in container" path="vpa_val_po_600mg|Organism|Skin|Intracellular|VPAG|Concentration in container" unit="µmol/l" persistable="0" formulaId="23026" />
    <Observer id="23043" entityId="LlPyS-ERJ0e95_xNQrudEQ" name="Interstitial Unbound" path="vpa_val_po_600mg|Organism|Skin|valproic_acid|Interstitial Unbound" unit="µmol/l" persistable="0" formulaId="23044" />
    <Observer id="23045" entityId="bhAEP2SA90OExNu3B-jPOg" name="Intracellular Unbound" path="vpa_val_po_600mg|Organism|Skin|valproic_acid|Intracellular Unbound" unit="µmol/l" persistable="0" formulaId="23046" />
    <Observer id="23047" entityId="MaZyDfPB3ES81fUhPK_Yaw" name="Tissue" path="vpa_val_po_600mg|Organism|Skin|valproic_acid|Tissue" unit="µmol/l" persistable="0" formulaId="23048" />
    <Observer id="23049" entityId="qyx4UVLDaUym5wqguFOpcw" name="Interstitial Unbound" path="vpa_val_po_600mg|Organism|Skin|OH_VPA|Interstitial Unbound" unit="µmol/l" persistable="0" formulaId="23050" />
    <Observer id="23051" entityId="HAosaVnxyEu4NYQqMjPIuA" name="Intracellular Unbound" path="vpa_val_po_600mg|Organism|Skin|OH_VPA|Intracellular Unbound" unit="µmol/l" persistable="0" formulaId="23052" />
    <Observer id="23053" entityId="22nTAWvYpUWJdW9LZGgkCw" name="Tissue" path="vpa_val_po_600mg|Organism|Skin|OH_VPA|Tissue" unit="µmol/l" persistable="0" formulaId="23054" />
    <Observer id="23055" entityId="GCf6rnAVqUeOjAu6JZRIOA" name="Interstitial Unbound" path="vpa_val_po_600mg|Organism|Skin|VPAG|Interstitial Unbound" unit="µmol/l" persistable="0" formulaId="23056" />
    <Observer id="23057" entityId="URR1-CkXFEu5YldwDJgm_Q" name="Intracellular Unbound" path="vpa_val_po_600mg|Organism|Skin|VPAG|Intracellular Unbound" unit="µmol/l" persistable="0" formulaId="23058" />
    <Observer id="23059" entityId="FTA0puRankm_ZvsybzYYsw" name="Tissue" path="vpa_val_po_600mg|Organism|Skin|VPAG|Tissue" unit="µmol/l" persistable="0" formulaId="23060" />
    <Observer id="23124" entityId="eAWxxGXgFUC20Vpf_SgKUw" name="Concentration in container" path="vpa_val_po_600mg|Organism|Spleen|Plasma|CYP2C9|Concentration in container" unit="µmol/l" persistable="0" formulaId="23125" />
    <Observer id="23144" entityId="rM30nuGZuUi2idKStE2DVw" name="Concentration in container" path="vpa_val_po_600mg|Organism|Spleen|Plasma|CYP2A6_3OH_VPA|Concentration in container" unit="µmol/l" persistable="0" formulaId="23145" />
    <Observer id="23164" entityId="kuYuLFBOL0uCpjsaCulUpw" name="Concentration in container" path="vpa_val_po_600mg|Organism|Spleen|Plasma|CYP2C9_4OH_VPA|Concentration in container" unit="µmol/l" persistable="0" formulaId="23165" />
    <Observer id="23184" entityId="LSYohdop4068_RVIIJnTyA" name="Concentration in container" path="vpa_val_po_600mg|Organism|Spleen|Plasma|UGT1A8|Concentration in container" unit="µmol/l" persistable="0" formulaId="23185" />
    <Observer id="23204" entityId="quC5bMGITUC7uY17qn_O_w" name="Concentration in container" path="vpa_val_po_600mg|Organism|Spleen|Plasma|CYP2C9_4ene_VPA|Concentration in container" unit="µmol/l" persistable="0" formulaId="23205" />
    <Observer id="23224" entityId="RME93207mUmHDwUfeAvNkg" name="Concentration in container" path="vpa_val_po_600mg|Organism|Spleen|Plasma|CYP2A6_2ene_VPA|Concentration in container" unit="µmol/l" persistable="0" formulaId="23225" />
    <Observer id="23244" entityId="edS8WDVdPEu-WID3kMeZbA" name="Concentration in container" path="vpa_val_po_600mg|Organism|Spleen|Plasma|ACADSB_4ene_VPA_CoA|Concentration in container" unit="µmol/l" persistable="0" formulaId="23245" />
    <Observer id="23264" entityId="sHgeTabTHUq_SDCdi-MNqw" name="Concentration in container" path="vpa_val_po_600mg|Organism|Spleen|Plasma|ACSM5_VPA_CoA|Concentration in container" unit="µmol/l" persistable="0" formulaId="23265" />
    <Observer id="23271" entityId="y8vYZ-MLnkyFqstHXWCy9A" name="Concentration in container" path="vpa_val_po_600mg|Organism|Spleen|Plasma|valproic_acid|Concentration in container" unit="µmol/l" persistable="0" formulaId="23272" />
    <Observer id="23278" entityId="Vz6UXjCn40OWXiSKuHRRIQ" name="Concentration in container" path="vpa_val_po_600mg|Organism|Spleen|Plasma|OH_VPA|Concentration in container" unit="µmol/l" persistable="0" formulaId="23279" />
    <Observer id="23285" entityId="XLefjTJPckycB4PJ-GlfqQ" name="Concentration in container" path="vpa_val_po_600mg|Organism|Spleen|Plasma|VPAG|Concentration in container" unit="µmol/l" persistable="0" formulaId="23286" />
    <Observer id="23325" entityId="r7YG0rQGlkeF6RHEuBs26g" name="Concentration in container" path="vpa_val_po_600mg|Organism|Spleen|BloodCells|CYP2C9|Concentration in container" unit="µmol/l" persistable="0" formulaId="23326" />
    <Observer id="23345" entityId="rhMyYkU_U0uxnRnW8oatGQ" name="Concentration in container" path="vpa_val_po_600mg|Organism|Spleen|BloodCells|CYP2A6_3OH_VPA|Concentration in container" unit="µmol/l" persistable="0" formulaId="23346" />
    <Observer id="23365" entityId="yxoLqjyqfE-c_lLdXgzCmA" name="Concentration in container" path="vpa_val_po_600mg|Organism|Spleen|BloodCells|CYP2C9_4OH_VPA|Concentration in container" unit="µmol/l" persistable="0" formulaId="23366" />
    <Observer id="23385" entityId="2MCtZ07q2k260SvNp0Y-pA" name="Concentration in container" path="vpa_val_po_600mg|Organism|Spleen|BloodCells|UGT1A8|Concentration in container" unit="µmol/l" persistable="0" formulaId="23386" />
    <Observer id="23405" entityId="s7-HSb4o-EeK9m3wtCtglg" name="Concentration in container" path="vpa_val_po_600mg|Organism|Spleen|BloodCells|CYP2C9_4ene_VPA|Concentration in container" unit="µmol/l" persistable="0" formulaId="23406" />
    <Observer id="23425" entityId="cFt2fWgaX0CmYVlhMH0Fmg" name="Concentration in container" path="vpa_val_po_600mg|Organism|Spleen|BloodCells|CYP2A6_2ene_VPA|Concentration in container" unit="µmol/l" persistable="0" formulaId="23426" />
    <Observer id="23445" entityId="W_K3XPpjqUmhmQ8ALWVLfQ" name="Concentration in container" path="vpa_val_po_600mg|Organism|Spleen|BloodCells|ACADSB_4ene_VPA_CoA|Concentration in container" unit="µmol/l" persistable="0" formulaId="23446" />
    <Observer id="23465" entityId="9uOsDk1Jb0OsypvkeESATQ" name="Concentration in container" path="vpa_val_po_600mg|Organism|Spleen|BloodCells|ACSM5_VPA_CoA|Concentration in container" unit="µmol/l" persistable="0" formulaId="23466" />
    <Observer id="23472" entityId="gClGKMxIw0SQPdrycjhZrw" name="Concentration in container" path="vpa_val_po_600mg|Organism|Spleen|BloodCells|valproic_acid|Concentration in container" unit="µmol/l" persistable="0" formulaId="23473" />
    <Observer id="23479" entityId="fygVwnuWr0OO2Lgc-R2RyQ" name="Concentration in container" path="vpa_val_po_600mg|Organism|Spleen|BloodCells|OH_VPA|Concentration in container" unit="µmol/l" persistable="0" formulaId="23480" />
    <Observer id="23486" entityId="vS_nsGXBVk2hW-KnCAc_bw" name="Concentration in container" path="vpa_val_po_600mg|Organism|Spleen|BloodCells|VPAG|Concentration in container" unit="µmol/l" persistable="0" formulaId="23487" />
    <Observer id="23516" entityId="t9jLkZzHJ0WUIZC7CRG3nw" name="Concentration in container" path="vpa_val_po_600mg|Organism|Spleen|Interstitial|valproic_acid|Concentration in container" unit="µmol/l" persistable="0" formulaId="23517" />
    <Observer id="23524" entityId="4rrtiHnYJkyeN2un6muTPQ" name="Concentration in container" path="vpa_val_po_600mg|Organism|Spleen|Interstitial|OH_VPA|Concentration in container" unit="µmol/l" persistable="0" formulaId="23525" />
    <Observer id="23532" entityId="D5nKofn8CEODZ1g-bQvJ4g" name="Concentration in container" path="vpa_val_po_600mg|Organism|Spleen|Interstitial|VPAG|Concentration in container" unit="µmol/l" persistable="0" formulaId="23533" />
    <Observer id="23555" entityId="LLXG7aUOIUKC1_a3p8vtCQ" name="Concentration in container" path="vpa_val_po_600mg|Organism|Spleen|Intracellular|CYP2C9|Concentration in container" unit="µmol/l" persistable="0" formulaId="23556" />
    <Observer id="23573" entityId="-SUi4VLZM0GV8nM0fbhekw" name="Concentration in container" path="vpa_val_po_600mg|Organism|Spleen|Intracellular|CYP2A6_3OH_VPA|Concentration in container" unit="µmol/l" persistable="0" formulaId="23574" />
    <Observer id="23591" entityId="AbPbf7X-6U2wz9k6IPSA0g" name="Concentration in container" path="vpa_val_po_600mg|Organism|Spleen|Intracellular|CYP2C9_4OH_VPA|Concentration in container" unit="µmol/l" persistable="0" formulaId="23592" />
    <Observer id="23609" entityId="HUF4rSAHK0ez0sE36AU6rw" name="Concentration in container" path="vpa_val_po_600mg|Organism|Spleen|Intracellular|UGT1A8|Concentration in container" unit="µmol/l" persistable="0" formulaId="23610" />
    <Observer id="23627" entityId="S_Vb1uZ5UEGv2-iTB5GAIw" name="Concentration in container" path="vpa_val_po_600mg|Organism|Spleen|Intracellular|CYP2C9_4ene_VPA|Concentration in container" unit="µmol/l" persistable="0" formulaId="23628" />
    <Observer id="23645" entityId="WvJLVnbCuEmedh_tgvv3xw" name="Concentration in container" path="vpa_val_po_600mg|Organism|Spleen|Intracellular|CYP2A6_2ene_VPA|Concentration in container" unit="µmol/l" persistable="0" formulaId="23646" />
    <Observer id="23663" entityId="TzefyKls4k6o4bMHmnhP1Q" name="Concentration in container" path="vpa_val_po_600mg|Organism|Spleen|Intracellular|ACADSB_4ene_VPA_CoA|Concentration in container" unit="µmol/l" persistable="0" formulaId="23664" />
    <Observer id="23681" entityId="B3kwiBlaREGIy4AruIjCoA" name="Concentration in container" path="vpa_val_po_600mg|Organism|Spleen|Intracellular|ACSM5_VPA_CoA|Concentration in container" unit="µmol/l" persistable="0" formulaId="23682" />
    <Observer id="23689" entityId="c1mHcfHAmkysARlLfWcnqQ" name="Concentration in container" path="vpa_val_po_600mg|Organism|Spleen|Intracellular|valproic_acid|Concentration in container" unit="µmol/l" persistable="0" formulaId="23690" />
    <Observer id="23697" entityId="m0AxJIU8k0aDzP7abPx0sQ" name="Concentration in container" path="vpa_val_po_600mg|Organism|Spleen|Intracellular|OH_VPA|Concentration in container" unit="µmol/l" persistable="0" formulaId="23698" />
    <Observer id="23705" entityId="HyEhhNmEtUqy8GG_9RkExA" name="Concentration in container" path="vpa_val_po_600mg|Organism|Spleen|Intracellular|VPAG|Concentration in container" unit="µmol/l" persistable="0" formulaId="23706" />
    <Observer id="23723" entityId="eHX2uM2yfUmt0wJVDCyNLA" name="Interstitial Unbound" path="vpa_val_po_600mg|Organism|Spleen|valproic_acid|Interstitial Unbound" unit="µmol/l" persistable="0" formulaId="23724" />
    <Observer id="23725" entityId="BqzH-MTNxEynQLN1hl-oQg" name="Intracellular Unbound" path="vpa_val_po_600mg|Organism|Spleen|valproic_acid|Intracellular Unbound" unit="µmol/l" persistable="0" formulaId="23726" />
    <Observer id="23727" entityId="ULhsuRzVKE6D1BQsG5z7mQ" name="Tissue" path="vpa_val_po_600mg|Organism|Spleen|valproic_acid|Tissue" unit="µmol/l" persistable="0" formulaId="23728" />
    <Observer id="23729" entityId="MyS_-lrOE0i7wRq-2iTC4g" name="Interstitial Unbound" path="vpa_val_po_600mg|Organism|Spleen|OH_VPA|Interstitial Unbound" unit="µmol/l" persistable="0" formulaId="23730" />
    <Observer id="23731" entityId="d9q23oY5UUyJuzTcflxNrQ" name="Intracellular Unbound" path="vpa_val_po_600mg|Organism|Spleen|OH_VPA|Intracellular Unbound" unit="µmol/l" persistable="0" formulaId="23732" />
    <Observer id="23733" entityId="V3IunbYZWUa3oDsBk3Cv0g" name="Tissue" path="vpa_val_po_600mg|Organism|Spleen|OH_VPA|Tissue" unit="µmol/l" persistable="0" formulaId="23734" />
    <Observer id="23735" entityId="GfKDaqhLp0OpZfyjGTUH2g" name="Interstitial Unbound" path="vpa_val_po_600mg|Organism|Spleen|VPAG|Interstitial Unbound" unit="µmol/l" persistable="0" formulaId="23736" />
    <Observer id="23737" entityId="OLK7NAt2XUOKfyoNyfPy9g" name="Intracellular Unbound" path="vpa_val_po_600mg|Organism|Spleen|VPAG|Intracellular Unbound" unit="µmol/l" persistable="0" formulaId="23738" />
    <Observer id="23739" entityId="dlthIYvko0SYQQS4Bwf8DQ" name="Tissue" path="vpa_val_po_600mg|Organism|Spleen|VPAG|Tissue" unit="µmol/l" persistable="0" formulaId="23740" />
    <Observer id="23753" entityId="AHD1_wW0b0u0NQyLzvSLig" name="Concentration in container" path="vpa_val_po_600mg|Organism|Saliva|Saliva|valproic_acid|Concentration in container" unit="µmol/l" persistable="0" formulaId="23754" />
    <Observer id="23758" entityId="8xmwxUyH0EKxdSJ-6I1tPA" name="Concentration in container" path="vpa_val_po_600mg|Organism|Saliva|Saliva|OH_VPA|Concentration in container" unit="µmol/l" persistable="0" formulaId="23759" />
    <Observer id="23763" entityId="RhK2HLMXXE68NnVnJSbqqg" name="Concentration in container" path="vpa_val_po_600mg|Organism|Saliva|Saliva|VPAG|Concentration in container" unit="µmol/l" persistable="0" formulaId="23764" />
    <Observer id="23770" entityId="ZAvsx9e6-kqlK7Mq2U_-QQ" name="Concentration in container" path="vpa_val_po_600mg|Organism|Saliva|SalivaGland|valproic_acid|Concentration in container" unit="µmol/l" persistable="0" formulaId="23771" />
    <Observer id="23775" entityId="l6yqvucdfUG2tRkeUcUuAA" name="Concentration in container" path="vpa_val_po_600mg|Organism|Saliva|SalivaGland|OH_VPA|Concentration in container" unit="µmol/l" persistable="0" formulaId="23776" />
    <Observer id="23780" entityId="mKg1tG5ZWUaX3wF4UdtdXg" name="Concentration in container" path="vpa_val_po_600mg|Organism|Saliva|SalivaGland|VPAG|Concentration in container" unit="µmol/l" persistable="0" formulaId="23781" />
    <Observer id="33544" entityId="a_wRhsotcUipvjc9EDcvgQ" name="Concentration in container" path="vpa_val_po_600mg|Applications|Gugler_PO|Lint80_PO_Gugler|Application_1|valproic_acid|Concentration in container" unit="µmol/l" persistable="0" formulaId="33545" />
  </ObserverList>
  <EventList>
    <Event conditionFormulaId="33498" id="33497" entityId="OmnVrCcak0ux1TQ88HYsvQ" oneTime="1">
      <AssignmentList>
        <Assignment objectId="5756" newFormulaId="33499" useAsValue="1" />
        <Assignment objectId="33472" newFormulaId="33500" useAsValue="1" />
        <Assignment objectId="5203" newFormulaId="33501" useAsValue="1" />
        <Assignment objectId="5228" newFormulaId="33503" useAsValue="1" />
      </AssignmentList>
    </Event>
    <Event conditionFormulaId="33505" id="33504" entityId="Pp7YFWhXkk-Aeh0fWA2VqQ" oneTime="1">
      <AssignmentList>
        <Assignment objectId="33472" newFormulaId="33506" useAsValue="0" />
      </AssignmentList>
    </Event>
    <Event conditionFormulaId="33508" id="33507" entityId="A8PTGr_MvUeqe3kdXE8afg" oneTime="1">
      <AssignmentList>
        <Assignment objectId="33465" newFormulaId="33509" useAsValue="0" />
      </AssignmentList>
    </Event>
  </EventList>
  <FormulaList>
    <ExplicitFormula id="5">
      <Equation>K_uptake-K_rec&gt;=0 ? K_uptake-K_rec : 0</Equation>
      <ReferenceList>
        <R alias="K_uptake" id="3" />
        <R alias="K_rec" id="4" />
      </ReferenceList>
    </ExplicitFormula>
    <ExplicitFormula id="38">
      <Equation>V_pls_art+V_pls_bon+V_pls_brn+V_pls_cae+V_pls_colasc+V_pls_coldesc+V_pls_colsigm+V_pls_coltrans+V_pls_duo+V_pls_fat+V_pls_tes+V_pls_hrt+V_pls_kid+V_pls_lin+V_pls_lil+V_pls_lje+V_pls_lng+V_pls_mus+V_pls_pan+V_pls_prc+V_pls_prp+V_pls_pve+V_pls_rect+V_pls_skn+V_pls_sin+V_pls_spl+V_pls_sto+V_pls_uil+V_pls_uje+V_pls_ven</Equation>
      <ReferenceList>
        <R alias="V_pls_art" id="8" />
        <R alias="V_pls_bon" id="9" />
        <R alias="V_pls_brn" id="10" />
        <R alias="V_pls_fat" id="11" />
        <R alias="V_pls_tes" id="12" />
        <R alias="V_pls_hrt" id="13" />
        <R alias="V_pls_kid" id="14" />
        <R alias="V_pls_lin" id="15" />
        <R alias="V_pls_lng" id="16" />
        <R alias="V_pls_mus" id="17" />
        <R alias="V_pls_pan" id="18" />
        <R alias="V_pls_pve" id="19" />
        <R alias="V_pls_skn" id="20" />
        <R alias="V_pls_sin" id="21" />
        <R alias="V_pls_spl" id="22" />
        <R alias="V_pls_sto" id="23" />
        <R alias="V_pls_ven" id="24" />
        <R alias="V_pls_duo" id="25" />
        <R alias="V_pls_uje" id="26" />
        <R alias="V_pls_lje" id="27" />
        <R alias="V_pls_uil" id="28" />
        <R alias="V_pls_lil" id="29" />
        <R alias="V_pls_cae" id="30" />
        <R alias="V_pls_colasc" id="31" />
        <R alias="V_pls_coltrans" id="32" />
        <R alias="V_pls_coldesc" id="33" />
        <R alias="V_pls_colsigm" id="34" />
        <R alias="V_pls_rect" id="35" />
        <R alias="V_pls_prp" id="36" />
        <R alias="V_pls_prc" id="37" />
      </ReferenceList>
    </ExplicitFormula>
    <ExplicitFormula id="58">
      <Equation>M_art + M_sto + M_sin + M_lin + M_pan + M_spl + M_liv + M_lng + M_mus + M_fat + M_skn + M_kid + M_brn + M_hrt + M_bon + M_tes + M_pve + M_ven</Equation>
      <ReferenceList>
        <R alias="M_art" id="40" />
        <R alias="M_bon" id="41" />
        <R alias="M_brn" id="42" />
        <R alias="M_fat" id="43" />
        <R alias="M_tes" id="44" />
        <R alias="M_hrt" id="45" />
        <R alias="M_kid" id="46" />
        <R alias="M_lin" id="47" />
        <R alias="M_liv" id="48" />
        <R alias="M_lng" id="49" />
        <R alias="M_mus" id="50" />
        <R alias="M_pan" id="51" />
        <R alias="M_pve" id="52" />
        <R alias="M_skn" id="53" />
        <R alias="M_sin" id="54" />
        <R alias="M_spl" id="55" />
        <R alias="M_sto" id="56" />
        <R alias="M_ven" id="57" />
      </ReferenceList>
    </ExplicitFormula>
    <ExplicitFormula id="62">
      <Equation>Age* 365.25/7 + GA</Equation>
      <ReferenceList>
        <R alias="Age" id="60" />
        <R alias="GA" id="61" />
      </ReferenceList>
    </ExplicitFormula>
    <ExplicitFormula id="65">
      <Equation>Height&gt;0 ? BW / (Height)^2 : 0</Equation>
      <ReferenceList>
        <R alias="Height" id="64" />
        <R alias="BW" id="39" />
      </ReferenceList>
    </ExplicitFormula>
    <ExplicitFormula id="101">
      <Equation>0.451666666666667</Equation>
    </ExplicitFormula>
    <ExplicitFormula id="103">
      <Equation>66.7666666666667</Equation>
    </ExplicitFormula>
    <ExplicitFormula id="105">
      <Equation>17.27</Equation>
    </ExplicitFormula>
    <ExplicitFormula id="117">
      <Equation>fQ_art*C_bc_art+fQ_bon*C_bc_bon+fQ_fat*C_bc_fat+fQ_mus*C_bc_mus+fQ_skn*C_bc_skn</Equation>
      <ReferenceList>
        <R alias="C_bc_art" id="107" />
        <R alias="C_bc_bon" id="108" />
        <R alias="C_bc_fat" id="109" />
        <R alias="C_bc_mus" id="110" />
        <R alias="C_bc_skn" id="111" />
        <R alias="fQ_art" id="112" />
        <R alias="fQ_bon" id="113" />
        <R alias="fQ_fat" id="114" />
        <R alias="fQ_mus" id="115" />
        <R alias="fQ_skn" id="116" />
      </ReferenceList>
    </ExplicitFormula>
    <ExplicitFormula id="124">
      <Equation>fQ_art*C_pls_art+fQ_bon*C_pls_bon+fQ_fat*C_pls_fat+fQ_mus*C_pls_mus+fQ_skn*C_pls_skn</Equation>
      <ReferenceList>
        <R alias="C_pls_art" id="119" />
        <R alias="C_pls_bon" id="120" />
        <R alias="C_pls_fat" id="121" />
        <R alias="C_pls_mus" id="122" />
        <R alias="C_pls_skn" id="123" />
        <R alias="fQ_art" id="112" />
        <R alias="fQ_bon" id="113" />
        <R alias="fQ_fat" id="114" />
        <R alias="fQ_mus" id="115" />
        <R alias="fQ_skn" id="116" />
      </ReferenceList>
    </ExplicitFormula>
    <ExplicitFormula id="127">
      <Equation>(fQ_art*C_pls_art+fQ_bon*C_pls_bon+fQ_fat*C_pls_fat+fQ_mus*C_pls_mus+fQ_skn*C_pls_skn)*fu</Equation>
      <ReferenceList>
        <R alias="C_pls_art" id="119" />
        <R alias="C_pls_bon" id="120" />
        <R alias="C_pls_fat" id="121" />
        <R alias="C_pls_mus" id="122" />
        <R alias="C_pls_skn" id="123" />
        <R alias="fu" id="126" />
        <R alias="fQ_art" id="112" />
        <R alias="fQ_bon" id="113" />
        <R alias="fQ_fat" id="114" />
        <R alias="fQ_mus" id="115" />
        <R alias="fQ_skn" id="116" />
      </ReferenceList>
    </ExplicitFormula>
    <ExplicitFormula id="129">
      <Equation>(1-HCT)*(fQ_art*C_pls_art+fQ_bon*C_pls_bon+fQ_fat*C_pls_fat+fQ_mus*C_pls_mus+fQ_skn*C_pls_skn) + HCT*(fQ_art*C_bc_art+fQ_bon*C_bc_bon+fQ_fat*C_bc_fat+fQ_mus*C_bc_mus+fQ_skn*C_bc_skn)</Equation>
      <ReferenceList>
        <R alias="C_bc_art" id="107" />
        <R alias="C_bc_bon" id="108" />
        <R alias="C_bc_fat" id="109" />
        <R alias="C_bc_mus" id="110" />
        <R alias="C_bc_skn" id="111" />
        <R alias="C_pls_art" id="119" />
        <R alias="C_pls_bon" id="120" />
        <R alias="C_pls_fat" id="121" />
        <R alias="C_pls_mus" id="122" />
        <R alias="C_pls_skn" id="123" />
        <R alias="fQ_art" id="112" />
        <R alias="fQ_bon" id="113" />
        <R alias="fQ_fat" id="114" />
        <R alias="fQ_mus" id="115" />
        <R alias="fQ_skn" id="116" />
        <R alias="HCT" id="100" />
      </ReferenceList>
    </ExplicitFormula>
    <ExplicitFormula id="136">
      <Equation>fQ_art*C_bc_art+fQ_bon*C_bc_bon+fQ_fat*C_bc_fat+fQ_mus*C_bc_mus+fQ_skn*C_bc_skn</Equation>
      <ReferenceList>
        <R alias="C_bc_art" id="131" />
        <R alias="C_bc_bon" id="132" />
        <R alias="C_bc_fat" id="133" />
        <R alias="C_bc_mus" id="134" />
        <R alias="C_bc_skn" id="135" />
        <R alias="fQ_art" id="112" />
        <R alias="fQ_bon" id="113" />
        <R alias="fQ_fat" id="114" />
        <R alias="fQ_mus" id="115" />
        <R alias="fQ_skn" id="116" />
      </ReferenceList>
    </ExplicitFormula>
    <ExplicitFormula id="143">
      <Equation>fQ_art*C_pls_art+fQ_bon*C_pls_bon+fQ_fat*C_pls_fat+fQ_mus*C_pls_mus+fQ_skn*C_pls_skn</Equation>
      <ReferenceList>
        <R alias="C_pls_art" id="138" />
        <R alias="C_pls_bon" id="139" />
        <R alias="C_pls_fat" id="140" />
        <R alias="C_pls_mus" id="141" />
        <R alias="C_pls_skn" id="142" />
        <R alias="fQ_art" id="112" />
        <R alias="fQ_bon" id="113" />
        <R alias="fQ_fat" id="114" />
        <R alias="fQ_mus" id="115" />
        <R alias="fQ_skn" id="116" />
      </ReferenceList>
    </ExplicitFormula>
    <ExplicitFormula id="146">
      <Equation>(fQ_art*C_pls_art+fQ_bon*C_pls_bon+fQ_fat*C_pls_fat+fQ_mus*C_pls_mus+fQ_skn*C_pls_skn)*fu</Equation>
      <ReferenceList>
        <R alias="C_pls_art" id="138" />
        <R alias="C_pls_bon" id="139" />
        <R alias="C_pls_fat" id="140" />
        <R alias="C_pls_mus" id="141" />
        <R alias="C_pls_skn" id="142" />
        <R alias="fu" id="145" />
        <R alias="fQ_art" id="112" />
        <R alias="fQ_bon" id="113" />
        <R alias="fQ_fat" id="114" />
        <R alias="fQ_mus" id="115" />
        <R alias="fQ_skn" id="116" />
      </ReferenceList>
    </ExplicitFormula>
    <ExplicitFormula id="148">
      <Equation>(1-HCT)*(fQ_art*C_pls_art+fQ_bon*C_pls_bon+fQ_fat*C_pls_fat+fQ_mus*C_pls_mus+fQ_skn*C_pls_skn) + HCT*(fQ_art*C_bc_art+fQ_bon*C_bc_bon+fQ_fat*C_bc_fat+fQ_mus*C_bc_mus+fQ_skn*C_bc_skn)</Equation>
      <ReferenceList>
        <R alias="C_bc_art" id="131" />
        <R alias="C_bc_bon" id="132" />
        <R alias="C_bc_fat" id="133" />
        <R alias="C_bc_mus" id="134" />
        <R alias="C_bc_skn" id="135" />
        <R alias="C_pls_art" id="138" />
        <R alias="C_pls_bon" id="139" />
        <R alias="C_pls_fat" id="140" />
        <R alias="C_pls_mus" id="141" />
        <R alias="C_pls_skn" id="142" />
        <R alias="fQ_art" id="112" />
        <R alias="fQ_bon" id="113" />
        <R alias="fQ_fat" id="114" />
        <R alias="fQ_mus" id="115" />
        <R alias="fQ_skn" id="116" />
        <R alias="HCT" id="100" />
      </ReferenceList>
    </ExplicitFormula>
    <ExplicitFormula id="155">
      <Equation>fQ_art*C_bc_art+fQ_bon*C_bc_bon+fQ_fat*C_bc_fat+fQ_mus*C_bc_mus+fQ_skn*C_bc_skn</Equation>
      <ReferenceList>
        <R alias="C_bc_art" id="150" />
        <R alias="C_bc_bon" id="151" />
        <R alias="C_bc_fat" id="152" />
        <R alias="C_bc_mus" id="153" />
        <R alias="C_bc_skn" id="154" />
        <R alias="fQ_art" id="112" />
        <R alias="fQ_bon" id="113" />
        <R alias="fQ_fat" id="114" />
        <R alias="fQ_mus" id="115" />
        <R alias="fQ_skn" id="116" />
      </ReferenceList>
    </ExplicitFormula>
    <ExplicitFormula id="162">
      <Equation>fQ_art*C_pls_art+fQ_bon*C_pls_bon+fQ_fat*C_pls_fat+fQ_mus*C_pls_mus+fQ_skn*C_pls_skn</Equation>
      <ReferenceList>
        <R alias="C_pls_art" id="157" />
        <R alias="C_pls_bon" id="158" />
        <R alias="C_pls_fat" id="159" />
        <R alias="C_pls_mus" id="160" />
        <R alias="C_pls_skn" id="161" />
        <R alias="fQ_art" id="112" />
        <R alias="fQ_bon" id="113" />
        <R alias="fQ_fat" id="114" />
        <R alias="fQ_mus" id="115" />
        <R alias="fQ_skn" id="116" />
      </ReferenceList>
    </ExplicitFormula>
    <ExplicitFormula id="165">
      <Equation>(fQ_art*C_pls_art+fQ_bon*C_pls_bon+fQ_fat*C_pls_fat+fQ_mus*C_pls_mus+fQ_skn*C_pls_skn)*fu</Equation>
      <ReferenceList>
        <R alias="C_pls_art" id="157" />
        <R alias="C_pls_bon" id="158" />
        <R alias="C_pls_fat" id="159" />
        <R alias="C_pls_mus" id="160" />
        <R alias="C_pls_skn" id="161" />
        <R alias="fu" id="164" />
        <R alias="fQ_art" id="112" />
        <R alias="fQ_bon" id="113" />
        <R alias="fQ_fat" id="114" />
        <R alias="fQ_mus" id="115" />
        <R alias="fQ_skn" id="116" />
      </ReferenceList>
    </ExplicitFormula>
    <ExplicitFormula id="167">
      <Equation>(1-HCT)*(fQ_art*C_pls_art+fQ_bon*C_pls_bon+fQ_fat*C_pls_fat+fQ_mus*C_pls_mus+fQ_skn*C_pls_skn) + HCT*(fQ_art*C_bc_art+fQ_bon*C_bc_bon+fQ_fat*C_bc_fat+fQ_mus*C_bc_mus+fQ_skn*C_bc_skn)</Equation>
      <ReferenceList>
        <R alias="C_bc_art" id="150" />
        <R alias="C_bc_bon" id="151" />
        <R alias="C_bc_fat" id="152" />
        <R alias="C_bc_mus" id="153" />
        <R alias="C_bc_skn" id="154" />
        <R alias="C_pls_art" id="157" />
        <R alias="C_pls_bon" id="158" />
        <R alias="C_pls_fat" id="159" />
        <R alias="C_pls_mus" id="160" />
        <R alias="C_pls_skn" id="161" />
        <R alias="fQ_art" id="112" />
        <R alias="fQ_bon" id="113" />
        <R alias="fQ_fat" id="114" />
        <R alias="fQ_mus" id="115" />
        <R alias="fQ_skn" id="116" />
        <R alias="HCT" id="100" />
      </ReferenceList>
    </ExplicitFormula>
    <ExplicitFormula id="170">
      <Equation>Volume * Density</Equation>
      <ReferenceList>
        <R alias="Density" id="168" />
        <R alias="Volume" id="169" />
      </ReferenceList>
    </ExplicitFormula>
    <ExplicitFormula id="173">
      <Equation>0.911799894382203</Equation>
    </ExplicitFormula>
    <ExplicitFormula id="175">
      <Equation>Volume</Equation>
      <ReferenceList>
        <R alias="Volume" id="24" />
      </ReferenceList>
    </ExplicitFormula>
    <ExplicitFormula id="176">
      <Equation>(1-HCT)*V</Equation>
      <ReferenceList>
        <R alias="f_vas" id="172" />
        <R alias="V" id="169" />
        <R alias="HCT" id="100" />
      </ReferenceList>
    </ExplicitFormula>
    <ExplicitFormula id="179">
      <Equation>M_0</Equation>
      <ReferenceList>
        <R alias="M_0" id="178" />
      </ReferenceList>
    </ExplicitFormula>
    <ExplicitFormula id="182">
      <Equation>rel_exp_pls_norm</Equation>
      <ReferenceList>
        <R alias="rel_exp_pls_norm" id="181" />
      </ReferenceList>
    </ExplicitFormula>
    <ExplicitFormula id="185">
      <Equation>rel_exp_pls</Equation>
      <ReferenceList>
        <R alias="rel_exp_pls" id="184" />
      </ReferenceList>
    </ExplicitFormula>
    <ExplicitFormula id="188">
      <Equation>ln(2)/tHalf</Equation>
      <ReferenceList>
        <R alias="tHalf" id="187" />
      </ReferenceList>
    </ExplicitFormula>
    <ExplicitFormula id="190">
      <Equation>rel_exp_norm</Equation>
      <ReferenceList>
        <R alias="rel_exp_norm" id="180" />
      </ReferenceList>
    </ExplicitFormula>
    <ExplicitFormula id="193">
      <Equation>rel_exp_out * AF * f_onto * ProteinContainerVolume</Equation>
      <ReferenceList>
        <R alias="f_onto" id="191" />
        <R alias="rel_exp_out" id="189" />
        <R alias="AF" id="192" />
        <R alias="ProteinContainerVolume" id="174" />
      </ReferenceList>
    </ExplicitFormula>
    <ExplicitFormula id="195">
      <Equation>V&gt;0 ? M/V : 0</Equation>
      <ReferenceList>
        <R alias="M" id="177" />
        <R alias="V" id="24" />
      </ReferenceList>
    </ExplicitFormula>
    <ExplicitFormula id="197">
      <Equation>f_onto</Equation>
      <ReferenceList>
        <R alias="f_onto" id="196" />
      </ReferenceList>
    </ExplicitFormula>
    <ExplicitFormula id="199">
      <Equation>tHalf</Equation>
      <ReferenceList>
        <R alias="tHalf" id="198" />
      </ReferenceList>
    </ExplicitFormula>
    <ExplicitFormula id="201">
      <Equation>V&gt;0 ? M/V : 0</Equation>
      <ReferenceList>
        <R alias="M" id="177" />
        <R alias="V" id="24" />
      </ReferenceList>
    </ExplicitFormula>
    <ExplicitFormula id="204">
      <Equation>M_0</Equation>
      <ReferenceList>
        <R alias="M_0" id="203" />
      </ReferenceList>
    </ExplicitFormula>
    <ExplicitFormula id="207">
      <Equation>rel_exp_pls_norm</Equation>
      <ReferenceList>
        <R alias="rel_exp_pls_norm" id="206" />
      </ReferenceList>
    </ExplicitFormula>
    <ExplicitFormula id="210">
      <Equation>rel_exp_pls</Equation>
      <ReferenceList>
        <R alias="rel_exp_pls" id="209" />
      </ReferenceList>
    </ExplicitFormula>
    <ExplicitFormula id="213">
      <Equation>ln(2)/tHalf</Equation>
      <ReferenceList>
        <R alias="tHalf" id="212" />
      </ReferenceList>
    </ExplicitFormula>
    <ExplicitFormula id="215">
      <Equation>rel_exp_norm</Equation>
      <ReferenceList>
        <R alias="rel_exp_norm" id="205" />
      </ReferenceList>
    </ExplicitFormula>
    <ExplicitFormula id="218">
      <Equation>rel_exp_out * AF * f_onto * ProteinContainerVolume</Equation>
      <ReferenceList>
        <R alias="f_onto" id="216" />
        <R alias="rel_exp_out" id="214" />
        <R alias="AF" id="217" />
        <R alias="ProteinContainerVolume" id="174" />
      </ReferenceList>
    </ExplicitFormula>
    <ExplicitFormula id="220">
      <Equation>V&gt;0 ? M/V : 0</Equation>
      <ReferenceList>
        <R alias="M" id="202" />
        <R alias="V" id="24" />
      </ReferenceList>
    </ExplicitFormula>
    <ExplicitFormula id="222">
      <Equation>f_onto</Equation>
      <ReferenceList>
        <R alias="f_onto" id="221" />
      </ReferenceList>
    </ExplicitFormula>
    <ExplicitFormula id="224">
      <Equation>tHalf</Equation>
      <ReferenceList>
        <R alias="tHalf" id="223" />
      </ReferenceList>
    </ExplicitFormula>
    <ExplicitFormula id="226">
      <Equation>V&gt;0 ? M/V : 0</Equation>
      <ReferenceList>
        <R alias="M" id="202" />
        <R alias="V" id="24" />
      </ReferenceList>
    </ExplicitFormula>
    <ExplicitFormula id="229">
      <Equation>M_0</Equation>
      <ReferenceList>
        <R alias="M_0" id="228" />
      </ReferenceList>
    </ExplicitFormula>
    <ExplicitFormula id="232">
      <Equation>rel_exp_pls_norm</Equation>
      <ReferenceList>
        <R alias="rel_exp_pls_norm" id="231" />
      </ReferenceList>
    </ExplicitFormula>
    <ExplicitFormula id="235">
      <Equation>rel_exp_pls</Equation>
      <ReferenceList>
        <R alias="rel_exp_pls" id="234" />
      </ReferenceList>
    </ExplicitFormula>
    <ExplicitFormula id="238">
      <Equation>ln(2)/tHalf</Equation>
      <ReferenceList>
        <R alias="tHalf" id="237" />
      </ReferenceList>
    </ExplicitFormula>
    <ExplicitFormula id="240">
      <Equation>rel_exp_norm</Equation>
      <ReferenceList>
        <R alias="rel_exp_norm" id="230" />
      </ReferenceList>
    </ExplicitFormula>
    <ExplicitFormula id="243">
      <Equation>rel_exp_out * AF * f_onto * ProteinContainerVolume</Equation>
      <ReferenceList>
        <R alias="f_onto" id="241" />
        <R alias="rel_exp_out" id="239" />
        <R alias="AF" id="242" />
        <R alias="ProteinContainerVolume" id="174" />
      </ReferenceList>
    </ExplicitFormula>
    <ExplicitFormula id="245">
      <Equation>V&gt;0 ? M/V : 0</Equation>
      <ReferenceList>
        <R alias="M" id="227" />
        <R alias="V" id="24" />
      </ReferenceList>
    </ExplicitFormula>
    <ExplicitFormula id="247">
      <Equation>f_onto</Equation>
      <ReferenceList>
        <R alias="f_onto" id="246" />
      </ReferenceList>
    </ExplicitFormula>
    <ExplicitFormula id="249">
      <Equation>tHalf</Equation>
      <ReferenceList>
        <R alias="tHalf" id="248" />
      </ReferenceList>
    </ExplicitFormula>
    <ExplicitFormula id="251">
      <Equation>V&gt;0 ? M/V : 0</Equation>
      <ReferenceList>
        <R alias="M" id="227" />
        <R alias="V" id="24" />
      </ReferenceList>
    </ExplicitFormula>
    <ExplicitFormula id="254">
      <Equation>M_0</Equation>
      <ReferenceList>
        <R alias="M_0" id="253" />
      </ReferenceList>
    </ExplicitFormula>
    <ExplicitFormula id="257">
      <Equation>rel_exp_pls_norm</Equation>
      <ReferenceList>
        <R alias="rel_exp_pls_norm" id="256" />
      </ReferenceList>
    </ExplicitFormula>
    <ExplicitFormula id="260">
      <Equation>rel_exp_pls</Equation>
      <ReferenceList>
        <R alias="rel_exp_pls" id="259" />
      </ReferenceList>
    </ExplicitFormula>
    <ExplicitFormula id="263">
      <Equation>ln(2)/tHalf</Equation>
      <ReferenceList>
        <R alias="tHalf" id="262" />
      </ReferenceList>
    </ExplicitFormula>
    <ExplicitFormula id="265">
      <Equation>rel_exp_norm</Equation>
      <ReferenceList>
        <R alias="rel_exp_norm" id="255" />
      </ReferenceList>
    </ExplicitFormula>
    <ExplicitFormula id="268">
      <Equation>rel_exp_out * AF * f_onto * ProteinContainerVolume</Equation>
      <ReferenceList>
        <R alias="f_onto" id="266" />
        <R alias="rel_exp_out" id="264" />
        <R alias="AF" id="267" />
        <R alias="ProteinContainerVolume" id="174" />
      </ReferenceList>
    </ExplicitFormula>
    <ExplicitFormula id="270">
      <Equation>V&gt;0 ? M/V : 0</Equation>
      <ReferenceList>
        <R alias="M" id="252" />
        <R alias="V" id="24" />
      </ReferenceList>
    </ExplicitFormula>
    <ExplicitFormula id="272">
      <Equation>f_onto</Equation>
      <ReferenceList>
        <R alias="f_onto" id="271" />
      </ReferenceList>
    </ExplicitFormula>
    <ExplicitFormula id="274">
      <Equation>tHalf</Equation>
      <ReferenceList>
        <R alias="tHalf" id="273" />
      </ReferenceList>
    </ExplicitFormula>
    <ExplicitFormula id="276">
      <Equation>V&gt;0 ? M/V : 0</Equation>
      <ReferenceList>
        <R alias="M" id="252" />
        <R alias="V" id="24" />
      </ReferenceList>
    </ExplicitFormula>
    <ExplicitFormula id="279">
      <Equation>M_0</Equation>
      <ReferenceList>
        <R alias="M_0" id="278" />
      </ReferenceList>
    </ExplicitFormula>
    <ExplicitFormula id="282">
      <Equation>rel_exp_pls_norm</Equation>
      <ReferenceList>
        <R alias="rel_exp_pls_norm" id="281" />
      </ReferenceList>
    </ExplicitFormula>
    <ExplicitFormula id="285">
      <Equation>rel_exp_pls</Equation>
      <ReferenceList>
        <R alias="rel_exp_pls" id="284" />
      </ReferenceList>
    </ExplicitFormula>
    <ExplicitFormula id="288">
      <Equation>ln(2)/tHalf</Equation>
      <ReferenceList>
        <R alias="tHalf" id="287" />
      </ReferenceList>
    </ExplicitFormula>
    <ExplicitFormula id="290">
      <Equation>rel_exp_norm</Equation>
      <ReferenceList>
        <R alias="rel_exp_norm" id="280" />
      </ReferenceList>
    </ExplicitFormula>
    <ExplicitFormula id="293">
      <Equation>rel_exp_out * AF * f_onto * ProteinContainerVolume</Equation>
      <ReferenceList>
        <R alias="f_onto" id="291" />
        <R alias="rel_exp_out" id="289" />
        <R alias="AF" id="292" />
        <R alias="ProteinContainerVolume" id="174" />
      </ReferenceList>
    </ExplicitFormula>
    <ExplicitFormula id="295">
      <Equation>V&gt;0 ? M/V : 0</Equation>
      <ReferenceList>
        <R alias="M" id="277" />
        <R alias="V" id="24" />
      </ReferenceList>
    </ExplicitFormula>
    <ExplicitFormula id="297">
      <Equation>f_onto</Equation>
      <ReferenceList>
        <R alias="f_onto" id="296" />
      </ReferenceList>
    </ExplicitFormula>
    <ExplicitFormula id="299">
      <Equation>tHalf</Equation>
      <ReferenceList>
        <R alias="tHalf" id="298" />
      </ReferenceList>
    </ExplicitFormula>
    <ExplicitFormula id="301">
      <Equation>V&gt;0 ? M/V : 0</Equation>
      <ReferenceList>
        <R alias="M" id="277" />
        <R alias="V" id="24" />
      </ReferenceList>
    </ExplicitFormula>
    <ExplicitFormula id="304">
      <Equation>M_0</Equation>
      <ReferenceList>
        <R alias="M_0" id="303" />
      </ReferenceList>
    </ExplicitFormula>
    <ExplicitFormula id="307">
      <Equation>rel_exp_pls_norm</Equation>
      <ReferenceList>
        <R alias="rel_exp_pls_norm" id="306" />
      </ReferenceList>
    </ExplicitFormula>
    <ExplicitFormula id="310">
      <Equation>rel_exp_pls</Equation>
      <ReferenceList>
        <R alias="rel_exp_pls" id="309" />
      </ReferenceList>
    </ExplicitFormula>
    <ExplicitFormula id="313">
      <Equation>ln(2)/tHalf</Equation>
      <ReferenceList>
        <R alias="tHalf" id="312" />
      </ReferenceList>
    </ExplicitFormula>
    <ExplicitFormula id="315">
      <Equation>rel_exp_norm</Equation>
      <ReferenceList>
        <R alias="rel_exp_norm" id="305" />
      </ReferenceList>
    </ExplicitFormula>
    <ExplicitFormula id="318">
      <Equation>rel_exp_out * AF * f_onto * ProteinContainerVolume</Equation>
      <ReferenceList>
        <R alias="f_onto" id="316" />
        <R alias="rel_exp_out" id="314" />
        <R alias="AF" id="317" />
        <R alias="ProteinContainerVolume" id="174" />
      </ReferenceList>
    </ExplicitFormula>
    <ExplicitFormula id="320">
      <Equation>V&gt;0 ? M/V : 0</Equation>
      <ReferenceList>
        <R alias="M" id="302" />
        <R alias="V" id="24" />
      </ReferenceList>
    </ExplicitFormula>
    <ExplicitFormula id="322">
      <Equation>f_onto</Equation>
      <ReferenceList>
        <R alias="f_onto" id="321" />
      </ReferenceList>
    </ExplicitFormula>
    <ExplicitFormula id="324">
      <Equation>tHalf</Equation>
      <ReferenceList>
        <R alias="tHalf" id="323" />
      </ReferenceList>
    </ExplicitFormula>
    <ExplicitFormula id="326">
      <Equation>V&gt;0 ? M/V : 0</Equation>
      <ReferenceList>
        <R alias="M" id="302" />
        <R alias="V" id="24" />
      </ReferenceList>
    </ExplicitFormula>
    <ExplicitFormula id="329">
      <Equation>M_0</Equation>
      <ReferenceList>
        <R alias="M_0" id="328" />
      </ReferenceList>
    </ExplicitFormula>
    <ExplicitFormula id="332">
      <Equation>rel_exp_pls_norm</Equation>
      <ReferenceList>
        <R alias="rel_exp_pls_norm" id="331" />
      </ReferenceList>
    </ExplicitFormula>
    <ExplicitFormula id="335">
      <Equation>rel_exp_pls</Equation>
      <ReferenceList>
        <R alias="rel_exp_pls" id="334" />
      </ReferenceList>
    </ExplicitFormula>
    <ExplicitFormula id="338">
      <Equation>ln(2)/tHalf</Equation>
      <ReferenceList>
        <R alias="tHalf" id="337" />
      </ReferenceList>
    </ExplicitFormula>
    <ExplicitFormula id="340">
      <Equation>rel_exp_norm</Equation>
      <ReferenceList>
        <R alias="rel_exp_norm" id="330" />
      </ReferenceList>
    </ExplicitFormula>
    <ExplicitFormula id="343">
      <Equation>rel_exp_out * AF * f_onto * ProteinContainerVolume</Equation>
      <ReferenceList>
        <R alias="f_onto" id="341" />
        <R alias="rel_exp_out" id="339" />
        <R alias="AF" id="342" />
        <R alias="ProteinContainerVolume" id="174" />
      </ReferenceList>
    </ExplicitFormula>
    <ExplicitFormula id="345">
      <Equation>V&gt;0 ? M/V : 0</Equation>
      <ReferenceList>
        <R alias="M" id="327" />
        <R alias="V" id="24" />
      </ReferenceList>
    </ExplicitFormula>
    <ExplicitFormula id="347">
      <Equation>f_onto</Equation>
      <ReferenceList>
        <R alias="f_onto" id="346" />
      </ReferenceList>
    </ExplicitFormula>
    <ExplicitFormula id="349">
      <Equation>tHalf</Equation>
      <ReferenceList>
        <R alias="tHalf" id="348" />
      </ReferenceList>
    </ExplicitFormula>
    <ExplicitFormula id="351">
      <Equation>V&gt;0 ? M/V : 0</Equation>
      <ReferenceList>
        <R alias="M" id="327" />
        <R alias="V" id="24" />
      </ReferenceList>
    </ExplicitFormula>
    <ExplicitFormula id="354">
      <Equation>M_0</Equation>
      <ReferenceList>
        <R alias="M_0" id="353" />
      </ReferenceList>
    </ExplicitFormula>
    <ExplicitFormula id="357">
      <Equation>rel_exp_pls_norm</Equation>
      <ReferenceList>
        <R alias="rel_exp_pls_norm" id="356" />
      </ReferenceList>
    </ExplicitFormula>
    <ExplicitFormula id="360">
      <Equation>rel_exp_pls</Equation>
      <ReferenceList>
        <R alias="rel_exp_pls" id="359" />
      </ReferenceList>
    </ExplicitFormula>
    <ExplicitFormula id="363">
      <Equation>ln(2)/tHalf</Equation>
      <ReferenceList>
        <R alias="tHalf" id="362" />
      </ReferenceList>
    </ExplicitFormula>
    <ExplicitFormula id="365">
      <Equation>rel_exp_norm</Equation>
      <ReferenceList>
        <R alias="rel_exp_norm" id="355" />
      </ReferenceList>
    </ExplicitFormula>
    <ExplicitFormula id="368">
      <Equation>rel_exp_out * AF * f_onto * ProteinContainerVolume</Equation>
      <ReferenceList>
        <R alias="f_onto" id="366" />
        <R alias="rel_exp_out" id="364" />
        <R alias="AF" id="367" />
        <R alias="ProteinContainerVolume" id="174" />
      </ReferenceList>
    </ExplicitFormula>
    <ExplicitFormula id="370">
      <Equation>V&gt;0 ? M/V : 0</Equation>
      <ReferenceList>
        <R alias="M" id="352" />
        <R alias="V" id="24" />
      </ReferenceList>
    </ExplicitFormula>
    <ExplicitFormula id="372">
      <Equation>f_onto</Equation>
      <ReferenceList>
        <R alias="f_onto" id="371" />
      </ReferenceList>
    </ExplicitFormula>
    <ExplicitFormula id="374">
      <Equation>tHalf</Equation>
      <ReferenceList>
        <R alias="tHalf" id="373" />
      </ReferenceList>
    </ExplicitFormula>
    <ExplicitFormula id="376">
      <Equation>V&gt;0 ? M/V : 0</Equation>
      <ReferenceList>
        <R alias="M" id="352" />
        <R alias="V" id="24" />
      </ReferenceList>
    </ExplicitFormula>
    <ExplicitFormula id="379">
      <Equation>V&gt;0 ? M/V : 0</Equation>
      <ReferenceList>
        <R alias="M" id="377" />
        <R alias="V" id="24" />
      </ReferenceList>
    </ExplicitFormula>
    <ExplicitFormula id="381">
      <Equation>fu</Equation>
      <ReferenceList>
        <R alias="fu" id="126" />
      </ReferenceList>
    </ExplicitFormula>
    <ExplicitFormula id="383">
      <Equation>V&gt;0 ? M/V : 0</Equation>
      <ReferenceList>
        <R alias="M" id="377" />
        <R alias="V" id="24" />
      </ReferenceList>
    </ExplicitFormula>
    <ExplicitFormula id="385">
      <Equation>C_pls*fu</Equation>
      <ReferenceList>
        <R alias="C_pls" id="378" />
        <R alias="fu" id="126" />
      </ReferenceList>
    </ExplicitFormula>
    <ExplicitFormula id="388">
      <Equation>V&gt;0 ? M/V : 0</Equation>
      <ReferenceList>
        <R alias="M" id="386" />
        <R alias="V" id="24" />
      </ReferenceList>
    </ExplicitFormula>
    <ExplicitFormula id="390">
      <Equation>fu</Equation>
      <ReferenceList>
        <R alias="fu" id="145" />
      </ReferenceList>
    </ExplicitFormula>
    <ExplicitFormula id="392">
      <Equation>V&gt;0 ? M/V : 0</Equation>
      <ReferenceList>
        <R alias="M" id="386" />
        <R alias="V" id="24" />
      </ReferenceList>
    </ExplicitFormula>
    <ExplicitFormula id="394">
      <Equation>C_pls*fu</Equation>
      <ReferenceList>
        <R alias="C_pls" id="387" />
        <R alias="fu" id="145" />
      </ReferenceList>
    </ExplicitFormula>
    <ExplicitFormula id="397">
      <Equation>V&gt;0 ? M/V : 0</Equation>
      <ReferenceList>
        <R alias="M" id="395" />
        <R alias="V" id="24" />
      </ReferenceList>
    </ExplicitFormula>
    <ExplicitFormula id="399">
      <Equation>fu</Equation>
      <ReferenceList>
        <R alias="fu" id="164" />
      </ReferenceList>
    </ExplicitFormula>
    <ExplicitFormula id="401">
      <Equation>V&gt;0 ? M/V : 0</Equation>
      <ReferenceList>
        <R alias="M" id="395" />
        <R alias="V" id="24" />
      </ReferenceList>
    </ExplicitFormula>
    <ExplicitFormula id="403">
      <Equation>C_pls*fu</Equation>
      <ReferenceList>
        <R alias="C_pls" id="396" />
        <R alias="fu" id="164" />
      </ReferenceList>
    </ExplicitFormula>
    <ExplicitFormula id="406">
      <Equation>-(CP * kcat * V * K_water * C / (Km + K_water * C))</Equation>
      <ReferenceList>
        <R alias="V" id="24" />
        <R alias="CP" id="194" />
        <R alias="C" id="378" />
        <R alias="K_water" id="380" />
        <R alias="kcat" id="404" />
        <R alias="Km" id="405" />
      </ReferenceList>
    </ExplicitFormula>
    <ExplicitFormula id="407">
      <Equation>CP * kcat * V * K_water * C / (Km + K_water * C)</Equation>
      <ReferenceList>
        <R alias="V" id="24" />
        <R alias="CP" id="194" />
        <R alias="C" id="378" />
        <R alias="K_water" id="380" />
        <R alias="kcat" id="404" />
        <R alias="Km" id="405" />
      </ReferenceList>
    </ExplicitFormula>
    <ExplicitFormula id="410">
      <Equation>kcat * kcat_interaction_factor</Equation>
      <ReferenceList>
        <R alias="kcat_interaction_factor" id="408" />
        <R alias="kcat" id="409" />
      </ReferenceList>
    </ExplicitFormula>
    <ExplicitFormula id="413">
      <Equation>Km * Km_interaction_factor</Equation>
      <ReferenceList>
        <R alias="Km_interaction_factor" id="411" />
        <R alias="Km" id="412" />
      </ReferenceList>
    </ExplicitFormula>
    <ExplicitFormula id="416">
      <Equation>-(CP * kcat * V * K_water * C / (Km + K_water * C))</Equation>
      <ReferenceList>
        <R alias="V" id="24" />
        <R alias="CP" id="269" />
        <R alias="C" id="378" />
        <R alias="K_water" id="380" />
        <R alias="kcat" id="414" />
        <R alias="Km" id="415" />
      </ReferenceList>
    </ExplicitFormula>
    <ExplicitFormula id="417">
      <Equation>CP * kcat * V * K_water * C / (Km + K_water * C)</Equation>
      <ReferenceList>
        <R alias="V" id="24" />
        <R alias="CP" id="269" />
        <R alias="C" id="378" />
        <R alias="K_water" id="380" />
        <R alias="kcat" id="414" />
        <R alias="Km" id="415" />
      </ReferenceList>
    </ExplicitFormula>
    <ExplicitFormula id="420">
      <Equation>kcat * kcat_interaction_factor</Equation>
      <ReferenceList>
        <R alias="kcat_interaction_factor" id="418" />
        <R alias="kcat" id="419" />
      </ReferenceList>
    </ExplicitFormula>
    <ExplicitFormula id="423">
      <Equation>Km * Km_interaction_factor</Equation>
      <ReferenceList>
        <R alias="Km_interaction_factor" id="421" />
        <R alias="Km" id="422" />
      </ReferenceList>
    </ExplicitFormula>
    <ExplicitFormula id="426">
      <Equation>Volume</Equation>
      <ReferenceList>
        <R alias="Volume" id="425" />
      </ReferenceList>
    </ExplicitFormula>
    <ExplicitFormula id="427">
      <Equation>HCT*V</Equation>
      <ReferenceList>
        <R alias="V" id="169" />
        <R alias="HCT" id="100" />
      </ReferenceList>
    </ExplicitFormula>
    <ExplicitFormula id="430">
      <Equation>M_0</Equation>
      <ReferenceList>
        <R alias="M_0" id="429" />
      </ReferenceList>
    </ExplicitFormula>
    <ExplicitFormula id="433">
      <Equation>rel_exp_bc_norm</Equation>
      <ReferenceList>
        <R alias="rel_exp_bc_norm" id="432" />
      </ReferenceList>
    </ExplicitFormula>
    <ExplicitFormula id="436">
      <Equation>rel_exp_bc</Equation>
      <ReferenceList>
        <R alias="rel_exp_bc" id="435" />
      </ReferenceList>
    </ExplicitFormula>
    <ExplicitFormula id="439">
      <Equation>ln(2)/tHalf</Equation>
      <ReferenceList>
        <R alias="tHalf" id="438" />
      </ReferenceList>
    </ExplicitFormula>
    <ExplicitFormula id="441">
      <Equation>rel_exp_norm</Equation>
      <ReferenceList>
        <R alias="rel_exp_norm" id="431" />
      </ReferenceList>
    </ExplicitFormula>
    <ExplicitFormula id="443">
      <Equation>rel_exp_out * AF * f_onto * ProteinContainerVolume</Equation>
      <ReferenceList>
        <R alias="f_onto" id="442" />
        <R alias="rel_exp_out" id="440" />
        <R alias="AF" id="192" />
        <R alias="ProteinContainerVolume" id="424" />
      </ReferenceList>
    </ExplicitFormula>
    <ExplicitFormula id="445">
      <Equation>V&gt;0 ? M/V : 0</Equation>
      <ReferenceList>
        <R alias="M" id="428" />
        <R alias="V" id="425" />
      </ReferenceList>
    </ExplicitFormula>
    <ExplicitFormula id="446">
      <Equation>f_onto</Equation>
      <ReferenceList>
        <R alias="f_onto" id="196" />
      </ReferenceList>
    </ExplicitFormula>
    <ExplicitFormula id="447">
      <Equation>tHalf</Equation>
      <ReferenceList>
        <R alias="tHalf" id="198" />
      </ReferenceList>
    </ExplicitFormula>
    <ExplicitFormula id="449">
      <Equation>V&gt;0 ? M/V : 0</Equation>
      <ReferenceList>
        <R alias="M" id="428" />
        <R alias="V" id="425" />
      </ReferenceList>
    </ExplicitFormula>
    <ExplicitFormula id="452">
      <Equation>M_0</Equation>
      <ReferenceList>
        <R alias="M_0" id="451" />
      </ReferenceList>
    </ExplicitFormula>
    <ExplicitFormula id="455">
      <Equation>rel_exp_bc_norm</Equation>
      <ReferenceList>
        <R alias="rel_exp_bc_norm" id="454" />
      </ReferenceList>
    </ExplicitFormula>
    <ExplicitFormula id="458">
      <Equation>rel_exp_bc</Equation>
      <ReferenceList>
        <R alias="rel_exp_bc" id="457" />
      </ReferenceList>
    </ExplicitFormula>
    <ExplicitFormula id="461">
      <Equation>ln(2)/tHalf</Equation>
      <ReferenceList>
        <R alias="tHalf" id="460" />
      </ReferenceList>
    </ExplicitFormula>
    <ExplicitFormula id="463">
      <Equation>rel_exp_norm</Equation>
      <ReferenceList>
        <R alias="rel_exp_norm" id="453" />
      </ReferenceList>
    </ExplicitFormula>
    <ExplicitFormula id="465">
      <Equation>rel_exp_out * AF * f_onto * ProteinContainerVolume</Equation>
      <ReferenceList>
        <R alias="f_onto" id="464" />
        <R alias="rel_exp_out" id="462" />
        <R alias="AF" id="217" />
        <R alias="ProteinContainerVolume" id="424" />
      </ReferenceList>
    </ExplicitFormula>
    <ExplicitFormula id="467">
      <Equation>V&gt;0 ? M/V : 0</Equation>
      <ReferenceList>
        <R alias="M" id="450" />
        <R alias="V" id="425" />
      </ReferenceList>
    </ExplicitFormula>
    <ExplicitFormula id="468">
      <Equation>f_onto</Equation>
      <ReferenceList>
        <R alias="f_onto" id="221" />
      </ReferenceList>
    </ExplicitFormula>
    <ExplicitFormula id="469">
      <Equation>tHalf</Equation>
      <ReferenceList>
        <R alias="tHalf" id="223" />
      </ReferenceList>
    </ExplicitFormula>
    <ExplicitFormula id="471">
      <Equation>V&gt;0 ? M/V : 0</Equation>
      <ReferenceList>
        <R alias="M" id="450" />
        <R alias="V" id="425" />
      </ReferenceList>
    </ExplicitFormula>
    <ExplicitFormula id="474">
      <Equation>M_0</Equation>
      <ReferenceList>
        <R alias="M_0" id="473" />
      </ReferenceList>
    </ExplicitFormula>
    <ExplicitFormula id="477">
      <Equation>rel_exp_bc_norm</Equation>
      <ReferenceList>
        <R alias="rel_exp_bc_norm" id="476" />
      </ReferenceList>
    </ExplicitFormula>
    <ExplicitFormula id="480">
      <Equation>rel_exp_bc</Equation>
      <ReferenceList>
        <R alias="rel_exp_bc" id="479" />
      </ReferenceList>
    </ExplicitFormula>
    <ExplicitFormula id="483">
      <Equation>ln(2)/tHalf</Equation>
      <ReferenceList>
        <R alias="tHalf" id="482" />
      </ReferenceList>
    </ExplicitFormula>
    <ExplicitFormula id="485">
      <Equation>rel_exp_norm</Equation>
      <ReferenceList>
        <R alias="rel_exp_norm" id="475" />
      </ReferenceList>
    </ExplicitFormula>
    <ExplicitFormula id="487">
      <Equation>rel_exp_out * AF * f_onto * ProteinContainerVolume</Equation>
      <ReferenceList>
        <R alias="f_onto" id="486" />
        <R alias="rel_exp_out" id="484" />
        <R alias="AF" id="242" />
        <R alias="ProteinContainerVolume" id="424" />
      </ReferenceList>
    </ExplicitFormula>
    <ExplicitFormula id="489">
      <Equation>V&gt;0 ? M/V : 0</Equation>
      <ReferenceList>
        <R alias="M" id="472" />
        <R alias="V" id="425" />
      </ReferenceList>
    </ExplicitFormula>
    <ExplicitFormula id="490">
      <Equation>f_onto</Equation>
      <ReferenceList>
        <R alias="f_onto" id="246" />
      </ReferenceList>
    </ExplicitFormula>
    <ExplicitFormula id="491">
      <Equation>tHalf</Equation>
      <ReferenceList>
        <R alias="tHalf" id="248" />
      </ReferenceList>
    </ExplicitFormula>
    <ExplicitFormula id="493">
      <Equation>V&gt;0 ? M/V : 0</Equation>
      <ReferenceList>
        <R alias="M" id="472" />
        <R alias="V" id="425" />
      </ReferenceList>
    </ExplicitFormula>
    <ExplicitFormula id="496">
      <Equation>M_0</Equation>
      <ReferenceList>
        <R alias="M_0" id="495" />
      </ReferenceList>
    </ExplicitFormula>
    <ExplicitFormula id="499">
      <Equation>rel_exp_bc_norm</Equation>
      <ReferenceList>
        <R alias="rel_exp_bc_norm" id="498" />
      </ReferenceList>
    </ExplicitFormula>
    <ExplicitFormula id="502">
      <Equation>rel_exp_bc</Equation>
      <ReferenceList>
        <R alias="rel_exp_bc" id="501" />
      </ReferenceList>
    </ExplicitFormula>
    <ExplicitFormula id="505">
      <Equation>ln(2)/tHalf</Equation>
      <ReferenceList>
        <R alias="tHalf" id="504" />
      </ReferenceList>
    </ExplicitFormula>
    <ExplicitFormula id="507">
      <Equation>rel_exp_norm</Equation>
      <ReferenceList>
        <R alias="rel_exp_norm" id="497" />
      </ReferenceList>
    </ExplicitFormula>
    <ExplicitFormula id="509">
      <Equation>rel_exp_out * AF * f_onto * ProteinContainerVolume</Equation>
      <ReferenceList>
        <R alias="f_onto" id="508" />
        <R alias="rel_exp_out" id="506" />
        <R alias="AF" id="267" />
        <R alias="ProteinContainerVolume" id="424" />
      </ReferenceList>
    </ExplicitFormula>
    <ExplicitFormula id="511">
      <Equation>V&gt;0 ? M/V : 0</Equation>
      <ReferenceList>
        <R alias="M" id="494" />
        <R alias="V" id="425" />
      </ReferenceList>
    </ExplicitFormula>
    <ExplicitFormula id="512">
      <Equation>f_onto</Equation>
      <ReferenceList>
        <R alias="f_onto" id="271" />
      </ReferenceList>
    </ExplicitFormula>
    <ExplicitFormula id="513">
      <Equation>tHalf</Equation>
      <ReferenceList>
        <R alias="tHalf" id="273" />
      </ReferenceList>
    </ExplicitFormula>
    <ExplicitFormula id="515">
      <Equation>V&gt;0 ? M/V : 0</Equation>
      <ReferenceList>
        <R alias="M" id="494" />
        <R alias="V" id="425" />
      </ReferenceList>
    </ExplicitFormula>
    <ExplicitFormula id="518">
      <Equation>M_0</Equation>
      <ReferenceList>
        <R alias="M_0" id="517" />
      </ReferenceList>
    </ExplicitFormula>
    <ExplicitFormula id="521">
      <Equation>rel_exp_bc_norm</Equation>
      <ReferenceList>
        <R alias="rel_exp_bc_norm" id="520" />
      </ReferenceList>
    </ExplicitFormula>
    <ExplicitFormula id="524">
      <Equation>rel_exp_bc</Equation>
      <ReferenceList>
        <R alias="rel_exp_bc" id="523" />
      </ReferenceList>
    </ExplicitFormula>
    <ExplicitFormula id="527">
      <Equation>ln(2)/tHalf</Equation>
      <ReferenceList>
        <R alias="tHalf" id="526" />
      </ReferenceList>
    </ExplicitFormula>
    <ExplicitFormula id="529">
      <Equation>rel_exp_norm</Equation>
      <ReferenceList>
        <R alias="rel_exp_norm" id="519" />
      </ReferenceList>
    </ExplicitFormula>
    <ExplicitFormula id="531">
      <Equation>rel_exp_out * AF * f_onto * ProteinContainerVolume</Equation>
      <ReferenceList>
        <R alias="f_onto" id="530" />
        <R alias="rel_exp_out" id="528" />
        <R alias="AF" id="292" />
        <R alias="ProteinContainerVolume" id="424" />
      </ReferenceList>
    </ExplicitFormula>
    <ExplicitFormula id="533">
      <Equation>V&gt;0 ? M/V : 0</Equation>
      <ReferenceList>
        <R alias="M" id="516" />
        <R alias="V" id="425" />
      </ReferenceList>
    </ExplicitFormula>
    <ExplicitFormula id="534">
      <Equation>f_onto</Equation>
      <ReferenceList>
        <R alias="f_onto" id="296" />
      </ReferenceList>
    </ExplicitFormula>
    <ExplicitFormula id="535">
      <Equation>tHalf</Equation>
      <ReferenceList>
        <R alias="tHalf" id="298" />
      </ReferenceList>
    </ExplicitFormula>
    <ExplicitFormula id="537">
      <Equation>V&gt;0 ? M/V : 0</Equation>
      <ReferenceList>
        <R alias="M" id="516" />
        <R alias="V" id="425" />
      </ReferenceList>
    </ExplicitFormula>
    <ExplicitFormula id="540">
      <Equation>M_0</Equation>
      <ReferenceList>
        <R alias="M_0" id="539" />
      </ReferenceList>
    </ExplicitFormula>
    <ExplicitFormula id="543">
      <Equation>rel_exp_bc_norm</Equation>
      <ReferenceList>
        <R alias="rel_exp_bc_norm" id="542" />
      </ReferenceList>
    </ExplicitFormula>
    <ExplicitFormula id="546">
      <Equation>rel_exp_bc</Equation>
      <ReferenceList>
        <R alias="rel_exp_bc" id="545" />
      </ReferenceList>
    </ExplicitFormula>
    <ExplicitFormula id="549">
      <Equation>ln(2)/tHalf</Equation>
      <ReferenceList>
        <R alias="tHalf" id="548" />
      </ReferenceList>
    </ExplicitFormula>
    <ExplicitFormula id="551">
      <Equation>rel_exp_norm</Equation>
      <ReferenceList>
        <R alias="rel_exp_norm" id="541" />
      </ReferenceList>
    </ExplicitFormula>
    <ExplicitFormula id="553">
      <Equation>rel_exp_out * AF * f_onto * ProteinContainerVolume</Equation>
      <ReferenceList>
        <R alias="f_onto" id="552" />
        <R alias="rel_exp_out" id="550" />
        <R alias="AF" id="317" />
        <R alias="ProteinContainerVolume" id="424" />
      </ReferenceList>
    </ExplicitFormula>
    <ExplicitFormula id="555">
      <Equation>V&gt;0 ? M/V : 0</Equation>
      <ReferenceList>
        <R alias="M" id="538" />
        <R alias="V" id="425" />
      </ReferenceList>
    </ExplicitFormula>
    <ExplicitFormula id="556">
      <Equation>f_onto</Equation>
      <ReferenceList>
        <R alias="f_onto" id="321" />
      </ReferenceList>
    </ExplicitFormula>
    <ExplicitFormula id="557">
      <Equation>tHalf</Equation>
      <ReferenceList>
        <R alias="tHalf" id="323" />
      </ReferenceList>
    </ExplicitFormula>
    <ExplicitFormula id="559">
      <Equation>V&gt;0 ? M/V : 0</Equation>
      <ReferenceList>
        <R alias="M" id="538" />
        <R alias="V" id="425" />
      </ReferenceList>
    </ExplicitFormula>
    <ExplicitFormula id="562">
      <Equation>M_0</Equation>
      <ReferenceList>
        <R alias="M_0" id="561" />
      </ReferenceList>
    </ExplicitFormula>
    <ExplicitFormula id="565">
      <Equation>rel_exp_bc_norm</Equation>
      <ReferenceList>
        <R alias="rel_exp_bc_norm" id="564" />
      </ReferenceList>
    </ExplicitFormula>
    <ExplicitFormula id="568">
      <Equation>rel_exp_bc</Equation>
      <ReferenceList>
        <R alias="rel_exp_bc" id="567" />
      </ReferenceList>
    </ExplicitFormula>
    <ExplicitFormula id="571">
      <Equation>ln(2)/tHalf</Equation>
      <ReferenceList>
        <R alias="tHalf" id="570" />
      </ReferenceList>
    </ExplicitFormula>
    <ExplicitFormula id="573">
      <Equation>rel_exp_norm</Equation>
      <ReferenceList>
        <R alias="rel_exp_norm" id="563" />
      </ReferenceList>
    </ExplicitFormula>
    <ExplicitFormula id="575">
      <Equation>rel_exp_out * AF * f_onto * ProteinContainerVolume</Equation>
      <ReferenceList>
        <R alias="f_onto" id="574" />
        <R alias="rel_exp_out" id="572" />
        <R alias="AF" id="342" />
        <R alias="ProteinContainerVolume" id="424" />
      </ReferenceList>
    </ExplicitFormula>
    <ExplicitFormula id="577">
      <Equation>V&gt;0 ? M/V : 0</Equation>
      <ReferenceList>
        <R alias="M" id="560" />
        <R alias="V" id="425" />
      </ReferenceList>
    </ExplicitFormula>
    <ExplicitFormula id="578">
      <Equation>f_onto</Equation>
      <ReferenceList>
        <R alias="f_onto" id="346" />
      </ReferenceList>
    </ExplicitFormula>
    <ExplicitFormula id="579">
      <Equation>tHalf</Equation>
      <ReferenceList>
        <R alias="tHalf" id="348" />
      </ReferenceList>
    </ExplicitFormula>
    <ExplicitFormula id="581">
      <Equation>V&gt;0 ? M/V : 0</Equation>
      <ReferenceList>
        <R alias="M" id="560" />
        <R alias="V" id="425" />
      </ReferenceList>
    </ExplicitFormula>
    <ExplicitFormula id="584">
      <Equation>M_0</Equation>
      <ReferenceList>
        <R alias="M_0" id="583" />
      </ReferenceList>
    </ExplicitFormula>
    <ExplicitFormula id="587">
      <Equation>rel_exp_bc_norm</Equation>
      <ReferenceList>
        <R alias="rel_exp_bc_norm" id="586" />
      </ReferenceList>
    </ExplicitFormula>
    <ExplicitFormula id="590">
      <Equation>rel_exp_bc</Equation>
      <ReferenceList>
        <R alias="rel_exp_bc" id="589" />
      </ReferenceList>
    </ExplicitFormula>
    <ExplicitFormula id="593">
      <Equation>ln(2)/tHalf</Equation>
      <ReferenceList>
        <R alias="tHalf" id="592" />
      </ReferenceList>
    </ExplicitFormula>
    <ExplicitFormula id="595">
      <Equation>rel_exp_norm</Equation>
      <ReferenceList>
        <R alias="rel_exp_norm" id="585" />
      </ReferenceList>
    </ExplicitFormula>
    <ExplicitFormula id="597">
      <Equation>rel_exp_out * AF * f_onto * ProteinContainerVolume</Equation>
      <ReferenceList>
        <R alias="f_onto" id="596" />
        <R alias="rel_exp_out" id="594" />
        <R alias="AF" id="367" />
        <R alias="ProteinContainerVolume" id="424" />
      </ReferenceList>
    </ExplicitFormula>
    <ExplicitFormula id="599">
      <Equation>V&gt;0 ? M/V : 0</Equation>
      <ReferenceList>
        <R alias="M" id="582" />
        <R alias="V" id="425" />
      </ReferenceList>
    </ExplicitFormula>
    <ExplicitFormula id="600">
      <Equation>f_onto</Equation>
      <ReferenceList>
        <R alias="f_onto" id="371" />
      </ReferenceList>
    </ExplicitFormula>
    <ExplicitFormula id="601">
      <Equation>tHalf</Equation>
      <ReferenceList>
        <R alias="tHalf" id="373" />
      </ReferenceList>
    </ExplicitFormula>
    <ExplicitFormula id="603">
      <Equation>V&gt;0 ? M/V : 0</Equation>
      <ReferenceList>
        <R alias="M" id="582" />
        <R alias="V" id="425" />
      </ReferenceList>
    </ExplicitFormula>
    <ExplicitFormula id="606">
      <Equation>V&gt;0 ? M/V : 0</Equation>
      <ReferenceList>
        <R alias="M" id="604" />
        <R alias="V" id="425" />
      </ReferenceList>
    </ExplicitFormula>
    <ExplicitFormula id="609">
      <Equation>K_rbc/fu</Equation>
      <ReferenceList>
        <R alias="fu" id="126" />
        <R alias="K_rbc" id="608" />
      </ReferenceList>
    </ExplicitFormula>
    <ExplicitFormula id="611">
      <Equation>V&gt;0 ? M/V : 0</Equation>
      <ReferenceList>
        <R alias="M" id="604" />
        <R alias="V" id="425" />
      </ReferenceList>
    </ExplicitFormula>
    <ExplicitFormula id="614">
      <Equation>V&gt;0 ? M/V : 0</Equation>
      <ReferenceList>
        <R alias="M" id="612" />
        <R alias="V" id="425" />
      </ReferenceList>
    </ExplicitFormula>
    <ExplicitFormula id="617">
      <Equation>K_rbc/fu</Equation>
      <ReferenceList>
        <R alias="fu" id="145" />
        <R alias="K_rbc" id="616" />
      </ReferenceList>
    </ExplicitFormula>
    <ExplicitFormula id="619">
      <Equation>V&gt;0 ? M/V : 0</Equation>
      <ReferenceList>
        <R alias="M" id="612" />
        <R alias="V" id="425" />
      </ReferenceList>
    </ExplicitFormula>
    <ExplicitFormula id="622">
      <Equation>V&gt;0 ? M/V : 0</Equation>
      <ReferenceList>
        <R alias="M" id="620" />
        <R alias="V" id="425" />
      </ReferenceList>
    </ExplicitFormula>
    <ExplicitFormula id="625">
      <Equation>K_rbc/fu</Equation>
      <ReferenceList>
        <R alias="fu" id="164" />
        <R alias="K_rbc" id="624" />
      </ReferenceList>
    </ExplicitFormula>
    <ExplicitFormula id="627">
      <Equation>V&gt;0 ? M/V : 0</Equation>
      <ReferenceList>
        <R alias="M" id="620" />
        <R alias="V" id="425" />
      </ReferenceList>
    </ExplicitFormula>
    <ExplicitFormula id="630">
      <Equation>-(CP * kcat * V * K_water * C / (Km + K_water * C))</Equation>
      <ReferenceList>
        <R alias="V" id="425" />
        <R alias="CP" id="444" />
        <R alias="C" id="605" />
        <R alias="K_water" id="607" />
        <R alias="kcat" id="628" />
        <R alias="Km" id="629" />
      </ReferenceList>
    </ExplicitFormula>
    <ExplicitFormula id="631">
      <Equation>CP * kcat * V * K_water * C / (Km + K_water * C)</Equation>
      <ReferenceList>
        <R alias="V" id="425" />
        <R alias="CP" id="444" />
        <R alias="C" id="605" />
        <R alias="K_water" id="607" />
        <R alias="kcat" id="628" />
        <R alias="Km" id="629" />
      </ReferenceList>
    </ExplicitFormula>
    <ExplicitFormula id="633">
      <Equation>kcat * kcat_interaction_factor</Equation>
      <ReferenceList>
        <R alias="kcat_interaction_factor" id="632" />
        <R alias="kcat" id="409" />
      </ReferenceList>
    </ExplicitFormula>
    <ExplicitFormula id="635">
      <Equation>Km * Km_interaction_factor</Equation>
      <ReferenceList>
        <R alias="Km_interaction_factor" id="634" />
        <R alias="Km" id="412" />
      </ReferenceList>
    </ExplicitFormula>
    <ExplicitFormula id="638">
      <Equation>-(CP * kcat * V * K_water * C / (Km + K_water * C))</Equation>
      <ReferenceList>
        <R alias="V" id="425" />
        <R alias="CP" id="510" />
        <R alias="C" id="605" />
        <R alias="K_water" id="607" />
        <R alias="kcat" id="636" />
        <R alias="Km" id="637" />
      </ReferenceList>
    </ExplicitFormula>
    <ExplicitFormula id="639">
      <Equation>CP * kcat * V * K_water * C / (Km + K_water * C)</Equation>
      <ReferenceList>
        <R alias="V" id="425" />
        <R alias="CP" id="510" />
        <R alias="C" id="605" />
        <R alias="K_water" id="607" />
        <R alias="kcat" id="636" />
        <R alias="Km" id="637" />
      </ReferenceList>
    </ExplicitFormula>
    <ExplicitFormula id="641">
      <Equation>kcat * kcat_interaction_factor</Equation>
      <ReferenceList>
        <R alias="kcat_interaction_factor" id="640" />
        <R alias="kcat" id="419" />
      </ReferenceList>
    </ExplicitFormula>
    <ExplicitFormula id="643">
      <Equation>Km * Km_interaction_factor</Equation>
      <ReferenceList>
        <R alias="Km_interaction_factor" id="642" />
        <R alias="Km" id="422" />
      </ReferenceList>
    </ExplicitFormula>
    <ExplicitFormula id="645">
      <Equation>(1 - HCT) * C_pls+HCT * C_bc</Equation>
      <ReferenceList>
        <R alias="C_bc" id="605" />
        <R alias="C_pls" id="378" />
        <R alias="HCT" id="100" />
      </ReferenceList>
    </ExplicitFormula>
    <ExplicitFormula id="647">
      <Equation>(1 - HCT) * C_pls+HCT * C_bc</Equation>
      <ReferenceList>
        <R alias="C_bc" id="613" />
        <R alias="C_pls" id="387" />
        <R alias="HCT" id="100" />
      </ReferenceList>
    </ExplicitFormula>
    <ExplicitFormula id="649">
      <Equation>(1 - HCT) * C_pls+HCT * C_bc</Equation>
      <ReferenceList>
        <R alias="C_bc" id="621" />
        <R alias="C_pls" id="396" />
        <R alias="HCT" id="100" />
      </ReferenceList>
    </ExplicitFormula>
    <ExplicitFormula id="652">
      <Equation>Volume * Density</Equation>
      <ReferenceList>
        <R alias="Density" id="650" />
        <R alias="Volume" id="651" />
      </ReferenceList>
    </ExplicitFormula>
    <ExplicitFormula id="655">
      <Equation>0.396411222977569</Equation>
    </ExplicitFormula>
    <ExplicitFormula id="657">
      <Equation>Volume</Equation>
      <ReferenceList>
        <R alias="Volume" id="8" />
      </ReferenceList>
    </ExplicitFormula>
    <ExplicitFormula id="658">
      <Equation>(1-HCT)*V</Equation>
      <ReferenceList>
        <R alias="f_vas" id="654" />
        <R alias="V" id="651" />
        <R alias="HCT" id="100" />
      </ReferenceList>
    </ExplicitFormula>
    <ExplicitFormula id="661">
      <Equation>M_0</Equation>
      <ReferenceList>
        <R alias="M_0" id="660" />
      </ReferenceList>
    </ExplicitFormula>
    <ExplicitFormula id="663">
      <Equation>rel_exp_pls_norm</Equation>
      <ReferenceList>
        <R alias="rel_exp_pls_norm" id="181" />
      </ReferenceList>
    </ExplicitFormula>
    <ExplicitFormula id="665">
      <Equation>rel_exp_pls</Equation>
      <ReferenceList>
        <R alias="rel_exp_pls" id="184" />
      </ReferenceList>
    </ExplicitFormula>
    <ExplicitFormula id="668">
      <Equation>ln(2)/tHalf</Equation>
      <ReferenceList>
        <R alias="tHalf" id="667" />
      </ReferenceList>
    </ExplicitFormula>
    <ExplicitFormula id="670">
      <Equation>rel_exp_norm</Equation>
      <ReferenceList>
        <R alias="rel_exp_norm" id="662" />
      </ReferenceList>
    </ExplicitFormula>
    <ExplicitFormula id="672">
      <Equation>rel_exp_out * AF * f_onto * ProteinContainerVolume</Equation>
      <ReferenceList>
        <R alias="f_onto" id="671" />
        <R alias="rel_exp_out" id="669" />
        <R alias="AF" id="192" />
        <R alias="ProteinContainerVolume" id="656" />
      </ReferenceList>
    </ExplicitFormula>
    <ExplicitFormula id="674">
      <Equation>V&gt;0 ? M/V : 0</Equation>
      <ReferenceList>
        <R alias="M" id="659" />
        <R alias="V" id="8" />
      </ReferenceList>
    </ExplicitFormula>
    <ExplicitFormula id="675">
      <Equation>f_onto</Equation>
      <ReferenceList>
        <R alias="f_onto" id="196" />
      </ReferenceList>
    </ExplicitFormula>
    <ExplicitFormula id="676">
      <Equation>tHalf</Equation>
      <ReferenceList>
        <R alias="tHalf" id="198" />
      </ReferenceList>
    </ExplicitFormula>
    <ExplicitFormula id="678">
      <Equation>V&gt;0 ? M/V : 0</Equation>
      <ReferenceList>
        <R alias="M" id="659" />
        <R alias="V" id="8" />
      </ReferenceList>
    </ExplicitFormula>
    <ExplicitFormula id="681">
      <Equation>M_0</Equation>
      <ReferenceList>
        <R alias="M_0" id="680" />
      </ReferenceList>
    </ExplicitFormula>
    <ExplicitFormula id="683">
      <Equation>rel_exp_pls_norm</Equation>
      <ReferenceList>
        <R alias="rel_exp_pls_norm" id="206" />
      </ReferenceList>
    </ExplicitFormula>
    <ExplicitFormula id="685">
      <Equation>rel_exp_pls</Equation>
      <ReferenceList>
        <R alias="rel_exp_pls" id="209" />
      </ReferenceList>
    </ExplicitFormula>
    <ExplicitFormula id="688">
      <Equation>ln(2)/tHalf</Equation>
      <ReferenceList>
        <R alias="tHalf" id="687" />
      </ReferenceList>
    </ExplicitFormula>
    <ExplicitFormula id="690">
      <Equation>rel_exp_norm</Equation>
      <ReferenceList>
        <R alias="rel_exp_norm" id="682" />
      </ReferenceList>
    </ExplicitFormula>
    <ExplicitFormula id="692">
      <Equation>rel_exp_out * AF * f_onto * ProteinContainerVolume</Equation>
      <ReferenceList>
        <R alias="f_onto" id="691" />
        <R alias="rel_exp_out" id="689" />
        <R alias="AF" id="217" />
        <R alias="ProteinContainerVolume" id="656" />
      </ReferenceList>
    </ExplicitFormula>
    <ExplicitFormula id="694">
      <Equation>V&gt;0 ? M/V : 0</Equation>
      <ReferenceList>
        <R alias="M" id="679" />
        <R alias="V" id="8" />
      </ReferenceList>
    </ExplicitFormula>
    <ExplicitFormula id="695">
      <Equation>f_onto</Equation>
      <ReferenceList>
        <R alias="f_onto" id="221" />
      </ReferenceList>
    </ExplicitFormula>
    <ExplicitFormula id="696">
      <Equation>tHalf</Equation>
      <ReferenceList>
        <R alias="tHalf" id="223" />
      </ReferenceList>
    </ExplicitFormula>
    <ExplicitFormula id="698">
      <Equation>V&gt;0 ? M/V : 0</Equation>
      <ReferenceList>
        <R alias="M" id="679" />
        <R alias="V" id="8" />
      </ReferenceList>
    </ExplicitFormula>
    <ExplicitFormula id="701">
      <Equation>M_0</Equation>
      <ReferenceList>
        <R alias="M_0" id="700" />
      </ReferenceList>
    </ExplicitFormula>
    <ExplicitFormula id="703">
      <Equation>rel_exp_pls_norm</Equation>
      <ReferenceList>
        <R alias="rel_exp_pls_norm" id="231" />
      </ReferenceList>
    </ExplicitFormula>
    <ExplicitFormula id="705">
      <Equation>rel_exp_pls</Equation>
      <ReferenceList>
        <R alias="rel_exp_pls" id="234" />
      </ReferenceList>
    </ExplicitFormula>
    <ExplicitFormula id="708">
      <Equation>ln(2)/tHalf</Equation>
      <ReferenceList>
        <R alias="tHalf" id="707" />
      </ReferenceList>
    </ExplicitFormula>
    <ExplicitFormula id="710">
      <Equation>rel_exp_norm</Equation>
      <ReferenceList>
        <R alias="rel_exp_norm" id="702" />
      </ReferenceList>
    </ExplicitFormula>
    <ExplicitFormula id="712">
      <Equation>rel_exp_out * AF * f_onto * ProteinContainerVolume</Equation>
      <ReferenceList>
        <R alias="f_onto" id="711" />
        <R alias="rel_exp_out" id="709" />
        <R alias="AF" id="242" />
        <R alias="ProteinContainerVolume" id="656" />
      </ReferenceList>
    </ExplicitFormula>
    <ExplicitFormula id="714">
      <Equation>V&gt;0 ? M/V : 0</Equation>
      <ReferenceList>
        <R alias="M" id="699" />
        <R alias="V" id="8" />
      </ReferenceList>
    </ExplicitFormula>
    <ExplicitFormula id="715">
      <Equation>f_onto</Equation>
      <ReferenceList>
        <R alias="f_onto" id="246" />
      </ReferenceList>
    </ExplicitFormula>
    <ExplicitFormula id="716">
      <Equation>tHalf</Equation>
      <ReferenceList>
        <R alias="tHalf" id="248" />
      </ReferenceList>
    </ExplicitFormula>
    <ExplicitFormula id="718">
      <Equation>V&gt;0 ? M/V : 0</Equation>
      <ReferenceList>
        <R alias="M" id="699" />
        <R alias="V" id="8" />
      </ReferenceList>
    </ExplicitFormula>
    <ExplicitFormula id="721">
      <Equation>M_0</Equation>
      <ReferenceList>
        <R alias="M_0" id="720" />
      </ReferenceList>
    </ExplicitFormula>
    <ExplicitFormula id="723">
      <Equation>rel_exp_pls_norm</Equation>
      <ReferenceList>
        <R alias="rel_exp_pls_norm" id="256" />
      </ReferenceList>
    </ExplicitFormula>
    <ExplicitFormula id="725">
      <Equation>rel_exp_pls</Equation>
      <ReferenceList>
        <R alias="rel_exp_pls" id="259" />
      </ReferenceList>
    </ExplicitFormula>
    <ExplicitFormula id="728">
      <Equation>ln(2)/tHalf</Equation>
      <ReferenceList>
        <R alias="tHalf" id="727" />
      </ReferenceList>
    </ExplicitFormula>
    <ExplicitFormula id="730">
      <Equation>rel_exp_norm</Equation>
      <ReferenceList>
        <R alias="rel_exp_norm" id="722" />
      </ReferenceList>
    </ExplicitFormula>
    <ExplicitFormula id="732">
      <Equation>rel_exp_out * AF * f_onto * ProteinContainerVolume</Equation>
      <ReferenceList>
        <R alias="f_onto" id="731" />
        <R alias="rel_exp_out" id="729" />
        <R alias="AF" id="267" />
        <R alias="ProteinContainerVolume" id="656" />
      </ReferenceList>
    </ExplicitFormula>
    <ExplicitFormula id="734">
      <Equation>V&gt;0 ? M/V : 0</Equation>
      <ReferenceList>
        <R alias="M" id="719" />
        <R alias="V" id="8" />
      </ReferenceList>
    </ExplicitFormula>
    <ExplicitFormula id="735">
      <Equation>f_onto</Equation>
      <ReferenceList>
        <R alias="f_onto" id="271" />
      </ReferenceList>
    </ExplicitFormula>
    <ExplicitFormula id="736">
      <Equation>tHalf</Equation>
      <ReferenceList>
        <R alias="tHalf" id="273" />
      </ReferenceList>
    </ExplicitFormula>
    <ExplicitFormula id="738">
      <Equation>V&gt;0 ? M/V : 0</Equation>
      <ReferenceList>
        <R alias="M" id="719" />
        <R alias="V" id="8" />
      </ReferenceList>
    </ExplicitFormula>
    <ExplicitFormula id="741">
      <Equation>M_0</Equation>
      <ReferenceList>
        <R alias="M_0" id="740" />
      </ReferenceList>
    </ExplicitFormula>
    <ExplicitFormula id="743">
      <Equation>rel_exp_pls_norm</Equation>
      <ReferenceList>
        <R alias="rel_exp_pls_norm" id="281" />
      </ReferenceList>
    </ExplicitFormula>
    <ExplicitFormula id="745">
      <Equation>rel_exp_pls</Equation>
      <ReferenceList>
        <R alias="rel_exp_pls" id="284" />
      </ReferenceList>
    </ExplicitFormula>
    <ExplicitFormula id="748">
      <Equation>ln(2)/tHalf</Equation>
      <ReferenceList>
        <R alias="tHalf" id="747" />
      </ReferenceList>
    </ExplicitFormula>
    <ExplicitFormula id="750">
      <Equation>rel_exp_norm</Equation>
      <ReferenceList>
        <R alias="rel_exp_norm" id="742" />
      </ReferenceList>
    </ExplicitFormula>
    <ExplicitFormula id="752">
      <Equation>rel_exp_out * AF * f_onto * ProteinContainerVolume</Equation>
      <ReferenceList>
        <R alias="f_onto" id="751" />
        <R alias="rel_exp_out" id="749" />
        <R alias="AF" id="292" />
        <R alias="ProteinContainerVolume" id="656" />
      </ReferenceList>
    </ExplicitFormula>
    <ExplicitFormula id="754">
      <Equation>V&gt;0 ? M/V : 0</Equation>
      <ReferenceList>
        <R alias="M" id="739" />
        <R alias="V" id="8" />
      </ReferenceList>
    </ExplicitFormula>
    <ExplicitFormula id="755">
      <Equation>f_onto</Equation>
      <ReferenceList>
        <R alias="f_onto" id="296" />
      </ReferenceList>
    </ExplicitFormula>
    <ExplicitFormula id="756">
      <Equation>tHalf</Equation>
      <ReferenceList>
        <R alias="tHalf" id="298" />
      </ReferenceList>
    </ExplicitFormula>
    <ExplicitFormula id="758">
      <Equation>V&gt;0 ? M/V : 0</Equation>
      <ReferenceList>
        <R alias="M" id="739" />
        <R alias="V" id="8" />
      </ReferenceList>
    </ExplicitFormula>
    <ExplicitFormula id="761">
      <Equation>M_0</Equation>
      <ReferenceList>
        <R alias="M_0" id="760" />
      </ReferenceList>
    </ExplicitFormula>
    <ExplicitFormula id="763">
      <Equation>rel_exp_pls_norm</Equation>
      <ReferenceList>
        <R alias="rel_exp_pls_norm" id="306" />
      </ReferenceList>
    </ExplicitFormula>
    <ExplicitFormula id="765">
      <Equation>rel_exp_pls</Equation>
      <ReferenceList>
        <R alias="rel_exp_pls" id="309" />
      </ReferenceList>
    </ExplicitFormula>
    <ExplicitFormula id="768">
      <Equation>ln(2)/tHalf</Equation>
      <ReferenceList>
        <R alias="tHalf" id="767" />
      </ReferenceList>
    </ExplicitFormula>
    <ExplicitFormula id="770">
      <Equation>rel_exp_norm</Equation>
      <ReferenceList>
        <R alias="rel_exp_norm" id="762" />
      </ReferenceList>
    </ExplicitFormula>
    <ExplicitFormula id="772">
      <Equation>rel_exp_out * AF * f_onto * ProteinContainerVolume</Equation>
      <ReferenceList>
        <R alias="f_onto" id="771" />
        <R alias="rel_exp_out" id="769" />
        <R alias="AF" id="317" />
        <R alias="ProteinContainerVolume" id="656" />
      </ReferenceList>
    </ExplicitFormula>
    <ExplicitFormula id="774">
      <Equation>V&gt;0 ? M/V : 0</Equation>
      <ReferenceList>
        <R alias="M" id="759" />
        <R alias="V" id="8" />
      </ReferenceList>
    </ExplicitFormula>
    <ExplicitFormula id="775">
      <Equation>f_onto</Equation>
      <ReferenceList>
        <R alias="f_onto" id="321" />
      </ReferenceList>
    </ExplicitFormula>
    <ExplicitFormula id="776">
      <Equation>tHalf</Equation>
      <ReferenceList>
        <R alias="tHalf" id="323" />
      </ReferenceList>
    </ExplicitFormula>
    <ExplicitFormula id="778">
      <Equation>V&gt;0 ? M/V : 0</Equation>
      <ReferenceList>
        <R alias="M" id="759" />
        <R alias="V" id="8" />
      </ReferenceList>
    </ExplicitFormula>
    <ExplicitFormula id="781">
      <Equation>M_0</Equation>
      <ReferenceList>
        <R alias="M_0" id="780" />
      </ReferenceList>
    </ExplicitFormula>
    <ExplicitFormula id="783">
      <Equation>rel_exp_pls_norm</Equation>
      <ReferenceList>
        <R alias="rel_exp_pls_norm" id="331" />
      </ReferenceList>
    </ExplicitFormula>
    <ExplicitFormula id="785">
      <Equation>rel_exp_pls</Equation>
      <ReferenceList>
        <R alias="rel_exp_pls" id="334" />
      </ReferenceList>
    </ExplicitFormula>
    <ExplicitFormula id="788">
      <Equation>ln(2)/tHalf</Equation>
      <ReferenceList>
        <R alias="tHalf" id="787" />
      </ReferenceList>
    </ExplicitFormula>
    <ExplicitFormula id="790">
      <Equation>rel_exp_norm</Equation>
      <ReferenceList>
        <R alias="rel_exp_norm" id="782" />
      </ReferenceList>
    </ExplicitFormula>
    <ExplicitFormula id="792">
      <Equation>rel_exp_out * AF * f_onto * ProteinContainerVolume</Equation>
      <ReferenceList>
        <R alias="f_onto" id="791" />
        <R alias="rel_exp_out" id="789" />
        <R alias="AF" id="342" />
        <R alias="ProteinContainerVolume" id="656" />
      </ReferenceList>
    </ExplicitFormula>
    <ExplicitFormula id="794">
      <Equation>V&gt;0 ? M/V : 0</Equation>
      <ReferenceList>
        <R alias="M" id="779" />
        <R alias="V" id="8" />
      </ReferenceList>
    </ExplicitFormula>
    <ExplicitFormula id="795">
      <Equation>f_onto</Equation>
      <ReferenceList>
        <R alias="f_onto" id="346" />
      </ReferenceList>
    </ExplicitFormula>
    <ExplicitFormula id="796">
      <Equation>tHalf</Equation>
      <ReferenceList>
        <R alias="tHalf" id="348" />
      </ReferenceList>
    </ExplicitFormula>
    <ExplicitFormula id="798">
      <Equation>V&gt;0 ? M/V : 0</Equation>
      <ReferenceList>
        <R alias="M" id="779" />
        <R alias="V" id="8" />
      </ReferenceList>
    </ExplicitFormula>
    <ExplicitFormula id="801">
      <Equation>M_0</Equation>
      <ReferenceList>
        <R alias="M_0" id="800" />
      </ReferenceList>
    </ExplicitFormula>
    <ExplicitFormula id="803">
      <Equation>rel_exp_pls_norm</Equation>
      <ReferenceList>
        <R alias="rel_exp_pls_norm" id="356" />
      </ReferenceList>
    </ExplicitFormula>
    <ExplicitFormula id="805">
      <Equation>rel_exp_pls</Equation>
      <ReferenceList>
        <R alias="rel_exp_pls" id="359" />
      </ReferenceList>
    </ExplicitFormula>
    <ExplicitFormula id="808">
      <Equation>ln(2)/tHalf</Equation>
      <ReferenceList>
        <R alias="tHalf" id="807" />
      </ReferenceList>
    </ExplicitFormula>
    <ExplicitFormula id="810">
      <Equation>rel_exp_norm</Equation>
      <ReferenceList>
        <R alias="rel_exp_norm" id="802" />
      </ReferenceList>
    </ExplicitFormula>
    <ExplicitFormula id="812">
      <Equation>rel_exp_out * AF * f_onto * ProteinContainerVolume</Equation>
      <ReferenceList>
        <R alias="f_onto" id="811" />
        <R alias="rel_exp_out" id="809" />
        <R alias="AF" id="367" />
        <R alias="ProteinContainerVolume" id="656" />
      </ReferenceList>
    </ExplicitFormula>
    <ExplicitFormula id="814">
      <Equation>V&gt;0 ? M/V : 0</Equation>
      <ReferenceList>
        <R alias="M" id="799" />
        <R alias="V" id="8" />
      </ReferenceList>
    </ExplicitFormula>
    <ExplicitFormula id="815">
      <Equation>f_onto</Equation>
      <ReferenceList>
        <R alias="f_onto" id="371" />
      </ReferenceList>
    </ExplicitFormula>
    <ExplicitFormula id="816">
      <Equation>tHalf</Equation>
      <ReferenceList>
        <R alias="tHalf" id="373" />
      </ReferenceList>
    </ExplicitFormula>
    <ExplicitFormula id="818">
      <Equation>V&gt;0 ? M/V : 0</Equation>
      <ReferenceList>
        <R alias="M" id="799" />
        <R alias="V" id="8" />
      </ReferenceList>
    </ExplicitFormula>
    <ExplicitFormula id="820">
      <Equation>V&gt;0 ? M/V : 0</Equation>
      <ReferenceList>
        <R alias="M" id="819" />
        <R alias="V" id="8" />
      </ReferenceList>
    </ExplicitFormula>
    <ExplicitFormula id="822">
      <Equation>fu</Equation>
      <ReferenceList>
        <R alias="fu" id="126" />
      </ReferenceList>
    </ExplicitFormula>
    <ExplicitFormula id="824">
      <Equation>V&gt;0 ? M/V : 0</Equation>
      <ReferenceList>
        <R alias="M" id="819" />
        <R alias="V" id="8" />
      </ReferenceList>
    </ExplicitFormula>
    <ExplicitFormula id="826">
      <Equation>C_pls*fu</Equation>
      <ReferenceList>
        <R alias="C_pls" id="119" />
        <R alias="fu" id="126" />
      </ReferenceList>
    </ExplicitFormula>
    <ExplicitFormula id="828">
      <Equation>V&gt;0 ? M/V : 0</Equation>
      <ReferenceList>
        <R alias="M" id="827" />
        <R alias="V" id="8" />
      </ReferenceList>
    </ExplicitFormula>
    <ExplicitFormula id="830">
      <Equation>fu</Equation>
      <ReferenceList>
        <R alias="fu" id="145" />
      </ReferenceList>
    </ExplicitFormula>
    <ExplicitFormula id="832">
      <Equation>V&gt;0 ? M/V : 0</Equation>
      <ReferenceList>
        <R alias="M" id="827" />
        <R alias="V" id="8" />
      </ReferenceList>
    </ExplicitFormula>
    <ExplicitFormula id="834">
      <Equation>C_pls*fu</Equation>
      <ReferenceList>
        <R alias="C_pls" id="138" />
        <R alias="fu" id="145" />
      </ReferenceList>
    </ExplicitFormula>
    <ExplicitFormula id="836">
      <Equation>V&gt;0 ? M/V : 0</Equation>
      <ReferenceList>
        <R alias="M" id="835" />
        <R alias="V" id="8" />
      </ReferenceList>
    </ExplicitFormula>
    <ExplicitFormula id="838">
      <Equation>fu</Equation>
      <ReferenceList>
        <R alias="fu" id="164" />
      </ReferenceList>
    </ExplicitFormula>
    <ExplicitFormula id="840">
      <Equation>V&gt;0 ? M/V : 0</Equation>
      <ReferenceList>
        <R alias="M" id="835" />
        <R alias="V" id="8" />
      </ReferenceList>
    </ExplicitFormula>
    <ExplicitFormula id="842">
      <Equation>C_pls*fu</Equation>
      <ReferenceList>
        <R alias="C_pls" id="157" />
        <R alias="fu" id="164" />
      </ReferenceList>
    </ExplicitFormula>
    <ExplicitFormula id="845">
      <Equation>-(CP * kcat * V * K_water * C / (Km + K_water * C))</Equation>
      <ReferenceList>
        <R alias="V" id="8" />
        <R alias="CP" id="673" />
        <R alias="C" id="119" />
        <R alias="K_water" id="821" />
        <R alias="kcat" id="843" />
        <R alias="Km" id="844" />
      </ReferenceList>
    </ExplicitFormula>
    <ExplicitFormula id="846">
      <Equation>CP * kcat * V * K_water * C / (Km + K_water * C)</Equation>
      <ReferenceList>
        <R alias="V" id="8" />
        <R alias="CP" id="673" />
        <R alias="C" id="119" />
        <R alias="K_water" id="821" />
        <R alias="kcat" id="843" />
        <R alias="Km" id="844" />
      </ReferenceList>
    </ExplicitFormula>
    <ExplicitFormula id="848">
      <Equation>kcat * kcat_interaction_factor</Equation>
      <ReferenceList>
        <R alias="kcat_interaction_factor" id="847" />
        <R alias="kcat" id="409" />
      </ReferenceList>
    </ExplicitFormula>
    <ExplicitFormula id="850">
      <Equation>Km * Km_interaction_factor</Equation>
      <ReferenceList>
        <R alias="Km_interaction_factor" id="849" />
        <R alias="Km" id="412" />
      </ReferenceList>
    </ExplicitFormula>
    <ExplicitFormula id="853">
      <Equation>-(CP * kcat * V * K_water * C / (Km + K_water * C))</Equation>
      <ReferenceList>
        <R alias="V" id="8" />
        <R alias="CP" id="733" />
        <R alias="C" id="119" />
        <R alias="K_water" id="821" />
        <R alias="kcat" id="851" />
        <R alias="Km" id="852" />
      </ReferenceList>
    </ExplicitFormula>
    <ExplicitFormula id="854">
      <Equation>CP * kcat * V * K_water * C / (Km + K_water * C)</Equation>
      <ReferenceList>
        <R alias="V" id="8" />
        <R alias="CP" id="733" />
        <R alias="C" id="119" />
        <R alias="K_water" id="821" />
        <R alias="kcat" id="851" />
        <R alias="Km" id="852" />
      </ReferenceList>
    </ExplicitFormula>
    <ExplicitFormula id="856">
      <Equation>kcat * kcat_interaction_factor</Equation>
      <ReferenceList>
        <R alias="kcat_interaction_factor" id="855" />
        <R alias="kcat" id="419" />
      </ReferenceList>
    </ExplicitFormula>
    <ExplicitFormula id="858">
      <Equation>Km * Km_interaction_factor</Equation>
      <ReferenceList>
        <R alias="Km_interaction_factor" id="857" />
        <R alias="Km" id="422" />
      </ReferenceList>
    </ExplicitFormula>
    <ExplicitFormula id="861">
      <Equation>Volume</Equation>
      <ReferenceList>
        <R alias="Volume" id="860" />
      </ReferenceList>
    </ExplicitFormula>
    <ExplicitFormula id="862">
      <Equation>HCT*V</Equation>
      <ReferenceList>
        <R alias="V" id="651" />
        <R alias="HCT" id="100" />
      </ReferenceList>
    </ExplicitFormula>
    <ExplicitFormula id="865">
      <Equation>M_0</Equation>
      <ReferenceList>
        <R alias="M_0" id="864" />
      </ReferenceList>
    </ExplicitFormula>
    <ExplicitFormula id="867">
      <Equation>rel_exp_bc_norm</Equation>
      <ReferenceList>
        <R alias="rel_exp_bc_norm" id="432" />
      </ReferenceList>
    </ExplicitFormula>
    <ExplicitFormula id="869">
      <Equation>rel_exp_bc</Equation>
      <ReferenceList>
        <R alias="rel_exp_bc" id="435" />
      </ReferenceList>
    </ExplicitFormula>
    <ExplicitFormula id="872">
      <Equation>ln(2)/tHalf</Equation>
      <ReferenceList>
        <R alias="tHalf" id="871" />
      </ReferenceList>
    </ExplicitFormula>
    <ExplicitFormula id="874">
      <Equation>rel_exp_norm</Equation>
      <ReferenceList>
        <R alias="rel_exp_norm" id="866" />
      </ReferenceList>
    </ExplicitFormula>
    <ExplicitFormula id="876">
      <Equation>rel_exp_out * AF * f_onto * ProteinContainerVolume</Equation>
      <ReferenceList>
        <R alias="f_onto" id="875" />
        <R alias="rel_exp_out" id="873" />
        <R alias="AF" id="192" />
        <R alias="ProteinContainerVolume" id="859" />
      </ReferenceList>
    </ExplicitFormula>
    <ExplicitFormula id="878">
      <Equation>V&gt;0 ? M/V : 0</Equation>
      <ReferenceList>
        <R alias="M" id="863" />
        <R alias="V" id="860" />
      </ReferenceList>
    </ExplicitFormula>
    <ExplicitFormula id="879">
      <Equation>f_onto</Equation>
      <ReferenceList>
        <R alias="f_onto" id="196" />
      </ReferenceList>
    </ExplicitFormula>
    <ExplicitFormula id="880">
      <Equation>tHalf</Equation>
      <ReferenceList>
        <R alias="tHalf" id="198" />
      </ReferenceList>
    </ExplicitFormula>
    <ExplicitFormula id="882">
      <Equation>V&gt;0 ? M/V : 0</Equation>
      <ReferenceList>
        <R alias="M" id="863" />
        <R alias="V" id="860" />
      </ReferenceList>
    </ExplicitFormula>
    <ExplicitFormula id="885">
      <Equation>M_0</Equation>
      <ReferenceList>
        <R alias="M_0" id="884" />
      </ReferenceList>
    </ExplicitFormula>
    <ExplicitFormula id="887">
      <Equation>rel_exp_bc_norm</Equation>
      <ReferenceList>
        <R alias="rel_exp_bc_norm" id="454" />
      </ReferenceList>
    </ExplicitFormula>
    <ExplicitFormula id="889">
      <Equation>rel_exp_bc</Equation>
      <ReferenceList>
        <R alias="rel_exp_bc" id="457" />
      </ReferenceList>
    </ExplicitFormula>
    <ExplicitFormula id="892">
      <Equation>ln(2)/tHalf</Equation>
      <ReferenceList>
        <R alias="tHalf" id="891" />
      </ReferenceList>
    </ExplicitFormula>
    <ExplicitFormula id="894">
      <Equation>rel_exp_norm</Equation>
      <ReferenceList>
        <R alias="rel_exp_norm" id="886" />
      </ReferenceList>
    </ExplicitFormula>
    <ExplicitFormula id="896">
      <Equation>rel_exp_out * AF * f_onto * ProteinContainerVolume</Equation>
      <ReferenceList>
        <R alias="f_onto" id="895" />
        <R alias="rel_exp_out" id="893" />
        <R alias="AF" id="217" />
        <R alias="ProteinContainerVolume" id="859" />
      </ReferenceList>
    </ExplicitFormula>
    <ExplicitFormula id="898">
      <Equation>V&gt;0 ? M/V : 0</Equation>
      <ReferenceList>
        <R alias="M" id="883" />
        <R alias="V" id="860" />
      </ReferenceList>
    </ExplicitFormula>
    <ExplicitFormula id="899">
      <Equation>f_onto</Equation>
      <ReferenceList>
        <R alias="f_onto" id="221" />
      </ReferenceList>
    </ExplicitFormula>
    <ExplicitFormula id="900">
      <Equation>tHalf</Equation>
      <ReferenceList>
        <R alias="tHalf" id="223" />
      </ReferenceList>
    </ExplicitFormula>
    <ExplicitFormula id="902">
      <Equation>V&gt;0 ? M/V : 0</Equation>
      <ReferenceList>
        <R alias="M" id="883" />
        <R alias="V" id="860" />
      </ReferenceList>
    </ExplicitFormula>
    <ExplicitFormula id="905">
      <Equation>M_0</Equation>
      <ReferenceList>
        <R alias="M_0" id="904" />
      </ReferenceList>
    </ExplicitFormula>
    <ExplicitFormula id="907">
      <Equation>rel_exp_bc_norm</Equation>
      <ReferenceList>
        <R alias="rel_exp_bc_norm" id="476" />
      </ReferenceList>
    </ExplicitFormula>
    <ExplicitFormula id="909">
      <Equation>rel_exp_bc</Equation>
      <ReferenceList>
        <R alias="rel_exp_bc" id="479" />
      </ReferenceList>
    </ExplicitFormula>
    <ExplicitFormula id="912">
      <Equation>ln(2)/tHalf</Equation>
      <ReferenceList>
        <R alias="tHalf" id="911" />
      </ReferenceList>
    </ExplicitFormula>
    <ExplicitFormula id="914">
      <Equation>rel_exp_norm</Equation>
      <ReferenceList>
        <R alias="rel_exp_norm" id="906" />
      </ReferenceList>
    </ExplicitFormula>
    <ExplicitFormula id="916">
      <Equation>rel_exp_out * AF * f_onto * ProteinContainerVolume</Equation>
      <ReferenceList>
        <R alias="f_onto" id="915" />
        <R alias="rel_exp_out" id="913" />
        <R alias="AF" id="242" />
        <R alias="ProteinContainerVolume" id="859" />
      </ReferenceList>
    </ExplicitFormula>
    <ExplicitFormula id="918">
      <Equation>V&gt;0 ? M/V : 0</Equation>
      <ReferenceList>
        <R alias="M" id="903" />
        <R alias="V" id="860" />
      </ReferenceList>
    </ExplicitFormula>
    <ExplicitFormula id="919">
      <Equation>f_onto</Equation>
      <ReferenceList>
        <R alias="f_onto" id="246" />
      </ReferenceList>
    </ExplicitFormula>
    <ExplicitFormula id="920">
      <Equation>tHalf</Equation>
      <ReferenceList>
        <R alias="tHalf" id="248" />
      </ReferenceList>
    </ExplicitFormula>
    <ExplicitFormula id="922">
      <Equation>V&gt;0 ? M/V : 0</Equation>
      <ReferenceList>
        <R alias="M" id="903" />
        <R alias="V" id="860" />
      </ReferenceList>
    </ExplicitFormula>
    <ExplicitFormula id="925">
[truncated: 7,673,602 more chars]
